# Supplementary material for: The Language of Innovation
Source: PLoS One. 2020 Apr 30;15(4):e0230107. doi: 10.1371/journal.pone.0230107 (PMC7194493; doi:10.1371/journal.pone.0230107)
Supplement: S9 File — (GZ) [file pone.0230107.s009.tar.gz › 1987-1991/V2Run_12_VS_4500_embeddings1987-1991ED32.txt]

2.926278114318847656e-01 6.056564301252365112e-02 -3.176773190498352051e-01 -2.819807454943656921e-02 2.357378974556922913e-02 9.981982409954071045e-02 6.659520417451858521e-02 2.693988978862762451e-01 3.612410800997167826e-04 -1.621423959732055664e-01 1.658235443755984306e-03 -1.386705785989761353e-02 1.193474140018224716e-02 -1.374937295913696289e-01 -2.597986459732055664e-01 3.300727903842926025e-01 1.770101860165596008e-02 3.518447279930114746e-01 -2.638909518718719482e-01 3.573077321052551270e-01 1.049444004893302917e-01 -7.163400202989578247e-02 -1.670376956462860107e-01 -1.136964187026023865e-01 -1.784984394907951355e-02 1.040696278214454651e-01 1.941138505935668945e-01 1.231978535652160645e-01 1.126968786120414734e-01 -3.687419742345809937e-02 -1.081893742084503174e-01 -1.769741773605346680e-01
-4.005644097924232483e-02 -3.960395976901054382e-02 -1.895283013582229614e-01 4.626300036907196045e-01 -1.944087818264961243e-02 7.598037272691726685e-02 -1.840817481279373169e-01 8.029279112815856934e-02 3.358145356178283691e-01 -2.229489982128143311e-01 -1.536902338266372681e-01 6.267452239990234375e-02 2.030963078141212463e-02 -1.128953620791435242e-01 -1.107549965381622314e-01 2.366270571947097778e-01 1.765387952327728271e-01 2.274152636528015137e-01 -1.831510066986083984e-01 -1.839948892593383789e-01 2.472458332777023315e-01 2.079183608293533325e-01 1.045090798288583755e-02 8.155819773674011230e-02 1.446372568607330322e-01 -1.964176446199417114e-01 -4.148492217063903809e-02 -2.259075874462723732e-03 2.961769402027130127e-01 2.033450268208980560e-02 -1.020876411348581314e-02 -1.344779133796691895e-01
-9.606773406267166138e-02 9.025809168815612793e-02 -1.830960810184478760e-01 1.494320780038833618e-01 1.587056070566177368e-01 2.697989344596862793e-01 -1.134651154279708862e-01 3.166879117488861084e-01 3.140092790126800537e-01 -7.080976665019989014e-02 2.411648929119110107e-01 3.022376261651515961e-02 -3.317943308502435684e-03 2.740997076034545898e-01 1.248368993401527405e-01 9.123111516237258911e-02 3.872345760464668274e-02 1.509032547473907471e-01 -3.684860169887542725e-01 6.982153654098510742e-02 2.316242307424545288e-01 1.626493632793426514e-01 6.506914645433425903e-02 1.047729700803756714e-01 1.660409867763519287e-01 -1.508532911539077759e-01 -5.645114555954933167e-02 -8.670627325773239136e-02 3.233672678470611572e-01 -1.093887686729431152e-01 -1.231799125671386719e-01 3.010475821793079376e-02
-1.607693731784820557e-01 5.269121006131172180e-02 -1.939589828252792358e-01 3.130237460136413574e-01 -1.809308528900146484e-01 7.234230171889066696e-03 2.289724051952362061e-01 1.001806631684303284e-01 6.112670153379440308e-02 -7.823706418275833130e-02 -7.264389842748641968e-02 -1.522690802812576294e-01 1.120580956339836121e-01 -1.417112648487091064e-01 -1.564244329929351807e-01 5.755916982889175415e-02 8.167364448308944702e-02 1.343102306127548218e-01 -5.236627459526062012e-01 2.727383673191070557e-01 5.178368091583251953e-02 2.512825429439544678e-01 1.027696765959262848e-02 7.657559961080551147e-02 -6.253185868263244629e-02 -1.551727652549743652e-01 1.848063170909881592e-01 -2.773877047002315521e-02 2.236893773078918457e-01 2.814466878771781921e-02 -2.828211188316345215e-01 -5.419854819774627686e-02
-2.113146036863327026e-01 -1.320497244596481323e-01 -3.816649913787841797e-01 1.039789021015167236e-01 -8.136516064405441284e-02 2.328942418098449707e-01 2.792960777878761292e-02 1.145892590284347534e-01 4.892805009149014950e-04 -2.440636903047561646e-01 4.639398679137229919e-02 -2.973332703113555908e-01 6.083699315786361694e-02 1.106019541621208191e-01 -7.256346195936203003e-02 2.351222038269042969e-01 -5.889244005084037781e-02 6.805445998907089233e-02 -3.293148279190063477e-01 2.889229059219360352e-01 7.582636177539825439e-02 2.227210402488708496e-01 2.300563752651214600e-01 1.472816616296768188e-02 1.844751238822937012e-01 7.795879989862442017e-02 -1.319183707237243652e-01 1.126243919134140015e-01 2.452978193759918213e-01 -7.196239382028579712e-02 -1.862031221389770508e-01 3.621562570333480835e-02
-6.864517927169799805e-02 6.703253835439682007e-02 -3.428779542446136475e-01 2.687304019927978516e-01 -1.874378770589828491e-01 1.397802978754043579e-01 -5.237965285778045654e-02 1.027781888842582703e-01 8.749655634164810181e-02 -1.384818702936172485e-01 1.341279447078704834e-01 -1.640543639659881592e-01 -1.874864399433135986e-01 -4.857799038290977478e-02 7.085014600306749344e-03 1.898310184478759766e-01 3.745950460433959961e-01 2.822257280349731445e-01 -1.985896527767181396e-01 2.070261165499687195e-02 2.051674872636795044e-01 9.489814192056655884e-02 -3.034246861934661865e-01 1.685996055603027344e-01 4.065959528088569641e-02 1.966757513582706451e-02 -6.175566092133522034e-02 -2.688790857791900635e-01 1.389240622520446777e-01 2.062683701515197754e-01 -2.525435015559196472e-02 -1.250429153442382812e-01
-1.202989071607589722e-01 -5.040113814175128937e-03 -2.934862971305847168e-01 3.441573381423950195e-01 -6.897709518671035767e-02 1.036935523152351379e-01 1.296818703413009644e-01 1.138618215918540955e-01 -9.661734849214553833e-02 2.849887870252132416e-02 2.487482726573944092e-01 -1.715717464685440063e-01 -1.705197542905807495e-01 -5.698855500668287277e-03 -1.276019066572189331e-01 1.283137947320938110e-01 3.000650107860565186e-01 2.038766592741012573e-01 -2.556165456771850586e-01 3.856421113014221191e-01 3.636968880891799927e-02 3.491872921586036682e-03 1.067586764693260193e-01 -3.837407007813453674e-02 1.987129896879196167e-01 -1.688125282526016235e-01 -1.365814805030822754e-01 7.225922495126724243e-02 1.619300097227096558e-01 -7.929489761590957642e-02 -1.585046947002410889e-01 -2.509065568447113037e-01
-7.850321941077709198e-03 -1.862054020166397095e-01 -4.884609282016754150e-01 3.315327167510986328e-01 -1.463994085788726807e-01 1.157947853207588196e-01 -4.815660044550895691e-02 1.784752905368804932e-01 7.971395389176905155e-04 -1.369196772575378418e-01 4.001962766051292419e-02 -1.187864467501640320e-01 -6.836429983377456665e-02 -2.111402601003646851e-01 -2.220222204923629761e-01 -8.774951100349426270e-03 2.732716798782348633e-01 1.679212898015975952e-01 -1.265871077775955200e-01 9.346857666969299316e-03 2.078004181385040283e-01 8.554130047559738159e-02 -8.298330008983612061e-02 1.662748008966445923e-01 -7.031659781932830811e-02 4.057099297642707825e-02 -1.991036683320999146e-01 -2.388696670532226562e-01 1.101323440670967102e-01 1.115704923868179321e-01 -1.644472330808639526e-01 2.360723912715911865e-01
1.349503099918365479e-01 2.994499504566192627e-01 -4.981964528560638428e-01 7.105448842048645020e-02 -5.489714816212654114e-02 1.018935889005661011e-01 -1.435228735208511353e-01 3.569850698113441467e-02 1.505049765110015869e-01 -1.421371102333068848e-01 -1.329295784235000610e-01 -2.089386880397796631e-01 3.138484200462698936e-03 -2.498086839914321899e-01 -1.432787925004959106e-01 3.346530199050903320e-01 3.010382652282714844e-01 4.937717691063880920e-03 5.208170041441917419e-02 -6.095701456069946289e-02 2.867929339408874512e-01 9.893430769443511963e-02 -7.445234805345535278e-02 1.810071319341659546e-01 1.347052305936813354e-01 -1.236871331930160522e-01 8.030920475721359253e-02 -7.832076400518417358e-02 3.947015106678009033e-02 -7.732927799224853516e-02 -5.446474999189376831e-02 -1.432870328426361084e-01
3.522085770964622498e-02 1.029971837997436523e-01 -2.639866173267364502e-01 1.944226324558258057e-01 5.634727701544761658e-02 1.253630518913269043e-01 -3.656642138957977295e-01 3.123829960823059082e-01 1.033319532871246338e-01 -1.873780936002731323e-01 -9.867922961711883545e-02 -2.443961985409259796e-02 1.468257457017898560e-01 -1.365162283182144165e-01 -1.750639379024505615e-01 1.541064679622650146e-01 2.799696326255798340e-01 1.067707613110542297e-01 -1.638836562633514404e-01 3.998326137661933899e-02 1.942708194255828857e-01 -3.528544306755065918e-02 1.254341602325439453e-01 1.496447920799255371e-01 -2.845616936683654785e-01 -2.969709597527980804e-02 1.258840262889862061e-01 -8.523436635732650757e-02 1.882136762142181396e-01 -2.579766884446144104e-02 -1.294093579053878784e-01 -3.558167815208435059e-01
1.728672999888658524e-03 -3.223131000995635986e-01 -2.491545230150222778e-01 1.625409908592700958e-02 -2.080809092149138451e-03 1.093548256903886795e-02 -5.272103846073150635e-02 1.268758028745651245e-01 7.167029380798339844e-02 1.476639658212661743e-01 1.947366744279861450e-01 -2.075144201517105103e-01 -7.184032350778579712e-02 -8.500506728887557983e-02 -4.497434198856353760e-01 -7.370550185441970825e-03 4.440890625119209290e-02 3.990848362445831299e-01 -1.461246162652969360e-01 1.053694412112236023e-01 -8.650130778551101685e-02 -3.893629461526870728e-02 6.334316730499267578e-02 -1.240020319819450378e-01 3.792387545108795166e-01 1.876434236764907837e-01 2.024735324084758759e-02 -1.767607480287551880e-01 1.380736827850341797e-01 1.002715528011322021e-01 -1.736931204795837402e-01 -8.604605682194232941e-03
2.282125800848007202e-01 8.743105083703994751e-02 -1.246600002050399780e-01 2.149808555841445923e-01 -3.692491725087165833e-02 2.983801066875457764e-02 4.813895374536514282e-02 6.023923307657241821e-02 1.902561336755752563e-01 -2.938718497753143311e-01 3.259413838386535645e-01 -1.914680451154708862e-01 -2.322058826684951782e-01 -4.670303687453269958e-02 -1.873724758625030518e-01 2.072391510009765625e-01 3.117689788341522217e-01 1.701498180627822876e-01 -3.646580576896667480e-01 1.757985502481460571e-01 1.906621009111404419e-01 1.478554606437683105e-01 -2.452502585947513580e-02 1.208099648356437683e-01 2.172201275825500488e-01 -1.516313757747411728e-02 -5.406177788972854614e-02 1.012651696801185608e-01 -3.878146037459373474e-02 1.180756762623786926e-01 -5.831575393676757812e-02 1.668091565370559692e-01
-7.447661459445953369e-02 1.427545398473739624e-01 -2.790352106094360352e-01 7.236430048942565918e-02 4.046392068266868591e-02 1.621704250574111938e-01 -1.511049270629882812e-01 3.005592226982116699e-01 -3.805270045995712280e-02 3.354819957166910172e-03 1.939958147704601288e-02 -1.806385815143585205e-01 1.058624982833862305e-01 1.287730634212493896e-01 -1.616217344999313354e-01 1.789747178554534912e-01 2.268744558095932007e-01 -8.997400104999542236e-02 -1.283935904502868652e-01 2.710050344467163086e-01 2.648269832134246826e-01 1.380299031734466553e-01 -5.651046335697174072e-02 4.033302068710327148e-01 2.282552421092987061e-01 -4.372271895408630371e-02 -2.710281908512115479e-01 2.055765688419342041e-02 1.346035152673721313e-01 6.223116535693407059e-03 -2.799999117851257324e-01 -2.157504856586456299e-02
-3.162721171975135803e-02 1.488535404205322266e-01 -3.579592704772949219e-01 3.199267387390136719e-01 -6.840442121028900146e-02 -3.080192767083644867e-02 -1.253295540809631348e-01 9.909961372613906860e-02 1.997947394847869873e-01 -3.590652346611022949e-01 1.301379054784774780e-01 -7.023796439170837402e-02 6.086198985576629639e-02 -1.096044406294822693e-01 -2.331355214118957520e-01 2.743754684925079346e-01 7.164468057453632355e-03 1.868382841348648071e-02 -2.194178998470306396e-01 1.938716471195220947e-01 1.302202641963958740e-01 -1.550969853997230530e-02 -5.252979695796966553e-02 1.312610656023025513e-01 8.394843339920043945e-02 -2.358354628086090088e-01 9.087110310792922974e-02 -1.730064004659652710e-01 -2.195100784301757812e-01 -2.689238637685775757e-03 -2.090571634471416473e-02 -3.260841965675354004e-01
-9.222050197422504425e-03 -4.222084954380989075e-02 -3.396120965480804443e-01 3.007565736770629883e-01 -3.841591626405715942e-02 -8.251881599426269531e-02 5.139076709747314453e-02 1.805973798036575317e-01 -8.368533104658126831e-02 -3.671826422214508057e-01 7.087514549493789673e-02 -9.916187077760696411e-02 -1.281941533088684082e-01 -1.052794754505157471e-01 -2.813845872879028320e-01 -5.340033397078514099e-02 2.578403949737548828e-01 -5.635396391153335571e-02 -1.061234772205352783e-01 3.545492291450500488e-01 1.799594610929489136e-01 -7.721068710088729858e-02 3.011749126017093658e-02 1.023046225309371948e-01 1.167868301272392273e-01 -1.485932171344757080e-01 -4.233156144618988037e-02 4.305557161569595337e-02 4.231904149055480957e-01 -7.661256194114685059e-02 -8.575119078159332275e-03 -4.275279492139816284e-02
2.676420509815216064e-01 1.790525913238525391e-01 -1.039858385920524597e-01 4.595736414194107056e-02 -8.641600608825683594e-02 6.902545690536499023e-02 1.406657099723815918e-01 7.819116115570068359e-02 3.460767865180969238e-01 -2.339877039194107056e-01 -1.403874605894088745e-01 1.175533533096313477e-01 1.176012493669986725e-02 -8.006728440523147583e-02 -2.391222398728132248e-03 9.059598296880722046e-02 1.735843569040298462e-01 6.492090225219726562e-02 -2.464300543069839478e-01 3.149027824401855469e-01 2.296337932348251343e-01 -5.447310954332351685e-02 -1.849260777235031128e-01 1.972438544034957886e-01 2.850574553012847900e-01 -1.308402419090270996e-01 -2.289617955684661865e-01 -2.015946520259603858e-04 9.673573076725006104e-03 2.561917304992675781e-01 9.076954424381256104e-02 -2.731913626194000244e-01
-2.000452805077657104e-04 -1.496006101369857788e-01 -4.009256660938262939e-01 2.647107243537902832e-01 -9.600260853767395020e-02 1.404500007629394531e-01 9.397391974925994873e-02 3.564996644854545593e-02 -7.453230023384094238e-02 -4.968073219060897827e-02 2.817313186824321747e-02 -2.458466738462448120e-01 -2.014682590961456299e-01 1.947371102869510651e-02 -2.606902718544006348e-01 3.638298436999320984e-02 1.591080129146575928e-01 9.766700677573680878e-03 2.672851085662841797e-02 2.731139361858367920e-01 3.999316096305847168e-01 1.089967638254165649e-01 3.924429044127464294e-02 -1.216316446661949158e-01 1.455092132091522217e-01 -2.425084710121154785e-01 -2.037300914525985718e-01 -6.659218668937683105e-02 3.177231848239898682e-01 -8.238401263952255249e-02 -5.367083474993705750e-02 -5.326094478368759155e-02
-8.524054288864135742e-02 -5.224796012043952942e-02 -5.166225433349609375e-01 2.002779543399810791e-01 -2.171302139759063721e-01 -5.618701875209808350e-02 -1.574451178312301636e-01 -8.815670758485794067e-02 -1.419034004211425781e-01 -5.851317942142486572e-02 -7.175200432538986206e-02 -2.600099742412567139e-01 -8.038035780191421509e-02 5.116082355380058289e-02 -1.930715888738632202e-01 7.653741538524627686e-02 3.620193302631378174e-01 1.949811279773712158e-01 -3.302825987339019775e-01 -1.020851433277130127e-01 1.846454590559005737e-01 -2.299388125538825989e-02 3.693671897053718567e-02 -1.499288976192474365e-01 5.926261190325021744e-03 -1.249762848019599915e-01 -9.851113706827163696e-02 -1.180252898484468460e-02 5.699203908443450928e-02 -2.029412388801574707e-01 -1.855378746986389160e-01 1.412026863545179367e-02
-2.187448553740978241e-02 -2.038710750639438629e-02 -8.639201521873474121e-02 1.802114546298980713e-01 -1.117430999875068665e-01 -7.262529432773590088e-02 -1.070507839322090149e-01 4.948925971984863281e-01 2.937587499618530273e-01 -2.482512034475803375e-02 -2.889986038208007812e-01 3.134419023990631104e-02 -1.083204597234725952e-01 1.233878210186958313e-01 -4.096454679965972900e-01 6.537032313644886017e-03 -8.886405825614929199e-02 4.475297331809997559e-01 -1.076800599694252014e-01 7.322745770215988159e-02 -2.428652718663215637e-02 -7.206891477108001709e-02 -2.231958508491516113e-02 -1.082794815301895142e-01 1.874812319874763489e-02 8.146489411592483521e-02 -6.095316633582115173e-02 1.746740043163299561e-01 8.091784268617630005e-02 7.475403696298599243e-02 -7.178016752004623413e-02 -1.309868991374969482e-01
-1.001061946153640747e-01 3.133436664938926697e-02 -3.807488977909088135e-01 3.155851960182189941e-01 -1.417707744985818863e-02 1.095959767699241638e-01 9.679023176431655884e-02 1.571134924888610840e-01 -5.120638757944107056e-02 -9.369325637817382812e-02 3.022653050720691681e-02 -1.997383236885070801e-01 -7.002785056829452515e-02 -4.257163964211940765e-03 -1.231630668044090271e-01 -2.032885700464248657e-01 -5.414875689893960953e-03 2.418270409107208252e-01 -7.833814620971679688e-02 3.390472233295440674e-01 1.950578093528747559e-01 8.322338759899139404e-02 -2.216586656868457794e-02 -6.106858700513839722e-02 -7.114802021533250809e-03 -2.605820298194885254e-01 -6.844346225261688232e-02 -2.140668779611587524e-01 3.373679518699645996e-01 -2.265566140413284302e-01 -9.666362404823303223e-02 -2.505900859832763672e-01
-1.706555038690567017e-01 -1.444614678621292114e-01 -2.373398095369338989e-01 6.356716901063919067e-02 -1.577185094356536865e-01 -9.295623749494552612e-02 7.201656699180603027e-02 -3.909517824649810791e-02 -1.531409025192260742e-01 -1.611886918544769287e-01 -1.301070451736450195e-01 8.963484317064285278e-03 -1.421155929565429688e-01 2.181487977504730225e-01 -1.965192705392837524e-01 6.190862506628036499e-02 1.996901780366897583e-01 5.107625573873519897e-02 -5.023337006568908691e-01 3.639262616634368896e-01 2.925264537334442139e-01 1.924163401126861572e-01 -2.272139340639114380e-01 -7.449033856391906738e-02 1.583099924027919769e-02 9.561958909034729004e-02 6.688763946294784546e-02 7.587428390979766846e-02 1.928203999996185303e-01 -1.894936710596084595e-02 -9.058435261249542236e-02 -1.786539517343044281e-02
2.490220516920089722e-01 4.643498454242944717e-03 -1.099198535084724426e-01 1.427126079797744751e-01 3.030027449131011963e-02 2.054533660411834717e-01 1.773171871900558472e-01 -3.431131690740585327e-02 2.854922413825988770e-01 -1.074112877249717712e-01 -1.808002442121505737e-01 -9.945634007453918457e-02 7.508483529090881348e-02 -1.922079473733901978e-01 -1.872876584529876709e-01 1.695788055658340454e-01 -3.109480440616607666e-02 1.246746107935905457e-01 -2.147455513477325439e-01 1.732301563024520874e-01 1.859854161739349365e-01 1.335055232048034668e-01 -3.542515262961387634e-02 1.218439862132072449e-01 3.465452194213867188e-01 2.094751410186290741e-02 -1.886452138423919678e-01 1.364879608154296875e-01 1.104113534092903137e-01 2.733821868896484375e-01 -2.547932863235473633e-01 -3.162026405334472656e-01
-1.670204848051071167e-01 1.366831082850694656e-02 -2.492115646600723267e-01 1.504292935132980347e-01 1.649809479713439941e-01 1.079783961176872253e-01 -1.597536355257034302e-01 -2.708550915122032166e-02 3.524224162101745605e-01 -1.144219562411308289e-01 4.597163945436477661e-02 -1.329677850008010864e-01 1.836213171482086182e-01 7.742704357951879501e-03 -3.423996567726135254e-01 -1.573295444250106812e-01 1.613153815269470215e-01 2.191451638936996460e-01 -4.046737551689147949e-01 -3.193275630474090576e-02 1.529784053564071655e-01 -2.221073396503925323e-02 -2.159282565116882324e-01 -2.042346447706222534e-02 6.442625075578689575e-02 -1.594486385583877563e-01 5.124458298087120056e-02 9.293468669056892395e-03 -1.421354431658983231e-02 1.396732926368713379e-01 -3.471401631832122803e-01 8.321541547775268555e-02
-5.452144518494606018e-02 2.196245267987251282e-02 -3.775142133235931396e-01 1.260102987289428711e-01 -2.998854033648967743e-02 1.231752783060073853e-01 -2.185433357954025269e-01 3.310011625289916992e-01 5.895740166306495667e-02 -1.152618601918220520e-01 1.525628417730331421e-01 -1.965926028788089752e-02 -1.708737760782241821e-01 2.693344354629516602e-01 -1.156828776001930237e-01 9.719847887754440308e-02 -1.020068079233169556e-01 -5.812503024935722351e-02 -4.675036072731018066e-01 6.212078779935836792e-02 4.493393748998641968e-02 1.851829886436462402e-01 -9.432000666856765747e-02 4.732379689812660217e-02 2.351852208375930786e-01 -1.204974651336669922e-01 -1.468325406312942505e-01 1.205092221498489380e-01 2.009512037038803101e-01 5.204227939248085022e-02 -1.617784649133682251e-01 -2.023282796144485474e-01
7.033368200063705444e-02 9.187611937522888184e-02 -5.621796846389770508e-01 3.066104352474212646e-01 3.193086385726928711e-02 -1.353919953107833862e-01 2.973334491252899170e-02 2.440401017665863037e-01 -2.773470617830753326e-02 -1.337672472000122070e-01 -8.278642594814300537e-02 -5.343592539429664612e-02 -1.839540153741836548e-01 -3.579328209161758423e-02 -8.912827819585800171e-02 2.407624758780002594e-02 1.207353919744491577e-01 2.497073821723461151e-02 -1.710532605648040771e-01 3.137586712837219238e-01 9.529308229684829712e-02 7.773181051015853882e-02 -5.246499553322792053e-02 -2.404260188341140747e-01 1.255201697349548340e-01 -1.838565617799758911e-01 -2.689556777477264404e-01 2.251410670578479767e-02 1.585935652256011963e-01 -6.483422964811325073e-02 5.138830095529556274e-02 -2.275233566761016846e-01
2.675150334835052490e-01 -1.840799450874328613e-01 -3.213242888450622559e-01 1.667644977569580078e-01 8.452332019805908203e-02 -3.185275942087173462e-02 8.762373030185699463e-02 5.415938049554824829e-02 8.401853591203689575e-02 -2.507740259170532227e-01 6.920549273490905762e-02 -9.574022144079208374e-02 1.402614116668701172e-01 1.544219702482223511e-01 2.258031396195292473e-03 3.588447272777557373e-01 3.263961076736450195e-01 2.392124198377132416e-02 -2.281900942325592041e-01 6.053668260574340820e-02 7.530345767736434937e-02 2.579497396945953369e-01 -1.088449805974960327e-01 1.196700632572174072e-01 9.421615302562713623e-02 9.014839679002761841e-02 5.309282615780830383e-02 -1.486686021089553833e-01 1.295532584190368652e-01 1.526623498648405075e-02 -3.701484203338623047e-01 -1.770702600479125977e-01
-1.785071194171905518e-01 -6.081783026456832886e-02 -3.106554746627807617e-01 2.300234287977218628e-01 1.230011321604251862e-02 -4.156141076236963272e-04 -4.412524402141571045e-02 2.625131793320178986e-02 -2.461802773177623749e-02 -3.219587355852127075e-02 4.337197914719581604e-02 1.683787629008293152e-02 -9.812865406274795532e-02 -6.877210736274719238e-02 -3.143609464168548584e-01 7.505059987306594849e-02 4.370907321572303772e-02 1.012769490480422974e-01 -2.492718547582626343e-01 3.189270794391632080e-01 2.747464478015899658e-01 1.901442557573318481e-01 -1.172952726483345032e-01 6.075602397322654724e-02 2.061219662427902222e-01 -1.463834941387176514e-01 -3.860111236572265625e-01 -1.031512096524238586e-01 3.115747272968292236e-01 -9.974621981382369995e-02 6.923844665288925171e-02 -2.216300368309020996e-01
-1.536315530538558960e-01 -7.066257297992706299e-02 -3.302059173583984375e-01 2.382769882678985596e-01 -4.904408752918243408e-02 -2.772169113159179688e-01 1.364447176456451416e-01 8.122691512107849121e-02 2.054262459278106689e-01 -3.591865897178649902e-01 7.636535167694091797e-02 -7.639213651418685913e-02 -1.148616056889295578e-02 3.356714546680450439e-01 -2.368610352277755737e-01 2.058714926242828369e-01 1.874767541885375977e-01 2.598026990890502930e-01 -1.423278301954269409e-01 1.520731896162033081e-01 -2.157457731664180756e-02 -1.290961802005767822e-01 -2.079315483570098877e-02 -2.048458904027938843e-01 -6.603994965553283691e-02 3.920388966798782349e-02 -2.790748327970504761e-02 1.403091102838516235e-01 6.482017785310745239e-02 1.295257508754730225e-01 -2.145600318908691406e-01 -8.952484279870986938e-02
-9.354919195175170898e-02 8.641686290502548218e-03 -4.573198556900024414e-01 8.456677943468093872e-02 -3.275990113615989685e-02 8.033785223960876465e-02 -1.538299769163131714e-01 7.969211041927337646e-02 -1.242001652717590332e-01 -1.883301138877868652e-01 1.103257685899734497e-01 -1.330126225948333740e-01 -1.385999470949172974e-01 -2.202561944723129272e-01 -6.938268244266510010e-02 -9.972702711820602417e-02 8.515899628400802612e-02 1.974283754825592041e-01 -2.091617286205291748e-01 4.384494423866271973e-01 2.043697386980056763e-01 3.271565586328506470e-02 -6.317056715488433838e-02 -1.548885107040405273e-01 1.710633933544158936e-01 -6.935903429985046387e-02 -2.351437360048294067e-01 -4.488342627882957458e-02 3.368718922138214111e-01 -7.584968209266662598e-02 -2.969504706561565399e-02 -9.780555963516235352e-02
6.739634275436401367e-02 4.131645709276199341e-02 -2.125505805015563965e-01 1.374367177486419678e-01 -2.702064216136932373e-01 3.789583742618560791e-01 -1.849087923765182495e-01 -7.064528763294219971e-02 7.482236623764038086e-02 -2.890297770500183105e-01 -7.029750850051641464e-03 -8.408627472817897797e-03 5.530250445008277893e-02 2.066437005996704102e-01 -2.699987888336181641e-01 2.811329439282417297e-03 2.741837203502655029e-01 4.642850756645202637e-01 -1.238211020827293396e-01 1.326117217540740967e-01 -9.402696043252944946e-02 -2.627395093441009521e-02 1.070938855409622192e-01 1.214071437716484070e-01 8.673150092363357544e-02 -1.140538454055786133e-01 -9.658063948154449463e-02 -2.371090203523635864e-01 -8.253245055675506592e-02 -4.185383208096027374e-03 1.138326674699783325e-01 2.638081274926662445e-02
8.332017809152603149e-02 -3.293590247631072998e-01 -2.645337283611297607e-01 8.877350389957427979e-02 -1.616263091564178467e-01 4.049151241779327393e-01 -9.337083995342254639e-02 8.268048614263534546e-02 3.739577531814575195e-01 9.470711648464202881e-02 -5.206735804677009583e-02 -2.731822244822978973e-02 1.195502560585737228e-02 -8.320964872837066650e-02 1.134380232542753220e-02 8.406507968902587891e-02 -4.696436971426010132e-02 2.561613321304321289e-01 4.409956745803356171e-03 2.609877884387969971e-01 6.113268435001373291e-02 -5.469983816146850586e-02 1.040967181324958801e-02 2.202044129371643066e-01 3.740883618593215942e-02 -2.799734175205230713e-01 3.124293982982635498e-01 -7.705420255661010742e-02 -3.584744781255722046e-02 1.784220933914184570e-01 1.035022176802158356e-02 1.634249240159988403e-01
8.688026107847690582e-03 -4.610548540949821472e-02 -2.464448213577270508e-01 1.955866068601608276e-01 -2.543429099023342133e-02 5.773887410759925842e-02 3.786419332027435303e-02 1.728888452053070068e-01 -7.712459191679954529e-03 -3.088238239288330078e-01 -1.326873898506164551e-01 -4.334746301174163818e-02 -2.151186019182205200e-01 1.701448559761047363e-01 -1.240223124623298645e-01 -2.098662219941616058e-02 3.207106888294219971e-01 3.912791237235069275e-02 -1.970912963151931763e-01 3.296296894550323486e-01 2.172227799892425537e-01 1.764872670173645020e-01 -1.194035038352012634e-01 4.948717728257179260e-02 8.544147945940494537e-03 -1.004126965999603271e-01 8.586899936199188232e-02 1.860847920179367065e-01 4.084394574165344238e-01 8.515612035989761353e-02 -2.121579349040985107e-01 -1.984239220619201660e-01
4.322702884674072266e-01 -1.137513220310211182e-01 -2.317709475755691528e-01 2.211820483207702637e-01 3.134789690375328064e-02 2.835245132446289062e-01 -5.287136137485504150e-02 2.853496670722961426e-01 1.950291842222213745e-01 1.528807915747165680e-02 1.257900297641754150e-01 5.641324818134307861e-02 5.444779247045516968e-02 6.829740852117538452e-02 -4.618266820907592773e-01 2.087192535400390625e-01 1.038078218698501587e-01 1.373103111982345581e-01 -2.353751510381698608e-01 4.921930655837059021e-02 1.262424439191818237e-01 -7.144013792276382446e-02 8.508744835853576660e-02 -6.621229648590087891e-02 9.775596857070922852e-02 -5.442215129733085632e-02 -7.330125570297241211e-02 -1.609147340059280396e-01 -1.591952145099639893e-01 4.636928439140319824e-02 -6.304857879877090454e-02 -1.218635141849517822e-01
-8.500316739082336426e-02 1.864919364452362061e-01 -2.366416901350021362e-01 1.662235707044601440e-01 -2.448766678571701050e-01 2.042631357908248901e-01 8.173445612192153931e-02 7.164572924375534058e-02 1.470935046672821045e-01 -1.932304352521896362e-01 1.469238251447677612e-01 -4.608566313982009888e-02 2.049513347446918488e-02 -6.826020777225494385e-02 -1.711639016866683960e-01 1.435598284006118774e-01 2.200139611959457397e-01 -7.128892093896865845e-02 -1.322347968816757202e-01 2.365273088216781616e-01 5.546810030937194824e-01 1.064173728227615356e-01 -2.040697187185287476e-01 1.062719672918319702e-01 7.283706218004226685e-02 -6.087181973271071911e-04 1.348972171545028687e-01 1.265143454074859619e-01 -3.871203213930130005e-02 -1.841825693845748901e-01 -2.222801297903060913e-01 7.321239099837839603e-04
2.801345288753509521e-01 -2.133312448859214783e-02 -3.352238833904266357e-01 3.490617871284484863e-01 1.067341566085815430e-01 5.168726667761802673e-02 1.202791482210159302e-01 -4.768804647028446198e-04 1.726464629173278809e-01 -1.996401846408843994e-01 -4.533983394503593445e-02 -6.241382658481597900e-02 -8.953579515218734741e-02 -2.037487551569938660e-02 -1.586253046989440918e-01 4.863442480564117432e-02 4.445379599928855896e-03 -3.841672465205192566e-02 6.246094033122062683e-02 3.249273896217346191e-01 1.479219645261764526e-01 -9.248405694961547852e-02 1.399966031312942505e-01 -5.374874174594879150e-02 -1.500745415687561035e-01 5.606007575988769531e-02 8.687030524015426636e-02 -4.421346187591552734e-01 1.239777952432632446e-01 5.945050716400146484e-02 -2.882664799690246582e-01 -2.283678799867630005e-01
9.377911686897277832e-02 -1.413818001747131348e-01 -1.598616987466812134e-01 4.371076449751853943e-02 -5.318158268928527832e-01 -2.314500659704208374e-01 8.789494633674621582e-02 1.809608042240142822e-01 1.001098379492759705e-01 2.042293921113014221e-02 8.683155756443738937e-04 -2.486698888242244720e-02 1.914825588464736938e-01 2.614460885524749756e-01 -2.024011313915252686e-01 1.710916608572006226e-01 9.325785934925079346e-02 1.658924818038940430e-01 4.751255363225936890e-02 1.316474080085754395e-01 -1.437415480613708496e-01 1.009556949138641357e-01 -1.934270560741424561e-01 4.781214520335197449e-02 1.261145770549774170e-01 -1.535620987415313721e-01 2.803010940551757812e-01 -2.215990722179412842e-01 8.884175121784210205e-02 -8.444710820913314819e-02 -2.174016535282135010e-01 -1.573409289121627808e-01
1.035967394709587097e-01 -1.862958259880542755e-02 -3.711826801300048828e-01 4.135211929678916931e-02 -1.465744823217391968e-01 2.485921233892440796e-01 -4.498489573597908020e-02 9.954187273979187012e-02 4.445330798625946045e-01 -4.993449896574020386e-02 3.513093292713165283e-02 8.480468392372131348e-02 6.455125659704208374e-02 1.050841659307479858e-01 -1.944461315870285034e-01 3.050621449947357178e-01 1.739356517791748047e-01 -1.827330738306045532e-01 -1.460291147232055664e-01 3.501212298870086670e-01 7.428158819675445557e-02 2.527273595333099365e-01 5.024541914463043213e-02 -1.515934243798255920e-02 -8.084816485643386841e-02 1.223747432231903076e-01 6.782446801662445068e-02 -1.566007584333419800e-01 -8.208717405796051025e-02 -1.074087694287300110e-01 -1.957568526268005371e-01 -1.126028373837471008e-01
-7.950513809919357300e-02 1.630224287509918213e-02 -2.884376943111419678e-01 1.563895195722579956e-01 -1.466430276632308960e-01 2.414881885051727295e-01 -2.118107974529266357e-01 -1.627630554139614105e-02 -1.771321706473827362e-02 -1.854761540889739990e-01 1.108576729893684387e-02 -8.939592540264129639e-02 -2.864160537719726562e-01 3.840036690235137939e-02 -1.365150441415607929e-03 8.503863215446472168e-02 1.416143923997879028e-01 1.024301070719957352e-02 -2.862734794616699219e-01 1.477081924676895142e-01 4.474399387836456299e-01 -2.888918854296207428e-02 1.894722133874893188e-01 4.173282533884048462e-02 6.942835450172424316e-02 -3.066820204257965088e-01 3.260929286479949951e-01 -1.664535403251647949e-01 9.020639210939407349e-02 1.408561170101165771e-01 -5.853670835494995117e-02 -1.755241863429546356e-02
2.625363767147064209e-01 1.968175619840621948e-01 -1.216029301285743713e-01 1.066265031695365906e-01 -5.460628271102905273e-01 1.019779890775680542e-01 -2.944381237030029297e-01 1.236048564314842224e-01 8.315869420766830444e-02 -1.132994443178176880e-01 1.499099582433700562e-01 -1.097674816846847534e-01 -9.221280366182327271e-02 2.121734172105789185e-01 -1.206277012825012207e-01 1.948031969368457794e-02 1.150550246238708496e-01 7.432410866022109985e-02 -6.949596107006072998e-02 8.606693893671035767e-02 -1.119383275508880615e-01 8.635845035314559937e-02 -2.451237142086029053e-01 -9.627766907215118408e-02 4.662866890430450439e-02 -4.508000612258911133e-02 3.384941816329956055e-01 2.625819854438304901e-02 1.059190481901168823e-01 -2.691972553730010986e-01 -8.342022448778152466e-02 -4.937963560223579407e-02
8.300759829580783844e-03 5.807502195239067078e-02 -2.495645433664321899e-01 1.265048831701278687e-01 -6.544623523950576782e-02 3.410555720329284668e-01 4.241028055548667908e-02 2.877128124237060547e-01 -6.560893356800079346e-02 -1.095227524638175964e-01 4.323410242795944214e-02 -1.290531605482101440e-01 6.382917985320091248e-03 -2.350399270653724670e-02 -1.860765814781188965e-01 -9.713714825920760632e-04 6.992017477750778198e-02 2.111812978982925415e-01 -3.592660129070281982e-01 3.257976174354553223e-01 2.498366087675094604e-01 2.799778804183006287e-02 -2.418700838461518288e-03 -2.214740030467510223e-02 3.221827000379562378e-02 -1.423845589160919189e-01 -1.910015791654586792e-01 2.801328003406524658e-01 3.915122151374816895e-01 1.870770938694477081e-02 -2.590298093855381012e-02 6.387163698673248291e-02
1.073555927723646164e-02 5.027605220675468445e-02 -3.111692667007446289e-01 -1.157341524958610535e-01 -7.597067952156066895e-02 -2.023533731698989868e-01 -1.991860717535018921e-01 -4.051411151885986328e-02 9.554139524698257446e-02 -2.716835737228393555e-01 -1.176330968737602234e-01 5.288328602910041809e-02 1.314865425229072571e-02 -2.226746827363967896e-01 -2.736482918262481689e-01 3.229323402047157288e-02 -5.807787552475929260e-02 1.047244742512702942e-01 -1.912302896380424500e-02 9.741453826427459717e-02 1.886028349399566650e-01 7.117628306150436401e-02 2.086792886257171631e-01 3.218274191021919250e-02 1.539457142353057861e-01 -1.514857411384582520e-01 3.208084031939506531e-02 1.229882836341857910e-01 5.028510093688964844e-01 4.700705036520957947e-02 -3.708423674106597900e-01 -9.504263848066329956e-02
2.579258568584918976e-02 -1.909918487071990967e-01 1.597622223198413849e-02 -6.670699268579483032e-02 -1.229340732097625732e-01 -8.908966928720474243e-02 -1.219287067651748657e-01 2.560913562774658203e-01 3.931071162223815918e-01 1.196110323071479797e-01 -6.049916520714759827e-02 3.858497366309165955e-02 1.690144985914230347e-01 3.708456084132194519e-02 -4.269182085990905762e-01 1.330900788307189941e-01 -7.677892595529556274e-02 2.580990493297576904e-01 1.458774805068969727e-01 2.015499174594879150e-01 3.311285972595214844e-01 -2.545851469039916992e-02 6.268367171287536621e-03 -1.009707525372505188e-01 -3.790891543030738831e-02 -5.297438427805900574e-02 6.546634435653686523e-02 3.293907642364501953e-02 2.814805209636688232e-01 2.859566807746887207e-01 5.576368421316146851e-02 -1.486022174358367920e-01
2.461023628711700439e-01 -8.172249794006347656e-02 -2.739972174167633057e-01 1.623416393995285034e-01 8.382683992385864258e-02 1.586495637893676758e-01 -3.270838782191276550e-02 7.027546316385269165e-02 5.238814949989318848e-01 -2.664296627044677734e-01 -1.671915799379348755e-01 7.910886406898498535e-02 -7.873318344354629517e-02 9.857758134603500366e-02 -1.895491480827331543e-01 5.943852663040161133e-02 -2.227506041526794434e-02 -9.973357431590557098e-03 -5.675968900322914124e-02 2.191421538591384888e-01 1.308559328317642212e-01 3.491712734103202820e-02 7.674011588096618652e-02 9.090721607208251953e-02 1.051960438489913940e-01 1.237962841987609863e-01 2.371290773153305054e-01 -2.478532493114471436e-01 5.937087163329124451e-02 -1.725181192159652710e-01 -2.576473057270050049e-01 -1.733088940382003784e-01
-3.945814073085784912e-02 -1.398312449455261230e-01 -1.548367142677307129e-01 -6.977608799934387207e-02 -3.297110497951507568e-01 -2.740283012390136719e-01 -1.950434148311614990e-01 1.545399725437164307e-01 -4.177899565547704697e-03 1.693127304315567017e-02 1.122479736804962158e-01 -6.970852613449096680e-02 -1.546825319528579712e-01 1.628656834363937378e-01 -5.150521397590637207e-01 2.972069084644317627e-01 -2.349991649389266968e-01 2.290172278881072998e-01 -8.625663816928863525e-02 1.726667433977127075e-01 1.282737255096435547e-01 -2.876065485179424286e-02 -1.163135170936584473e-01 8.236192911863327026e-02 1.332737654447555542e-01 2.172404378652572632e-01 -4.836575314402580261e-02 -1.493842452764511108e-01 8.069974929094314575e-02 -2.147317491471767426e-02 2.020372077822685242e-03 5.819988623261451721e-02
-7.037849724292755127e-02 -2.042579650878906250e-02 -3.035223484039306641e-01 2.442704588174819946e-01 -3.720054328441619873e-01 5.509411916136741638e-02 1.246986240148544312e-01 -8.466424047946929932e-02 1.604422479867935181e-01 1.023433879017829895e-01 -1.741728484630584717e-01 -1.894147843122482300e-01 1.341341882944107056e-01 3.512379527091979980e-02 1.132732704281806946e-01 -1.369404196739196777e-01 2.313708513975143433e-01 5.760040506720542908e-02 -2.673966288566589355e-01 3.622260093688964844e-01 2.380512058734893799e-01 -3.438534447923302650e-03 -7.331316918134689331e-02 6.679140776395797729e-02 1.949190944433212280e-01 1.578713059425354004e-01 -1.251731812953948975e-01 -1.490868926048278809e-01 3.069530129432678223e-01 3.611831367015838623e-02 -2.617757953703403473e-02 -4.856319725513458252e-02
-9.265042841434478760e-03 -1.555404514074325562e-01 -3.046002984046936035e-01 3.017240390181541443e-02 4.159104079008102417e-02 -4.142320901155471802e-02 -3.509781956672668457e-01 3.002553582191467285e-01 8.881835639476776123e-02 1.601043045520782471e-01 2.746164500713348389e-01 4.022828117012977600e-02 1.003811880946159363e-01 5.889546871185302734e-02 -2.790415585041046143e-01 1.937985420227050781e-01 2.161385715007781982e-01 1.644059270620346069e-01 1.689944118261337280e-01 1.781149804592132568e-01 2.066906094551086426e-01 1.071284189820289612e-01 -9.904704242944717407e-02 3.469986142590641975e-03 3.106756508350372314e-01 6.523442268371582031e-02 1.803622394800186157e-01 -4.007810726761817932e-02 -4.236581549048423767e-02 2.741972804069519043e-01 -3.064682520925998688e-02 -1.218360662460327148e-01
6.649278849363327026e-02 9.734386205673217773e-02 -3.486191630363464355e-01 3.087696731090545654e-01 3.946522995829582214e-02 -4.902563989162445068e-02 -1.761982738971710205e-01 -2.197606712579727173e-01 -1.282231509685516357e-01 -4.988871887326240540e-02 -2.684035301208496094e-01 -2.844600975513458252e-01 -1.165065690875053406e-01 1.361073518637567759e-04 -2.127988040447235107e-01 1.173181906342506409e-01 -3.363736718893051147e-02 9.567306190729141235e-02 -1.288724839687347412e-01 2.120500504970550537e-01 9.412604570388793945e-02 1.577404588460922241e-01 -2.047829888761043549e-02 8.166220784187316895e-02 9.318209439516067505e-02 -1.518231779336929321e-01 -1.001486182212829590e-01 9.202424436807632446e-02 3.533629775047302246e-01 -2.942481040954589844e-01 -2.515627443790435791e-01 -6.138460338115692139e-02
-1.315957009792327881e-01 -1.709135062992572784e-02 -4.251334071159362793e-01 8.865842968225479126e-02 -2.099718749523162842e-01 -4.059014096856117249e-02 -1.825393885374069214e-01 -4.367198050022125244e-02 -1.072418037801980972e-02 9.963957220315933228e-02 -1.133294105529785156e-01 -3.188898861408233643e-01 -8.043186739087104797e-03 -2.397631555795669556e-01 -8.344265632331371307e-03 8.054744452238082886e-02 1.924366652965545654e-01 9.154905378818511963e-02 -4.223279058933258057e-01 4.187292158603668213e-01 7.918674498796463013e-02 -3.153350576758384705e-02 -4.770720750093460083e-02 -1.443200856447219849e-01 1.093135103583335876e-01 -6.845111493021249771e-03 1.081385314464569092e-01 1.485438942909240723e-01 1.258828341960906982e-01 1.777201443910598755e-01 2.159339419449679554e-05 3.845315799117088318e-02
-1.069356873631477356e-01 7.364833354949951172e-02 -1.921208798885345459e-01 2.853789329528808594e-01 -2.171193957328796387e-01 1.044418662786483765e-01 -2.217847257852554321e-01 3.363430500030517578e-02 -7.606748491525650024e-02 6.016577035188674927e-02 -6.803231686353683472e-02 -3.483171463012695312e-01 -1.894877701997756958e-01 -1.768027693033218384e-01 5.068558827042579651e-02 1.086959987878799438e-01 1.678073257207870483e-01 2.579117193818092346e-02 -2.492726743221282959e-01 3.095016777515411377e-01 2.641001939773559570e-01 1.159121319651603699e-01 -2.679894864559173584e-02 -1.939153820276260376e-01 9.343369305133819580e-02 -8.843212574720382690e-02 -4.082382470369338989e-02 -2.496157437562942505e-01 2.533971071243286133e-01 -3.860395029187202454e-02 -2.048923224210739136e-01 -2.074798941612243652e-01
2.947175800800323486e-01 -4.900719970464706421e-02 -1.165668964385986328e-01 1.621662229299545288e-01 -8.619400858879089355e-02 2.151219248771667480e-01 -2.184028029441833496e-01 -1.206699479371309280e-02 2.299751639366149902e-01 -1.071988642215728760e-01 -9.409607946872711182e-02 1.341167837381362915e-01 2.244166582822799683e-01 3.718809410929679871e-02 -3.360439836978912354e-01 2.073028236627578735e-01 1.592130362987518311e-01 1.561755686998367310e-01 -2.025636136531829834e-01 3.011769652366638184e-01 1.259112060070037842e-01 1.323732882738113403e-01 1.426883637905120850e-01 -9.803739190101623535e-02 4.537864774465560913e-02 5.406448990106582642e-02 1.974327489733695984e-02 -2.064506113529205322e-01 -1.933049708604812622e-01 -2.546939253807067871e-01 -2.196436226367950439e-01 -1.647256165742874146e-01
-4.784328117966651917e-02 4.209468513727188110e-02 -1.012113019824028015e-01 1.830709911882877350e-02 2.879223041236400604e-02 1.807751208543777466e-01 9.251991659402847290e-02 3.360539376735687256e-01 9.906754642724990845e-02 -3.328175842761993408e-01 -2.356242835521697998e-01 -1.206602901220321655e-01 -3.137467801570892334e-01 2.679793722927570343e-02 -2.959994673728942871e-01 2.380744367837905884e-01 2.563684880733489990e-01 2.490502446889877319e-01 -5.373017862439155579e-02 3.659591972827911377e-01 1.238388270139694214e-01 3.983802162110805511e-03 6.715049594640731812e-02 -4.323354735970497131e-02 5.321780592203140259e-02 6.786695867776870728e-02 -8.680826425552368164e-02 -7.246292382478713989e-02 1.206076517701148987e-01 -2.186405807733535767e-01 -5.082681030035018921e-02 1.574720293283462524e-01
-4.573528841137886047e-02 1.596998423337936401e-01 -1.143529713153839111e-01 3.246227279305458069e-02 -2.424029558897018433e-01 -1.007573232054710388e-01 7.190015912055969238e-02 1.914877146482467651e-01 1.377765387296676636e-01 -1.524008661508560181e-01 2.257441878318786621e-01 -2.016721665859222412e-01 -4.043181240558624268e-02 2.686486542224884033e-01 -1.028085649013519287e-01 2.895721495151519775e-01 -1.164131909608840942e-01 1.376482546329498291e-01 -2.934859097003936768e-01 6.191969662904739380e-02 3.260447680950164795e-01 1.390838474035263062e-01 -3.710684180259704590e-02 3.022042512893676758e-01 6.101652607321739197e-02 -1.045770272612571716e-01 -1.200076192617416382e-01 -3.012000815942883492e-03 3.159249126911163330e-01 5.833210796117782593e-02 -2.607330679893493652e-01 6.612265110015869141e-02
3.504872918128967285e-01 1.066483035683631897e-01 -4.242666661739349365e-01 7.393645495176315308e-02 -2.853982448577880859e-01 3.529294207692146301e-02 -1.275722235441207886e-01 3.597850725054740906e-02 2.054160982370376587e-01 2.993694245815277100e-01 -1.872480963356792927e-03 -8.514274656772613525e-02 2.592751979827880859e-01 -2.065733820199966431e-02 -2.910968661308288574e-01 6.846516579389572144e-02 1.615131944417953491e-01 1.698527630651369691e-04 -1.585808992385864258e-01 9.198301285505294800e-02 8.232997357845306396e-02 5.626277998089790344e-02 7.719521224498748779e-02 2.165304720401763916e-01 1.527550965547561646e-01 -9.748707711696624756e-02 -1.284756883978843689e-02 -5.620242655277252197e-02 -2.148814350366592407e-01 1.929270327091217041e-01 -6.125620752573013306e-02 -1.952201724052429199e-01
2.424649335443973541e-02 -8.270173519849777222e-02 -3.488093316555023193e-01 1.660805046558380127e-01 -8.671103976666927338e-03 -1.102213039994239807e-01 2.740112505853176117e-02 1.044147927314043045e-02 1.044602170586585999e-01 -3.141948580741882324e-01 -2.237445265054702759e-01 -2.164217382669448853e-01 -8.858427754603326321e-04 1.918590515851974487e-01 -3.059813678264617920e-01 -4.115355759859085083e-02 8.137544244527816772e-02 8.732239902019500732e-02 -2.721802890300750732e-01 5.410326644778251648e-02 2.559266686439514160e-01 -2.034687101840972900e-01 1.130443811416625977e-01 9.160726517438888550e-02 -4.616338387131690979e-02 1.348505169153213501e-02 -1.307799816131591797e-01 6.401206552982330322e-02 3.103155791759490967e-01 1.065063253045082092e-01 -3.555142283439636230e-01 1.212850362062454224e-01
1.343351304531097412e-01 -1.327142352238297462e-03 -4.098969995975494385e-01 2.095683962106704712e-01 -5.941348522901535034e-02 2.494070380926132202e-01 9.034120291471481323e-02 1.124433428049087524e-01 1.201295927166938782e-01 -4.993978142738342285e-02 1.792350411415100098e-01 7.535979896783828735e-02 1.046888753771781921e-01 2.941534668207168579e-02 -3.801112174987792969e-01 1.824207007884979248e-01 2.474750764667987823e-02 2.486067712306976318e-01 -7.367957383394241333e-02 1.875165998935699463e-01 1.379138827323913574e-01 1.593273729085922241e-01 1.834041476249694824e-01 -1.146426647901535034e-01 9.929892420768737793e-02 -1.153438389301300049e-01 -6.134391948580741882e-02 -2.131287455558776855e-01 -3.284496963024139404e-01 1.209546532481908798e-02 -1.236176341772079468e-01 -2.220590859651565552e-01
-2.852934002876281738e-01 9.163222461938858032e-02 -2.106554806232452393e-01 8.395060151815414429e-02 -4.111960530281066895e-02 -1.573868691921234131e-01 -3.162770718336105347e-02 1.622779876925051212e-03 -5.174934491515159607e-02 1.874772757291793823e-01 1.549227088689804077e-01 -3.555523157119750977e-01 -5.803049728274345398e-02 -9.166423976421356201e-02 -2.197104990482330322e-01 7.507971674203872681e-02 9.433115273714065552e-02 1.507935822010040283e-01 -2.951613664627075195e-01 4.685502052307128906e-01 1.966010630130767822e-01 3.704389184713363647e-02 9.714131802320480347e-02 1.302366377785801888e-03 1.186202615499496460e-01 -1.236708238720893860e-01 3.327283561229705811e-01 -1.002417206764221191e-01 1.820559203624725342e-01 5.573596805334091187e-02 -2.333546243607997894e-02 -5.218741297721862793e-02
-2.144920527935028076e-01 -3.349539265036582947e-02 -2.852967977523803711e-01 2.053857147693634033e-01 -4.140799120068550110e-02 1.312646418809890747e-01 -3.128329515457153320e-01 4.144105911254882812e-01 4.136227816343307495e-02 1.143608018755912781e-01 1.368727236986160278e-01 -7.051458954811096191e-02 1.270111054182052612e-01 6.819149851799011230e-02 -6.694082170724868774e-02 8.366014063358306885e-02 -2.285838872194290161e-02 -7.399220764636993408e-02 -2.919747233390808105e-01 1.808445453643798828e-01 2.787933349609375000e-01 1.548409275710582733e-02 2.045671641826629639e-01 -4.440137371420860291e-02 9.553211927413940430e-02 -1.420675963163375854e-01 -1.053513213992118835e-01 5.832668021321296692e-02 3.046554327011108398e-01 -6.852005422115325928e-02 -2.640259265899658203e-01 -1.149970516562461853e-01
-6.374194473028182983e-02 -1.023360565304756165e-01 -1.854306757450103760e-01 1.357121467590332031e-01 -2.493750452995300293e-01 1.852473020553588867e-01 2.380573451519012451e-01 1.019409671425819397e-01 -1.054420601576566696e-03 -7.220355421304702759e-02 1.616708561778068542e-02 -9.683598764240741730e-03 1.004937961697578430e-01 -1.076731458306312561e-01 -1.800538450479507446e-01 2.254555970430374146e-01 2.619682550430297852e-01 5.951377749443054199e-02 -5.151571631431579590e-01 2.206396460533142090e-01 1.889414042234420776e-01 4.803873598575592041e-02 9.313848614692687988e-02 -4.155384004116058350e-02 -4.937306791543960571e-02 7.170087192207574844e-03 2.260004170238971710e-02 3.165215626358985901e-02 2.635794281959533691e-01 2.232648432254791260e-01 -2.692651748657226562e-01 1.676589101552963257e-01
-1.048296317458152771e-01 -1.812104731798171997e-01 -4.799612760543823242e-01 2.029818296432495117e-01 1.888775080442428589e-02 -1.666157245635986328e-01 1.308720465749502182e-02 -2.237652838230133057e-01 9.873353689908981323e-02 1.472930163145065308e-01 -9.521220810711383820e-03 -2.586885690689086914e-01 8.372880518436431885e-02 -2.422853931784629822e-02 -6.576577574014663696e-02 2.240518331527709961e-01 1.326998770236968994e-01 8.792714774608612061e-02 -2.580237984657287598e-01 4.199329912662506104e-01 2.526503503322601318e-01 -1.146655082702636719e-01 -1.418801844120025635e-01 -1.089175343513488770e-01 1.446300148963928223e-01 2.745475247502326965e-02 5.591709911823272705e-02 7.112393528223037720e-02 1.552068591117858887e-01 -8.951336145401000977e-03 1.200423017144203186e-01 1.817582058720290661e-03
5.092687532305717468e-02 -4.780912771821022034e-02 -3.398509025573730469e-01 -1.305839419364929199e-01 -2.460411041975021362e-01 -2.375876307487487793e-01 -3.465083241462707520e-02 1.536257117986679077e-01 -3.727321745827794075e-05 -1.101835668087005615e-01 -7.018230855464935303e-02 -3.484908491373062134e-02 -1.447389721870422363e-01 -7.625928614288568497e-03 -4.762832522392272949e-01 7.841856032609939575e-02 -1.921973526477813721e-01 4.834454655647277832e-01 3.683065250515937805e-02 2.414958328008651733e-01 1.186368316411972046e-01 3.524522110819816589e-02 -2.740307152271270752e-02 1.332508027553558350e-01 5.618253350257873535e-02 2.163665741682052612e-01 -1.072507947683334351e-01 -6.835897266864776611e-02 1.002261266112327576e-01 8.608504384756088257e-02 4.742826335132122040e-03 2.676567435264587402e-02
-1.073518469929695129e-01 -5.490482598543167114e-02 -2.324210703372955322e-01 -5.885730311274528503e-02 -2.163269966840744019e-01 -1.415043026208877563e-01 -1.617020517587661743e-01 1.971215158700942993e-01 2.179662138223648071e-01 -1.704747974872589111e-01 7.611063122749328613e-02 2.259683236479759216e-02 -4.197717458009719849e-02 -7.063928991556167603e-02 -4.207428097724914551e-01 1.845295578241348267e-01 -6.465508043766021729e-02 4.596023261547088623e-01 3.207213943824172020e-03 1.473212987184524536e-01 1.103345975279808044e-01 -1.912620365619659424e-01 -6.228375807404518127e-02 -3.419928997755050659e-02 3.234731256961822510e-01 2.169060558080673218e-01 1.355863064527511597e-01 -7.275947183370590210e-02 -9.889950975775718689e-03 -4.401712864637374878e-02 -9.811946749687194824e-02 -1.322664767503738403e-01
1.812521815299987793e-01 -1.561644971370697021e-01 -3.833370804786682129e-01 -1.008846536278724670e-01 -2.001296579837799072e-01 -1.020321249961853027e-01 -1.678060740232467651e-01 2.173980623483657837e-01 2.618143558502197266e-01 -4.043792560696601868e-02 2.046347856521606445e-01 -1.803948730230331421e-01 1.798500865697860718e-01 -8.840912580490112305e-02 -3.570069372653961182e-01 -3.030577860772609711e-02 1.388906687498092651e-02 1.468245387077331543e-01 -2.483066320419311523e-01 -6.890570372343063354e-02 1.183005273342132568e-01 1.952392905950546265e-01 -2.864449024200439453e-01 -3.913420811295509338e-02 2.106222808361053467e-01 2.235326170921325684e-02 9.921473264694213867e-02 1.379774324595928192e-02 1.141472235321998596e-01 -2.125176787376403809e-01 7.642518728971481323e-02 -6.195320561528205872e-02
-8.078961074352264404e-02 -5.099121481180191040e-02 -3.881377279758453369e-01 -5.268816370517015457e-03 5.773064866662025452e-02 -9.822335094213485718e-02 9.026554226875305176e-02 2.528831660747528076e-01 1.769484281539916992e-01 -1.521214470267295837e-02 1.054440960288047791e-01 -1.731069087982177734e-01 -1.019844338297843933e-01 -4.056942835450172424e-02 -5.323982238769531250e-02 1.017078161239624023e-01 1.337799727916717529e-01 -1.045116260647773743e-01 -3.091901540756225586e-01 5.358819365501403809e-01 1.682899296283721924e-01 -2.609079331159591675e-02 -1.821366697549819946e-01 -1.406102627515792847e-01 3.342577442526817322e-02 -9.648003429174423218e-02 6.142891943454742432e-02 6.556561682373285294e-03 3.408632278442382812e-01 -1.655876040458679199e-01 7.274217903614044189e-02 -2.424864098429679871e-02
6.343479454517364502e-02 1.229853704571723938e-01 -3.239724338054656982e-01 3.718994855880737305e-01 -3.978843986988067627e-01 -7.375173270702362061e-02 -2.208743095397949219e-01 2.629553899168968201e-02 2.779401838779449463e-01 -1.966377496719360352e-01 -1.496647745370864868e-01 -3.703627735376358032e-02 1.769896149635314941e-01 5.718772485852241516e-02 -1.037357896566390991e-01 7.190734893083572388e-02 2.708826065063476562e-01 1.698898971080780029e-01 -5.224834382534027100e-02 2.039040774106979370e-01 -8.762002736330032349e-02 9.364168345928192139e-02 -4.626417160034179688e-02 1.795976758003234863e-01 1.265158690512180328e-02 7.093082368373870850e-02 -1.248774006962776184e-01 -8.173204958438873291e-02 -1.331287771463394165e-01 2.369350790977478027e-01 -1.872391253709793091e-01 1.910306699573993683e-02
1.489754579961299896e-02 6.164032965898513794e-03 -2.198604941368103027e-01 -9.778589941561222076e-03 -1.712191253900527954e-01 -1.598078757524490356e-01 -1.835345476865768433e-01 2.699265182018280029e-01 2.256267815828323364e-01 4.238240420818328857e-02 1.173689961433410645e-01 -1.558979451656341553e-01 -2.681653797626495361e-01 -7.144584506750106812e-02 -4.436799585819244385e-01 8.801319450139999390e-02 1.079095155000686646e-01 3.640941977500915527e-01 9.020635485649108887e-02 3.189464509487152100e-01 1.033448353409767151e-01 2.286421880125999451e-02 4.479925706982612610e-02 -2.006430029869079590e-01 1.936356872320175171e-01 2.436867803335189819e-01 -3.619147092103958130e-02 -7.089143246412277222e-02 3.888266533613204956e-02 2.534452453255653381e-02 5.516169220209121704e-02 -3.944792225956916809e-02
2.337294816970825195e-01 -2.124025672674179077e-01 -1.530727446079254150e-01 7.251518964767456055e-02 -9.805215895175933838e-02 -3.649751096963882446e-02 -1.938443928956985474e-01 8.115153014659881592e-02 1.797263920307159424e-01 4.017019271850585938e-02 2.749627828598022461e-01 -9.187150746583938599e-02 1.134856641292572021e-01 3.035297058522701263e-02 -3.091756701469421387e-01 -1.329675912857055664e-01 3.045511245727539062e-02 3.161365985870361328e-01 -4.256147742271423340e-01 1.179714575409889221e-01 8.586896210908889771e-02 2.996962666511535645e-01 -7.405850570648908615e-03 -7.680243253707885742e-02 1.949779689311981201e-01 6.671178340911865234e-02 1.512486338615417480e-01 -9.506251662969589233e-02 1.817556023597717285e-01 -1.900667399168014526e-01 1.640508770942687988e-01 4.353326186537742615e-02
-1.289973109960556030e-01 2.117379307746887207e-01 -3.456956148147583008e-01 1.481146663427352905e-01 -1.030431091785430908e-01 9.778956323862075806e-02 -1.458095610141754150e-01 -1.569860875606536865e-01 6.090055406093597412e-02 -1.220471709966659546e-01 9.084482677280902863e-03 -2.088885307312011719e-01 -2.681612372398376465e-01 -1.209784373641014099e-01 -2.753689885139465332e-01 2.265796512365341187e-01 2.967269392684102058e-03 1.139200851321220398e-01 -2.412788867950439453e-01 2.121039628982543945e-01 3.928628563880920410e-01 -1.832226216793060303e-01 1.350694596767425537e-01 -1.044299900531768799e-01 5.724634975194931030e-02 -1.807495206594467163e-01 1.501218229532241821e-01 -1.845329403877258301e-01 -7.614068686962127686e-02 -1.199436783790588379e-01 -3.951188176870346069e-02 -8.620270341634750366e-02
4.572668671607971191e-02 2.153816819190979004e-01 -4.163786768913269043e-01 1.068327873945236206e-01 -7.801484316587448120e-02 -2.740709781646728516e-01 2.290491014719009399e-02 3.532671034336090088e-01 1.182569637894630432e-01 -2.651489078998565674e-01 -6.676210463047027588e-02 6.703450530767440796e-02 -5.405954271554946899e-02 1.713845878839492798e-01 -2.276555597782135010e-01 1.934438347816467285e-01 1.087806671857833862e-01 3.194357752799987793e-01 -1.289337128400802612e-01 5.886519327759742737e-02 7.001603394746780396e-02 7.918504066765308380e-03 -1.306112110614776611e-01 -1.200373992323875427e-01 5.584931001067161560e-02 -1.269752383232116699e-01 6.005743518471717834e-02 2.677181363105773926e-01 -1.577369868755340576e-01 3.129278868436813354e-02 -2.292646318674087524e-01 -4.572567716240882874e-02
2.344187796115875244e-01 -1.654961407184600830e-01 -4.070863723754882812e-01 1.511318981647491455e-01 -4.036111012101173401e-02 -1.736371368169784546e-01 -3.425974026322364807e-02 1.462753266096115112e-01 -1.636806279420852661e-01 2.576299570500850677e-02 2.281891852617263794e-01 3.052143156528472900e-01 -6.464172899723052979e-02 -4.558889195322990417e-02 -3.075963631272315979e-02 1.209120154380798340e-01 -1.158577725291252136e-01 9.270349889993667603e-02 -1.788574606180191040e-01 3.416706025600433350e-01 2.880384624004364014e-01 -1.388517618179321289e-01 5.623764172196388245e-02 -1.126149743795394897e-01 2.013826072216033936e-01 9.731291793286800385e-03 2.238355204463005066e-02 6.722894310951232910e-02 1.571443974971771240e-01 -1.469057351350784302e-01 -3.141866624355316162e-01 -2.738381922245025635e-02
2.072067409753799438e-01 2.912456542253494263e-02 -1.440881937742233276e-01 2.108634710311889648e-01 -7.242154330015182495e-02 -5.002659186720848083e-02 -1.341229081153869629e-01 2.033846825361251831e-01 3.127619922161102295e-01 4.095336422324180603e-02 2.883813083171844482e-01 -2.742128372192382812e-01 2.266207784414291382e-01 1.419779509305953979e-01 -1.440967917442321777e-01 -1.558790681883692741e-03 2.301652431488037109e-01 -1.954034268856048584e-01 -2.102016657590866089e-01 2.838065922260284424e-01 1.569313853979110718e-01 6.409590691328048706e-02 1.747104078531265259e-01 -7.927920669317245483e-03 2.783627808094024658e-01 1.125459894537925720e-01 -1.080433744937181473e-02 -3.873483836650848389e-02 1.559118926525115967e-01 2.628006935119628906e-01 -7.382432371377944946e-02 -8.917210996150970459e-02
-6.034408137202262878e-02 7.271638512611389160e-02 -1.013560369610786438e-01 1.767779141664505005e-01 -1.748539060354232788e-01 7.138755172491073608e-02 -5.692949891090393066e-02 -2.644701004028320312e-01 9.655359387397766113e-02 -3.490273654460906982e-02 1.946356892585754395e-02 -3.238033652305603027e-01 -7.178959250450134277e-02 3.842677175998687744e-01 -1.534691005945205688e-01 2.673728391528129578e-03 1.936447769403457642e-01 1.314809471368789673e-01 -3.821328282356262207e-01 1.364657431840896606e-01 2.632852196693420410e-01 2.618796005845069885e-02 -4.221161827445030212e-02 1.543208062648773193e-01 1.961533427238464355e-01 -8.670601993799209595e-03 4.630091041326522827e-02 -9.213232994079589844e-02 2.633748948574066162e-01 1.561819463968276978e-01 -2.547650337219238281e-01 1.602033525705337524e-01
1.472418755292892456e-01 -3.142288327217102051e-02 -3.353644907474517822e-01 2.093028575181961060e-01 -1.110481917858123779e-01 -1.551171392202377319e-02 -1.605123877525329590e-01 6.448730826377868652e-02 -1.488955318927764893e-01 -1.168479397892951965e-01 -2.595637226477265358e-03 1.605225205421447754e-01 -1.359298080205917358e-01 1.180512011051177979e-01 -3.114306330680847168e-01 -2.214015424251556396e-01 -4.122994467616081238e-02 1.792870163917541504e-01 -2.722685933113098145e-01 1.434077918529510498e-01 3.447102010250091553e-01 -2.134055197238922119e-01 -1.820416152477264404e-01 -1.890507787466049194e-01 2.468618154525756836e-01 -6.058517843484878540e-03 -5.527914036065340042e-03 -1.733169518411159515e-02 1.963633745908737183e-01 -1.960674673318862915e-01 8.237090706825256348e-02 1.779366582632064819e-01
9.858936816453933716e-02 4.486046731472015381e-02 -4.267546534538269043e-01 7.388048619031906128e-02 -1.445612311363220215e-01 1.397971510887145996e-01 -1.790521144866943359e-01 -3.914443030953407288e-02 2.850432395935058594e-01 -1.470147073268890381e-01 -1.083667576313018799e-01 2.370806485414505005e-01 1.451192349195480347e-01 1.586850583553314209e-01 -1.159577295184135437e-01 3.305376768112182617e-01 2.436138391494750977e-01 -7.921627163887023926e-02 2.987517043948173523e-02 2.713721394538879395e-01 2.747358381748199463e-01 2.457917183637619019e-01 1.753449141979217529e-01 1.927303820848464966e-01 1.945455931127071381e-02 2.893089875578880310e-02 1.020460128784179688e-01 -7.816037535667419434e-02 -1.542760282754898071e-01 -1.915454305708408356e-02 -3.235611692070960999e-02 2.413909649476408958e-03
-9.618012607097625732e-02 -1.468315869569778442e-01 -2.605332732200622559e-01 -5.789968743920326233e-02 -2.966554760932922363e-01 1.188896596431732178e-01 -1.813820898532867432e-01 -6.697539985179901123e-02 5.147668346762657166e-02 -7.827433198690414429e-02 6.874782592058181763e-02 -3.747757896780967712e-02 -8.258076757192611694e-02 1.886834361357614398e-04 -2.326406985521316528e-01 2.922296524047851562e-01 1.537730693817138672e-01 -2.085153907537460327e-01 -1.414246857166290283e-01 2.505129873752593994e-01 1.088438034057617188e-01 -6.824576109647750854e-02 1.023662611842155457e-01 -2.313983440399169922e-01 -5.520405247807502747e-02 1.351675763726234436e-02 -2.114262990653514862e-02 -3.045109212398529053e-01 1.723653972148895264e-01 2.740512490272521973e-01 -3.297712206840515137e-01 -2.383495867252349854e-01
8.645701408386230469e-02 1.970350891351699829e-01 -2.878738641738891602e-01 1.193948984146118164e-01 -2.009779363870620728e-01 -7.447659038007259369e-03 -1.879378557205200195e-01 -2.388847991824150085e-02 3.227683603763580322e-01 -3.063182830810546875e-01 -6.244990229606628418e-02 6.127228215336799622e-02 1.069059893488883972e-01 -2.614485621452331543e-01 -3.016664087772369385e-01 7.605353742837905884e-02 1.175880059599876404e-01 3.154435157775878906e-01 -1.623448133468627930e-01 1.795152425765991211e-01 3.353492915630340576e-02 -4.965145140886306763e-02 1.481132805347442627e-01 -1.741059869527816772e-01 -1.545465886592864990e-01 -2.504409849643707275e-01 3.854506462812423706e-02 1.810465455055236816e-01 1.130837853997945786e-02 1.924209445714950562e-01 -5.613122880458831787e-02 -9.526009112596511841e-02
-7.484591752290725708e-02 -1.810854300856590271e-02 -2.866517603397369385e-01 1.505496650934219360e-01 -9.254410117864608765e-02 -1.633328348398208618e-01 -1.054576486349105835e-01 1.293869316577911377e-01 8.571216464042663574e-02 -1.017109006643295288e-01 -9.750521183013916016e-02 -4.352287948131561279e-02 -7.106863707304000854e-02 2.442073263227939606e-02 4.045576974749565125e-02 9.101110696792602539e-02 1.971907168626785278e-01 2.335489839315414429e-01 -2.332069277763366699e-01 1.376000344753265381e-01 3.973850011825561523e-01 3.728760480880737305e-01 -1.101975888013839722e-01 9.002493321895599365e-02 -1.166367251425981522e-02 -7.893383502960205078e-02 -3.318119561299681664e-04 -7.235897332429885864e-02 -7.591165602207183838e-02 4.573599696159362793e-01 -2.340533584356307983e-01 1.272761821746826172e-01
-1.658672541379928589e-01 -3.171880170702934265e-02 -4.276126325130462646e-01 1.580056995153427124e-01 1.899023503065109253e-01 -5.014570802450180054e-02 -1.241895370185375214e-02 3.801679611206054688e-02 -3.032150305807590485e-02 4.415875673294067383e-02 4.472737759351730347e-02 -1.706716716289520264e-01 -5.182717740535736084e-02 -6.963839381933212280e-02 -5.103883799165487289e-03 2.773164212703704834e-02 6.341823190450668335e-02 1.290612071752548218e-01 -2.780026793479919434e-01 4.694416224956512451e-01 9.625378996133804321e-02 1.910167932510375977e-01 -2.734492421150207520e-01 -2.503781020641326904e-01 1.068626195192337036e-01 -1.548812836408615112e-01 1.448479294776916504e-01 -1.283291131258010864e-01 2.551121711730957031e-01 -1.006053686141967773e-01 -1.315233856439590454e-01 -1.193421185016632080e-01
2.601636648178100586e-01 1.116499528288841248e-01 -3.880204558372497559e-01 1.753496080636978149e-01 5.359966680407524109e-02 2.079347074031829834e-01 -9.482164680957794189e-02 -1.876424401998519897e-01 3.133204281330108643e-01 -1.872105002403259277e-01 9.392933547496795654e-02 -5.998886376619338989e-02 -1.377818286418914795e-01 -2.895526960492134094e-02 -1.796705871820449829e-01 -3.959110006690025330e-02 1.702766865491867065e-01 -9.000965952873229980e-02 5.414243042469024658e-02 3.630800843238830566e-01 4.856519401073455811e-02 3.899184986948966980e-02 1.509163808077573776e-02 1.065305769443511963e-01 6.517710629850625992e-03 -4.435008019208908081e-02 1.477659940719604492e-01 -2.608574926853179932e-01 4.166375845670700073e-02 -1.812663376331329346e-01 -3.269200623035430908e-01 -1.680779457092285156e-01
8.277227729558944702e-02 3.515686467289924622e-02 -4.293404817581176758e-01 3.301575183868408203e-01 -1.447942107915878296e-01 1.408770829439163208e-01 1.260043978691101074e-01 1.419993042945861816e-01 -3.516398742794990540e-02 -1.172579079866409302e-01 2.426832541823387146e-02 -2.233014553785324097e-01 -1.836946308612823486e-01 -9.633828699588775635e-02 7.826804369688034058e-02 1.196268498897552490e-01 1.953288316726684570e-01 -7.482988294214010239e-03 -2.800464630126953125e-01 6.277610361576080322e-02 3.846599161624908447e-01 5.391857400536537170e-02 -7.669092714786529541e-02 -3.689453378319740295e-02 3.279881775379180908e-01 -1.675404049456119537e-02 1.915201172232627869e-02 -2.058564424514770508e-01 1.497587710618972778e-01 -2.601760439574718475e-02 -1.418690830469131470e-01 1.424839198589324951e-01
4.839901626110076904e-02 -2.639665901660919189e-01 -2.267800569534301758e-01 -9.080415219068527222e-02 8.636493980884552002e-02 -2.089422196149826050e-01 -3.366999030113220215e-01 2.503619194030761719e-01 1.740168333053588867e-01 -5.843870341777801514e-03 -4.743850231170654297e-02 4.147775843739509583e-02 1.513878852128982544e-01 -1.763361543416976929e-01 -3.676150441169738770e-01 1.680605709552764893e-01 2.255994677543640137e-01 3.700356483459472656e-01 6.808503717184066772e-02 2.534839808940887451e-01 -6.499581784009933472e-02 1.456952989101409912e-01 7.617882639169692993e-02 -1.739798784255981445e-01 4.690646007657051086e-02 -3.949842229485511780e-02 -4.461659118533134460e-02 -1.778345108032226562e-01 1.322230249643325806e-01 1.026549935340881348e-01 -2.160766860470175743e-03 -7.628501206636428833e-02
3.280251622200012207e-01 -1.225956529378890991e-01 -3.802791237831115723e-01 -1.412106491625308990e-02 4.729515686631202698e-02 3.120587170124053955e-01 -1.739222705364227295e-01 5.978119373321533203e-02 -1.392088234424591064e-01 8.058568835258483887e-02 -1.949874311685562134e-01 1.098891198635101318e-01 7.930271327495574951e-02 -1.112278699874877930e-01 -1.248855423182249069e-02 -2.091474682092666626e-01 1.136469691991806030e-01 7.680615782737731934e-02 -1.740858703851699829e-01 4.362289905548095703e-01 4.428401961922645569e-02 -1.380672007799148560e-01 6.244425848126411438e-02 1.481048017740249634e-01 1.212027296423912048e-02 -2.822581231594085693e-01 1.032964438199996948e-01 -3.282142803072929382e-02 1.859323383541777730e-04 -7.047542184591293335e-02 -2.420644462108612061e-01 -1.385261267423629761e-01
-5.779609084129333496e-02 5.502536520361900330e-02 -3.073129355907440186e-01 -1.056073606014251709e-01 8.859669417142868042e-02 2.225025743246078491e-02 1.254377663135528564e-01 -2.011138387024402618e-02 1.047848761081695557e-01 4.224395751953125000e-02 1.167372316122055054e-01 -2.684677243232727051e-01 -3.363553434610366821e-02 -1.396002024412155151e-01 -1.640616059303283691e-01 1.667309403419494629e-01 1.111714765429496765e-01 8.887153118848800659e-02 -3.417212665081024170e-01 3.182856142520904541e-01 2.535694539546966553e-01 1.089360658079385757e-02 -2.629657462239265442e-02 -1.970801353454589844e-01 2.136014103889465332e-01 -1.349951624870300293e-01 1.012722328305244446e-01 -1.296229660511016846e-01 3.983880579471588135e-01 -2.544641494750976562e-01 1.707923263311386108e-01 -6.265064328908920288e-02
-1.144365072250366211e-01 2.194331884384155273e-01 -3.133096396923065186e-01 1.295948959887027740e-02 -1.424316018819808960e-01 -6.152692437171936035e-02 9.997569024562835693e-02 -8.179074525833129883e-02 -2.436542883515357971e-02 -6.011036783456802368e-02 -1.508891433477401733e-01 -3.883517980575561523e-01 -1.792150288820266724e-01 3.324465826153755188e-02 4.136388655751943588e-03 8.934321254491806030e-02 1.213601008057594299e-01 2.137037068605422974e-01 -1.393344700336456299e-01 4.449212253093719482e-01 2.580448687076568604e-01 1.232339069247245789e-02 -2.207215130329132080e-01 8.543636649847030640e-04 2.440798133611679077e-01 -2.316875457763671875e-01 8.969800174236297607e-02 3.517810627818107605e-02 5.399340763688087463e-02 -2.097677141427993774e-01 -1.225912496447563171e-01 5.425146967172622681e-02
3.031440675258636475e-01 1.027726382017135620e-02 -3.041198253631591797e-01 3.430645465850830078e-01 2.454456407576799393e-03 8.448556065559387207e-02 -3.018830716609954834e-02 -1.206137016415596008e-01 4.345549345016479492e-01 -2.569847404956817627e-01 1.852922588586807251e-01 1.893578283488750458e-02 -5.371237918734550476e-02 -5.920138955116271973e-02 -1.924348473548889160e-01 -1.947409957647323608e-01 2.177538350224494934e-02 3.689550980925559998e-02 1.741679310798645020e-01 2.119073718786239624e-01 2.601563036441802979e-01 -2.502190321683883667e-02 3.419433534145355225e-02 1.152124479413032532e-01 -1.237035379745066166e-03 -3.023642301559448242e-02 -7.971258461475372314e-02 -2.304624468088150024e-01 1.995358765125274658e-01 -1.681633293628692627e-01 -9.667584300041198730e-02 -8.154369145631790161e-02
1.537600159645080566e-01 -6.080139800906181335e-02 -3.936249017715454102e-01 -6.112734228372573853e-02 8.371680229902267456e-02 1.707344353199005127e-01 -3.538166359066963196e-02 1.536830216646194458e-01 4.803653061389923096e-01 1.013907268643379211e-01 1.207693740725517273e-01 -8.386076241731643677e-02 -3.744177287444472313e-03 -1.940589863806962967e-03 -2.674971222877502441e-01 7.694610953330993652e-02 1.031346768140792847e-01 2.674907147884368896e-01 -1.167188584804534912e-01 6.372263282537460327e-02 1.730462312698364258e-01 8.094702661037445068e-02 5.632387101650238037e-02 -1.299062818288803101e-01 -3.895174711942672729e-02 -1.863141357898712158e-01 -1.345474272966384888e-01 -3.934165537357330322e-01 -1.014929637312889099e-01 -8.724822849035263062e-02 -1.103152856230735779e-01 -1.311608999967575073e-01
-3.293948830105364323e-04 -1.094598174095153809e-01 -2.689903080463409424e-01 5.907823517918586731e-02 -2.016989588737487793e-01 1.869372129440307617e-01 -1.553896665573120117e-01 1.497341096401214600e-01 4.104714989662170410e-01 -1.569720506668090820e-01 9.818729013204574585e-03 1.827431097626686096e-02 -2.537971129640936852e-03 1.513106524944305420e-01 -2.346993088722229004e-01 1.955111324787139893e-01 1.311271488666534424e-01 -3.478881716728210449e-02 -9.028697013854980469e-02 3.992410898208618164e-01 2.083232104778289795e-01 1.709300130605697632e-01 5.198008194565773010e-02 1.315699815750122070e-01 -1.377663761377334595e-01 -3.323180973529815674e-02 6.985348463058471680e-02 -9.291413426399230957e-02 -2.400085628032684326e-01 1.494664698839187622e-01 -2.253285497426986694e-01 -1.931826174259185791e-01
-1.992221325635910034e-01 6.588694453239440918e-02 -1.564746052026748657e-01 3.331744372844696045e-01 -2.862147688865661621e-01 1.518074702471494675e-02 -5.490488186478614807e-02 1.027714312076568604e-01 -2.859991276636719704e-03 -1.413772106170654297e-01 1.232054829597473145e-01 -1.254882514476776123e-01 3.753363713622093201e-02 -1.392198950052261353e-01 -2.061468958854675293e-01 1.238689124584197998e-01 1.644028276205062866e-01 1.059910953044891357e-01 -2.870889008045196533e-01 3.124101459980010986e-01 4.711383879184722900e-01 4.450789839029312134e-02 -2.284605801105499268e-01 6.673577427864074707e-02 -2.220765314996242523e-02 1.404722034931182861e-01 -6.885985285043716431e-02 1.801838167011737823e-02 9.646702557802200317e-02 -1.562104970216751099e-01 -1.662096828222274780e-01 9.845034033060073853e-02
-1.065697148442268372e-01 -1.119651049375534058e-01 -3.405002355575561523e-01 2.066914550960063934e-02 -9.835653007030487061e-02 -7.111595571041107178e-02 -5.043926090002059937e-02 9.428563714027404785e-02 2.242972105741500854e-01 -4.238542914390563965e-02 2.990210652351379395e-01 -1.023200899362564087e-01 -2.676731674000620842e-03 -1.432123482227325439e-01 -1.824324429035186768e-01 -4.845964722335338593e-03 1.422150433063507080e-01 8.213851106120273471e-05 -1.870781630277633667e-01 3.896987438201904297e-01 3.403670787811279297e-01 8.935640007257461548e-02 2.551561295986175537e-01 2.201742529869079590e-01 1.227634306997060776e-02 -1.801339723169803619e-02 -1.694992631673812866e-01 -1.281615942716598511e-01 1.579573303461074829e-01 5.389551445841789246e-02 1.542684901505708694e-02 -3.309607803821563721e-01
-1.736872643232345581e-01 8.011108636856079102e-02 -3.527050912380218506e-01 1.305643320083618164e-01 -3.375638127326965332e-01 -3.156583756208419800e-02 1.569885462522506714e-01 1.169138625264167786e-01 1.518560796976089478e-01 -3.074967861175537109e-01 3.396642208099365234e-02 7.583676837384700775e-03 3.294358402490615845e-02 -1.041424348950386047e-01 -5.472696386277675629e-03 1.813734024763107300e-01 2.343423366546630859e-01 4.762999713420867920e-01 -4.085262864828109741e-02 1.119578331708908081e-01 1.239434033632278442e-01 3.163442760705947876e-02 2.032415717840194702e-01 4.548208788037300110e-02 2.078547328710556030e-01 -1.952657103538513184e-01 2.275827229022979736e-01 -8.798982203006744385e-02 -4.097666591405868530e-02 5.670555680990219116e-02 -5.702973902225494385e-02 1.699530147016048431e-02
-7.955326139926910400e-02 9.815221279859542847e-02 -3.081343173980712891e-01 1.702564954757690430e-01 -2.985907495021820068e-01 1.336152702569961548e-01 7.435012608766555786e-02 -1.698362678289413452e-01 1.240706890821456909e-01 1.761649698019027710e-01 -3.998658806085586548e-02 5.075403675436973572e-02 -9.515047818422317505e-02 -3.958087041974067688e-02 -8.429400622844696045e-02 5.354392156004905701e-02 -5.936919152736663818e-02 4.881799221038818359e-02 -6.068784594535827637e-01 2.363606691360473633e-01 3.996196389198303223e-02 -1.812893003225326538e-01 4.822318255901336670e-02 1.221454665064811707e-01 6.758559495210647583e-02 8.589852601289749146e-02 -1.802188009023666382e-01 1.670170016586780548e-02 3.224621117115020752e-01 -3.292429819703102112e-02 -4.019847884774208069e-02 -1.198209524154663086e-01
-6.840946525335311890e-02 3.299941122531890869e-02 -2.783693075180053711e-01 -2.347792685031890869e-01 -1.077880710363388062e-01 9.877287596464157104e-02 -1.023031249642372131e-01 6.205806136131286621e-02 3.846887052059173584e-01 -1.658577769994735718e-01 7.556483894586563110e-02 -4.900585114955902100e-02 6.823329627513885498e-02 -2.427050657570362091e-02 -2.112762480974197388e-01 3.431079983711242676e-01 9.351146966218948364e-02 -6.639494746923446655e-02 5.105169117450714111e-02 3.207986056804656982e-01 1.937561780214309692e-01 1.110754087567329407e-01 9.438181295990943909e-04 -2.349780946969985962e-01 1.003772765398025513e-01 -3.141251504421234131e-01 1.184538677334785461e-01 -2.497009783983230591e-01 1.946216523647308350e-01 1.236596256494522095e-01 1.789607293903827667e-02 -1.110430657863616943e-01
-1.748657524585723877e-01 1.538830101490020752e-01 -3.442921340465545654e-01 -3.826980665326118469e-02 -1.372139807790517807e-02 -1.586029380559921265e-01 -7.662203907966613770e-02 -3.899649158120155334e-02 2.500767111778259277e-01 -1.071390435099601746e-01 -1.764113754034042358e-01 1.191422343254089355e-01 -2.318016253411769867e-02 4.144781455397605896e-02 -5.091328173875808716e-02 2.294185757637023926e-01 2.143506407737731934e-01 1.843024045228958130e-01 -2.010909318923950195e-01 -9.550499171018600464e-02 3.017810285091400146e-01 1.094584763050079346e-01 1.569321453571319580e-01 1.401406824588775635e-01 -1.488799303770065308e-01 -1.148523464798927307e-01 3.914351761341094971e-02 -2.379287332296371460e-01 3.781502842903137207e-01 -1.073488891124725342e-01 -2.207559347152709961e-01 -2.065107375383377075e-01
-1.977365314960479736e-01 3.043906204402446747e-02 -4.480035901069641113e-01 1.187250837683677673e-01 3.059389768168330193e-03 -5.963405966758728027e-02 6.391508132219314575e-02 7.370120286941528320e-02 1.065375432372093201e-01 -5.826747789978981018e-02 8.329966664314270020e-02 -3.071674704551696777e-01 -2.239707484841346741e-02 4.615912213921546936e-02 -8.864089101552963257e-02 6.391142308712005615e-02 8.813691674731671810e-04 1.119555458426475525e-01 -1.376458853483200073e-01 3.995039761066436768e-01 5.867805331945419312e-02 9.364455007016658783e-03 -4.141212999820709229e-01 -5.809776484966278076e-02 2.946021854877471924e-01 -1.582492738962173462e-01 -6.747806817293167114e-02 -4.066123440861701965e-02 2.560588717460632324e-01 -1.092608794569969177e-01 9.309608489274978638e-02 -1.666729599237442017e-01
1.354679744690656662e-02 6.164224073290824890e-02 -1.825181096792221069e-01 2.852707803249359131e-01 1.508939731866121292e-02 -7.102386094629764557e-03 2.733190730214118958e-02 4.955180361866950989e-02 3.113294839859008789e-01 -9.909351915121078491e-02 1.098726987838745117e-01 -2.481766045093536377e-01 8.861668407917022705e-02 1.356478631496429443e-01 -3.228669762611389160e-01 1.001362279057502747e-01 9.199906140565872192e-02 1.202686205506324768e-01 -2.409953325986862183e-01 1.962307542562484741e-01 3.300290703773498535e-01 2.779301702976226807e-01 -1.539785712957382202e-01 2.876257896423339844e-01 5.343229044228792191e-03 4.440152645111083984e-02 -9.062518179416656494e-02 3.272144496440887451e-02 -6.812690943479537964e-02 2.194743305444717407e-01 -2.380745559930801392e-01 1.549898684024810791e-01
8.918697945773601532e-03 -4.959711432456970215e-02 -4.798799157142639160e-01 4.034242331981658936e-01 -1.366292238235473633e-01 -7.466139644384384155e-02 8.670278638601303101e-02 2.211843132972717285e-01 -7.794262468814849854e-02 -5.060338228940963745e-02 2.585656568408012390e-02 -1.275648325681686401e-01 -7.157585024833679199e-02 -1.686630100011825562e-01 -3.762663155794143677e-02 -5.734642967581748962e-03 2.293521612882614136e-01 1.265130490064620972e-01 -9.225918352603912354e-02 1.848268657922744751e-01 1.863220334053039551e-01 2.512054443359375000e-01 3.113663196563720703e-02 1.111837103962898254e-01 1.576841175556182861e-01 -1.473035290837287903e-02 -1.777898520231246948e-01 -2.706853151321411133e-01 2.930545806884765625e-01 1.570315062999725342e-01 -1.425907760858535767e-02 3.237991593778133392e-03
1.759348809719085693e-01 1.703199297189712524e-01 -3.217267394065856934e-01 9.425409138202667236e-02 -3.250440359115600586e-01 -4.433279111981391907e-02 -3.873210027813911438e-02 9.788193553686141968e-02 2.546335756778717041e-01 -2.818983793258666992e-01 -5.125558376312255859e-02 3.591302409768104553e-02 -1.167029887437820435e-02 -1.590486317873001099e-01 -6.699927151203155518e-02 1.667698025703430176e-01 2.300518900156021118e-01 2.908245027065277100e-01 -1.752444803714752197e-01 1.578456461429595947e-01 -8.853964507579803467e-02 -4.515379294753074646e-02 2.907903492450714111e-01 4.301669448614120483e-02 1.389115750789642334e-01 -7.643692940473556519e-02 2.959106266498565674e-01 -3.222368657588958740e-02 6.805563718080520630e-02 2.386924177408218384e-01 1.021825298666954041e-01 1.666937321424484253e-01
2.935833632946014404e-01 -2.598924636840820312e-01 -6.388087570667266846e-02 2.193349152803421021e-01 -1.560802757740020752e-01 -3.243130072951316833e-02 1.123310104012489319e-01 1.597789824008941650e-01 3.005197644233703613e-01 -1.541207879781723022e-01 2.175022363662719727e-01 -2.540147900581359863e-01 5.063041672110557556e-02 2.284384369850158691e-01 -2.945801913738250732e-01 1.865245997905731201e-01 2.887950539588928223e-01 3.433808451518416405e-03 -2.362575680017471313e-01 1.181711331009864807e-01 3.438535332679748535e-02 -2.204333245754241943e-02 -5.352536588907241821e-02 7.521418482065200806e-02 1.236298009753227234e-01 -1.617354154586791992e-01 -2.739911377429962158e-01 -4.294533655047416687e-02 7.815134525299072266e-02 1.092719063162803650e-01 -1.307988911867141724e-01 -1.067800149321556091e-01
1.696363985538482666e-01 -2.018381953239440918e-01 -2.520825564861297607e-01 3.670013695955276489e-02 -2.632866203784942627e-01 2.790080606937408447e-01 -8.012989908456802368e-02 1.736067533493041992e-01 -3.169420361518859863e-02 -9.832654148340225220e-02 2.298906445503234863e-01 1.887586861848831177e-01 2.064313739538192749e-01 1.498303264379501343e-01 -3.471175134181976318e-01 1.492677032947540283e-01 1.989056915044784546e-01 2.290994822978973389e-01 -2.458313666284084320e-02 1.098291650414466858e-01 1.559644043445587158e-01 1.617151647806167603e-01 -1.439406815916299820e-02 3.339799493551254272e-02 -3.777865320444107056e-02 1.362370699644088745e-01 1.484479457139968872e-01 -2.368367463350296021e-01 -1.797391474246978760e-01 5.203153938055038452e-02 -2.302945554256439209e-01 -1.794405281543731689e-01
4.219685797579586506e-04 -4.846587404608726501e-02 -2.611609101295471191e-01 -1.363096199929714203e-02 -9.534740447998046875e-02 5.683249235153198242e-02 -2.673519253730773926e-01 1.864341199398040771e-01 1.764669865369796753e-01 -1.077135130763053894e-01 2.480065673589706421e-01 -1.333542913198471069e-02 -2.113478928804397583e-01 4.871967807412147522e-02 -1.205341145396232605e-01 -1.608724296092987061e-01 -4.785920493304729462e-03 3.122113458812236786e-02 -1.722145676612854004e-01 9.988396614789962769e-02 6.950746476650238037e-02 7.357979565858840942e-02 2.316223271191120148e-02 3.017823994159698486e-01 1.357890516519546509e-01 -2.867018245160579681e-02 -6.605751812458038330e-02 2.864613197743892670e-03 3.963450789451599121e-01 1.310841143131256104e-01 -4.683656096458435059e-01 -2.430403083562850952e-01
4.941400140523910522e-02 -5.407978594303131104e-02 -3.326124548912048340e-01 -7.295416295528411865e-02 -3.642278313636779785e-01 -2.563491165637969971e-01 -2.599497735500335693e-01 2.193887829780578613e-01 -4.910143907181918621e-04 5.612732470035552979e-02 -7.247055321931838989e-02 1.134194731712341309e-01 -1.428720057010650635e-01 -2.109388355165719986e-03 -4.634978771209716797e-01 1.314364969730377197e-01 -2.985325753688812256e-01 1.499941051006317139e-01 -3.936461731791496277e-02 1.698937267065048218e-01 -7.316551636904478073e-03 8.566613495349884033e-02 7.084265351295471191e-02 -7.657555490732192993e-02 2.383811771869659424e-01 1.602503359317779541e-01 -3.445244580507278442e-02 4.244164749979972839e-02 5.026260018348693848e-02 1.366018503904342651e-01 -3.937378153204917908e-02 -1.492322832345962524e-01
1.424964983016252518e-02 -3.237134516239166260e-01 -3.458428084850311279e-01 1.235203538089990616e-02 -1.595426164567470551e-02 1.071739569306373596e-01 -3.042415082454681396e-01 1.710778288543224335e-02 3.634657263755798340e-01 -1.329870223999023438e-01 -1.813958585262298584e-02 3.732676804065704346e-02 6.211038678884506226e-02 2.215161919593811035e-02 -1.074101552367210388e-01 4.079416021704673767e-02 1.057306081056594849e-01 -1.337476074695587158e-02 -9.708791226148605347e-02 4.572184383869171143e-01 5.491834878921508789e-02 2.249810993671417236e-01 6.227174401283264160e-02 -4.052131995558738708e-02 2.298638969659805298e-02 -9.687162935733795166e-02 2.093309164047241211e-01 -1.817340999841690063e-01 -2.182562649250030518e-01 2.179962955415248871e-02 -2.646924853324890137e-01 -8.756972104310989380e-02
-1.574717313051223755e-01 -6.931634247303009033e-02 -2.877317667007446289e-01 3.725636005401611328e-02 -1.949387341737747192e-01 -2.014548331499099731e-01 -2.012338042259216309e-01 3.026899397373199463e-01 2.381138950586318970e-01 -1.960949599742889404e-01 2.659156620502471924e-01 1.126764714717864990e-01 -2.087523937225341797e-01 3.055475465953350067e-02 7.133449893444776535e-03 8.336374163627624512e-02 -3.915724530816078186e-02 1.151538118720054626e-01 -1.034584343433380127e-01 1.781004667282104492e-01 1.537102553993463516e-02 8.568195253610610962e-02 -5.013528466224670410e-02 3.025050461292266846e-01 6.903780996799468994e-02 -2.989697037264704704e-03 1.142895072698593140e-01 1.538995206356048584e-01 2.706590294837951660e-01 3.203055262565612793e-02 -3.823149204254150391e-01 -1.570407301187515259e-01
-2.107561798766255379e-03 1.946576386690139771e-01 -2.981964945793151855e-01 2.966049909591674805e-01 -2.394137084484100342e-01 2.406907975673675537e-01 -2.601339817047119141e-01 6.229786202311515808e-02 1.058177724480628967e-01 7.706901058554649353e-03 -1.161602288484573364e-01 1.003943681716918945e-01 2.564874589443206787e-01 1.099700778722763062e-01 -1.693317592144012451e-01 9.136356413364410400e-02 -6.050132215023040771e-03 2.489653080701828003e-01 -2.806668356060981750e-02 2.094187140464782715e-01 1.915654987096786499e-01 -3.207536935806274414e-01 -5.960757657885551453e-02 1.874641329050064087e-01 -3.451010212302207947e-03 2.133788317441940308e-01 -1.094667539000511169e-01 -6.667534261941909790e-02 5.164577066898345947e-02 2.952464222908020020e-01 1.082946956157684326e-01 1.417952962219715118e-02
1.377147883176803589e-01 6.929256021976470947e-02 -4.184220731258392334e-01 1.889618188142776489e-01 -1.681364923715591431e-01 1.348515748977661133e-01 -1.573346555233001709e-01 -1.019076257944107056e-01 9.917028993368148804e-02 1.406502630561590195e-02 -6.037659943103790283e-02 2.138640880584716797e-01 2.207986265420913696e-01 1.228769049048423767e-01 1.887321025133132935e-01 -1.799126863479614258e-01 2.180310487747192383e-01 1.261862516403198242e-01 1.514646410942077637e-01 3.442147076129913330e-01 1.786840409040451050e-01 -5.129685997962951660e-02 -1.160934716463088989e-01 -6.550696492195129395e-02 5.959854274988174438e-02 -9.332998096942901611e-02 1.234347969293594360e-01 -1.669349819421768188e-01 -5.529175978153944016e-03 -5.651803314685821533e-02 -3.925822973251342773e-01 -1.505815535783767700e-01
5.969512835144996643e-02 9.618990868330001831e-02 -9.970918297767639160e-03 2.657478749752044678e-01 -7.844778895378112793e-02 1.600864678621292114e-01 -1.115950867533683777e-01 -4.630970209836959839e-02 1.256592273712158203e-01 -1.945128142833709717e-01 8.752734959125518799e-02 -2.546798884868621826e-01 -1.254600007086992264e-02 1.562103927135467529e-01 -2.343831658363342285e-01 -7.281329482793807983e-02 1.310825198888778687e-01 8.595360070466995239e-02 -3.561145961284637451e-01 3.180718719959259033e-01 3.498347699642181396e-01 1.416312158107757568e-01 -2.063198387622833252e-01 9.503243863582611084e-02 4.924468323588371277e-02 6.545346975326538086e-02 9.271675720810890198e-03 1.809097379446029663e-01 1.672207415103912354e-01 1.930529773235321045e-01 -3.160732090473175049e-01 8.876641094684600830e-02
-3.843000903725624084e-02 -1.818207353353500366e-01 -1.857283562421798706e-01 1.468591690063476562e-01 1.522861719131469727e-01 9.172613918781280518e-02 -2.575548887252807617e-01 3.378058085218071938e-03 4.420539736747741699e-01 -2.026952207088470459e-01 -3.864917438477277756e-03 1.404821407049894333e-02 7.072496414184570312e-02 1.808128505945205688e-01 -1.515499651432037354e-01 5.528018251061439514e-02 1.391334384679794312e-01 -4.596308246254920959e-02 -8.347153663635253906e-02 3.061348497867584229e-01 2.038353830575942993e-01 -8.844149857759475708e-02 1.333300620317459106e-01 2.501659840345382690e-02 -8.125689625740051270e-02 2.065847627818584442e-03 6.123581156134605408e-02 -3.889390230178833008e-01 2.280710339546203613e-01 -3.155885636806488037e-02 -3.205170929431915283e-01 -6.098313257098197937e-02
2.262427359819412231e-01 -4.322798550128936768e-02 -1.503139138221740723e-01 2.881914675235748291e-01 -2.117134332656860352e-01 -1.506545841693878174e-01 6.634054332971572876e-02 2.207265198230743408e-01 1.677408069372177124e-01 -2.619769573211669922e-01 -1.368042081594467163e-01 -9.700929373502731323e-02 2.492167651653289795e-01 5.335023161023855209e-03 1.467519849538803101e-01 1.302820891141891479e-01 4.345454573631286621e-01 2.806167900562286377e-01 -1.585450954735279083e-02 8.914115279912948608e-02 2.060800343751907349e-01 -1.845144480466842651e-01 -9.733618050813674927e-02 6.074252724647521973e-02 1.327917128801345825e-01 -4.956508800387382507e-02 -6.072296202182769775e-02 -8.825963735580444336e-02 2.307361960411071777e-01 -7.057443261146545410e-02 -1.807874292135238647e-01 8.480106294155120850e-02
4.178221896290779114e-02 1.118163019418716431e-01 -2.176296263933181763e-01 1.299708932638168335e-01 -2.215529233217239380e-01 -1.914073340594768524e-02 4.806267470121383667e-02 1.815117597579956055e-01 -2.189652919769287109e-01 -1.096256822347640991e-01 -4.547955468297004700e-02 1.127857267856597900e-01 6.024562940001487732e-02 1.490918546915054321e-01 -2.519278526306152344e-01 1.873856037855148315e-01 1.043945550918579102e-01 6.493894010782241821e-02 1.401073858141899109e-02 2.626010775566101074e-01 1.120751947164535522e-01 -1.330720633268356323e-01 2.306066267192363739e-02 -7.752082496881484985e-02 1.433652490377426147e-01 -3.471392691135406494e-01 -9.262792766094207764e-02 -2.689689993858337402e-01 2.367971688508987427e-01 -2.644188702106475830e-01 -2.674588859081268311e-01 3.114596009254455566e-01
3.382595777511596680e-01 1.082359775900840759e-01 -2.355952411890029907e-01 9.773360937833786011e-02 3.658420965075492859e-02 -6.530065089464187622e-02 4.400523751974105835e-02 6.284242868423461914e-02 2.945188879966735840e-01 -5.815171450376510620e-02 1.832946538925170898e-01 -1.510667353868484497e-01 3.340135887265205383e-02 2.839254438877105713e-01 -3.829920291900634766e-01 1.222148090600967407e-01 2.271643579006195068e-01 3.411261439323425293e-01 -1.541390269994735718e-01 -5.120709910988807678e-02 9.128046780824661255e-02 2.616676092147827148e-01 9.594442322850227356e-03 6.724271923303604126e-02 -8.244042843580245972e-02 -1.312298178672790527e-01 4.810962826013565063e-02 -1.992044895887374878e-01 1.069939956068992615e-01 1.124674528837203979e-01 4.121581837534904480e-02 -1.996323019266128540e-01
2.086712792515754700e-02 -4.177993535995483398e-02 -4.744974374771118164e-01 2.271938174962997437e-01 -2.181984931230545044e-01 4.590129852294921875e-02 -1.176698412746191025e-02 1.795512251555919647e-02 1.675165742635726929e-01 -7.328869402408599854e-02 1.136876419186592102e-01 -1.651378720998764038e-01 -6.610393524169921875e-02 -2.476169541478157043e-02 -4.729823395609855652e-02 -5.234094709157943726e-02 1.093596369028091431e-01 -5.792194232344627380e-02 -1.954355984926223755e-01 2.265993207693099976e-01 4.214939773082733154e-01 3.276226297020912170e-02 4.385823849588632584e-03 -1.662727072834968567e-02 3.502962365746498108e-02 1.694487221539020538e-02 -9.190086275339126587e-02 8.773252367973327637e-02 9.858831018209457397e-02 9.723376482725143433e-02 1.153589878231287003e-02 -5.161787867546081543e-01
4.230152070522308350e-02 9.317638725042343140e-02 -2.646767497062683105e-01 -4.729105904698371887e-02 -2.009074687957763672e-01 -2.170078605413436890e-01 -8.810652792453765869e-02 1.782419681549072266e-01 1.442977339029312134e-01 5.296527966856956482e-02 1.901382021605968475e-02 -2.603977918624877930e-02 -1.500500142574310303e-01 -3.537073731422424316e-03 -5.273678898811340332e-01 1.974080204963684082e-01 2.303875423967838287e-02 3.896190524101257324e-01 3.262463025748729706e-03 1.269333213567733765e-01 4.989996924996376038e-02 -2.662799060344696045e-01 1.459515541791915894e-01 3.503683954477310181e-02 2.335067540407180786e-01 2.126220464706420898e-01 4.804076254367828369e-02 -1.133049055933952332e-01 1.453608870506286621e-01 -7.905267179012298584e-02 -5.629752995446324348e-04 -1.390266865491867065e-01
1.619469523429870605e-01 -2.446503750979900360e-02 -3.976301550865173340e-01 4.938089847564697266e-01 -2.608758807182312012e-01 -1.275957911275327206e-03 -1.348425298929214478e-01 1.479061543941497803e-01 1.381813585758209229e-01 -3.692085444927215576e-01 1.409870833158493042e-01 2.823511324822902679e-02 1.171769797801971436e-01 9.013661742210388184e-02 -2.713591977953910828e-02 1.082447473891079426e-03 2.381592243909835815e-01 2.969971299171447754e-01 1.496473234146833420e-02 1.176027655601501465e-01 -6.696315109729766846e-02 7.520448416471481323e-02 -1.023100465536117554e-01 1.680217385292053223e-01 1.620052754878997803e-02 -2.482957579195499420e-02 -7.907514274120330811e-02 -3.001280361786484718e-03 -3.636955469846725464e-02 1.991662383079528809e-01 -9.155458956956863403e-02 -9.590948931872844696e-03
-3.055970557034015656e-02 -1.207816749811172485e-01 -2.168605327606201172e-01 1.433096081018447876e-01 -2.021471410989761353e-01 1.077752858400344849e-01 -2.712723910808563232e-01 2.245415896177291870e-01 5.279511213302612305e-02 -1.880750246345996857e-02 4.331206157803535461e-02 3.207391127943992615e-02 3.196503221988677979e-01 9.295909851789474487e-02 -2.585172653198242188e-01 -2.056398391723632812e-01 -2.818907611072063446e-03 2.857103943824768066e-01 -3.010430335998535156e-01 6.900681555271148682e-02 2.341753616929054260e-02 2.123173922300338745e-01 -2.351579964160919189e-01 6.451769918203353882e-02 3.787027299404144287e-01 -2.974718809127807617e-03 1.656099855899810791e-01 -4.615183547139167786e-02 1.100583150982856750e-01 -1.049883365631103516e-01 1.897180676460266113e-01 -1.472754869610071182e-02
1.803781539201736450e-01 1.131157130002975464e-01 -2.710051238536834717e-01 1.925770640373229980e-01 1.266627013683319092e-01 -4.607420414686203003e-02 -4.758314043283462524e-02 -7.490549981594085693e-02 -1.227642893791198730e-01 -6.157555431127548218e-02 -3.804515302181243896e-02 1.652899086475372314e-01 -1.833404600620269775e-01 1.270502805709838867e-01 -2.667285501956939697e-01 5.047655478119850159e-02 1.771420836448669434e-01 3.382735252380371094e-01 -1.700323075056076050e-01 2.768654227256774902e-01 2.645573019981384277e-01 -9.548592567443847656e-02 -1.433505713939666748e-01 -2.071154266595840454e-01 3.290644288063049316e-01 -1.714773774147033691e-01 -3.605916723608970642e-02 6.937857717275619507e-02 4.330290108919143677e-02 -3.129152357578277588e-01 -3.864995390176773071e-02 8.946953713893890381e-02
-1.102570295333862305e-01 1.091846004128456116e-01 -4.216227829456329346e-01 2.114271968603134155e-01 1.194481924176216125e-01 1.269079446792602539e-01 7.576121389865875244e-02 -1.440055668354034424e-01 1.550195068120956421e-01 -2.245793491601943970e-02 -6.240737810730934143e-02 -4.041272699832916260e-01 1.097472980618476868e-01 -1.861637979745864868e-01 -2.239937633275985718e-01 1.595291197299957275e-01 -1.282145380973815918e-01 1.092499345541000366e-01 -1.835502088069915771e-01 2.006153762340545654e-01 2.383812367916107178e-01 1.155099738389253616e-02 -2.311701923608779907e-01 -1.539248675107955933e-01 1.462867110967636108e-01 4.283988848328590393e-02 -1.424007564783096313e-01 -2.272425405681133270e-02 5.182860419154167175e-02 9.124499559402465820e-02 -2.245854884386062622e-01 2.016133069992065430e-01
-2.549555897712707520e-02 6.439236551523208618e-02 -2.667666971683502197e-01 2.028210908174514771e-01 -2.431255429983139038e-01 1.848004609346389771e-01 1.430348586291074753e-02 9.137549996376037598e-02 -1.930676586925983429e-02 -5.687154456973075867e-02 -8.687578141689300537e-02 -4.533664137125015259e-02 -2.752428054809570312e-01 -7.628022879362106323e-02 -4.775408655405044556e-02 2.955781221389770508e-01 6.480193138122558594e-02 -1.447998285293579102e-01 -3.515381813049316406e-01 3.431474864482879639e-01 2.862294018268585205e-01 -2.755340747535228729e-02 8.921070396900177002e-02 9.356253594160079956e-02 -7.726971805095672607e-02 -2.147662639617919922e-01 2.536982595920562744e-01 -1.686042994260787964e-01 2.754169143736362457e-02 1.397998332977294922e-01 -1.263571083545684814e-01 -2.227213233709335327e-01
1.933956444263458252e-01 -2.712531089782714844e-01 -3.241327404975891113e-01 1.694145798683166504e-01 -4.633952677249908447e-02 1.243738010525703430e-01 -1.200859397649765015e-01 6.453902274370193481e-02 6.399893015623092651e-02 -6.376135349273681641e-02 -3.944014012813568115e-02 5.917545035481452942e-02 1.889038085937500000e-02 9.773134440183639526e-02 -4.174572527408599854e-01 1.204708889126777649e-01 1.096511036157608032e-01 8.317821472883224487e-02 -2.540060877799987793e-01 1.432508812285959721e-03 3.537269532680511475e-01 1.040717661380767822e-01 -8.413928002119064331e-02 1.820801347494125366e-01 1.500017195940017700e-01 7.230728119611740112e-02 -1.043966114521026611e-01 -3.796460032463073730e-01 -1.792595386505126953e-01 9.734413027763366699e-02 1.098326966166496277e-01 -1.051778346300125122e-01
-1.038670241832733154e-01 1.881490349769592285e-01 -3.012405633926391602e-01 2.795811891555786133e-01 -5.621234886348247528e-03 1.169513612985610962e-01 2.233772575855255127e-01 4.715874383691698313e-04 1.739324927330017090e-01 -5.951574817299842834e-02 -1.590843498706817627e-01 2.271865867078304291e-02 -6.213673576712608337e-02 1.423555910587310791e-01 -7.535633165389299393e-03 8.912639319896697998e-02 1.563718616962432861e-01 4.010437130928039551e-01 -1.733166277408599854e-01 1.080462187528610229e-01 2.781289219856262207e-01 -2.154833674430847168e-01 3.171455487608909607e-02 -1.244275867938995361e-01 2.684102952480316162e-01 6.191262975335121155e-02 -1.386336386203765869e-01 -9.761358052492141724e-02 1.499760299921035767e-01 1.875839382410049438e-02 -3.670997917652130127e-01 6.214932072907686234e-03
-3.453767299652099609e-02 -3.855594992637634277e-02 -1.292749196290969849e-01 3.234103024005889893e-01 -5.350391939282417297e-02 -4.615319892764091492e-02 -1.404317617416381836e-01 4.007967561483383179e-02 1.935482025146484375e-01 -2.978221178054809570e-01 1.391718685626983643e-01 -2.813442051410675049e-01 1.052732393145561218e-02 1.021263189613819122e-02 -8.078557997941970825e-02 5.180386081337928772e-02 1.077126786112785339e-01 1.388992369174957275e-01 -1.404295563697814941e-01 1.345598399639129639e-01 3.847407102584838867e-01 1.391696743667125702e-03 -1.667071133852005005e-01 -1.023471653461456299e-01 2.802041172981262207e-01 -2.903364039957523346e-02 -3.464196622371673584e-02 -2.025838643312454224e-01 5.406531319022178650e-02 3.510107994079589844e-01 -2.882833480834960938e-01 1.724380552768707275e-01
-1.160305887460708618e-01 -5.082641262561082840e-03 -1.523050814867019653e-01 1.504533141851425171e-01 -3.140400946140289307e-01 9.240209311246871948e-02 1.268712133169174194e-01 5.709919705986976624e-02 2.545598149299621582e-01 1.658280491828918457e-01 -6.819312274456024170e-02 -8.833330124616622925e-02 -5.798432044684886932e-03 -4.400116205215454102e-02 -1.170560866594314575e-01 -2.046322673559188843e-01 2.325394004583358765e-01 2.460889816284179688e-01 -3.384023904800415039e-01 4.219451844692230225e-01 1.990285813808441162e-01 -1.400154270231723785e-02 2.269723452627658844e-03 -9.253427386283874512e-03 8.071730285882949829e-02 -1.517531573772430420e-01 -3.103010654449462891e-01 8.761466480791568756e-03 2.168365716934204102e-01 1.564948111772537231e-01 4.068619571626186371e-03 -8.568764477968215942e-02
-1.758158355951309204e-01 2.375530302524566650e-01 -3.613269925117492676e-01 1.328320950269699097e-01 -8.678117394447326660e-02 -4.481335636228322983e-03 -1.795057803392410278e-01 2.038825601339340210e-01 1.315169781446456909e-01 -1.829744577407836914e-01 2.738937921822071075e-02 -3.179129660129547119e-01 2.251610904932022095e-02 3.064184486865997314e-01 -1.583296656608581543e-01 3.227762877941131592e-01 -1.661322452127933502e-02 2.324842810630798340e-01 1.134902983903884888e-01 2.234266102313995361e-01 -5.003428552299737930e-03 9.343288093805313110e-02 1.018217653036117554e-01 -6.772892177104949951e-02 -1.956045813858509064e-02 -2.476637065410614014e-01 7.555668801069259644e-02 1.359648816287517548e-02 -1.790851801633834839e-01 -9.797044098377227783e-02 -2.380837649106979370e-01 8.120769634842872620e-03
-4.714565351605415344e-02 1.910690814256668091e-01 -2.659198641777038574e-01 3.578831553459167480e-01 -2.650089859962463379e-01 -1.846653968095779419e-02 5.581345781683921814e-02 -1.215893179178237915e-01 1.902841478586196899e-01 9.993689507246017456e-02 -8.303407579660415649e-03 1.035363599658012390e-01 -1.025775596499443054e-01 1.600746810436248779e-01 -8.165008574724197388e-02 -2.764224074780941010e-02 -5.501392111182212830e-02 -4.012466408312320709e-03 -3.442109525203704834e-01 2.958426773548126221e-01 1.680123955011367798e-01 -9.967178851366043091e-02 1.785287633538246155e-02 1.887517794966697693e-02 1.972170323133468628e-01 -1.389081925153732300e-01 -2.946702241897583008e-01 2.477036975324153900e-02 3.164761960506439209e-01 2.471099197864532471e-01 5.559961497783660889e-02 -1.249592453241348267e-01
3.524139821529388428e-01 9.028924256563186646e-02 -3.922402858734130859e-01 -5.129510164260864258e-02 1.051493138074874878e-01 1.210175901651382446e-01 -1.427613198757171631e-01 2.589268684387207031e-01 1.850536912679672241e-01 1.562890224158763885e-02 1.357996612787246704e-01 3.637346625328063965e-02 3.561961650848388672e-02 -5.029003601521253586e-03 -2.323302328586578369e-01 -6.918957084417343140e-02 8.230706304311752319e-02 1.303868740797042847e-01 -2.089257538318634033e-01 1.219334155321121216e-01 6.946920603513717651e-02 2.252117246389389038e-01 -1.588321030139923096e-01 3.993012011051177979e-01 8.734851330518722534e-02 1.295771300792694092e-01 6.669005006551742554e-02 -2.801588177680969238e-01 -7.159359008073806763e-02 -1.344768404960632324e-01 -1.193705946207046509e-01 -1.280899792909622192e-01
-6.236666440963745117e-02 1.318360120058059692e-01 -1.984633654356002808e-01 9.769903868436813354e-02 8.259143680334091187e-02 9.382224828004837036e-02 -9.468141198158264160e-02 3.017076253890991211e-01 2.146680802106857300e-01 1.111182291060686111e-02 2.142718583345413208e-01 -1.195080801844596863e-01 -8.747332543134689331e-02 4.308189824223518372e-02 -1.454833000898361206e-01 1.264040768146514893e-01 -1.760004460811614990e-01 3.710674867033958435e-02 -1.090872883796691895e-01 2.171465754508972168e-01 3.931145370006561279e-02 8.417460322380065918e-02 1.078031510114669800e-01 1.016860231757164001e-01 4.114673137664794922e-01 -1.422158777713775635e-01 -3.908911347389221191e-02 7.417542487382888794e-02 4.432378709316253662e-01 -3.904508426785469055e-02 -3.131328523159027100e-01 -2.157178670167922974e-01
2.039058208465576172e-01 4.089846089482307434e-02 -7.549120485782623291e-02 1.396038681268692017e-01 -3.417844176292419434e-01 1.083221565932035446e-02 -1.664608716964721680e-01 -1.713290624320507050e-02 2.450108826160430908e-01 -2.721510827541351318e-01 4.629047960042953491e-02 -2.205344885587692261e-01 -3.184350579977035522e-02 -1.091997176408767700e-01 -5.534354224801063538e-02 1.059126928448677063e-01 1.915330290794372559e-01 4.937185049057006836e-01 -2.586382068693637848e-02 5.495345103554427624e-04 1.725974678993225098e-01 -6.696725636720657349e-02 -1.743614971637725830e-01 2.108283489942550659e-01 1.574951112270355225e-01 -9.097762405872344971e-02 -1.715862005949020386e-01 -2.056564390659332275e-01 4.666784405708312988e-02 2.635847926139831543e-01 9.629992768168449402e-03 8.791063725948333740e-02
-3.213954865932464600e-01 9.481920301914215088e-02 -2.640011310577392578e-01 1.857101172208786011e-01 -1.840645968914031982e-01 -1.994709223508834839e-01 -7.237257808446884155e-02 2.622457444667816162e-01 1.189146786928176880e-01 -1.411189436912536621e-01 -1.675072461366653442e-01 8.137642592191696167e-02 1.343350559473037720e-01 -6.770484894514083862e-02 -3.854983747005462646e-01 -9.259998798370361328e-02 2.407641261816024780e-01 2.573623359203338623e-01 -2.965305745601654053e-01 1.814604103565216064e-01 -6.050587445497512817e-02 -1.984689980745315552e-01 2.355975657701492310e-02 6.722951680421829224e-02 9.869056940078735352e-02 -2.382167056202888489e-02 -1.588434427976608276e-01 7.794295996427536011e-02 1.043154522776603699e-01 7.935284078121185303e-02 -1.262077689170837402e-01 1.392609626054763794e-01
1.677178777754306793e-02 1.796685755252838135e-01 -7.033487409353256226e-02 1.549269706010818481e-01 -1.858385466039180756e-02 3.314290195703506470e-02 -7.300783693790435791e-02 1.034918352961540222e-01 7.279918529093265533e-03 -2.919503152370452881e-01 1.172366887331008911e-01 -7.991094142198562622e-02 2.875681594014167786e-02 2.501252889633178711e-01 -1.178028434514999390e-01 3.064445219933986664e-02 -1.105959266424179077e-01 1.325071007013320923e-01 -3.641812503337860107e-01 3.057963550090789795e-01 3.489282727241516113e-01 -1.657012104988098145e-02 -1.937394142150878906e-01 -4.136186465620994568e-02 1.108072772622108459e-01 -1.163947284221649170e-01 -6.264640390872955322e-02 1.191214472055435181e-01 1.134609654545783997e-01 3.887867033481597900e-01 -3.326864242553710938e-01 -3.911489620804786682e-02
2.278533577919006348e-01 9.203647822141647339e-02 -2.584796845912933350e-01 3.957085311412811279e-02 -3.409524857997894287e-01 1.534851193428039551e-01 -2.603309154510498047e-01 -6.357629597187042236e-02 7.408373057842254639e-02 -2.887814044952392578e-01 1.566320843994617462e-02 -2.931195683777332306e-02 1.906557679176330566e-01 1.056050732731819153e-01 -2.047949284315109253e-01 -3.958837594836950302e-03 2.977871298789978027e-01 2.672769427299499512e-01 -6.987988483160734177e-03 2.805537581443786621e-01 5.439421907067298889e-02 2.684628069400787354e-01 1.078414395451545715e-01 1.772264242172241211e-01 -4.849962517619132996e-02 -1.821129024028778076e-01 1.024040579795837402e-01 -1.855563372373580933e-01 -7.283669710159301758e-02 1.604450345039367676e-01 -1.491790264844894409e-02 1.073275581002235413e-01
3.308711200952529907e-02 -1.593559980392456055e-01 -3.232309818267822266e-01 8.168013393878936768e-02 -3.656204789876937866e-02 1.017385628074407578e-02 -9.231181442737579346e-02 7.567804306745529175e-02 -1.112302578985691071e-02 -1.609545387327671051e-02 -2.905978262424468994e-01 -1.482091695070266724e-01 4.238406941294670105e-02 1.857119426131248474e-02 7.999099045991897583e-02 4.303339719772338867e-01 3.626318648457527161e-02 1.019150391221046448e-01 -3.297891318798065186e-01 3.024180419743061066e-02 2.931671142578125000e-01 6.412600725889205933e-02 -6.390210241079330444e-02 -2.571703679859638214e-02 3.442678451538085938e-01 -2.136480361223220825e-01 -8.777296543121337891e-02 -2.466955184936523438e-01 -3.044728748500347137e-02 -2.437660694122314453e-01 -1.443163007497787476e-01 1.267410814762115479e-01
-1.486965417861938477e-01 -4.605261608958244324e-02 -4.470570087432861328e-01 3.488936722278594971e-01 -1.368968784809112549e-01 -7.458123564720153809e-02 -1.279811467975378036e-02 1.372563838958740234e-01 -9.735415130853652954e-02 -6.346812099218368530e-02 -9.804656356573104858e-02 -7.356771081686019897e-02 -8.597796410322189331e-02 -3.173815011978149414e-01 -2.255643457174301147e-01 1.619259417057037354e-01 1.296324729919433594e-01 1.379641592502593994e-01 -4.609834775328636169e-02 1.835864931344985962e-01 1.601103693246841431e-01 8.932154625654220581e-02 -2.312129288911819458e-01 -8.070813864469528198e-02 1.283645927906036377e-01 -1.322497576475143433e-01 -2.406537085771560669e-01 -2.388401627540588379e-01 1.422823071479797363e-01 1.841539740562438965e-01 -1.203750669956207275e-01 1.195556595921516418e-01
-3.118616156280040741e-02 -5.601777508854866028e-02 4.446694627404212952e-02 5.983657017350196838e-02 1.970416903495788574e-01 3.111071139574050903e-02 -2.957232296466827393e-01 2.069936096668243408e-01 5.387639254331588745e-02 -2.421225458383560181e-01 -8.081525564193725586e-02 1.188953891396522522e-01 -2.773350477218627930e-01 -4.732194170355796814e-02 -1.916324347257614136e-01 2.568715512752532959e-01 2.138366997241973877e-01 3.177191317081451416e-01 -1.025635972619056702e-01 4.024090766906738281e-01 2.459158003330230713e-02 1.005833297967910767e-01 -1.072208583354949951e-01 2.187552750110626221e-01 1.614237874746322632e-01 -2.246693708002567291e-02 2.104020416736602783e-01 -1.747035086154937744e-01 1.294463723897933960e-01 1.816246807575225830e-01 -1.814302429556846619e-02 1.247587203979492188e-01
2.630785852670669556e-02 2.059138566255569458e-02 -3.076477348804473877e-01 7.566894590854644775e-02 -3.226902484893798828e-01 -8.369543403387069702e-02 -1.988585293292999268e-01 1.642909944057464600e-01 3.049383759498596191e-01 -2.566935718059539795e-01 2.029893994331359863e-01 -1.042096912860870361e-01 1.576472073793411255e-01 -1.440761983394622803e-01 -7.621670514345169067e-02 -1.176392436027526855e-01 2.165595889091491699e-01 3.370146155357360840e-01 -8.815854787826538086e-02 1.994034796953201294e-01 -1.153986230492591858e-01 -1.377608180046081543e-01 1.908462196588516235e-01 7.493835687637329102e-02 1.813777685165405273e-01 -2.638261616230010986e-01 7.542014122009277344e-02 -1.072948798537254333e-01 4.446463659405708313e-02 8.403565734624862671e-02 1.364073753356933594e-01 1.222563609480857849e-01
2.854229509830474854e-01 -1.005871742963790894e-01 -2.711590230464935303e-01 2.579194903373718262e-01 -9.229303151369094849e-02 -9.589098393917083740e-02 -5.233892425894737244e-02 1.073361411690711975e-01 1.552606821060180664e-01 2.986291944980621338e-01 4.552847519516944885e-02 5.971989408135414124e-02 -2.796040177345275879e-01 6.757468730211257935e-02 5.180439725518226624e-02 1.571770906448364258e-01 1.648788005113601685e-01 -9.454559534788131714e-03 -4.175627604126930237e-02 3.619353473186492920e-01 1.013039648532867432e-01 -4.227007180452346802e-02 -1.840746402740478516e-02 2.157510519027709961e-01 -9.852276742458343506e-02 -1.961522698402404785e-01 3.053884208202362061e-01 -2.245865464210510254e-01 -2.054492570459842682e-02 -2.109811156988143921e-01 -1.978177130222320557e-01 -1.115018203854560852e-01
1.052734106779098511e-01 4.537141695618629456e-02 -1.541786044836044312e-01 -1.991905122995376587e-01 -1.936530321836471558e-01 -2.750268876552581787e-01 -1.969964951276779175e-01 2.809956967830657959e-01 5.435510352253913879e-02 1.734198443591594696e-02 1.275830864906311035e-01 -7.789818197488784790e-02 4.689435288310050964e-02 -1.056558638811111450e-02 -4.260071814060211182e-01 9.604036808013916016e-02 -2.304669022560119629e-01 3.479630947113037109e-01 -8.913576602935791016e-03 2.576444745063781738e-01 1.594744622707366943e-01 -6.753832846879959106e-02 1.611456461250782013e-02 -4.048424586653709412e-02 1.745209246873855591e-01 2.574185132980346680e-01 1.244934573769569397e-01 -1.139182522892951965e-01 1.657100021839141846e-01 -5.735529586672782898e-02 -1.502461582422256470e-01 -1.510607004165649414e-01
1.791621148586273193e-01 -7.934087514877319336e-02 -2.730455994606018066e-01 1.940962970256805420e-01 -1.001228839159011841e-01 7.805237919092178345e-02 -1.326636373996734619e-01 9.755408763885498047e-02 4.075595438480377197e-01 1.630771011114120483e-01 2.416341751813888550e-01 8.682463318109512329e-02 -8.643928170204162598e-02 1.215560436248779297e-01 -1.089599803090095520e-01 -8.646568655967712402e-02 -7.475938182324171066e-03 -1.538975443691015244e-02 -1.786358654499053955e-02 3.896374702453613281e-01 2.774398326873779297e-01 -3.231330215930938721e-02 1.028088033199310303e-01 1.584745347499847412e-01 -1.635572016239166260e-01 -9.044249355792999268e-02 3.527132570743560791e-01 5.820373818278312683e-02 -5.492908507585525513e-02 -2.460289746522903442e-01 -6.989964842796325684e-02 -9.293188154697418213e-02
-2.504633963108062744e-01 -2.350569963455200195e-01 -2.585237622261047363e-01 1.536565870046615601e-01 1.005544047802686691e-02 -1.006787568330764771e-01 -1.846920698881149292e-01 -1.086854096502065659e-02 -1.866783201694488525e-02 -1.603809446096420288e-01 8.036858588457107544e-02 -3.366666734218597412e-01 -1.391082350164651871e-02 -9.033871442079544067e-02 -1.735935807228088379e-01 6.120538339018821716e-02 2.875525876879692078e-02 2.721464633941650391e-02 -2.382337301969528198e-01 3.687317371368408203e-01 3.246156275272369385e-01 5.059698224067687988e-02 -2.372030168771743774e-01 -1.769628822803497314e-01 2.532939016819000244e-01 5.035745352506637573e-02 1.226738169789314270e-01 -2.047924101352691650e-01 1.664971262216567993e-01 -1.258734911680221558e-01 -4.223228245973587036e-02 1.270389277487993240e-02
1.512831300497055054e-01 5.256031174212694168e-03 -2.510997951030731201e-01 3.971754387021064758e-02 -2.639263570308685303e-01 -2.462434917688369751e-01 -6.778449565172195435e-02 1.417526453733444214e-01 1.951534897089004517e-01 -3.614351749420166016e-01 -4.686984121799468994e-01 -4.381463676691055298e-02 -3.477679193019866943e-02 3.013730347156524658e-01 -2.890654206275939941e-01 3.035880997776985168e-02 1.841993182897567749e-01 1.992485821247100830e-01 -2.486349828541278839e-02 1.329401284456253052e-01 5.627435632050037384e-03 -1.802790537476539612e-02 -1.108683794736862183e-01 -1.109801605343818665e-01 1.330699026584625244e-01 2.071917429566383362e-02 5.704609304666519165e-02 9.160094894468784332e-03 1.525625139474868774e-01 2.948296628892421722e-02 -1.676761358976364136e-01 4.617362748831510544e-03
8.068312704563140869e-02 1.877161711454391479e-01 -2.063465714454650879e-01 4.079741835594177246e-01 -2.611787915229797363e-01 -7.975766062736511230e-02 -8.922544121742248535e-02 -1.636427789926528931e-01 1.654189825057983398e-01 1.560890823602676392e-01 -9.192284196615219116e-02 -1.768149062991142273e-02 3.019833378493785858e-02 7.502575218677520752e-02 -1.006088331341743469e-01 -1.548758745193481445e-01 1.337896101176738739e-02 1.097709760069847107e-01 -4.799720048904418945e-01 8.659298717975616455e-02 1.004196256399154663e-01 -1.328216493129730225e-01 1.953518204391002655e-02 2.298713102936744690e-02 2.869263589382171631e-01 2.932965755462646484e-02 -8.257680386304855347e-02 7.534612715244293213e-02 2.664104402065277100e-01 1.455400586128234863e-01 -1.462220251560211182e-01 -2.254332900047302246e-01
2.456612735986709595e-01 8.288190700113773346e-03 -1.538776606321334839e-01 1.969225853681564331e-01 -1.351028308272361755e-02 1.913591474294662476e-01 -1.543595790863037109e-01 1.952518075704574585e-01 4.753927290439605713e-01 -2.350427657365798950e-01 6.621908396482467651e-02 5.722960084676742554e-02 -1.474620848894119263e-01 4.843427613377571106e-02 -3.645014166831970215e-01 1.243881657719612122e-01 -6.173919513821601868e-02 6.803056597709655762e-02 3.290425240993499756e-02 1.402100175619125366e-01 1.084225699305534363e-01 -2.995757944881916046e-02 3.183486461639404297e-01 -5.492875725030899048e-02 5.596877541393041611e-03 -8.333673328161239624e-02 6.272661685943603516e-02 -2.563251554965972900e-01 1.383562386035919189e-02 1.530569139868021011e-02 -3.034749925136566162e-01 -4.137988016009330750e-02
-6.559018976986408234e-03 1.047870665788650513e-01 -4.265116453170776367e-01 2.117730379104614258e-01 -2.390668690204620361e-01 7.634995132684707642e-02 3.987513855099678040e-02 9.406935423612594604e-02 1.520905941724777222e-01 -1.900817304849624634e-01 -2.178255766630172729e-01 5.068300291895866394e-02 -8.861736208200454712e-02 1.009917408227920532e-01 -7.428828626871109009e-02 -1.362658739089965820e-01 1.971032619476318359e-01 2.150943428277969360e-01 -2.692605555057525635e-01 -3.652687743306159973e-02 8.857527375221252441e-02 -3.067793250083923340e-01 -8.280044049024581909e-02 1.939609795808792114e-01 1.917998939752578735e-01 6.924219429492950439e-02 -9.150767326354980469e-02 4.660188034176826477e-02 2.078011631965637207e-01 -2.057676911354064941e-01 -3.067480623722076416e-01 1.570225879549980164e-02
8.338389545679092407e-02 -2.706805169582366943e-01 -3.295419216156005859e-01 1.369409821927547455e-02 -1.959653347730636597e-01 5.426574498414993286e-02 1.415514945983886719e-01 3.905138075351715088e-01 7.156956940889358521e-02 1.458251625299453735e-01 2.588228285312652588e-01 -3.790513798594474792e-02 1.758198589086532593e-01 4.507188871502876282e-02 -3.627381622791290283e-01 2.523941546678543091e-02 4.937068745493888855e-02 1.451691687107086182e-01 -9.152941405773162842e-02 2.902692854404449463e-01 -5.046620219945907593e-02 -8.519619703292846680e-02 -1.420644819736480713e-01 4.738826304674148560e-03 1.885673850774765015e-01 1.483543664216995239e-01 -2.088874727487564087e-01 -2.491429746150970459e-01 -2.002074150368571281e-03 -5.055736005306243896e-02 -7.172960042953491211e-02 1.414281129837036133e-01
1.210488900542259216e-01 -2.040035724639892578e-01 -2.493315935134887695e-01 -2.001056969165802002e-01 -1.901097297668457031e-01 -1.386647820472717285e-01 -1.773979812860488892e-01 3.936238586902618408e-01 -4.497905727475881577e-03 1.536608487367630005e-01 -7.056729495525360107e-02 -2.654685080051422119e-01 7.536311168223619461e-03 -1.443093121051788330e-01 -2.933712005615234375e-01 4.987897351384162903e-02 -6.721478886902332306e-03 2.387971580028533936e-01 -6.128204986453056335e-02 2.419269829988479614e-01 7.157582789659500122e-02 -3.445576503872871399e-02 -1.985385268926620483e-01 8.656256645917892456e-02 3.043655455112457275e-01 2.021566927433013916e-01 -3.376621985808014870e-03 -1.793774068355560303e-01 -8.048674091696739197e-03 4.893506993539631367e-04 -1.738911420106887817e-01 -1.504971981048583984e-01
2.901138961315155029e-01 1.104390919208526611e-01 -1.708977669477462769e-01 2.028665877878665924e-02 -1.504438966512680054e-01 1.989863365888595581e-01 -5.832837522029876709e-02 7.441764324903488159e-02 1.988776177167892456e-01 1.095377355813980103e-01 1.223035454750061035e-01 -1.292484104633331299e-01 8.400298655033111572e-02 -9.472763165831565857e-03 -4.042026698589324951e-01 2.172785252332687378e-01 4.170646145939826965e-02 1.191013678908348083e-01 -1.942821145057678223e-01 1.883850544691085815e-01 1.253902614116668701e-01 1.400163173675537109e-01 8.904971182346343994e-02 3.918646834790706635e-03 -2.727373875677585602e-02 -1.961545646190643311e-02 -2.460480630397796631e-01 -4.386279881000518799e-01 -1.514367461204528809e-01 -1.956873238086700439e-01 -2.108231931924819946e-01 -9.865621477365493774e-02
-1.390985399484634399e-01 -9.043817967176437378e-02 -1.707448065280914307e-01 2.260681837797164917e-01 -3.662512600421905518e-01 1.451186984777450562e-01 1.079850643873214722e-01 -4.795435070991516113e-02 3.450732529163360596e-01 2.280560731887817383e-01 -1.683879345655441284e-01 -6.305254250764846802e-02 -4.754052683711051941e-02 -1.266629155725240707e-02 -2.842371538281440735e-02 8.104082196950912476e-02 1.653346270322799683e-01 1.248415373265743256e-02 -4.321326613426208496e-01 2.261605411767959595e-01 2.925461232662200928e-01 -1.115363985300064087e-01 9.187199175357818604e-02 7.640823721885681152e-02 3.997611626982688904e-02 -1.766500324010848999e-01 -7.669921219348907471e-02 -1.540815830230712891e-01 7.761126011610031128e-02 4.589965939521789551e-02 -6.809208542108535767e-02 -2.386757731437683105e-01
-8.747003972530364990e-02 3.240298852324485779e-02 -3.653097450733184814e-01 2.255963087081909180e-01 -1.964034140110015869e-01 2.070405781269073486e-01 -3.344165980815887451e-01 8.189994096755981445e-02 1.327495574951171875e-01 6.067214906215667725e-02 -3.925618156790733337e-02 3.997042030096054077e-02 -1.856521815061569214e-01 4.947576299309730530e-02 -1.578908413648605347e-01 1.147299855947494507e-01 -1.205634474754333496e-01 8.388839662075042725e-02 4.904359579086303711e-02 1.602303534746170044e-01 1.315256208181381226e-02 8.060455322265625000e-02 -1.801528930664062500e-01 -3.377205878496170044e-02 1.803261786699295044e-01 -2.637053430080413818e-01 4.536743462085723877e-01 7.108006626367568970e-02 -6.394857913255691528e-02 -1.777230799198150635e-01 -2.499254941940307617e-01 8.084852248430252075e-02
-6.873080879449844360e-02 1.803469955921173096e-01 -4.345856606960296631e-01 1.551991105079650879e-01 -1.447734534740447998e-01 8.310144394636154175e-02 -1.540446281433105469e-01 1.592266559600830078e-02 3.311275243759155273e-01 -1.431690007448196411e-01 -1.516288220882415771e-01 2.548184059560298920e-02 -1.231365837156772614e-02 -1.616597622632980347e-01 -1.939169317483901978e-01 2.266016006469726562e-01 1.434992402791976929e-01 -5.502329394221305847e-02 -3.332839012145996094e-01 2.262203693389892578e-01 1.646668761968612671e-01 8.188454806804656982e-02 4.443084448575973511e-02 1.844073385000228882e-01 -1.647849753499031067e-02 -2.963826954364776611e-01 1.480768769979476929e-01 1.553653925657272339e-02 -1.642184257507324219e-01 1.058410778641700745e-01 1.344812065362930298e-01 -8.196769654750823975e-02
-1.601037234067916870e-01 8.723314106464385986e-02 -3.557493686676025391e-01 1.033585667610168457e-01 -2.040308415889739990e-01 6.585954874753952026e-02 -2.999257743358612061e-01 3.443606942892074585e-02 5.874017626047134399e-02 -1.833887696266174316e-01 1.556179486215114594e-02 -1.952604949474334717e-01 8.842755109071731567e-02 -1.666912809014320374e-02 -2.778471410274505615e-01 5.932237580418586731e-02 1.566255837678909302e-01 3.730465099215507507e-02 -3.085044324398040771e-01 1.509517133235931396e-01 2.684838771820068359e-01 -3.805027902126312256e-01 1.243220791220664978e-01 -6.203765794634819031e-02 -1.990788243710994720e-02 -1.968182027339935303e-01 2.819672822952270508e-01 -5.745693296194076538e-02 -9.766305238008499146e-02 -4.504342004656791687e-02 -1.043413504958152771e-01 -6.077104806900024414e-02
1.089956685900688171e-01 -5.800350755453109741e-02 -1.687818020582199097e-01 -1.402199734002351761e-02 -5.495237559080123901e-02 -4.339591041207313538e-02 1.173670142889022827e-01 1.742412149906158447e-01 2.608527839183807373e-01 -2.542977035045623779e-02 2.654201090335845947e-01 9.974533692002296448e-03 2.174498289823532104e-01 -3.896312089636921883e-03 -4.890881478786468506e-01 1.186747848987579346e-01 2.489636689424514771e-01 2.658465206623077393e-01 -1.185717508196830750e-01 1.413536518812179565e-01 2.149181663990020752e-01 2.859845757484436035e-01 -9.781877696514129639e-02 1.701273173093795776e-01 1.143657341599464417e-01 1.801120638847351074e-01 1.932770162820816040e-01 -6.027980521321296692e-02 1.843742877244949341e-01 -7.212759554386138916e-02 7.239469140768051147e-02 -5.542544275522232056e-02
9.930683672428131104e-02 1.275454927235841751e-02 -1.832479983568191528e-01 2.162929624319076538e-01 -8.746518939733505249e-02 -6.895509362220764160e-02 -3.552327454090118408e-01 2.642006576061248779e-01 2.909273207187652588e-01 1.937422715127468109e-02 -6.856165826320648193e-02 -3.306071832776069641e-02 -2.182506322860717773e-01 -7.715910673141479492e-02 9.103699773550033569e-02 -7.002356927841901779e-03 1.473053265362977982e-02 3.663582205772399902e-01 -2.941232919692993164e-01 8.758700639009475708e-02 2.958998084068298340e-01 3.434091061353683472e-02 -2.708716094493865967e-01 -2.572998404502868652e-02 -4.852425772696733475e-03 -1.244513168931007385e-01 7.474115490913391113e-02 -8.616668730974197388e-02 -1.887937188148498535e-01 1.004958059638738632e-02 2.242148965597152710e-01 -2.063022106885910034e-01
-6.648448109626770020e-02 -1.190154552459716797e-01 -5.398537963628768921e-02 2.595156729221343994e-01 -2.454325258731842041e-01 1.490067392587661743e-01 1.399680823087692261e-01 -4.830217361450195312e-02 2.316558957099914551e-01 2.440614253282546997e-02 -2.546691522002220154e-02 -1.543058604001998901e-01 -2.276279032230377197e-01 2.640146613121032715e-01 -8.322175592184066772e-02 3.152922391891479492e-01 3.125178813934326172e-02 -4.515408072620630264e-03 -5.277409553527832031e-01 1.534544229507446289e-01 3.684296458959579468e-02 1.086011305451393127e-01 -1.136588305234909058e-01 1.651744097471237183e-01 -5.102875456213951111e-02 1.282070577144622803e-01 -3.276487812399864197e-03 -2.602845132350921631e-01 1.838868409395217896e-01 -5.489860661327838898e-03 -1.196932643651962280e-01 -9.400301426649093628e-02
2.324765622615814209e-01 -1.321859508752822876e-01 -1.645781248807907104e-01 9.778695181012153625e-03 1.874381303787231445e-02 4.708762466907501221e-02 -3.160408437252044678e-01 2.956207990646362305e-01 1.786133497953414917e-01 1.125271022319793701e-01 -4.658341780304908752e-02 -2.264322936534881592e-01 -1.283123642206192017e-01 -1.598103642463684082e-01 -4.538932740688323975e-01 2.989032864570617676e-01 1.375434696674346924e-01 3.477976918220520020e-01 1.250071376562118530e-01 4.204533621668815613e-02 3.810588642954826355e-02 1.943297218531370163e-03 -5.037385597825050354e-02 1.637576334178447723e-02 2.773720920085906982e-01 7.821787148714065552e-02 5.948061496019363403e-02 -1.333430856466293335e-01 2.109845913946628571e-02 -1.821288652718067169e-02 -6.443043239414691925e-03 -9.673643112182617188e-02
-1.586365103721618652e-01 4.919365793466567993e-02 -2.382208555936813354e-01 1.885391920804977417e-01 5.658499896526336670e-02 -7.101949770003557205e-03 -2.407478094100952148e-01 3.805145993828773499e-02 -1.544906012713909149e-02 -3.383938372135162354e-01 7.127910107374191284e-02 -1.178985312581062317e-01 1.652789562940597534e-01 4.851846024394035339e-03 -1.036873906850814819e-01 1.338841766119003296e-01 4.063851758837699890e-02 2.894955575466156006e-01 -2.466991543769836426e-01 5.709251016378402710e-02 2.971763014793395996e-01 -1.347340736538171768e-02 -3.785912692546844482e-01 1.007349193096160889e-01 1.922912448644638062e-01 9.546197205781936646e-02 4.883557185530662537e-02 -5.426888819783926010e-03 5.648333206772804260e-02 2.972737252712249756e-01 -3.062332272529602051e-01 4.810916632413864136e-02
4.017845541238784790e-02 1.875698715448379517e-01 -3.373643457889556885e-01 1.402510702610015869e-01 -1.332178562879562378e-01 2.157243639230728149e-01 -3.287842869758605957e-01 5.761062353849411011e-02 6.896572560071945190e-02 -7.812130451202392578e-02 -2.530332505702972412e-01 1.042130496352910995e-02 3.607980906963348389e-01 8.751751482486724854e-02 -2.112716585397720337e-01 1.924242526292800903e-01 1.154082082211971283e-02 1.249419152736663818e-01 1.216095313429832458e-01 2.668166160583496094e-01 3.312518447637557983e-02 -1.024836897850036621e-01 2.269802391529083252e-01 1.499016582965850830e-01 1.857879459857940674e-01 6.805381923913955688e-02 -1.924722790718078613e-01 6.330615282058715820e-02 2.306164503097534180e-01 -7.307545840740203857e-02 -1.173353642225265503e-01 1.404187977313995361e-01
7.379008829593658447e-02 -6.211887579411268234e-03 -3.280132710933685303e-01 2.885970287024974823e-02 1.148327142000198364e-01 1.897513419389724731e-01 8.365129679441452026e-02 -3.180309385061264038e-02 -1.820957809686660767e-01 1.271972805261611938e-02 4.602072760462760925e-02 2.733229994773864746e-01 9.243983775377273560e-02 2.065549492835998535e-01 -7.813142985105514526e-02 1.499188989400863647e-01 1.732958406209945679e-01 4.375002384185791016e-01 -2.471252530813217163e-01 1.326532363891601562e-01 2.545800209045410156e-01 -6.939294189214706421e-02 -1.153342239558696747e-02 6.545914802700281143e-04 1.248715892434120178e-01 -3.493681177496910095e-02 1.470403373241424561e-01 -1.855946779251098633e-01 3.841781616210937500e-01 -1.903974413871765137e-01 3.925582766532897949e-02 -1.040433943271636963e-01
1.068038642406463623e-01 -1.500263959169387817e-01 -4.136104583740234375e-01 -8.475556969642639160e-02 -2.525376677513122559e-01 -1.547072269022464752e-02 -6.896049529314041138e-02 2.462944239377975464e-01 2.422185391187667847e-01 -9.648288786411285400e-02 1.363338530063629150e-01 -1.347337961196899414e-01 -3.407456576824188232e-01 -1.827404089272022247e-02 -2.074329555034637451e-02 2.101705968379974365e-02 3.746524080634117126e-02 -3.594603389501571655e-02 -1.562219262123107910e-01 6.797941029071807861e-02 2.074680291116237640e-02 1.765488386154174805e-01 6.359472125768661499e-02 1.898466050624847412e-01 1.027671396732330322e-01 -8.342886716127395630e-02 -6.257317215204238892e-02 1.635066717863082886e-01 4.428859949111938477e-01 1.534358859062194824e-01 -2.543183565139770508e-01 -2.040791139006614685e-02
5.574822053313255310e-02 -9.318825323134660721e-04 -4.137769341468811035e-01 2.078652977943420410e-01 -5.653958395123481750e-02 3.855084627866744995e-02 3.098985180258750916e-02 -1.133949030190706253e-02 6.734843552112579346e-02 8.536697924137115479e-02 -4.034050181508064270e-02 -2.171719968318939209e-01 -1.707323342561721802e-01 -6.775481998920440674e-02 -1.900581456720829010e-02 -1.582162380218505859e-01 2.025293558835983276e-01 1.649620682001113892e-01 -2.058347165584564209e-01 3.447858989238739014e-01 3.134793639183044434e-01 -2.068122625350952148e-01 1.502764038741588593e-02 -1.325718313455581665e-01 -1.672087609767913818e-01 -3.167197406291961670e-01 8.377954363822937012e-02 -1.502418369054794312e-01 -9.657274931669235229e-02 -2.263483256101608276e-01 -2.204189896583557129e-01 -4.035058617591857910e-02
4.615931957960128784e-02 -1.349622458219528198e-01 -1.737379878759384155e-01 8.890048414468765259e-02 8.790589123964309692e-02 6.422869861125946045e-02 -1.566963940858840942e-01 1.169434413313865662e-01 8.554398268461227417e-02 -2.788279652595520020e-01 -2.205834984779357910e-01 -1.369610279798507690e-01 -1.758615672588348389e-01 1.154540032148361206e-01 -2.199174165725708008e-01 -2.917691133916378021e-03 3.255316913127899170e-01 2.473120391368865967e-01 -2.122852951288223267e-01 1.605926454067230225e-01 8.903099223971366882e-04 -2.670294940471649170e-01 1.876901984214782715e-01 -1.648027449846267700e-02 1.641923338174819946e-01 -1.077760104089975357e-02 3.536690771579742432e-01 1.755860745906829834e-01 2.821446359157562256e-01 -1.591387391090393066e-02 -6.466761231422424316e-02 1.858881711959838867e-01
3.152443468570709229e-01 -1.460410468280315399e-02 -3.284721970558166504e-01 1.160620599985122681e-01 -1.810187399387359619e-01 -1.589879766106605530e-02 -4.910598043352365494e-03 1.825220882892608643e-01 -1.142984926700592041e-01 9.387963265180587769e-02 1.479746699333190918e-01 2.325264960527420044e-01 -1.579848527908325195e-01 -2.671188488602638245e-02 -3.800398483872413635e-02 -8.925984799861907959e-02 -1.692081056535243988e-02 1.850517988204956055e-01 -3.158036172389984131e-01 3.006445467472076416e-01 2.890709638595581055e-01 -4.132689908146858215e-02 -2.402482032775878906e-01 1.206544935703277588e-01 1.459084898233413696e-01 -1.870413310825824738e-02 1.262857764959335327e-02 1.171705275774002075e-01 -4.875183105468750000e-03 -1.246722862124443054e-01 -3.822004497051239014e-01 1.973571442067623138e-02
-2.593040466308593750e-02 7.074639201164245605e-02 -4.419513344764709473e-01 3.134716451168060303e-01 1.686934567987918854e-02 1.450025141239166260e-01 -1.505079567432403564e-01 9.050431847572326660e-02 1.742720976471900940e-02 -9.581727534532546997e-02 3.467853665351867676e-01 -1.942843049764633179e-01 -7.459533959627151489e-02 -1.273321509361267090e-01 3.696017712354660034e-02 2.744993269443511963e-01 2.150254100561141968e-01 1.571786850690841675e-01 -1.380292177200317383e-01 9.915718436241149902e-02 2.758452594280242920e-01 1.973834782838821411e-01 -3.517765179276466370e-02 9.713753126561641693e-03 -4.502553492784500122e-02 -9.179111570119857788e-02 1.163450628519058228e-01 1.115085110068321228e-01 1.424600835889577866e-02 2.028567194938659668e-01 -2.870009541511535645e-01 7.901605963706970215e-02
-6.946738064289093018e-02 -1.965876370668411255e-01 -3.074105083942413330e-01 4.232388734817504883e-01 1.298802644014358521e-01 2.345756255090236664e-02 1.156715899705886841e-01 8.651289343833923340e-02 7.683932781219482422e-02 -2.718231827020645142e-02 -1.246471703052520752e-01 -1.150497496128082275e-01 -5.103977024555206299e-02 -1.183274537324905396e-01 -1.596950143575668335e-01 9.446942061185836792e-02 1.300956010818481445e-01 2.798472046852111816e-01 -8.244274556636810303e-02 2.084154784679412842e-01 2.135350555181503296e-01 -6.576905399560928345e-02 2.292796224355697632e-02 4.200806096196174622e-02 2.469766885042190552e-01 1.003291830420494080e-01 4.019149839878082275e-01 1.724411994218826294e-01 1.475612372159957886e-01 1.972547918558120728e-01 -1.087189763784408569e-01 1.601146012544631958e-01
9.291917830705642700e-02 -1.863193660974502563e-01 -7.903220504522323608e-02 -6.791089475154876709e-02 -6.542443484067916870e-02 -1.691259592771530151e-01 -6.450470536947250366e-02 4.110094010829925537e-01 2.534065246582031250e-01 2.399814426898956299e-01 1.482915133237838745e-01 -9.135845303535461426e-02 -8.337546885013580322e-02 -1.637042313814163208e-01 -3.275138735771179199e-01 9.730614721775054932e-02 1.392810046672821045e-02 4.563566446304321289e-01 -6.108517944812774658e-02 1.890065073966979980e-01 8.423171937465667725e-02 1.155635342001914978e-01 -1.312600672245025635e-01 -6.110298447310924530e-03 2.738546133041381836e-01 4.899872839450836182e-02 -8.027023822069168091e-02 -2.293016202747821808e-02 1.855989992618560791e-01 1.261002421379089355e-01 -7.186371833086013794e-02 1.081063598394393921e-01
1.818387657403945923e-01 -4.540449008345603943e-02 -3.524495661258697510e-01 1.950297653675079346e-01 1.463217884302139282e-01 1.172444224357604980e-01 -1.942002773284912109e-01 -2.196898907423019409e-01 3.813415169715881348e-01 -2.593824565410614014e-01 5.074303597211837769e-02 1.694961786270141602e-01 4.573442786931991577e-02 -9.334058500826358795e-03 -3.105361163616180420e-01 5.553815141320228577e-02 -1.635011285543441772e-01 1.265492103993892670e-02 -7.936505228281021118e-02 3.618098795413970947e-01 8.311019837856292725e-02 4.037730023264884949e-02 7.987167686223983765e-02 -3.091138601303100586e-02 5.049941688776016235e-02 -6.815311312675476074e-02 1.580863595008850098e-01 -2.588225007057189941e-01 1.905312528833746910e-03 -5.350465327501296997e-02 -2.314144670963287354e-01 -1.471917051821947098e-02
2.124811112880706787e-01 -9.350629150867462158e-02 -3.020009994506835938e-01 1.366648226976394653e-01 7.968100160360336304e-02 -6.252457946538925171e-02 2.427262626588344574e-02 4.889654740691184998e-02 -1.442816108465194702e-01 2.510454356670379639e-01 2.689573466777801514e-01 2.915786206722259521e-01 2.532447502017021179e-02 1.139784144470468163e-04 -2.851828932762145996e-01 2.676448598504066467e-02 3.974725678563117981e-02 1.589681059122085571e-01 -2.067782580852508545e-01 2.769395411014556885e-01 1.302755326032638550e-01 -2.646343410015106201e-01 4.237816669046878815e-03 5.837246030569076538e-02 -2.756259404122829437e-02 -2.551181018352508545e-01 -6.184564903378486633e-02 -2.305607944726943970e-01 1.683529913425445557e-01 2.368221990764141083e-02 -3.244475424289703369e-01 -7.330905646085739136e-02
-4.655234888195991516e-02 -1.019373070448637009e-03 -4.475668966770172119e-01 -9.969493001699447632e-02 -1.830527484416961670e-01 -1.712036877870559692e-01 -1.484417468309402466e-01 2.331605106592178345e-01 2.781123816967010498e-01 -1.508226096630096436e-01 2.003517448902130127e-01 -5.575037002563476562e-02 -2.775842696428298950e-02 1.061753779649734497e-01 9.004656225442886353e-02 -8.741011843085289001e-03 -1.692297756671905518e-01 6.757885962724685669e-02 -1.994147598743438721e-01 1.925152242183685303e-01 -6.438798154704272747e-04 1.609969884157180786e-01 -5.427606869488954544e-03 1.487322896718978882e-01 5.450841411948204041e-02 8.946719020605087280e-02 3.760758414864540100e-02 1.637374609708786011e-01 4.094973504543304443e-01 9.174738824367523193e-02 -2.911126315593719482e-01 -1.631879508495330811e-01
2.367218434810638428e-01 3.154635727405548096e-01 -3.758790791034698486e-01 1.079658865928649902e-01 -2.784493267536163330e-01 1.531751900911331177e-01 1.303230691701173782e-02 3.168716728687286377e-01 2.000097036361694336e-01 -2.210761755704879761e-01 -1.624237596988677979e-01 -3.766863420605659485e-02 1.916983872652053833e-01 -2.105592936277389526e-01 -1.531071513891220093e-01 -1.276661921292543411e-02 -1.007959991693496704e-01 9.340438991785049438e-02 -1.215649396181106567e-01 2.138075530529022217e-01 8.043169975280761719e-02 -2.546608150005340576e-01 -2.036367543041706085e-02 1.136593371629714966e-01 1.890426874160766602e-01 4.433135315775871277e-02 -1.751222163438796997e-01 -3.801002725958824158e-02 -5.380124226212501526e-02 -1.718416996300220490e-02 1.085003167390823364e-01 -1.405514478683471680e-01
8.452188968658447266e-02 3.518977016210556030e-02 -1.688077896833419800e-01 -8.113342523574829102e-02 -2.435256540775299072e-01 -1.458484679460525513e-01 -1.215534210205078125e-01 3.663143217563629150e-01 2.017558068037033081e-01 -1.178578510880470276e-01 -6.774000823497772217e-02 4.546570591628551483e-03 -2.762514054775238037e-01 1.878957897424697876e-01 -4.506555497646331787e-01 3.503180667757987976e-02 6.672742962837219238e-02 3.171840608119964600e-01 -3.022587001323699951e-01 1.073584053665399551e-02 4.804715514183044434e-02 -2.056847363710403442e-01 -1.508670896291732788e-01 -6.344891339540481567e-02 9.545685350894927979e-02 2.059985101222991943e-01 5.437017232179641724e-02 -3.680032864212989807e-02 6.735960394144058228e-02 1.160793751478195190e-01 -4.654901474714279175e-02 -8.880916237831115723e-02
-7.390614598989486694e-02 2.439912175759673119e-03 -2.464282959699630737e-01 2.724828720092773438e-01 -3.673548623919487000e-02 3.258821740746498108e-02 4.185860976576805115e-02 3.229904472827911377e-01 -7.339895516633987427e-02 -1.722859591245651245e-01 -6.766872853040695190e-02 -5.243805423378944397e-02 1.017573550343513489e-01 1.834655851125717163e-01 -1.516250967979431152e-01 4.236984997987747192e-02 1.851437687873840332e-01 1.917393654584884644e-01 -5.787201225757598877e-02 4.748614728450775146e-01 3.191350102424621582e-01 1.218136325478553772e-01 -7.845199853181838989e-02 7.796598225831985474e-02 1.702008247375488281e-01 -1.302136778831481934e-01 -1.454840302467346191e-01 2.664163112640380859e-01 2.563313841819763184e-01 1.866573654115200043e-02 -2.116692438721656799e-02 -8.062422275543212891e-02
3.209599554538726807e-01 4.887187853455543518e-02 -2.931561172008514404e-01 -4.853237792849540710e-02 -8.340792357921600342e-02 2.367344349622726440e-01 -1.391636878252029419e-01 1.615801304578781128e-01 1.982846856117248535e-01 -3.318674280308187008e-04 3.886108100414276123e-02 -1.093330159783363342e-01 1.426034122705459595e-01 9.731259942054748535e-02 -4.156585335731506348e-01 2.141469866037368774e-01 8.640310168266296387e-02 2.367834895849227905e-01 -1.011475026607513428e-01 1.990693956613540649e-01 2.421962618827819824e-01 1.113806217908859253e-01 1.278630644083023071e-01 -1.335781365633010864e-01 7.380162179470062256e-02 1.723545044660568237e-02 -6.413385272026062012e-02 -2.763433158397674561e-01 -2.347529232501983643e-01 5.687301233410835266e-02 -1.557572185993194580e-01 -9.557240456342697144e-02
-7.970020174980163574e-02 -2.401310205459594727e-01 -3.282913863658905029e-01 8.629528433084487915e-02 -6.369376927614212036e-02 -4.909064993262290955e-02 -2.866930663585662842e-01 -1.916365772485733032e-01 6.528846174478530884e-02 -1.364170908927917480e-01 -1.331408917903900146e-01 1.620004177093505859e-01 -1.946661919355392456e-01 -4.470234736800193787e-02 1.057744100689888000e-01 2.536372244358062744e-01 1.365616023540496826e-01 1.687888652086257935e-01 -1.068557724356651306e-01 1.020622700452804565e-01 2.084733694791793823e-01 -6.169465184211730957e-02 1.010912656784057617e-01 7.024520635604858398e-02 7.116647064685821533e-02 7.950492203235626221e-02 2.167622745037078857e-01 -1.238512992858886719e-01 3.488809168338775635e-01 -1.321921199560165405e-01 -3.781213760375976562e-01 -1.607744097709655762e-01
1.985526233911514282e-01 1.651040166616439819e-01 -7.994476705789566040e-02 1.582659035921096802e-01 -1.879953891038894653e-01 5.760641768574714661e-03 1.118894815444946289e-01 -1.470407545566558838e-01 2.883403599262237549e-01 -1.689243614673614502e-01 6.725817173719406128e-02 3.176337853074073792e-02 2.507787644863128662e-01 -1.006935164332389832e-01 -1.291700303554534912e-01 1.086165010929107666e-01 1.764018684625625610e-01 2.209994345903396606e-01 -2.954994142055511475e-01 3.285052478313446045e-01 2.125295847654342651e-01 2.384157478809356689e-02 1.573684364557266235e-01 4.484955966472625732e-02 2.529302537441253662e-01 -4.392966220621019602e-04 -2.795369327068328857e-01 3.609648346900939941e-02 1.803329288959503174e-01 2.542017698287963867e-01 -1.109031215310096741e-01 -1.143654957413673401e-01
1.807390339672565460e-02 8.463902026414871216e-02 -3.986838459968566895e-02 1.900459825992584229e-01 -3.404301702976226807e-01 -1.037738323211669922e-01 -6.236681342124938965e-02 -2.903090044856071472e-02 5.169716477394104004e-01 9.613219648599624634e-02 -9.909888356924057007e-02 4.673255234956741333e-02 -9.194806334562599659e-04 -5.500577390193939209e-02 -8.070183545351028442e-02 -2.660300023853778839e-02 1.727466583251953125e-01 -6.768368184566497803e-02 -3.609496653079986572e-01 3.213165700435638428e-01 1.618096977472305298e-01 5.264219641685485840e-02 4.701752588152885437e-02 9.660819172859191895e-02 7.184667885303497314e-02 -1.412797421216964722e-01 -2.688850760459899902e-01 -5.095323175191879272e-02 2.131010591983795166e-01 5.126022547483444214e-02 -1.258120685815811157e-01 -2.287386059761047363e-01
1.223075464367866516e-01 -2.423950433731079102e-01 -8.486977219581604004e-02 -5.388017743825912476e-02 -1.950633376836776733e-01 -1.663170158863067627e-01 -1.876264214515686035e-01 3.047954142093658447e-01 1.586351245641708374e-01 1.758902966976165771e-01 5.057876557111740112e-02 -7.277520000934600830e-02 -7.848075032234191895e-02 -1.800928562879562378e-01 -4.729944765567779541e-01 3.772871196269989014e-02 9.706893563270568848e-02 3.683520853519439697e-01 -1.304516941308975220e-01 1.940950453281402588e-01 1.463534832000732422e-01 -1.728363148868083954e-02 -7.734362781047821045e-02 -5.643488466739654541e-02 2.861828804016113281e-01 9.336918592453002930e-02 -6.758670508861541748e-02 -1.086003109812736511e-01 1.222758591175079346e-01 1.661285161972045898e-01 -2.836728096008300781e-02 1.168396398425102234e-01
-2.877552062273025513e-02 -2.025842815637588501e-01 -2.456425726413726807e-01 1.683430075645446777e-01 -4.572597146034240723e-01 3.507377207279205322e-01 -1.771677732467651367e-01 2.478486113250255585e-02 1.572585701942443848e-01 1.071575358510017395e-01 -8.982422947883605957e-02 -1.114517971873283386e-01 5.921748653054237366e-02 -7.737283408641815186e-02 -1.953653246164321899e-01 -5.077341198921203613e-02 -2.493694275617599487e-01 1.327584385871887207e-01 -2.507440149784088135e-01 2.533673644065856934e-01 -2.349262498319149017e-02 1.070614308118820190e-01 5.697382614016532898e-02 2.243989109992980957e-01 -5.313799902796745300e-02 -1.534390747547149658e-01 9.379596263170242310e-02 -1.262369304895401001e-01 -1.221033837646245956e-02 1.166438534855842590e-01 -1.700559258460998535e-01 1.792680770158767700e-01
1.161245033144950867e-01 1.928371042013168335e-01 -3.307407498359680176e-01 1.047013327479362488e-01 -1.404008269309997559e-01 2.839338481426239014e-01 1.047709509730339050e-01 -6.818661931902170181e-03 2.803208306431770325e-02 1.573003977537155151e-01 -8.453141152858734131e-02 1.154331211000680923e-02 -2.354805916547775269e-01 3.760133981704711914e-01 -7.408310472965240479e-02 9.736029058694839478e-02 1.795549392700195312e-01 1.053620278835296631e-01 -1.735625565052032471e-01 1.829182654619216919e-01 9.595869481563568115e-02 7.071024924516677856e-02 1.063782647252082825e-01 -8.651341497898101807e-02 -2.211889252066612244e-02 -3.765566051006317139e-01 1.378775537014007568e-01 -4.201908782124519348e-02 5.962411314249038696e-02 -2.939895093441009521e-01 -2.809232473373413086e-01 -3.338533639907836914e-02
4.122937843203544617e-02 1.141537576913833618e-01 -3.358598947525024414e-01 2.190029323101043701e-01 -2.572004310786724091e-02 -1.212881226092576981e-02 9.625920653343200684e-02 9.825745224952697754e-02 3.222889900207519531e-01 -2.105964422225952148e-01 -1.512091755867004395e-01 -3.120818734169006348e-01 -5.429454520344734192e-02 2.936885952949523926e-01 -1.570313423871994019e-01 5.361144617199897766e-02 1.456537991762161255e-01 1.701399534940719604e-01 -2.290329486131668091e-01 8.045547455549240112e-02 3.596033155918121338e-01 1.600496917963027954e-01 -2.137928903102874756e-01 5.472542718052864075e-02 4.716847091913223267e-02 -1.065151095390319824e-01 -3.893379494547843933e-02 1.039516553282737732e-01 4.283765703439712524e-02 1.995196938514709473e-01 -2.063130214810371399e-02 1.971706300973892212e-01
-4.019839316606521606e-02 -6.888919323682785034e-02 -1.315805912017822266e-01 9.138576686382293701e-02 -1.276460289955139160e-01 1.610973328351974487e-01 2.351509407162666321e-02 3.225516993552446365e-03 1.782931238412857056e-01 1.798171997070312500e-01 2.255802899599075317e-01 -1.848914176225662231e-01 -2.271837927401065826e-02 1.798186302185058594e-01 -1.182882487773895264e-01 3.727319836616516113e-01 -1.144117955118417740e-02 2.767847180366516113e-01 -1.143290549516677856e-01 1.803478598594665527e-01 4.158634245395660400e-01 -1.089674383401870728e-01 -8.019740134477615356e-02 8.019040524959564209e-02 1.277582440525293350e-02 -1.226176545023918152e-01 2.033032029867172241e-01 -4.366390034556388855e-02 -1.422637403011322021e-01 1.721262745559215546e-02 -4.219057261943817139e-01 1.149167343974113464e-01
-3.891750425100326538e-02 2.694320119917392731e-02 -2.509362399578094482e-01 2.573311626911163330e-01 -2.574020922183990479e-01 4.152247011661529541e-01 -7.133027166128158569e-02 1.472741514444351196e-01 1.751045435667037964e-01 2.702305316925048828e-01 -1.863750517368316650e-01 8.244527131319046021e-02 -2.530194520950317383e-01 2.744753658771514893e-01 -1.801121234893798828e-01 2.624813467264175415e-02 -2.063065767288208008e-03 -7.436486892402172089e-03 -2.516594231128692627e-01 1.655068993568420410e-01 -8.595214784145355225e-02 1.920201480388641357e-01 -1.191580146551132202e-01 -1.075141578912734985e-01 5.422359332442283630e-02 -2.866983711719512939e-01 1.454425603151321411e-01 -1.039683595299720764e-01 1.934196241199970245e-02 7.445956766605377197e-02 -2.225959859788417816e-02 -3.327663615345954895e-02
-6.956423074007034302e-02 3.167463699355721474e-03 -1.975268125534057617e-01 -7.902696728706359863e-02 -3.077363967895507812e-01 -1.260150223970413208e-01 4.629460349678993225e-02 5.341489613056182861e-02 2.427869439125061035e-01 -7.909405231475830078e-02 -9.990547597408294678e-02 -1.259359121322631836e-01 -1.612938940525054932e-01 -2.462977468967437744e-01 -8.920652419328689575e-02 2.032299339771270752e-01 -3.321769088506698608e-02 1.166783869266510010e-01 1.093899086117744446e-01 1.831080168485641479e-01 3.242253959178924561e-01 6.101233139634132385e-02 -1.337663084268569946e-01 2.849246859550476074e-01 1.137725636363029480e-01 -7.158419489860534668e-02 -4.833921045064926147e-02 4.685150831937789917e-02 2.990942597389221191e-01 -6.482354551553726196e-02 -4.721175134181976318e-01 -6.594382692128419876e-03
4.102366864681243896e-01 -3.112621977925300598e-02 -2.169662564992904663e-01 5.187185853719711304e-02 -1.735540479421615601e-01 6.610391288995742798e-02 -2.127214819192886353e-01 1.469964385032653809e-01 1.826349198818206787e-01 -7.073856890201568604e-02 -1.149332970380783081e-01 1.065944656729698181e-01 3.300786614418029785e-01 2.554594539105892181e-02 -1.455122083425521851e-01 1.822502315044403076e-01 2.295325994491577148e-01 -6.399761419743299484e-03 -1.148090586066246033e-01 3.466169834136962891e-01 8.213365077972412109e-02 3.130291402339935303e-02 2.147277444601058960e-02 2.065908461809158325e-01 -2.150152176618576050e-01 -1.656724065542221069e-01 7.729785889387130737e-02 -1.599342972040176392e-01 -2.246707864105701447e-02 2.073863893747329712e-01 -2.471359223127365112e-01 -7.718651741743087769e-02
-2.200472652912139893e-01 1.212545409798622131e-01 -1.136151924729347229e-01 2.263238187879323959e-03 4.935394227504730225e-02 2.736829817295074463e-01 1.010149493813514709e-01 -9.044697880744934082e-02 2.985571920871734619e-01 -2.066986411809921265e-01 -7.362492382526397705e-02 -1.389416903257369995e-01 -2.124075740575790405e-01 8.611791580915451050e-02 -3.096070885658264160e-01 9.820227324962615967e-02 2.619844973087310791e-01 3.921556770801544189e-01 -7.327715307474136353e-02 3.452272713184356689e-01 -3.848062083125114441e-02 1.421296596527099609e-01 -1.656208634376525879e-01 9.198541194200515747e-02 5.531643703579902649e-02 -1.469845920801162720e-01 4.390146955847740173e-02 -4.730643704533576965e-02 1.721542924642562866e-01 1.674047112464904785e-01 -1.180144250392913818e-01 9.303475916385650635e-02
4.453552141785621643e-02 1.559595018625259399e-01 -8.087430149316787720e-02 3.033091127872467041e-01 1.263458430767059326e-01 1.782449707388877869e-02 -2.508836686611175537e-01 -9.611195325851440430e-02 -2.831282839179039001e-02 -3.756858110427856445e-01 -7.188562303781509399e-02 -2.145140171051025391e-01 7.300075143575668335e-02 1.594246774911880493e-01 -1.693636178970336914e-01 4.259400963783264160e-01 1.678043045103549957e-02 2.712336480617523193e-01 -6.216121092438697815e-02 3.036262989044189453e-01 1.582579910755157471e-01 -8.956617675721645355e-03 9.645121544599533081e-02 1.855893135070800781e-01 5.080359056591987610e-03 5.712717305868864059e-03 -3.712013736367225647e-02 -8.893708884716033936e-02 1.874816566705703735e-01 1.487043648958206177e-01 -2.087923437356948853e-01 6.114257872104644775e-02
2.124526202678680420e-01 -1.325837373733520508e-01 -2.939698100090026855e-01 3.292716741561889648e-01 -1.216104067862033844e-02 6.802330911159515381e-02 -8.851855993270874023e-02 -8.412668108940124512e-02 3.755130469799041748e-01 -3.732062280178070068e-01 4.043928533792495728e-02 4.908487200736999512e-02 2.876143204048275948e-03 -1.228480599820613861e-02 -2.505417168140411377e-01 5.578649789094924927e-02 -5.757740139961242676e-02 3.027085028588771820e-02 -7.708689197897911072e-03 4.517398476600646973e-01 -1.402520481497049332e-02 7.290932536125183105e-02 2.073948234319686890e-01 -2.724881342146545649e-04 3.587191551923751831e-02 4.845925420522689819e-02 -3.107725270092487335e-02 -2.380696237087249756e-01 4.622872173786163330e-02 -2.701810002326965332e-02 -1.868771612644195557e-01 -1.281649321317672729e-01
1.377459317445755005e-01 -2.175249755382537842e-01 -4.979163408279418945e-01 -2.692751400172710419e-02 -1.558525711297988892e-01 -4.543280601501464844e-02 -1.565726697444915771e-01 4.536225646734237671e-02 1.524272412061691284e-01 3.631470352411270142e-02 -7.540402584709227085e-04 2.224824577569961548e-02 -2.431741952896118164e-01 3.847863897681236267e-02 -1.594668924808502197e-01 1.142327710986137390e-01 -2.197212725877761841e-02 1.063436046242713928e-01 -9.329940378665924072e-02 9.158541262149810791e-02 -1.812931522727012634e-02 1.799429804086685181e-01 2.283023595809936523e-01 2.449979186058044434e-01 -2.271666377782821655e-01 -1.509603261947631836e-01 1.351519823074340820e-01 -5.160001106560230255e-03 2.424751669168472290e-01 7.879727333784103394e-02 -7.870229333639144897e-02 4.127621650695800781e-01
3.905192017555236816e-02 -6.045703217387199402e-02 -2.400517314672470093e-01 1.525153219699859619e-01 9.526561945676803589e-02 -6.917523592710494995e-02 1.684909909963607788e-01 1.125539168715476990e-01 -6.336773186922073364e-02 -3.163145184516906738e-01 -1.158135384321212769e-01 -1.172806173563003540e-01 -2.914592325687408447e-01 2.367132306098937988e-01 -1.556729227304458618e-01 1.339423358440399170e-01 1.751737445592880249e-01 1.677459329366683960e-01 -2.537443339824676514e-01 3.898313641548156738e-01 2.257851511240005493e-01 3.227742388844490051e-02 4.875187575817108154e-02 -8.900892920792102814e-03 -2.947167260572314262e-03 8.858680725097656250e-02 -3.241902962327003479e-02 2.311095781624317169e-02 3.605149984359741211e-01 1.809682697057723999e-01 -9.453527629375457764e-02 -1.840299665927886963e-01
-4.561599344015121460e-02 1.518441885709762573e-01 -2.562522590160369873e-01 2.944945991039276123e-01 -3.667068108916282654e-02 2.135677784681320190e-01 -1.543962508440017700e-01 2.837086915969848633e-01 -7.498449832201004028e-02 -4.025343805551528931e-02 1.313583701848983765e-01 -1.758775711059570312e-01 1.765479147434234619e-02 1.090174391865730286e-01 -9.627598524093627930e-02 1.635146737098693848e-01 2.410357072949409485e-02 -5.223146826028823853e-02 -1.786203384399414062e-01 3.611530959606170654e-01 2.841067314147949219e-01 1.474564373493194580e-01 1.341217197477817535e-02 1.225987374782562256e-01 2.157752215862274170e-01 8.187105506658554077e-02 -1.351678073406219482e-01 4.618053883314132690e-02 4.181096553802490234e-01 7.209397852420806885e-02 -1.687468439340591431e-01 4.563066735863685608e-02
-5.147662013769149780e-03 1.717352420091629028e-01 -4.725590646266937256e-01 -2.152273617684841156e-02 8.629794232547283173e-03 6.889875233173370361e-02 -2.314366549253463745e-01 2.237868010997772217e-01 1.425091177225112915e-01 -3.484461307525634766e-01 4.144784063100814819e-03 1.731663048267364502e-01 -1.065991520881652832e-01 -1.780581176280975342e-01 -9.915121644735336304e-02 1.443293690681457520e-01 1.882460862398147583e-01 7.249996811151504517e-02 -3.162366151809692383e-01 2.612250484526157379e-02 1.976099237799644470e-02 4.936873167753219604e-02 1.770399957895278931e-01 1.071450039744377136e-01 2.971147894859313965e-01 -1.389691531658172607e-01 1.224013194441795349e-01 -1.603734344244003296e-01 -1.897124014794826508e-02 2.445388771593570709e-02 1.297014486044645309e-02 -2.373469918966293335e-01
6.160772219300270081e-02 6.263536214828491211e-02 -4.203208982944488525e-01 -9.057447314262390137e-03 -4.680497571825981140e-02 2.082982808351516724e-01 -2.768867313861846924e-01 -5.121887102723121643e-02 3.781707584857940674e-02 9.459464810788631439e-03 -4.526980593800544739e-02 -2.131006121635437012e-01 -9.313292801380157471e-02 -1.046889694407582283e-03 -1.293897330760955811e-01 4.255739226937294006e-02 1.661228947341442108e-02 -4.205705597996711731e-02 -3.457509577274322510e-01 2.048678249120712280e-01 1.561162024736404419e-01 -1.589766889810562134e-01 -1.642891615629196167e-01 -1.033071577548980713e-01 -1.874624341726303101e-01 -1.030623242259025574e-01 4.034306108951568604e-01 -2.855351567268371582e-01 -6.831479817628860474e-02 -2.341221645474433899e-02 -2.443264871835708618e-01 9.286145120859146118e-02
3.268177509307861328e-01 -5.022798851132392883e-02 -3.414243161678314209e-01 2.927536964416503906e-01 -3.908688575029373169e-02 4.389843344688415527e-02 -1.276370137929916382e-01 -2.936229482293128967e-02 3.959131240844726562e-02 1.867083832621574402e-02 1.937363296747207642e-01 5.944122374057769775e-02 1.509415358304977417e-01 -8.034995198249816895e-02 -3.225131034851074219e-01 2.851352989673614502e-01 8.376865833997726440e-02 1.418651491403579712e-01 -1.525812894105911255e-01 1.594189703464508057e-01 2.055380344390869141e-01 1.251481175422668457e-01 1.276128441095352173e-01 5.864180997014045715e-02 4.885501414537429810e-02 -5.382092297077178955e-02 -4.509115591645240784e-02 -4.441666603088378906e-01 -9.388704597949981689e-02 1.338002458214759827e-02 9.737292677164077759e-02 -1.835706233978271484e-01
1.424241214990615845e-01 1.111676767468452454e-01 -3.270129561424255371e-01 1.494185328483581543e-01 -4.907063767313957214e-02 3.357703611254692078e-02 -7.552810013294219971e-02 2.813271805644035339e-02 1.789262890815734863e-01 -2.545520476996898651e-02 -1.294462382793426514e-01 2.298767715692520142e-01 2.206153571605682373e-01 1.037442162632942200e-01 1.022719144821166992e-01 1.548364944756031036e-02 -1.724054962396621704e-01 2.557155787944793701e-01 6.468379497528076172e-02 3.226549327373504639e-01 2.891979217529296875e-01 -2.453449666500091553e-01 1.411111801862716675e-01 1.153802573680877686e-01 3.312589526176452637e-01 -1.380642354488372803e-01 -8.307483792304992676e-02 -1.330986022949218750e-01 -4.670299589633941650e-02 1.469911336898803711e-01 -1.945383250713348389e-01 -2.452843189239501953e-01
-1.830161511898040771e-01 -2.374678291380405426e-02 -5.693427324295043945e-01 2.828401029109954834e-01 -1.632310152053833008e-01 -3.889041719958186150e-03 2.067675739526748657e-01 -1.567286252975463867e-02 -5.533740296959877014e-02 -1.107280030846595764e-01 8.264346420764923096e-02 -9.439803659915924072e-03 -5.164427682757377625e-02 -8.798753470182418823e-02 -2.628914546221494675e-03 6.926941126585006714e-02 8.678825199604034424e-02 2.516853213310241699e-01 -3.803958892822265625e-01 6.581412255764007568e-02 2.196599096059799194e-01 -2.895969338715076447e-02 -1.264085769653320312e-01 -6.860644370317459106e-02 2.263601422309875488e-01 -5.249582231044769287e-02 -1.406930238008499146e-01 -1.466761529445648193e-01 1.595993340015411377e-01 1.930380761623382568e-01 -4.365088045597076416e-02 7.104925811290740967e-02
-5.854662507772445679e-02 -7.828226685523986816e-02 -1.656767129898071289e-01 1.078948155045509338e-01 -1.530600637197494507e-01 3.684681281447410583e-02 -2.524733245372772217e-01 1.899544745683670044e-01 -1.147752627730369568e-01 -6.358163896948099136e-03 -2.472910881042480469e-01 1.457587182521820068e-01 8.403846621513366699e-02 2.401920557022094727e-01 -3.020450845360755920e-02 1.138856261968612671e-01 -1.466437280178070068e-01 1.658441275358200073e-01 -3.818631768226623535e-01 4.268334805965423584e-01 1.188039407134056091e-01 -2.962509095668792725e-01 2.128733992576599121e-01 -5.999131500720977783e-02 1.130832061171531677e-01 -1.844534575939178467e-01 7.831390202045440674e-02 -5.034988746047019958e-02 -1.262299343943595886e-02 5.860552936792373657e-02 -2.162175476551055908e-01 -1.373444944620132446e-01
6.138893961906433105e-02 -5.856989696621894836e-02 -2.341420203447341919e-01 2.963975630700588226e-02 -2.438104748725891113e-01 -2.011357843875885010e-01 -1.484326124191284180e-01 2.168117761611938477e-01 9.954144805669784546e-02 2.278238721191883087e-02 1.637981086969375610e-02 -2.110259234905242920e-01 -8.741556107997894287e-02 -1.183271110057830811e-01 -4.807565808296203613e-01 1.508329361677169800e-01 7.580010592937469482e-02 4.106245040893554688e-01 -2.642134018242359161e-02 3.301769495010375977e-01 -6.965900957584381104e-02 -1.435937434434890747e-01 -2.465169318020343781e-02 -8.823018521070480347e-02 3.182568401098251343e-02 2.364641577005386353e-01 1.751432716846466064e-01 -1.491557713598012924e-02 -3.243209794163703918e-02 -5.087723210453987122e-02 -1.670500636100769043e-01 1.021790876984596252e-02
1.472033709287643433e-01 1.354041099548339844e-01 -3.012761175632476807e-01 6.024314090609550476e-02 -1.608303338289260864e-01 -3.161612153053283691e-02 -1.825204491615295410e-01 2.814241126179695129e-02 -1.612727791070938110e-01 8.451363444328308105e-02 -1.763891987502574921e-02 2.082326710224151611e-01 3.340226411819458008e-02 2.927602231502532959e-01 -2.188222110271453857e-01 -8.122330158948898315e-02 -3.807129338383674622e-02 4.635253250598907471e-01 -1.350286304950714111e-01 7.828399538993835449e-02 2.407557964324951172e-01 1.526798456907272339e-01 -1.957469386979937553e-03 -1.610550731420516968e-01 2.366988658905029297e-01 -1.402672678232192993e-01 9.270734339952468872e-02 -1.115683093667030334e-01 1.966251879930496216e-01 -3.076798915863037109e-01 9.218823164701461792e-02 -6.848556455224752426e-03
1.825129687786102295e-01 1.138586327433586121e-01 -2.424671351909637451e-01 6.472417712211608887e-02 -1.028632372617721558e-01 9.721348434686660767e-02 -5.653728172183036804e-02 1.388842165470123291e-01 6.959339976310729980e-02 -2.871566116809844971e-01 -9.739487618207931519e-02 2.124403044581413269e-02 1.581646502017974854e-01 -1.201653033494949341e-01 -2.514303028583526611e-01 -7.920812070369720459e-02 2.151310741901397705e-01 1.843916624784469604e-01 -2.155789434909820557e-01 2.548599541187286377e-01 2.016388922929763794e-01 8.038124442100524902e-02 7.789925485849380493e-02 -1.784317940473556519e-01 1.978812515735626221e-01 -1.954703927040100098e-01 1.311725080013275146e-01 -3.626969158649444580e-01 -2.681561112403869629e-01 8.430302888154983521e-02 -1.908967941999435425e-01 -1.540473699569702148e-01
1.014821976423263550e-01 -7.180330157279968262e-02 -2.362641096115112305e-01 -1.050961762666702271e-01 -1.041805371642112732e-01 -1.628959327936172485e-01 -2.995445430278778076e-01 3.345536887645721436e-01 5.579481646418571472e-02 -2.006439268589019775e-01 6.898186355829238892e-02 8.475960791110992432e-02 -2.781410217285156250e-01 2.745810523629188538e-02 -3.726919889450073242e-01 1.763723045587539673e-01 -1.484525203704833984e-01 3.874758780002593994e-01 9.896112233400344849e-02 2.387673109769821167e-01 6.521890312433242798e-02 -9.005076438188552856e-02 1.897957623004913330e-01 1.693489379249513149e-03 1.062276735901832581e-01 1.314799189567565918e-01 8.119340986013412476e-02 -3.452267497777938843e-02 -5.071417987346649170e-02 1.855571568012237549e-01 -1.135456189513206482e-01 3.978908434510231018e-02
3.183717727661132812e-01 5.808533728122711182e-02 -3.647965788841247559e-01 2.712452039122581482e-02 -9.841904044151306152e-02 1.527886390686035156e-01 1.690823435783386230e-01 -1.229850854724645615e-02 -1.003905534744262695e-01 1.538341939449310303e-01 1.397524494677782059e-02 1.360722631216049194e-01 -3.545827865600585938e-01 1.086373627185821533e-01 -1.379864066839218140e-01 1.673526614904403687e-01 7.600037753582000732e-02 2.165986457839608192e-03 -4.865768551826477051e-02 3.377179503440856934e-01 1.072183847427368164e-01 -1.611785292625427246e-01 -5.929997563362121582e-02 2.238656282424926758e-01 -1.185090001672506332e-02 -9.248606860637664795e-02 1.125141233205795288e-01 2.813493646681308746e-02 2.646251916885375977e-01 -1.051074787974357605e-01 -3.568710982799530029e-01 1.369878947734832764e-01
3.671724200248718262e-01 1.441119462251663208e-01 -1.343950480222702026e-01 1.136863082647323608e-01 -3.658351302146911621e-01 1.539528369903564453e-01 -4.234989285469055176e-01 1.091522797942161560e-01 1.098050549626350403e-02 -1.052597612142562866e-01 9.623837471008300781e-02 -1.897312551736831665e-01 -1.824505776166915894e-01 -1.859804429113864899e-02 -1.516664586961269379e-02 3.476253896951675415e-02 -8.965885639190673828e-02 4.210235476493835449e-01 -1.324054151773452759e-01 1.562072187662124634e-01 2.196701765060424805e-01 2.280775830149650574e-02 -9.896828234195709229e-02 -6.901423633098602295e-02 -6.913784146308898926e-02 -1.034916117787361145e-01 -1.313745230436325073e-01 -5.603844672441482544e-02 -1.162597090005874634e-01 2.152767032384872437e-02 1.358835250139236450e-01 -1.191469877958297729e-01
1.324949134141206741e-02 6.039685383439064026e-02 -2.170727252960205078e-01 2.905224263668060303e-01 5.398760735988616943e-02 7.510792464017868042e-02 -2.949866056442260742e-01 1.086784247308969498e-02 5.373478308320045471e-02 3.982080891728401184e-02 8.970890194177627563e-03 1.461867094039916992e-01 -6.739509291946887970e-03 1.242213249206542969e-01 -7.210593670606613159e-02 7.261815667152404785e-02 -1.247267946600914001e-01 3.113864660263061523e-01 1.212486699223518372e-01 4.439537823200225830e-01 3.826583549380302429e-02 -1.571900844573974609e-01 6.633642315864562988e-02 -1.195016056299209595e-01 2.528330683708190918e-01 -4.244602322578430176e-01 1.166186258196830750e-01 5.518732964992523193e-02 -4.288051277399063110e-02 2.641877532005310059e-01 -1.246448829770088196e-01 3.635198110714554787e-03
-2.789089083671569824e-01 -1.937055960297584534e-02 -4.950172603130340576e-01 4.177041351795196533e-02 -6.962122023105621338e-02 6.898193806409835815e-02 8.364228159189224243e-02 1.357919350266456604e-02 7.363501936197280884e-02 5.800718069076538086e-02 3.241753578186035156e-02 -3.425045907497406006e-01 7.506861351430416107e-03 -1.257892102003097534e-01 -7.927257567644119263e-02 -7.548726350069046021e-02 3.910371661186218262e-02 1.868609040975570679e-01 -2.283415943384170532e-01 4.123976528644561768e-01 6.305757910013198853e-02 9.279444068670272827e-02 -1.558579504489898682e-01 -1.962950080633163452e-01 1.426615267992019653e-01 6.194382905960083008e-03 1.530659757554531097e-02 -2.380622774362564087e-01 2.720051705837249756e-01 1.323684900999069214e-01 -3.608826547861099243e-03 1.909371651709079742e-02
-6.505958735942840576e-02 -9.685915708541870117e-02 -2.897918522357940674e-01 3.802918195724487305e-01 -2.509278357028961182e-01 1.673073023557662964e-01 -2.092621177434921265e-01 1.760866194963455200e-01 1.023118570446968079e-01 1.431810110807418823e-01 -1.766723096370697021e-01 1.232453063130378723e-01 -1.383069902658462524e-01 1.538041383028030396e-01 -2.944999933242797852e-01 5.569859221577644348e-02 -1.716122627258300781e-01 -7.832644879817962646e-02 -2.974536418914794922e-01 -2.675493713468313217e-03 -4.766007512807846069e-02 2.345155626535415649e-01 -1.950850933790206909e-01 -7.178357988595962524e-02 -6.393888592720031738e-02 -2.551493942737579346e-01 2.100499123334884644e-01 7.274277508258819580e-02 9.737716987729072571e-03 1.044460460543632507e-01 -1.621443778276443481e-01 -3.993021324276924133e-02
-3.243979066610336304e-02 -1.452121287584304810e-01 -3.660101890563964844e-01 1.379213631153106689e-01 7.220824249088764191e-03 -2.232648432254791260e-02 6.949474662542343140e-02 2.579059302806854248e-01 2.303751260042190552e-01 1.238538399338722229e-01 -2.744394540786743164e-01 1.937292963266372681e-01 -7.232223451137542725e-02 -7.843894511461257935e-02 1.501600742340087891e-01 -1.314310431480407715e-01 -8.900719881057739258e-02 3.542861640453338623e-01 -5.111045017838478088e-02 2.085655480623245239e-01 1.346923112869262695e-01 6.948321312665939331e-02 4.972249642014503479e-02 9.606693685054779053e-02 -4.690435528755187988e-02 -1.374091207981109619e-01 8.675482124090194702e-02 -3.236448168754577637e-01 9.115829318761825562e-02 -2.584812417626380920e-02 -3.590173423290252686e-01 -1.872558444738388062e-01
5.672079324722290039e-02 -1.550376117229461670e-01 -4.070717394351959229e-01 -1.325716525316238403e-01 -2.312965840101242065e-01 2.751404345035552979e-01 -1.639434844255447388e-01 8.958477526903152466e-02 2.806847393512725830e-01 -2.759180217981338501e-02 1.237091571092605591e-01 -1.598117798566818237e-01 1.135550886392593384e-01 -6.295877695083618164e-02 -5.035885050892829895e-02 1.186770200729370117e-01 -1.929856389760971069e-01 6.278467923402786255e-02 -1.815182715654373169e-01 1.589578539133071899e-01 2.981267683207988739e-02 1.294837594032287598e-01 5.809222161769866943e-02 3.320111930370330811e-01 -1.651225835084915161e-01 -2.026963680982589722e-01 3.456103801727294922e-01 -2.062816172838211060e-01 6.294370442628860474e-02 7.562471926212310791e-02 -2.825867198407649994e-02 2.290171541972085834e-04
1.143044158816337585e-01 -8.372698724269866943e-02 -9.348387271165847778e-02 1.341168582439422607e-01 -5.730146914720535278e-02 -3.227313235402107239e-02 -3.054365515708923340e-01 -1.135960668325424194e-01 3.367992639541625977e-01 -1.704641431570053101e-02 1.610385328531265259e-01 1.030789688229560852e-01 1.531092263758182526e-02 4.838266968727111816e-02 -8.305750787258148193e-02 1.875454336404800415e-01 -1.576697081327438354e-02 3.296535015106201172e-01 -1.450482159852981567e-01 3.385333418846130371e-01 3.511673957109451294e-02 1.968773901462554932e-01 -1.024235561490058899e-01 -3.436724245548248291e-01 2.263207584619522095e-01 6.392315030097961426e-02 -1.017103865742683411e-01 -2.165286093950271606e-01 -2.187483459711074829e-01 -1.597126275300979614e-01 -2.006889432668685913e-01 -9.173846244812011719e-02
7.205052673816680908e-02 -1.201237924396991730e-02 -3.533641099929809570e-01 3.326687812805175781e-01 -1.087644919753074646e-01 1.168279722332954407e-01 1.102049946784973145e-01 3.603366762399673462e-02 1.140851527452468872e-01 -2.127895504236221313e-01 -1.272868663072586060e-01 2.050899341702461243e-02 -1.015344485640525818e-01 1.525773555040359497e-01 -1.008075252175331116e-01 -2.895491570234298706e-02 1.537216603755950928e-01 2.082111239433288574e-01 -1.905055344104766846e-01 4.633625224232673645e-02 1.523012071847915649e-01 -3.991657197475433350e-01 3.826746717095375061e-02 1.325215250253677368e-01 6.941464543342590332e-02 8.778852224349975586e-02 -6.103282794356346130e-02 1.059387475252151489e-01 3.180718719959259033e-01 -1.285615861415863037e-01 -3.758204281330108643e-01 -8.550893515348434448e-02
-8.315162360668182373e-02 -1.093486398458480835e-01 -4.836177229881286621e-01 1.122030392289161682e-01 -1.919951885938644409e-01 -8.826108276844024658e-02 1.652164757251739502e-01 5.072471499443054199e-02 -2.350199408829212189e-02 -9.960077702999114990e-02 6.584545224905014038e-02 -6.862293928861618042e-02 1.211067438125610352e-01 -2.078138440847396851e-01 -3.512293472886085510e-02 9.381490200757980347e-02 6.945132464170455933e-02 5.465679243206977844e-02 -1.901842206716537476e-01 3.759155273437500000e-01 1.783403903245925903e-01 -8.409987203776836395e-03 -2.358055263757705688e-01 -3.081019222736358643e-01 3.112815916538238525e-01 -1.869164109230041504e-01 2.649890631437301636e-02 7.950633764266967773e-02 1.983791291713714600e-01 1.323987543582916260e-01 -9.028248488903045654e-02 -3.366327658295631409e-02
2.296592891216278076e-01 -1.234199032187461853e-01 -2.071096301078796387e-01 1.806078106164932251e-02 -2.245848476886749268e-01 4.678802937269210815e-02 -2.220988422632217407e-01 1.613158583641052246e-01 9.792803972959518433e-02 -2.149745821952819824e-01 -2.188458591699600220e-01 -6.552828103303909302e-02 9.234274923801422119e-02 2.419238388538360596e-01 -4.448147118091583252e-01 3.252440690994262695e-02 -6.338970735669136047e-03 7.210152596235275269e-02 -1.943472474813461304e-01 2.900713682174682617e-01 -1.357435137033462524e-01 1.306461095809936523e-01 -1.747141927480697632e-01 -2.224896103143692017e-01 2.490646243095397949e-01 5.099157989025115967e-02 1.794829070568084717e-01 -1.504860073328018188e-02 -1.499368250370025635e-01 7.287126779556274414e-02 6.080689653754234314e-02 -1.250067949295043945e-01
5.464942380785942078e-02 -2.005079537630081177e-01 -1.580163091421127319e-01 1.994112730026245117e-01 -1.190989986062049866e-01 6.346244364976882935e-02 -1.589287221431732178e-01 2.586967051029205322e-01 2.795313484966754913e-02 -4.696121811866760254e-02 -1.172549650073051453e-01 -5.953211337327957153e-02 3.643635660409927368e-02 1.478550955653190613e-02 -5.570220947265625000e-02 4.708062857389450073e-02 -8.157753199338912964e-02 -2.107218839228153229e-02 1.106592640280723572e-01 1.980009526014328003e-01 1.595950275659561157e-01 1.687581092119216919e-01 -4.302884340286254883e-01 4.892775788903236389e-02 -1.277321018278598785e-02 -1.480684578418731689e-01 2.189463078975677490e-01 -4.381167888641357422e-01 1.990443766117095947e-01 -4.788607731461524963e-02 -3.089729547500610352e-01 2.348377257585525513e-01
-3.878471255302429199e-02 1.419311463832855225e-01 -3.138982355594635010e-01 5.647936835885047913e-02 -1.495863199234008789e-01 1.586331278085708618e-01 -2.321608513593673706e-01 1.077814027667045593e-01 1.098523661494255066e-01 -1.558067053556442261e-01 -1.788782924413681030e-01 -7.506046444177627563e-02 1.002387851476669312e-01 -3.188300877809524536e-02 -2.568606734275817871e-01 1.667378246784210205e-01 6.328600645065307617e-02 -9.034832566976547241e-02 -4.315791428089141846e-01 5.425993725657463074e-02 1.753142774105072021e-01 -2.797982096672058105e-01 -3.958252072334289551e-02 6.615588068962097168e-02 3.374558389186859131e-01 -1.328760236501693726e-01 -7.558146119117736816e-02 -3.357271254062652588e-01 4.841203801333904266e-03 7.924129068851470947e-02 8.897634595632553101e-02 6.511307507753372192e-02
1.704771518707275391e-01 -1.970367580652236938e-01 -3.400751948356628418e-01 8.520726114511489868e-02 -1.680659949779510498e-01 1.124668717384338379e-01 -3.529137000441551208e-02 1.850299835205078125e-01 1.162046715617179871e-01 -1.594609580934047699e-02 2.002373784780502319e-01 -1.136540845036506653e-01 2.081834673881530762e-01 -1.084177405573427677e-03 -3.243815600872039795e-01 -4.024593904614448547e-02 4.123773425817489624e-02 2.864298224449157715e-01 -2.707988321781158447e-01 3.320813179016113281e-03 1.054894030094146729e-01 2.678522467613220215e-01 -6.025809049606323242e-02 1.216002926230430603e-01 3.832865357398986816e-01 -6.991365551948547363e-02 1.680898070335388184e-01 -1.277024447917938232e-01 9.181901812553405762e-02 -1.659727096557617188e-01 1.410846412181854248e-01 -7.248549163341522217e-02
-1.035248264670372009e-01 7.301013916730880737e-02 -8.467370271682739258e-02 8.639182150363922119e-02 4.410524666309356689e-02 1.295475810766220093e-01 -8.552944287657737732e-03 -1.261951588094234467e-02 1.545395851135253906e-01 -2.106576114892959595e-01 -2.254627197980880737e-01 -8.304799348115921021e-02 -1.012402847409248352e-01 6.013414263725280762e-02 -3.460604548454284668e-01 3.363692462444305420e-01 9.104143083095550537e-02 8.219332993030548096e-02 -3.970221877098083496e-01 2.955446541309356689e-01 8.678929507732391357e-02 1.229092478752136230e-01 -8.821555972099304199e-02 2.900453656911849976e-02 1.306224032305181026e-03 1.783777922391891479e-01 2.831676602363586426e-01 6.099116802215576172e-02 2.266897559165954590e-01 6.109795719385147095e-02 -2.377748787403106689e-01 2.427739799022674561e-01
-1.392360031604766846e-01 -1.424285024404525757e-02 -4.236166179180145264e-01 2.332670986652374268e-01 -1.496836841106414795e-01 -1.303748935461044312e-01 -5.927667021751403809e-02 1.142062395811080933e-01 2.409478574991226196e-01 2.980429306626319885e-02 1.001080870628356934e-01 -1.697292625904083252e-01 -1.232807114720344543e-01 -1.287752389907836914e-01 -8.797533810138702393e-02 -9.278255701065063477e-02 6.949969381093978882e-02 -1.469096262007951736e-02 -1.875083595514297485e-01 2.739177048206329346e-01 3.013031482696533203e-01 3.614784404635429382e-02 1.309356391429901123e-01 8.263989537954330444e-02 1.860466897487640381e-01 -4.969660937786102295e-02 -2.490277960896492004e-02 1.544792950153350830e-01 2.284666895866394043e-01 1.276159472763538361e-02 -6.234253197908401489e-02 -4.422324001789093018e-01
1.450505405664443970e-01 -2.338515408337116241e-02 -1.358513385057449341e-01 1.741848438978195190e-01 -2.058490365743637085e-01 -1.829741336405277252e-02 -1.774011254310607910e-01 2.549788057804107666e-01 3.617372810840606689e-01 -2.791384048759937286e-02 -1.144390627741813660e-01 -1.307608932256698608e-01 -1.322840750217437744e-01 -5.180748552083969116e-02 2.616687305271625519e-02 7.163234055042266846e-02 -1.969216912984848022e-01 1.427965983748435974e-02 -9.657642990350723267e-02 2.341514378786087036e-01 1.530666053295135498e-01 2.294370085000991821e-01 -6.185034289956092834e-02 3.700380623340606689e-01 -6.424437742680311203e-03 -4.133766889572143555e-02 4.723534882068634033e-01 -1.596226394176483154e-01 9.559342265129089355e-02 -5.157870799303054810e-02 -1.028723940253257751e-01 9.953898936510086060e-02
9.902791678905487061e-02 -9.016167372465133667e-02 -1.002634391188621521e-01 1.701355278491973877e-01 -6.163222715258598328e-03 -2.483000606298446655e-01 -2.024373263120651245e-01 -1.262755841016769409e-01 7.932450622320175171e-02 -1.474959850311279297e-01 4.253792017698287964e-02 -1.549045592546463013e-01 -2.791644036769866943e-01 4.439723119139671326e-02 -1.430202368646860123e-02 1.143244355916976929e-01 -1.265534572303295135e-02 4.796466529369354248e-01 -8.912169188261032104e-02 1.443372964859008789e-01 1.561014652252197266e-01 -2.067224085330963135e-01 2.702320739626884460e-02 1.547735780477523804e-01 -6.857196334749460220e-03 -2.787531912326812744e-01 3.250764682888984680e-02 -4.812515899538993835e-02 4.271171987056732178e-01 7.615923881530761719e-02 -2.379170954227447510e-01 2.600555494427680969e-02
3.244872763752937317e-02 -8.698599785566329956e-02 -4.046006202697753906e-01 3.128180652856826782e-02 -1.549601368606090546e-02 7.303914427757263184e-02 -7.831103354692459106e-02 -6.520219892263412476e-02 -7.611259818077087402e-02 -2.178151626139879227e-03 1.082139611244201660e-01 -2.458517104387283325e-01 -2.067847251892089844e-01 -1.796082705259323120e-01 -2.039720863103866577e-01 6.587720662355422974e-02 -4.689617827534675598e-02 1.035005152225494385e-01 -2.473890036344528198e-01 5.745932459831237793e-01 1.095929145812988281e-01 -2.024446800351142883e-02 -4.758065566420555115e-02 -1.803720891475677490e-01 1.146021559834480286e-01 -1.222933754324913025e-01 2.406054586172103882e-01 1.410368382930755615e-01 8.789205551147460938e-02 1.184710189700126648e-01 1.698490679264068604e-01 6.210748106241226196e-02
1.912665963172912598e-01 -2.350153774023056030e-01 -4.778927937150001526e-02 -6.512733548879623413e-02 -1.494568437337875366e-01 -7.086549699306488037e-02 -1.429091244935989380e-01 3.748983144760131836e-01 2.210703045129776001e-01 2.203477919101715088e-01 -2.945907227694988251e-02 -1.115138903260231018e-01 4.019577801227569580e-02 -2.642254531383514404e-01 -3.460607528686523438e-01 -2.240559272468090057e-02 1.613090187311172485e-01 2.637036442756652832e-01 -1.529126316308975220e-01 1.552274525165557861e-01 1.943212449550628662e-01 -1.211964059621095657e-02 -9.908778220415115356e-02 -8.247104473412036896e-03 3.357494473457336426e-01 1.329302340745925903e-01 -2.733490802347660065e-02 -9.204994142055511475e-02 2.179735451936721802e-01 1.597432643175125122e-01 -8.336599171161651611e-02 2.186967246234416962e-02
-1.241923049092292786e-01 8.024415373802185059e-02 -4.581554532051086426e-01 1.044781282544136047e-01 -3.629839792847633362e-02 9.058547019958496094e-02 -3.369823694229125977e-01 -7.488045841455459595e-02 1.313265319913625717e-02 -3.790083527565002441e-01 -1.557647436857223511e-01 1.606337912380695343e-02 1.821072399616241455e-01 2.443790882825851440e-01 -2.369691431522369385e-01 2.914622724056243896e-01 9.774428606033325195e-02 7.825171947479248047e-02 -3.296148404479026794e-02 4.322876222431659698e-03 2.206162512302398682e-01 -1.175016164779663086e-01 7.089179754257202148e-02 6.673307716846466064e-02 1.436826437711715698e-01 -7.502163201570510864e-02 2.070991992950439453e-01 -1.172834932804107666e-01 1.477428078651428223e-01 -3.203749284148216248e-02 -5.723029747605323792e-02 -1.688503772020339966e-01
5.042506754398345947e-02 -2.067377567291259766e-01 -1.192075759172439575e-01 -8.684898912906646729e-02 -1.558257341384887695e-01 -2.138895094394683838e-01 -1.201327145099639893e-01 3.568159639835357666e-01 3.598066419363021851e-02 2.486648559570312500e-01 -2.258827211335301399e-03 -2.069603651762008667e-01 -5.001110211014747620e-02 -1.047265306115150452e-01 -3.882094025611877441e-01 1.575685441493988037e-01 3.612292557954788208e-02 4.502350986003875732e-01 -1.954227387905120850e-01 2.220597714185714722e-01 3.628458827733993530e-02 -5.426889285445213318e-02 -1.449594050645828247e-01 1.161703467369079590e-01 2.322932183742523193e-01 1.075536683201789856e-01 1.308934837579727173e-01 -1.859103888273239136e-02 -3.952341899275779724e-02 4.079004749655723572e-02 -5.840164050459861755e-02 -7.926685363054275513e-02
-4.842130094766616821e-02 3.173723816871643066e-01 -3.471409678459167480e-01 1.921268403530120850e-01 -1.719351708889007568e-01 4.120391979813575745e-02 -1.712993383407592773e-01 2.216412499547004700e-02 2.943165600299835205e-01 -3.014315664768218994e-01 -1.262956298887729645e-03 2.119251489639282227e-01 2.916101925075054169e-02 -4.129126667976379395e-03 -1.405033916234970093e-01 7.410812377929687500e-02 -2.262627482414245605e-01 2.951496541500091553e-01 3.989132493734359741e-02 2.973858714103698730e-01 -1.026163771748542786e-01 1.289902329444885254e-01 1.691586375236511230e-01 1.412195563316345215e-01 1.843226850032806396e-01 -1.560962107032537460e-02 -5.183584243059158325e-02 -1.539896279573440552e-01 1.381848603487014771e-01 3.311989083886146545e-02 2.087929993867874146e-01 -3.807581961154937744e-02
-1.121505498886108398e-01 8.400148153305053711e-02 -3.936280608177185059e-01 1.579669117927551270e-01 4.296271502971649170e-02 1.894829571247100830e-01 1.030739955604076385e-02 4.282936453819274902e-01 2.032245248556137085e-01 3.309677541255950928e-02 1.763814687728881836e-01 1.238661725074052811e-02 -6.048599971109069884e-05 1.852750331163406372e-01 -4.439098294824361801e-03 2.371393144130706787e-01 -1.164354681968688965e-01 -4.002059623599052429e-02 -1.969028264284133911e-02 3.070830106735229492e-01 -1.241979654878377914e-03 -6.564355641603469849e-02 1.519342213869094849e-01 1.576052904129028320e-01 -4.582761321216821671e-03 3.405606746673583984e-02 -8.640626817941665649e-02 1.387381833046674728e-02 4.116640985012054443e-01 7.367137819528579712e-02 -2.349589020013809204e-01 -1.179690882563591003e-01
3.685184717178344727e-01 -1.006442010402679443e-01 -2.660426199436187744e-01 2.265730798244476318e-01 -6.636682897806167603e-02 1.839111596345901489e-01 -1.709485054016113281e-01 1.917742937803268433e-01 2.748008668422698975e-01 -9.983636438846588135e-02 2.103372104465961456e-02 5.297873169183731079e-02 -6.868054717779159546e-02 -3.008954785764217377e-02 -3.243420720100402832e-01 1.244372650980949402e-01 8.132161200046539307e-02 4.405313357710838318e-02 2.604758925735950470e-02 2.472791522741317749e-01 -8.168374001979827881e-02 2.949919104576110840e-01 -2.087123319506645203e-02 -1.854124367237091064e-01 8.052187412977218628e-02 -6.073790043592453003e-02 1.274144649505615234e-01 -1.253159344196319580e-01 -2.279408127069473267e-01 -1.722545623779296875e-01 -2.715707123279571533e-01 -1.277088075876235962e-01
1.636333316564559937e-01 2.774629555642604828e-02 -3.436011373996734619e-01 -4.221215844154357910e-03 -1.437280327081680298e-01 3.453331440687179565e-02 -1.617823392152786255e-01 -1.445214748382568359e-01 1.212397939525544643e-03 2.158912271261215210e-01 7.872553914785385132e-02 1.654321253299713135e-01 -3.842828273773193359e-01 -1.418400853872299194e-01 -1.737464815378189087e-01 1.327283084392547607e-01 5.704658851027488708e-02 2.185931950807571411e-01 -6.527552008628845215e-02 2.531746625900268555e-01 7.720574736595153809e-02 -1.295181922614574432e-02 6.580371409654617310e-02 4.497088491916656494e-03 -5.540309846401214600e-02 -3.775129020214080811e-01 -1.032979264855384827e-01 1.392330527305603027e-01 2.353895604610443115e-01 -1.069657206535339355e-01 -3.224086165428161621e-01 1.156650930643081665e-01
8.647803217172622681e-02 1.388678699731826782e-01 -2.358936667442321777e-01 1.905367672443389893e-01 -3.191639780998229980e-01 1.532342433929443359e-01 -2.152726352214813232e-01 -1.939562112092971802e-01 9.578215330839157104e-02 -4.842675104737281799e-02 1.069287490099668503e-02 2.366165071725845337e-01 -6.035834178328514099e-02 3.198062479496002197e-01 -7.240856438875198364e-02 2.538513839244842529e-01 4.301085323095321655e-02 7.004290819168090820e-02 -2.710408866405487061e-01 1.360028684139251709e-01 -2.107878029346466064e-01 2.205855771899223328e-02 -2.672469317913055420e-01 -1.422351151704788208e-01 8.050552010536193848e-02 -2.731066048145294189e-01 2.515757679939270020e-01 2.159411832690238953e-02 2.131954282522201538e-01 -1.955816708505153656e-02 -9.030020795762538910e-03 -5.223839357495307922e-02
1.853507012128829956e-01 -1.650488078594207764e-01 -2.137100994586944580e-01 6.864024698734283447e-02 -3.178946673870086670e-01 -1.451611518859863281e-01 8.082843571901321411e-02 -7.411186397075653076e-02 -3.340866416692733765e-02 -2.033928632736206055e-01 1.169846281409263611e-01 -7.156712561845779419e-02 -9.592005610466003418e-02 3.156370818614959717e-01 -3.226213157176971436e-01 7.157806307077407837e-02 -2.125992625951766968e-01 3.664366900920867920e-01 -2.326565794646739960e-02 1.324534863233566284e-01 -7.670769095420837402e-02 -2.830309607088565826e-02 -1.270201988518238068e-02 -1.960177570581436157e-01 2.405263483524322510e-02 -2.661080956459045410e-01 1.870757937431335449e-01 -2.253518104553222656e-01 1.163468733429908752e-01 2.244699001312255859e-01 -3.962954506278038025e-02 -9.509357810020446777e-02
4.497077316045761108e-02 -1.213911473751068115e-01 -1.454178541898727417e-01 1.128053665161132812e-01 -4.493006318807601929e-02 3.423129022121429443e-01 -1.666372716426849365e-01 -4.556343704462051392e-02 4.657891020178794861e-02 1.320140659809112549e-01 -2.588083446025848389e-01 -2.076296061277389526e-01 -9.582207351922988892e-02 1.609696634113788605e-02 -3.105880618095397949e-01 -1.598762162029743195e-02 3.084804415702819824e-01 -2.843420952558517456e-02 -4.512157142162322998e-01 3.514608442783355713e-01 4.710366949439048767e-02 -6.966036558151245117e-02 -1.387760341167449951e-01 1.321320086717605591e-01 9.844926744699478149e-02 -1.231775060296058655e-01 1.998943984508514404e-01 1.434830874204635620e-01 -5.342823266983032227e-02 -6.104911863803863525e-02 -1.599779538810253143e-02 -7.316657155752182007e-02
2.653745412826538086e-01 5.606884509325027466e-02 -1.988476216793060303e-01 7.121396809816360474e-02 -1.039720624685287476e-01 2.965126931667327881e-02 -2.157735824584960938e-01 3.253174126148223877e-01 1.931859403848648071e-01 1.079658269882202148e-01 2.680273652076721191e-01 -2.147357165813446045e-01 1.182538494467735291e-01 7.834853976964950562e-02 6.748566031455993652e-02 1.849149586632847786e-03 2.889109849929809570e-01 1.534968018531799316e-01 -1.269432157278060913e-01 5.744802765548229218e-03 1.147475466132164001e-01 3.388019800186157227e-01 -9.921261668205261230e-02 -3.645787388086318970e-02 1.727413237094879150e-01 -1.803469508886337280e-01 -2.156191617250442505e-01 -2.945074625313282013e-02 4.575067758560180664e-02 1.639595180749893188e-01 -3.409016430377960205e-01 9.442608803510665894e-02
3.940325975418090820e-01 -8.858514577150344849e-02 -4.045203030109405518e-01 3.897363692522048950e-02 -9.579964727163314819e-02 -1.280582100152969360e-01 -2.906630933284759521e-01 1.923425644636154175e-01 2.513739764690399170e-01 -1.625269651412963867e-01 7.035923004150390625e-02 -5.598900094628334045e-02 2.529393732547760010e-01 1.344430893659591675e-01 -1.060157269239425659e-01 -5.383794009685516357e-02 4.822732508182525635e-02 2.895441278815269470e-02 -1.914261877536773682e-01 5.939278006553649902e-02 2.411219924688339233e-01 6.975129246711730957e-02 -4.330061003565788269e-02 1.652512252330780029e-01 -1.977288722991943359e-01 -2.207295745611190796e-01 1.058473158627748489e-02 -4.663949459791183472e-02 4.389377310872077942e-02 2.061095386743545532e-01 -1.662068367004394531e-01 -1.820335537195205688e-01
-9.376491606235504150e-02 1.789064854383468628e-01 -2.117778658866882324e-01 2.426998615264892578e-01 -1.983260512351989746e-01 2.067584842443466187e-01 1.739143878221511841e-01 2.342259436845779419e-01 -7.501157373189926147e-02 -1.676567941904067993e-01 -2.906442992389202118e-02 5.373604595661163330e-02 8.303288370370864868e-02 -3.636140609160065651e-03 -1.247982010245323181e-01 3.390689492225646973e-01 1.817711293697357178e-01 1.148931831121444702e-01 -1.511683762073516846e-01 4.413081109523773193e-01 2.260364443063735962e-01 1.665519177913665771e-01 -1.085755079984664917e-01 -2.361169643700122833e-02 1.465698331594467163e-02 -8.468540757894515991e-02 -1.543851941823959351e-01 1.542148888111114502e-01 2.503927350044250488e-01 -7.822142541408538818e-02 -1.711104363203048706e-01 7.223476469516754150e-02
1.847166419029235840e-01 4.133669659495353699e-02 -4.118596613407135010e-01 1.752341240644454956e-01 -2.151561155915260315e-02 -2.035215049982070923e-01 -7.791637908667325974e-03 1.051508039236068726e-01 -9.855481795966625214e-03 1.473116129636764526e-01 1.517669558525085449e-01 1.818774491548538208e-01 -1.306081563234329224e-01 -2.094311639666557312e-02 -1.492475718259811401e-01 1.722746528685092926e-02 -1.611355692148208618e-01 3.850881159305572510e-01 -1.418605595827102661e-01 2.154898196458816528e-01 3.042275309562683105e-01 -1.764388531446456909e-01 -1.606615036725997925e-01 -9.045055508613586426e-02 2.739747464656829834e-01 -1.402217000722885132e-01 3.714622557163238525e-02 1.739227175712585449e-01 1.779794506728649139e-02 -2.329870313405990601e-01 -8.229422569274902344e-02 8.144606649875640869e-02
7.532586902379989624e-02 5.792883783578872681e-02 -3.456715643405914307e-01 1.550402641296386719e-01 -9.505719691514968872e-02 -1.899385750293731689e-01 -1.101527959108352661e-01 2.510658800601959229e-01 1.126768216490745544e-01 -4.277185350656509399e-02 -1.190117001533508301e-01 -2.395187616348266602e-01 -1.623058468103408813e-01 -3.785727173089981079e-02 1.088229268789291382e-01 1.961562633514404297e-01 1.450445801019668579e-01 1.131636574864387512e-01 -3.391264677047729492e-01 1.617318987846374512e-01 1.578797250986099243e-01 -1.158392354846000671e-01 -1.910721184685826302e-03 1.705148071050643921e-02 3.378497660160064697e-01 -3.297764360904693604e-01 -7.252985239028930664e-02 -1.997161507606506348e-01 -2.342787943780422211e-02 -1.508258134126663208e-01 9.367170743644237518e-03 2.406967878341674805e-01
2.578798830509185791e-01 1.570789963006973267e-01 -3.755680024623870850e-01 9.520735591650009155e-02 -2.319570481777191162e-01 1.363677084445953369e-01 -2.744795083999633789e-01 1.722996085882186890e-01 1.281350404024124146e-01 -2.760196924209594727e-01 4.193192347884178162e-02 -3.955174610018730164e-02 1.849734224379062653e-02 3.186316788196563721e-02 -1.664720773696899414e-01 6.941689550876617432e-02 2.983393371105194092e-01 1.150668859481811523e-01 -1.918559968471527100e-01 1.769873499870300293e-01 3.407526612281799316e-01 3.844182565808296204e-02 -8.490868844091892242e-03 -1.217803657054901123e-01 4.749273508787155151e-02 1.003531515598297119e-01 -2.961346879601478577e-03 -1.020090579986572266e-01 -3.246853351593017578e-01 -2.918338961899280548e-02 4.777766391634941101e-02 -1.315154433250427246e-01
1.601696573197841644e-02 2.255387008190155029e-01 -3.912110030651092529e-01 4.176457524299621582e-01 -2.564354836940765381e-01 3.160758689045906067e-02 -1.241451874375343323e-01 1.467986851930618286e-01 9.701617807149887085e-02 2.304283380508422852e-01 -8.016483485698699951e-02 -2.382928729057312012e-01 -1.947138607501983643e-01 -1.187910959124565125e-01 -8.336237072944641113e-02 7.953127473592758179e-02 8.454494178295135498e-02 -1.097497865557670593e-01 -2.642792463302612305e-01 1.953812539577484131e-01 1.823259592056274414e-01 -1.655438542366027832e-01 2.800492569804191589e-02 4.922172799706459045e-02 2.026814818382263184e-01 6.963676214218139648e-02 1.293470710515975952e-01 -1.599468290805816650e-01 -7.894864678382873535e-02 -1.364540755748748779e-01 -1.209489107131958008e-01 8.873810619115829468e-02
-2.720444500446319580e-01 -1.790013313293457031e-01 -1.492162644863128662e-01 -1.473939865827560425e-01 -4.374683834612369537e-03 8.320377022027969360e-02 2.489628642797470093e-02 2.840135991573333740e-01 1.220186278223991394e-01 -1.919902563095092773e-01 -1.870200037956237793e-01 -1.586547046899795532e-01 -1.012134552001953125e-02 -1.092840358614921570e-02 -1.022208258509635925e-01 1.908751726150512695e-01 3.563670516014099121e-01 3.470564484596252441e-01 -1.680206060409545898e-01 2.962945699691772461e-01 6.603140383958816528e-03 -3.031058236956596375e-02 -6.834551692008972168e-02 3.971673548221588135e-01 3.028377890586853027e-02 -3.832433000206947327e-02 -2.394430804997682571e-03 5.735869333148002625e-02 1.973574757575988770e-01 -5.168751999735832214e-02 -1.485218107700347900e-01 -8.080241084098815918e-02
3.660384118556976318e-01 -5.248216539621353149e-02 -1.135862544178962708e-01 2.592359483242034912e-01 -1.916802525520324707e-01 -2.058857120573520660e-02 -9.030248224735260010e-02 3.873607143759727478e-02 2.317396700382232666e-01 7.520284503698348999e-02 -9.189927019178867340e-03 -8.274858444929122925e-02 -2.745315134525299072e-01 2.547827549278736115e-02 1.195935904979705811e-02 7.425726205110549927e-02 4.960476234555244446e-02 -1.181162893772125244e-01 -2.041157037019729614e-01 4.400621652603149414e-01 7.996969670057296753e-02 -5.339320749044418335e-02 1.586924344301223755e-01 2.314661145210266113e-01 7.760768383741378784e-02 -1.406112313270568848e-01 2.944740056991577148e-01 -1.794473975896835327e-01 1.045302674174308777e-02 -2.642906010150909424e-01 -1.797800660133361816e-01 4.056272283196449280e-02
1.462853997945785522e-01 -4.001135379076004028e-02 -2.749187946319580078e-01 1.946097016334533691e-01 3.084866143763065338e-02 1.780251413583755493e-02 -6.699919700622558594e-02 1.644065827131271362e-01 1.574190892279148102e-02 -2.360341995954513550e-01 -5.289027094841003418e-02 -2.069658786058425903e-01 1.301548182964324951e-01 2.147416025400161743e-01 -2.101255357265472412e-01 1.306759566068649292e-01 4.411659240722656250e-01 1.294510066509246826e-01 -9.500581026077270508e-02 6.226255744695663452e-02 2.782756984233856201e-01 7.110679149627685547e-02 -9.635015577077865601e-02 1.975166052579879761e-01 -7.780943065881729126e-02 -4.245064780116081238e-02 -3.220695257186889648e-02 3.013962134718894958e-02 3.139106035232543945e-01 6.194002926349639893e-02 -2.547175586223602295e-01 -2.697168588638305664e-01
3.899693489074707031e-01 3.974174614995718002e-03 -2.857778966426849365e-01 1.015133559703826904e-01 6.887778639793395996e-02 1.581931710243225098e-01 -6.635187566280364990e-02 2.248723953962326050e-01 2.698822319507598877e-01 -7.356712967157363892e-02 1.066534668207168579e-01 5.664397031068801880e-02 9.742412716150283813e-02 5.354850739240646362e-02 -4.108989536762237549e-01 1.729661524295806885e-01 1.016110181808471680e-01 3.413439393043518066e-01 3.141684457659721375e-02 8.952490985393524170e-02 1.091779917478561401e-01 1.593115925788879395e-01 -2.714389236643910408e-03 -1.445389986038208008e-01 -2.111390791833400726e-02 -1.486449316143989563e-02 -6.456419080495834351e-02 -1.761580705642700195e-01 -1.081378161907196045e-01 1.134722400456666946e-02 -2.276574224233627319e-01 -2.714590728282928467e-01
2.396333068609237671e-01 -1.649835407733917236e-01 -2.903546988964080811e-01 3.641581833362579346e-01 -9.052449022419750690e-04 2.349684387445449829e-01 -1.290895938873291016e-01 -9.368268400430679321e-02 2.293741554021835327e-01 -1.172465533018112183e-01 -1.137506663799285889e-01 -5.469696596264839172e-02 -5.992888286709785461e-02 -1.674409955739974976e-02 -3.622009158134460449e-01 -1.206047385931015015e-01 -7.975641638040542603e-03 -1.057397201657295227e-01 -1.325198262929916382e-01 2.547701299190521240e-01 -1.874532736837863922e-02 1.445040702819824219e-01 9.012041240930557251e-02 1.846763677895069122e-02 -1.274915933609008789e-01 3.863430023193359375e-02 1.649874895811080933e-01 -2.317117005586624146e-01 9.186992794275283813e-02 -7.368585467338562012e-02 -3.384711742401123047e-01 -1.881249547004699707e-01
1.453052312135696411e-01 1.390280276536941528e-01 -1.212421208620071411e-01 -5.288109555840492249e-02 -2.828909158706665039e-01 4.433793202042579651e-02 -2.268222719430923462e-01 2.024159580469131470e-01 2.646883130073547363e-01 2.323092520236968994e-02 -2.313117124140262604e-02 5.802833288908004761e-02 -1.329976022243499756e-01 -6.730379909276962280e-02 1.194841135293245316e-02 2.082898616790771484e-01 3.311412334442138672e-01 -1.099570244550704956e-01 -6.856591999530792236e-02 4.040141999721527100e-01 1.635001599788665771e-01 -5.451983958482742310e-02 -7.824566215276718140e-02 -2.168540507555007935e-01 -2.095102369785308838e-01 -1.393230855464935303e-01 1.763017028570175171e-01 -1.468824744224548340e-01 2.673557400703430176e-01 1.455649435520172119e-01 -1.914798170328140259e-01 -9.787158668041229248e-02
1.766935437917709351e-01 1.244345754384994507e-01 -2.247290015220642090e-01 -7.669096440076828003e-02 -1.361320167779922485e-01 4.330674186348915100e-02 -4.509728029370307922e-02 2.056034468114376068e-02 1.758852154016494751e-01 1.079125478863716125e-01 -1.557959914207458496e-01 -2.781209908425807953e-02 -3.111767470836639404e-01 2.049444802105426788e-02 3.052813187241554260e-02 2.500577270984649658e-02 -2.977692782878875732e-01 3.708976088091731071e-03 -3.257738053798675537e-01 4.201010167598724365e-01 3.680790364742279053e-01 1.082465946674346924e-01 1.427571177482604980e-01 -9.431361407041549683e-02 1.214427202939987183e-01 7.112211734056472778e-02 2.331060022115707397e-01 -1.058968380093574524e-01 1.101833507418632507e-01 -1.722265332937240601e-01 -1.742362082004547119e-01 -4.821200668811798096e-02
-8.698283880949020386e-02 -1.663149148225784302e-01 -4.157076776027679443e-01 -5.294528603553771973e-02 -1.574809402227401733e-01 3.718885183334350586e-01 6.554101407527923584e-02 -1.222568750381469727e-02 2.347182482481002808e-01 -1.582000032067298889e-02 1.440278440713882446e-01 -2.005860395729541779e-02 1.105178147554397583e-01 1.118895015679299831e-03 -1.774294078350067139e-01 1.096233818680047989e-02 -8.555369824171066284e-02 1.018881425261497498e-01 -7.844306528568267822e-02 2.491389364004135132e-01 5.609595030546188354e-02 1.046229302883148193e-01 -4.939408227801322937e-02 3.005170226097106934e-01 1.466738060116767883e-02 -4.944357275962829590e-01 1.981615088880062103e-02 -1.993802636861801147e-01 -9.004126489162445068e-02 -1.013944298028945923e-01 -6.280109286308288574e-02 3.712612390518188477e-02
-1.494141574949026108e-02 1.582056097686290741e-02 -4.063899219036102295e-01 1.692932099103927612e-01 -1.091145202517509460e-01 9.849295765161514282e-02 -1.108794361352920532e-01 1.878761351108551025e-01 1.457466781139373779e-01 1.518472284078598022e-01 -5.986774712800979614e-02 -1.828354448080062866e-01 -2.876213192939758301e-01 1.695602834224700928e-01 -6.141869351267814636e-02 -2.291868440806865692e-02 -1.408905815333127975e-02 7.490122318267822266e-02 -2.502514123916625977e-01 1.018224209547042847e-01 -1.492435783147811890e-01 2.159233205020427704e-02 3.620533645153045654e-02 -3.460107445716857910e-01 1.362337768077850342e-01 -4.324877262115478516e-01 1.722923070192337036e-01 1.244888901710510254e-01 2.235300391912460327e-01 -3.739090636372566223e-02 -4.668077826499938965e-02 1.118991151452064514e-01
1.555454283952713013e-01 1.064193025231361389e-01 -3.393033444881439209e-01 2.272814214229583740e-01 3.184679523110389709e-02 -1.367959082126617432e-01 1.419623643159866333e-01 -6.566628068685531616e-02 7.612360268831253052e-02 -1.059516593813896179e-01 -2.167690843343734741e-01 -2.708525359630584717e-01 -1.554381996393203735e-01 1.436072587966918945e-01 1.665576710365712643e-03 7.552744448184967041e-02 1.096767652779817581e-02 3.111262321472167969e-01 -2.287594825029373169e-01 1.054860949516296387e-01 1.204637587070465088e-01 -9.548899531364440918e-02 -9.712404757738113403e-02 2.476150095462799072e-01 1.318987309932708740e-01 -2.894901931285858154e-01 -7.246916741132736206e-02 -1.971061900258064270e-02 3.342332243919372559e-01 -1.454848516732454300e-02 -3.020389378070831299e-01 -2.992505580186843872e-02
-2.803837321698665619e-02 -1.647075079381465912e-02 -3.416533172130584717e-01 3.769365325570106506e-02 -5.071490630507469177e-02 -6.904003024101257324e-02 -1.031801253557205200e-01 2.623153626918792725e-01 2.483951449394226074e-01 -1.068490222096443176e-01 1.850040107965469360e-01 -2.580644488334655762e-01 -3.058989346027374268e-01 1.998245865106582642e-01 7.849546521902084351e-02 7.867927849292755127e-02 4.656778275966644287e-02 1.339893937110900879e-01 -9.139750152826309204e-02 1.548594981431961060e-01 1.100897118449211121e-01 -4.328177869319915771e-02 4.589056968688964844e-02 2.062171101570129395e-01 2.567646503448486328e-01 7.288668304681777954e-02 -3.859372064471244812e-02 9.683829545974731445e-02 3.553153574466705322e-01 -3.784471750259399414e-02 -3.850460052490234375e-01 -7.123000919818878174e-02
2.310499101877212524e-01 -1.037203669548034668e-01 -1.966051906347274780e-01 -6.289348751306533813e-02 -1.125565990805625916e-01 7.809033989906311035e-02 -3.463741242885589600e-01 -1.653959304094314575e-01 3.114559948444366455e-01 -5.147580429911613464e-02 2.902049124240875244e-01 -5.429551377892494202e-02 1.132724061608314514e-01 1.544587463140487671e-01 -1.497587412595748901e-01 2.768403291702270508e-01 2.447482794523239136e-01 3.116788268089294434e-01 -1.467397212982177734e-01 3.374084830284118652e-01 -1.782844960689544678e-01 -3.012934001162648201e-03 1.107549294829368591e-02 -1.078960020095109940e-02 1.009574085474014282e-01 4.224771261215209961e-02 2.023343928158283234e-02 -1.453533470630645752e-01 -1.112821623682975769e-01 -1.484491676092147827e-01 -9.464351832866668701e-02 -5.678439140319824219e-02
-5.153442174196243286e-02 -8.701156824827194214e-02 -3.420121371746063232e-01 1.276848614215850830e-01 -1.302464306354522705e-01 1.171094179153442383e-01 -1.793636381626129150e-01 -2.961322665214538574e-02 2.527044713497161865e-01 2.979795038700103760e-01 -1.057305186986923218e-02 -8.814281225204467773e-02 -5.163554102182388306e-02 4.313088580965995789e-02 -4.999071359634399414e-02 1.699636429548263550e-01 8.058112114667892456e-02 -1.640525013208389282e-01 -1.042791530489921570e-01 3.030914962291717529e-01 1.779748201370239258e-01 -2.707350254058837891e-01 1.512890905141830444e-01 2.950547933578491211e-01 9.378395043313503265e-03 -1.058367267251014709e-01 3.043410480022430420e-01 -2.197631895542144775e-01 8.722259104251861572e-02 -4.699545726180076599e-02 -2.874971330165863037e-01 2.412044629454612732e-02
-6.448308378458023071e-02 1.163491159677505493e-01 -3.867379724979400635e-01 3.224243223667144775e-01 1.001281812787055969e-01 6.043189391493797302e-02 -3.056695461273193359e-01 -2.969914488494396210e-02 -4.516383167356252670e-03 -1.415706872940063477e-01 -2.258463501930236816e-01 9.935043007135391235e-02 1.002813875675201416e-01 -7.260745763778686523e-02 2.838344313204288483e-02 4.698056578636169434e-01 -1.565799117088317871e-01 3.265774548053741455e-01 -1.330049186944961548e-01 6.326861679553985596e-02 4.100416973233222961e-02 -1.565677374601364136e-01 -3.783807530999183655e-02 2.871453762054443359e-02 -7.422459870576858521e-02 1.916038244962692261e-02 1.653203666210174561e-01 -1.263634860515594482e-01 1.814193129539489746e-01 1.913376525044441223e-02 -1.955674290657043457e-01 3.132953494787216187e-02
-7.263964414596557617e-02 1.697619259357452393e-01 -2.281221896409988403e-01 1.243041381239891052e-01 -1.768568307161331177e-01 8.465126156806945801e-02 -6.619009375572204590e-02 1.854635626077651978e-01 3.113125562667846680e-01 -2.321321964263916016e-01 -1.781466603279113770e-01 1.451697051525115967e-01 2.140365093946456909e-01 -2.696551382541656494e-01 -5.929864943027496338e-02 2.192423045635223389e-01 -8.017614483833312988e-02 2.890730500221252441e-01 -2.477227300405502319e-01 2.119976580142974854e-01 1.067393347620964050e-01 -2.621759474277496338e-01 8.393029123544692993e-02 7.426758855581283569e-02 8.090200275182723999e-02 4.532078281044960022e-03 -3.253860175609588623e-01 -1.427734196186065674e-01 -6.025736778974533081e-02 7.333987206220626831e-02 -8.378296345472335815e-02 -9.810768812894821167e-02
3.129340335726737976e-02 3.526499271392822266e-01 -3.563249111175537109e-01 1.607848405838012695e-01 -7.369054853916168213e-02 -1.579364091157913208e-01 -4.453441500663757324e-02 2.975976765155792236e-01 9.811425209045410156e-02 -1.047624573111534119e-01 -1.323551535606384277e-01 -2.935110330581665039e-01 -4.067858308553695679e-02 2.569633722305297852e-01 -1.734164357185363770e-01 6.696369498968124390e-02 -9.772892296314239502e-02 1.184943947009742260e-03 3.286645933985710144e-02 7.787714153528213501e-02 2.095767855644226074e-01 -1.832642778754234314e-02 -4.602570086717605591e-02 -8.032801747322082520e-02 1.524447500705718994e-01 -4.474834799766540527e-01 -2.598220296204090118e-02 -1.171235963702201843e-01 1.229288130998611450e-01 -1.067199185490608215e-01 -2.011870741844177246e-01 5.445064976811408997e-03
2.156344503164291382e-01 -6.001726165413856506e-02 -3.330485522747039795e-01 2.417533248662948608e-01 -3.021447062492370605e-01 2.960066311061382294e-03 -1.870743185281753540e-01 2.329116314649581909e-01 2.547141611576080322e-01 -3.440506160259246826e-01 -4.376443102955818176e-03 -8.119366317987442017e-02 1.666571050882339478e-01 1.267091929912567139e-01 -1.503647565841674805e-01 1.440114378929138184e-01 1.548067927360534668e-01 1.666556149721145630e-01 1.338704023510217667e-02 -1.364958584308624268e-01 6.981533020734786987e-02 3.169263303279876709e-01 -2.079797834157943726e-01 -1.134059801697731018e-01 1.246507018804550171e-01 -1.614936143159866333e-01 1.659358739852905273e-01 -1.890028268098831177e-02 1.060620546340942383e-01 8.447044342756271362e-02 -5.190189182758331299e-02 -1.944120042026042938e-02
-3.042188286781311035e-02 2.347440123558044434e-01 -3.444687128067016602e-01 2.131441235542297363e-01 -7.047304511070251465e-02 8.463955670595169067e-02 1.438677404075860977e-02 1.869865655899047852e-01 2.992484569549560547e-01 -1.647096276283264160e-01 -1.813250221312046051e-02 -2.710704505443572998e-01 9.013791382312774658e-02 -2.859654277563095093e-02 -9.432196617126464844e-03 6.248319149017333984e-01 -1.141359377652406693e-02 1.322788596153259277e-01 8.785979449748992920e-02 8.894271403551101685e-02 -5.951103940606117249e-02 -6.219645217061042786e-02 1.146055981516838074e-01 -1.162461638450622559e-01 9.278741478919982910e-02 -1.659099161624908447e-01 5.846366658806800842e-02 -1.283658444881439209e-01 8.518942445516586304e-02 3.369515761733055115e-02 -2.285550907254219055e-02 1.019029542803764343e-01
5.595394968986511230e-02 -1.383835077285766602e-01 -6.635533273220062256e-02 6.723122298717498779e-02 -1.577439755201339722e-01 9.219416230916976929e-02 -6.556468456983566284e-02 2.353785336017608643e-01 -1.275268197059631348e-02 -5.688587576150894165e-02 -7.161699235439300537e-02 -8.242344856262207031e-02 -3.914955258369445801e-02 1.693318188190460205e-01 -1.644767671823501587e-01 1.432011425495147705e-01 -1.696907877922058105e-01 6.442023813724517822e-02 1.415916234254837036e-01 4.577243924140930176e-01 1.502763777971267700e-01 -3.966845106333494186e-03 -4.948065578937530518e-01 2.505478560924530029e-01 -7.205367833375930786e-02 -2.921356558799743652e-01 1.087956130504608154e-01 -2.208537012338638306e-01 6.508536171168088913e-04 3.909090161323547363e-02 -1.781397014856338501e-01 -7.418622821569442749e-02
-8.261410146951675415e-02 -1.115677952766418457e-01 -4.385396838188171387e-02 2.868569195270538330e-01 -2.527156472206115723e-01 1.709977537393569946e-01 1.262464970350265503e-01 -1.661864221096038818e-01 1.255214363336563110e-01 -1.433454733341932297e-02 -7.578969001770019531e-02 -1.253824084997177124e-01 6.421308219432830811e-02 3.451605439186096191e-01 -1.817535758018493652e-01 2.503279149532318115e-01 -1.659082919359207153e-01 1.552176922559738159e-01 -4.301758110523223877e-01 2.325507104396820068e-01 5.750826001167297363e-02 1.441113930195569992e-02 -1.806226223707199097e-01 1.398903224617242813e-02 3.929551690816879272e-02 1.118298619985580444e-02 4.813202098011970520e-02 1.098340973258018494e-01 2.691163718700408936e-01 8.423022925853729248e-02 -2.501950263977050781e-01 1.349925994873046875e-01
9.599689394235610962e-02 -2.853796184062957764e-01 -2.383416146039962769e-01 6.614988297224044800e-02 -1.126909404993057251e-01 8.183236420154571533e-02 -1.473088562488555908e-01 6.104859709739685059e-02 1.029294282197952271e-01 1.658793091773986816e-01 -5.728528648614883423e-02 -2.011194229125976562e-01 -2.760396301746368408e-01 7.051359862089157104e-02 -3.006805665791034698e-02 -1.951329261064529419e-01 4.106072708964347839e-02 1.523007750511169434e-01 -2.730289697647094727e-01 3.206751644611358643e-01 3.174657374620437622e-02 -1.054349020123481750e-01 5.763005092740058899e-02 -7.405364513397216797e-02 3.205853281542658806e-03 -1.269543915987014771e-01 3.722152858972549438e-02 -1.436702162027359009e-01 6.763546727597713470e-03 -3.703738749027252197e-01 -4.210280179977416992e-01 -1.597374081611633301e-01
-4.729359596967697144e-02 2.553693763911724091e-02 -1.951397061347961426e-01 3.000184297561645508e-01 -1.095162779092788696e-01 1.760492175817489624e-01 -6.068405928090214729e-04 9.021969139575958252e-02 3.447815775871276855e-01 1.110009774565696716e-01 -9.504595398902893066e-02 -2.164220213890075684e-01 2.110919505357742310e-01 2.632084488868713379e-01 -1.565440148115158081e-01 4.409807920455932617e-01 3.341811150312423706e-02 -1.117679476737976074e-01 -3.615499287843704224e-02 1.488152593374252319e-01 2.129983007907867432e-01 -2.749227732419967651e-02 -1.158611103892326355e-01 -2.676996588706970215e-01 1.607774645090103149e-01 -1.101518571376800537e-01 -1.032401993870735168e-01 -7.344046980142593384e-02 1.085964664816856384e-01 -1.693720370531082153e-01 7.683327887207269669e-03 1.875370144844055176e-01
1.465449947863817215e-02 4.579951614141464233e-02 -4.190114140510559082e-01 1.492674350738525391e-01 -2.057372331619262695e-01 -8.674859255552291870e-02 -9.479978680610656738e-02 2.023420333862304688e-01 -1.358357518911361694e-01 -1.156784966588020325e-01 -4.038142412900924683e-02 -2.480863332748413086e-01 -7.037160545587539673e-02 -6.821221858263015747e-02 5.001135170459747314e-02 2.462752461433410645e-01 -3.211751207709312439e-02 1.799987703561782837e-01 -3.111580610275268555e-01 1.083420496433973312e-02 3.670936226844787598e-01 1.752218231558799744e-02 -2.176035940647125244e-01 1.120672672986984253e-01 3.050227165222167969e-01 -2.691282629966735840e-01 -6.476151943206787109e-02 -1.173655465245246887e-01 9.189974516630172729e-02 -8.540789783000946045e-02 4.058492556214332581e-02 7.821742445230484009e-02
4.110940173268318176e-02 1.303128451108932495e-01 -2.766965925693511963e-01 3.817763328552246094e-01 -6.985337287187576294e-02 1.757940202951431274e-01 -1.874410659074783325e-01 1.453118622303009033e-01 -2.370997890830039978e-02 3.400225937366485596e-02 -1.401369273662567139e-01 -6.684142630547285080e-03 -2.936438322067260742e-01 -4.573994874954223633e-02 -2.651808261871337891e-01 1.150387600064277649e-01 1.583435805514454842e-03 -2.566323876380920410e-01 -1.681963205337524414e-01 4.041997492313385010e-01 3.635816872119903564e-01 -2.028943412005901337e-02 2.123144827783107758e-02 1.302791982889175415e-01 1.472744643688201904e-01 1.798059605062007904e-02 -3.833002969622612000e-02 4.868772812187671661e-03 -8.084463328123092651e-02 -1.140638217329978943e-01 -1.378377825021743774e-01 6.401830166578292847e-02
7.324907928705215454e-02 2.206210196018218994e-01 -2.288943678140640259e-01 3.551472350955009460e-02 -1.409671902656555176e-01 6.066805124282836914e-02 -3.596318662166595459e-01 -1.431205123662948608e-01 2.189167290925979614e-01 -4.011093080043792725e-02 -7.185958325862884521e-02 -7.239831238985061646e-02 -2.691701650619506836e-01 2.364550717175006866e-02 3.097791457548737526e-03 -2.970451302826404572e-02 6.147798150777816772e-03 1.508354842662811279e-01 -3.455810248851776123e-01 2.220713198184967041e-01 4.123800098896026611e-01 9.428434073925018311e-02 -2.526440620422363281e-01 -9.866445511579513550e-02 4.796975106000900269e-02 -2.101491093635559082e-01 -4.858611151576042175e-03 -6.460103392601013184e-02 -1.224771961569786072e-01 -3.333039581775665283e-03 1.949673742055892944e-01 -1.933069527149200439e-01
3.286641240119934082e-01 1.399699598550796509e-01 -2.298135161399841309e-01 3.610849753022193909e-02 1.331798266619443893e-02 5.140302702784538269e-02 -6.785603612661361694e-02 7.287210226058959961e-02 -1.727874726057052612e-01 -3.147537820041179657e-03 2.168922126293182373e-01 2.242255210876464844e-01 -3.610730916261672974e-02 -1.017338261008262634e-01 -9.613258391618728638e-02 -2.007045410573482513e-02 -2.199295442551374435e-03 1.319445967674255371e-01 -3.969638347625732422e-01 3.397949337959289551e-01 2.592943012714385986e-01 -1.857390403747558594e-01 -1.668957918882369995e-01 -5.706727877259254456e-02 2.261849641799926758e-01 4.641601070761680603e-02 1.222699880599975586e-01 2.788701094686985016e-02 1.179931163787841797e-01 -2.312295697629451752e-02 -3.865846991539001465e-01 -2.842948399484157562e-02
1.534003168344497681e-01 -6.935599446296691895e-02 -8.032669872045516968e-02 4.081156253814697266e-01 -2.065088748931884766e-01 -1.819677799940109253e-01 6.632485240697860718e-02 3.675318509340286255e-02 5.536589398980140686e-02 -3.952810913324356079e-02 1.535513997077941895e-02 1.884758025407791138e-01 7.091327011585235596e-02 1.282446086406707764e-01 -2.825279533863067627e-01 7.033864408731460571e-02 -7.190955430269241333e-02 1.894260495901107788e-01 3.513462096452713013e-02 3.290490806102752686e-01 -1.867980808019638062e-01 -2.286922931671142578e-01 -1.871093213558197021e-01 -1.747401058673858643e-01 -7.543672621250152588e-02 -2.591031193733215332e-01 2.133920341730117798e-01 -2.768336534500122070e-01 2.356700748205184937e-01 5.485837161540985107e-02 -6.757508218288421631e-02 -9.536545723676681519e-02
-1.317430287599563599e-01 6.153519079089164734e-02 -1.489069312810897827e-01 3.534168004989624023e-02 -5.624958872795104980e-02 -2.268313169479370117e-01 -9.318783134222030640e-02 1.327769607305526733e-01 -8.857578039169311523e-03 -1.678176671266555786e-01 -8.168420940637588501e-02 -9.864030778408050537e-02 -2.767326533794403076e-01 -8.490751683712005615e-02 -1.039558798074722290e-01 4.441598430275917053e-02 7.965658605098724365e-02 3.212340176105499268e-01 2.639260329306125641e-02 5.609210729598999023e-01 2.360133826732635498e-01 1.458991914987564087e-01 -8.405242115259170532e-02 5.328859016299247742e-02 -6.041755527257919312e-02 -2.198672592639923096e-01 -7.010020315647125244e-02 1.910150647163391113e-01 2.914024591445922852e-01 -1.162359118461608887e-01 -6.708664447069168091e-02 -1.587867438793182373e-01
1.184029728174209595e-01 6.393318623304367065e-02 -3.435095250606536865e-01 1.504329741001129150e-01 -1.592910438776016235e-01 3.434454500675201416e-01 -6.631353497505187988e-02 1.921607255935668945e-01 8.977606892585754395e-02 -3.195932209491729736e-01 5.730054527521133423e-02 -1.302148699760437012e-01 1.099201962351799011e-01 -1.074562519788742065e-01 8.550330996513366699e-02 1.160501614212989807e-01 1.106075197458267212e-01 2.009604573249816895e-01 -3.930936157703399658e-01 2.803837358951568604e-01 5.025842785835266113e-02 -1.032173354178667068e-02 -2.178038656711578369e-01 2.335650473833084106e-01 -1.248499676585197449e-01 1.830269247293472290e-01 -1.064269244670867920e-01 2.758635766804218292e-02 -1.338283065706491470e-02 -1.363542526960372925e-01 3.426251560449600220e-02 1.013226136565208435e-01
-1.067802459001541138e-01 -1.127721518278121948e-01 -3.842506408691406250e-01 1.921730488538742065e-01 -5.652674660086631775e-02 -5.874629691243171692e-02 -8.426804840564727783e-02 -9.945804625749588013e-02 8.798059076070785522e-02 9.071061387658119202e-03 -1.690552532672882080e-01 -2.057202160358428955e-01 -5.089867115020751953e-02 -2.613126635551452637e-01 -7.204528898000717163e-02 1.294254958629608154e-01 3.115703761577606201e-01 1.430334001779556274e-01 -3.904564678668975830e-01 9.768912941217422485e-02 1.710029840469360352e-01 9.303468465805053711e-02 -2.094029039144515991e-01 1.280739009380340576e-01 2.540183067321777344e-01 8.533558249473571777e-02 4.731489717960357666e-02 -3.137524425983428955e-01 1.214179024100303650e-01 1.682785898447036743e-01 -4.908105731010437012e-02 2.196631766855716705e-02
6.301083136349916458e-03 1.020547226071357727e-01 -2.656584382057189941e-01 1.048655956983566284e-01 6.959880888462066650e-02 1.043874323368072510e-01 -6.441394984722137451e-02 2.300716936588287354e-01 1.162288561463356018e-01 5.567779392004013062e-02 -7.140389084815979004e-02 -8.783432841300964355e-02 1.072319783270359039e-02 2.118770033121109009e-01 -2.639570236206054688e-01 5.808648467063903809e-01 3.521898388862609863e-02 -1.282465904951095581e-01 1.073455996811389923e-02 1.717506945133209229e-01 1.517775207757949829e-01 5.276226997375488281e-02 -1.208276748657226562e-01 -2.749776840209960938e-01 -7.197210937738418579e-02 -1.357396692037582397e-01 -7.984983921051025391e-02 -1.648858040571212769e-01 2.785685360431671143e-01 -1.771152913570404053e-01 1.440309081226587296e-02 1.548060625791549683e-01
6.425811350345611572e-02 7.517255842685699463e-02 -4.122666120529174805e-01 2.829870581626892090e-01 -1.267199814319610596e-01 -1.474853008985519409e-01 1.778750494122505188e-02 2.311171591281890869e-01 2.798088826239109039e-02 3.363458067178726196e-02 -2.763549983501434326e-02 -1.930751055479049683e-01 -9.531481564044952393e-02 -1.254205256700515747e-01 -1.047681868076324463e-01 2.897632420063018799e-01 3.704872727394104004e-01 1.533820629119873047e-01 -4.194368422031402588e-01 7.415726035833358765e-02 1.174799799919128418e-01 -1.318766623735427856e-01 -9.008495509624481201e-02 -1.630815118551254272e-01 1.089522540569305420e-01 -1.403242051601409912e-01 -1.592225879430770874e-01 -1.471331156790256500e-02 5.554319918155670166e-02 -1.126397959887981415e-02 -4.807446897029876709e-02 1.347322165966033936e-01
2.405389398336410522e-01 2.498739212751388550e-01 -4.438840150833129883e-01 -5.731409043073654175e-02 4.286884889006614685e-02 1.195723190903663635e-01 -4.349463433027267456e-02 5.728794261813163757e-02 2.779251933097839355e-01 -2.114272117614746094e-01 1.030665561556816101e-01 -5.582616850733757019e-02 -7.352541387081146240e-02 -7.045718282461166382e-02 -2.555775344371795654e-01 1.102327406406402588e-01 2.022832036018371582e-01 1.563161611557006836e-01 -3.068409860134124756e-01 1.488185226917266846e-01 2.085081785917282104e-01 -2.622656226158142090e-01 8.189543336629867554e-02 1.346319261938333511e-02 -8.894215337932109833e-03 -1.590009480714797974e-01 1.154100000858306885e-01 2.286807820200920105e-02 -2.904925644397735596e-01 7.203754782676696777e-02 -1.213459204882383347e-02 6.948906928300857544e-02
2.857810258865356445e-01 4.139704257249832153e-02 -1.847023069858551025e-01 5.565926805138587952e-02 -4.612579569220542908e-02 -7.120018452405929565e-02 -1.266443580389022827e-01 1.254270523786544800e-01 3.868978619575500488e-01 -1.365665495395660400e-01 8.784894645214080811e-02 1.124997958540916443e-01 1.373443007469177246e-01 1.347626596689224243e-01 -3.967783749103546143e-01 1.740390062332153320e-01 2.702156603336334229e-01 1.266740113496780396e-01 -9.560333937406539917e-02 2.800468206405639648e-01 1.608643680810928345e-01 2.447666823863983154e-01 2.913046814501285553e-02 1.468065232038497925e-01 1.251663453876972198e-02 -1.444233506917953491e-01 -3.153317794203758240e-02 -5.109494179487228394e-02 -1.547347754240036011e-01 1.568571180105209351e-01 -2.465021312236785889e-01 -9.069699794054031372e-02
2.565989196300506592e-01 4.416486620903015137e-02 -1.764184087514877319e-01 2.750375308096408844e-02 -3.947736322879791260e-02 -5.763510242104530334e-02 -2.700056731700897217e-01 8.058147132396697998e-02 2.336067380383610725e-03 2.485856972634792328e-02 3.007621169090270996e-01 -2.569759637117385864e-02 2.696506977081298828e-01 1.979170143604278564e-01 -5.415503978729248047e-01 2.091873586177825928e-01 2.265872210264205933e-01 5.323665961623191833e-02 8.217068389058113098e-03 1.969703733921051025e-01 -4.584899544715881348e-02 -1.163761243224143982e-01 -6.274364143610000610e-02 7.445289194583892822e-02 2.349718958139419556e-01 1.195412948727607727e-01 1.685980111360549927e-01 -6.162520870566368103e-02 1.204909086227416992e-01 -1.515784114599227905e-02 -1.516454368829727173e-01 -1.332445293664932251e-01
3.029955625534057617e-01 -1.427914761006832123e-02 -4.927691519260406494e-01 -1.335740089416503906e-01 2.417096495628356934e-02 3.176331892609596252e-02 -1.664465293288230896e-02 2.252980768680572510e-01 2.732413709163665771e-01 4.464484751224517822e-02 -1.600854657590389252e-02 -1.073804218322038651e-02 1.225961893796920776e-01 1.465134173631668091e-01 -3.810687065124511719e-01 5.329737905412912369e-03 1.077745780348777771e-01 7.505844533443450928e-02 -1.290669143199920654e-01 1.256437450647354126e-01 1.205167844891548157e-01 8.319699019193649292e-02 8.957197517156600952e-02 -9.351354837417602539e-02 2.190435975790023804e-01 -1.399713307619094849e-01 -1.702571958303451538e-01 -1.915032267570495605e-01 -2.659407258033752441e-01 -6.746984086930751801e-03 -2.061503380537033081e-01 -3.904770314693450928e-02
1.219250559806823730e-01 -1.581356525421142578e-01 -4.189157187938690186e-01 -1.435246467590332031e-01 -1.923566013574600220e-01 2.614187300205230713e-01 2.742343582212924957e-02 4.754903912544250488e-02 2.662114500999450684e-01 -7.945983856916427612e-02 -1.562831401824951172e-01 -4.404357448220252991e-02 1.347989141941070557e-01 1.820959001779556274e-01 -8.322235941886901855e-02 6.452106405049562454e-03 5.439085513353347778e-02 3.680038452148437500e-01 -2.657994814217090607e-02 1.527836173772811890e-01 -1.196937486529350281e-01 3.022100329399108887e-01 1.880198717117309570e-01 5.280581489205360413e-02 1.144470945000648499e-01 -6.129683554172515869e-02 2.318976446986198425e-02 -3.816733658313751221e-01 3.758785501122474670e-02 9.595949947834014893e-02 2.306631207466125488e-02 1.157028526067733765e-01
3.256831169128417969e-01 4.008279368281364441e-02 -2.934132218360900879e-01 6.624137610197067261e-02 -6.787369400262832642e-02 -1.462310701608657837e-01 5.325645953416824341e-02 1.672801822423934937e-01 2.314812391996383667e-01 6.916847825050354004e-02 8.360570669174194336e-02 -3.776719048619270325e-02 7.768400758504867554e-02 2.095498293638229370e-01 -3.983407020568847656e-01 1.354316622018814087e-01 1.973824501037597656e-01 3.150907754898071289e-01 -1.467676907777786255e-01 7.788639515638351440e-02 1.517690122127532959e-01 2.877704501152038574e-01 2.107343077659606934e-02 -1.599490791559219360e-01 -8.051324635744094849e-02 4.744562134146690369e-02 1.874729394912719727e-01 -2.466227114200592041e-01 -6.516952067613601685e-02 -5.059928819537162781e-02 -2.374499803408980370e-03 -2.050619870424270630e-01
3.367648124694824219e-01 6.981217116117477417e-02 -3.599151074886322021e-01 1.086878851056098938e-01 1.070547699928283691e-01 1.320113837718963623e-01 -8.267425000667572021e-02 2.321638911962509155e-01 1.783468574285507202e-01 1.614855676889419556e-01 -2.640845952555537224e-03 -4.135800898075103760e-02 1.557935476303100586e-01 1.986019313335418701e-01 -3.843406140804290771e-01 2.059888541698455811e-01 1.249489486217498779e-01 2.175243049860000610e-01 -1.063783690333366394e-01 1.119613721966743469e-01 8.474494516849517822e-02 2.551175355911254883e-01 3.149981051683425903e-02 -9.145230799913406372e-02 -4.156953096389770508e-02 3.738462924957275391e-02 -7.901740074157714844e-02 -2.620495259761810303e-01 -1.100219562649726868e-01 1.299195736646652222e-01 -1.674721688032150269e-01 -1.838517487049102783e-01
-6.637956202030181885e-02 -1.468251198530197144e-01 -3.122304677963256836e-01 2.352047711610794067e-01 2.350806593894958496e-01 1.481448709964752197e-01 -6.811697036027908325e-02 1.759244352579116821e-01 -2.351998910307884216e-02 -3.813478350639343262e-02 -2.011838853359222412e-01 -1.492661982774734497e-01 -1.179981082677841187e-01 1.447091549634933472e-01 -4.400126039981842041e-01 1.479640752077102661e-01 2.715010643005371094e-01 1.415196806192398071e-01 -2.626646310091018677e-02 3.632825911045074463e-01 -1.360723376274108887e-01 -1.723620295524597168e-02 -7.726782560348510742e-02 1.764714717864990234e-01 1.683236509561538696e-01 3.408857807517051697e-02 4.190065339207649231e-02 1.974068880081176758e-01 3.617647802457213402e-03 -7.494389265775680542e-02 -1.202859058976173401e-01 1.436934322118759155e-01
3.302702903747558594e-01 -1.295619755983352661e-01 -4.376407861709594727e-01 6.290273368358612061e-02 5.189911276102066040e-02 1.733982264995574951e-01 -3.593440353870391846e-01 1.007096916437149048e-01 6.197485327720642090e-02 -3.472249582409858704e-02 2.434229254722595215e-01 -6.086109951138496399e-02 7.670426368713378906e-02 4.831175133585929871e-02 -4.112366735935211182e-01 -6.479287147521972656e-02 1.013488098978996277e-01 9.627556055784225464e-02 1.964664272964000702e-02 6.327303498983383179e-02 2.272215783596038818e-01 4.159947112202644348e-02 3.935946524143218994e-02 -7.815019786357879639e-02 5.427989736199378967e-02 8.468317240476608276e-02 -1.469823271036148071e-01 -2.371789067983627319e-01 -7.928216457366943359e-02 2.206592261791229248e-01 -1.138133555650711060e-01 -1.273959428071975708e-01
1.868911273777484894e-02 1.826116740703582764e-01 -2.304608821868896484e-01 2.740293554961681366e-02 -2.881948649883270264e-01 2.402655482292175293e-01 -2.912352085113525391e-01 -4.725837707519531250e-02 1.239815056324005127e-01 -1.577539592981338501e-01 -8.808919042348861694e-02 1.088642999529838562e-01 2.492805272340774536e-01 4.787940904498100281e-02 -1.692978292703628540e-01 3.632284700870513916e-01 7.170274388045072556e-03 2.631219327449798584e-01 -1.082297191023826599e-01 3.124857842922210693e-01 8.956354111433029175e-02 -2.446487993001937866e-01 3.918110579252243042e-02 1.055470928549766541e-01 1.227797642350196838e-01 1.796598732471466064e-01 -1.815540194511413574e-01 8.604782819747924805e-02 1.038067191839218140e-01 -1.758432984352111816e-01 7.474609464406967163e-02 7.422058284282684326e-02
-1.804029941558837891e-01 -7.259377092123031616e-02 -2.473580092191696167e-01 1.672742962837219238e-01 -1.216689944267272949e-01 3.796551749110221863e-02 -9.022886306047439575e-02 1.121158897876739502e-01 3.857528567314147949e-01 1.430588066577911377e-01 2.612857520580291748e-01 5.754145607352256775e-02 -1.843758374452590942e-01 -4.569719079881906509e-03 -2.177588082849979401e-02 -8.645758032798767090e-02 -9.829470515251159668e-02 2.349106222391128540e-01 -9.072561562061309814e-02 3.616878986358642578e-01 1.189452633261680603e-01 2.011343240737915039e-01 1.342621892690658569e-01 3.197909146547317505e-02 1.005189567804336548e-01 -8.383294194936752319e-02 -1.939170360565185547e-01 2.402413934469223022e-01 3.959186673164367676e-01 -4.044191911816596985e-02 -8.354821242392063141e-03 -6.921633332967758179e-02
1.052439957857131958e-02 -2.209684699773788452e-01 -1.411248147487640381e-01 1.365389525890350342e-01 -1.855447143316268921e-01 2.305860165506601334e-03 -7.753144949674606323e-02 -9.326442331075668335e-02 2.892977893352508545e-01 3.106966800987720490e-02 -1.074987053871154785e-01 -1.981624513864517212e-01 -2.744373381137847900e-01 3.477064520120620728e-02 -2.649159133434295654e-01 -8.461054414510726929e-02 -5.738069862127304077e-02 1.034011133015155792e-02 -2.564379870891571045e-01 3.396703302860260010e-01 2.555862627923488617e-02 -1.173746958374977112e-02 -2.251159995794296265e-01 6.342308223247528076e-02 -4.786572977900505066e-02 -1.758876591920852661e-01 1.559672355651855469e-01 -2.265772074460983276e-01 -3.641768172383308411e-02 -3.557261824607849121e-01 -1.383975148200988770e-01 -2.794209122657775879e-01
1.275555044412612915e-01 -1.395599693059921265e-01 -2.556252479553222656e-01 9.280948340892791748e-02 -5.834688246250152588e-02 6.694584339857101440e-02 -3.215582072734832764e-01 1.768759787082672119e-01 1.900359801948070526e-02 1.513958871364593506e-01 2.651493251323699951e-01 8.126449584960937500e-02 2.878342010080814362e-02 -2.306986786425113678e-02 -4.619612097740173340e-01 1.563721001148223877e-01 3.177097141742706299e-01 2.496165186166763306e-01 1.982650756835937500e-01 1.812160611152648926e-01 7.580833882093429565e-02 7.156936079263687134e-02 -1.813435405492782593e-01 1.639345102012157440e-02 1.713746041059494019e-01 1.403679996728897095e-01 6.531565636396408081e-02 3.414938226342201233e-02 1.178129315376281738e-01 1.205992624163627625e-01 -1.170354485511779785e-01 -1.796309798955917358e-01
-2.021484225988388062e-01 -1.240529716014862061e-01 -2.306507974863052368e-01 1.397807151079177856e-01 7.368057966232299805e-02 -2.312640845775604248e-02 2.214424748672172427e-04 1.919509619474411011e-01 3.122309781610965729e-02 -1.323081403970718384e-01 -3.902935981750488281e-02 -1.092179790139198303e-01 -1.719118505716323853e-01 2.237797975540161133e-01 -2.710839807987213135e-01 -7.338536530733108521e-02 1.968239694833755493e-01 1.548424363136291504e-01 -1.564425826072692871e-01 3.618803918361663818e-01 3.733639419078826904e-01 -3.142375033348798752e-03 4.669981077313423157e-02 3.137240558862686157e-02 1.513013243675231934e-01 -7.716756314039230347e-02 -6.635466217994689941e-02 1.315021365880966187e-01 3.301797211170196533e-01 2.263800948858261108e-01 1.882883720099925995e-02 -2.566654384136199951e-01
8.495988696813583374e-02 -2.156082838773727417e-01 -2.413452863693237305e-01 8.743935823440551758e-02 -2.209050506353378296e-01 -3.866348415613174438e-02 -1.089712530374526978e-01 2.334352135658264160e-01 1.979014128446578979e-01 -3.586552292108535767e-02 1.748199760913848877e-01 -1.024218648672103882e-01 2.486487478017807007e-01 1.019193381071090698e-01 -2.223996073007583618e-01 -9.677066653966903687e-02 2.739880792796611786e-02 2.435341775417327881e-01 -3.105548620223999023e-01 7.886569947004318237e-02 3.817844390869140625e-02 1.936855167150497437e-01 -1.647510379552841187e-01 9.950586408376693726e-02 3.544200956821441650e-01 -8.646409958600997925e-02 2.057406604290008545e-01 -1.305416226387023926e-01 1.289590746164321899e-01 -2.264786809682846069e-01 1.973332613706588745e-01 -1.146048903465270996e-01
-1.777057349681854248e-02 -9.233184903860092163e-02 -3.374549448490142822e-01 1.103873625397682190e-01 -1.476315408945083618e-01 1.913106441497802734e-02 -4.707249253988265991e-02 5.182719603180885315e-02 -1.335368752479553223e-01 -1.383597850799560547e-01 9.615644812583923340e-03 -2.501766383647918701e-01 -8.354549109935760498e-02 -1.003703027963638306e-01 8.776615560054779053e-02 3.413498103618621826e-01 8.995021134614944458e-02 2.379347234964370728e-01 -3.299855887889862061e-01 2.128881514072418213e-01 1.830176562070846558e-01 2.215435542166233063e-02 4.482094198465347290e-02 7.608880847692489624e-02 2.365835458040237427e-01 -3.387100100517272949e-01 -1.669517159461975098e-01 -2.276038080453872681e-01 3.374301642179489136e-02 -2.180689387023448944e-02 -1.058825030922889709e-01 2.705617547035217285e-01
1.274036020040512085e-01 -2.968500256538391113e-01 -4.311887323856353760e-01 5.998380854725837708e-02 3.134336471557617188e-01 -2.746365964412689209e-02 2.040351480245590210e-01 -8.257247507572174072e-02 1.061894074082374573e-01 4.992580413818359375e-02 1.808304712176322937e-02 1.323343999683856964e-02 -1.304236650466918945e-01 -1.536756604909896851e-01 -2.972109615802764893e-02 1.002233326435089111e-01 1.186646074056625366e-01 3.516754806041717529e-01 -9.609290212392807007e-02 1.977690309286117554e-01 2.406658679246902466e-01 9.145942516624927521e-03 -6.159508600831031799e-02 8.312959969043731689e-02 -9.379869326949119568e-03 -2.902598679065704346e-01 -3.713618218898773193e-02 1.415433287620544434e-01 2.582780420780181885e-01 -6.975341122597455978e-03 -2.214148640632629395e-01 1.285030394792556763e-01
2.900873310863971710e-03 3.494320511817932129e-01 -2.116195261478424072e-01 1.803529858589172363e-01 -1.553474366664886475e-01 -4.711547493934631348e-02 -1.229035481810569763e-01 2.464161217212677002e-01 1.867102682590484619e-01 -2.159767746925354004e-01 -4.437832906842231750e-02 -1.438775360584259033e-01 5.373470857739448547e-02 1.403263062238693237e-01 2.069800719618797302e-02 1.620220988988876343e-01 3.032812774181365967e-01 1.627718359231948853e-01 -3.843742907047271729e-01 2.090466618537902832e-01 -3.621717542409896851e-02 1.317095309495925903e-01 1.921501010656356812e-01 -1.555411815643310547e-01 1.070949733257293701e-01 -8.260491490364074707e-02 1.239775195717811584e-01 -2.921265363693237305e-01 -2.965193055570125580e-02 -1.808147430419921875e-01 -3.049702150747179985e-03 -5.185342952609062195e-02
4.664146527647972107e-02 6.518492847681045532e-02 -2.907539606094360352e-01 9.996155649423599243e-02 2.708177082240581512e-02 -3.993973135948181152e-02 -1.779752522706985474e-01 -1.528824958950281143e-02 -2.096596360206604004e-01 1.412377208471298218e-01 -2.017943263053894043e-01 5.883733555674552917e-02 7.276448607444763184e-02 2.816966176033020020e-01 6.845609098672866821e-02 1.669793203473091125e-02 -2.120960503816604614e-01 2.311971932649612427e-01 -4.208202362060546875e-01 4.191340506076812744e-01 1.309977471828460693e-01 2.149470336735248566e-02 7.174284011125564575e-02 4.424874857068061829e-02 1.667983084917068481e-01 -1.813131570816040039e-01 -6.424718350172042847e-02 -1.441619694232940674e-01 6.494978815317153931e-02 8.068230748176574707e-02 -3.050535023212432861e-01 4.227871447801589966e-02
3.726005554199218750e-01 7.221647351980209351e-02 -3.848034739494323730e-01 7.379433512687683105e-02 -2.481072209775447845e-02 -7.151567190885543823e-02 1.642165035009384155e-01 2.059616893529891968e-01 -7.579296082258224487e-02 1.114936470985412598e-01 1.365278214216232300e-01 1.326698064804077148e-01 4.382888600230216980e-02 -7.350139319896697998e-02 -1.260555833578109741e-01 6.884980201721191406e-02 -2.197019606828689575e-01 1.640140265226364136e-01 -1.957979053258895874e-01 2.481252551078796387e-01 3.285183906555175781e-01 -1.854146122932434082e-01 -2.964091002941131592e-01 -7.996783405542373657e-02 1.449147760868072510e-01 -1.134873852133750916e-01 -6.348755955696105957e-02 1.287904381752014160e-01 4.319691658020019531e-02 -1.359775215387344360e-01 -2.385603189468383789e-01 -3.941782936453819275e-02
5.999939888715744019e-02 -1.672850847244262695e-01 -4.115442633628845215e-01 -6.115718185901641846e-02 -2.068526595830917358e-01 2.142082601785659790e-01 -1.453765779733657837e-01 5.147676914930343628e-02 3.682356178760528564e-01 -1.250423192977905273e-01 -9.414454549551010132e-02 -1.710732281208038330e-01 7.147207506932318211e-04 3.824097663164138794e-02 -8.140711486339569092e-02 4.166878759860992432e-02 -2.158968001604080200e-01 1.385233402252197266e-01 -4.422300308942794800e-02 3.268836140632629395e-01 2.365613356232643127e-02 6.172022223472595215e-02 2.508456818759441376e-02 1.971154510974884033e-01 -1.243013292551040649e-01 -3.313099443912506104e-01 2.388409674167633057e-01 -2.165556997060775757e-01 -3.811547905206680298e-02 1.401461213827133179e-01 4.732962697744369507e-02 1.127266734838485718e-01
-1.957079954445362091e-02 -1.094255968928337097e-01 -4.635185748338699341e-02 -2.573112249374389648e-01 -1.711205989122390747e-01 3.496244177222251892e-02 -1.910752952098846436e-01 -1.695697009563446045e-02 3.429216444492340088e-01 4.963275790214538574e-02 1.722072213888168335e-01 7.913292944431304932e-02 -1.317265629768371582e-01 1.297654956579208374e-01 -3.284420073032379150e-02 2.128478884696960449e-01 3.027522377669811249e-02 1.076106503605842590e-01 -1.700324118137359619e-01 3.290553987026214600e-01 3.773868978023529053e-01 1.834594011306762695e-01 -3.548986837267875671e-02 -1.905005574226379395e-01 -1.556258648633956909e-01 -1.190216541290283203e-01 5.769897624850273132e-02 -2.952032387256622314e-01 2.317274361848831177e-01 1.730882525444030762e-01 -1.562319397926330566e-01 -1.232678145170211792e-01
-1.136279180645942688e-01 9.829252213239669800e-02 -3.264057636260986328e-01 6.686045974493026733e-02 -9.904953092336654663e-02 -2.152864485979080200e-01 -3.939234018325805664e-01 4.067211970686912537e-02 2.445807605981826782e-01 -2.845138907432556152e-01 -5.631323531270027161e-02 -8.543530711904168129e-04 -1.403360813856124878e-01 -1.676913909614086151e-02 -2.734130024909973145e-01 1.838455349206924438e-02 2.759565785527229309e-02 4.964061826467514038e-02 -3.480209112167358398e-01 4.510977864265441895e-02 3.201571106910705566e-01 -2.588588595390319824e-01 1.131641268730163574e-01 1.586677730083465576e-01 -1.206793263554573059e-01 -3.316310420632362366e-02 1.746843606233596802e-01 -1.592458486557006836e-01 4.739449173212051392e-02 -5.119108781218528748e-02 -4.061219096183776855e-02 -4.996953532099723816e-02
1.677023470401763916e-01 3.435332328081130981e-02 -2.146232426166534424e-01 1.719723194837570190e-01 7.529840618371963501e-02 3.501444309949874878e-02 -7.006522268056869507e-02 6.789523363113403320e-02 5.472599267959594727e-01 -2.349986582994461060e-01 1.074006198905408382e-03 1.119905039668083191e-01 8.422361314296722412e-02 -3.609455004334449768e-02 -3.197367191314697266e-01 1.437526792287826538e-01 6.535363942384719849e-02 -8.908349275588989258e-02 -6.349132210016250610e-02 4.085073769092559814e-01 1.542892158031463623e-01 4.189651086926460266e-02 1.618551835417747498e-02 1.122531443834304810e-01 -1.073506698012351990e-01 -1.003622487187385559e-01 1.147072687745094299e-01 -1.332919597625732422e-01 6.924825906753540039e-02 -2.237753868103027344e-01 -1.882608532905578613e-01 -1.253636479377746582e-01
-6.622955948114395142e-02 1.767838895320892334e-01 -2.795594632625579834e-01 2.126356065273284912e-01 -1.467606574296951294e-01 2.324551716446876526e-02 1.121715828776359558e-01 2.962653040885925293e-01 1.133992820978164673e-01 1.069549247622489929e-01 -4.225066304206848145e-02 -2.834523618221282959e-01 1.277100592851638794e-01 2.347355931997299194e-01 -1.625426560640335083e-01 -6.637448817491531372e-02 -3.706961870193481445e-02 6.240944191813468933e-02 6.182083487510681152e-02 3.060275912284851074e-01 9.398156404495239258e-02 -7.689306885004043579e-02 -2.878829538822174072e-01 -6.490164995193481445e-02 7.345873862504959106e-03 -3.290271759033203125e-01 1.642560809850692749e-01 -3.360539376735687256e-01 2.133408635854721069e-01 -8.023705333471298218e-02 5.995424836874008179e-02 3.929168730974197388e-02
-5.244344100356101990e-02 -2.023077011108398438e-01 -2.785396277904510498e-01 9.820121526718139648e-02 -7.978093624114990234e-02 -1.170608326792716980e-01 -3.124412596225738525e-01 -1.612871289253234863e-01 6.847091019153594971e-02 -1.017779707908630371e-01 -1.096448674798011780e-01 1.352318972349166870e-01 -3.819870948791503906e-02 -1.804187707602977753e-02 -6.822232156991958618e-02 2.150546461343765259e-01 1.911189705133438110e-01 1.007070764899253845e-01 6.116602569818496704e-03 2.484366297721862793e-01 2.198444008827209473e-01 -2.576856613159179688e-01 1.121053770184516907e-01 2.171200811862945557e-01 2.327767014503479004e-02 -2.398473918437957764e-01 -2.782897092401981354e-02 6.653786450624465942e-02 2.860612571239471436e-01 -2.124124318361282349e-01 -2.972570955753326416e-01 -2.567040324211120605e-01
-1.744714677333831787e-01 1.686867475509643555e-01 -3.627298772335052490e-01 1.648088991641998291e-01 -1.064631044864654541e-01 -1.607276499271392822e-01 -2.778937518596649170e-01 -1.437269002199172974e-01 1.093696355819702148e-01 -6.066981703042984009e-02 1.757629774510860443e-02 -1.176694631576538086e-01 -4.281897842884063721e-02 1.108124107122421265e-02 -2.131498903036117554e-01 1.078296303749084473e-01 1.723885387182235718e-01 4.821597132831811905e-03 -3.103506267070770264e-01 1.946796178817749023e-01 4.655022323131561279e-01 -2.084570564329624176e-02 1.487245559692382812e-01 -7.636091858148574829e-02 9.959400445222854614e-02 -5.782911181449890137e-02 2.836886346340179443e-01 -8.872519433498382568e-02 -3.545557707548141479e-02 -6.420733779668807983e-02 -7.385902106761932373e-02 -1.924073994159698486e-01
3.645438253879547119e-01 3.187858685851097107e-02 -1.416672766208648682e-01 7.091758400201797485e-02 1.248263046145439148e-01 -1.325217932462692261e-01 1.109312549233436584e-01 9.979929774999618530e-02 2.750850617885589600e-01 1.199061051011085510e-01 2.781200967729091644e-02 -1.591634899377822876e-01 1.842087209224700928e-01 -4.961496219038963318e-02 -2.070750743150711060e-01 3.792182356119155884e-02 1.502965092658996582e-01 2.982812821865081787e-01 -2.564014494419097900e-01 1.168795078992843628e-01 8.491303026676177979e-02 3.514081239700317383e-01 -7.560118287801742554e-02 -9.722696989774703979e-02 -1.559672877192497253e-02 -2.153765857219696045e-01 2.636699676513671875e-01 -2.165561467409133911e-01 1.736834049224853516e-01 -3.616451844573020935e-02 2.429429627954959869e-02 -2.382700592279434204e-01
-5.782765522599220276e-02 5.450580641627311707e-02 -3.043538331985473633e-01 -1.283646225929260254e-01 -2.511579990386962891e-01 -2.673404812812805176e-01 -1.452668458223342896e-01 1.994867920875549316e-01 1.294322907924652100e-01 2.214728668332099915e-02 -1.329769641160964966e-01 5.145382136106491089e-02 -1.115063428878784180e-01 -1.544759701937437057e-02 -4.039291739463806152e-01 1.489737927913665771e-01 4.459756612777709961e-02 4.930090308189392090e-01 -8.124535530805587769e-02 1.191905438899993896e-01 2.291106432676315308e-02 1.226585507392883301e-01 6.298406422138214111e-02 -5.621463060379028320e-02 1.494879722595214844e-01 2.640590667724609375e-01 9.218442440032958984e-02 -1.517302989959716797e-01 -1.305919140577316284e-02 -1.580569148063659668e-01 -1.193177253007888794e-01 -4.467035084962844849e-02
-6.814195960760116577e-02 3.837184309959411621e-01 -2.127962261438369751e-01 5.292947217822074890e-02 -1.018039733171463013e-01 -1.583240777254104614e-01 4.925313964486122131e-02 3.879520595073699951e-01 -6.112630665302276611e-02 -8.136433362960815430e-02 -2.697216272354125977e-01 1.386384665966033936e-01 5.806697160005569458e-02 -1.799067258834838867e-01 -2.620892524719238281e-01 1.661575585603713989e-01 -1.860988885164260864e-01 1.628584861755371094e-01 -2.045019567012786865e-01 1.274044662714004517e-01 1.480531841516494751e-01 1.772425323724746704e-02 -2.968100830912590027e-03 3.620470464229583740e-01 1.587459146976470947e-01 -1.609788984060287476e-01 -3.517355769872665405e-02 2.999220788478851318e-02 2.061704918742179871e-02 1.085462048649787903e-01 -1.982830762863159180e-01 1.193156349472701550e-03
-1.120726168155670166e-01 -8.680235594511032104e-02 -2.247135937213897705e-01 1.669779717922210693e-01 -3.090038895606994629e-01 -1.175152733922004700e-01 -3.324456885457038879e-02 5.351170152425765991e-02 2.862749397754669189e-01 -2.706605009734630585e-02 1.534045934677124023e-01 -1.063536331057548523e-01 -1.581722199916839600e-01 -3.221967071294784546e-02 -4.454210400581359863e-02 -3.133953735232353210e-02 4.506644979119300842e-02 1.633012443780899048e-01 -9.856690466403961182e-02 4.256286919116973877e-01 2.501192986965179443e-01 1.986747533082962036e-01 2.075484842061996460e-01 -8.855440467596054077e-02 1.721571534872055054e-01 -8.203000575304031372e-02 -5.701487883925437927e-02 2.312751561403274536e-01 1.665079742670059204e-01 -2.081385627388954163e-02 -4.453270882368087769e-02 -3.820240199565887451e-01
4.470298439264297485e-02 5.395857617259025574e-03 -2.695672512054443359e-01 9.111996740102767944e-02 -2.438987046480178833e-01 -2.418804168701171875e-01 -1.803452521562576294e-01 2.241676747798919678e-01 2.619374990463256836e-01 4.848092049360275269e-02 -2.517846785485744476e-02 9.290183335542678833e-02 -2.690494991838932037e-02 -5.958195775747299194e-02 -4.652018845081329346e-01 5.934895947575569153e-02 1.989423111081123352e-02 4.390371739864349365e-01 -3.832301497459411621e-02 2.766086906194686890e-02 9.474508464336395264e-02 2.730100601911544800e-02 1.811101473867893219e-02 -1.500623077154159546e-01 1.434990465641021729e-01 3.419542014598846436e-01 1.531850397586822510e-01 -6.594578269869089127e-03 1.273689866065979004e-01 7.823997735977172852e-02 9.730274789035320282e-03 1.936658471822738647e-02
-6.570243742316961288e-03 -2.199651449918746948e-01 -2.499293386936187744e-01 -8.572948165237903595e-03 -1.094610989093780518e-01 1.654294282197952271e-01 -2.806860208511352539e-01 -1.392761804163455963e-02 4.091729223728179932e-01 -1.133372783660888672e-01 -1.303181350231170654e-01 1.900566928088665009e-02 1.582786589860916138e-01 1.746704727411270142e-01 -1.583199799060821533e-01 7.155544310808181763e-02 7.814709842205047607e-02 -1.076776310801506042e-01 -1.525535136461257935e-01 5.065143704414367676e-01 9.434638172388076782e-02 1.697244495153427124e-01 1.183156892657279968e-01 9.300048649311065674e-02 -8.985555917024612427e-02 -1.502069681882858276e-01 2.545250654220581055e-01 -1.056851521134376526e-01 -5.418212339282035828e-02 -3.104643663391470909e-03 -1.402901858091354370e-01 -1.569194160401821136e-02
-3.459270298480987549e-02 1.851874520070850849e-03 -2.100414335727691650e-01 -7.232686877250671387e-02 -3.634407818317413330e-01 9.697948396205902100e-02 -2.730331122875213623e-01 2.154974937438964844e-01 3.228627741336822510e-01 7.272776961326599121e-02 -3.692877944558858871e-04 -7.472234219312667847e-02 1.342090070247650146e-01 1.516504734754562378e-01 -4.685086607933044434e-01 2.070969939231872559e-01 7.524321228265762329e-02 -3.065025992691516876e-02 1.722694039344787598e-01 1.029397770762443542e-01 1.329741775989532471e-01 -4.695096984505653381e-02 -2.925414033234119415e-02 -3.186554610729217529e-01 1.581110060214996338e-01 -3.863477706909179688e-02 9.314313530921936035e-03 -3.719147667288780212e-02 1.636466383934020996e-01 -5.595550313591957092e-02 -1.053552106022834778e-01 -1.741483807563781738e-01
-1.648177057504653931e-01 -4.016565624624490738e-03 -6.261073350906372070e-01 8.876097202301025391e-02 -7.539135962724685669e-02 -6.386324018239974976e-02 1.564690172672271729e-01 2.650404535233974457e-02 1.041994467377662659e-01 4.343288019299507141e-02 -2.679085731506347656e-02 -1.778835803270339966e-01 -1.011389270424842834e-01 -1.366225033998489380e-01 1.800142973661422729e-02 1.264377534389495850e-01 1.883498579263687134e-01 7.989827543497085571e-02 -1.921896040439605713e-01 3.346708714962005615e-01 2.462750673294067383e-02 1.204749718308448792e-01 -1.264532655477523804e-01 -1.626831740140914917e-01 3.856009840965270996e-01 9.449230879545211792e-02 -3.276329487562179565e-02 -1.086495742201805115e-01 1.252158731222152710e-01 3.259588405489921570e-02 -1.080908775329589844e-01 -1.936579868197441101e-02
-2.921911701560020447e-02 2.765221595764160156e-01 -3.641874790191650391e-01 3.850873559713363647e-02 -2.043444663286209106e-01 1.690001487731933594e-01 -2.871236503124237061e-01 -1.097118481993675232e-01 1.810358017683029175e-01 -1.332070231437683105e-01 -2.558954358100891113e-01 -3.054515924304723740e-03 3.517941236495971680e-01 1.636657714843750000e-01 -1.230521127581596375e-01 1.774303913116455078e-01 8.347196131944656372e-02 2.208874970674514771e-01 1.173293888568878174e-01 1.478058546781539917e-01 9.122780710458755493e-02 -1.922196447849273682e-01 -1.451768130064010620e-01 1.130070090293884277e-01 2.600478529930114746e-01 1.040733084082603455e-01 -1.993529312312602997e-02 6.492032110691070557e-02 2.080710083246231079e-01 7.496102899312973022e-02 -8.960257470607757568e-02 -9.701793082058429718e-03
1.557444036006927490e-01 5.396186560392379761e-02 -2.596834599971771240e-01 1.544669568538665771e-01 -8.658260107040405273e-02 3.512043133378028870e-02 -6.787618249654769897e-02 4.784914478659629822e-02 5.656656250357627869e-02 -7.088623195886611938e-02 -7.150054723024368286e-02 -1.390576809644699097e-01 -3.378949165344238281e-01 -6.529356539249420166e-02 3.970131650567054749e-02 1.648659110069274902e-01 -1.010131910443305969e-01 2.062041759490966797e-01 -2.738183438777923584e-01 2.086673229932785034e-01 4.877645671367645264e-01 1.466863974928855896e-02 -2.121114879846572876e-01 -2.335305660963058472e-01 1.053621545433998108e-01 -3.441376984119415283e-01 -3.286897018551826477e-02 -2.373594604432582855e-02 -1.222932040691375732e-01 1.000990718603134155e-01 1.382713168859481812e-01 4.327303543686866760e-02
2.411741912364959717e-01 1.608797013759613037e-01 -1.483141630887985229e-01 2.984238862991333008e-01 -2.133818715810775757e-02 2.227787375450134277e-01 -1.868497580289840698e-01 -3.208094742149114609e-03 1.156294438987970352e-02 -1.182093247771263123e-01 -9.247440844774246216e-02 1.561800688505172729e-01 1.851094067096710205e-01 1.048940420150756836e-01 -1.491500884294509888e-01 -1.610058248043060303e-01 -4.541911929845809937e-02 3.303135037422180176e-01 -2.539772987365722656e-01 1.283859908580780029e-01 1.880909502506256104e-01 6.232729181647300720e-02 -6.920179724693298340e-02 -1.957808732986450195e-01 1.686328649520874023e-01 -2.755239903926849365e-01 3.921004831790924072e-01 1.800088025629520416e-02 1.172620281577110291e-01 -1.670561879873275757e-01 4.261432588100433350e-02 -5.451150983572006226e-02
3.098531067371368408e-01 5.475863069295883179e-02 -2.973019480705261230e-01 3.616391681134700775e-03 2.853718772530555725e-02 -6.321254372596740723e-02 -7.738935202360153198e-02 6.779877096414566040e-02 2.840904593467712402e-01 8.027177304029464722e-02 -2.187212556600570679e-02 -2.401852011680603027e-01 4.482441395521163940e-02 2.374373376369476318e-01 -4.151693582534790039e-01 7.557886093854904175e-02 2.158715426921844482e-01 2.059153914451599121e-01 -2.671360671520233154e-01 8.803212642669677734e-02 1.742010191082954407e-02 3.595835864543914795e-01 -1.114004030823707581e-01 1.362842470407485962e-01 6.562805175781250000e-02 1.690811961889266968e-01 1.556518860161304474e-02 -1.445893496274948120e-01 -3.902132064104080200e-02 1.558172106742858887e-01 -1.903420314192771912e-02 -8.065496385097503662e-02
1.861570626497268677e-01 1.595634967088699341e-02 -3.139612376689910889e-01 -2.026579976081848145e-01 -1.197389885783195496e-01 1.832371801137924194e-01 -1.262009143829345703e-01 2.537320554256439209e-01 2.776316404342651367e-01 7.027280516922473907e-03 2.609173953533172607e-02 9.075325727462768555e-02 -6.662795692682266235e-02 -8.621608465909957886e-02 -1.829434335231781006e-01 2.087963968515396118e-01 -2.368634790182113647e-01 2.636028081178665161e-02 -1.009908914566040039e-01 2.062948048114776611e-01 8.205788582563400269e-02 -1.955361813306808472e-01 5.118315294384956360e-02 -1.404865980148315430e-01 3.990419954061508179e-02 -2.443859279155731201e-01 1.637832075357437134e-01 1.265147924423217773e-01 -9.992447495460510254e-02 4.123920500278472900e-01 -2.290187180042266846e-01 9.336669743061065674e-02
2.893348634243011475e-01 -7.081634551286697388e-02 -2.314362674951553345e-01 1.150594875216484070e-01 1.170381903648376465e-02 5.360937863588333130e-02 -1.610272377729415894e-01 1.616942584514617920e-01 7.510965317487716675e-02 -5.662052333354949951e-02 -1.741399019956588745e-01 1.258357614278793335e-01 4.102439060807228088e-02 8.852256089448928833e-02 1.837349385023117065e-01 2.408483624458312988e-01 7.102397084236145020e-02 1.517087314277887344e-02 1.505952235311269760e-02 2.550150454044342041e-01 1.498800665140151978e-01 -1.725462526082992554e-01 2.029546052217483521e-01 4.000911116600036621e-02 4.818394780158996582e-01 -1.842060592025518417e-03 2.711537182331085205e-01 -1.168212294578552246e-01 3.294987082481384277e-01 -8.868242055177688599e-02 1.924556680023670197e-02 -1.771457642316818237e-01
-9.749551117420196533e-02 7.876611500978469849e-02 -4.506107568740844727e-01 5.957312509417533875e-02 -3.037972841411828995e-03 3.879814967513084412e-02 1.131195500493049622e-01 6.777168065309524536e-02 4.598566889762878418e-02 -8.803907036781311035e-02 -2.419403009116649628e-02 -2.938489019870758057e-01 -5.908958241343498230e-02 -2.046559453010559082e-01 -6.318926066160202026e-02 -2.426555566489696503e-02 2.275712043046951294e-01 6.810837239027023315e-02 -4.471770226955413818e-01 3.971517980098724365e-01 4.666733741760253906e-02 -1.460901200771331787e-01 -7.914838939905166626e-02 -1.499547958374023438e-01 2.303952723741531372e-01 8.885766379535198212e-03 5.525118857622146606e-02 -2.120342403650283813e-01 8.707977086305618286e-02 -6.775848567485809326e-02 -5.404971167445182800e-02 1.713754534721374512e-01
2.377488166093826294e-01 -1.564282923936843872e-01 -1.719368100166320801e-01 7.059682905673980713e-02 -2.081139385700225830e-02 7.364212721586227417e-02 -2.662817835807800293e-01 1.138068437576293945e-01 -4.813485592603683472e-02 1.731086224317550659e-01 2.732272148132324219e-01 2.658552490174770355e-03 2.983914129436016083e-02 1.704006195068359375e-01 -3.393830358982086182e-01 1.233462393283843994e-01 3.484948873519897461e-01 2.760004401206970215e-01 1.559652984142303467e-01 2.707900702953338623e-01 2.212010025978088379e-01 -2.571366354823112488e-02 -1.842851489782333374e-01 -3.023618645966053009e-02 2.489901334047317505e-01 1.551560312509536743e-01 -1.088551525026559830e-02 1.031643748283386230e-01 4.068135167472064495e-04 5.427270010113716125e-02 -1.488541811704635620e-01 -1.606295406818389893e-01
-1.029666289687156677e-01 1.391194015741348267e-01 -2.778013050556182861e-01 1.167632937431335449e-01 -2.997235208749771118e-02 1.469496041536331177e-01 -1.819975823163986206e-01 3.057713806629180908e-01 2.027236856520175934e-02 -2.617913484573364258e-02 2.254925817251205444e-01 -2.307818531990051270e-01 3.001117147505283356e-02 7.509710639715194702e-02 -1.672385036945343018e-01 1.968490779399871826e-01 7.232930511236190796e-02 -5.435748770833015442e-02 -2.155096530914306641e-01 3.298811018466949463e-01 2.795310318470001221e-01 -2.906156145036220551e-02 4.391614720225334167e-02 1.234555393457412720e-01 2.020797878503799438e-01 1.107940822839736938e-01 -1.045658364892005920e-01 2.169636338949203491e-01 3.475651144981384277e-01 9.007642418146133423e-02 -1.599276363849639893e-01 -1.626270711421966553e-01
2.223915308713912964e-01 -4.183560609817504883e-02 -2.581941783428192139e-01 -2.761438190937042236e-01 -9.869559109210968018e-02 -1.471374928951263428e-02 -3.663013577461242676e-01 1.843896955251693726e-01 5.184739828109741211e-02 -4.255405440926551819e-02 1.995113305747509003e-02 -7.041651755571365356e-02 -1.274800449609756470e-01 9.017858654260635376e-02 1.646645739674568176e-02 1.727333664894104004e-01 1.905797272920608521e-01 -1.070232465863227844e-01 1.112081408500671387e-01 3.940195143222808838e-01 1.858075708150863647e-01 1.823112368583679199e-01 -9.741710126399993896e-02 -1.397828012704849243e-01 6.397662684321403503e-03 -2.351013571023941040e-01 -9.594413638114929199e-02 -1.396705955266952515e-01 3.425524532794952393e-01 1.613853722810745239e-01 -1.534701883792877197e-01 1.549506280571222305e-02
2.566088140010833740e-01 4.214731752872467041e-01 -4.873889386653900146e-01 1.842405945062637329e-01 -6.815626472234725952e-02 1.792652755975723267e-01 -2.689406871795654297e-01 -1.099236458539962769e-01 1.802811324596405029e-01 -5.359354242682456970e-02 -2.126948535442352295e-01 -8.458342403173446655e-02 8.473780006170272827e-02 -1.076100976206362247e-03 -5.841888953000307083e-03 2.343542315065860748e-02 1.217299178242683411e-01 2.537159621715545654e-01 -4.879418760538101196e-02 2.383062988519668579e-01 -1.708977669477462769e-01 -9.113357216119766235e-02 4.558248445391654968e-02 -1.450294852256774902e-01 5.276141315698623657e-02 4.302439093589782715e-02 -1.284829974174499512e-01 2.180049754679203033e-02 1.619074791669845581e-01 2.208660729229450226e-02 -7.012888044118881226e-02 1.267790198326110840e-01
2.988255620002746582e-01 -8.675925433635711670e-02 -1.519726514816284180e-01 4.333705008029937744e-01 -7.892764359712600708e-02 -3.312496095895767212e-02 -1.567053198814392090e-01 3.082589991390705109e-02 3.926031589508056641e-01 -3.082402050495147705e-03 1.599101573228836060e-01 -1.423698067665100098e-01 -1.829437166452407837e-01 1.334713250398635864e-01 4.644007235765457153e-02 3.025421686470508575e-02 -1.562458723783493042e-01 1.194274798035621643e-02 -2.771366536617279053e-01 2.920186817646026611e-01 7.260541617870330811e-02 -8.152507245540618896e-02 2.060077041387557983e-01 1.784840673208236694e-01 5.153527855873107910e-02 -1.316258162260055542e-01 2.609885632991790771e-01 -6.461997050791978836e-03 -8.737997710704803467e-02 -4.261879250407218933e-02 -1.710966378450393677e-01 7.336364686489105225e-02
2.726888284087181091e-02 -6.807418167591094971e-02 -2.591642737388610840e-01 2.287988811731338501e-01 -1.970233321189880371e-01 1.377809885889291763e-02 2.833646163344383240e-02 1.794303506612777710e-01 9.916683286428451538e-02 3.499930500984191895e-01 -1.304658055305480957e-01 2.507834136486053467e-01 -9.348551183938980103e-02 -1.366967558860778809e-01 -5.397269129753112793e-02 -9.739046543836593628e-02 1.981584429740905762e-01 2.084187269210815430e-01 -1.366726458072662354e-01 2.000358700752258301e-01 -5.600871518254280090e-02 -1.380957365036010742e-01 -1.211640331894159317e-02 -6.728892773389816284e-02 9.630799293518066406e-02 -1.300869137048721313e-01 -7.001467794179916382e-02 -3.090605139732360840e-01 2.554230391979217529e-01 -2.379850149154663086e-01 -3.573618531227111816e-01 8.093330264091491699e-02
3.286495506763458252e-01 -1.534753739833831787e-01 -3.012073636054992676e-01 -3.341254964470863342e-02 6.969317048788070679e-02 -3.189883753657341003e-02 -3.735490441322326660e-01 -7.229454070329666138e-02 1.743964403867721558e-01 -1.996533758938312531e-02 2.195757478475570679e-01 -3.943032026290893555e-02 1.379008442163467407e-01 1.384673863649368286e-01 -1.426199078559875488e-01 2.112502604722976685e-01 1.332795172929763794e-01 2.849409282207489014e-01 -8.392925560474395752e-02 4.077188670635223389e-01 -2.186812693253159523e-03 2.623049318790435791e-01 -8.546362817287445068e-02 -4.290595650672912598e-02 -5.821372382342815399e-03 4.881363734602928162e-02 -4.034809302538633347e-03 -1.535067241638898849e-02 -1.791565567255020142e-01 -1.432654261589050293e-01 -1.486667841672897339e-01 -1.209755092859268188e-01
-7.573378831148147583e-02 6.433349847793579102e-02 -1.176836788654327393e-01 1.433816701173782349e-01 -1.695587188005447388e-01 3.707287609577178955e-01 -2.010231092572212219e-02 3.315028548240661621e-02 1.374275386333465576e-01 -4.438209906220436096e-02 1.074472516775131226e-01 -2.061153799295425415e-01 -1.120730116963386536e-01 2.648318000137805939e-02 -2.904146313667297363e-01 1.395609825849533081e-01 -6.477642804384231567e-02 9.059594571590423584e-02 -4.560388326644897461e-01 1.758146136999130249e-01 2.336281687021255493e-01 1.936273872852325439e-01 -9.429936856031417847e-02 3.052263557910919189e-01 -1.763470470905303955e-01 1.553015708923339844e-01 -2.359994873404502869e-02 8.914849162101745605e-02 1.951205134391784668e-01 4.079986829310655594e-03 -2.009993344545364380e-01 -9.184166043996810913e-02
2.663965821266174316e-01 -2.894278243184089661e-02 -4.707696661353111267e-02 2.702591717243194580e-01 -3.303138613700866699e-01 -1.219651550054550171e-01 -1.049862578511238098e-01 -4.778370633721351624e-02 1.517103314399719238e-01 5.808283761143684387e-02 -1.476769596338272095e-01 1.927230358123779297e-01 -4.361966624855995178e-02 3.520763218402862549e-01 -2.241104543209075928e-01 1.476716995239257812e-02 -3.428046358749270439e-03 1.827537566423416138e-01 4.523163661360740662e-02 3.274081051349639893e-01 -1.973617523908615112e-01 3.826857730746269226e-02 -1.782819479703903198e-01 -1.237943246960639954e-01 -1.016076505184173584e-01 -7.984632253646850586e-02 1.332076638936996460e-01 -1.730590909719467163e-01 2.945216298103332520e-01 9.213326498866081238e-03 -2.200068682432174683e-01 -1.555761843919754028e-01
9.003635495901107788e-02 -2.300898544490337372e-02 -2.892809510231018066e-01 4.462088271975517273e-02 -9.774838574230670929e-03 2.500441670417785645e-01 -5.783806368708610535e-02 -5.231259390711784363e-02 8.788410574197769165e-02 2.123856917023658752e-02 -3.599317371845245361e-01 1.233773678541183472e-01 -9.379493445158004761e-02 7.516654580831527710e-02 -1.635906249284744263e-01 6.239002570509910583e-02 3.131494522094726562e-01 -6.638309452682733536e-03 -2.632705867290496826e-01 4.741166234016418457e-01 -1.143874078989028931e-01 1.168968155980110168e-02 -2.690403722226619720e-02 1.047545671463012695e-01 1.427161544561386108e-01 -2.542571723461151123e-01 3.138975203037261963e-01 6.407839059829711914e-02 -1.437696516513824463e-01 -1.021112594753503799e-02 -1.124467030167579651e-01 2.733422443270683289e-02
-1.264382004737854004e-01 6.318947672843933105e-02 -2.398187220096588135e-01 2.486193776130676270e-01 -3.602361306548118591e-02 2.352049648761749268e-01 -9.883700311183929443e-02 3.625020086765289307e-01 8.532570302486419678e-02 -5.978512391448020935e-02 8.917365223169326782e-02 -1.181415840983390808e-01 1.437299791723489761e-02 -1.718068495392799377e-03 -8.462657220661640167e-03 2.048651576042175293e-01 1.804060637950897217e-01 2.806566655635833740e-03 -6.101087108254432678e-02 5.003625750541687012e-01 1.718466728925704956e-01 -1.138606816530227661e-01 1.756537333130836487e-02 -4.230746254324913025e-02 1.786575913429260254e-01 5.207777139730751514e-04 -2.418037652969360352e-01 4.718135669827461243e-02 2.790628969669342041e-01 -4.288151115179061890e-02 -2.267510890960693359e-01 -1.814033836126327515e-01
-5.189821496605873108e-02 4.505346994847059250e-03 -4.858652353286743164e-01 2.659078538417816162e-01 -1.519006863236427307e-02 1.887809187173843384e-01 -1.227072253823280334e-01 -2.416988275945186615e-02 -3.236269578337669373e-02 -1.252827793359756470e-01 -2.126030623912811279e-01 -1.476879119873046875e-01 -5.370763130486011505e-03 -3.170463442802429199e-01 -1.834648698568344116e-01 1.289865970611572266e-01 4.206152632832527161e-02 2.341946810483932495e-01 -2.942499816417694092e-01 2.223406359553337097e-02 4.848647862672805786e-02 -1.762397438287734985e-01 -6.683801859617233276e-02 1.538646519184112549e-01 1.423186361789703369e-01 -2.070451155304908752e-02 2.730386555194854736e-01 -1.967022866010665894e-01 3.961541876196861267e-02 2.236062884330749512e-01 5.732030048966407776e-02 -1.018742769956588745e-01
-1.236368343234062195e-01 5.408217757940292358e-02 -5.630514025688171387e-01 7.565315067768096924e-02 -9.637446701526641846e-02 -1.295547634363174438e-01 1.498178690671920776e-01 -1.649699360132217407e-01 -5.140176415443420410e-02 2.903095155488699675e-04 3.486358374357223511e-02 -1.945244371891021729e-01 -1.156305819749832153e-01 -2.655527554452419281e-02 -1.524953097105026245e-01 -3.525739535689353943e-02 1.951770335435867310e-01 -2.413916401565074921e-02 -2.048908025026321411e-01 4.137776494026184082e-01 1.723637245595455170e-02 -6.716158241033554077e-02 -2.040875107049942017e-01 -9.901387989521026611e-02 1.955666542053222656e-01 -1.165746971964836121e-01 1.057760640978813171e-01 -1.636536568403244019e-01 3.134021461009979248e-01 5.973283201456069946e-02 3.892744705080986023e-02 4.232127591967582703e-02
9.455587714910507202e-02 -3.024024143815040588e-02 -2.375490218400955200e-01 3.109737336635589600e-01 1.041478142142295837e-01 8.273825049400329590e-02 1.395113468170166016e-01 -3.214609250426292419e-02 1.809047460556030273e-01 2.810076177120208740e-01 2.238940298557281494e-01 -1.675747036933898926e-01 -2.592630982398986816e-01 1.343121677637100220e-01 -4.127939417958259583e-02 2.188335210084915161e-01 1.158365309238433838e-01 2.172060459852218628e-01 -1.221612393856048584e-01 2.707713544368743896e-01 3.839522898197174072e-01 -1.611794531345367432e-01 3.364170342683792114e-02 1.633877456188201904e-01 4.479485563933849335e-03 6.117593869566917419e-02 1.436826288700103760e-01 -9.218843281269073486e-02 -7.112509757280349731e-02 -5.540028959512710571e-02 -2.400954663753509521e-01 1.591482162475585938e-01
3.725445568561553955e-01 1.056827455759048462e-01 -1.810555905103683472e-01 2.256479710340499878e-01 1.420423239469528198e-01 2.922097034752368927e-02 -1.254343390464782715e-01 5.115419626235961914e-02 1.828200519084930420e-01 3.181771934032440186e-02 1.351429820060729980e-01 -2.529010642319917679e-03 8.308949321508407593e-02 6.383600085973739624e-02 -3.709441423416137695e-01 5.477152392268180847e-02 1.589125692844390869e-01 1.809873580932617188e-01 -3.415485620498657227e-01 1.675154417753219604e-01 1.490310877561569214e-01 3.344747126102447510e-01 -7.781993597745895386e-02 2.063685804605484009e-01 2.398950047791004181e-02 -2.792469970881938934e-02 6.256911158561706543e-02 -2.891774177551269531e-01 -4.396007210016250610e-02 1.633862107992172241e-01 6.619152426719665527e-02 -1.237848624587059021e-01
3.271338064223527908e-03 4.841960221529006958e-02 -2.100237160921096802e-01 5.881284177303314209e-02 -3.553040027618408203e-01 -2.352374978363513947e-02 5.033166706562042236e-02 -7.986240833997726440e-02 2.572158277034759521e-01 -1.050827465951442719e-02 -1.122218519449234009e-01 6.939045339822769165e-02 4.324921220541000366e-02 -6.906352937221527100e-02 -2.267156727612018585e-02 -1.506351381540298462e-01 -4.407182335853576660e-02 2.740763500332832336e-02 -3.329338133335113525e-01 3.272764980792999268e-01 3.208862543106079102e-01 -1.194083765149116516e-01 3.418369591236114502e-02 2.331642657518386841e-01 2.444639205932617188e-01 -1.457704231142997742e-02 -1.166550144553184509e-01 -1.955142989754676819e-02 3.483660221099853516e-01 1.564399152994155884e-01 -1.509601175785064697e-01 -2.546570003032684326e-01
3.108230046927928925e-02 -4.596657305955886841e-02 -3.316419720649719238e-01 1.401033550500869751e-01 -1.527220606803894043e-01 -2.562995254993438721e-01 -2.330449223518371582e-01 -2.353084683418273926e-01 1.772190630435943604e-01 -3.142390772700309753e-02 -2.820067480206489563e-02 -2.460769936442375183e-02 -2.194168865680694580e-01 -4.089555516839027405e-02 -4.433319345116615295e-02 1.060288324952125549e-01 1.679745465517044067e-01 2.893071472644805908e-01 -1.513344496488571167e-01 5.254632979631423950e-02 -1.131716817617416382e-01 6.363951414823532104e-02 3.096086084842681885e-01 2.209722995758056641e-01 -1.714581437408924103e-02 -4.629207402467727661e-02 1.926857978105545044e-02 -4.337061569094657898e-02 4.077820181846618652e-01 2.330240607261657715e-02 -2.924485504627227783e-01 -1.250097751617431641e-01
1.626960337162017822e-01 -8.819677680730819702e-02 -4.472199380397796631e-01 2.623778581619262695e-01 4.985393024981021881e-03 4.887770861387252808e-02 -6.386364251375198364e-02 -1.727307736873626709e-01 2.892575562000274658e-01 1.546798944473266602e-01 -1.680096685886383057e-01 -2.582948505878448486e-01 -1.821652948856353760e-01 -1.581603288650512695e-01 -5.280056037008762360e-03 4.875294119119644165e-02 7.467377185821533203e-02 1.417602598667144775e-01 -2.049879431724548340e-01 2.430220097303390503e-01 1.815126985311508179e-01 -1.076671555638313293e-01 3.262776881456375122e-02 3.905135020613670349e-02 -7.044483721256256104e-02 -8.972197771072387695e-02 2.946434319019317627e-01 1.619712822139263153e-02 2.585251070559024811e-02 2.353278994560241699e-01 2.406442612409591675e-01 9.749254584312438965e-02
2.593144774436950684e-01 -3.386895954608917236e-01 -1.069685220718383789e-01 2.770298719406127930e-02 -1.144535914063453674e-01 1.093532145023345947e-02 1.145782414823770523e-03 3.477151989936828613e-01 4.686830192804336548e-02 -5.375630781054496765e-02 2.289973050355911255e-01 -1.248546969145536423e-02 9.914344549179077148e-02 -1.627696305513381958e-01 -1.981638371944427490e-01 1.923640817403793335e-01 1.489614993333816528e-01 2.888679802417755127e-01 -2.060262560844421387e-01 2.908228635787963867e-01 1.234961748123168945e-01 6.959791481494903564e-02 3.177804499864578247e-02 -7.245746254920959473e-02 2.173387557268142700e-01 2.389440536499023438e-01 -3.372665122151374817e-02 -2.924601435661315918e-01 1.287153512239456177e-01 1.112444028258323669e-01 -1.368779689073562622e-01 6.113741546869277954e-02
2.414961755275726318e-01 9.471581876277923584e-02 -1.824424564838409424e-01 4.171907305717468262e-01 -2.712567746639251709e-01 1.519598960876464844e-01 -5.586625635623931885e-02 2.413472831249237061e-01 2.743123471736907959e-01 -1.560485810041427612e-01 -2.334835380315780640e-02 -4.382592160254716873e-03 3.817006200551986694e-02 -1.353209652006626129e-02 6.160651892423629761e-02 2.314917445182800293e-01 1.987148970365524292e-01 6.367165595293045044e-02 -1.908379495143890381e-01 1.066738087683916092e-02 1.776774674654006958e-01 -4.294192418456077576e-02 -1.792680323123931885e-01 2.777066230773925781e-01 -2.285665273666381836e-01 2.670919895172119141e-01 8.454165607690811157e-02 -4.852529987692832947e-02 2.022848874330520630e-01 3.231567330658435822e-03 6.249417364597320557e-02 8.650638908147811890e-02
-1.741062849760055542e-02 8.536796271800994873e-02 -4.613014161586761475e-01 1.125748232007026672e-01 -1.603893190622329712e-01 -2.424929440021514893e-01 4.775892943143844604e-03 1.809656023979187012e-01 -7.883537560701370239e-03 -4.356909543275833130e-02 -5.330335721373558044e-02 -1.608870774507522583e-01 -3.397088348865509033e-01 -1.307370141148567200e-02 -6.069192662835121155e-02 1.947136819362640381e-01 6.358549743890762329e-02 1.855304688215255737e-01 -3.904570639133453369e-01 1.109114661812782288e-01 1.719247847795486450e-01 2.488704770803451538e-02 9.075099229812622070e-02 -1.632184684276580811e-01 1.335116326808929443e-01 -1.346987485885620117e-01 -9.085735678672790527e-02 -3.089670240879058838e-01 6.417256593704223633e-02 -3.356532007455825806e-02 4.362232610583305359e-02 2.160402089357376099e-01
-2.948701567947864532e-02 1.492153555154800415e-01 1.641743257641792297e-02 2.833102643489837646e-01 -7.777924835681915283e-02 2.203662097454071045e-01 -2.098987847566604614e-01 1.602780190296471119e-03 1.605215370655059814e-01 3.814992681145668030e-02 2.561165019869804382e-02 -1.361803263425827026e-01 1.442505866289138794e-01 1.041125282645225525e-01 -1.423513591289520264e-01 4.859107434749603271e-01 -1.011170893907546997e-01 1.513640880584716797e-01 4.051603749394416809e-02 3.398109376430511475e-01 1.289192885160446167e-01 1.536979824304580688e-01 -3.734094649553298950e-02 -1.375384777784347534e-01 2.850187569856643677e-02 -3.168615996837615967e-01 2.157708406448364258e-01 1.258148439228534698e-02 2.483059763908386230e-01 -1.822668015956878662e-01 1.501855719834566116e-02 9.685561805963516235e-02
2.297663241624832153e-01 3.412041664123535156e-01 -1.193850114941596985e-01 2.080153226852416992e-01 4.677650704979896545e-02 2.330971211194992065e-01 -4.260601848363876343e-02 2.243643701076507568e-01 -1.443748176097869873e-02 -1.669877022504806519e-01 -1.799104958772659302e-01 -1.115465760231018066e-01 4.670914262533187866e-02 -1.329366117715835571e-01 -2.259854413568973541e-02 -1.253868080675601959e-02 1.683164089918136597e-01 3.126512467861175537e-01 -2.408239692449569702e-01 4.343539476394653320e-02 6.910559535026550293e-02 -9.167769551277160645e-02 1.207009255886077881e-01 1.575763076543807983e-01 3.208732306957244873e-01 -1.414917856454849243e-01 2.468063533306121826e-01 -2.306144125759601593e-02 1.052339598536491394e-01 4.547267779707908630e-02 -3.431132435798645020e-01 -1.316232830286026001e-01
-5.928948894143104553e-02 -1.119660288095474243e-01 -2.112950086593627930e-01 1.860174536705017090e-01 -1.347037553787231445e-01 6.597299873828887939e-02 -7.065473496913909912e-02 -2.006514668464660645e-01 2.070471793413162231e-01 2.576147913932800293e-01 -5.761286616325378418e-02 -1.128084063529968262e-01 -1.138689741492271423e-01 -8.780971169471740723e-02 -4.710677638649940491e-02 1.394541189074516296e-02 2.099611461162567139e-01 2.028319053351879120e-02 -4.996528327465057373e-01 4.049060344696044922e-01 1.313727796077728271e-01 5.400831345468759537e-03 1.558408979326486588e-02 1.313382685184478760e-01 5.432896688580513000e-02 -1.498372256755828857e-01 3.247713148593902588e-01 1.638074666261672974e-01 1.083041355013847351e-01 -9.641039371490478516e-02 -1.138206794857978821e-01 -6.333317607641220093e-02
-1.017170259729027748e-03 -2.290523201227188110e-01 -4.545308053493499756e-01 3.679296672344207764e-01 3.042791225016117096e-02 -1.399240493774414062e-01 4.849081858992576599e-02 -8.682253956794738770e-02 3.798322379589080811e-01 1.796990334987640381e-01 -4.264438524842262268e-02 1.784069091081619263e-01 -2.203889638185501099e-01 9.462281316518783569e-02 -1.765785217285156250e-01 -1.041534468531608582e-01 3.927851468324661255e-02 5.301975831389427185e-02 -1.860644370317459106e-01 3.053832054138183594e-01 1.140403449535369873e-01 -9.773637866601347923e-04 -4.423138126730918884e-02 -2.993744611740112305e-02 -1.087840422987937927e-01 3.167051449418067932e-02 7.295140624046325684e-02 1.319252550601959229e-01 -1.407839953899383545e-01 -1.470070481300354004e-01 -1.929833143949508667e-01 -5.546561256051063538e-02
-2.528431126847863197e-03 -2.383139729499816895e-02 -1.767562031745910645e-01 2.038269788026809692e-01 -1.315544992685317993e-01 1.278848797082901001e-01 -1.736146658658981323e-01 4.032868146896362305e-02 1.314613372087478638e-01 8.733806759119033813e-02 1.602296531200408936e-01 -2.790704965591430664e-01 -1.209442038089036942e-02 -1.249823346734046936e-01 -1.293955147266387939e-01 2.499335855245590210e-01 1.368878036737442017e-01 -9.890695102512836456e-03 -9.652439504861831665e-02 4.123218059539794922e-01 4.554656445980072021e-01 5.409052968025207520e-02 -4.161736369132995605e-02 4.631209000945091248e-02 1.498011685907840729e-02 5.956595391035079956e-02 7.582781463861465454e-02 1.709609776735305786e-01 -1.593794822692871094e-01 -2.658722549676895142e-02 -3.308754861354827881e-01 2.258670181035995483e-01
5.149569362401962280e-02 2.344441115856170654e-01 -3.077897056937217712e-02 -7.454057782888412476e-02 7.660575956106185913e-02 2.665843442082405090e-02 -1.610553711652755737e-01 -1.174361631274223328e-01 2.875873446464538574e-01 -8.646135777235031128e-02 -2.236933857202529907e-01 -4.686942789703607559e-03 -1.946471929550170898e-01 -1.091536730527877808e-01 -4.472776353359222412e-01 1.793016940355300903e-01 1.538149863481521606e-01 3.279463648796081543e-01 3.174527734518051147e-02 3.362466394901275635e-01 -5.708122625946998596e-02 1.710186004638671875e-01 -7.289794087409973145e-02 1.435422450304031372e-01 2.960280776023864746e-01 3.866307064890861511e-02 5.821228399872779846e-02 -2.128614783287048340e-01 5.254821479320526123e-02 1.034133434295654297e-01 -1.102399602532386780e-01 1.357136946171522141e-02
3.703216314315795898e-01 2.804438408929854631e-04 -3.562302887439727783e-01 1.047580242156982422e-01 -3.561172783374786377e-01 1.247779875993728638e-01 -1.029566675424575806e-02 1.952787674963474274e-02 1.425572484731674194e-01 1.662920415401458740e-01 1.662895679473876953e-01 9.093590825796127319e-02 5.552651360630989075e-02 3.734863176941871643e-02 -2.059080600738525391e-01 -7.254537194967269897e-03 3.055010437965393066e-01 3.526483103632926941e-02 -2.483049482107162476e-01 2.891647815704345703e-01 -2.775417640805244446e-02 1.294527798891067505e-01 -1.870069950819015503e-01 2.126803249120712280e-01 -8.214841783046722412e-02 -5.440060794353485107e-02 -1.412743628025054932e-01 -1.418615877628326416e-01 -2.079511433839797974e-01 1.257150433957576752e-02 -2.575268968939781189e-02 -1.408903002738952637e-01
1.732258647680282593e-01 -7.472691684961318970e-02 -4.271411597728729248e-01 -8.997203409671783447e-02 -3.623405694961547852e-01 -2.779034525156021118e-02 -2.418420091271400452e-02 6.648300588130950928e-02 1.913382858037948608e-01 1.660314202308654785e-01 -5.191176314838230610e-04 1.363405287265777588e-01 3.897634744644165039e-01 8.546397835016250610e-02 -1.853067614138126373e-02 8.977659046649932861e-02 2.189240753650665283e-01 3.350731134414672852e-01 -2.046526223421096802e-01 1.993475258350372314e-01 1.239747107028961182e-01 -1.331985443830490112e-01 2.353033795952796936e-02 -3.263819590210914612e-02 5.280111730098724365e-02 4.913057759404182434e-02 -7.775969058275222778e-02 -1.336008757352828979e-01 -4.376144707202911377e-02 -1.411345005035400391e-01 1.974591910839080811e-01 -1.411792486906051636e-01
1.006228849291801453e-01 -1.197860166430473328e-01 -4.264931678771972656e-01 1.369691640138626099e-01 4.242945089936256409e-02 4.106237739324569702e-02 1.856416761875152588e-01 -3.511675819754600525e-02 4.706320539116859436e-02 1.276890188455581665e-01 2.902642451226711273e-02 -2.946475744247436523e-01 -1.398570388555526733e-01 -1.142951250076293945e-01 -2.074691504240036011e-01 -4.357035085558891296e-02 2.459778077900409698e-02 3.109976947307586670e-01 -1.056426092982292175e-01 4.055178165435791016e-01 3.331631422042846680e-01 -9.466435760259628296e-02 -1.772041060030460358e-02 7.208298146724700928e-02 -7.878149300813674927e-02 -4.307631775736808777e-02 -7.682089507579803467e-02 3.326508402824401855e-01 1.343616005033254623e-02 -5.993838980793952942e-02 -1.573570966720581055e-01 1.973711699247360229e-02
-4.695702344179153442e-03 1.422904282808303833e-01 -2.746189832687377930e-01 7.003401219844818115e-02 -6.763441115617752075e-02 1.169506609439849854e-01 5.369473947212100029e-04 7.184020942077040672e-04 2.004782259464263916e-01 9.182627499103546143e-02 -2.742079272866249084e-02 -1.945071071386337280e-01 1.962655633687973022e-01 9.959739446640014648e-02 -2.839702069759368896e-01 4.958909153938293457e-01 -1.562616229057312012e-01 7.274991273880004883e-02 -5.476241186261177063e-02 1.430696994066238403e-01 9.924192726612091064e-02 -7.635857909917831421e-02 1.721788644790649414e-01 -2.839575409889221191e-01 -7.548027485609054565e-02 -2.605361640453338623e-01 9.021711349487304688e-02 2.726376242935657501e-02 3.584380447864532471e-01 -6.841035932302474976e-02 1.093004420399665833e-01 1.107470467686653137e-01
-1.741669178009033203e-01 -3.202662765979766846e-01 -3.619711697101593018e-01 1.178813576698303223e-01 -3.394828736782073975e-01 1.633825004100799561e-01 -9.268654510378837585e-03 2.336303293704986572e-01 7.820024341344833374e-02 1.879828749224543571e-03 -1.390916258096694946e-01 -1.808739900588989258e-01 4.525466263294219971e-02 -4.820574820041656494e-02 -1.103341430425643921e-01 1.239745765924453735e-01 -2.664748132228851318e-01 -3.920482471585273743e-03 -1.198932304978370667e-01 3.516493737697601318e-01 3.656307235360145569e-02 -2.262240159325301647e-04 -1.725699603557586670e-01 1.827107667922973633e-01 -1.297397613525390625e-01 -1.974505931138992310e-01 1.953411400318145752e-01 3.175960481166839600e-02 5.759582296013832092e-02 4.285822436213493347e-02 -1.977963149547576904e-01 1.504961997270584106e-01
-5.609508603811264038e-02 -2.107445150613784790e-01 -5.074744224548339844e-01 3.076682984828948975e-01 -1.927820779383182526e-02 1.113171949982643127e-01 1.847811602056026459e-02 1.151664480566978455e-01 -1.249151900410652161e-01 -1.375934630632400513e-01 4.542981088161468506e-02 4.182678530924022198e-04 -1.481842100620269775e-01 -6.240213289856910706e-03 -1.090462412685155869e-02 6.771736312657594681e-03 2.526659667491912842e-01 1.878517270088195801e-01 -1.897376477718353271e-01 2.346061766147613525e-01 2.068507969379425049e-01 4.613715410232543945e-02 -5.719412118196487427e-02 -2.109035402536392212e-01 8.901254832744598389e-02 4.256902635097503662e-02 -2.412167638540267944e-01 -2.648576535284519196e-02 3.580209016799926758e-01 5.151296779513359070e-02 6.625529378652572632e-02 -1.686390787363052368e-01
3.728790208697319031e-02 -1.027999073266983032e-01 -1.683043390512466431e-01 1.023496091365814209e-01 -3.117122650146484375e-01 2.101190984249114990e-01 -4.472698271274566650e-01 2.311170250177383423e-01 4.120752960443496704e-02 4.123806580901145935e-02 1.838111877441406250e-01 -3.946067765355110168e-02 -7.734127342700958252e-02 6.343679875135421753e-02 -2.996881604194641113e-01 1.974281817674636841e-01 2.789844386279582977e-02 -4.599756002426147461e-02 6.016288697719573975e-02 3.025808036327362061e-01 -1.767347604036331177e-01 1.629064977169036865e-01 -7.973981648683547974e-02 -2.528258562088012695e-01 2.168011516332626343e-01 -2.068660557270050049e-01 1.758649349212646484e-01 9.389807283878326416e-02 -4.948273301124572754e-02 -7.298982143402099609e-02 -2.518847212195396423e-02 -1.133445426821708679e-01
2.582239806652069092e-01 -2.189741134643554688e-01 -2.249735444784164429e-01 6.035964563488960266e-02 -2.855531275272369385e-01 -4.607859998941421509e-03 6.550844013690948486e-02 4.082940220832824707e-01 1.976946741342544556e-01 -3.791254013776779175e-02 3.173800706863403320e-01 -8.033040910959243774e-02 5.245025455951690674e-02 -1.721009910106658936e-01 -2.732808589935302734e-01 7.068200409412384033e-02 1.274877041578292847e-01 1.508533656597137451e-01 -1.803456544876098633e-01 4.793091118335723877e-02 1.649487018585205078e-01 1.412362158298492432e-01 -1.129087433218955994e-01 5.863110534846782684e-03 1.915050894021987915e-01 2.870056331157684326e-01 4.289539530873298645e-02 -1.574407517910003662e-01 1.464350968599319458e-01 -2.379013970494270325e-02 -1.316859573125839233e-01 -3.253079717978835106e-03
4.870278760790824890e-02 -1.148755848407745361e-01 -1.523757912218570709e-02 9.222819656133651733e-02 -5.188617482781410217e-02 2.080951333045959473e-01 1.574184373021125793e-02 1.130844801664352417e-01 2.158374488353729248e-01 -1.050210818648338318e-01 3.225525021553039551e-01 5.734210833907127380e-02 1.737634241580963135e-01 -1.448355764150619507e-01 -4.923068284988403320e-01 1.036133058369159698e-02 -2.901344327256083488e-03 2.481598109006881714e-01 -4.621773958206176758e-01 2.628333307802677155e-02 1.704849451780319214e-01 9.856636822223663330e-02 -2.614822983741760254e-01 8.761207014322280884e-02 1.257924735546112061e-01 8.683238923549652100e-02 -7.900799065828323364e-02 -1.390237808227539062e-01 4.724248498678207397e-02 -1.858120225369930267e-02 -1.162992864847183228e-01 4.814293980598449707e-02
2.149064987897872925e-01 1.500555574893951416e-01 -1.131669431924819946e-01 2.055923640727996826e-01 -2.014334648847579956e-01 -1.028432324528694153e-01 6.193765997886657715e-02 4.467788636684417725e-01 2.457465231418609619e-01 -5.186862871050834656e-02 -1.280227899551391602e-01 -3.662640228867530823e-03 -1.302188038825988770e-01 2.048349231481552124e-01 -2.544550299644470215e-01 9.428189136087894440e-03 1.574716717004776001e-01 3.108624815940856934e-01 -6.110486015677452087e-02 2.747091837227344513e-02 -1.175470184534788132e-02 7.707510143518447876e-02 -2.749638557434082031e-01 -7.588865607976913452e-02 4.824218526482582092e-02 1.949397772550582886e-01 2.388284951448440552e-01 1.028237044811248779e-01 1.191990748047828674e-01 -1.579751819372177124e-01 -1.066810861229896545e-01 -2.157272696495056152e-01
1.705198884010314941e-01 1.115643009543418884e-01 -4.523782432079315186e-01 9.370311349630355835e-02 -1.861648857593536377e-01 -1.307693216949701309e-02 1.627016663551330566e-01 -1.666813790798187256e-01 8.467256277799606323e-02 -2.082393318414688110e-02 1.155924648046493530e-01 3.452251255512237549e-01 -3.143715262413024902e-01 6.220655515789985657e-02 -2.423829287290573120e-01 1.012588888406753540e-01 -2.408096641302108765e-01 1.099136769771575928e-01 9.061429649591445923e-03 2.091616094112396240e-01 9.004507958889007568e-02 -3.433708846569061279e-02 -6.830646842718124390e-02 4.066742584109306335e-02 1.731070280075073242e-01 -7.542559504508972168e-02 -7.336618751287460327e-02 5.862289667129516602e-02 1.577238738536834717e-01 2.674075365066528320e-01 -1.410053670406341553e-01 2.321030944585800171e-01
2.115061879158020020e-01 1.654359400272369385e-01 -1.514762043952941895e-01 1.405505463480949402e-02 2.246626466512680054e-02 9.718679822981357574e-03 1.666282415390014648e-01 1.036796793341636658e-01 5.174669623374938965e-01 -2.001727670431137085e-01 1.068066284060478210e-01 1.140264272689819336e-01 7.769078761339187622e-02 5.928119644522666931e-02 -3.172884881496429443e-01 2.518784403800964355e-01 -4.830837249755859375e-02 5.935044586658477783e-02 -1.659675538539886475e-01 3.150531053543090820e-01 -2.296628663316369057e-03 1.006316244602203369e-01 9.419822692871093750e-02 3.560432791709899902e-02 -2.788040600717067719e-02 -3.429786860942840576e-02 -2.134964615106582642e-02 -2.389035671949386597e-01 1.833274960517883301e-02 -2.670851349830627441e-01 -2.656750977039337158e-01 -7.108402252197265625e-02
1.399043351411819458e-01 -1.214065775275230408e-01 -5.041502714157104492e-01 -1.349735260009765625e-01 1.210099533200263977e-01 1.406534314155578613e-01 -2.927055954933166504e-01 -3.706536069512367249e-02 2.392457574605941772e-01 3.439994528889656067e-02 4.990538116544485092e-03 -4.754131287336349487e-02 -1.469120476394891739e-02 3.786962106823921204e-02 -2.989477515220642090e-01 1.283368170261383057e-01 2.921523749828338623e-01 -1.380721479654312134e-01 -1.536739319562911987e-01 2.337143421173095703e-01 1.687096208333969116e-01 1.719385832548141479e-01 -4.277466796338558197e-03 1.464957296848297119e-01 -1.278082132339477539e-01 -1.312641352415084839e-01 -1.310762465000152588e-01 -2.797584980726242065e-02 -6.808251142501831055e-02 9.797715395689010620e-02 -1.838994324207305908e-01 -2.046588957309722900e-01
1.632640212774276733e-01 2.389083419984672219e-05 -1.509526371955871582e-01 9.766273200511932373e-02 -1.480899304151535034e-01 -1.178595721721649170e-01 -3.226277530193328857e-01 -1.845925599336624146e-01 2.856948040425777435e-02 -1.887119412422180176e-01 -3.150682151317596436e-02 -6.119766831398010254e-02 -9.103418886661529541e-02 -5.099080130457878113e-02 -1.411963999271392822e-01 8.552484959363937378e-02 5.118409916758537292e-02 1.147529557347297668e-01 -1.973347216844558716e-01 1.662767082452774048e-01 1.674194633960723877e-01 -8.973030745983123779e-02 -1.476612389087677002e-01 4.474828839302062988e-01 -8.996081352233886719e-02 3.365770727396011353e-02 -7.001022994518280029e-02 -2.410387098789215088e-01 3.934460878372192383e-01 -2.550074160099029541e-01 -2.154124528169631958e-01 -9.365165978670120239e-02
3.610373139381408691e-01 2.038331031799316406e-01 -2.390002310276031494e-01 1.341401189565658569e-01 -2.501316182315349579e-02 1.152488216757774353e-01 -8.530163764953613281e-02 1.665203124284744263e-01 2.846305370330810547e-01 1.382474601268768311e-01 1.265551149845123291e-01 1.100640743970870972e-02 1.582926139235496521e-02 4.365942254662513733e-02 -3.351970613002777100e-01 3.197813034057617188e-01 2.992934314534068108e-03 1.582260727882385254e-01 -7.143243402242660522e-02 1.470659971237182617e-01 2.860584855079650879e-01 6.918302178382873535e-02 6.110665947198867798e-02 -1.342138797044754028e-01 1.845095157623291016e-01 -2.771851047873497009e-02 -6.992017477750778198e-02 -2.923675477504730225e-01 -2.282223552465438843e-01 -4.724261537194252014e-02 -1.686259955167770386e-01 -5.447737127542495728e-02
3.113725408911705017e-02 9.045368432998657227e-02 -4.039512574672698975e-01 3.507944941520690918e-01 -2.691190540790557861e-01 7.454943377524614334e-03 3.858917579054832458e-02 2.548631466925144196e-02 1.106411442160606384e-01 -1.406636834144592285e-01 6.363881379365921021e-02 -7.470493763685226440e-02 -3.116219639778137207e-01 -2.685485482215881348e-01 -1.284419298171997070e-01 1.259769946336746216e-01 1.974174231290817261e-01 7.510662078857421875e-02 -9.529630094766616821e-02 1.610431224107742310e-01 1.934286020696163177e-02 3.313161730766296387e-01 1.124183740466833115e-02 7.652561366558074951e-02 1.169437691569328308e-01 6.807392835617065430e-02 -1.300035417079925537e-01 -2.520700097084045410e-01 2.332218736410140991e-01 -1.080361232161521912e-01 -1.413741800934076309e-02 -1.611560285091400146e-01
2.703993320465087891e-01 -2.594268023967742920e-01 -1.116702184081077576e-01 1.072139851748943329e-02 -1.618975251913070679e-01 -8.172423392534255981e-02 2.360094785690307617e-01 2.183585613965988159e-01 3.099016249179840088e-01 -1.616565734148025513e-01 5.588857829570770264e-02 -1.389320939779281616e-01 2.843807339668273926e-01 7.692434638738632202e-02 6.435132119804620743e-03 1.838933974504470825e-01 6.378736346960067749e-02 7.708436250686645508e-02 -3.811594545841217041e-01 3.778301924467086792e-02 1.010897234082221985e-01 -3.875938057899475098e-02 -1.539529412984848022e-01 -4.761341959238052368e-02 2.462495267391204834e-01 7.850012183189392090e-02 5.367292091250419617e-02 -1.205888316035270691e-01 2.117977887392044067e-01 -6.964534521102905273e-03 -2.906502485275268555e-01 -1.935508102178573608e-01
6.503147631883621216e-02 -6.977075338363647461e-02 -8.354241400957107544e-02 -1.029914021492004395e-01 1.487326174974441528e-01 1.249039098620414734e-01 -3.588502407073974609e-01 1.619602590799331665e-01 3.060739040374755859e-01 3.743261098861694336e-02 -3.045599721372127533e-02 5.388488620519638062e-02 -1.367910802364349365e-01 -5.871362611651420593e-02 -1.833248287439346313e-01 3.760591745376586914e-01 1.059858947992324829e-01 1.874451637268066406e-01 -4.533590003848075867e-02 3.690215647220611572e-01 -1.134740412235260010e-01 3.336503505706787109e-01 -1.102687139064073563e-02 7.318409532308578491e-02 1.934273838996887207e-01 -1.753162294626235962e-01 5.332322791218757629e-02 9.442203678190708160e-03 6.675294786691665649e-02 1.602717302739620209e-02 -6.071523204445838928e-02 -3.012132346630096436e-01
1.583648025989532471e-01 -2.993360459804534912e-01 -1.501380801200866699e-01 -8.069200068712234497e-02 -9.846600145101547241e-02 -5.012793093919754028e-02 -8.015271276235580444e-02 2.960017919540405273e-01 1.444898396730422974e-01 2.536942064762115479e-01 7.325334101915359497e-02 -1.084405556321144104e-01 -2.462145686149597168e-02 -1.757361292839050293e-01 -4.531988799571990967e-01 2.269708067178726196e-01 3.222594410181045532e-02 3.021812140941619873e-01 -9.892125427722930908e-02 1.565709859132766724e-01 2.105870693922042847e-01 9.307217597961425781e-02 -1.268651336431503296e-01 -1.236103624105453491e-01 2.196127772331237793e-01 1.263038963079452515e-01 9.834589064121246338e-02 -9.730371646583080292e-03 1.782721132040023804e-01 1.765809357166290283e-01 -7.375781983137130737e-02 7.662687450647354126e-02
2.004687190055847168e-01 1.993025690317153931e-01 -1.611347198486328125e-01 1.868284493684768677e-01 3.831194341182708740e-02 1.957364529371261597e-01 -2.059198617935180664e-01 -7.370577752590179443e-02 -1.297392137348651886e-02 1.454431414604187012e-01 1.710921339690685272e-02 2.397857755422592163e-01 -8.482174575328826904e-02 2.666089832782745361e-01 -2.083333283662796021e-01 1.955500990152359009e-02 -1.667409390211105347e-01 3.458452522754669189e-01 5.286983400583267212e-02 2.253013402223587036e-01 3.632742166519165039e-01 -1.577930301427841187e-01 -6.624341942369937897e-03 2.663083672523498535e-01 2.185682207345962524e-01 1.418210119009017944e-01 -1.414625719189643860e-02 -3.032960183918476105e-02 2.211180478334426880e-01 -1.196800768375396729e-01 -6.064964830875396729e-02 -7.572849094867706299e-02
3.855514526367187500e-02 -2.241162359714508057e-01 -1.221908926963806152e-01 -1.837695389986038208e-01 -2.138136327266693115e-01 -1.232446655631065369e-01 -1.555352210998535156e-01 2.895766198635101318e-01 1.549111455678939819e-01 2.049680352210998535e-01 8.873743563890457153e-02 -9.303741157054901123e-02 -1.871090829372406006e-01 -9.691244363784790039e-02 -3.343157470226287842e-01 9.580653160810470581e-02 7.293016463518142700e-02 4.696145355701446533e-01 -1.432907283306121826e-01 1.547142118215560913e-01 1.940197199583053589e-01 -5.577864870429039001e-02 -1.279937922954559326e-01 5.545695498585700989e-02 2.054310142993927002e-01 2.698993980884552002e-01 2.325323782861232758e-02 -1.100689768791198730e-01 6.284993141889572144e-02 2.167564071714878082e-02 -1.339989900588989258e-01 -4.612496122717857361e-02
1.498521417379379272e-01 -8.932462893426418304e-03 -2.136127799749374390e-01 1.786214709281921387e-01 -1.402603983879089355e-01 4.777588322758674622e-02 -1.161355078220367432e-01 2.245413698256015778e-02 1.164156943559646606e-01 1.519011855125427246e-01 1.445458829402923584e-01 1.615789085626602173e-01 2.079256810247898102e-02 9.781209379434585571e-02 3.122328035533428192e-02 1.641201227903366089e-01 -1.311743110418319702e-01 1.475397944450378418e-01 -2.141343057155609131e-02 2.914370596408843994e-01 2.601904869079589844e-01 -2.838082909584045410e-01 -2.570090591907501221e-01 2.332395911216735840e-01 1.128785014152526855e-01 1.958089470863342285e-01 -2.372900098562240601e-01 -3.786403238773345947e-01 -5.506512708961963654e-03 -1.110460460186004639e-01 -2.455031573772430420e-01 1.611925810575485229e-01
-6.154981255531311035e-02 3.588780760765075684e-02 -3.848937153816223145e-01 2.834961116313934326e-01 1.751770079135894775e-01 -3.579012304544448853e-02 1.798099577426910400e-01 2.315087616443634033e-02 1.152214184403419495e-01 -6.255782395601272583e-02 -1.090831831097602844e-01 1.109256446361541748e-01 -7.986172102391719818e-03 2.067995518445968628e-01 -1.641640812158584595e-01 1.438258122652769089e-02 -3.740026429295539856e-02 1.930766701698303223e-01 -2.590486407279968262e-01 2.170679420232772827e-01 2.713725864887237549e-01 -3.682466745376586914e-01 -6.527610868215560913e-02 3.292695432901382446e-02 2.829180955886840820e-01 -5.527000129222869873e-02 -2.501342594623565674e-01 -5.901260673999786377e-02 1.074518710374832153e-01 -3.016450442373752594e-02 -2.294994443655014038e-01 9.179632365703582764e-02
-1.679812520742416382e-01 2.715106606483459473e-01 -3.662141859531402588e-01 3.505491018295288086e-01 -4.037722572684288025e-02 -9.909335523843765259e-02 -9.439456462860107422e-02 2.649926245212554932e-01 1.411432474851608276e-01 2.040922641754150391e-01 -1.983242034912109375e-01 -1.540809869766235352e-01 1.829981654882431030e-01 3.396492451429367065e-02 -1.325512528419494629e-01 -2.568690106272697449e-02 -1.199390217661857605e-01 2.896898090839385986e-01 -4.915544763207435608e-02 1.062246710062026978e-01 -5.089079961180686951e-02 9.639371186494827271e-02 -1.145648211240768433e-01 -2.097055017948150635e-01 -1.312268227338790894e-01 -1.710741370916366577e-01 1.311629712581634521e-01 -6.894107162952423096e-02 2.272644788026809692e-01 -2.342319339513778687e-01 -7.737983018159866333e-02 1.050335243344306946e-01
9.800382703542709351e-02 -1.415421999990940094e-02 -2.240251600742340088e-01 2.360558658838272095e-01 -6.439682841300964355e-02 1.188832074403762817e-01 1.058435440063476562e-02 -5.691605806350708008e-02 3.826240301132202148e-01 -3.762460649013519287e-01 -5.296863615512847900e-02 9.894473478198051453e-03 -5.312846228480339050e-02 -1.840002834796905518e-01 3.248941525816917419e-02 1.710888743400573730e-01 -2.137820273637771606e-01 3.427878618240356445e-01 1.222253516316413879e-01 2.524251937866210938e-01 9.033788740634918213e-02 -1.801780313253402710e-01 -1.243504136800765991e-02 1.538215577602386475e-01 -1.512412168085575104e-02 -6.589767988771200180e-03 6.102647632360458374e-02 -6.580393016338348389e-02 3.650508522987365723e-01 -1.970179080963134766e-01 -3.167150914669036865e-02 -1.306510418653488159e-01
5.443905293941497803e-02 3.006225228309631348e-01 -4.039573669433593750e-01 3.244581818580627441e-01 -3.299884200096130371e-01 8.731943368911743164e-02 -3.123981356620788574e-01 7.931890338659286499e-02 1.097678914666175842e-01 -1.498868614435195923e-01 8.334374427795410156e-02 1.720447093248367310e-01 2.740463055670261383e-02 1.258786302059888840e-02 -1.100203488022089005e-02 -3.369712084531784058e-02 1.602221466600894928e-02 3.947903215885162354e-01 -8.651867508888244629e-03 2.386121451854705811e-01 6.760949641466140747e-02 -3.674728795886039734e-03 2.561604138463735580e-03 7.602306082844734192e-03 -3.019606135785579681e-02 2.307698279619216919e-01 -6.134527921676635742e-02 -1.868871748447418213e-01 -1.279654074460268021e-02 9.809674322605133057e-02 1.554380208253860474e-01 3.520568134263157845e-04
2.760964632034301758e-01 6.291576474905014038e-02 -2.969469130039215088e-01 2.867552340030670166e-01 -3.572739660739898682e-02 3.285396695137023926e-01 -6.617709994316101074e-02 1.331466585397720337e-01 2.078641951084136963e-01 -5.712192505598068237e-02 1.092648506164550781e-01 -2.086379192769527435e-02 1.528199464082717896e-01 6.896685808897018433e-02 -3.907710015773773193e-01 1.815085858106613159e-01 -3.739737719297409058e-02 2.256976068019866943e-01 -1.282172650098800659e-01 1.905759871006011963e-01 1.382928192615509033e-01 -2.152603119611740112e-02 1.346661895513534546e-01 -5.812282860279083252e-02 7.084263861179351807e-02 -1.514545455574989319e-02 -8.285820484161376953e-02 -3.131673634052276611e-01 -2.487385720014572144e-01 -8.089011907577514648e-02 -3.506204485893249512e-02 -1.394741237163543701e-01
2.594261169433593750e-01 9.993597865104675293e-02 -3.254145383834838867e-01 -4.043939989060163498e-03 3.885459527373313904e-02 -9.928057342767715454e-02 -6.604438275098800659e-02 -4.595034942030906677e-02 2.696971297264099121e-01 3.410413861274719238e-02 8.012311905622482300e-02 -1.060138270258903503e-01 7.938133925199508667e-02 2.420018166303634644e-01 -3.915249407291412354e-01 1.522341072559356689e-01 1.314203441143035889e-01 1.725224852561950684e-01 -2.983171045780181885e-01 8.581122756004333496e-02 2.275706967338919640e-03 2.639074325561523438e-01 -1.934856325387954712e-01 -1.223035901784896851e-02 4.048473015427589417e-02 1.223032325506210327e-01 3.644645959138870239e-02 -2.190264165401458740e-01 2.009177021682262421e-02 3.487564623355865479e-01 -4.741786688100546598e-04 -1.658468991518020630e-01
-1.664487272500991821e-01 7.597905397415161133e-02 -3.608279526233673096e-01 1.185103431344032288e-01 8.903476595878601074e-02 -1.579924672842025757e-01 2.644976973533630371e-02 -6.418606266379356384e-03 2.623294591903686523e-01 1.986760087311267853e-02 -5.512354895472526550e-02 -2.571824789047241211e-01 -1.153191551566123962e-01 -7.975834608078002930e-02 -1.611449122428894043e-01 7.375007029622793198e-03 7.911379635334014893e-02 6.760939210653305054e-02 -2.428535670042037964e-01 3.493592143058776855e-01 3.450231552124023438e-01 5.786386504769325256e-02 4.596146941184997559e-02 2.067656517028808594e-01 2.420748323202133179e-01 1.100732907652854919e-01 -1.179835498332977295e-01 9.124936908483505249e-02 1.869581639766693115e-01 6.563338637351989746e-02 -1.926772743463516235e-01 -2.758879065513610840e-01
-1.846037954092025757e-01 1.922351270914077759e-01 -1.411180347204208374e-01 -1.457753479480743408e-01 -7.582916878163814545e-03 6.269912421703338623e-02 2.925252355635166168e-02 3.434462845325469971e-01 7.925495505332946777e-02 -2.438961565494537354e-01 -2.061549574136734009e-01 -2.149970643222332001e-02 -1.055995523929595947e-01 -7.391922641545534134e-03 -3.762259185314178467e-01 1.699517071247100830e-01 2.806070148944854736e-01 3.328801989555358887e-01 -1.605053842067718506e-01 3.387838602066040039e-01 -1.324063092470169067e-01 -7.566556334495544434e-02 -8.299046754837036133e-02 6.078497506678104401e-03 6.292311102151870728e-02 6.615106761455535889e-02 -1.216214075684547424e-01 -1.259698569774627686e-01 2.010980099439620972e-01 -1.555824428796768188e-01 -7.783812284469604492e-02 6.834358721971511841e-02
-1.640345305204391479e-01 -8.355893078260123730e-04 -5.248680114746093750e-01 6.290487945079803467e-03 -5.916486028581857681e-03 -6.559593230485916138e-02 3.122463449835777283e-02 8.986265212297439575e-02 -8.215174078941345215e-02 1.125683262944221497e-01 -8.770581334829330444e-02 -1.050591245293617249e-01 -1.215909197926521301e-01 -4.267701879143714905e-02 4.766828566789627075e-02 5.506286025047302246e-02 1.636205762624740601e-01 4.788862541317939758e-02 -1.580996811389923096e-01 5.632558465003967285e-01 2.755234204232692719e-02 2.074974626302719116e-01 -1.584703922271728516e-01 -7.301501184701919556e-02 2.088954299688339233e-01 -8.161537349224090576e-02 -6.493887305259704590e-02 -1.904880702495574951e-01 2.718350291252136230e-01 -7.472036033868789673e-02 -8.171223849058151245e-02 -3.982700780034065247e-02
2.023248970508575439e-01 -2.791011892259120941e-02 -7.006531208753585815e-02 1.350407153367996216e-01 -4.479752480983734131e-02 -3.626764565706253052e-02 -3.150950670242309570e-01 -9.150443226099014282e-02 -5.731819942593574524e-02 -7.504245638847351074e-02 -2.023933827877044678e-01 -1.560281845740973949e-03 -1.108874455094337463e-01 2.977517247200012207e-02 -1.438990235328674316e-01 4.489606991410255432e-02 3.291973145678639412e-03 2.248334139585494995e-01 -2.740647196769714355e-01 1.772530674934387207e-01 1.520992666482925415e-01 -1.372237652540206909e-01 -1.421504467725753784e-01 4.355882406234741211e-01 1.909221708774566650e-02 -6.245832145214080811e-02 -7.018394768238067627e-02 -1.927272379398345947e-01 3.308100700378417969e-01 9.859178215265274048e-02 -3.622855246067047119e-01 -1.806433945894241333e-01
-3.392452746629714966e-02 1.152552142739295959e-01 -4.180660247802734375e-01 8.522300422191619873e-02 2.202486693859100342e-01 -7.643906772136688232e-02 4.811110347509384155e-02 3.578543961048126221e-01 1.656160503625869751e-01 -1.280585527420043945e-01 -1.443519145250320435e-01 9.383220225572586060e-02 1.174253746867179871e-01 1.837456971406936646e-01 -1.416815817356109619e-01 -1.421639770269393921e-01 2.683306038379669189e-01 2.795068919658660889e-01 4.822950437664985657e-02 9.831522405147552490e-02 1.536627709865570068e-01 -9.698700904846191406e-02 -1.054350361227989197e-01 -1.133469864726066589e-01 2.413399219512939453e-01 -1.431619673967361450e-01 1.655799150466918945e-01 1.264558359980583191e-02 1.739350557327270508e-01 -5.112495645880699158e-02 -3.012661337852478027e-01 9.190025180578231812e-02
2.445094287395477295e-02 1.500269472599029541e-01 -4.300653934478759766e-01 4.418236017227172852e-02 2.966188192367553711e-01 -6.107320263981819153e-02 -6.600610166788101196e-02 1.179780066013336182e-01 5.833313986659049988e-02 1.824408620595932007e-01 7.100591901689767838e-03 1.754963099956512451e-01 -7.927179336547851562e-02 4.568606615066528320e-02 -9.047307819128036499e-02 1.594457216560840607e-02 2.746160700917243958e-02 1.739855408668518066e-01 -3.467336669564247131e-02 1.852194964885711670e-01 2.903685569763183594e-01 -1.355833560228347778e-01 -3.666237294673919678e-01 -6.605696398764848709e-03 1.940572857856750488e-01 -3.020869195461273193e-02 -1.340810507535934448e-01 -2.108558863401412964e-01 1.394245028495788574e-01 -2.653185427188873291e-01 -3.179599642753601074e-01 4.741423763334751129e-03
3.265949189662933350e-01 8.996363729238510132e-02 -2.828758358955383301e-01 1.739532947540283203e-01 2.339639812707901001e-01 2.239859700202941895e-01 -7.650406099855899811e-03 2.800329923629760742e-01 6.238891184329986572e-02 2.123355567455291748e-01 3.851384297013282776e-02 4.358220472931861877e-02 1.717152073979377747e-02 2.267384156584739685e-02 -3.298316001892089844e-01 2.525473237037658691e-01 1.140175685286521912e-01 1.443847268819808960e-01 -1.346230059862136841e-01 2.074230909347534180e-01 9.497702121734619141e-02 2.030697911977767944e-01 1.141312047839164734e-01 -1.653099954128265381e-01 7.323277741670608521e-02 -2.108793109655380249e-01 -1.195981539785861969e-02 -2.826923131942749023e-01 -2.607001550495624542e-02 8.257623016834259033e-02 -1.210879385471343994e-01 -1.678713411092758179e-01
-1.054235398769378662e-01 2.853556908667087555e-02 -2.477567791938781738e-01 2.189391106367111206e-01 4.918294772505760193e-02 -1.650995314121246338e-01 -1.432938277721405029e-01 -1.792670935392379761e-01 6.352014839649200439e-02 -1.690181344747543335e-01 1.032644137740135193e-02 -5.342047195881605148e-03 -2.873415052890777588e-01 7.134088873863220215e-02 -4.253622144460678101e-02 1.161890774965286255e-01 4.945333302021026611e-02 4.813581407070159912e-01 -2.234179824590682983e-01 6.900911033153533936e-02 4.030203819274902344e-02 -1.102504655718803406e-01 -3.590933978557586670e-02 1.592012643814086914e-01 3.234649449586868286e-02 -2.652739286422729492e-01 9.957778453826904297e-02 -1.516386400908231735e-02 3.490198850631713867e-01 -1.143699325621128082e-02 -3.574937582015991211e-01 1.238080114126205444e-02
2.204287052154541016e-01 1.146754100918769836e-01 -1.081417948007583618e-01 1.094242408871650696e-01 -9.901598840951919556e-02 1.037559509277343750e-01 -4.208953678607940674e-02 -1.993566937744617462e-02 4.275153875350952148e-01 1.295915544033050537e-01 2.218292951583862305e-01 8.825362473726272583e-02 7.445715367794036865e-02 -7.535772025585174561e-02 -5.175879597663879395e-01 2.636758387088775635e-01 7.183012366294860840e-02 2.337745875120162964e-01 -1.327453106641769409e-01 9.484599530696868896e-02 8.472672849893569946e-02 2.689089477062225342e-01 6.054436415433883667e-02 1.340980827808380127e-01 1.154621392488479614e-01 6.928577274084091187e-02 -1.883930265903472900e-01 -2.089573293924331665e-01 -5.324533674865961075e-03 -3.036182560026645660e-02 -7.901874370872974396e-03 2.798656933009624481e-02
1.678098589181900024e-01 -9.635611623525619507e-02 -5.053312182426452637e-01 -7.771020289510488510e-03 -2.569063007831573486e-01 1.214525476098060608e-01 -1.552988290786743164e-01 3.292178213596343994e-01 2.453457862138748169e-01 1.010441333055496216e-01 2.225842475891113281e-01 -6.103663146495819092e-02 1.113362684845924377e-01 -5.486100167036056519e-02 -2.660345137119293213e-01 1.448934525251388550e-01 1.797308027744293213e-01 -4.517415538430213928e-02 1.241372674703598022e-01 2.359875142574310303e-01 -2.324487566947937012e-01 -9.116352349519729614e-02 -1.004919335246086121e-01 -1.577472239732742310e-01 1.328778862953186035e-01 1.356998383998870850e-01 8.828808553516864777e-03 -9.509986639022827148e-02 -1.091807335615158081e-01 -1.784515380859375000e-02 -4.891632869839668274e-02 -2.095885574817657471e-02
2.778615355491638184e-01 -2.115052193403244019e-01 -3.594907522201538086e-01 -7.167883217334747314e-02 -6.789833307266235352e-02 -1.822479665279388428e-01 -1.743440516293048859e-02 2.279348075389862061e-01 5.080995708703994751e-02 -1.117391437292098999e-01 6.749563850462436676e-03 -2.779889106750488281e-01 1.839134395122528076e-01 -6.019937340170145035e-03 -2.953988909721374512e-01 1.808421313762664795e-01 1.197149008512496948e-01 3.415349721908569336e-01 6.380386184900999069e-03 1.628010869026184082e-01 1.620736271142959595e-01 7.064469158649444580e-02 7.777763158082962036e-02 1.953699067234992981e-02 3.095939457416534424e-01 1.294481605291366577e-01 1.040805783122777939e-02 -2.552542984485626221e-01 2.145485393702983856e-02 2.285109600052237511e-03 1.596612185239791870e-01 -9.138584136962890625e-02
1.328868567943572998e-01 4.176222532987594604e-02 -2.766621410846710205e-01 1.501797735691070557e-01 -2.011188864707946777e-01 2.492379769682884216e-02 -1.583464890718460083e-01 -2.415082231163978577e-02 -1.415211707353591919e-01 8.352660387754440308e-02 1.644918471574783325e-01 3.089084625244140625e-01 -2.980159781873226166e-02 1.699974834918975830e-01 -1.262994855642318726e-01 1.409756839275360107e-01 1.769185960292816162e-01 1.440592110157012939e-01 -1.480974406003952026e-01 1.600349098443984985e-01 3.671726882457733154e-01 -1.882527321577072144e-01 -1.157304495573043823e-01 -5.879387632012367249e-02 2.646589577198028564e-01 -1.609176546335220337e-01 -4.757266119122505188e-02 6.671395618468523026e-03 1.510749459266662598e-01 -3.620799481868743896e-01 -5.327303707599639893e-02 2.407524883747100830e-01
8.184996992349624634e-02 -6.815436482429504395e-02 -2.232137918472290039e-01 3.047934174537658691e-01 -2.148194611072540283e-01 -6.415459513664245605e-02 -1.798810958862304688e-01 -5.129418149590492249e-02 -4.853913560509681702e-02 -2.426843792200088501e-01 1.464367806911468506e-01 -4.291747882962226868e-02 1.249777153134346008e-01 2.825789749622344971e-01 -4.261867403984069824e-01 1.404463350772857666e-01 2.724502682685852051e-01 -6.866420060396194458e-02 5.948505550622940063e-02 8.339605480432510376e-02 -4.552063345909118652e-02 -1.339711714535951614e-02 -1.558308154344558716e-01 4.049605131149291992e-02 -4.404112696647644043e-02 -2.291015535593032837e-01 -5.918332561850547791e-02 -6.351104378700256348e-02 2.293691188097000122e-01 7.187506556510925293e-02 -3.731629848480224609e-01 5.206021666526794434e-02
-6.371989846229553223e-02 2.017804086208343506e-01 -3.861513733863830566e-01 -3.616164252161979675e-02 4.670878872275352478e-02 4.482372198253870010e-03 -4.037901759147644043e-02 -1.028596237301826477e-01 2.616493999958038330e-01 -2.496644258499145508e-01 1.163407862186431885e-01 1.266916841268539429e-01 -2.416592985391616821e-01 -1.160200387239456177e-01 -3.143245875835418701e-01 1.814847886562347412e-01 -2.987341769039630890e-02 2.786346077919006348e-01 -2.191170752048492432e-01 7.363007217645645142e-02 1.510356515645980835e-01 -2.138264924287796021e-01 1.198854669928550720e-01 -4.492627456784248352e-02 -2.575297057628631592e-01 -9.546100348234176636e-02 1.563453972339630127e-01 -4.246589168906211853e-02 1.121193766593933105e-01 1.374336630105972290e-01 -1.883111894130706787e-01 2.023042738437652588e-01
2.824661694467067719e-02 6.952622788958251476e-04 -7.550116628408432007e-02 1.926529705524444580e-01 -3.972619473934173584e-01 5.297880992293357849e-02 -1.424613893032073975e-01 1.918175369501113892e-01 2.073651999235153198e-01 -2.353537529706954956e-01 1.550076007843017578e-01 -1.346976216882467270e-02 1.540204435586929321e-01 1.425543129444122314e-01 -1.455301791429519653e-01 5.790096521377563477e-02 3.447726666927337646e-01 2.519913911819458008e-01 -6.174872070550918579e-02 1.149693578481674194e-01 5.929291946813464165e-04 -4.915177077054977417e-02 -6.127971410751342773e-02 -7.633873820304870605e-02 2.166300117969512939e-01 -2.855471372604370117e-01 3.365420699119567871e-01 -1.670786887407302856e-01 -5.335299670696258545e-02 2.351599484682083130e-01 4.278251528739929199e-02 8.050208538770675659e-02
1.139973029494285583e-01 1.157942861318588257e-01 -2.084536105394363403e-01 1.358976215124130249e-01 -6.772644817829132080e-02 2.405812740325927734e-01 -1.419314444065093994e-01 -6.131797283887863159e-02 6.055093370378017426e-03 6.060387007892131805e-03 1.794568598270416260e-01 2.192786484956741333e-01 1.319397538900375366e-01 2.265900820493698120e-01 -2.333740890026092529e-01 -7.218339946120977402e-03 6.557566672563552856e-02 4.913032948970794678e-01 1.491853892803192139e-01 1.589755117893218994e-01 3.580995202064514160e-01 -2.502546906471252441e-01 1.726853102445602417e-01 3.904565796256065369e-02 1.538074910640716553e-01 -2.226481586694717407e-02 1.400810033082962036e-01 -8.744490146636962891e-02 2.251171022653579712e-01 -2.632218040525913239e-02 -8.271240629255771637e-03 5.830846354365348816e-02
1.834103316068649292e-01 -3.604947403073310852e-02 -7.869105786085128784e-02 -2.702344395220279694e-02 -1.198676675558090210e-01 1.495785862207412720e-01 -2.195758819580078125e-01 -1.206654962152242661e-02 4.659710526466369629e-01 3.792732208967208862e-02 3.499262034893035889e-02 2.284634113311767578e-02 -2.167019098997116089e-01 -8.862179704010486603e-03 -2.190636098384857178e-01 1.690172404050827026e-01 1.103032305836677551e-01 -2.861065790057182312e-02 2.283665351569652557e-02 2.763522863388061523e-01 3.465106785297393799e-01 1.792785152792930603e-02 -1.325961500406265259e-01 -1.824983358383178711e-01 -7.503448426723480225e-02 -1.741794496774673462e-01 -1.287156045436859131e-01 -3.980509936809539795e-01 1.485863029956817627e-01 1.722684949636459351e-01 -2.510119788348674774e-02 -6.788492202758789062e-02
-3.230560198426246643e-02 4.504480957984924316e-02 9.176278114318847656e-02 1.789216548204421997e-01 9.299626573920249939e-03 -1.776028126478195190e-01 -2.429512441158294678e-01 1.138734146952629089e-01 1.698270589113235474e-01 1.054688822478055954e-02 -9.968797862529754639e-02 8.201368153095245361e-02 -2.092832475900650024e-01 1.748252809047698975e-01 -3.943437039852142334e-01 1.125121191143989563e-01 2.380496561527252197e-01 3.124526739120483398e-01 3.764753788709640503e-02 2.790916264057159424e-01 -1.548058539628982544e-01 1.449931859970092773e-01 -1.287606805562973022e-01 -1.793968081474304199e-01 2.510385215282440186e-01 -1.378731727600097656e-01 1.498087495565414429e-01 -2.772887945175170898e-01 6.934628635644912720e-02 -3.541857004165649414e-02 -2.182050496339797974e-01 -4.831778630614280701e-02
2.722152769565582275e-01 6.305966526269912720e-02 -3.171534240245819092e-01 8.964771032333374023e-02 6.534469872713088989e-02 2.727886289358139038e-02 -8.560260385274887085e-02 -2.084644697606563568e-02 1.858581602573394775e-01 8.832874149084091187e-02 1.586878001689910889e-01 -6.202295795083045959e-02 1.857263036072254181e-02 1.302902847528457642e-01 -3.464241921901702881e-01 1.898452788591384888e-01 1.569515168666839600e-01 1.783867031335830688e-01 -3.556917309761047363e-01 -6.837281398475170135e-03 8.424494415521621704e-02 3.424460291862487793e-01 -2.039313912391662598e-01 1.794973164796829224e-01 -4.834740981459617615e-02 2.295294031500816345e-02 2.253291755914688110e-02 -3.256813287734985352e-01 -5.167480930685997009e-02 2.151280194520950317e-01 -6.497439742088317871e-02 -1.094181537628173828e-01
8.506812155246734619e-02 -2.754522562026977539e-01 -5.934915542602539062e-01 1.491573601961135864e-01 1.089067533612251282e-01 -1.800747402012348175e-02 6.712237372994422913e-03 7.928864657878875732e-02 4.070089384913444519e-02 2.282325550913810730e-02 -1.852278113365173340e-01 -2.121062129735946655e-01 -2.382000833749771118e-01 7.242845743894577026e-02 3.495320305228233337e-02 -3.611761331558227539e-02 8.881153166294097900e-02 1.200068593025207520e-01 -1.461787968873977661e-01 1.977769583463668823e-01 3.321014046669006348e-01 -1.202200204133987427e-01 -1.684980094432830811e-01 1.002735570073127747e-01 1.040441244840621948e-01 1.948941498994827271e-01 1.148566752672195435e-01 2.002302855253219604e-01 9.654531627893447876e-02 1.392219662666320801e-01 1.337221730500459671e-02 -3.108258172869682312e-02
2.023591846227645874e-01 1.332919597625732422e-01 -2.963790595531463623e-01 8.232804387807846069e-02 -9.165556728839874268e-02 2.834610454738140106e-02 -2.420416660606861115e-02 8.398023992776870728e-02 9.416057914495468140e-02 1.201131343841552734e-01 -2.529434561729431152e-01 2.144258022308349609e-01 1.693421453237533569e-01 1.966358870267868042e-01 -2.711528912186622620e-03 2.390316575765609741e-01 1.454908102750778198e-01 5.896697286516427994e-03 -1.895737200975418091e-01 2.551073431968688965e-01 -1.259358506649732590e-02 -8.357235044240951538e-02 2.315362989902496338e-01 -1.111911833286285400e-01 2.219970077276229858e-01 -9.420803189277648926e-02 3.889798521995544434e-01 1.472242362797260284e-02 3.163647949695587158e-01 -1.940243840217590332e-01 -1.049969866871833801e-01 -1.353236138820648193e-01
2.133640646934509277e-01 -2.642167508602142334e-01 -1.515699774026870728e-01 1.701622852124273777e-03 -1.141714081168174744e-01 -8.399181813001632690e-02 7.368719577789306641e-02 2.949887812137603760e-01 2.567999996244907379e-02 4.866265505552291870e-02 6.039994582533836365e-02 -3.999390080571174622e-02 1.427512168884277344e-01 -1.582665294408798218e-01 -3.868538439273834229e-01 1.533108353614807129e-01 5.088956281542778015e-02 1.767227947711944580e-01 -3.137156665325164795e-01 2.691043615341186523e-01 9.503900259733200073e-02 1.958502233028411865e-01 1.522818347439169884e-03 2.883762121200561523e-03 2.398226708173751831e-01 2.654248178005218506e-01 -1.954865641891956329e-02 -2.820796370506286621e-01 1.984873414039611816e-01 9.713641554117202759e-02 -1.131679862737655640e-01 2.603367157280445099e-02
1.698720306158065796e-01 -6.323161721229553223e-02 -2.530023269355297089e-02 -2.104718610644340515e-02 -1.986680030822753906e-01 2.413324713706970215e-01 -2.718306183815002441e-01 2.234290391206741333e-01 2.240188717842102051e-01 9.615363925695419312e-02 -2.861626148223876953e-01 4.538841918110847473e-02 -1.022222340106964111e-01 8.468414843082427979e-02 -3.147456645965576172e-01 9.807521104812622070e-02 -7.752936333417892456e-03 -1.254951059818267822e-01 -1.062604859471321106e-01 1.856135427951812744e-01 2.941829860210418701e-01 2.294246703386306763e-01 6.380423903465270996e-02 -8.506873250007629395e-02 1.663356125354766846e-01 -3.647788465023040771e-01 2.252547144889831543e-01 4.284178465604782104e-02 7.055471837520599365e-02 6.723680347204208374e-02 -1.993044614791870117e-01 -1.699469424784183502e-02
9.735476225614547729e-03 2.843262627720832825e-03 -2.362326830625534058e-01 2.041355818510055542e-01 -1.317145377397537231e-01 -2.083160355687141418e-02 -8.088333904743194580e-02 9.417466074228286743e-02 3.591319024562835693e-01 4.100443050265312195e-02 -1.118408292531967163e-01 -2.011233121156692505e-01 1.014702245593070984e-01 -8.014846593141555786e-02 -1.090862676501274109e-01 1.245921477675437927e-01 -3.884807825088500977e-01 -6.969455629587173462e-02 -2.317750900983810425e-01 3.200955688953399658e-01 1.706307977437973022e-01 1.705899089574813843e-01 -3.310827072709798813e-03 2.001771926879882812e-01 1.408821195363998413e-01 -4.791850224137306213e-02 2.250253260135650635e-01 1.312704756855964661e-02 -6.087413802742958069e-02 4.925520718097686768e-02 -2.955152094364166260e-01 2.545592188835144043e-01
2.032110691070556641e-01 4.485045559704303741e-03 -1.196598336100578308e-01 8.415450155735015869e-02 -4.819705337285995483e-02 5.601882934570312500e-02 -3.213320858776569366e-03 -1.602151989936828613e-01 1.356625407934188843e-01 -1.566808074712753296e-01 5.905166035518050194e-04 2.843982577323913574e-01 -8.049540221691131592e-02 3.342381119728088379e-01 -1.755166798830032349e-01 -1.466887444257736206e-01 5.261204764246940613e-02 1.801749020814895630e-01 -9.825466573238372803e-02 1.996195912361145020e-01 2.825866341590881348e-01 -1.259380280971527100e-01 -7.345680892467498779e-02 -1.542867533862590790e-02 3.004929423332214355e-01 -3.269342482089996338e-01 3.362764120101928711e-01 -2.303045690059661865e-01 1.982695460319519043e-01 -1.386527121067047119e-01 4.798168316483497620e-02 -3.957359865307807922e-02
3.668234348297119141e-01 -1.014052554965019226e-01 -2.734889984130859375e-01 -4.239251837134361267e-02 1.264091283082962036e-01 1.231802348047494888e-02 -3.970057368278503418e-01 2.492550760507583618e-02 2.674457728862762451e-01 -3.220717236399650574e-02 2.196745425462722778e-01 -1.043296903371810913e-01 1.635374426841735840e-01 1.141016408801078796e-01 -1.261400580406188965e-01 2.995575964450836182e-01 1.971134990453720093e-01 2.048698216676712036e-01 -1.301907598972320557e-01 3.633550107479095459e-01 -7.818045467138290405e-02 -3.703732043504714966e-02 -1.606877446174621582e-01 -4.890882968902587891e-02 1.123085245490074158e-01 8.397148549556732178e-02 5.666419863700866699e-02 -3.993684798479080200e-02 -9.388280659914016724e-02 -1.447101980447769165e-01 -1.585938618518412113e-03 -8.576865494251251221e-02
1.361794024705886841e-01 -1.639602631330490112e-01 -2.335287481546401978e-01 9.517518430948257446e-02 -9.379371255636215210e-02 -7.792270928621292114e-02 -9.134256839752197266e-02 2.732991278171539307e-01 3.689389303326606750e-02 -3.661644458770751953e-01 -1.988600790500640869e-01 6.668264977633953094e-03 7.728451862931251526e-03 6.576479971408843994e-02 -7.037599384784698486e-02 1.275606006383895874e-01 3.940249681472778320e-01 3.636288046836853027e-01 -3.049508929252624512e-01 2.106228619813919067e-01 -4.944453015923500061e-02 -5.473982077091932297e-03 -5.825715884566307068e-02 9.351349435746669769e-03 -7.910833507776260376e-02 -4.758476093411445618e-02 -1.475405097007751465e-01 2.039542049169540405e-01 1.835045367479324341e-01 8.457508683204650879e-02 -1.660394519567489624e-01 1.461438685655593872e-01
8.621571213006973267e-02 1.061903685331344604e-01 -7.492522150278091431e-02 -1.124792732298374176e-02 -5.672412738204002380e-02 1.564064025878906250e-01 -6.784104555845260620e-02 1.146383360028266907e-01 5.252680182456970215e-01 -7.249329239130020142e-02 9.766335040330886841e-02 9.660942107439041138e-02 9.568435698747634888e-02 1.907693594694137573e-02 -4.434454143047332764e-01 1.683713048696517944e-01 -9.190949611365795135e-03 1.718825399875640869e-01 -2.183849364519119263e-01 1.925737857818603516e-01 4.693863168358802795e-02 1.922102458775043488e-02 1.846340596675872803e-01 4.539016634225845337e-02 -2.191451936960220337e-02 -4.688717797398567200e-02 -1.461192071437835693e-01 -3.050599098205566406e-01 4.639301449060440063e-03 -8.060710132122039795e-02 -3.250273764133453369e-01 -1.148882657289505005e-01
-9.453204460442066193e-03 8.989041298627853394e-02 -2.666414082050323486e-01 -2.050680518150329590e-01 -1.499236077070236206e-01 -4.171457886695861816e-02 -3.084087669849395752e-01 2.319626510143280029e-01 2.748615145683288574e-01 -7.490237802267074585e-02 2.262197136878967285e-01 -1.202188953757286072e-01 -2.880895435810089111e-01 1.232291162014007568e-01 -5.002050194889307022e-03 8.490306138992309570e-02 -3.218220174312591553e-02 3.449830785393714905e-02 -1.971562653779983521e-01 2.216286063194274902e-01 1.115913987159729004e-01 7.382499426603317261e-02 -1.195845007896423340e-01 1.447852551937103271e-01 1.666840016841888428e-01 1.664990335702896118e-01 5.193917546421289444e-03 2.680957913398742676e-01 3.631024062633514404e-01 1.335046067833900452e-02 -2.105134576559066772e-01 -7.881405204534530640e-02
-1.099867448210716248e-01 9.210461750626564026e-03 -2.253796160221099854e-01 1.848359256982803345e-01 -1.180681362748146057e-01 4.857543110847473145e-02 9.307562559843063354e-02 3.107095062732696533e-01 -1.525965929031372070e-01 -2.345520406961441040e-01 4.216374829411506653e-02 -7.618443667888641357e-02 -1.408486627042293549e-03 1.173748895525932312e-01 -1.919376403093338013e-01 1.412042677402496338e-01 2.061172276735305786e-01 1.710722595453262329e-01 -1.775646358728408813e-01 4.217509031295776367e-01 2.785398960113525391e-01 5.630585178732872009e-02 1.456581056118011475e-03 4.245898500084877014e-02 4.549925774335861206e-02 -8.477941900491714478e-02 -4.332728311419487000e-02 1.445292532444000244e-01 4.379304945468902588e-01 1.197019666433334351e-01 -1.437557935714721680e-01 4.900149628520011902e-02
1.333140432834625244e-01 -3.002704381942749023e-01 -1.191056892275810242e-01 -1.430406272411346436e-01 -1.405914127826690674e-01 -1.060048267245292664e-01 -4.408077523112297058e-02 2.541153132915496826e-01 1.334126293659210205e-01 2.120422273874282837e-01 1.147501915693283081e-01 -1.719902157783508301e-01 -5.053475126624107361e-02 -9.876488149166107178e-02 -3.838749527931213379e-01 2.496297806501388550e-01 1.725883483886718750e-01 3.979623615741729736e-01 -2.489632740616798401e-02 1.851395070552825928e-01 1.590728163719177246e-01 -1.268716412596404552e-03 -2.398515678942203522e-02 3.731537982821464539e-02 3.025397062301635742e-01 6.455289572477340698e-02 -2.770110778510570526e-02 -4.770700260996818542e-02 1.643996387720108032e-01 2.192252576351165771e-01 -8.808441460132598877e-02 2.208995446562767029e-02
-6.400902569293975830e-02 9.103832393884658813e-02 -3.299979269504547119e-01 9.069032222032546997e-02 -9.363061189651489258e-02 -2.097751200199127197e-01 8.070310950279235840e-02 2.367172241210937500e-01 1.984328180551528931e-01 -2.132341451942920685e-02 -2.262722998857498169e-01 -1.294356584548950195e-01 -3.441814184188842773e-01 1.623880267143249512e-01 -7.500661164522171021e-02 7.372220605611801147e-02 1.784698814153671265e-01 1.441899389028549194e-01 -2.057886421680450439e-01 3.804271817207336426e-01 2.403316944837570190e-01 -1.146267876029014587e-01 -1.189143434166908264e-01 -4.212376847863197327e-02 -6.343367695808410645e-02 -3.961567208170890808e-02 1.884214878082275391e-01 8.919860422611236572e-02 5.410766229033470154e-02 -2.513293325901031494e-01 -1.236781594343483448e-03 2.232016623020172119e-01
-1.938458532094955444e-02 -1.485721766948699951e-01 -3.749252855777740479e-01 -3.649798408150672913e-02 -3.567565232515335083e-02 1.182085424661636353e-01 -3.846518322825431824e-02 2.235626578330993652e-01 8.756005205214023590e-03 1.671694666147232056e-01 -1.541702747344970703e-01 1.742048189043998718e-02 -1.028621420264244080e-01 1.501977592706680298e-01 -1.632517129182815552e-01 9.362217970192432404e-03 1.611910387873649597e-02 3.107110559940338135e-01 -2.004540711641311646e-01 2.610956132411956787e-01 -1.596152037382125854e-01 -8.375531435012817383e-02 5.391614511609077454e-02 3.681952059268951416e-01 4.014773294329643250e-02 -3.125134110450744629e-01 2.223198413848876953e-01 -2.009014785289764404e-01 -1.757614314556121826e-01 1.626604646444320679e-01 -1.252252012491226196e-01 1.369459778070449829e-01
2.911249399185180664e-01 7.764822657918557525e-05 -2.435939162969589233e-01 3.077558577060699463e-01 1.609375178813934326e-01 2.655606903135776520e-02 -1.209138333797454834e-01 3.974881395697593689e-02 4.362010657787322998e-01 -2.659201025962829590e-01 -8.640674501657485962e-02 -8.890523016452789307e-02 3.680832684040069580e-02 1.636468768119812012e-01 -3.155395388603210449e-01 -8.225669153034687042e-03 -5.113547085784375668e-04 7.624527812004089355e-02 1.349025815725326538e-01 2.771464884281158447e-01 1.128927916288375854e-01 1.155657172203063965e-01 1.010362505912780762e-01 4.626716673374176025e-02 -7.772681303322315216e-03 1.649286411702632904e-02 -4.294100403785705566e-02 -1.038844585418701172e-01 9.486766159534454346e-02 -7.382539659738540649e-02 -3.836552798748016357e-01 -1.958983764052391052e-02
1.201628148555755615e-01 9.684038162231445312e-02 -3.394648730754852295e-01 9.742511063814163208e-02 -1.788747310638427734e-02 1.278275251388549805e-01 -1.550089418888092041e-01 1.877608895301818848e-01 1.495519578456878662e-01 2.717236876487731934e-01 -2.681750655174255371e-01 3.923097252845764160e-01 -9.101786650717258453e-03 -5.897257477045059204e-02 -1.138277575373649597e-01 -2.053820714354515076e-02 9.680537134408950806e-02 1.080169826745986938e-01 -2.023170739412307739e-01 2.521859109401702881e-01 -1.610230095684528351e-02 -7.513380795717239380e-02 7.953292131423950195e-02 2.615564167499542236e-01 1.079221349209547043e-02 -7.079719007015228271e-02 1.162855029106140137e-01 -2.750833034515380859e-01 4.121030494570732117e-02 3.642825409770011902e-02 -3.328258991241455078e-01 -1.490595340728759766e-01
3.374379277229309082e-01 2.963992059230804443e-01 -3.915869891643524170e-01 2.632182538509368896e-01 8.665002137422561646e-02 1.547080725431442261e-01 -1.342697292566299438e-01 -2.429063916206359863e-01 2.869606614112854004e-01 -1.241485215723514557e-02 -1.480082422494888306e-01 -9.165746718645095825e-02 -1.009235829114913940e-01 -3.489008918404579163e-02 -9.124075621366500854e-02 -1.577580869197845459e-01 -1.147228572517633438e-02 1.676846295595169067e-01 7.352489978075027466e-02 1.792480796575546265e-01 1.237143389880657196e-02 8.060590922832489014e-02 1.359496712684631348e-01 1.622558757662773132e-02 5.676085501909255981e-02 2.505473792552947998e-02 1.287088245153427124e-01 -9.058657288551330566e-02 4.030232727527618408e-01 -1.601578146219253540e-01 -2.179821580648422241e-02 3.747585043311119080e-02
-1.567729003727436066e-02 -1.984892040491104126e-02 -3.442335724830627441e-01 3.752477467060089111e-01 -1.139676868915557861e-01 9.747599065303802490e-02 -3.058415055274963379e-01 -2.808123081922531128e-02 -1.592450402677059174e-02 -1.798664927482604980e-01 6.127465143799781799e-02 -2.867461442947387695e-01 -7.419876754283905029e-02 -1.597250252962112427e-01 1.463448163121938705e-02 3.623512387275695801e-01 1.857131421566009521e-01 8.511561900377273560e-02 -2.359737306833267212e-01 1.278400719165802002e-01 2.747406363487243652e-01 1.463008373975753784e-01 4.298587515950202942e-02 8.130164444446563721e-02 1.493754982948303223e-01 -1.208595186471939087e-01 1.130897253751754761e-01 -1.979863196611404419e-01 4.575327783823013306e-02 1.300416588783264160e-01 -1.083460301160812378e-01 -5.801089107990264893e-02
1.019724607467651367e-01 -7.937189191579818726e-02 -3.444764018058776855e-01 -4.373925551772117615e-02 3.720730915665626526e-02 -9.728351980447769165e-02 -1.478355079889297485e-01 4.358810186386108398e-02 2.257024347782135010e-01 -2.390492707490921021e-01 -1.688568294048309326e-02 -6.807036697864532471e-02 -1.133101880550384521e-01 2.219382077455520630e-01 -3.147285282611846924e-01 2.072076797485351562e-01 -2.443402707576751709e-01 7.082340121269226074e-02 -2.400172799825668335e-01 1.308650225400924683e-01 1.054005548357963562e-01 7.263838779181241989e-03 4.376001283526420593e-02 1.953193843364715576e-01 -2.596487700939178467e-01 -1.021869257092475891e-01 -2.128486782312393188e-01 -7.652633357793092728e-03 4.180228710174560547e-01 -2.226264216005802155e-02 -4.563022404909133911e-02 -1.407437026500701904e-01
2.219477295875549316e-01 5.279714614152908325e-02 -2.576293945312500000e-01 -5.344977602362632751e-02 -4.325585067272186279e-01 2.238184064626693726e-01 -4.679320380091667175e-02 4.992934875190258026e-03 3.362658619880676270e-01 -2.289095669984817505e-01 -1.477177143096923828e-01 -1.327051520347595215e-01 -1.535036042332649231e-02 -2.084695175290107727e-02 -1.645927578210830688e-01 -1.266003549098968506e-01 1.456328332424163818e-01 3.111503422260284424e-01 1.165862232446670532e-01 1.824648231267929077e-01 7.580101490020751953e-02 5.524796247482299805e-02 1.401179432868957520e-01 2.110756635665893555e-01 -1.174445152282714844e-01 -1.345439702272415161e-01 1.840158849954605103e-01 -2.472275346517562866e-01 1.986434683203697205e-02 -1.090382784605026245e-01 -4.836452752351760864e-02 1.059091240167617798e-01
-5.367032065987586975e-02 -1.053818091750144958e-01 -1.014392599463462830e-01 1.255284845829010010e-01 -5.579073354601860046e-02 4.289076104760169983e-02 1.025267243385314941e-01 3.180078268051147461e-01 3.442500904202461243e-02 -3.193414211273193359e-01 3.766548633575439453e-02 -8.500600606203079224e-02 -1.809786073863506317e-02 1.524376124143600464e-01 -1.763808578252792358e-01 4.152064025402069092e-02 2.697832882404327393e-01 2.060835510492324829e-01 -2.087086439132690430e-01 4.314532577991485596e-01 2.965842187404632568e-01 5.724904313683509827e-02 -5.561058968305587769e-02 -4.529749229550361633e-02 1.450973749160766602e-01 -9.399405680596828461e-03 -8.294426649808883667e-02 1.609408706426620483e-01 3.741374313831329346e-01 1.622441858053207397e-01 -1.106307581067085266e-01 -3.678310289978981018e-02
1.460731923580169678e-01 4.168557003140449524e-02 -2.276453971862792969e-01 -7.354740053415298462e-02 5.793411284685134888e-02 -2.162675857543945312e-01 -1.234974041581153870e-01 8.998716622591018677e-02 2.667830586433410645e-01 -1.086772754788398743e-01 -2.667920850217342377e-02 -1.538444608449935913e-01 -1.300588846206665039e-01 2.061578929424285889e-01 -3.018271028995513916e-01 2.318239957094192505e-01 -2.292984426021575928e-01 1.245562359690666199e-01 -1.867875307798385620e-01 1.885751187801361084e-01 -4.396354313939809799e-03 3.689480945467948914e-02 1.212539896368980408e-01 2.160329073667526245e-01 -2.803407013416290283e-01 -1.956517994403839111e-01 -1.580667048692703247e-01 -8.032866567373275757e-02 3.894714713096618652e-01 1.456104069948196411e-01 -6.851606816053390503e-02 -8.605305850505828857e-02
8.654038608074188232e-02 -2.337463200092315674e-01 -2.964877486228942871e-01 1.222320273518562317e-01 -1.266902238130569458e-01 -1.317352205514907837e-01 -1.738809794187545776e-02 7.592432945966720581e-02 2.174561917781829834e-01 -1.576544530689716339e-02 2.861878573894500732e-01 -1.081231907010078430e-01 9.710440039634704590e-02 -9.388384222984313965e-02 -3.131080865859985352e-01 1.320432722568511963e-01 8.581230044364929199e-02 3.562797009944915771e-01 -1.716080605983734131e-01 8.988469839096069336e-02 -2.979294024407863617e-02 2.465688586235046387e-01 -2.305132150650024414e-01 1.074604243040084839e-01 2.352484017610549927e-01 9.061925811693072319e-04 1.338082104921340942e-01 -2.764327079057693481e-02 2.617793679237365723e-01 -1.625962257385253906e-01 2.221101224422454834e-01 -6.484778225421905518e-02
6.250827759504318237e-02 -2.869792282581329346e-02 -1.737238019704818726e-01 1.113601494580507278e-02 -1.407518833875656128e-01 -2.086904644966125488e-01 -2.789407670497894287e-01 -1.823407411575317383e-01 1.656088829040527344e-01 -2.100086659193038940e-01 -8.119972795248031616e-02 6.829393655061721802e-02 -4.602044075727462769e-02 -1.758913397789001465e-01 -1.028538793325424194e-01 1.651687175035476685e-01 -6.331939995288848877e-02 3.171386420726776123e-01 -1.443895101547241211e-01 5.983377620577812195e-02 1.469153761863708496e-01 5.981495976448059082e-02 -1.369982808828353882e-01 2.051448822021484375e-01 -1.215556636452674866e-02 -9.752088785171508789e-02 3.476952388882637024e-02 -4.561653360724449158e-03 4.836472570896148682e-01 -1.483233422040939331e-01 -3.292810022830963135e-01 -2.158375829458236694e-01
1.387402135878801346e-02 3.136945655569434166e-03 -4.112895429134368896e-01 2.085984796285629272e-01 -1.873522549867630005e-01 -2.159792743623256683e-02 -6.456644088029861450e-02 4.243151098489761353e-02 7.264509052038192749e-02 -1.808848828077316284e-01 1.050661783665418625e-02 1.522551774978637695e-01 -2.833132445812225342e-01 -3.101193904876708984e-01 -1.372532844543457031e-01 -1.124978512525558472e-01 2.480390816926956177e-01 8.459372818470001221e-02 -1.952697038650512695e-01 1.737066507339477539e-01 1.708210259675979614e-01 2.106137126684188843e-01 -1.173198968172073364e-01 -1.036314964294433594e-01 -3.848973661661148071e-02 -1.870860308408737183e-01 -1.957591027021408081e-01 -2.460688501596450806e-01 3.244467079639434814e-01 -1.405087392777204514e-02 1.377009134739637375e-02 -1.825924590229988098e-02
2.209051847457885742e-01 -8.832084387540817261e-02 -2.333614677190780640e-01 1.776593774557113647e-01 -1.028243824839591980e-01 -6.091553717851638794e-02 -4.135056585073471069e-02 5.106398835778236389e-02 -1.241726800799369812e-01 5.698918551206588745e-02 2.243146151304244995e-01 2.848040461540222168e-01 5.282649397850036621e-02 2.552558183670043945e-01 -8.869593590497970581e-02 -5.433953367173671722e-03 -2.180916666984558105e-01 1.518236696720123291e-01 -2.307586818933486938e-01 3.772352337837219238e-01 -4.376507177948951721e-02 -3.407240509986877441e-01 -5.593077093362808228e-02 1.424308717250823975e-01 2.235112935304641724e-01 -1.233692094683647156e-01 3.127421066164970398e-02 -9.890672564506530762e-02 1.621548384428024292e-01 -1.713952794671058655e-02 -3.112556040287017822e-01 -7.642066478729248047e-02
1.537869423627853394e-01 -3.415870293974876404e-02 -3.399731814861297607e-01 4.323509633541107178e-01 1.616101861000061035e-01 2.588578872382640839e-02 8.552275598049163818e-02 5.373992398381233215e-02 1.760439723730087280e-01 1.709661930799484253e-01 1.511034071445465088e-01 2.475139796733856201e-01 3.113812534138560295e-03 -1.212403774261474609e-01 7.782252039760351181e-03 2.794051729142665863e-02 6.395597010850906372e-02 1.879704296588897705e-01 -6.533409468829631805e-03 1.305903196334838867e-01 3.783858194947242737e-02 -1.203646287322044373e-01 -4.195222258567810059e-02 -1.282084826380014420e-02 1.884324699640274048e-01 -1.927102357149124146e-01 6.567614525556564331e-02 -1.471436768770217896e-01 3.531449437141418457e-01 -2.856988012790679932e-01 -3.085169494152069092e-01 3.643151372671127319e-02
-1.633765548467636108e-01 -7.437850534915924072e-02 -4.075769186019897461e-01 2.180111259222030640e-01 -8.340894430875778198e-02 3.119095787405967712e-02 1.294981390237808228e-01 1.560191959142684937e-01 -1.596198044717311859e-02 -6.868019700050354004e-02 -1.554310172796249390e-01 -5.615570023655891418e-02 -7.350591570138931274e-02 -1.227543652057647705e-01 -1.981436908245086670e-01 -2.178714424371719360e-02 2.475813180208206177e-01 2.752730157226324081e-03 -4.556325376033782959e-01 1.151021271944046021e-01 1.018629595637321472e-01 -1.441026329994201660e-01 -6.177331507205963135e-02 -6.315968185663223267e-02 1.799614131450653076e-01 2.600044570863246918e-02 -1.899856626987457275e-01 -2.095623016357421875e-01 3.068284690380096436e-01 1.098967492580413818e-01 -2.392440885305404663e-01 1.223234757781028748e-01
1.278212293982505798e-02 -1.630885340273380280e-02 -3.348344266414642334e-01 2.412685006856918335e-01 7.335092127323150635e-02 1.043773740530014038e-01 -1.000459864735603333e-01 1.261597573757171631e-01 8.733260631561279297e-02 -1.736099720001220703e-01 4.034179076552391052e-02 4.083732664585113525e-01 2.274826355278491974e-02 1.230957582592964172e-01 -2.409258037805557251e-01 8.410824090242385864e-02 1.488479822874069214e-01 6.837533414363861084e-02 -9.521711617708206177e-02 1.571401953697204590e-01 -5.425180867314338684e-02 -6.044369190931320190e-03 -1.339364498853683472e-01 3.090971708297729492e-02 -1.971813440322875977e-01 -2.248777598142623901e-01 2.928108572959899902e-01 -1.681959927082061768e-01 2.466579675674438477e-01 -7.559739798307418823e-02 -2.737651467323303223e-01 2.695311605930328369e-01
1.205306053161621094e-01 1.568018645048141479e-01 -2.632198035717010498e-01 5.406432598829269409e-02 -3.129841387271881104e-01 4.426757991313934326e-02 -3.033424317836761475e-01 6.375712808221578598e-03 1.040551885962486267e-01 -3.020110130310058594e-01 -1.102546788752079010e-02 4.722457379102706909e-02 1.304827034473419189e-01 -2.452370338141918182e-02 -1.152456626296043396e-01 1.895056962966918945e-01 3.113190084695816040e-02 4.610279202461242676e-01 -1.136139929294586182e-01 4.883989691734313965e-02 -6.888575851917266846e-02 4.003036916255950928e-01 -1.103062480688095093e-01 -2.246566861867904663e-01 1.608740985393524170e-01 -1.407370418310165405e-01 6.359557062387466431e-02 -8.982269465923309326e-02 -1.671192608773708344e-02 2.634988399222493172e-03 1.109953131526708603e-02 -1.041434854269027710e-01
3.011565804481506348e-01 -5.622457340359687805e-02 -1.833822727203369141e-01 1.929465234279632568e-01 -1.715819835662841797e-01 -3.666922077536582947e-02 -2.955532371997833252e-01 1.258612871170043945e-01 2.220702171325683594e-01 -7.787279784679412842e-02 1.600564569234848022e-01 -4.505996033549308777e-02 1.541445869952440262e-02 3.238843753933906555e-02 -3.465566039085388184e-01 1.192472875118255615e-01 2.027803212404251099e-01 1.345538347959518433e-01 -2.975043058395385742e-01 -1.936629787087440491e-02 2.483624666929244995e-01 1.410041153430938721e-01 2.559006027877330780e-02 8.849791437387466431e-02 2.103914022445678711e-01 1.302932947874069214e-01 4.202928394079208374e-03 -2.826413512229919434e-01 -2.197962254285812378e-01 -5.790479853749275208e-02 -1.913343816995620728e-01 -1.228593811392784119e-01
2.427998930215835571e-02 1.369113326072692871e-01 -2.305761128664016724e-01 1.005055569112300873e-02 -3.775720298290252686e-02 4.197796806693077087e-02 -1.819137781858444214e-01 -1.298908591270446777e-01 9.856206178665161133e-02 1.953925378620624542e-02 8.412640541791915894e-02 2.635101675987243652e-01 8.168717473745346069e-02 3.537331819534301758e-01 -8.003026247024536133e-02 -1.902247816324234009e-01 7.245230674743652344e-02 3.534774780273437500e-01 -1.734696328639984131e-01 2.593771815299987793e-01 2.214897125959396362e-01 4.241956770420074463e-02 -1.195325031876564026e-01 1.153386905789375305e-01 1.229721233248710632e-01 -2.281195372343063354e-01 3.946174085140228271e-01 -2.013238817453384399e-01 5.589276924729347229e-02 -5.635211989283561707e-02 4.148562625050544739e-02 1.892055273056030273e-01
4.807789623737335205e-01 1.636275351047515869e-01 -3.027048110961914062e-01 5.455315858125686646e-02 1.365027725696563721e-01 1.084878891706466675e-01 -1.965091191232204437e-02 2.521912455558776855e-01 1.577338427305221558e-01 5.490992590785026550e-02 1.004484519362449646e-01 -6.696709245443344116e-02 -3.861079737544059753e-02 8.268924057483673096e-02 -2.949315309524536133e-01 2.637336850166320801e-01 -5.122517794370651245e-02 1.543509066104888916e-01 -9.704133123159408569e-02 1.824271976947784424e-01 1.371563971042633057e-01 2.339366078376770020e-01 1.607964485883712769e-01 -9.365894645452499390e-02 6.938870996236801147e-02 -2.372809201478958130e-01 -1.232681050896644592e-01 -2.453080415725708008e-01 -3.331755215185694396e-05 -6.642359774559736252e-03 -1.396799236536026001e-01 -1.113153100013732910e-01
-6.463804841041564941e-02 -1.199248954653739929e-01 -1.778897196054458618e-01 -9.065469354391098022e-02 -1.530197560787200928e-01 1.094666793942451477e-01 -1.375088989734649658e-01 4.085740447044372559e-02 4.263844490051269531e-01 -1.044251248240470886e-01 8.007473498582839966e-02 4.991865530610084534e-02 -1.952971518039703369e-02 3.584535047411918640e-02 -9.387332946062088013e-02 3.001518249511718750e-01 1.981489807367324829e-01 -8.743894100189208984e-02 4.441623017191886902e-02 3.296253383159637451e-01 2.576129734516143799e-01 -8.780456334352493286e-02 -5.738380178809165955e-02 -3.189847767353057861e-01 1.615548580884933472e-01 -1.705284565687179565e-01 -2.780024334788322449e-02 -2.575420737266540527e-01 1.690026670694351196e-01 1.649230420589447021e-01 -1.761026978492736816e-01 -1.941964477300643921e-01
2.933616340160369873e-01 -2.742346227169036865e-01 -3.213209509849548340e-01 -6.103660166263580322e-02 -9.529633820056915283e-02 8.678153902292251587e-02 -7.151411473751068115e-02 1.255364418029785156e-01 4.094212129712104797e-02 -1.755913048982620239e-01 1.461224704980850220e-01 -1.139668375253677368e-01 1.540361791849136353e-01 -9.156747162342071533e-02 -2.891760468482971191e-01 1.225932911038398743e-01 2.059806734323501587e-01 4.146106839179992676e-01 -1.267885118722915649e-01 -1.714469119906425476e-02 7.590279728174209595e-02 2.320432811975479126e-01 -6.327148526906967163e-02 1.118731945753097534e-01 3.440306782722473145e-01 5.177478492259979248e-02 4.510498046875000000e-02 -2.254297733306884766e-01 3.434527665376663208e-02 -2.874578163027763367e-02 -4.943259432911872864e-02 -1.072358712553977966e-01
-7.432278711348772049e-03 -8.145269751548767090e-02 -4.831035137176513672e-01 1.704532653093338013e-01 -1.103454083204269409e-01 2.570924758911132812e-01 -5.477197468280792236e-02 7.328945398330688477e-02 4.052847325801849365e-01 1.601268351078033447e-01 -1.772765219211578369e-01 -4.571355879306793213e-02 3.011029213666915894e-02 -5.891768261790275574e-02 8.237431198358535767e-02 7.407902181148529053e-02 -2.316328734159469604e-01 -2.078671194612979889e-02 -2.311821728944778442e-01 1.834312230348587036e-01 -1.857632845640182495e-01 1.222984269261360168e-01 -5.819259211421012878e-02 1.937262564897537231e-01 1.370013356208801270e-01 -1.063999012112617493e-01 2.187457382678985596e-01 -7.085680216550827026e-02 1.170645356178283691e-01 2.308541089296340942e-01 -1.073905900120735168e-01 1.053965240716934204e-01
-4.953924939036369324e-02 -4.334904626011848450e-02 -1.964619383215904236e-02 -2.841722592711448669e-02 -3.218488395214080811e-01 -4.379575327038764954e-02 -7.080101873725652695e-03 1.610867530107498169e-01 1.576397269964218140e-01 -2.681425809860229492e-01 -6.256314367055892944e-02 5.458192434161901474e-03 -1.136453524231910706e-01 3.731711506843566895e-01 -4.685396850109100342e-01 2.058039158582687378e-01 -1.925063580274581909e-01 4.264132678508758545e-01 -1.262073218822479248e-01 4.469123482704162598e-02 -3.896242007613182068e-02 -9.537687525153160095e-03 1.166522055864334106e-01 -1.315314322710037231e-01 4.755526036024093628e-02 -8.072599768638610840e-02 5.194484442472457886e-02 -1.055517327040433884e-02 1.408939659595489502e-01 -3.582459315657615662e-02 -2.136447578668594360e-01 -2.284428663551807404e-02
1.839480362832546234e-02 -4.825046658515930176e-02 -2.992819435894489288e-02 9.061346203088760376e-02 -2.540964186191558838e-01 4.716701060533523560e-02 -2.763934433460235596e-01 2.507644295692443848e-01 1.676219999790191650e-01 -1.508226245641708374e-01 6.168179586529731750e-02 -5.245310440659523010e-02 1.244037076830863953e-01 2.932479977607727051e-02 -3.722919821739196777e-01 4.789226055145263672e-01 1.348903477191925049e-01 -3.583782538771629333e-02 2.927468344569206238e-02 1.941567659378051758e-01 -1.447884738445281982e-01 9.504654444754123688e-03 -3.657613694667816162e-01 -1.007220670580863953e-01 1.730894893407821655e-01 -7.231510430574417114e-02 3.551441431045532227e-02 -1.484019607305526733e-01 5.083938688039779663e-02 8.691015094518661499e-02 -1.942835599184036255e-01 1.052809953689575195e-01
5.376577749848365784e-02 -1.887722319224849343e-04 -1.426124125719070435e-01 1.454180628061294556e-01 -3.361220285296440125e-02 -6.546455621719360352e-02 -2.327234894037246704e-01 -1.669361256062984467e-02 -6.519433110952377319e-02 4.312577098608016968e-02 -3.490728139877319336e-01 1.201897040009498596e-01 1.368540227413177490e-01 1.610760539770126343e-01 -1.886671632528305054e-01 2.231614291667938232e-01 -1.440539062023162842e-01 1.730194389820098877e-01 -4.846530258655548096e-01 3.712936043739318848e-01 3.726565465331077576e-02 -1.344465613365173340e-01 2.370075434446334839e-01 1.407960709184408188e-02 1.522138118743896484e-01 -2.366773635149002075e-01 -9.086720645427703857e-02 -8.552149683237075806e-02 1.039105802774429321e-01 7.876625657081604004e-02 1.107449457049369812e-01 -4.229300247970968485e-05
3.948177397251129150e-02 -5.132360383868217468e-03 -3.003765940666198730e-01 -1.919480413198471069e-02 -2.978254258632659912e-01 -6.471785157918930054e-02 -8.171003311872482300e-02 -1.844440400600433350e-01 3.317360579967498779e-01 2.466640248894691467e-02 -6.954605691134929657e-03 -1.622173818759620190e-03 -1.933421641588211060e-01 -3.227819129824638367e-02 -2.333443164825439453e-01 1.611184477806091309e-01 -5.345721915364265442e-02 1.272810101509094238e-01 2.634003199636936188e-02 -5.652252957224845886e-02 5.944364890456199646e-02 -8.618406951427459717e-02 1.005993336439132690e-01 3.116147518157958984e-01 1.420637369155883789e-01 9.985055029392242432e-02 9.784138202667236328e-02 -7.397299259901046753e-02 3.654616177082061768e-01 -7.159028202295303345e-02 -3.991458714008331299e-01 2.456863373517990112e-01
-7.847350090742111206e-02 -7.178498059511184692e-02 -3.207014799118041992e-01 5.755970999598503113e-02 -7.251381129026412964e-02 3.052844479680061340e-02 2.977099120616912842e-01 2.495351880788803101e-01 1.299070715904235840e-01 -7.120463252067565918e-02 1.591634936630725861e-02 -9.594126045703887939e-02 4.772725328803062439e-02 9.926030784845352173e-02 -2.532459497451782227e-01 2.710756659507751465e-02 3.019542098045349121e-01 4.991278052330017090e-02 -1.954253166913986206e-01 3.701661527156829834e-01 1.126070693135261536e-01 1.202620416879653931e-01 -2.765184640884399414e-02 -8.262134343385696411e-02 -3.776550292968750000e-02 -6.407735869288444519e-03 -8.231320977210998535e-02 3.641343116760253906e-02 5.305089950561523438e-01 1.084110513329505920e-01 4.732586815953254700e-02 9.174617379903793335e-02
6.929570436477661133e-02 -1.839406639337539673e-01 -2.600046098232269287e-01 -2.749043516814708710e-02 -1.087086275219917297e-02 1.002510115504264832e-01 -4.574100077152252197e-01 -6.172486394643783569e-02 4.024271965026855469e-01 -9.181910008192062378e-02 -6.605998426675796509e-02 7.031145691871643066e-02 -2.993123047053813934e-02 1.555504649877548218e-01 -5.338160693645477295e-02 2.405420243740081787e-01 -1.495384331792593002e-02 1.551904380321502686e-01 -2.828980386257171631e-01 3.162996172904968262e-01 -2.135484814643859863e-01 1.773385256528854370e-01 -5.259568244218826294e-02 -9.455863386392593384e-02 1.431775540113449097e-01 -4.206996876746416092e-03 1.042397841811180115e-01 -1.239047944545745850e-01 -1.449333131313323975e-01 -1.059636920690536499e-01 -1.241594851016998291e-01 -1.295617371797561646e-01
-7.871741056442260742e-02 3.401736961677670479e-03 -1.749851554632186890e-01 2.454867959022521973e-01 -1.497923582792282104e-01 2.320323735475540161e-01 8.171578496694564819e-02 2.650057971477508545e-01 1.835670322179794312e-01 1.056920439004898071e-01 2.330523729324340820e-01 2.984792888164520264e-01 -1.240622177720069885e-01 -5.065887048840522766e-02 -1.622842699289321899e-01 4.156256839632987976e-02 -1.081038564443588257e-01 1.251182407140731812e-01 -1.427160203456878662e-01 4.330268204212188721e-01 2.801567912101745605e-01 1.382756531238555908e-01 7.177756726741790771e-02 -1.052021533250808716e-01 -2.162262499332427979e-01 1.579316407442092896e-01 -3.847996145486831665e-02 2.750018611550331116e-02 2.411507517099380493e-01 9.976755827665328979e-02 3.752826154232025146e-02 -1.514479666948318481e-01
2.719914019107818604e-01 1.064570322632789612e-01 -4.141063392162322998e-01 1.557135581970214844e-01 -1.025150269269943237e-01 -1.052860319614410400e-01 1.497645527124404907e-01 -1.263694316148757935e-01 -1.229065060615539551e-01 -7.847996056079864502e-02 6.364248692989349365e-02 1.522236913442611694e-01 -2.928463816642761230e-01 -1.114902421832084656e-01 -8.913912624120712280e-02 8.183390647172927856e-02 -1.348020881414413452e-01 2.035376727581024170e-01 8.672405779361724854e-02 2.695165276527404785e-01 3.627097234129905701e-02 -4.441554099321365356e-02 -4.085683450102806091e-02 -1.326069934293627739e-03 2.520163953304290771e-01 -9.536945074796676636e-02 1.943316161632537842e-01 -1.839211583137512207e-01 3.002074956893920898e-01 -4.870165884494781494e-02 -2.576437592506408691e-01 2.232700437307357788e-01
2.454538047313690186e-01 -1.478321552276611328e-01 -2.308896631002426147e-01 1.801704056560993195e-02 -1.360573470592498779e-01 -1.798544377088546753e-01 -1.886244267225265503e-01 2.634657919406890869e-01 2.781447470188140869e-01 3.965899348258972168e-02 4.211132600903511047e-02 3.416384384036064148e-02 1.374454647302627563e-01 -1.293090730905532837e-01 -4.440260827541351318e-01 -7.996194809675216675e-02 2.341007441282272339e-02 5.350646004080772400e-02 -1.299115419387817383e-01 1.133037656545639038e-01 1.510650515556335449e-01 1.965059936046600342e-01 5.377693474292755127e-02 8.879531174898147583e-02 3.180249035358428955e-01 -9.500553458929061890e-02 2.815088331699371338e-01 1.889715716242790222e-02 1.899016797542572021e-01 -6.295470986515283585e-03 2.365320920944213867e-01 -1.450494583696126938e-02
4.342166706919670105e-03 9.195761382579803467e-02 -1.459558010101318359e-01 1.084284856915473938e-01 -7.431526482105255127e-02 -6.758567690849304199e-02 -1.407532840967178345e-01 1.812082231044769287e-01 4.174401760101318359e-01 -1.148586794734001160e-01 8.396118134260177612e-02 -1.974275559186935425e-01 -5.223928019404411316e-05 1.443034112453460693e-01 -9.137967228889465332e-02 5.712529644370079041e-02 -4.867937415838241577e-02 5.082238465547561646e-02 -2.733646333217620850e-01 2.728889286518096924e-01 -1.253587454557418823e-01 -1.931305378675460815e-01 7.647208124399185181e-02 1.708931326866149902e-01 -1.885359175503253937e-02 5.208792164921760559e-02 -2.520474791526794434e-01 -3.019303455948829651e-02 3.749319612979888916e-01 -1.101635023951530457e-02 -4.193804562091827393e-01 -5.928302556276321411e-02
-8.709195256233215332e-02 4.135755449533462524e-02 -4.610529541969299316e-01 2.512305676937103271e-01 1.676121503114700317e-01 -6.662979256361722946e-03 -8.386849611997604370e-02 -1.738094091415405273e-01 1.522412337362766266e-02 2.604154646396636963e-01 5.155532062053680420e-02 -2.304856479167938232e-02 -5.043597891926765442e-02 8.729372918605804443e-02 -1.221221908926963806e-01 -7.150004059076309204e-02 2.205321639776229858e-01 2.690416276454925537e-01 -1.061516627669334412e-01 3.466127514839172363e-01 3.195608854293823242e-01 -1.743849180638790131e-02 7.224988192319869995e-02 7.168652862310409546e-02 -1.149765476584434509e-01 6.297310441732406616e-02 -3.807206079363822937e-02 2.375790625810623169e-01 2.556849420070648193e-01 1.153751388192176819e-01 -1.035653799772262573e-01 1.360498815774917603e-01
-1.780462078750133514e-02 -3.672634959220886230e-01 -1.741766631603240967e-01 1.149819940328598022e-01 -7.632835209369659424e-02 -1.051870658993721008e-01 -2.046985477209091187e-01 2.021307349205017090e-01 1.217005997896194458e-01 1.265060305595397949e-01 1.653089821338653564e-01 -2.029482647776603699e-02 -5.699742957949638367e-02 -2.518359199166297913e-02 -5.311249494552612305e-01 2.178617864847183228e-01 1.078221648931503296e-01 1.824106425046920776e-01 -7.430720143020153046e-03 2.190677523612976074e-01 5.954079329967498779e-02 -5.238709971308708191e-02 -7.517409324645996094e-02 -2.187828421592712402e-01 2.106331437826156616e-01 1.033714637160301208e-01 8.037275075912475586e-02 -5.917037650942802429e-02 2.097294181585311890e-01 1.837375909090042114e-01 7.111329585313796997e-02 -1.703866422176361084e-01
5.998344626277685165e-03 1.363039463758468628e-01 -1.566333174705505371e-01 3.340033888816833496e-01 -2.180441021919250488e-01 9.106369316577911377e-02 -1.004830375313758850e-01 1.567606180906295776e-01 -7.924892753362655640e-02 2.295561432838439941e-01 -2.420317381620407104e-01 -8.974662423133850098e-02 8.610233664512634277e-02 2.369619011878967285e-01 -3.668228685855865479e-01 1.193563118577003479e-01 -2.051238901913166046e-02 7.876902073621749878e-02 4.255997017025947571e-02 3.032244741916656494e-01 -4.177429154515266418e-02 -1.760083623230457306e-02 -2.270843237638473511e-01 -5.326920002698898315e-02 -1.431270837783813477e-01 -3.122986853122711182e-01 4.072446748614311218e-02 -3.129953145980834961e-01 1.355835497379302979e-01 -7.300134748220443726e-02 -1.142632886767387390e-01 7.454372197389602661e-02
-5.554886534810066223e-02 2.873749099671840668e-02 -3.448405265808105469e-01 1.090096682310104370e-01 -6.034233607351779938e-03 -1.113819777965545654e-01 1.334559619426727295e-01 1.086350381374359131e-01 3.659846186637878418e-01 -1.709685847163200378e-02 -2.638203799724578857e-01 -1.375728100538253784e-01 -2.692194879055023193e-01 4.113712161779403687e-02 7.594922930002212524e-02 1.570683121681213379e-01 3.987479489296674728e-03 1.289609074592590332e-01 -1.962822675704956055e-01 4.475564658641815186e-01 2.976265251636505127e-01 1.577488034963607788e-01 1.918073743581771851e-01 -2.204108284786343575e-03 5.247354879975318909e-02 1.592400223016738892e-01 6.322188675403594971e-02 1.382402777671813965e-01 2.173529751598834991e-02 3.595979511737823486e-02 1.424251589924097061e-02 1.921804249286651611e-01
1.340334564447402954e-01 -8.805307000875473022e-02 -2.994813024997711182e-01 1.739784143865108490e-02 9.445489943027496338e-02 -3.281960263848304749e-02 -3.945021927356719971e-01 -5.904906988143920898e-02 4.284328520298004150e-01 2.952058054506778717e-02 1.357862949371337891e-01 3.435736754909157753e-03 1.585126668214797974e-01 5.366325378417968750e-02 4.230479244142770767e-03 1.564476788043975830e-01 -3.139533475041389465e-02 2.765036821365356445e-01 -2.300980538129806519e-01 3.854779005050659180e-01 -5.838575959205627441e-02 -8.677618205547332764e-02 7.456454634666442871e-02 -2.661702632904052734e-01 1.049288362264633179e-02 2.405725419521331787e-02 -1.283908039331436157e-01 -5.525046214461326599e-02 -1.166721060872077942e-01 -1.658889353275299072e-01 -7.373219728469848633e-02 1.633381247520446777e-01
1.456995755434036255e-01 -2.772346138954162598e-01 -5.993380770087242126e-02 -3.768528252840042114e-02 -1.508356034755706787e-01 -1.800533942878246307e-02 -2.738337218761444092e-01 2.303550988435745239e-01 1.644194722175598145e-01 2.103350013494491577e-01 2.363516762852668762e-02 -1.673342287540435791e-01 -7.968125864863395691e-03 -1.871917247772216797e-01 -3.221723735332489014e-01 1.256695836782455444e-01 6.382855027914047241e-02 4.322188496589660645e-01 -1.526621878147125244e-01 2.192052006721496582e-01 1.293518245220184326e-01 1.758928876370191574e-03 1.619042828679084778e-03 -1.009427756071090698e-01 2.779771089553833008e-01 2.257363945245742798e-01 7.321680337190628052e-02 -8.284562267363071442e-03 1.991386115550994873e-01 1.598085612058639526e-01 2.005051076412200928e-02 -5.315099656581878662e-02
3.932898342609405518e-01 1.249773725867271423e-01 -2.017720788717269897e-01 2.209552228450775146e-01 1.711435914039611816e-01 -1.847597886808216572e-03 -3.485197946429252625e-02 1.186440512537956238e-01 4.634361267089843750e-01 2.961276285350322723e-02 -9.461201727390289307e-02 3.402620181441307068e-02 -1.220202818512916565e-01 -6.690081954002380371e-02 -3.046062886714935303e-01 1.086390987038612366e-01 7.874378934502601624e-04 -1.723942160606384277e-01 -1.321385148912668228e-03 3.875921964645385742e-01 1.100415587425231934e-01 -1.381641179323196411e-01 -1.515177357941865921e-02 -1.033602133393287659e-01 -9.907881170511245728e-02 3.866965696215629578e-02 -3.769891709089279175e-02 -2.507307529449462891e-01 1.742486953735351562e-01 5.145321786403656006e-02 -1.207200884819030762e-01 2.512240037322044373e-02
-1.960515975952148438e-01 -1.819257438182830811e-01 -3.720442354679107666e-01 2.799981646239757538e-02 -1.157360374927520752e-01 9.060309082269668579e-02 2.844637334346771240e-01 2.695030570030212402e-01 4.897348582744598389e-02 -7.475759088993072510e-02 -9.688044339418411255e-02 -3.602965176105499268e-02 -6.618154235184192657e-03 -3.248477354645729065e-02 -3.046331554651260376e-02 -3.498006239533424377e-02 2.538065612316131592e-01 1.704442203044891357e-01 -2.260089665651321411e-01 3.329021632671356201e-01 3.051377460360527039e-02 3.096363320946693420e-02 -3.958256915211677551e-02 -1.533861160278320312e-01 1.764351129531860352e-01 -1.348747462034225464e-01 2.184732444584369659e-02 -1.313316971063613892e-01 4.319861233234405518e-01 2.166764438152313232e-01 -7.776675629429519176e-04 -9.604652225971221924e-02
-1.041934639215469360e-01 1.423027962446212769e-01 -4.875873625278472900e-01 8.877240866422653198e-02 2.672893228009343147e-03 -2.534301877021789551e-01 1.189612224698066711e-01 1.494119614362716675e-01 9.621746838092803955e-02 -2.352098934352397919e-02 -1.298003941774368286e-01 -1.898853927850723267e-01 -1.893965005874633789e-01 3.882898017764091492e-02 -1.238196715712547302e-01 6.147420033812522888e-02 -3.262363001704216003e-02 7.080193608999252319e-02 -2.481581717729568481e-01 4.322518408298492432e-01 1.556105911731719971e-01 1.653305590152740479e-01 -7.549501955509185791e-02 6.565145403146743774e-02 -2.666585519909858704e-02 3.562771528959274292e-02 1.528029888868331909e-01 1.200802028179168701e-01 1.772396117448806763e-01 -3.015378415584564209e-01 6.561315804719924927e-02 1.445854902267456055e-01
1.062425971031188965e-01 -8.863827586174011230e-02 -1.706537157297134399e-01 2.580537497997283936e-01 -7.934540510177612305e-02 -1.184528246521949768e-01 -2.905468642711639404e-01 2.862730622291564941e-02 -3.312302380800247192e-02 -1.745084822177886963e-01 -1.794342994689941406e-01 3.060994148254394531e-01 -3.951565548777580261e-02 9.274502098560333252e-02 -5.717363581061363220e-02 1.668426096439361572e-01 -2.694565951824188232e-01 2.049165517091751099e-01 -1.959840655326843262e-01 1.987990885972976685e-01 -2.893681451678276062e-02 5.163351446390151978e-02 -3.275322616100311279e-01 2.021007835865020752e-01 -6.764262169599533081e-02 -1.119212508201599121e-01 -5.941059067845344543e-02 -1.478182077407836914e-01 3.146670162677764893e-01 -3.239993378520011902e-02 -2.362119406461715698e-01 -1.958783119916915894e-01
6.999926269054412842e-02 1.359134018421173096e-01 -3.893674612045288086e-01 2.244995087385177612e-01 3.091388009488582611e-02 5.118830129504203796e-02 7.570102810859680176e-02 3.633431792259216309e-01 1.629981696605682373e-01 -1.523102670907974243e-01 -2.059328183531761169e-02 4.526086524128913879e-02 -5.862534046173095703e-02 2.699335217475891113e-01 -6.565546151250600815e-03 5.529407411813735962e-02 2.284827530384063721e-01 3.682363405823707581e-02 -8.765951544046401978e-02 2.125905007123947144e-01 2.078117569908499718e-03 -3.240329325199127197e-01 -1.812928728759288788e-02 -3.222276270389556885e-01 -5.046107620000839233e-02 -6.595830619335174561e-02 8.394099026918411255e-02 1.506752148270606995e-02 1.985525190830230713e-01 2.221741527318954468e-01 -2.174374908208847046e-01 1.892646998167037964e-01
3.817510902881622314e-01 -1.501857340335845947e-01 -4.862372577190399170e-01 7.529802620410919189e-02 1.440954953432083130e-01 1.911358386278152466e-01 -4.998746141791343689e-02 2.784363329410552979e-01 2.288676053285598755e-01 -1.705564674921333790e-03 1.649647653102874756e-01 -2.205269783735275269e-02 -2.756416983902454376e-02 1.321378648281097412e-01 -2.046137303113937378e-01 1.419014483690261841e-01 -3.513677418231964111e-02 2.627694606781005859e-01 -5.535542592406272888e-02 1.582310348749160767e-01 2.393646687269210815e-01 1.020342931151390076e-01 1.622437983751296997e-01 -1.325329244136810303e-01 -6.796846538782119751e-02 -3.180614858865737915e-02 -5.548766627907752991e-02 -1.255937814712524414e-01 -1.959766000509262085e-01 -1.054334640502929688e-01 -5.106712877750396729e-02 -7.343602180480957031e-02
1.727704703807830811e-01 -2.491877973079681396e-01 -1.691236197948455811e-01 -1.232896968722343445e-01 -2.036509513854980469e-01 4.293982684612274170e-02 2.402998134493827820e-02 3.497868478298187256e-01 1.544122844934463501e-01 -4.547399654984474182e-02 3.363370597362518311e-01 -9.402378927916288376e-04 8.697065711021423340e-02 -6.259956210851669312e-02 -2.322143614292144775e-01 1.447088569402694702e-01 1.542183905839920044e-01 2.890924513339996338e-01 -2.834442555904388428e-01 1.010545790195465088e-01 1.699866354465484619e-01 1.066815331578254700e-01 -2.715667337179183960e-02 2.377349324524402618e-02 3.902144432067871094e-01 1.572159528732299805e-01 9.300178289413452148e-02 -7.882922142744064331e-02 1.496014147996902466e-01 -1.075799986720085144e-01 -4.112179577350616455e-02 -7.512258738279342651e-02
7.684727013111114502e-02 2.824534475803375244e-01 -3.230692744255065918e-01 3.150692880153656006e-01 -3.968461453914642334e-01 1.807266324758529663e-01 -4.070312380790710449e-01 -3.624967485666275024e-02 6.376907974481582642e-02 -5.106871947646141052e-02 1.292892694473266602e-01 3.383243083953857422e-02 -4.881495982408523560e-02 9.970020502805709839e-02 -1.513390988111495972e-01 2.290432304143905640e-01 1.772221326828002930e-01 2.649160623550415039e-01 9.869566559791564941e-02 1.336534768342971802e-01 9.818499535322189331e-02 -7.963186502456665039e-02 1.853513121604919434e-01 4.915215820074081421e-02 -5.387221649289131165e-02 1.422689408063888550e-01 -5.774244293570518494e-02 -4.305963590741157532e-02 3.388120327144861221e-03 4.984844475984573364e-02 1.375665664672851562e-01 9.805990755558013916e-02
5.067427158355712891e-01 -1.107818447053432465e-02 -2.714362740516662598e-01 1.506020426750183105e-01 -1.199428290128707886e-01 -1.064793914556503296e-01 -1.833190023899078369e-01 5.803303420543670654e-02 2.036652117967605591e-01 -1.279761195182800293e-01 1.293528378009796143e-01 -1.899600028991699219e-01 1.191350892186164856e-01 2.244590669870376587e-01 -9.038676321506500244e-02 9.145890921354293823e-02 1.371345967054367065e-01 -3.392146527767181396e-02 -1.857957616448402405e-02 -6.432899832725524902e-02 2.894273698329925537e-01 -1.194261610507965088e-01 6.705727428197860718e-02 4.091943427920341492e-02 -2.600008249282836914e-02 -2.145191580057144165e-01 -3.588188067078590393e-02 -7.876458764076232910e-02 2.996237576007843018e-01 1.458379328250885010e-01 -2.905435264110565186e-01 -1.181629672646522522e-01
1.005740612745285034e-01 -2.246552333235740662e-02 -1.415529996156692505e-01 1.614752709865570068e-01 -1.799010485410690308e-01 3.546648472547531128e-02 1.007826626300811768e-02 5.988124385476112366e-02 1.754148900508880615e-01 -2.063495516777038574e-01 -1.191923841834068298e-01 1.948766596615314484e-02 -2.914092838764190674e-01 2.367782145738601685e-01 -1.130193844437599182e-01 -5.984543636441230774e-02 1.536325514316558838e-01 3.017900586128234863e-01 -1.731473952531814575e-01 1.593534648418426514e-01 1.442200392484664917e-01 -3.555361032485961914e-01 1.142953857779502869e-01 2.342477440834045410e-01 -1.012140959501266479e-01 1.114314496517181396e-01 -9.369806945323944092e-02 -4.379677027463912964e-02 3.397367596626281738e-01 -7.650623470544815063e-02 -3.396866917610168457e-01 7.395425438880920410e-02
1.006650850176811218e-01 8.754027634859085083e-02 -2.191937565803527832e-01 -2.126748906448483467e-03 1.736222021281719208e-02 2.224422097206115723e-01 -1.710262745618820190e-01 1.950066387653350830e-01 1.084382645785808563e-02 1.097880825400352478e-01 -5.594023689627647400e-02 4.095278978347778320e-01 -6.870518624782562256e-02 2.442886978387832642e-01 -6.180337071418762207e-02 -2.777083031833171844e-02 2.543717026710510254e-01 4.208491742610931396e-01 -2.291610240936279297e-01 2.220902442932128906e-01 2.924064397811889648e-01 -2.268861532211303711e-01 2.884554117918014526e-02 4.551399126648902893e-02 2.748258970677852631e-02 -1.705058962106704712e-01 1.235728561878204346e-01 -8.458083495497703552e-03 5.322035029530525208e-02 -1.617033630609512329e-01 -8.519535511732101440e-02 -1.196840032935142517e-02
3.412386476993560791e-01 3.410352021455764771e-02 -8.513020724058151245e-02 1.092279478907585144e-01 -4.508646428585052490e-01 1.623888611793518066e-01 1.308342814445495605e-01 4.525922611355781555e-02 9.153068065643310547e-02 -1.387624535709619522e-02 -1.093881204724311829e-02 -6.995457410812377930e-02 -4.550706967711448669e-02 2.003817111253738403e-01 -1.166719794273376465e-01 1.614880561828613281e-01 -1.512597948312759399e-01 2.801519036293029785e-01 1.761526912450790405e-01 1.799445599317550659e-01 -1.105088144540786743e-01 1.623504012823104858e-01 -9.110721945762634277e-02 -1.338618844747543335e-01 2.151218354701995850e-01 5.344653502106666565e-02 1.967442631721496582e-01 -1.439570635557174683e-01 2.761614918708801270e-01 1.599957197904586792e-01 -2.784874439239501953e-01 -3.678874671459197998e-02
-1.525960303843021393e-02 1.058906316757202148e-01 -3.813538551330566406e-01 2.211324721574783325e-01 -5.343241989612579346e-02 -2.806338071823120117e-01 3.330278024077415466e-02 1.142718568444252014e-01 9.733663499355316162e-02 -4.770066961646080017e-02 -6.696929037570953369e-02 -6.681942194700241089e-02 -6.192424893379211426e-02 -8.331103622913360596e-02 -1.939538270235061646e-01 3.085260093212127686e-01 3.951438367366790771e-01 1.599227637052536011e-01 -2.870991230010986328e-01 1.343374513089656830e-02 2.534132599830627441e-01 -2.273028641939163208e-01 7.785680890083312988e-02 -1.558400988578796387e-01 -3.999717906117439270e-02 -1.585139781236648560e-01 3.924292977899312973e-03 -1.669593900442123413e-01 6.708581745624542236e-02 -8.768349885940551758e-02 -2.131618261337280273e-01 -1.066221296787261963e-01
2.867517471313476562e-01 1.157156378030776978e-01 2.629236690700054169e-02 2.129756808280944824e-01 -9.925000369548797607e-03 6.598261743783950806e-02 3.400944545865058899e-02 -4.006423801183700562e-02 2.874791622161865234e-01 -1.681035012006759644e-01 9.051512926816940308e-02 1.869204267859458923e-02 1.167762652039527893e-01 6.629980355501174927e-02 -2.616969347000122070e-01 1.335795074701309204e-01 2.109107971191406250e-01 2.091864645481109619e-01 -2.431510984897613525e-01 2.767726182937622070e-01 2.186478823423385620e-01 3.518099784851074219e-01 -1.488640457391738892e-01 1.042536497116088867e-01 1.130785942077636719e-01 6.528800725936889648e-02 9.777441620826721191e-02 2.320776926353573799e-03 -5.583020299673080444e-02 3.326667845249176025e-01 -2.393393963575363159e-01 3.250463306903839111e-02
-2.494201995432376862e-02 -2.264615744352340698e-01 -7.480174303054809570e-02 3.611595928668975830e-01 -2.799339592456817627e-02 1.199291124939918518e-01 1.164610013365745544e-01 2.218850851058959961e-01 1.185102015733718872e-01 7.309774309396743774e-02 -1.923450678586959839e-01 -2.867995202541351318e-01 -1.306240707635879517e-01 8.919740095734596252e-03 -1.570211797952651978e-01 4.293920844793319702e-02 6.524899601936340332e-02 1.371624618768692017e-01 -2.338203787803649902e-01 4.046572148799896240e-01 2.128108888864517212e-01 -8.711662143468856812e-02 4.757842049002647400e-02 -1.554431766271591187e-01 2.078642845153808594e-01 1.014514490962028503e-01 1.401112526655197144e-01 -2.181791933253407478e-03 3.377376794815063477e-01 -8.752323687076568604e-02 1.100105196237564087e-01 -1.551084071397781372e-01
3.062112331390380859e-01 1.454205811023712158e-01 -3.477054536342620850e-01 6.787884235382080078e-02 5.917315185070037842e-02 1.991010606288909912e-01 -2.005327194929122925e-01 2.426212280988693237e-01 4.280694201588630676e-02 5.871528759598731995e-02 1.030291467905044556e-01 1.062124967575073242e-01 -1.856618188321590424e-02 -1.950136385858058929e-02 -3.568319082260131836e-01 2.056416571140289307e-01 -3.651891648769378662e-02 2.799650430679321289e-01 -1.729458272457122803e-01 1.786988079547882080e-01 2.588216364383697510e-01 1.651522517204284668e-01 1.111916527152061462e-01 -7.028909772634506226e-02 4.168165102601051331e-02 1.650240086019039154e-02 -9.827223420143127441e-02 -2.942703068256378174e-01 -1.787086427211761475e-01 -1.110129579901695251e-01 -5.925527587532997131e-02 -1.438111662864685059e-01
3.112341091036796570e-02 2.153087407350540161e-02 -4.720642268657684326e-01 1.097265481948852539e-01 -2.316124550998210907e-02 3.049864433705806732e-02 1.379727870225906372e-01 1.122709661722183228e-01 4.000586643815040588e-02 1.559978723526000977e-01 -1.800320595502853394e-01 -2.178597152233123779e-01 -8.320538909174501896e-04 -3.797347247600555420e-01 -1.294527947902679443e-01 1.196226105093955994e-01 2.622728943824768066e-01 1.658158004283905029e-01 -3.631998598575592041e-01 6.394509691745042801e-03 1.771700382232666016e-01 -2.296276390552520752e-02 -1.226677149534225464e-01 1.532810479402542114e-01 2.059475630521774292e-01 -8.486530929803848267e-02 3.520767390727996826e-02 -1.582877933979034424e-01 2.123464196920394897e-01 1.562543064355850220e-01 -6.130060926079750061e-02 4.033743962645530701e-02
-1.106788069009780884e-01 -2.846129536628723145e-01 5.570073612034320831e-03 1.404826492071151733e-01 1.399489641189575195e-01 1.406634747982025146e-01 -2.665512561798095703e-01 1.717531234025955200e-01 1.644431054592132568e-01 -2.250376194715499878e-01 -1.064935475587844849e-01 -3.182996809482574463e-01 2.978145331144332886e-02 -3.036166168749332428e-02 -2.504435181617736816e-01 2.382102608680725098e-01 1.178507059812545776e-01 3.348675370216369629e-01 -1.804529875516891479e-01 3.901723027229309082e-01 -1.180161237716674805e-01 4.109076038002967834e-02 -2.074809968471527100e-01 -4.544904083013534546e-02 1.508841663599014282e-02 -1.310181319713592529e-01 -7.136791199445724487e-02 -3.116669831797480583e-03 1.591613143682479858e-02 1.429721117019653320e-01 -4.660872276872396469e-03 1.438029855489730835e-01
3.028939850628376007e-02 -5.510382726788520813e-02 -2.527739405632019043e-01 -4.386245086789131165e-02 -3.734231740236282349e-02 1.164548005908727646e-02 -2.340989708900451660e-01 1.866379231214523315e-01 2.642951309680938721e-01 2.622296288609504700e-02 1.431404054164886475e-01 -1.252196729183197021e-01 -9.832349419593811035e-02 -1.216260716319084167e-01 -3.205854892730712891e-01 2.263530343770980835e-01 1.267026364803314209e-01 -1.842405050992965698e-01 -1.404087841510772705e-01 4.627889096736907959e-01 3.088335692882537842e-01 -2.298407629132270813e-02 1.733351945877075195e-01 6.124845519661903381e-02 -1.074927896261215210e-01 1.258147973567247391e-02 -3.202730417251586914e-02 5.788439884781837463e-02 6.241894885897636414e-02 2.323155701160430908e-01 -1.551055610179901123e-01 -2.056175768375396729e-01
1.158052682876586914e-02 -2.783545665442943573e-02 -3.839866816997528076e-01 6.342751532793045044e-02 6.768481433391571045e-02 -4.641311615705490112e-02 4.944784939289093018e-02 9.810273349285125732e-02 3.917206823825836182e-02 -1.193142756819725037e-01 8.223717100918292999e-03 -3.928024172782897949e-01 -4.874960333108901978e-02 -5.468100681900978088e-02 -6.487035006284713745e-02 1.581685096025466919e-01 -4.558162018656730652e-02 4.360045865178108215e-02 -1.466903686523437500e-01 4.004696309566497803e-01 2.541589438915252686e-01 1.158203706145286560e-01 -1.891618072986602783e-01 -3.370653986930847168e-01 2.680087387561798096e-01 7.246881723403930664e-02 9.686758369207382202e-02 -2.058119773864746094e-01 2.570390105247497559e-01 6.182762235403060913e-02 7.344026118516921997e-02 8.189954608678817749e-02
2.467860579490661621e-01 1.446698307991027832e-01 -3.424411714076995850e-01 1.815210445784032345e-03 -2.823625802993774414e-01 8.700293302536010742e-02 -6.947082281112670898e-02 1.750177145004272461e-01 2.151754647493362427e-01 1.788351833820343018e-01 1.935140192508697510e-01 -4.357290640473365784e-02 2.897895872592926025e-01 -5.121229588985443115e-02 -2.388937622308731079e-01 -3.504119813442230225e-02 1.456568688154220581e-01 2.175235152244567871e-01 -2.951183356344699860e-02 2.529520094394683838e-01 1.299002766609191895e-01 -2.618311671540141106e-03 -1.089141294360160828e-01 1.063573211431503296e-01 -1.016565412282943726e-01 -2.150795981287956238e-02 -3.116523325443267822e-01 -9.655396640300750732e-02 -4.555975273251533508e-02 1.657404601573944092e-01 6.875486671924591064e-02 -3.010852336883544922e-01
1.633558608591556549e-02 -1.670208424329757690e-01 -2.372864037752151489e-01 -2.140630334615707397e-01 -1.344632655382156372e-01 4.627272859215736389e-02 -2.497040182352066040e-01 6.803715229034423828e-02 3.958628475666046143e-01 -1.214550584554672241e-01 2.392488718032836914e-02 6.895874440670013428e-02 9.700018167495727539e-02 1.291381269693374634e-01 -3.170568346977233887e-01 2.460019141435623169e-01 1.286585628986358643e-01 -8.871394395828247070e-02 -5.436106026172637939e-02 3.674962818622589111e-01 2.151234298944473267e-01 1.333709657192230225e-01 1.208955720067024231e-01 -1.996402144432067871e-01 5.223527923226356506e-02 -1.520148813724517822e-01 -5.409721285104751587e-02 -1.320053488016128540e-01 -6.722655892372131348e-02 5.451457202434539795e-02 -2.079621702432632446e-01 -2.017285972833633423e-01
2.257902622222900391e-01 -2.102873325347900391e-01 -2.000229358673095703e-01 1.961378157138824463e-01 -1.350413560867309570e-01 1.761083751916885376e-01 -1.988055109977722168e-01 2.103261351585388184e-01 1.276937685906887054e-02 -2.466763705015182495e-01 1.464685648679733276e-01 -1.827240176498889923e-02 1.648419648408889771e-01 1.294482797384262085e-01 -1.911932229995727539e-01 2.078913897275924683e-02 -2.085536718368530273e-02 1.421837322413921356e-02 1.331582665443420410e-01 1.110985726118087769e-01 1.697419583797454834e-01 -3.011530041694641113e-01 4.051884170621633530e-03 -5.406753718852996826e-02 -3.322632983326911926e-02 -4.379090368747711182e-01 1.013042498379945755e-02 -2.188911661505699158e-02 3.308322727680206299e-01 1.205718517303466797e-01 -1.969229578971862793e-01 1.421943902969360352e-01
1.434393674135208130e-01 -8.528789132833480835e-02 -2.525019943714141846e-01 -9.820432215929031372e-02 -1.223561316728591919e-01 7.151916623115539551e-02 -7.347876578569412231e-02 6.772968173027038574e-02 1.135520562529563904e-01 -1.272252500057220459e-01 2.543659806251525879e-01 -7.296628504991531372e-02 2.216545045375823975e-01 -8.102270215749740601e-02 -4.146447479724884033e-01 2.003892213106155396e-01 7.003620266914367676e-02 1.609353572130203247e-01 -2.348856031894683838e-01 -7.509443908929824829e-02 2.838191986083984375e-01 2.972084581851959229e-01 -2.851479351520538330e-01 4.553091526031494141e-02 1.316260248422622681e-01 1.256536841392517090e-01 1.568398624658584595e-01 -2.039686143398284912e-01 1.847001910209655762e-01 -4.846949130296707153e-02 7.774163782596588135e-02 1.268140375614166260e-01
1.226273179054260254e-01 -1.766201853752136230e-01 -1.682405918836593628e-02 -1.640243828296661377e-01 -3.427870273590087891e-01 -1.047156974673271179e-01 -6.940913200378417969e-02 2.850927412509918213e-01 1.257517784833908081e-01 1.859602928161621094e-01 -1.481492258608341217e-02 -1.465415060520172119e-01 -4.320574551820755005e-02 -1.071773543953895569e-01 -4.670287966728210449e-01 8.688841760158538818e-02 1.158116981387138367e-01 3.736614882946014404e-01 -1.717244833707809448e-01 9.512321650981903076e-02 1.992295086383819580e-01 5.926012620329856873e-02 -7.248141802847385406e-03 -1.747759245336055756e-02 2.346009761095046997e-01 1.943426132202148438e-01 9.373072534799575806e-02 -1.782145947217941284e-01 7.742039859294891357e-02 4.838509485125541687e-02 -1.472354382276535034e-01 4.907108470797538757e-02
1.085775792598724365e-01 -1.657613217830657959e-01 -3.531130552291870117e-01 2.754453197121620178e-02 -1.593831367790699005e-02 5.786065757274627686e-02 1.276204735040664673e-01 -2.906752564013004303e-02 -2.710182406008243561e-02 -8.841466158628463745e-02 2.649066448211669922e-01 1.432515829801559448e-01 1.784907579421997070e-01 -5.534464027732610703e-03 9.197280555963516235e-02 9.260530024766921997e-02 -1.495923697948455811e-01 2.612242698669433594e-01 -3.762778043746948242e-01 2.466927021741867065e-01 -8.647015318274497986e-03 -2.601616680622100830e-01 -1.630689650774002075e-01 3.699648752808570862e-02 2.505434155464172363e-01 -1.750745326280593872e-01 1.680838763713836670e-01 2.246432378888130188e-02 7.553929090499877930e-02 -7.168865203857421875e-02 -3.495454192161560059e-01 -1.496511846780776978e-01
7.937949150800704956e-02 1.137531846761703491e-01 -4.249142110347747803e-01 3.607069849967956543e-01 -1.321819573640823364e-01 -4.498230665922164917e-02 -2.016142010688781738e-01 1.082814782857894897e-01 7.549975067377090454e-02 2.281889878213405609e-02 1.345947682857513428e-01 -2.489463984966278076e-02 -1.548346430063247681e-01 -2.856939435005187988e-01 -1.301054358482360840e-01 -7.447236776351928711e-02 2.024182677268981934e-01 -7.640991825610399246e-03 -1.504476517438888550e-01 7.937142997980117798e-02 1.282249838113784790e-01 3.114750683307647705e-01 -2.113882452249526978e-01 7.224175333976745605e-02 1.701960265636444092e-01 -1.028350144624710083e-01 -1.664731055498123169e-01 -1.868544965982437134e-01 2.928527593612670898e-01 4.824067279696464539e-02 -8.977332711219787598e-02 -1.164363250136375427e-01
-2.869663387537002563e-02 -1.860590577125549316e-01 -4.411253631114959717e-01 1.332616657018661499e-01 -2.338977009057998657e-01 5.960300192236900330e-02 5.115799605846405029e-02 1.577498167753219604e-01 5.376346036791801453e-02 -1.521629989147186279e-01 -2.613256312906742096e-02 -9.203872829675674438e-02 -2.181830257177352905e-01 -2.685827910900115967e-01 -7.749547064304351807e-02 -2.121782116591930389e-02 2.187514454126358032e-01 4.156029596924781799e-02 -1.562180817127227783e-01 2.756732106208801270e-01 1.997918933629989624e-01 2.782119214534759521e-01 -1.390919536352157593e-01 1.489249616861343384e-01 1.431044489145278931e-01 -9.384164214134216309e-02 -2.223668992519378662e-01 -1.246173381805419922e-01 2.534845769405364990e-01 2.610816620290279388e-02 4.781830310821533203e-02 -1.863961368799209595e-01
9.801372885704040527e-02 1.011386979371309280e-02 -2.031320482492446899e-01 2.194475680589675903e-01 -1.607768833637237549e-01 1.849441528320312500e-01 -6.148951873183250427e-02 1.378989964723587036e-01 1.829669028520584106e-01 -3.012595884501934052e-02 -6.442171335220336914e-02 -7.796038687229156494e-02 -2.363298386335372925e-01 6.214616820216178894e-02 -1.210482418537139893e-01 2.186415493488311768e-01 -2.853789329528808594e-01 -1.196792647242546082e-01 -2.197374850511550903e-01 4.081194102764129639e-01 2.555057592689990997e-02 1.709838062524795532e-01 1.460749655961990356e-01 6.816730648279190063e-02 7.962521165609359741e-02 -1.967052519321441650e-01 3.716256916522979736e-01 -6.086893007159233093e-02 4.079009220004081726e-02 1.504864096641540527e-01 -1.832477748394012451e-01 2.000510394573211670e-01
-4.190273117274045944e-03 7.260117679834365845e-02 -9.724554419517517090e-02 -8.721671765670180321e-04 -9.605093300342559814e-02 -9.881553798913955688e-02 -2.646034061908721924e-01 2.794252634048461914e-01 3.632757067680358887e-01 -1.025055125355720520e-01 4.187006503343582153e-02 -1.809460967779159546e-01 1.468683779239654541e-02 9.609712660312652588e-02 -9.691820293664932251e-02 1.309198886156082153e-01 -1.999030075967311859e-02 -3.552640601992607117e-02 -3.187951445579528809e-01 2.950826287269592285e-01 -1.288219541311264038e-01 -6.601580977439880371e-02 1.059394553303718567e-01 2.105305790901184082e-01 -2.021365240216255188e-02 2.854945603758096695e-03 -1.112845838069915771e-01 1.339171268045902252e-02 4.117634594440460205e-01 -1.981606706976890564e-02 -3.782789409160614014e-01 -1.110553517937660217e-01
2.409836947917938232e-01 5.702687054872512817e-02 -5.086344107985496521e-02 1.656024456024169922e-01 -9.325069375336170197e-03 1.478656232357025146e-01 -4.821852967143058777e-02 -6.141342595219612122e-02 5.048351287841796875e-01 -1.089239642024040222e-01 2.742087468504905701e-02 -1.439175568521022797e-02 -1.874212026596069336e-01 -1.792501807212829590e-01 -3.281175494194030762e-01 1.542816311120986938e-01 1.524994224309921265e-01 5.273986235260963440e-02 -1.400949619710445404e-02 3.394221663475036621e-01 4.407989606261253357e-02 -3.664681315422058105e-02 7.845459133386611938e-02 -1.351802498102188110e-01 -1.328901946544647217e-01 -3.820828348398208618e-02 3.033534809947013855e-02 -3.700748682022094727e-01 2.618071138858795166e-01 -1.109806299209594727e-01 -3.498388081789016724e-02 -7.731457799673080444e-02
1.574146896600723267e-01 3.632300347089767456e-02 -1.356325894594192505e-01 1.447985321283340454e-01 -2.647738158702850342e-01 -4.979812074452638626e-03 -3.379752337932586670e-01 -1.860082149505615234e-02 2.054715752601623535e-01 -1.659259945154190063e-01 -4.512987285852432251e-02 1.926541477441787720e-01 -6.629059463739395142e-02 3.180235326290130615e-01 -1.002295613288879395e-01 8.940949290990829468e-02 -7.919245958328247070e-02 2.885343134403228760e-01 -9.669519215822219849e-02 2.872988879680633545e-01 -1.985211670398712158e-01 1.012245789170265198e-01 -2.202782630920410156e-01 -1.640412509441375732e-01 5.318414419889450073e-02 -7.532689720392227173e-02 3.139967918395996094e-01 -1.765707880258560181e-01 -2.952236868441104889e-02 -5.884272605180740356e-02 -4.391832649707794189e-02 -2.575259208679199219e-01
1.285918354988098145e-01 8.920685201883316040e-02 -2.256861031055450439e-01 7.573887705802917480e-02 -4.863347113132476807e-01 -8.960328996181488037e-02 -4.114563763141632080e-02 1.687416583299636841e-01 2.355910092592239380e-01 -2.391352653503417969e-01 9.330227226018905640e-02 -1.686929613351821899e-01 6.807134300470352173e-02 -3.996031731367111206e-02 -1.809547692537307739e-01 -2.942822314798831940e-02 3.032917976379394531e-01 3.247818648815155029e-01 -2.090756222605705261e-02 2.632345557212829590e-01 5.267884582281112671e-02 5.697090178728103638e-02 1.914000064134597778e-01 7.421037554740905762e-02 1.692699491977691650e-01 -1.237577572464942932e-01 1.921845376491546631e-01 -1.083376407623291016e-01 2.024141140282154083e-02 1.545611917972564697e-01 1.172299087047576904e-01 9.156152606010437012e-02
1.114287525415420532e-01 -1.375590264797210693e-01 -1.371620446443557739e-01 -2.792610041797161102e-02 -8.247039467096328735e-02 -1.627233028411865234e-01 -1.639905422925949097e-01 1.862152665853500366e-01 9.623506665229797363e-02 9.787538647651672363e-02 -1.291619092226028442e-01 -5.611259862780570984e-02 -1.741383075714111328e-01 -4.061875119805335999e-02 -5.153678059577941895e-01 2.445516288280487061e-01 -4.868921358138322830e-03 3.100395798683166504e-01 8.430378139019012451e-02 2.635651826858520508e-01 -3.446200862526893616e-02 -1.117805838584899902e-01 -6.427171081304550171e-02 -8.950994908809661865e-02 3.598966598510742188e-01 7.081806659698486328e-02 6.799962837249040604e-03 -2.812516093254089355e-01 1.368759125471115112e-01 9.571021050214767456e-02 7.808776199817657471e-02 -1.092380359768867493e-01
-7.634395360946655273e-02 -5.944411456584930420e-02 -4.178079366683959961e-01 3.219401240348815918e-01 -1.435701996088027954e-01 1.003545373678207397e-01 1.920033246278762817e-01 -1.028176769614219666e-01 4.765402153134346008e-02 -4.977390542626380920e-02 1.154526472091674805e-01 -7.391354441642761230e-02 -4.571815580129623413e-02 -1.211333200335502625e-01 2.360492013394832611e-02 2.937332391738891602e-01 8.527489006519317627e-02 2.632200121879577637e-01 -4.599317610263824463e-01 2.162259221076965332e-01 -4.420709237456321716e-02 -9.954816102981567383e-02 -2.046030610799789429e-01 -1.578001230955123901e-01 8.498869091272354126e-02 2.253073081374168396e-02 -9.593900293111801147e-02 -4.297921434044837952e-02 1.183220818638801575e-01 2.054503411054611206e-01 5.538493767380714417e-02 -1.250347048044204712e-01
9.745524078607559204e-02 -2.038526907563209534e-02 -3.178815245628356934e-01 2.225353717803955078e-01 -1.606688834726810455e-02 1.916836760938167572e-02 -1.541002541780471802e-01 8.359783142805099487e-02 9.213307499885559082e-02 -3.252168297767639160e-01 -2.036804407835006714e-01 3.868397325277328491e-02 -2.145111113786697388e-01 4.426549747586250305e-02 -2.606488168239593506e-01 1.000659391283988953e-01 7.656919956207275391e-02 3.886356651782989502e-01 -4.134567454457283020e-02 7.488058507442474365e-02 2.597055956721305847e-02 -4.244669973850250244e-01 -1.399921476840972900e-01 -1.165256202220916748e-01 7.288658525794744492e-03 1.603597402572631836e-01 -5.953297764062881470e-02 1.278296262025833130e-01 7.103450596332550049e-02 -3.849683096632361412e-03 -3.094736039638519287e-01 1.630712859332561493e-02
-8.303986489772796631e-02 -2.033403217792510986e-01 -3.650333881378173828e-01 2.219457626342773438e-01 -2.864312939345836639e-02 -3.045843355357646942e-02 -6.569818407297134399e-02 3.481084704399108887e-01 2.228091061115264893e-01 -3.349829614162445068e-01 -1.531421691179275513e-01 -1.762370765209197998e-01 -1.368525996804237366e-02 -1.534308865666389465e-02 -2.546303160488605499e-02 -6.543639302253723145e-02 2.049465924501419067e-01 3.425537943840026855e-01 -2.632487714290618896e-01 1.439282447099685669e-01 -8.631494641304016113e-02 1.234389021992683411e-01 -2.052768915891647339e-01 1.489536315202713013e-01 7.043854799121618271e-03 -6.633649766445159912e-02 -1.475661098957061768e-01 1.814082860946655273e-01 1.165886297821998596e-01 1.752144657075405121e-02 -4.258155450224876404e-02 9.517730027437210083e-02
3.154128491878509521e-01 1.197718977928161621e-01 -3.978849351406097412e-01 1.574408411979675293e-01 9.225296229124069214e-02 -6.655637919902801514e-02 1.098091825842857361e-01 2.009324431419372559e-01 -9.892418980598449707e-02 -2.907139249145984650e-02 -9.461085498332977295e-02 1.246180161833763123e-01 -1.839717179536819458e-01 9.409869462251663208e-02 -5.171260610222816467e-02 2.642607390880584717e-01 6.224144715815782547e-03 1.226605772972106934e-01 -7.847295701503753662e-02 2.649287283420562744e-01 -2.116300314664840698e-01 -4.937392845749855042e-02 4.021548852324485779e-02 -1.854115575551986694e-01 2.378665208816528320e-01 -3.227275609970092773e-01 1.716102510690689087e-01 6.331112980842590332e-02 1.409157216548919678e-01 -1.535822451114654541e-01 -2.630317211151123047e-01 7.684554159641265869e-02
2.664119005203247070e-01 -4.167342185974121094e-02 -2.937639057636260986e-01 -1.035407483577728271e-01 5.864341929554939270e-02 -1.216311454772949219e-01 -4.090138971805572510e-01 1.566260755062103271e-01 -2.594540361315011978e-03 4.195176810026168823e-02 3.418370783329010010e-01 -1.264549195766448975e-01 2.822248041629791260e-01 1.553024202585220337e-01 -3.681560158729553223e-01 1.808525412343442440e-03 8.776668459177017212e-02 2.139700502157211304e-01 8.288889075629413128e-04 4.171187058091163635e-02 1.260213255882263184e-01 -9.308111667633056641e-02 -1.279885321855545044e-01 -6.447710841894149780e-02 4.960332438349723816e-02 7.937362045049667358e-02 1.673030406236648560e-01 -1.724274456501007080e-01 1.792606264352798462e-01 -9.270083904266357422e-02 -1.737066358327865601e-01 -9.271696954965591431e-02
2.180898487567901611e-01 -3.492395579814910889e-02 -3.458907902240753174e-01 2.269853800535202026e-01 -1.255353540182113647e-01 2.847363650798797607e-01 -2.839000523090362549e-01 -1.125256195664405823e-01 2.361690551042556763e-01 -1.433385014533996582e-01 -1.367591768503189087e-01 -1.374651212245225906e-03 9.792118519544601440e-02 1.259856671094894409e-01 -1.857424527406692505e-02 2.675989568233489990e-01 -3.247680887579917908e-02 1.689135134220123291e-01 -1.082726716995239258e-01 1.833448559045791626e-01 3.333793953061103821e-02 -3.443376719951629639e-01 1.205003112554550171e-01 -3.622179478406906128e-02 7.678925246000289917e-02 1.889846324920654297e-01 -1.333336979150772095e-01 1.269178241491317749e-01 2.236478328704833984e-01 1.786593794822692871e-01 1.582472175359725952e-01 6.784369796514511108e-02
1.003766208887100220e-01 -9.613336995244026184e-03 -2.246289998292922974e-01 2.394357323646545410e-01 -1.487940829247236252e-02 -1.835709363222122192e-01 -6.165581569075584412e-02 2.071118503808975220e-01 2.650398313999176025e-01 1.308657675981521606e-01 -1.435723751783370972e-01 -1.590573340654373169e-01 -1.558535695075988770e-01 6.570929288864135742e-02 1.473533064126968384e-01 -2.708946354687213898e-02 -2.588622570037841797e-01 1.998327672481536865e-01 -1.961202174425125122e-01 3.288476169109344482e-01 2.224212437868118286e-01 5.193074047565460205e-02 1.361515969038009644e-01 2.058018147945404053e-01 1.477085053920745850e-01 -1.069729030132293701e-01 1.945138871669769287e-01 -1.106705889105796814e-01 1.862265914678573608e-02 3.380757197737693787e-02 -3.217144608497619629e-01 2.492949068546295166e-01
1.499381847679615021e-02 -5.764110758900642395e-02 -3.986085653305053711e-01 3.546335175633430481e-02 -1.221404522657394409e-01 -1.570290029048919678e-01 -1.544715911149978638e-01 -4.822821542620658875e-02 1.675177961587905884e-01 -8.737724274396896362e-02 -1.639780104160308838e-01 -2.966759167611598969e-02 -8.348035067319869995e-02 -6.563678383827209473e-02 -8.859612978994846344e-03 4.211826622486114502e-02 -7.201349735260009766e-02 1.141185387969017029e-01 -4.137308150529861450e-02 1.043844893574714661e-01 3.781802654266357422e-01 5.077230557799339294e-02 3.281635418534278870e-02 -8.147237449884414673e-02 1.459937989711761475e-01 -2.611306309700012207e-02 -1.511329263448715210e-01 1.831455975770950317e-01 4.431988596916198730e-01 -1.179201295599341393e-03 -4.840831756591796875e-01 -2.597378566861152649e-02
1.329973936080932617e-01 -1.557950396090745926e-02 -3.566863536834716797e-01 -1.060360521078109741e-01 -1.626868546009063721e-01 -1.112871691584587097e-01 -2.369447499513626099e-01 -5.131189152598381042e-02 3.370124101638793945e-01 3.850280493497848511e-02 -1.949236840009689331e-01 4.707345366477966309e-02 4.695281386375427246e-02 -1.760095804929733276e-01 -1.017656177282333374e-01 8.124687522649765015e-02 -6.500906497240066528e-02 7.154475152492523193e-02 -6.654265522956848145e-02 8.321812003850936890e-02 1.559742242097854614e-01 6.708128005266189575e-02 -4.052324220538139343e-02 8.028609305620193481e-02 1.025943085551261902e-01 -1.638387739658355713e-01 3.447465226054191589e-02 3.115106225013732910e-01 3.810355663299560547e-01 7.105232030153274536e-02 -4.038051962852478027e-01 -1.845409274101257324e-01
-2.222725301980972290e-01 4.747272431850433350e-01 -4.363561272621154785e-01 2.613064944744110107e-01 -6.162134557962417603e-02 -9.620121121406555176e-02 -1.005825400352478027e-01 2.707270681858062744e-01 1.375650167465209961e-01 -8.980285376310348511e-02 -3.270625323057174683e-02 -1.570643037557601929e-01 -1.566886603832244873e-01 1.856249868869781494e-01 -2.504236698150634766e-01 3.870668262243270874e-02 1.344256848096847534e-01 2.429201900959014893e-01 -5.478863045573234558e-02 4.970534518361091614e-02 1.260666698217391968e-01 -3.098807297646999359e-02 -3.200544975697994232e-03 -5.850071087479591370e-02 1.267282962799072266e-01 -1.767586320638656616e-01 -2.024468220770359039e-02 5.473242700099945068e-02 1.419135089963674545e-02 1.417514532804489136e-01 -1.214896515011787415e-01 7.437243312597274780e-02
1.120070219039916992e-01 -2.435405403375625610e-01 -3.163377940654754639e-01 -6.553345173597335815e-02 -3.865922689437866211e-01 -1.556513160467147827e-01 3.917801659554243088e-03 -3.635636344552040100e-02 2.017212361097335815e-01 2.208849489688873291e-01 -4.659656062722206116e-02 -5.724684521555900574e-02 -2.576011717319488525e-01 1.034235805273056030e-01 -2.124200463294982910e-01 1.309190541505813599e-01 6.197286024689674377e-02 6.807680428028106689e-02 2.671833708882331848e-02 1.916169971227645874e-01 8.503551036119461060e-02 -5.112272128462791443e-02 1.660994067788124084e-02 -1.017728373408317566e-01 3.619049862027168274e-02 -3.407829403877258301e-01 5.862548202276229858e-02 -4.102370887994766235e-02 9.007439017295837402e-03 -1.217354089021682739e-01 -4.435147941112518311e-01 1.181549951434135437e-01
8.065627771429717541e-04 -1.287496089935302734e-01 -2.000862061977386475e-01 2.746691107749938965e-01 -1.001604124903678894e-01 1.712141185998916626e-01 -1.398170646280050278e-02 2.724944949150085449e-01 4.531701654195785522e-02 -1.150886714458465576e-01 2.385211884975433350e-01 -2.520702481269836426e-01 -8.895139396190643311e-02 -5.260050966171547771e-05 -8.477164804935455322e-02 2.786213755607604980e-01 -3.385340049862861633e-02 6.713660061359405518e-02 -4.797427654266357422e-01 -6.762767583131790161e-02 2.337572574615478516e-01 -1.906581223011016846e-01 -2.599375545978546143e-01 6.234293058514595032e-02 1.241329014301300049e-01 -1.249309405684471130e-01 6.291501224040985107e-02 -8.153388649225234985e-02 5.135070532560348511e-03 -1.175703480839729309e-01 -1.425088793039321899e-01 2.169861495494842529e-01
1.913511008024215698e-01 -8.370527625083923340e-02 -3.002338297665119171e-02 1.316940039396286011e-01 -1.368796229362487793e-01 -2.074689716100692749e-01 -7.425000518560409546e-02 9.148377925157546997e-02 2.574468404054641724e-02 -7.824365049600601196e-02 -1.276245862245559692e-01 3.640133142471313477e-01 -6.513758003711700439e-02 3.389896750450134277e-01 -8.651305921375751495e-03 4.485929757356643677e-02 -3.616126626729965210e-02 2.344280034303665161e-01 -8.396907150745391846e-02 3.286907672882080078e-01 4.168890118598937988e-01 1.763915456831455231e-02 -5.963515117764472961e-02 -2.559289336204528809e-01 1.045197024941444397e-01 -1.018367484211921692e-01 1.522420197725296021e-01 -2.276393920183181763e-01 1.430659145116806030e-01 -1.260030120611190796e-01 -4.446509853005409241e-02 1.910986453294754028e-01
8.923448622226715088e-02 6.593366619199514389e-03 -2.134054005146026611e-01 1.806449145078659058e-01 -4.511101543903350830e-02 -1.510942727327346802e-01 -1.934807933866977692e-02 7.223687320947647095e-02 2.394108325242996216e-01 2.771030366420745850e-02 -1.241244003176689148e-01 -1.934078335762023926e-01 -1.050401777029037476e-01 3.702150657773017883e-03 -2.428190223872661591e-02 2.502696216106414795e-02 -1.993165314197540283e-01 2.116866260766983032e-01 -3.473846316337585449e-01 2.493811398744583130e-01 -4.920356348156929016e-02 -1.920499652624130249e-01 1.535883452743291855e-02 7.067717611789703369e-02 3.176138401031494141e-01 -3.618208765983581543e-01 -3.163720667362213135e-01 1.179743856191635132e-01 2.083451747894287109e-01 -1.503401552326977253e-03 -1.748696416616439819e-01 1.687247306108474731e-01
2.336173355579376221e-01 1.122010275721549988e-01 -2.620591223239898682e-01 3.337491154670715332e-01 -4.145071282982826233e-02 2.291068062186241150e-02 1.725151017308235168e-02 -4.111391305923461914e-02 -1.199831366539001465e-01 -4.077203944325447083e-02 -1.631690263748168945e-01 -3.217399120330810547e-01 -3.413046598434448242e-01 1.827095448970794678e-01 -1.931131631135940552e-01 1.820890046656131744e-02 -8.328897505998611450e-02 1.816214770078659058e-01 -1.976298168301582336e-02 1.490122675895690918e-01 1.937662661075592041e-01 -7.966125756502151489e-02 -1.063516959547996521e-01 -1.460303664207458496e-01 1.396396905183792114e-01 -2.448183000087738037e-01 -2.302297055721282959e-01 1.377415494062006474e-03 3.421655595302581787e-01 -2.922617830336093903e-02 -1.314885020256042480e-01 -9.019732475280761719e-02
1.819575764238834381e-02 -2.593253850936889648e-01 -2.411596328020095825e-01 3.374652191996574402e-02 9.505371004343032837e-02 -9.603561460971832275e-02 -3.419031202793121338e-02 1.550796926021575928e-01 3.221140801906585693e-01 1.830092966556549072e-01 -2.390771955251693726e-01 -3.340518847107887268e-02 8.635170012712478638e-02 4.117549061775207520e-01 -1.159185171127319336e-01 3.897415101528167725e-01 -1.767609864473342896e-01 1.143187880516052246e-01 8.460728079080581665e-02 1.995316296815872192e-01 1.314438432455062866e-01 6.979283690452575684e-02 -1.053813025355339050e-01 -8.160613477230072021e-02 -6.652332097291946411e-02 -1.435747295618057251e-01 -2.899727970361709595e-02 -1.289184689521789551e-01 3.255192041397094727e-01 5.060902982950210571e-02 7.900679856538772583e-02 -5.765595659613609314e-02
-1.444963738322257996e-02 -6.193499267101287842e-02 -2.296881824731826782e-01 3.396888449788093567e-02 -4.313954338431358337e-02 5.118491500616073608e-02 -1.893436759710311890e-01 3.379287943243980408e-02 4.063749015331268311e-01 -3.931116759777069092e-01 -8.294847793877124786e-03 5.077239125967025757e-02 1.615188866853713989e-01 1.227782592177391052e-01 -2.740145027637481689e-01 1.670356690883636475e-01 -2.847796119749546051e-02 -6.902242451906204224e-02 -6.499904394149780273e-02 4.192067384719848633e-01 1.787540316581726074e-01 1.408225446939468384e-01 1.394340693950653076e-01 2.218098640441894531e-01 -4.945048689842224121e-02 -1.449363678693771362e-01 1.126332581043243408e-01 -1.643564254045486450e-01 -5.829976405948400497e-03 -1.186356320977210999e-01 -1.970511674880981445e-01 -1.097753494977951050e-01
-1.169864013791084290e-01 -4.457168281078338623e-02 -1.618657559156417847e-01 2.687301039695739746e-01 -1.682439446449279785e-01 4.924760013818740845e-02 7.951216399669647217e-02 8.518265932798385620e-02 5.967769771814346313e-02 2.299579977989196777e-01 -2.181705832481384277e-01 2.999490126967430115e-03 -1.366774588823318481e-01 -2.084091752767562866e-01 -2.772089838981628418e-01 -5.398171767592430115e-02 1.526763886213302612e-01 1.130425035953521729e-01 -2.700434923171997070e-01 4.001905918121337891e-01 1.219783201813697815e-01 2.081298381090164185e-01 1.462471485137939453e-01 1.633238941431045532e-01 2.731668055057525635e-01 2.810437381267547607e-01 6.413793563842773438e-02 -7.918449491262435913e-02 2.202151417732238770e-01 -5.629415437579154968e-02 -6.336078047752380371e-02 2.420238219201564789e-02
2.129243463277816772e-01 -1.211034506559371948e-01 -4.285311698913574219e-01 1.246574446558952332e-01 -1.462467247620224953e-03 1.379283666610717773e-01 -3.738465905189514160e-02 -1.129917427897453308e-01 5.007603019475936890e-02 1.098929494619369507e-01 1.140643283724784851e-01 1.860492676496505737e-01 6.911741942167282104e-02 1.850552856922149658e-01 7.988172769546508789e-02 1.030041128396987915e-01 -2.407416999340057373e-01 2.801513075828552246e-01 -2.701351642608642578e-01 1.576893031597137451e-01 8.740369230508804321e-02 -1.905286312103271484e-01 6.221075728535652161e-02 3.092263042926788330e-01 1.491904705762863159e-01 -7.021566480398178101e-02 -3.682669997215270996e-02 -1.360599547624588013e-01 6.768476963043212891e-02 -9.796149283647537231e-02 -3.404877185821533203e-01 -1.858146935701370239e-01
-2.871590554714202881e-01 2.185094207525253296e-01 -4.585867226123809814e-01 1.111726462841033936e-01 -1.723545938730239868e-01 3.097531385719776154e-02 -4.568051919341087341e-02 1.090567037463188171e-01 2.198984324932098389e-01 -1.546193212270736694e-01 -1.746435314416885376e-01 -2.579544484615325928e-01 -9.837386757135391235e-02 2.855186760425567627e-01 -6.933597475290298462e-02 1.337936371564865112e-01 1.673311293125152588e-01 3.135395348072052002e-01 -1.367396563291549683e-01 8.570533245801925659e-02 1.477680504322052002e-01 1.439540237188339233e-01 -1.017713366309180856e-04 -2.152411080896854401e-02 -1.086192354559898376e-01 3.667420893907546997e-02 1.124281249940395355e-02 6.722006201744079590e-02 9.271745383739471436e-02 2.490153014659881592e-01 -7.255782186985015869e-02 1.739178895950317383e-01
2.375167980790138245e-02 -2.018175125122070312e-01 -4.411030113697052002e-01 2.380109578371047974e-01 -1.417043358087539673e-01 5.361040309071540833e-02 -7.604385167360305786e-02 7.137370109558105469e-02 8.958001434803009033e-02 2.048612013459205627e-02 7.042372226715087891e-02 -1.490181684494018555e-01 -3.571706712245941162e-01 -2.256679832935333252e-01 -1.083948016166687012e-01 -1.775432527065277100e-01 8.636853098869323730e-02 6.537986546754837036e-02 -1.660590022802352905e-01 3.706492185592651367e-01 1.244296282529830933e-01 2.001563906669616699e-01 1.111524701118469238e-01 -2.983554452657699585e-02 1.307565569877624512e-01 -1.420479267835617065e-01 -1.028440892696380615e-01 4.876643419265747070e-02 2.309366613626480103e-01 4.833779484033584595e-02 3.135206550359725952e-02 -2.528103590011596680e-01
3.443840891122817993e-02 1.657507419586181641e-01 -4.022489786148071289e-01 2.823106348514556885e-01 -6.946488469839096069e-02 -3.885428979992866516e-02 2.871247567236423492e-02 1.811971962451934814e-01 2.485514804720878601e-02 -1.733756214380264282e-01 5.941546335816383362e-02 -2.158413380384445190e-01 -1.593258678913116455e-01 3.106463700532913208e-02 -7.358566671609878540e-02 1.312818098813295364e-02 5.862192437052726746e-02 1.548800170421600342e-01 -9.330614656209945679e-02 2.561038434505462646e-01 7.567015290260314941e-02 -1.954585909843444824e-01 -1.566662639379501343e-01 -1.494705583900213242e-02 -1.106076035648584366e-02 -3.269078433513641357e-01 -1.141711100935935974e-01 1.135145947337150574e-01 3.664974868297576904e-01 -3.661689460277557373e-01 -1.446117553859949112e-02 7.194054871797561646e-02
-2.016142755746841431e-01 1.091822609305381775e-01 -5.817925333976745605e-01 5.160785466432571411e-02 -6.086689606308937073e-02 -1.007368601858615875e-02 9.434443712234497070e-02 -4.400417953729629517e-02 -7.930880039930343628e-02 1.941857114434242249e-02 -1.444329768419265747e-01 -1.692866981029510498e-01 2.201938303187489510e-03 -6.686699390411376953e-02 -8.945654146373271942e-03 7.593286782503128052e-02 9.976060688495635986e-02 1.373980939388275146e-01 -3.015707433223724365e-01 3.157130181789398193e-01 8.366728574037551880e-02 3.674644976854324341e-02 -2.202963382005691528e-01 -1.580494642257690430e-01 3.027719855308532715e-01 1.672948002815246582e-01 1.707968562841415405e-01 -7.685302942991256714e-02 1.769160628318786621e-01 1.517956852912902832e-01 -5.212019756436347961e-02 -1.096766367554664612e-01
1.113269999623298645e-01 -1.572546735405921936e-02 -3.114049732685089111e-01 1.229768767952919006e-01 -9.765079617500305176e-02 8.641294389963150024e-02 -1.901811510324478149e-01 9.402985125780105591e-02 1.275294572114944458e-01 -8.851773105561733246e-03 -2.595793455839157104e-02 -1.284362673759460449e-01 2.041949033737182617e-01 1.717682778835296631e-01 -2.667779922485351562e-01 -1.814966052770614624e-01 -1.329696364700794220e-02 1.512116342782974243e-01 -1.933702677488327026e-01 8.433901518583297729e-02 -1.879489514976739883e-03 9.054212272167205811e-02 -1.502213925123214722e-01 -3.632343187928199768e-02 5.428242087364196777e-01 -1.282182522118091583e-02 1.534813046455383301e-01 -1.229682937264442444e-01 1.605368554592132568e-01 -1.856275200843811035e-01 2.404651939868927002e-01 -2.307347953319549561e-01
2.589133083820343018e-01 1.651049852371215820e-01 -1.614146828651428223e-01 2.409059852361679077e-01 1.279096156358718872e-01 6.396704167127609253e-02 5.137740075588226318e-02 1.099133044481277466e-01 1.935821771621704102e-01 3.374051749706268311e-01 8.383785188198089600e-02 9.875415265560150146e-02 -2.652871422469615936e-02 -2.190159708261489868e-01 -3.229659199714660645e-01 -1.717111170291900635e-01 6.229897588491439819e-02 2.634574174880981445e-01 -1.092415004968643188e-01 2.791908085346221924e-01 1.202450040727853775e-02 -1.719539463520050049e-01 -1.298898607492446899e-01 8.231851458549499512e-02 1.660763844847679138e-02 -1.225708648562431335e-01 -1.264566928148269653e-01 5.065622180700302124e-02 3.217375576496124268e-01 -1.604356318712234497e-01 -2.361190319061279297e-01 -2.198264375329017639e-02
[truncated: 3,269,092 more chars]
