# Supplementary material for: The Language of Innovation
Source: PLoS One. 2020 Apr 30;15(4):e0230107. doi: 10.1371/journal.pone.0230107 (PMC7194493; doi:10.1371/journal.pone.0230107)
Supplement: S9 File — (GZ) [file pone.0230107.s009.tar.gz › 1987-1991/V2Run_26_VS_4500_embeddings1987-1991ED32.txt]

-7.952527701854705811e-02 -6.718378514051437378e-02 -2.387995719909667969e-01 -1.399822980165481567e-01 -3.740920871496200562e-02 4.169249534606933594e-01 1.191253215074539185e-02 -7.831019163131713867e-02 -6.810686737298965454e-02 3.751385211944580078e-01 6.835941970348358154e-02 -1.924550086259841919e-01 -1.059905663132667542e-01 -1.808025389909744263e-01 1.605830475455150008e-04 -8.729141950607299805e-02 2.848685979843139648e-01 -1.929642558097839355e-01 1.795827001333236694e-01 -1.369817107915878296e-01 -2.901777252554893494e-02 3.548680245876312256e-01 4.590055719017982483e-02 -1.866407990455627441e-01 -2.665613032877445221e-02 -2.305935472249984741e-01 1.562635004520416260e-01 1.076742541044950485e-02 1.684729307889938354e-01 2.209341228008270264e-01 1.907409727573394775e-02 5.768465250730514526e-02
1.781071126461029053e-01 1.464457213878631592e-01 -1.247751414775848389e-01 -2.428885549306869507e-01 -1.983084231615066528e-01 1.713614314794540405e-01 6.446291506290435791e-02 2.569032907485961914e-01 -5.197615921497344971e-02 -1.484231799840927124e-01 -1.574722826480865479e-01 -1.270293146371841431e-01 -1.955895312130451202e-02 1.456224173307418823e-01 -1.869763731956481934e-01 2.314580529928207397e-01 1.356080472469329834e-01 -1.516556590795516968e-01 3.844621777534484863e-02 -2.710360288619995117e-01 1.339806020259857178e-01 4.427442550659179688e-01 1.628285795450210571e-01 -9.674348682165145874e-02 -5.202308297157287598e-02 -1.795839369297027588e-01 -1.962417364120483398e-01 -9.875398874282836914e-02 2.434815317392349243e-01 1.111975461244583130e-01 -1.910014897584915161e-01 -1.061587873846292496e-02
1.155644729733467102e-01 1.643013656139373779e-01 3.279435681179165840e-03 8.498939685523509979e-03 -1.262923330068588257e-01 1.439422667026519775e-01 -9.600157290697097778e-02 1.521657258272171021e-01 -1.020757481455802917e-01 5.524165183305740356e-02 -2.279158383607864380e-01 7.277284562587738037e-02 -3.455886840820312500e-01 -2.851139008998870850e-02 -2.570351064205169678e-01 -3.295863419771194458e-02 1.658620089292526245e-01 -1.027194485068321228e-01 1.940793842077255249e-01 -6.084974855184555054e-03 2.587298154830932617e-01 3.824903666973114014e-01 6.343945115804672241e-02 -7.594390958547592163e-02 4.119012653827667236e-01 -1.808774285018444061e-02 -3.035334348678588867e-01 -1.072198227047920227e-01 4.347403720021247864e-02 -1.701978743076324463e-01 8.188262581825256348e-03 1.705178022384643555e-01
2.298411726951599121e-01 -4.034840315580368042e-02 -8.404980599880218506e-02 2.692569280043244362e-03 -3.673459170386195183e-03 2.036308944225311279e-01 1.128450036048889160e-01 -3.074710667133331299e-01 -1.122587546706199646e-01 -3.018278777599334717e-01 -1.666411459445953369e-01 -1.647807061672210693e-01 -2.675164341926574707e-01 -1.478003263473510742e-01 -3.298684060573577881e-01 -1.022473350167274475e-01 7.634228467941284180e-02 -4.179324582219123840e-02 5.666836723685264587e-02 6.659199297428131104e-02 5.411160737276077271e-02 3.621581494808197021e-01 -1.017464399337768555e-01 7.326154410839080811e-02 9.613952040672302246e-02 -3.947665691375732422e-01 -7.029440999031066895e-02 2.331883646547794342e-03 2.213075906038284302e-01 1.765585318207740784e-02 1.240510493516921997e-01 1.366962045431137085e-01
1.511638313531875610e-01 7.690696418285369873e-02 -1.734069548547267914e-02 -1.125432997941970825e-01 -1.351304650306701660e-01 2.892507910728454590e-01 2.054782509803771973e-01 3.936740383505821228e-02 -2.509418129920959473e-01 -9.240540117025375366e-02 -3.021259009838104248e-01 1.532747447490692139e-01 -2.865492403507232666e-01 -1.283313781023025513e-01 -2.816993296146392822e-01 -1.600850373506546021e-02 8.537264168262481689e-02 -2.636402472853660583e-02 3.109518885612487793e-01 -2.263818383216857910e-01 1.135327219963073730e-01 7.221809774637222290e-02 -1.134060546755790710e-01 -2.212435901165008545e-01 7.187628000974655151e-02 -2.370291203260421753e-01 -1.937806606292724609e-01 1.013467162847518921e-01 2.454505413770675659e-01 1.158793270587921143e-01 -1.092624962329864502e-01 1.321933716535568237e-01
1.089096814393997192e-01 1.887199580669403076e-01 -4.569493606686592102e-02 1.701579093933105469e-01 -1.487685889005661011e-01 3.003925085067749023e-01 -1.023192703723907471e-01 6.222151219844818115e-02 -1.409091893583536148e-02 -3.638224303722381592e-02 -2.695656120777130127e-01 -1.640255600214004517e-01 -1.288920342922210693e-01 8.561372011899948120e-02 -1.017765253782272339e-01 6.007233168929815292e-03 2.102541923522949219e-01 -8.052940666675567627e-02 -4.244660213589668274e-02 6.775974482297897339e-02 -1.302295327186584473e-01 4.405211508274078369e-01 -9.534670412540435791e-02 -4.080861434340476990e-02 -3.853116631507873535e-01 -2.893562614917755127e-01 -1.506682485342025757e-01 -1.326752305030822754e-01 1.318220943212509155e-01 -1.423073410987854004e-01 -1.854587197303771973e-01 1.896431893110275269e-01
1.518962234258651733e-01 1.688984967768192291e-02 -6.901764869689941406e-02 1.340470761060714722e-01 -3.351186811923980713e-01 2.182122617959976196e-01 -5.399751290678977966e-02 -8.881634473800659180e-02 -1.134431436657905579e-01 -2.453256994485855103e-01 -2.192466408014297485e-01 -1.792827397584915161e-01 -3.657113611698150635e-01 8.221151679754257202e-02 -1.929341405630111694e-01 -1.134553477168083191e-01 1.079797968268394470e-01 -2.770015783607959747e-02 -1.152209267020225525e-01 5.599256232380867004e-02 -1.694276034832000732e-01 2.415772527456283569e-01 -4.023348167538642883e-02 -3.123223781585693359e-01 2.173702418804168701e-01 -1.898847222328186035e-01 -1.637892425060272217e-01 8.782809972763061523e-02 9.719405323266983032e-02 2.330186665058135986e-01 -3.530646860599517822e-02 2.035077959299087524e-01
1.436868458986282349e-01 2.388395518064498901e-01 1.144347805529832840e-02 7.877118140459060669e-02 -1.859892606735229492e-01 2.617072761058807373e-01 1.229958161711692810e-01 -1.268537193536758423e-01 -9.300921857357025146e-02 -5.257709696888923645e-02 -2.255389243364334106e-01 -3.734822571277618408e-01 -2.326713949441909790e-01 2.049690485000610352e-02 1.218513771891593933e-01 8.516728878021240234e-03 1.094485521316528320e-01 -7.036168128252029419e-02 -2.359031289815902710e-01 -7.482358813285827637e-02 -1.470784074626863003e-03 2.860566079616546631e-01 1.794738024473190308e-01 1.284355670213699341e-01 -2.577830255031585693e-01 -2.637697160243988037e-01 -3.463142365217208862e-02 -6.952928751707077026e-02 3.178856968879699707e-01 5.889095738530158997e-02 -5.699350312352180481e-02 2.277712225914001465e-01
3.260895311832427979e-01 1.711243949830532074e-02 8.825746923685073853e-02 -1.303657982498407364e-02 -4.859565198421478271e-02 1.048969179391860962e-01 -1.598229706287384033e-01 8.659916371107101440e-02 1.773877185769379139e-03 -1.574987918138504028e-02 -2.879131138324737549e-01 -2.495295368134975433e-02 -1.190854329615831375e-02 -1.378922313451766968e-01 1.515768915414810181e-01 -1.231342256069183350e-01 5.774474516510963440e-02 -2.983504235744476318e-01 6.651920825242996216e-02 -5.353904142975807190e-02 1.975597739219665527e-01 5.152471065521240234e-01 6.023126840591430664e-02 4.159284755587577820e-03 -8.591105043888092041e-02 -2.659403383731842041e-01 -7.309821993112564087e-02 -3.420082926750183105e-01 8.099153637886047363e-02 5.276569724082946777e-02 -8.560378849506378174e-02 2.702987194061279297e-01
1.898908764123916626e-01 -5.112366285175085068e-03 -2.107343077659606934e-01 -1.765096783638000488e-01 7.965666055679321289e-02 2.513580918312072754e-01 -1.539467573165893555e-01 1.819837838411331177e-01 2.984479442238807678e-02 -3.084605373442173004e-02 -3.905107080936431885e-01 -3.475188836455345154e-02 1.376646757125854492e-02 8.229859173297882080e-02 -4.509402438998222351e-02 -4.710548371076583862e-02 2.196375280618667603e-01 -3.070299029350280762e-01 -9.110451489686965942e-02 1.171156018972396851e-02 1.363530606031417847e-01 2.433763295412063599e-01 -4.385555908083915710e-02 1.116509735584259033e-01 9.058832190930843353e-03 -2.864343225955963135e-01 -2.397556751966476440e-01 -1.624801307916641235e-01 2.553370594978332520e-01 3.200871348381042480e-01 1.474599353969097137e-02 1.349267959594726562e-01
2.870921790599822998e-01 -1.103899907320737839e-02 -2.875827811658382416e-02 -2.610065639019012451e-01 2.496505528688430786e-02 2.692161500453948975e-01 -1.990890130400657654e-02 -6.663218885660171509e-02 -1.237521786242723465e-02 -9.648691862821578979e-03 -1.800521314144134521e-01 -2.039661407470703125e-01 -2.439948916435241699e-01 1.936853528022766113e-01 4.155234992504119873e-02 -1.651768833398818970e-01 2.799236774444580078e-01 3.979974240064620972e-02 1.452200561761856079e-01 5.116841942071914673e-02 -9.371520578861236572e-02 -1.780854016542434692e-01 -2.198603451251983643e-01 -3.704559206962585449e-01 -1.000876445323228836e-02 -2.751165926456451416e-01 2.016367465257644653e-01 -1.781316846609115601e-01 2.437751293182373047e-01 -4.521537572145462036e-02 1.732960194349288940e-01 2.901348844170570374e-02
-6.339225172996520996e-02 8.235625922679901123e-02 -5.734461825340986252e-03 1.381614357233047485e-01 -6.572579964995384216e-03 3.863551616668701172e-01 -8.134008198976516724e-02 3.109250403940677643e-02 -5.194479599595069885e-02 -1.346603780984878540e-01 2.179537527263164520e-02 -5.701556429266929626e-02 -3.929718136787414551e-01 -1.132461130619049072e-01 -2.498885095119476318e-01 -1.283600777387619019e-01 2.239152193069458008e-01 3.218064084649085999e-02 8.133303374052047729e-02 -2.508066594600677490e-01 9.678235650062561035e-02 2.695961296558380127e-01 -6.931950896978378296e-02 -9.228352457284927368e-02 -2.466177791357040405e-01 -1.073861718177795410e-01 1.397043317556381226e-01 -3.117565214633941650e-01 3.010890185832977295e-01 2.182977087795734406e-02 3.000460192561149597e-02 2.128268927335739136e-01
2.096210867166519165e-01 2.495759725570678711e-01 7.742618024349212646e-02 1.574791967868804932e-01 1.484508216381072998e-01 1.284559071063995361e-01 -1.593225151300430298e-01 -2.513259090483188629e-02 2.096563577651977539e-03 -3.504483774304389954e-02 -3.432412743568420410e-01 -4.261410981416702271e-02 -5.053060650825500488e-01 -2.611743099987506866e-02 5.115623120218515396e-03 1.120703890919685364e-01 -1.842293329536914825e-02 -9.484602510929107666e-02 1.351532042026519775e-01 -1.451043486595153809e-01 -7.045513391494750977e-02 2.520311176776885986e-01 -1.640959680080413818e-01 -2.366236746311187744e-01 -5.004710704088211060e-02 -1.105490997433662415e-01 -2.664448022842407227e-01 3.938437253236770630e-02 1.811213791370391846e-01 -4.537393897771835327e-02 1.111589372158050537e-02 2.943488061428070068e-01
2.433563172817230225e-01 -5.706830695271492004e-02 -7.806339114904403687e-02 1.439865529537200928e-01 -1.268839389085769653e-01 2.780620455741882324e-01 1.370356976985931396e-01 1.402339637279510498e-01 3.484168276190757751e-02 -5.396204534918069839e-03 -9.147566556930541992e-02 -2.683396637439727783e-01 -9.891541302204132080e-02 -1.185590028762817383e-01 -8.986591547727584839e-02 6.994854658842086792e-02 1.697468198835849762e-02 -4.533317089080810547e-01 -4.677346732933074236e-04 5.918397568166255951e-03 1.728020459413528442e-01 2.882991433143615723e-01 -3.249523416161537170e-02 -1.736692935228347778e-01 -1.150679141283035278e-01 -1.504402309656143188e-01 -1.328856348991394043e-01 -1.605598628520965576e-01 1.200946867465972900e-01 2.318995594978332520e-01 -1.456173956394195557e-01 3.763826787471771240e-01
-7.264916598796844482e-02 -1.657843142747879028e-01 1.458522677421569824e-01 3.844046965241432190e-02 -5.612385272979736328e-02 3.254304528236389160e-01 3.390732780098915100e-02 -1.118367910385131836e-01 -1.774535030126571655e-01 -2.305574268102645874e-01 -1.951452642679214478e-01 1.258066669106483459e-02 -1.923648715019226074e-01 -1.113136932253837585e-01 -2.151534147560596466e-02 -9.491133689880371094e-02 2.547490894794464111e-01 -5.331337079405784607e-02 1.657571271061897278e-02 -1.766541153192520142e-01 -2.981352210044860840e-01 3.668686449527740479e-01 1.118163466453552246e-01 -2.867280840873718262e-01 -1.589828543365001678e-02 -2.050239592790603638e-01 5.106325820088386536e-02 1.496776789426803589e-01 8.745653182268142700e-02 1.034967452287673950e-01 -1.365906596183776855e-01 3.439373672008514404e-01
2.092078030109405518e-01 3.117737472057342529e-01 -8.505632728338241577e-02 -7.599357515573501587e-02 2.255766093730926514e-01 -1.397872567176818848e-01 1.309522539377212524e-01 -6.459265947341918945e-02 -1.019726619124412537e-01 5.829279497265815735e-02 2.081946469843387604e-02 -2.325105220079421997e-01 7.448735088109970093e-02 1.452407687902450562e-01 -2.020901069045066833e-02 6.277950108051300049e-02 1.885054707527160645e-01 -1.956514120101928711e-01 1.540640294551849365e-01 3.353196755051612854e-02 9.135312400758266449e-03 5.319071412086486816e-01 -3.734829649329185486e-02 -2.262748777866363525e-01 -8.348146453499794006e-03 -1.629346162080764771e-01 -8.006635308265686035e-02 5.357833579182624817e-02 1.430072486400604248e-01 7.948290556669235229e-02 -4.877191036939620972e-02 3.945452868938446045e-01
-3.742406517267227173e-02 3.749068081378936768e-02 -6.042036786675453186e-02 -4.684713669121265411e-03 -2.328893840312957764e-01 3.902260363101959229e-01 6.105304509401321411e-02 -1.189458742737770081e-02 4.417644231580197811e-05 -1.738997846841812134e-01 -2.651471495628356934e-01 2.200020849704742432e-01 -1.909878700971603394e-01 1.639622002840042114e-01 -1.081349998712539673e-01 -1.214147806167602539e-01 1.000436246395111084e-01 5.344538018107414246e-02 -9.330799430608749390e-02 3.754767030477523804e-02 -5.757786333560943604e-02 3.282959163188934326e-01 9.578833729028701782e-02 -2.283831089735031128e-01 2.674468606710433960e-02 -3.888885080814361572e-01 1.091513782739639282e-01 1.465684175491333008e-01 2.150425910949707031e-01 6.499001383781433105e-02 -1.799358278512954712e-01 2.842532098293304443e-01
2.162679843604564667e-02 -5.470203980803489685e-02 -8.184642344713211060e-02 1.742772608995437622e-01 -2.877778708934783936e-01 2.881630659103393555e-01 2.102187424898147583e-01 2.106819860637187958e-02 -2.096452862024307251e-01 -1.086367666721343994e-02 -1.609604805707931519e-01 8.951366692781448364e-02 -2.089537233114242554e-01 2.305795438587665558e-02 5.717510730028152466e-02 1.370162367820739746e-01 3.718754053115844727e-01 -1.106689348816871643e-01 -3.864458799362182617e-01 1.865931041538715363e-02 1.055693253874778748e-01 2.649823725223541260e-01 -4.189207404851913452e-02 1.636075600981712341e-02 -9.016067534685134888e-02 -3.183412253856658936e-01 -1.807633638381958008e-01 -9.678884595632553101e-02 4.782315716147422791e-02 1.445267647504806519e-01 -1.928708404302597046e-01 9.619995951652526855e-02
-1.061730533838272095e-01 1.902021318674087524e-01 2.277830541133880615e-01 -2.408641390502452850e-02 -1.931375712156295776e-01 3.746525347232818604e-01 3.794280290603637695e-01 1.532586812973022461e-01 2.891581691801548004e-02 -3.873039409518241882e-02 -2.349518835544586182e-01 -1.294505745172500610e-01 -5.049359425902366638e-02 -5.663140118122100830e-02 2.634038925170898438e-01 -1.057349741458892822e-01 3.149317502975463867e-01 -7.187882810831069946e-02 -1.052669361233711243e-01 -2.635103464126586914e-01 -5.843901634216308594e-02 9.280465543270111084e-02 -1.548794656991958618e-01 -2.930104732513427734e-01 -3.753753006458282471e-02 -1.514731347560882568e-01 1.765574328601360321e-02 3.973382711410522461e-02 2.160046696662902832e-01 -2.506879158318042755e-02 1.177731603384017944e-01 1.455542817711830139e-02
-2.984145842492580414e-02 -2.695132791996002197e-02 2.305337339639663696e-01 8.300591260194778442e-02 -3.463898599147796631e-01 3.493096828460693359e-01 1.381590813398361206e-01 -1.240921244025230408e-01 6.127211265265941620e-03 4.230668768286705017e-02 -3.075651228427886963e-01 1.263516843318939209e-01 -2.189453095197677612e-01 1.813666075468063354e-01 -2.093266844749450684e-01 -6.299644708633422852e-03 5.842977389693260193e-02 -1.115577220916748047e-01 -9.112503379583358765e-02 -3.663680329918861389e-02 -2.889902591705322266e-01 2.121010571718215942e-01 8.038226515054702759e-03 -2.637351155281066895e-01 1.378344651311635971e-02 -2.653112411499023438e-01 2.640363201498985291e-02 -8.043400943279266357e-02 1.375370770692825317e-01 1.786554902791976929e-01 -1.962087154388427734e-01 1.845902204513549805e-01
1.124631017446517944e-01 6.667494773864746094e-02 -3.252926841378211975e-02 -8.180958032608032227e-02 -7.681141793727874756e-02 8.549932390451431274e-02 1.323675960302352905e-01 -7.505671679973602295e-02 -1.923704296350479126e-01 9.743169695138931274e-02 6.125412136316299438e-02 9.401364624500274658e-02 -1.287225484848022461e-01 -2.622907757759094238e-01 -3.644473254680633545e-01 -1.515388488769531250e-01 2.644642591476440430e-01 9.386187046766281128e-02 -7.348178327083587646e-02 -1.433217339217662811e-02 -1.482169926166534424e-01 4.124885201454162598e-01 -1.730760931968688965e-01 -3.398236930370330811e-01 1.372541785240173340e-01 -2.883722186088562012e-01 -1.220073476433753967e-01 -1.842938810586929321e-01 2.202654331922531128e-01 -7.919256575405597687e-03 -1.148805022239685059e-01 6.338693946599960327e-02
4.178890213370323181e-02 3.107703030109405518e-01 -3.045281954109668732e-02 5.784933269023895264e-02 1.182207465171813965e-01 -1.271324697881937027e-02 2.367128729820251465e-01 2.560312487185001373e-02 -3.975886851549148560e-02 -1.931382864713668823e-01 -1.307146400213241577e-01 -1.433357596397399902e-01 -1.708957254886627197e-01 2.780779898166656494e-01 7.905275374650955200e-02 -1.143626198172569275e-01 2.482402622699737549e-01 5.691111832857131958e-02 1.950196325778961182e-01 1.317644566297531128e-01 2.530630230903625488e-01 2.696634232997894287e-01 -6.582285463809967041e-02 -9.959019720554351807e-02 4.224367067217826843e-02 -2.101890295743942261e-01 -1.755846291780471802e-01 -4.789424315094947815e-02 3.786361813545227051e-01 1.810716092586517334e-01 -8.507015556097030640e-02 3.007592856884002686e-01
1.071123331785202026e-01 2.821332812309265137e-01 6.700138002634048462e-02 2.272717803716659546e-01 -1.515830308198928833e-01 7.583722472190856934e-02 -1.358620673418045044e-01 2.222240716218948364e-01 -1.060322076082229614e-01 -1.301483660936355591e-01 -1.100675985217094421e-01 -9.402290731668472290e-02 -2.033656388521194458e-01 -3.055129647254943848e-01 -2.997999452054500580e-02 -6.340324878692626953e-02 2.331067621707916260e-01 -2.247584238648414612e-02 -4.186439514160156250e-02 -8.390746265649795532e-02 3.856504857540130615e-01 5.438011884689331055e-02 4.359503835439682007e-02 -1.874509602785110474e-01 8.665030449628829956e-02 -4.846974015235900879e-01 -1.112434342503547668e-01 1.135313697159290314e-02 5.984697490930557251e-02 1.038419157266616821e-01 -1.860427707433700562e-01 1.057579070329666138e-01
-1.169318258762359619e-01 4.922477062791585922e-03 -1.246836036443710327e-01 1.470296233892440796e-01 -6.485041975975036621e-02 3.674607574939727783e-01 -2.508260868489742279e-02 1.150329969823360443e-02 -2.091724425554275513e-01 2.741756150498986244e-03 -3.174555301666259766e-01 1.609172672033309937e-01 -2.684703767299652100e-01 9.408225119113922119e-02 -1.841040998697280884e-01 2.458843886852264404e-01 3.112029135227203369e-01 -1.393399387598037720e-01 1.586948037147521973e-01 -7.961656153202056885e-02 4.601703211665153503e-02 2.243488878011703491e-01 -1.002067402005195618e-01 -1.146180853247642517e-01 2.841210067272186279e-01 -6.592441350221633911e-02 -1.818201988935470581e-01 5.084984749555587769e-02 5.421395227313041687e-02 -7.621051371097564697e-02 7.943428307771682739e-02 3.228679895401000977e-01
-1.278103888034820557e-01 -2.949766255915164948e-02 -1.054765954613685608e-01 6.579823046922683716e-02 -1.580515205860137939e-01 1.713109910488128662e-01 -1.122778952121734619e-01 -1.266814321279525757e-01 -2.762446701526641846e-01 -2.646053209900856018e-02 -3.038110733032226562e-01 3.794137760996818542e-02 -2.565212845802307129e-01 1.330854743719100952e-01 3.288977593183517456e-02 5.569917336106300354e-02 3.155748173594474792e-02 -9.498889744281768799e-02 -6.205042824149131775e-02 -8.111561834812164307e-02 -2.165592461824417114e-01 3.721533119678497314e-01 1.551837921142578125e-01 -2.430110573768615723e-01 5.534927174448966980e-02 -4.227940738201141357e-01 5.946128070354461670e-02 -7.419183105230331421e-02 3.220020234584808350e-01 1.984865218400955200e-01 -4.042898118495941162e-02 3.674414753913879395e-02
9.181121736764907837e-02 6.086648441851139069e-03 -7.186727225780487061e-02 1.207950860261917114e-01 8.669130504131317139e-02 3.176252841949462891e-01 -1.014585271477699280e-01 7.101816684007644653e-02 5.701758340001106262e-02 -2.282985597848892212e-01 -3.189759850502014160e-01 -1.906555444002151489e-01 1.854674890637397766e-02 2.902767062187194824e-02 5.203278362751007080e-02 -1.644767820835113525e-01 3.270426094532012939e-01 3.400064259767532349e-02 2.565808594226837158e-01 -2.604981660842895508e-01 3.556078299880027771e-02 2.310598343610763550e-01 -1.416256092488765717e-02 -2.097435295581817627e-01 -8.961334079504013062e-02 -2.061880379915237427e-01 -1.231168285012245178e-01 -3.116332888603210449e-01 1.572203487157821655e-01 -9.653777629137039185e-02 1.303614228963851929e-01 2.629158198833465576e-01
3.037151508033275604e-02 -2.521790564060211182e-02 1.181307062506675720e-01 -5.562743172049522400e-02 -7.706768065690994263e-02 2.019361257553100586e-01 3.950112685561180115e-02 -1.389108896255493164e-01 -1.174985095858573914e-01 -1.655392944812774658e-01 -3.990713655948638916e-01 -1.117239892482757568e-02 -3.316438496112823486e-01 2.111510336399078369e-01 -8.609908074140548706e-02 8.762674033641815186e-02 4.876053892076015472e-03 3.897662274539470673e-03 1.418000180274248123e-02 1.052564829587936401e-01 1.572462497279047966e-03 4.412876367568969727e-01 -1.530382037162780762e-01 -1.586093753576278687e-01 4.633983224630355835e-02 -3.122649788856506348e-01 -2.717043273150920868e-02 1.105709224939346313e-01 2.261874973773956299e-01 1.711715608835220337e-01 -2.924314737319946289e-01 1.016411259770393372e-01
-1.556848585605621338e-01 -5.931898206472396851e-02 -4.685723781585693359e-02 2.654432058334350586e-01 -1.038844808936119080e-01 2.533146142959594727e-01 3.107392489910125732e-01 1.076492592692375183e-01 7.623822987079620361e-02 -7.658765465021133423e-02 -2.467614859342575073e-01 -1.642143577337265015e-01 -9.231384098529815674e-02 -3.370757400989532471e-01 8.973493427038192749e-02 1.918981969356536865e-01 3.284126520156860352e-01 6.171719357371330261e-02 1.575519293546676636e-01 4.395833611488342285e-02 -1.738552302122116089e-01 2.430415451526641846e-01 -6.617411971092224121e-02 -2.047244161367416382e-01 2.195021882653236389e-02 -1.581149101257324219e-01 -2.602142989635467529e-01 -2.239899151027202606e-02 2.528034150600433350e-01 1.024626418948173523e-01 -3.255016356706619263e-02 -8.220624923706054688e-02
3.851037472486495972e-02 -9.470250457525253296e-02 1.809338033199310303e-01 -7.477712631225585938e-02 -2.559020817279815674e-01 5.302274227142333984e-02 -2.251941263675689697e-01 -1.262274533510208130e-01 -1.472972929477691650e-01 -1.622857153415679932e-01 -2.863045036792755127e-01 1.236405298113822937e-01 -3.183138668537139893e-01 1.636552438139915466e-02 -1.040923595428466797e-01 -7.797536998987197876e-02 1.433851271867752075e-01 -1.676865816116333008e-01 6.758492439985275269e-02 -8.706292510032653809e-02 -1.508835107088088989e-01 2.007619738578796387e-01 -1.526301167905330658e-02 -1.612429767847061157e-01 5.077254399657249451e-02 -5.511404275894165039e-01 2.502072975039482117e-02 4.818381369113922119e-02 1.297128796577453613e-01 8.851926773786544800e-02 -2.175189852714538574e-01 1.452349871397018433e-01
8.904962241649627686e-02 5.212367698550224304e-02 -8.625205606222152710e-02 -2.260507643222808838e-01 -4.770625848323106766e-03 4.123408198356628418e-01 5.004965513944625854e-02 -9.338781982660293579e-02 2.546431422233581543e-01 -2.764526521787047386e-03 -2.209519594907760620e-01 -2.832343578338623047e-01 -2.861029207706451416e-01 -1.007050350308418274e-01 -1.134808640927076340e-03 -1.116075217723846436e-01 3.245840072631835938e-01 -3.741963505744934082e-01 -1.994066685438156128e-01 -2.183611243963241577e-01 1.734622567892074585e-01 6.861010193824768066e-02 1.233921479433774948e-02 1.381803154945373535e-01 -1.675571352243423462e-01 -1.485676597803831100e-02 7.748910039663314819e-02 1.122088283300399780e-01 5.344503745436668396e-02 9.319227933883666992e-02 -7.590001076459884644e-02 -1.168411877006292343e-02
1.906890422105789185e-01 -2.052868902683258057e-01 3.608434274792671204e-02 -1.036386564373970032e-01 -2.476816326379776001e-01 3.532845377922058105e-01 -3.381853997707366943e-01 -5.191591009497642517e-02 1.754073202610015869e-01 -2.004678249359130859e-01 1.038245931267738342e-01 -1.750216484069824219e-01 -1.789245754480361938e-01 5.078003928065299988e-02 -6.108774617314338684e-02 -1.842360794544219971e-01 1.569709777832031250e-01 -3.824220895767211914e-01 -2.004565894603729248e-01 3.046242333948612213e-02 8.763580024242401123e-02 1.108805388212203979e-01 -7.039984222501516342e-03 -7.722052931785583496e-02 2.546004056930541992e-01 2.784083783626556396e-02 -2.515482902526855469e-02 -2.427182905375957489e-02 2.786475718021392822e-01 -1.188632920384407043e-01 -1.444524228572845459e-01 -6.445401906967163086e-02
2.318166047334671021e-01 2.836992032825946808e-03 6.748613715171813965e-02 1.813360005617141724e-01 -1.115015298128128052e-01 2.469743490219116211e-01 -1.605166937224566936e-03 4.981251060962677002e-02 -1.084373891353607178e-01 -7.358691096305847168e-02 -1.344535350799560547e-01 5.695684999227523804e-02 -1.174731999635696411e-01 -3.059369139373302460e-02 -5.945103242993354797e-02 -7.117896527051925659e-02 3.068473339080810547e-01 8.733084052801132202e-02 5.285590514540672302e-02 -4.083118215203285217e-02 -3.884259462356567383e-01 3.100914657115936279e-01 -1.440928131341934204e-01 -3.808107078075408936e-01 4.983349237591028214e-03 -3.015742599964141846e-01 -2.220728248357772827e-01 -1.200083419680595398e-01 1.480162143707275391e-01 5.422542616724967957e-02 1.856110095977783203e-01 1.950028091669082642e-01
-2.521301805973052979e-02 3.947284072637557983e-02 -3.815426528453826904e-01 2.188539877533912659e-02 1.433619856834411621e-01 1.402072012424468994e-01 -5.315043963491916656e-03 -1.008762642741203308e-01 1.236850544810295105e-01 1.833799667656421661e-02 -2.082310765981674194e-01 -6.180818751454353333e-02 -1.092289760708808899e-01 -1.292760968208312988e-01 -1.641951315104961395e-02 4.119919240474700928e-02 3.109407424926757812e-01 -3.659856617450714111e-01 1.756144016981124878e-01 1.526732593774795532e-01 2.580572664737701416e-01 5.190164968371391296e-02 -8.164203912019729614e-02 -3.135077655315399170e-01 7.354830205440521240e-02 -9.982738643884658813e-02 1.290375143289566040e-01 -1.390424817800521851e-01 4.166150093078613281e-01 -4.116709530353546143e-02 2.586640883237123489e-03 1.492159664630889893e-01
8.595091849565505981e-02 1.028484702110290527e-01 -2.178572118282318115e-01 2.157074771821498871e-02 -2.743869721889495850e-01 3.517247438430786133e-01 -1.732225418090820312e-01 -4.702227190136909485e-02 -4.195516929030418396e-03 3.581915423274040222e-02 -8.861735463142395020e-02 1.243988145142793655e-02 -2.638906538486480713e-01 -3.441872298717498779e-01 -6.493643671274185181e-02 -1.724459230899810791e-02 1.055321693420410156e-01 8.603402972221374512e-02 -4.529706761240959167e-02 -2.519743442535400391e-01 -2.301099942997097969e-03 2.861788570880889893e-01 -2.153567969799041748e-01 4.176585003733634949e-03 -4.058792069554328918e-02 -3.339497447013854980e-01 -1.434712558984756470e-01 2.414380013942718506e-02 1.274381130933761597e-01 4.528432339429855347e-02 -6.789565086364746094e-02 3.624183237552642822e-01
9.642981924116611481e-03 -7.315327227115631104e-02 -4.363409802317619324e-02 2.038525044918060303e-01 1.004949659109115601e-01 2.693097591400146484e-01 4.975635930895805359e-02 -2.124322056770324707e-01 4.904422909021377563e-02 -5.124037340283393860e-02 -5.262258648872375488e-02 -1.339236795902252197e-01 -7.479175925254821777e-02 -4.143043607473373413e-02 1.084561720490455627e-01 7.265149801969528198e-02 2.345371395349502563e-01 -9.505490958690643311e-02 1.036225184798240662e-01 7.688232511281967163e-02 5.532931163907051086e-02 4.703237712383270264e-01 1.110659092664718628e-01 3.764670714735984802e-02 3.227950036525726318e-01 -3.483956446871161461e-03 1.581173539161682129e-01 -1.270232349634170532e-01 2.882137596607208252e-01 3.633714020252227783e-01 7.080879062414169312e-02 2.942857146263122559e-01
-2.259780317544937134e-01 4.200920835137367249e-02 1.239178404211997986e-01 1.996904052793979645e-02 -1.223111003637313843e-01 3.454569876194000244e-01 1.708401590585708618e-01 1.586637049913406372e-01 3.918164670467376709e-01 -4.002606496214866638e-02 -1.410280317068099976e-01 -1.437815427780151367e-01 -1.225247532129287720e-01 8.335898816585540771e-02 1.226707473397254944e-01 1.089851260185241699e-01 1.810029596090316772e-01 -1.206701621413230896e-01 7.249948382377624512e-02 8.141261339187622070e-02 3.719293475151062012e-01 1.655730605125427246e-02 -8.287880569696426392e-02 -2.307146042585372925e-01 1.049607396125793457e-01 -2.232286185026168823e-01 -6.764852907508611679e-03 -4.789816215634346008e-02 -7.380906026810407639e-03 -4.063555896282196045e-01 -1.040884852409362793e-01 -3.270911425352096558e-02
1.011526659131050110e-01 -1.243687719106674194e-01 -1.247925087809562683e-01 8.753804117441177368e-02 -2.480732463300228119e-02 1.487260013818740845e-01 -1.534570902585983276e-01 -1.761048436164855957e-01 2.267939150333404541e-01 9.611659497022628784e-02 -1.423571407794952393e-01 -1.916972249746322632e-01 -1.209141239523887634e-01 4.704359546303749084e-02 -1.976951956748962402e-01 -1.229714378714561462e-01 2.766566872596740723e-01 -2.001220583915710449e-01 2.713242769241333008e-01 -2.534091174602508545e-01 2.683399617671966553e-01 -5.166370049118995667e-02 -2.243579328060150146e-01 -6.241291388869285583e-02 1.859489083290100098e-01 -1.632998138666152954e-01 -1.684136688709259033e-02 -5.604765936732292175e-02 3.387874066829681396e-01 1.483885645866394043e-01 -2.276905775070190430e-01 2.200133949518203735e-01
6.827089190483093262e-02 3.672573482617735863e-03 -1.920259445905685425e-01 -8.503804355859756470e-02 2.990738116204738617e-02 2.049746960401535034e-01 -9.215709567070007324e-02 -7.011576741933822632e-02 -5.296281352639198303e-02 -6.748737394809722900e-02 1.095497757196426392e-01 -5.175643041729927063e-02 -2.665956616401672363e-01 2.322976477444171906e-02 -4.232164355926215649e-04 1.190370246767997742e-01 -4.950788989663124084e-02 -1.641517877578735352e-01 -4.417009651660919189e-03 -1.425172686576843262e-01 -1.966606527566909790e-01 3.190146684646606445e-01 -2.661179304122924805e-01 -2.332073170691728592e-03 4.750679433345794678e-02 -3.420532047748565674e-01 -2.464880794286727905e-01 -3.508409559726715088e-01 2.148436009883880615e-01 9.089083224534988403e-02 -2.925589680671691895e-01 2.880438864231109619e-01
-1.057417392730712891e-01 3.946673125028610229e-02 2.290511429309844971e-01 -2.861345708370208740e-01 -3.311732113361358643e-01 4.104263782501220703e-01 1.217626929283142090e-01 7.218964397907257080e-03 3.548546135425567627e-01 4.046177119016647339e-02 -1.782463341951370239e-01 -2.702597677707672119e-01 1.726981252431869507e-01 -1.366077661514282227e-01 -5.151287466287612915e-02 -1.082450151443481445e-01 2.014458179473876953e-01 -2.421573176980018616e-02 -7.848111540079116821e-02 6.488418579101562500e-02 3.957623988389968872e-02 1.225076019763946533e-01 -8.676733821630477905e-02 3.572997823357582092e-02 7.879385352134704590e-02 -2.002206295728683472e-01 -1.858809590339660645e-02 -7.447665929794311523e-02 1.091673970222473145e-01 -2.560882568359375000e-01 -2.267815470695495605e-01 8.159992098808288574e-02
-2.358114346861839294e-02 -7.451045513153076172e-02 8.274853974580764771e-02 -4.869800060987472534e-03 -2.327662557363510132e-01 2.651654183864593506e-01 -2.558226697146892548e-03 -1.100648790597915649e-01 -2.211396992206573486e-01 -5.104382708668708801e-02 -2.764779627323150635e-01 -3.152717137709259987e-03 -4.075795114040374756e-01 1.629621908068656921e-02 -2.397158183157444000e-02 -1.782796680927276611e-01 2.051430493593215942e-01 2.053583227097988129e-02 1.398376673460006714e-01 -9.514573961496353149e-02 -2.764713764190673828e-01 3.999528288841247559e-01 -2.920624911785125732e-01 -6.523478776216506958e-02 2.947057224810123444e-02 -1.282953619956970215e-01 -1.463898420333862305e-01 4.472279176115989685e-02 2.466081529855728149e-01 5.218189954757690430e-02 7.350849360227584839e-02 1.301403492689132690e-01
3.239433467388153076e-01 -2.307634055614471436e-02 1.019832119345664978e-01 -9.642191231250762939e-02 -1.062330137938261032e-02 2.303694933652877808e-01 5.403827875852584839e-02 4.223903268575668335e-02 -7.678034901618957520e-02 1.683167815208435059e-01 -1.821558028459548950e-01 -2.629820629954338074e-02 -3.243285417556762695e-02 1.032456010580062866e-01 2.553544342517852783e-01 -4.234498739242553711e-02 2.144596576690673828e-01 -2.722933888435363770e-01 1.961881816387176514e-01 5.469425395131111145e-02 -2.154974788427352905e-01 3.132059276103973389e-01 3.854620754718780518e-01 3.424371778964996338e-02 6.625916063785552979e-02 -1.896095871925354004e-01 -2.557692229747772217e-01 5.027049407362937927e-02 2.825475931167602539e-01 1.711679995059967041e-02 1.195417195558547974e-01 1.073432117700576782e-01
3.993376716971397400e-02 -1.785664856433868408e-01 1.543738692998886108e-01 -2.037625610828399658e-01 -1.096317693591117859e-01 2.853048741817474365e-01 2.722128629684448242e-01 2.759012281894683838e-01 2.166163362562656403e-02 3.022753596305847168e-01 -2.115795910358428955e-01 5.228609964251518250e-02 -2.853270173072814941e-01 1.712687015533447266e-01 -3.881202777847647667e-03 -9.605035185813903809e-02 1.109788045287132263e-01 -1.246235296130180359e-01 2.915866672992706299e-01 -1.189125031232833862e-01 2.348655462265014648e-01 -3.134867176413536072e-02 -1.011177077889442444e-01 -1.639512628316879272e-01 -5.009557306766510010e-02 -2.759000957012176514e-01 1.554332673549652100e-01 -1.231537088751792908e-01 9.378510713577270508e-02 -2.486393228173255920e-02 -1.919212639331817627e-01 1.172213181853294373e-01
8.190845698118209839e-02 1.105364039540290833e-01 1.087387427687644958e-01 1.153681203722953796e-01 -9.125512838363647461e-02 2.881803512573242188e-01 4.165076091885566711e-02 -1.868171542882919312e-01 7.552007585763931274e-02 4.974589124321937561e-02 -1.761310994625091553e-01 2.362550981342792511e-02 -5.131848528981208801e-02 5.108444020152091980e-02 3.828274458646774292e-02 5.065257474780082703e-02 3.520207107067108154e-01 -1.378142684698104858e-01 -2.573711574077606201e-01 -8.945779502391815186e-02 3.131103217601776123e-01 7.788358628749847412e-02 -9.876315295696258545e-02 -5.542106926441192627e-02 2.532098889350891113e-01 -1.805551536381244659e-02 1.602424085140228271e-01 4.897409677505493164e-02 3.449607789516448975e-01 3.187150359153747559e-01 -2.365560531616210938e-01 2.752422094345092773e-01
-4.648559167981147766e-02 -4.352694749832153320e-02 8.810210973024368286e-02 -1.237365324050188065e-02 -4.639786481857299805e-01 2.756270170211791992e-01 1.546275168657302856e-01 -3.139269724488258362e-02 -7.358217239379882812e-02 1.885129511356353760e-01 -1.937938034534454346e-01 -2.553496360778808594e-01 -1.307630091905593872e-01 2.036952227354049683e-01 2.749717421829700470e-02 -4.311698302626609802e-02 2.807008028030395508e-01 -3.680417686700820923e-02 4.709135740995407104e-02 -2.925969660282135010e-02 1.117376461625099182e-01 -5.607865378260612488e-02 -1.107155010104179382e-01 -2.438209503889083862e-01 -3.245820850133895874e-02 -2.994049191474914551e-01 2.662947773933410645e-01 -1.815271228551864624e-01 1.524580568075180054e-01 2.226922512054443359e-01 8.593448251485824585e-02 -1.470760256052017212e-01
1.165048331022262573e-01 1.020953655242919922e-01 6.569620966911315918e-02 1.510151382535696030e-02 -2.009293586015701294e-01 8.854079246520996094e-02 1.371880024671554565e-01 -4.276532530784606934e-01 -9.834930300712585449e-02 4.780698940157890320e-02 -4.508777707815170288e-02 2.785939909517765045e-02 -7.767395675182342529e-02 1.779906600713729858e-01 -1.240207105875015259e-01 -1.607744097709655762e-01 3.267730772495269775e-01 4.594310373067855835e-02 7.333208620548248291e-02 -8.333625271916389465e-03 1.058474779129028320e-01 4.132725894451141357e-01 -2.144982814788818359e-01 -2.280836403369903564e-01 -1.929124742746353149e-01 -3.872227072715759277e-01 -1.667302660644054413e-02 5.977802723646163940e-02 -4.200355336070060730e-02 1.185332089662551880e-01 -7.494366914033889771e-02 1.449883580207824707e-01
1.981627345085144043e-01 1.819763034582138062e-01 6.074820645153522491e-03 -8.396471850574016571e-03 -2.049811780452728271e-01 2.159290611743927002e-01 1.922071427106857300e-01 8.094159513711929321e-02 -9.953223168849945068e-03 -2.402425743639469147e-02 -2.159278243780136108e-01 -1.001875326037406921e-01 -1.506561636924743652e-01 2.143286168575286865e-01 2.174706310033798218e-01 9.481800347566604614e-02 1.250554472208023071e-01 -2.587935626506805420e-01 2.616527676582336426e-01 1.291289627552032471e-01 1.710107736289501190e-02 -5.821633338928222656e-02 -2.243968993425369263e-01 -2.014809548854827881e-01 -7.394846528768539429e-02 1.290560699999332428e-02 2.209941446781158447e-01 9.834220260381698608e-02 3.712660372257232666e-01 -2.070182859897613525e-01 -3.480255603790283203e-02 3.235491514205932617e-01
-5.821560695767402649e-02 -4.119582846760749817e-02 7.889187335968017578e-02 2.600320875644683838e-01 -6.800317764282226562e-02 3.762456476688385010e-01 -8.630830561742186546e-04 -5.462037026882171631e-02 -1.617361605167388916e-01 -6.398705393075942993e-02 6.942767649888992310e-02 -1.181221753358840942e-02 -9.809364378452301025e-02 3.261650204658508301e-01 -2.111914604902267456e-01 2.298533916473388672e-02 2.979222536087036133e-01 -2.310858815908432007e-01 6.006647367030382156e-03 1.180167123675346375e-01 -2.326964288949966431e-01 2.299149930477142334e-01 1.216501072049140930e-01 -3.076732531189918518e-02 -1.009917557239532471e-01 -3.246423602104187012e-01 -1.796250641345977783e-01 1.301364153623580933e-01 2.271194159984588623e-01 2.708247601985931396e-01 -7.068840414285659790e-02 4.427245631814002991e-02
2.200941443443298340e-01 -4.905538260936737061e-02 -5.191059783101081848e-02 -4.409043863415718079e-02 -3.012955188751220703e-01 2.657366096973419189e-01 1.792237758636474609e-01 -2.634844481945037842e-01 -2.028999477624893188e-01 -1.130587607622146606e-01 1.720506548881530762e-01 -7.416363805532455444e-02 -9.414192289113998413e-02 -1.461514681577682495e-01 -1.840209513902664185e-01 6.922973785549402237e-03 8.724156022071838379e-02 -1.102960780262947083e-01 -8.037870377302169800e-02 1.384093314409255981e-01 -3.037384524941444397e-02 3.345394730567932129e-01 -1.049961298704147339e-01 -1.601248234510421753e-01 -1.048012897372245789e-01 -3.748111426830291748e-01 9.352837502956390381e-02 -9.467758238315582275e-02 -6.643552915193140507e-04 -3.158288821578025818e-02 -2.779510617256164551e-01 2.933532297611236572e-01
1.057553961873054504e-01 -1.409744024276733398e-01 1.793548278510570526e-02 1.245491206645965576e-02 -1.901835501194000244e-01 1.805107593536376953e-01 -5.787686631083488464e-02 -1.482278406620025635e-01 -1.442387402057647705e-01 -4.794565960764884949e-02 -2.454345077276229858e-01 6.660686433315277100e-02 -3.900406062602996826e-01 1.305495500564575195e-01 -7.699182629585266113e-02 8.744911849498748779e-02 8.139935135841369629e-02 -9.295450150966644287e-02 -6.884616613388061523e-02 1.135775744915008545e-01 -7.354371249675750732e-02 3.495656847953796387e-01 -5.961523205041885376e-02 9.462387114763259888e-02 8.141434937715530396e-02 -5.023854970932006836e-01 1.425263471901416779e-03 -1.549081057310104370e-01 -1.532529480755329132e-02 1.889332681894302368e-01 1.101513858884572983e-02 3.343251943588256836e-01
1.837080121040344238e-01 1.799345016479492188e-01 -1.127944216132164001e-01 3.988409042358398438e-02 -7.181342691183090210e-02 8.133023232221603394e-02 -2.433666884899139404e-01 -8.054383099079132080e-02 2.609089314937591553e-01 1.591524481773376465e-01 -2.589620649814605713e-01 -1.409659683704376221e-01 -6.160368025302886963e-02 -1.075125765055418015e-02 -1.211003214120864868e-01 -5.110729858279228210e-02 2.308708280324935913e-01 -2.174392342567443848e-01 5.048422887921333313e-02 -5.742998793721199036e-02 3.820817172527313232e-01 2.128719687461853027e-01 -6.847983598709106445e-02 -2.842802107334136963e-01 5.981449410319328308e-02 -1.312436312437057495e-01 1.034500449895858765e-01 -1.583025604486465454e-01 2.712840735912322998e-01 2.384494096040725708e-01 -2.285436838865280151e-01 1.344182938337326050e-01
3.080372139811515808e-02 5.174308270215988159e-02 4.884949699044227600e-02 -7.334466278553009033e-02 4.852712899446487427e-02 -9.652047604322433472e-02 3.840836584568023682e-01 3.232802078127861023e-02 1.051384434103965759e-01 9.840998798608779907e-02 2.387828426435589790e-03 -7.202833890914916992e-02 -3.765920400619506836e-01 -1.426680982112884521e-01 -2.162046432495117188e-01 -7.056021690368652344e-02 3.335303068161010742e-01 -1.552272737026214600e-01 -8.038119226694107056e-02 -1.876037754118442535e-02 -1.574156284332275391e-01 2.562313675880432129e-01 -1.111127063632011414e-01 -2.037564367055892944e-01 1.101997047662734985e-01 -3.505919575691223145e-01 1.274538934230804443e-01 1.463405489921569824e-01 2.341852784156799316e-01 2.330692410469055176e-01 1.313241869211196899e-01 5.443755909800529480e-02
1.528160721063613892e-01 -8.785774931311607361e-03 3.241150453686714172e-02 1.276954263448715210e-01 -1.565939486026763916e-01 3.725050687789916992e-01 1.691036298871040344e-02 -1.001787185668945312e-01 -5.345159024000167847e-02 -2.226849831640720367e-02 -1.971079111099243164e-01 5.152108147740364075e-02 -2.256295680999755859e-01 3.553646057844161987e-02 -1.969916522502899170e-01 2.626723237335681915e-02 2.776836752891540527e-01 2.495015412569046021e-02 9.406902827322483063e-03 1.893988461233675480e-03 1.365327984094619751e-01 5.807602778077125549e-02 -1.761390715837478638e-01 -1.865715831518173218e-01 -4.806966707110404968e-02 -1.895598620176315308e-01 -6.031783223152160645e-01 -4.683252051472663879e-02 1.700630187988281250e-01 -1.627242267131805420e-01 -9.632421284914016724e-02 1.203035935759544373e-01
1.011935174465179443e-01 -6.444636732339859009e-02 -2.462215423583984375e-01 -2.802911028265953064e-02 3.441253677010536194e-02 1.311657428741455078e-01 -7.750907540321350098e-02 -9.976744651794433594e-02 -4.839960113167762756e-02 -3.204620257019996643e-02 -1.935685724020004272e-01 -3.205981254577636719e-01 2.070404216647148132e-02 5.589492619037628174e-02 1.521717160940170288e-01 -5.864557623863220215e-02 3.396861851215362549e-01 -2.405264228582382202e-01 -8.759881556034088135e-02 1.348488926887512207e-01 2.621404528617858887e-01 1.550981104373931885e-01 -3.195751309394836426e-01 -2.578139007091522217e-01 2.497073821723461151e-02 -9.900463372468948364e-02 -1.334744691848754883e-01 1.918478757143020630e-01 9.495477378368377686e-02 -1.494780778884887695e-01 -3.220242857933044434e-01 2.355911582708358765e-01
-9.644293040037155151e-02 1.970001310110092163e-01 2.025319635868072510e-01 4.890877008438110352e-02 1.431951820850372314e-01 3.072535395622253418e-01 1.046662926673889160e-01 3.229875862598419189e-02 -1.359852105379104614e-01 -2.438096702098846436e-01 -1.721468865871429443e-01 8.316187560558319092e-02 2.545682527124881744e-02 -3.102813959121704102e-01 1.183015182614326477e-01 7.546438137069344521e-04 3.599658906459808350e-01 -9.084189683198928833e-02 8.581269532442092896e-02 -1.155862733721733093e-01 -3.677425533533096313e-02 2.606644630432128906e-01 -6.868644803762435913e-02 -1.981310099363327026e-01 -2.484433911740779877e-02 -2.955608367919921875e-01 -3.377117812633514404e-01 6.715872138738632202e-02 1.988443881273269653e-01 2.255952544510364532e-02 1.021209266036748886e-02 1.940555274486541748e-01
-1.293172389268875122e-01 1.884411722421646118e-01 -1.976006329059600830e-01 -1.477175503969192505e-01 -1.015452519059181213e-01 2.809463739395141602e-01 -3.789396584033966064e-02 -7.403750717639923096e-02 5.784544348716735840e-02 8.715181052684783936e-02 -3.190032541751861572e-01 -1.800238341093063354e-01 2.269653789699077606e-02 -1.054822877049446106e-01 1.123407632112503052e-01 1.772605255246162415e-02 1.008135825395584106e-01 -3.949321508407592773e-01 2.654080092906951904e-01 -8.138443529605865479e-02 2.389510571956634521e-01 1.020974740386009216e-01 -1.904882788658142090e-01 -2.047039866447448730e-01 -2.137514390051364899e-02 -1.064593717455863953e-02 7.821575552225112915e-02 4.740199074149131775e-02 2.613436877727508545e-01 1.433412879705429077e-01 -2.390701919794082642e-01 2.778557538986206055e-01
3.304200172424316406e-01 -8.708099275827407837e-02 -1.743258386850357056e-01 1.476043313741683960e-01 -2.396978437900543213e-01 1.692827045917510986e-01 -9.494347125291824341e-02 -1.043015047907829285e-01 -2.790838778018951416e-01 -2.017690427601337433e-02 7.979837805032730103e-02 3.662234172224998474e-02 -1.228300333023071289e-01 -1.392807960510253906e-01 -2.342129349708557129e-01 -7.901855558156967163e-02 -3.429600270465016365e-03 -3.000281751155853271e-01 -6.700035184621810913e-02 7.050087302923202515e-02 8.180584013462066650e-02 3.085515499114990234e-01 -1.105954647064208984e-01 -3.428827524185180664e-01 1.581702530384063721e-01 -3.513088822364807129e-01 8.778929710388183594e-02 9.948357194662094116e-02 9.809957817196846008e-03 -1.244448348879814148e-01 -4.351663962006568909e-02 1.696112453937530518e-01
1.123070642352104187e-01 1.715175434947013855e-02 -4.178427159786224365e-02 1.380736231803894043e-01 -7.780596613883972168e-02 2.710836231708526611e-01 -1.834861636161804199e-01 -5.296945199370384216e-02 1.700257766060531139e-03 -6.748196482658386230e-02 -2.297094315290451050e-01 2.215652316808700562e-01 -4.539718031883239746e-01 9.880325198173522949e-02 -7.622279226779937744e-02 -1.723088473081588745e-01 1.660010069608688354e-01 -3.396298885345458984e-01 1.977240443229675293e-01 -2.560765855014324188e-02 2.997238561511039734e-02 2.947462201118469238e-01 -5.385071039199829102e-03 -1.599542945623397827e-01 8.660735189914703369e-02 -9.350176155567169189e-02 -3.124196827411651611e-01 1.608692407608032227e-01 1.674097031354904175e-02 -3.602749481797218323e-02 -1.556657850742340088e-01 1.758429706096649170e-01
-3.914273902773857117e-02 -4.243041854351758957e-03 -1.006338447332382202e-01 -1.098356768488883972e-01 -1.735725104808807373e-01 2.171832770109176636e-01 1.271636933088302612e-01 -2.065804302692413330e-01 -1.935334801673889160e-01 -9.912999719381332397e-02 -2.058876305818557739e-01 -2.083532661199569702e-01 -1.619357317686080933e-01 -2.739213705062866211e-01 -3.121255338191986084e-01 -1.187291815876960754e-01 2.887484431266784668e-01 1.246603801846504211e-01 2.836038768291473389e-01 -6.477738916873931885e-02 -6.368207931518554688e-02 3.183186054229736328e-01 -1.215288713574409485e-01 -4.257669299840927124e-02 2.917608618736267090e-02 -3.081228435039520264e-01 -6.241353228688240051e-02 -1.113452240824699402e-01 4.972451552748680115e-02 3.027002513408660889e-02 2.507666684687137604e-02 2.695361971855163574e-01
6.849286705255508423e-02 8.182521909475326538e-03 -1.103659272193908691e-01 -1.168038994073867798e-01 -2.288957983255386353e-01 1.958001703023910522e-01 5.351588875055313110e-02 -6.893443316221237183e-02 -2.676711380481719971e-01 1.730942167341709137e-03 2.096356004476547241e-01 5.285211279988288879e-02 -3.083328306674957275e-01 -1.267055273056030273e-01 -1.466319989413022995e-02 1.184073183685541153e-02 1.067213490605354309e-01 -9.127300977706909180e-02 1.876978725194931030e-01 1.097818911075592041e-01 -3.086159192025661469e-02 3.491735756397247314e-01 -1.234057769179344177e-01 -3.565006256103515625e-01 -1.227663159370422363e-01 -3.495205938816070557e-01 5.578826367855072021e-02 1.358313262462615967e-01 -3.516196459531784058e-02 -1.503480076789855957e-01 -3.518435955047607422e-01 5.068148300051689148e-02
8.074710518121719360e-02 1.638032197952270508e-01 1.087742391973733902e-02 5.201588384807109833e-03 -3.275145292282104492e-01 2.420059740543365479e-01 8.158928155899047852e-02 4.657708108425140381e-02 7.357891649007797241e-02 8.706098049879074097e-02 -8.209057897329330444e-02 -2.123672515153884888e-01 -1.681395620107650757e-01 1.838411986827850342e-01 2.288497239351272583e-01 -2.409502565860748291e-01 3.370440900325775146e-01 -1.490767300128936768e-01 2.684993743896484375e-01 -9.297584742307662964e-02 -1.456624418497085571e-01 9.450619667768478394e-02 -9.358233213424682617e-02 -1.871306598186492920e-01 -2.114707827568054199e-01 -2.418287098407745361e-01 9.173522889614105225e-02 -1.804367452859878540e-01 1.441081166267395020e-01 1.080836355686187744e-01 1.542667448520660400e-01 -2.522096335887908936e-01
2.439121603965759277e-01 1.129313260316848755e-01 8.235146850347518921e-02 -1.878525689244270325e-02 -3.349951207637786865e-01 2.864742577075958252e-01 2.093263715505599976e-01 1.164595931768417358e-01 2.285110950469970703e-02 1.570470482110977173e-01 2.781085204333066940e-03 -1.195031628012657166e-01 -2.349735796451568604e-01 8.470635116100311279e-02 1.862932741641998291e-01 -4.721648991107940674e-02 3.442433476448059082e-01 1.901298388838768005e-02 9.976138919591903687e-02 -1.275549679994583130e-01 9.612610936164855957e-02 -4.353496804833412170e-02 1.985515095293521881e-02 -4.261277019977569580e-01 -5.745223909616470337e-02 -1.872993558645248413e-01 5.743458867073059082e-02 -3.115195035934448242e-01 1.428674757480621338e-01 -6.504378467798233032e-02 -3.527580946683883667e-02 -1.653447151184082031e-01
1.940928027033805847e-02 1.313780546188354492e-01 3.010779060423374176e-02 -1.950258016586303711e-01 -2.843496799468994141e-01 2.342424988746643066e-01 -4.937950521707534790e-02 -1.980232894420623779e-01 -1.300558447837829590e-01 -8.789985626935958862e-02 -3.314583003520965576e-01 -2.506787478923797607e-01 -1.852736920118331909e-01 1.818885356187820435e-01 3.731022775173187256e-02 -7.526782155036926270e-02 2.657746672630310059e-01 5.136379506438970566e-03 -8.428524434566497803e-02 7.986236363649368286e-02 2.674845755100250244e-01 2.006879150867462158e-01 -7.943151518702507019e-03 -2.183090746402740479e-01 -9.612441807985305786e-02 -9.789088368415832520e-02 2.198498994112014771e-01 -3.533142805099487305e-02 2.620373666286468506e-01 -3.138449788093566895e-01 6.174294278025627136e-02 1.056599542498588562e-01
4.523557424545288086e-02 -1.653221249580383301e-01 1.549622863531112671e-01 1.230099424719810486e-01 -1.139164790511131287e-01 2.181521654129028320e-01 1.608238518238067627e-01 -1.510633528232574463e-01 -3.849221169948577881e-01 -9.149638563394546509e-02 -1.851675286889076233e-02 1.427643280476331711e-02 -3.806652128696441650e-01 1.447587925940752029e-02 -1.287693977355957031e-01 2.645444683730602264e-02 7.163900136947631836e-02 -1.101233586668968201e-01 5.406632274389266968e-02 8.785663545131683350e-02 -1.313739866018295288e-01 2.008943408727645874e-01 -2.611312568187713623e-01 -4.049469828605651855e-01 5.219110101461410522e-02 -2.816812992095947266e-01 -3.664757823571562767e-04 -3.939328342676162720e-02 1.042776033282279968e-01 -2.322334945201873779e-01 -1.780201494693756104e-01 7.026754319667816162e-02
1.530509144067764282e-01 8.470044471323490143e-03 3.329301625490188599e-02 -1.518732309341430664e-02 6.956716626882553101e-02 3.596687912940979004e-01 1.829238608479499817e-02 -1.280389074236154556e-02 1.124600544571876526e-01 4.124460369348526001e-02 -5.606567114591598511e-02 -3.838536441326141357e-01 -9.453467279672622681e-02 -1.604511290788650513e-01 -5.415858235210180283e-03 5.448221042752265930e-02 4.467843174934387207e-01 -8.677527308464050293e-03 -7.841853052377700806e-02 -1.750147342681884766e-01 3.339977264404296875e-01 3.232562541961669922e-01 -6.810163613408803940e-03 2.204799838364124298e-02 -2.539437077939510345e-02 -1.631150394678115845e-01 -1.617739349603652954e-01 -1.289223134517669678e-01 -1.770755052566528320e-01 1.425292342901229858e-02 -9.182360023260116577e-02 2.736133933067321777e-01
3.009637892246246338e-01 -3.032989613711833954e-02 1.774442642927169800e-01 -7.620508223772048950e-02 -2.107936292886734009e-01 2.363772392272949219e-01 2.161082029342651367e-01 3.281069174408912659e-02 2.823615632951259613e-02 5.656509473919868469e-02 -1.423810869455337524e-01 -3.035680055618286133e-01 -3.068062365055084229e-01 8.049485273659229279e-03 1.134984493255615234e-01 -1.358188092708587646e-01 2.029407471418380737e-01 -1.222411915659904480e-01 1.130650490522384644e-01 7.669139653444290161e-02 -1.171648204326629639e-01 4.730989411473274231e-02 2.469989657402038574e-02 -4.104663431644439697e-01 -1.346323639154434204e-01 -4.777383059263229370e-02 2.066937983036041260e-01 -2.353117465972900391e-01 2.981492877006530762e-01 -3.539079334586858749e-03 -7.108126580715179443e-02 -9.413656592369079590e-02
6.988392025232315063e-02 1.136668920516967773e-01 6.459368765354156494e-02 -3.155505955219268799e-01 -1.736560463905334473e-02 1.446528136730194092e-01 -2.216047197580337524e-01 -6.314455717802047729e-02 -9.138187766075134277e-02 -6.492707133293151855e-02 -8.340203016996383667e-02 -2.255796790122985840e-01 -1.683615148067474365e-01 7.400491833686828613e-02 -1.208661571145057678e-01 -7.641440629959106445e-02 1.888572424650192261e-01 -4.317677766084671021e-02 -1.331157386302947998e-01 1.268313974142074585e-01 2.100360095500946045e-01 2.446617186069488525e-01 -7.296971976757049561e-02 -2.152532637119293213e-01 5.622533708810806274e-02 -2.561214864253997803e-01 2.624642848968505859e-01 -1.551896780729293823e-01 4.030160903930664062e-01 -3.231982290744781494e-01 1.518266946077346802e-01 2.862931229174137115e-02
-1.367150340229272842e-02 -7.016481459140777588e-02 -2.867308259010314941e-01 -8.969358354806900024e-02 7.218071818351745605e-02 2.586768269538879395e-01 7.109545916318893433e-02 1.063176691532135010e-01 -6.122377514839172363e-02 4.084969684481620789e-02 1.750270128250122070e-01 1.128856241703033447e-01 -2.964169383049011230e-01 -1.405759751796722412e-01 -5.310411378741264343e-02 6.419462710618972778e-02 9.340234100818634033e-02 -2.992052435874938965e-01 8.098082244396209717e-02 -5.830974131822586060e-02 5.149478092789649963e-02 1.695674657821655273e-01 -2.081840038299560547e-01 -9.973461925983428955e-02 5.733833834528923035e-02 -5.270161628723144531e-01 -1.893588751554489136e-01 -1.550513356924057007e-01 -2.527319639921188354e-02 9.806287288665771484e-02 -2.326080948114395142e-01 2.336611747741699219e-01
-2.677049040794372559e-01 7.431926578283309937e-02 -6.663243472576141357e-02 2.385269403457641602e-01 -1.199929714202880859e-01 2.166059464216232300e-01 1.054572984576225281e-01 2.551280558109283447e-01 1.157823726534843445e-01 -7.921889424324035645e-02 -2.497914731502532959e-01 -1.289115101099014282e-01 -2.920849919319152832e-01 -1.796026825904846191e-01 2.721039392054080963e-02 9.552284330129623413e-02 4.639253318309783936e-01 -1.707901507616043091e-01 -7.584701478481292725e-02 -3.094681166112422943e-02 -1.628472954034805298e-01 2.064572125673294067e-01 -1.498558670282363892e-01 -2.851773202419281006e-01 2.392888627946376801e-02 -8.009411394596099854e-02 -1.213952898979187012e-01 -5.251572653651237488e-02 -4.670205339789390564e-02 -1.270235478878021240e-01 -1.177978217601776123e-01 -1.308009922504425049e-01
6.862818449735641479e-02 1.921483725309371948e-01 -1.879006475210189819e-01 -6.921809166669845581e-02 -2.986127436161041260e-01 4.073764085769653320e-01 -7.722553610801696777e-02 -2.363531142473220825e-01 -1.509382575750350952e-01 -1.613148897886276245e-01 -1.117974612861871719e-02 -8.145335316658020020e-02 -1.192998066544532776e-01 2.436392605304718018e-01 2.069962322711944580e-01 8.752461522817611694e-03 1.349497288465499878e-01 -1.458543390035629272e-01 1.795783489942550659e-01 1.166946291923522949e-01 -1.215663254261016846e-01 3.474499285221099854e-01 2.876741588115692139e-01 -8.534067869186401367e-02 2.721957862377166748e-01 -9.959033131599426270e-02 1.895788498222827911e-02 -1.115928590297698975e-01 -2.288224175572395325e-02 2.351748012006282806e-02 1.421956866979598999e-01 1.519823819398880005e-02
1.491806209087371826e-01 -2.158162593841552734e-01 -1.405856907367706299e-01 -7.419382035732269287e-02 1.039186567068099976e-01 2.568863034248352051e-01 -1.353982985019683838e-01 7.660491019487380981e-02 4.344081878662109375e-02 -4.995978996157646179e-02 -7.025533169507980347e-02 -2.697572708129882812e-01 -2.764778435230255127e-01 3.344902023673057556e-02 -1.396055966615676880e-01 -1.328340470790863037e-01 2.136464416980743408e-01 2.563627623021602631e-02 7.829611003398895264e-02 6.680202484130859375e-02 2.940643429756164551e-01 3.343911767005920410e-01 -1.409552060067653656e-02 -4.436445534229278564e-01 1.397499740123748779e-01 2.120709279552102089e-03 -1.382341831922531128e-01 3.140575485303997993e-03 7.531155645847320557e-02 7.226730883121490479e-02 2.357080429792404175e-01 2.254252880811691284e-01
1.033535227179527283e-01 2.107445448637008667e-01 2.523897290229797363e-01 1.708370298147201538e-01 -1.496503055095672607e-01 2.063649147748947144e-01 -6.260266900062561035e-02 -2.773495614528656006e-01 -4.932005330920219421e-02 -1.978346705436706543e-01 6.600851565599441528e-02 -2.095952332019805908e-01 -1.320594251155853271e-01 -1.432059556245803833e-01 -1.776024326682090759e-02 6.089370325207710266e-02 1.973455250263214111e-01 -3.278378769755363464e-02 7.564676553010940552e-02 -1.829641014337539673e-01 3.839786350727081299e-02 2.625445127487182617e-01 -2.039811611175537109e-01 -2.468799352645874023e-01 -7.523402571678161621e-02 -1.286910176277160645e-01 -3.548439443111419678e-01 -2.058200985193252563e-01 2.392623275518417358e-01 1.169354245066642761e-01 1.839465349912643433e-01 1.641075760126113892e-01
-2.007974535226821899e-01 1.978239566087722778e-01 -5.087336525321006775e-02 -2.171214967966079712e-01 -1.436955481767654419e-01 1.733271330595016479e-01 2.897514402866363525e-02 -1.383712589740753174e-01 -1.636494249105453491e-01 2.439099736511707306e-02 -1.696258634328842163e-01 8.478029072284698486e-02 -1.180307641625404358e-01 1.213206648826599121e-01 2.785832583904266357e-01 -5.132007971405982971e-02 4.576327502727508545e-01 -3.095716051757335663e-02 2.198883565142750740e-03 2.828210294246673584e-01 -2.176841795444488525e-01 3.105744123458862305e-01 2.567189373075962067e-02 6.177844479680061340e-02 1.417942345142364502e-01 -2.644816637039184570e-01 -2.491528168320655823e-02 -2.355009466409683228e-01 1.365001946687698364e-01 1.055859997868537903e-01 -1.055646389722824097e-01 -4.637800529599189758e-02
1.223196759819984436e-01 -1.232733204960823059e-01 -6.040731072425842285e-02 -4.681024700403213501e-02 1.372176781296730042e-02 4.543523117899894714e-02 -2.808564007282257080e-01 -4.486010223627090454e-02 1.797124445438385010e-01 1.180639863014221191e-01 7.218324113637208939e-03 -2.748001515865325928e-01 -1.262338906526565552e-01 -8.897436410188674927e-02 -1.878224313259124756e-02 -4.964772611856460571e-02 4.231976866722106934e-01 -2.395310401916503906e-01 1.524790674448013306e-01 -1.552223116159439087e-01 -2.295667305588722229e-02 7.311154156923294067e-02 -2.255145162343978882e-01 -1.611897796392440796e-01 1.218544542789459229e-01 -2.403896069154143333e-03 -1.520609557628631592e-01 -3.268081247806549072e-01 1.889267116785049438e-01 1.294093728065490723e-01 -3.189818263053894043e-01 2.586264312267303467e-01
1.234467923641204834e-01 -1.915056109428405762e-01 -6.316810101270675659e-02 -3.915703273378312588e-04 -9.547946602106094360e-02 2.650741636753082275e-01 2.189339250326156616e-01 -1.959721148014068604e-01 -1.906067691743373871e-02 2.486270964145660400e-01 -2.164556831121444702e-01 -2.051029652357101440e-01 -4.608613625168800354e-02 1.093136146664619446e-01 1.440941840410232544e-01 -1.087832637131214142e-02 7.290973514318466187e-02 3.286312520503997803e-02 1.942581385374069214e-01 -1.066639870405197144e-01 -6.504133343696594238e-02 -1.340183429419994354e-02 1.810906529426574707e-01 1.489715278148651123e-01 6.194516271352767944e-02 -3.252332508563995361e-01 -7.344124466180801392e-02 -1.922249794006347656e-01 2.600614726543426514e-01 1.191808208823204041e-01 -2.332133203744888306e-01 4.350131154060363770e-01
2.840947806835174561e-01 3.805448114871978760e-02 -2.077571451663970947e-01 -1.093730479478836060e-01 7.410147786140441895e-02 2.797860801219940186e-01 7.136029750108718872e-02 2.333827167749404907e-01 -2.923564426600933075e-02 -2.469934336841106415e-02 -2.352736294269561768e-01 -1.254079937934875488e-01 -1.674968600273132324e-01 -2.944465279579162598e-01 1.273180693387985229e-01 1.925601959228515625e-01 2.611738145351409912e-01 -4.558261856436729431e-02 2.075942307710647583e-01 -8.608168363571166992e-02 7.512322813272476196e-02 1.231437325477600098e-01 1.786014065146446228e-02 -7.994884625077247620e-03 8.817373216152191162e-02 -2.996223270893096924e-01 1.205646097660064697e-01 9.357153624296188354e-02 -6.695308536291122437e-02 2.735309302806854248e-01 -2.885790467262268066e-01 2.310654520988464355e-01
2.534833848476409912e-01 1.385299116373062134e-01 -3.697851672768592834e-02 1.339136213064193726e-01 2.638410963118076324e-02 2.270018607378005981e-01 1.571347936987876892e-02 2.195435017347335815e-02 -1.175277084112167358e-01 -8.863948285579681396e-02 1.254789233207702637e-01 -2.066774368286132812e-01 -2.350175678730010986e-01 -1.578591465950012207e-01 -7.756882347166538239e-03 3.049477934837341309e-01 9.466548264026641846e-02 1.622909009456634521e-01 -1.139226183295249939e-01 -1.387498676776885986e-01 8.286923170089721680e-03 4.920502305030822754e-01 -3.500426933169364929e-02 -1.085185096599161625e-03 -6.618626415729522705e-02 -2.734490931034088135e-01 -7.818118482828140259e-02 -1.600099653005599976e-01 3.096355795860290527e-01 -8.768867701292037964e-02 -1.359129101037979126e-01 2.170702368021011353e-01
2.612155377864837646e-01 3.746538609266281128e-02 1.490878909826278687e-01 8.672436326742172241e-02 -1.918983757495880127e-01 1.264571249485015869e-01 -8.361017331480979919e-03 -1.335771083831787109e-01 -4.531970918178558350e-01 -1.379927620291709900e-02 -1.534553244709968567e-02 9.327138960361480713e-02 -2.011350840330123901e-01 2.600681735202670097e-03 -5.533248558640480042e-02 1.460735946893692017e-01 5.712132528424263000e-02 -4.733361303806304932e-02 -1.120811551809310913e-01 1.430551111698150635e-01 -7.669165730476379395e-02 2.984071671962738037e-01 -7.390816509723663330e-02 -2.925048172473907471e-01 7.727508246898651123e-02 -3.837737143039703369e-01 1.114023029804229736e-01 -8.113522827625274658e-02 2.513761818408966064e-01 -4.049491509795188904e-02 -2.339720129966735840e-01 1.849616616964340210e-01
1.132906675338745117e-01 1.127407141029834747e-02 -1.972350059077143669e-03 2.716289162635803223e-01 -1.014158576726913452e-01 1.816325932741165161e-01 3.607100993394851685e-02 -2.486607581377029419e-01 9.549432992935180664e-02 -4.385681450366973877e-02 3.043398074805736542e-02 -3.009599819779396057e-02 -2.273654006421566010e-02 -1.074298322200775146e-01 1.482409834861755371e-01 -1.680213660001754761e-01 5.342333912849426270e-01 -2.139880806207656860e-01 2.351820841431617737e-02 -4.312625154852867126e-02 1.474908590316772461e-01 1.996680796146392822e-01 9.997913241386413574e-02 2.854324318468570709e-02 2.218710780143737793e-01 -5.060990899801254272e-02 1.002677306532859802e-01 -1.947877109050750732e-01 2.374597191810607910e-01 1.707366704940795898e-01 -2.687939107418060303e-01 2.609423696994781494e-01
2.002078294754028320e-01 7.965672016143798828e-02 -3.604245185852050781e-02 3.529899418354034424e-01 -2.179832160472869873e-01 1.598167419433593750e-01 1.753229200839996338e-01 -2.804996818304061890e-02 -5.472193285822868347e-02 -1.716032773256301880e-01 -5.750659480690956116e-02 -8.861961215734481812e-02 -4.431542754173278809e-01 9.379936009645462036e-02 4.458886757493019104e-02 -2.988709881901741028e-02 1.951056420803070068e-01 -1.114649027585983276e-01 8.730984479188919067e-02 -8.377503603696823120e-02 -1.176541745662689209e-01 4.115408062934875488e-01 7.090031355619430542e-02 4.900927841663360596e-02 -9.313279390335083008e-02 -2.859534621238708496e-01 -8.056725561618804932e-02 -9.643603116273880005e-02 7.709980756044387817e-02 -4.457719251513481140e-02 -3.009323775768280029e-01 1.045208796858787537e-01
1.534605771303176880e-01 2.469080872833728790e-02 -9.656937420368194580e-02 -1.403280794620513916e-01 -2.154811322689056396e-01 -6.403555162250995636e-03 3.056782186031341553e-01 3.798955306410789490e-02 1.531179100275039673e-01 9.888744913041591644e-03 -2.681116759777069092e-01 -2.574925124645233154e-01 -3.252396285533905029e-01 -1.010764762759208679e-02 1.200010851025581360e-01 7.837099581956863403e-02 6.287913024425506592e-02 -2.715851962566375732e-01 2.264583855867385864e-01 -1.054737418889999390e-01 1.851647496223449707e-01 -7.653190195560455322e-02 1.041490137577056885e-01 -3.587246835231781006e-01 9.667796641588211060e-02 -1.931033134460449219e-01 9.645549207925796509e-02 -3.545602411031723022e-02 3.542713820934295654e-01 -3.205865621566772461e-02 1.048250794410705566e-01 5.289757996797561646e-02
3.893131762742996216e-02 2.170882374048233032e-01 2.121598273515701294e-02 -1.806338429450988770e-01 -1.605969220399856567e-01 5.171981453895568848e-01 -8.581193536520004272e-02 -3.354079723358154297e-01 -2.007457166910171509e-01 5.017683282494544983e-02 -6.515683233737945557e-02 -1.553030163049697876e-01 7.140742242336273193e-02 -1.297174543142318726e-01 -2.640313804149627686e-01 -1.203358639031648636e-02 9.315053373575210571e-02 -3.163149654865264893e-01 -9.987881407141685486e-03 -1.280641108751296997e-01 1.137204542756080627e-01 -8.549247868359088898e-03 -9.950417280197143555e-02 8.358844369649887085e-02 3.146683275699615479e-01 -2.911587804555892944e-02 -1.468140333890914917e-01 -1.772946864366531372e-01 -8.203386515378952026e-02 9.090565145015716553e-02 -8.538298308849334717e-02 1.091120094060897827e-01
1.573769748210906982e-01 -1.165418773889541626e-01 2.979366667568683624e-02 1.787265837192535400e-01 -1.404744386672973633e-01 2.569784224033355713e-01 1.471322476863861084e-01 1.185101196169853210e-01 -3.050583600997924805e-01 -1.907917559146881104e-01 -2.669025026261806488e-02 5.167932435870170593e-02 -2.718505263328552246e-01 -1.679239608347415924e-02 -1.958065181970596313e-01 6.248266994953155518e-02 1.275563985109329224e-01 -2.453682571649551392e-01 1.861607581377029419e-01 6.757906824350357056e-02 -1.437312737107276917e-02 2.757075726985931396e-01 -3.728165850043296814e-02 -3.400568962097167969e-01 1.142550706863403320e-01 -2.452616095542907715e-01 2.985972464084625244e-01 5.773852020502090454e-02 4.710716661065816879e-03 -3.014883957803249359e-02 -2.602935135364532471e-01 1.214400008320808411e-01
4.741898551583290100e-02 1.509092301130294800e-01 1.158603951334953308e-01 1.956773549318313599e-01 -1.687950044870376587e-01 1.986004561185836792e-01 9.093588218092918396e-03 -3.383722901344299316e-02 -2.437028735876083374e-01 1.415528357028961182e-01 1.257377415895462036e-01 2.787036634981632233e-02 -2.618267834186553955e-01 -7.488556951284408569e-02 -2.405262738466262817e-01 -4.976133629679679871e-02 3.749695792794227600e-02 -2.176039069890975952e-01 1.695771515369415283e-01 1.346379071474075317e-01 -2.832917571067810059e-01 2.081594169139862061e-01 -5.709965154528617859e-02 -8.061259984970092773e-02 3.687110915780067444e-02 -5.578809380531311035e-01 2.879090048372745514e-02 -3.700206428766250610e-02 1.380675435066223145e-01 8.224096149206161499e-02 -1.820550858974456787e-01 1.444100588560104370e-01
1.498872190713882446e-01 1.034516319632530212e-01 1.800480037927627563e-01 1.955191045999526978e-01 1.379361376166343689e-02 7.718470692634582520e-02 -1.542666852474212646e-01 -9.791373461484909058e-02 -6.909522414207458496e-02 6.375190615653991699e-02 -1.028106585144996643e-01 -1.207429096102714539e-01 -1.736082285642623901e-01 1.189544871449470520e-01 1.892162561416625977e-01 -7.409653067588806152e-02 3.903035521507263184e-01 -1.549067497253417969e-01 -4.061093553900718689e-02 -2.535887360572814941e-01 2.480858862400054932e-01 3.756802082061767578e-01 8.525881171226501465e-02 1.641891524195671082e-02 2.674949467182159424e-01 6.491278856992721558e-02 9.008194506168365479e-02 -1.663239747285842896e-01 2.930245697498321533e-01 2.729966640472412109e-01 -8.812543749809265137e-02 6.978909671306610107e-02
5.349816009402275085e-02 2.401585131883621216e-02 -8.765778690576553345e-02 -3.038911335170269012e-02 4.100334271788597107e-02 3.267859816551208496e-01 1.280340552330017090e-01 -2.063640803098678589e-01 9.750984609127044678e-02 1.920151263475418091e-01 -2.771065831184387207e-01 -1.277994513511657715e-01 1.349717229604721069e-01 -2.759436666965484619e-01 -1.773227751255035400e-02 -1.937603205442428589e-01 7.222739607095718384e-02 -2.616270184516906738e-01 1.598084568977355957e-01 6.083450466394424438e-02 3.345205485820770264e-01 1.086951270699501038e-01 -2.210278064012527466e-01 -2.165026515722274780e-01 1.631698459386825562e-01 -1.755276620388031006e-01 1.593616455793380737e-01 -1.821338534355163574e-01 2.521775066852569580e-01 1.129609346389770508e-01 -1.688231825828552246e-01 7.468222081661224365e-02
1.148050650954246521e-01 -1.337929219007492065e-01 -1.074200123548507690e-01 -5.565885454416275024e-03 1.261502690613269806e-02 1.690604984760284424e-01 -1.532669514417648315e-01 5.864116828888654709e-03 1.639705449342727661e-01 5.391685292124748230e-02 7.474202662706375122e-02 -2.927053868770599365e-01 -7.604417204856872559e-02 -1.267540007829666138e-01 -2.407131344079971313e-01 -1.022105887532234192e-01 2.834863960742950439e-01 -2.094482332468032837e-01 2.039242833852767944e-01 4.780242964625358582e-02 1.555838435888290405e-01 1.270399838685989380e-01 -8.137488365173339844e-02 -8.454465121030807495e-02 2.208373844623565674e-01 -1.996352821588516235e-01 -8.786769211292266846e-02 -9.860626608133316040e-02 3.366690874099731445e-01 9.036429971456527710e-02 -3.786565363407135010e-01 3.171906471252441406e-01
2.713107271119952202e-03 2.703125178813934326e-01 -7.709188759326934814e-02 -9.173559956252574921e-03 -3.046825230121612549e-01 3.027013838291168213e-01 -1.007184982299804688e-01 -3.051538951694965363e-02 -1.881950050592422485e-01 1.507887989282608032e-01 -1.802166998386383057e-01 -1.055693700909614563e-01 -3.345349431037902832e-01 -1.227881461381912231e-01 -2.057900279760360718e-01 -6.030642241239547729e-02 4.086677730083465576e-02 9.208204597234725952e-02 6.271719932556152344e-02 -6.146650388836860657e-02 -5.965296644717454910e-03 2.668854594230651855e-01 -4.283029586076736450e-02 7.021880149841308594e-02 -1.070854216814041138e-01 -4.540577828884124756e-01 -1.272740364074707031e-01 1.635424643754959106e-01 8.883329480886459351e-02 2.197836758568882942e-03 -8.034012280404567719e-03 2.935581207275390625e-01
3.176066279411315918e-02 -2.805639207363128662e-01 -2.380190193653106689e-01 4.751930758357048035e-02 -1.339425444602966309e-01 1.800379306077957153e-01 9.977945685386657715e-02 -4.337909817695617676e-02 1.303425729274749756e-01 1.272090971469879150e-01 -9.424086660146713257e-02 -2.506022453308105469e-01 -1.864869594573974609e-01 8.919007331132888794e-02 -5.453119799494743347e-02 3.574545308947563171e-02 4.730823449790477753e-03 4.217896237969398499e-02 4.926074668765068054e-02 -7.794530689716339111e-02 3.626770153641700745e-02 3.054087460041046143e-01 -6.774688512086868286e-02 -4.182058870792388916e-01 4.048848152160644531e-02 -2.834873795509338379e-01 -2.996948063373565674e-01 1.353573799133300781e-01 1.183805614709854126e-01 3.191448450088500977e-01 -1.569330394268035889e-01 1.797683984041213989e-01
2.681080102920532227e-01 5.590883642435073853e-02 -1.096281260251998901e-01 -6.501508504152297974e-02 8.591713756322860718e-02 2.032574713230133057e-01 2.513967156410217285e-01 2.247463464736938477e-01 1.940286308526992798e-01 -8.495838940143585205e-02 5.124654620885848999e-02 -1.293762028217315674e-01 -4.017068743705749512e-01 -4.176780208945274353e-02 -8.510062843561172485e-02 3.747063875198364258e-02 3.449733257293701172e-01 -2.432398945093154907e-01 8.948312699794769287e-02 8.719721436500549316e-02 -2.615686133503913879e-02 3.161989152431488037e-01 1.987049877643585205e-01 4.871207475662231445e-02 -1.264974027872085571e-01 -2.116275131702423096e-01 2.159984223544597626e-02 1.983138918876647949e-02 -8.300244808197021484e-03 -5.192231386899948120e-02 -2.705523073673248291e-01 1.908811628818511963e-01
1.169391423463821411e-01 2.156049609184265137e-01 -3.481034887954592705e-03 -3.109370358288288116e-02 -1.192050576210021973e-01 2.608684599399566650e-01 1.998341232538223267e-01 -4.155305027961730957e-01 -3.465207219123840332e-01 -5.462313815951347351e-02 -1.908618211746215820e-02 -1.229654029011726379e-01 -4.997057467699050903e-02 1.085126921534538269e-01 -5.003079399466514587e-02 -4.221545904874801636e-02 1.725423485040664673e-01 -1.128148436546325684e-01 1.097127497196197510e-01 -1.581942886114120483e-01 5.994375795125961304e-02 3.549550473690032959e-01 -1.380403637886047363e-01 -7.639239728450775146e-02 6.168470531702041626e-02 -1.138203814625740051e-01 -2.375164031982421875e-01 2.683485746383666992e-01 -3.992618620395660400e-02 9.471253305673599243e-02 -2.220467031002044678e-01 2.186436206102371216e-01
9.324210882186889648e-02 -1.598099619150161743e-01 1.868074685335159302e-01 1.064981892704963684e-01 -8.934725075960159302e-02 9.270428866147994995e-02 1.479184329509735107e-01 -2.166549209505319595e-03 8.539383858442306519e-02 3.002999424934387207e-01 -2.001419104635715485e-02 -2.814664840698242188e-01 -1.507812738418579102e-01 1.353508681058883667e-01 -1.424567103385925293e-01 6.525875627994537354e-02 -5.522901774384081364e-04 -1.409981548786163330e-01 3.115278482437133789e-01 -5.118936300277709961e-02 1.118029654026031494e-01 1.294297873973846436e-01 8.838973194360733032e-02 -1.384858414530754089e-02 1.770463138818740845e-01 -1.802875846624374390e-01 2.500778064131736755e-02 -3.498908877372741699e-01 3.371242284774780273e-01 -2.023754566907882690e-01 -3.046940267086029053e-01 2.172798663377761841e-01
1.994257420301437378e-01 -1.767635494470596313e-01 -1.373026967048645020e-01 -1.832161098718643188e-01 3.905732184648513794e-02 1.758017092943191528e-01 6.390030682086944580e-02 1.299898922443389893e-01 -1.414922438561916351e-02 2.131722420454025269e-01 -4.657214507460594177e-02 1.082017943263053894e-01 3.608413413166999817e-02 -1.447598189115524292e-01 -2.541716992855072021e-01 -1.430806983262300491e-02 2.704867124557495117e-01 -2.264413237571716309e-01 -5.916557088494300842e-02 8.874187618494033813e-02 -7.245220988988876343e-02 3.870476484298706055e-01 2.404445707798004150e-01 -1.169449165463447571e-01 5.995323508977890015e-02 -2.875659167766571045e-01 -3.305007219314575195e-01 -1.834130883216857910e-01 2.058206051588058472e-01 1.415119916200637817e-01 -1.402726173400878906e-01 -5.462250113487243652e-02
7.091522216796875000e-02 -9.321734309196472168e-02 -1.195300649851560593e-02 2.104059234261512756e-02 -6.194737553596496582e-02 9.887014329433441162e-02 -1.006589904427528381e-01 -2.154242098331451416e-01 -3.663119077682495117e-01 5.719589442014694214e-02 -1.350113600492477417e-01 1.339003592729568481e-01 -3.132546246051788330e-01 3.272672370076179504e-02 -1.634112149477005005e-01 5.550679937005043030e-02 2.294980138540267944e-01 -1.622820943593978882e-01 3.736919537186622620e-02 2.656598091125488281e-01 -2.214343249797821045e-01 2.495479881763458252e-01 -8.595217019319534302e-02 -2.469168603420257568e-01 3.996240440756082535e-03 -3.029302954673767090e-01 7.794263213872909546e-02 3.631304949522018433e-02 2.436882406473159790e-01 8.948932588100433350e-02 -3.237620890140533447e-01 1.044811531901359558e-01
2.109598964452743530e-01 1.025833338499069214e-01 5.203998088836669922e-02 3.146700561046600342e-02 -1.172837615013122559e-01 1.513091027736663818e-01 -1.429802477359771729e-01 5.039986222982406616e-02 -1.144151389598846436e-02 -1.381817609071731567e-01 1.287411600351333618e-01 -2.378480136394500732e-01 -2.398799508810043335e-01 -2.151859402656555176e-01 -9.294364601373672485e-02 -5.172928329557180405e-03 2.189136445522308350e-01 6.633701175451278687e-02 1.186720132827758789e-01 -2.425999492406845093e-01 2.674728333950042725e-01 3.254498243331909180e-01 -1.602580845355987549e-01 1.306227222084999084e-02 5.440022051334381104e-02 -2.172806411981582642e-01 -2.554998099803924561e-01 -5.756613612174987793e-02 4.289435446262359619e-01 5.577911064028739929e-02 8.998730778694152832e-02 1.849787384271621704e-01
4.255673661828041077e-02 -4.406475648283958435e-02 -1.107772067189216614e-01 8.276491612195968628e-02 -5.658723413944244385e-02 9.435288608074188232e-02 8.873567730188369751e-02 -1.867969781160354614e-01 1.363490894436836243e-02 6.863562762737274170e-02 -3.447754085063934326e-01 -2.375367283821105957e-01 -2.798397541046142578e-01 1.821161620318889618e-02 -1.598853170871734619e-01 1.838844083249568939e-02 1.700474321842193604e-01 1.011925265192985535e-01 -1.635881960391998291e-01 -1.965554952621459961e-01 -1.972200274467468262e-01 3.963792026042938232e-01 1.539142131805419922e-01 -1.353204399347305298e-01 -1.004772558808326721e-01 -4.332023561000823975e-01 -8.207479491829872131e-03 -4.767259955406188965e-02 1.556477993726730347e-01 1.296620629727840424e-02 -2.585287690162658691e-01 6.019849702715873718e-02
1.013957634568214417e-01 1.190409511327743530e-01 8.281066268682479858e-02 -7.256967574357986450e-02 3.138501569628715515e-02 3.825006484985351562e-01 2.074892669916152954e-01 2.472637742757797241e-01 -1.294877193868160248e-02 -8.791364729404449463e-02 -7.348294556140899658e-02 -3.259454667568206787e-01 -2.664123773574829102e-01 -1.075226888060569763e-01 2.508134394884109497e-02 1.191927120089530945e-01 2.999727129936218262e-01 -2.567773461341857910e-01 6.788248568773269653e-02 1.649289876222610474e-01 8.091710507869720459e-02 1.095299329608678818e-02 2.232871018350124359e-02 -6.156825646758079529e-02 -2.114636451005935669e-02 -1.564825326204299927e-01 1.560307592153549194e-01 6.315029412508010864e-02 -6.550366431474685669e-02 8.574473112821578979e-02 -4.446628987789154053e-01 1.836071163415908813e-01
2.293143123388290405e-01 -2.911710143089294434e-01 -1.679883003234863281e-01 1.134106442332267761e-01 1.104988977313041687e-01 3.983685672283172607e-01 7.051024585962295532e-02 -8.353853225708007812e-02 1.818002760410308838e-01 -1.345243006944656372e-01 -1.853808164596557617e-01 -2.073663175106048584e-01 -1.654344350099563599e-01 2.065505385398864746e-01 -1.727888286113739014e-01 -1.973169669508934021e-02 2.084345668554306030e-01 1.078489571809768677e-01 5.292093008756637573e-02 2.613091468811035156e-02 2.512173354625701904e-01 2.222636342048645020e-01 -8.262685686349868774e-02 -2.545715868473052979e-01 -5.798919126391410828e-02 -4.173292592167854309e-02 -1.006210148334503174e-01 -2.043355405330657959e-01 3.152466118335723877e-01 -5.750480294227600098e-02 7.517699152231216431e-02 4.332070052623748779e-02
7.711504399776458740e-02 2.329521179199218750e-01 -2.375425994396209717e-01 -2.404698133468627930e-01 -1.115571111440658569e-01 2.903201282024383545e-01 -1.486519277095794678e-01 1.372915953397750854e-01 5.420339107513427734e-02 6.150335539132356644e-03 -5.671858415007591248e-02 -2.732820212841033936e-01 2.902646921575069427e-02 7.222358882427215576e-02 2.242370694875717163e-01 1.796176731586456299e-01 2.331741899251937866e-01 -1.362565457820892334e-01 1.999890804290771484e-01 -1.229293867945671082e-01 2.875906527042388916e-01 -7.273127138614654541e-02 -2.411572933197021484e-01 -5.476978421211242676e-02 1.600756794214248657e-01 -6.698618829250335693e-02 8.000283688306808472e-02 -1.672130376100540161e-01 3.771941363811492920e-01 6.100474298000335693e-02 -1.854343898594379425e-02 1.742603629827499390e-01
3.557871282100677490e-01 -1.738120988011360168e-02 1.376581937074661255e-01 2.843663394451141357e-01 4.518040642142295837e-02 2.815960049629211426e-01 1.058438792824745178e-01 -1.191973909735679626e-01 -1.162308454513549805e-01 1.145365759730339050e-01 -1.401035636663436890e-01 1.018424779176712036e-01 -2.496033161878585815e-01 1.701560318470001221e-01 6.454357411712408066e-03 8.972415328025817871e-02 2.521349489688873291e-01 -2.766963243484497070e-01 -2.131192712113261223e-03 -1.651627421379089355e-01 1.336925774812698364e-01 1.620139777660369873e-01 1.242910474538803101e-01 -2.498449832201004028e-01 6.758565455675125122e-02 -1.013322845101356506e-01 -3.321948051452636719e-01 1.730817020870745182e-03 3.423311561346054077e-02 -1.211022213101387024e-01 1.873093992471694946e-01 2.122513204813003540e-01
-1.135754585266113281e-01 -3.139501065015792847e-02 1.942945271730422974e-01 6.850157678127288818e-02 -2.763066589832305908e-01 3.178275525569915771e-01 8.242540806531906128e-02 6.362158805131912231e-02 -5.581770837306976318e-02 1.329988390207290649e-01 -2.246215343475341797e-01 -2.686639428138732910e-01 -1.285821944475173950e-01 1.102353632450103760e-01 2.630513310432434082e-01 -1.995632797479629517e-01 3.438271880149841309e-01 -9.600720554590225220e-02 2.498533427715301514e-01 9.236936271190643311e-02 8.327990025281906128e-02 -1.842178031802177429e-02 6.814425438642501831e-02 -2.980345487594604492e-01 -9.030672907829284668e-02 -3.309733867645263672e-01 1.810215115547180176e-01 -1.364519894123077393e-01 -3.008967079222202301e-02 -3.601926937699317932e-02 -5.666015669703483582e-02 -2.623506635427474976e-02
1.783809661865234375e-01 3.088060393929481506e-02 7.322080433368682861e-02 -7.751905173063278198e-02 -1.844604760408401489e-01 2.306346446275711060e-01 -1.773490756750106812e-01 -1.590027101337909698e-02 2.860844433307647705e-01 6.871459633111953735e-02 5.777987092733383179e-02 -3.177127242088317871e-01 2.245474047958850861e-02 -9.415609389543533325e-02 -1.276267170906066895e-01 -1.734191775321960449e-01 2.916755676269531250e-01 -1.828414648771286011e-01 6.804223358631134033e-02 -3.906615450978279114e-02 5.231554433703422546e-02 4.198976606130599976e-02 -9.670510143041610718e-02 -1.235901266336441040e-01 2.494495362043380737e-01 -2.016388811171054840e-02 1.306070685386657715e-01 -3.216614946722984314e-02 3.581064343452453613e-01 2.288439422845840454e-01 -3.037177920341491699e-01 2.880755662918090820e-01
2.175146639347076416e-01 -6.394693255424499512e-02 -2.910891547799110413e-03 5.373303219676017761e-02 2.014117874205112457e-02 1.666671037673950195e-01 -4.705905914306640625e-02 -6.731827557086944580e-02 -2.075458616018295288e-01 1.726449579000473022e-01 -1.518045365810394287e-01 -3.731118142604827881e-02 -2.096991688013076782e-01 1.665816605091094971e-01 -3.484416007995605469e-02 5.438446253538131714e-02 2.057379186153411865e-01 -2.797955870628356934e-01 9.940449148416519165e-02 -1.220761016011238098e-01 -1.170294582843780518e-01 2.246719226241111755e-02 2.405971139669418335e-01 -3.650497794151306152e-01 1.949211210012435913e-02 -2.646422088146209717e-01 -4.294020235538482666e-01 -6.335294246673583984e-02 1.585903950035572052e-02 -2.238366156816482544e-01 1.967843770980834961e-01 1.972796022891998291e-01
1.593958586454391479e-01 -4.704679176211357117e-02 4.036188498139381409e-02 -1.337936520576477051e-01 1.153609082102775574e-01 3.440524041652679443e-01 -8.269334584474563599e-02 -2.828145027160644531e-01 1.911678118631243706e-03 8.344721049070358276e-02 -8.958054333925247192e-02 -2.591133713722229004e-01 -2.036816179752349854e-01 -9.275085479021072388e-02 -7.051075249910354614e-02 4.396813511848449707e-01 4.294810593128204346e-01 -1.597323119640350342e-01 -1.073092371225357056e-01 -2.353874966502189636e-02 -1.754621975123882294e-03 9.431685507297515869e-02 -3.358166217803955078e-01 -6.053498759865760803e-02 -6.109092012047767639e-02 -1.077199820429086685e-03 -1.463789376430213451e-03 1.235125213861465454e-02 -7.747377455234527588e-02 9.240468591451644897e-02 7.221811264753341675e-02 1.811563372611999512e-01
8.452269434928894043e-02 1.261228919029235840e-01 -9.425249695777893066e-02 6.276363972574472427e-03 1.466552466154098511e-01 3.756883442401885986e-01 -1.332928519695997238e-02 -2.899632155895233154e-01 1.320167183876037598e-01 3.692810237407684326e-02 -1.161871664226055145e-02 -1.304295212030410767e-01 -8.049494773149490356e-02 -1.409698128700256348e-01 1.402481198310852051e-01 6.818725913763046265e-02 3.057738840579986572e-01 -2.598234117031097412e-01 1.341070979833602905e-01 1.162588596343994141e-01 2.099252343177795410e-01 1.998685002326965332e-01 1.918382570147514343e-02 1.030375361442565918e-01 5.317805409431457520e-01 -3.429976105690002441e-02 -7.178709656000137329e-02 -1.985643804073333740e-01 -1.191924810409545898e-01 -2.938969619572162628e-02 5.511635541915893555e-02 1.860219985246658325e-02
8.998503535985946655e-02 1.432259678840637207e-01 1.040613204240798950e-01 8.560263365507125854e-02 -1.794248521327972412e-01 2.482904940843582153e-01 -4.155434295535087585e-02 -5.736041441559791565e-02 -4.988346248865127563e-02 -1.604201048612594604e-01 1.059634238481521606e-01 -8.391910791397094727e-02 -3.082926869392395020e-01 -1.562179625034332275e-01 -1.936846673488616943e-01 1.597230136394500732e-02 3.607850670814514160e-01 1.016918346285820007e-01 1.188672930002212524e-01 -2.547413669526576996e-02 1.071267798542976379e-01 1.916058212518692017e-01 9.596596937626600266e-04 -1.674365401268005371e-01 -1.219122260808944702e-01 -2.411661148071289062e-01 -2.698065340518951416e-01 -5.679349973797798157e-02 3.842632770538330078e-01 1.064428016543388367e-01 2.190891057252883911e-01 2.512363791465759277e-01
1.386450380086898804e-01 -2.146544307470321655e-01 -2.134525962173938751e-02 6.444121897220611572e-02 -1.611056327819824219e-01 2.152312695980072021e-01 -2.407731562852859497e-01 -1.661888808012008667e-01 1.965077817440032959e-01 4.407728835940361023e-02 -9.182556718587875366e-02 6.719902157783508301e-02 -3.364839404821395874e-02 2.611439675092697144e-02 -1.590312868356704712e-01 5.055734142661094666e-02 4.092468023300170898e-01 -3.884148970246315002e-02 1.970649138092994690e-02 -1.202977895736694336e-01 1.234312728047370911e-01 1.031789481639862061e-01 1.385522037744522095e-01 -5.064156651496887207e-02 3.781651258468627930e-01 -1.490755677223205566e-01 2.004303783178329468e-02 -2.706790268421173096e-01 2.760564386844635010e-01 2.278626412153244019e-01 -1.760854572057723999e-02 3.003696799278259277e-01
1.577319204807281494e-02 1.774211078882217407e-01 -1.036917343735694885e-01 -1.509484201669692993e-01 -1.078431680798530579e-02 7.217933237552642822e-02 7.466856390237808228e-02 1.884865388274192810e-02 -1.581664532423019409e-01 -2.938576340675354004e-01 -2.087537348270416260e-01 -4.296905994415283203e-01 -1.374435871839523315e-01 5.518624559044837952e-03 6.090089306235313416e-02 -6.407832354307174683e-02 5.005331039428710938e-01 -1.553418338298797607e-01 -9.574510902166366577e-02 8.823247626423835754e-03 -1.071946099400520325e-01 1.562595069408416748e-01 2.354168444871902466e-01 9.236031770706176758e-02 1.002171784639358521e-01 -1.869744807481765747e-01 -2.583687007427215576e-01 -1.204185187816619873e-02 1.483695358037948608e-01 -1.161282509565353394e-01 5.828822404146194458e-02 1.503118127584457397e-01
-6.414138525724411011e-02 1.526540070772171021e-01 -1.767813414335250854e-01 2.724889665842056274e-02 6.842497736215591431e-02 2.998025417327880859e-01 1.545965522527694702e-01 -1.598125547170639038e-01 8.284752070903778076e-02 1.537521779537200928e-01 -9.227015078067779541e-02 -5.738790333271026611e-02 -3.744269907474517822e-01 1.002971753478050232e-01 -1.991436630487442017e-01 9.713484346866607666e-02 3.252478241920471191e-01 -7.099940627813339233e-02 -1.660855859518051147e-01 -2.114121103659272194e-03 6.177651137113571167e-02 1.769879162311553955e-01 1.034800708293914795e-01 1.675921529531478882e-01 2.428964078426361084e-01 -2.756860554218292236e-01 -1.398813277482986450e-01 -5.073071643710136414e-02 9.267720393836498260e-03 -1.876434236764907837e-01 -1.399307101964950562e-01 -3.613237440586090088e-01
5.679263919591903687e-02 1.464790552854537964e-01 -2.059477418661117554e-01 1.000132113695144653e-01 9.028220921754837036e-02 3.375193774700164795e-01 4.561661928892135620e-02 2.700994722545146942e-02 2.279105409979820251e-02 7.626977562904357910e-02 -8.078731596469879150e-02 -1.879863888025283813e-01 9.133892506361007690e-02 -1.831194199621677399e-02 -4.870884492993354797e-02 -1.927220970392227173e-01 2.369105219841003418e-01 -1.128224506974220276e-01 4.748234990984201431e-03 -2.541257739067077637e-01 3.658818602561950684e-01 2.706575393676757812e-01 -1.340800374746322632e-01 -2.462565302848815918e-01 -1.284112036228179932e-02 -1.096524447202682495e-01 1.217912510037422180e-01 -8.481188118457794189e-02 4.669741988182067871e-01 -8.732912689447402954e-02 1.296182977966964245e-03 -1.500533074140548706e-01
-4.157449305057525635e-02 -3.306233584880828857e-01 -2.126097381114959717e-01 1.253680586814880371e-01 -3.377818688750267029e-02 8.655424416065216064e-02 7.830964401364326477e-03 -1.972541213035583496e-01 1.109004691243171692e-01 -1.180978119373321533e-01 -3.753250092267990112e-02 -2.790213748812675476e-02 -1.218510568141937256e-01 1.798890680074691772e-01 -5.029245838522911072e-02 -1.723414286971092224e-02 1.499284505844116211e-01 -2.366343736648559570e-01 1.074438169598579407e-01 -4.988977685570716858e-02 -2.014799974858760834e-02 3.982066810131072998e-01 -7.888822257518768311e-02 -2.676409482955932617e-01 -1.002452820539474487e-01 -3.814237415790557861e-01 -1.486519426107406616e-01 1.837205737829208374e-01 1.965651810169219971e-01 9.572546184062957764e-02 -1.001262888312339783e-01 3.215923905372619629e-01
2.417552322149276733e-01 1.323120296001434326e-01 1.627929806709289551e-01 -8.959873020648956299e-02 -2.274965494871139526e-01 3.095787763595581055e-01 7.406874746084213257e-02 1.499745100736618042e-01 -1.390511691570281982e-01 1.570510119199752808e-01 1.144013088196516037e-02 -2.818196415901184082e-01 -1.764370650053024292e-01 2.323340624570846558e-02 1.009796634316444397e-01 -9.294079989194869995e-02 4.159806966781616211e-01 -4.656228423118591309e-02 2.004199624061584473e-01 -5.309012904763221741e-02 1.177995116449892521e-03 3.811397030949592590e-02 -2.834923937916755676e-02 -4.221511483192443848e-01 -7.285661250352859497e-02 -1.841719895601272583e-01 1.418894082307815552e-01 -4.596221446990966797e-02 1.066612750291824341e-01 1.269457191228866577e-01 1.024882961064577103e-02 -2.283736020326614380e-01
2.978665009140968323e-02 1.282006353139877319e-01 -6.334257777780294418e-03 -5.882148072123527527e-02 8.388068526983261108e-02 3.122656345367431641e-01 -1.154778152704238892e-01 5.920278653502464294e-02 -9.148595482110977173e-02 -5.237720161676406860e-02 -1.475994586944580078e-01 -3.882494568824768066e-01 -8.197572082281112671e-02 -2.064881920814514160e-01 1.728604286909103394e-01 9.588178247213363647e-02 4.382417201995849609e-01 -3.323572874069213867e-02 -1.750726252794265747e-02 -1.666415780782699585e-01 2.690559625625610352e-01 3.982837498188018799e-01 1.955312937498092651e-01 6.147391721606254578e-02 -5.124263465404510498e-03 -1.515231728553771973e-01 -1.140738502144813538e-01 -5.052238330245018005e-02 -1.535866223275661469e-02 -1.328627616167068481e-01 -1.664206385612487793e-01 8.555544912815093994e-02
-1.770658046007156372e-01 1.813551876693964005e-03 -6.353500485420227051e-02 -1.853173971176147461e-01 -1.145305335521697998e-01 1.496778875589370728e-01 -1.664960980415344238e-01 -4.894239455461502075e-02 -5.314025282859802246e-02 3.656538948416709900e-02 -2.961910068988800049e-01 -2.763043344020843506e-01 -2.910703122615814209e-01 1.022962778806686401e-01 -1.760162413120269775e-01 1.049700602889060974e-01 3.760569989681243896e-01 -1.005823835730552673e-01 -8.701843023300170898e-02 1.184536889195442200e-02 6.433482468128204346e-02 2.975194454193115234e-01 -2.621909081935882568e-01 -9.784851223230361938e-02 5.607281997799873352e-02 -8.924591541290283203e-02 3.188163340091705322e-01 -8.896722644567489624e-02 9.073040634393692017e-02 -2.748520076274871826e-01 1.032171249389648438e-01 1.178406029939651489e-01
-2.231097519397735596e-01 3.156776428222656250e-01 -1.056483089923858643e-01 -2.140039354562759399e-01 -2.945406734943389893e-01 2.680378854274749756e-01 -9.398011863231658936e-02 -1.829374581575393677e-01 -2.366711795330047607e-01 -6.760991364717483521e-02 -2.601711750030517578e-01 5.490022897720336914e-02 -2.240062206983566284e-01 -1.139130163937807083e-02 1.223131716251373291e-01 -1.296934485435485840e-01 3.130538165569305420e-01 -2.280400693416595459e-01 -1.381673067808151245e-01 1.354644894599914551e-01 -1.674968451261520386e-01 2.061034291982650757e-01 -1.293710768222808838e-01 5.189577490091323853e-02 1.780518591403961182e-01 -1.828781068325042725e-01 -1.023958548903465271e-01 -6.605574488639831543e-02 7.296860218048095703e-02 3.208531439304351807e-02 -2.584744803607463837e-02 -1.221058964729309082e-01
1.096811145544052124e-01 2.665536999702453613e-01 -1.128115728497505188e-01 -3.405622020363807678e-02 -9.972932189702987671e-02 1.039732098579406738e-01 9.556616097688674927e-02 7.420202344655990601e-02 -9.032093733549118042e-02 -2.373121380805969238e-01 6.254484504461288452e-02 1.100393235683441162e-01 -3.744844198226928711e-01 -2.934508398175239563e-02 -6.995571404695510864e-02 1.055575758218765259e-01 -1.911684311926364899e-02 -8.420761674642562866e-02 1.336079388856887817e-01 1.070217490196228027e-01 1.060508415102958679e-01 1.934473365545272827e-01 -1.341665387153625488e-01 -1.000934764742851257e-01 -1.229047477245330811e-01 -5.011930465698242188e-01 -4.933716729283332825e-02 -2.671478316187858582e-02 4.615316092967987061e-01 -3.335776925086975098e-02 -1.813122332096099854e-01 -1.053588092327117920e-02
1.155940592288970947e-01 -2.593180909752845764e-02 -4.146622866392135620e-02 -1.247499324381351471e-02 -1.647045165300369263e-01 1.970348209142684937e-01 8.366180956363677979e-02 -1.197997704148292542e-01 2.105603180825710297e-02 -6.579202413558959961e-02 1.552814245223999023e-01 -1.101324483752250671e-01 -3.607953488826751709e-01 -6.030995398759841919e-02 -4.192623123526573181e-02 7.640074938535690308e-02 -6.993441283702850342e-02 -3.037865757942199707e-01 1.875341087579727173e-01 5.772085860371589661e-03 -1.144814565777778625e-01 2.714934349060058594e-01 -1.585026979446411133e-01 1.004437077790498734e-02 1.461095213890075684e-01 -1.589010059833526611e-01 -1.924930214881896973e-01 -2.255738824605941772e-01 9.510465711355209351e-02 1.616632044315338135e-01 -2.678937017917633057e-01 4.779855906963348389e-01
1.210949569940567017e-01 3.357679396867752075e-02 -3.536724746227264404e-01 -2.014176100492477417e-01 -1.168263107538223267e-01 3.584198653697967529e-01 -1.551911681890487671e-01 -1.572124511003494263e-01 1.207623779773712158e-01 -1.320025175809860229e-01 -9.106914699077606201e-02 -1.674225181341171265e-01 1.071975007653236389e-01 -4.505071789026260376e-02 -9.190360456705093384e-02 3.750372305512428284e-02 1.394151598215103149e-01 -3.458400368690490723e-01 2.382482029497623444e-02 2.590747550129890442e-02 2.657867036759853363e-02 2.141556888818740845e-01 -2.043209373950958252e-01 -2.394906282424926758e-01 -1.194956153631210327e-01 1.428992021828889847e-02 2.552242390811443329e-02 -2.259322553873062134e-01 3.068577647209167480e-01 2.810288779437541962e-02 1.269893497228622437e-01 2.696768939495086670e-01
1.979667134582996368e-02 4.642419815063476562e-01 -8.717372268438339233e-02 1.358239650726318359e-01 -3.094889037311077118e-02 1.423274129629135132e-01 9.198507666587829590e-02 -1.732564568519592285e-01 7.423911988735198975e-02 -1.888404637575149536e-01 -5.110721662640571594e-02 2.814760431647300720e-02 -3.938450217247009277e-01 4.418089985847473145e-02 -5.029998347163200378e-02 1.482693403959274292e-01 3.454288542270660400e-01 -2.115180790424346924e-01 -1.491855531930923462e-01 1.811600290238857269e-02 -4.837136343121528625e-02 2.536177337169647217e-01 -2.906192280352115631e-02 -1.666328161954879761e-01 -9.745275229215621948e-02 -2.520968019962310791e-01 -2.529870867729187012e-01 5.310260131955146790e-02 1.289656013250350952e-01 1.390006989240646362e-01 2.114660851657390594e-02 -1.183172389864921570e-01
1.728625446557998657e-01 4.480693861842155457e-02 -1.301311850547790527e-01 1.621768027544021606e-01 1.644583046436309814e-02 3.146213889122009277e-01 -1.044716462492942810e-01 5.129287764430046082e-02 -7.013076543807983398e-02 -1.741392165422439575e-01 4.835773259401321411e-02 -1.697622686624526978e-01 -3.685461282730102539e-01 -8.088766783475875854e-02 9.723382070660591125e-03 9.958735853433609009e-02 1.833262592554092407e-01 -3.298189491033554077e-02 2.032677978277206421e-01 -1.076154634356498718e-01 8.085133135318756104e-02 2.679263949394226074e-01 1.036236211657524109e-01 -2.020936459302902222e-01 -3.518458306789398193e-01 -4.754408299922943115e-01 -7.382886111736297607e-02 -4.269592836499214172e-02 8.101488649845123291e-02 6.049548275768756866e-03 1.005572155117988586e-01 4.438543692231178284e-02
-1.134566813707351685e-01 1.038286611437797546e-01 6.824482697993516922e-03 1.056059598922729492e-01 -1.719636619091033936e-01 1.273691281676292419e-02 1.222833693027496338e-01 -4.053042232990264893e-01 -7.900216430425643921e-02 7.191137410700321198e-03 -2.382404729723930359e-02 -1.663445979356765747e-01 -1.735405027866363525e-01 1.522756218910217285e-01 -2.434325665235519409e-01 -1.166472136974334717e-01 2.629759311676025391e-01 -1.450853198766708374e-01 1.004291996359825134e-01 9.239487349987030029e-02 4.211729392409324646e-03 4.083694517612457275e-01 -1.771730780601501465e-01 -1.768009215593338013e-01 -5.029799416661262512e-03 -2.885884940624237061e-01 -4.342188313603401184e-02 2.257151007652282715e-01 1.683285385370254517e-01 1.935801059007644653e-01 8.979249000549316406e-02 2.172908186912536621e-01
-1.126389876008033752e-01 1.522028446197509766e-01 -1.196090504527091980e-01 2.773763537406921387e-01 -1.405298560857772827e-01 3.730624616146087646e-01 -3.593149036169052124e-02 8.123832941055297852e-02 2.087345421314239502e-01 8.036085218191146851e-02 -3.756980597972869873e-02 -1.121637970209121704e-01 -1.904907077550888062e-01 -1.129686087369918823e-01 -9.870262444019317627e-02 1.207574158906936646e-01 1.967367529869079590e-01 -4.078194200992584229e-01 1.612644642591476440e-01 -1.456900835037231445e-01 -1.830241978168487549e-01 5.111070815473794937e-03 -4.612514376640319824e-02 1.390769034624099731e-01 8.043118566274642944e-02 -7.301475107669830322e-02 -1.801017113029956818e-02 -1.401649266481399536e-01 9.335431456565856934e-02 -1.730311959981918335e-01 9.019787423312664032e-03 4.369665086269378662e-01
-6.005562841892242432e-02 1.405125856399536133e-01 -1.448404192924499512e-01 -5.914677679538726807e-02 -6.736057996749877930e-02 8.237964659929275513e-02 1.322318166494369507e-01 -3.201306760311126709e-01 -1.632835119962692261e-01 -6.238207966089248657e-02 9.152710437774658203e-02 5.366845987737178802e-03 -1.398135274648666382e-01 3.763555586338043213e-01 -8.685985207557678223e-02 -2.621855400502681732e-02 3.644709885120391846e-01 -5.198124423623085022e-02 1.452282965183258057e-01 -1.847991049289703369e-01 7.221297919750213623e-02 3.818255662918090820e-01 -1.343888640403747559e-01 -1.678961664438247681e-01 1.205614134669303894e-01 -2.758150100708007812e-01 -2.372480332851409912e-01 9.340820461511611938e-02 -2.092306315898895264e-02 5.854226648807525635e-02 3.177090780809521675e-03 2.548795342445373535e-01
1.038105878978967667e-02 8.876387961208820343e-03 -1.278821565210819244e-02 -3.888524323701858521e-02 8.766601793467998505e-03 6.199400126934051514e-02 -8.181525766849517822e-02 -2.399061769247055054e-01 -1.574894785881042480e-01 7.209652662277221680e-02 -6.108608469367027283e-02 -2.381140887737274170e-01 -9.153593331575393677e-03 -1.053783223032951355e-01 7.956209033727645874e-02 -2.075543850660324097e-01 4.586027562618255615e-01 -3.210790753364562988e-01 5.135114490985870361e-02 -1.445930302143096924e-01 2.371752709150314331e-01 1.847690157592296600e-02 -2.165700793266296387e-01 -1.528050899505615234e-01 -8.826552331447601318e-02 2.991863340139389038e-02 6.350218504667282104e-02 -4.183446988463401794e-02 4.893846809864044189e-01 -1.284877955913543701e-01 1.617825962603092194e-02 2.107284516096115112e-01
2.686189413070678711e-01 1.331580919213593006e-03 -1.065727025270462036e-01 -6.787931919097900391e-02 -1.363960653543472290e-02 3.376979529857635498e-01 7.888878695666790009e-03 -1.576321870088577271e-01 -2.092919349670410156e-01 -1.767686754465103149e-02 -3.278436064720153809e-01 1.160029172897338867e-01 -2.828251719474792480e-01 1.388684362173080444e-01 3.723325580358505249e-02 8.047243207693099976e-02 3.610924258828163147e-02 -1.319257766008377075e-01 2.464364618062973022e-01 -1.918570324778556824e-02 3.034507483243942261e-02 1.936814039945602417e-01 -8.162358775734901428e-03 -2.879846394062042236e-01 2.638284564018249512e-01 -2.700757421553134918e-02 -3.961508274078369141e-01 1.750385612249374390e-01 1.008254140615463257e-01 -8.138044178485870361e-02 -8.238891512155532837e-02 1.335009485483169556e-01
3.082382380962371826e-01 2.718462049961090088e-01 1.290913075208663940e-01 -1.232159137725830078e-01 -3.452536836266517639e-02 2.739156782627105713e-01 -6.670772098004817963e-03 6.534114480018615723e-02 6.403268873691558838e-02 -7.744466513395309448e-02 -1.194981038570404053e-01 -3.813737034797668457e-01 -2.260852605104446411e-01 -8.869526535272598267e-02 2.122644633054733276e-01 -1.018185317516326904e-01 3.666066229343414307e-01 1.313819885253906250e-01 -1.975948512554168701e-01 -1.193724349141120911e-01 1.780392080545425415e-01 2.522608935832977295e-01 3.289414569735527039e-02 1.127322614192962646e-01 -1.617030203342437744e-01 -8.816771209239959717e-02 -4.770077764987945557e-02 -9.820372611284255981e-02 9.486301243305206299e-02 -8.200722187757492065e-02 -2.415221631526947021e-01 2.238489314913749695e-02
-3.484584763646125793e-02 9.025616943836212158e-02 -1.115970090031623840e-01 -2.239914238452911377e-01 -1.521572470664978027e-01 1.126675680279731750e-01 4.609419107437133789e-01 -3.359134122729301453e-02 1.205266341567039490e-01 -1.479669213294982910e-01 -2.051845341920852661e-01 -3.155547082424163818e-01 -3.342663943767547607e-01 -1.709688156843185425e-01 1.165810003876686096e-01 -1.150291711091995239e-01 2.511605322360992432e-01 -1.291015446186065674e-01 -9.985513240098953247e-02 -6.070473790168762207e-02 -4.203726723790168762e-02 2.143520414829254150e-01 -6.997609883546829224e-02 -1.027473211288452148e-01 1.676640808582305908e-01 -2.649348378181457520e-01 -1.490400880575180054e-01 7.029309868812561035e-02 -1.082678213715553284e-01 1.468189209699630737e-01 3.247833997011184692e-02 1.277787983417510986e-01
6.989181041717529297e-02 1.248577237129211426e-01 -1.546318680047988892e-01 1.247104033827781677e-01 3.498978167772293091e-02 1.602820008993148804e-01 -4.712014645338058472e-02 4.436136223375797272e-03 -1.030547991394996643e-01 -1.035284325480461121e-01 1.130584627389907837e-01 4.094612970948219299e-02 -3.401934206485748291e-01 -7.963021099567413330e-02 -1.347052156925201416e-01 -1.106274574995040894e-01 4.898394048213958740e-01 -8.919973671436309814e-02 2.694233655929565430e-01 1.914190798997879028e-01 3.940309584140777588e-02 9.186241775751113892e-02 -6.317272782325744629e-02 -8.870755881071090698e-02 -5.546968430280685425e-02 -2.136296331882476807e-01 -3.092247843742370605e-01 -1.845327019691467285e-01 2.080891728401184082e-01 9.928441047668457031e-02 2.619951963424682617e-01 2.085336744785308838e-01
1.743634790182113647e-01 5.566390231251716614e-02 9.803391993045806885e-03 -2.908343672752380371e-01 1.396562904119491577e-01 3.271320462226867676e-01 -1.688985228538513184e-01 1.737277060747146606e-01 1.499103158712387085e-01 -2.391516231000423431e-02 -8.110883086919784546e-02 -3.344393670558929443e-01 -7.777363806962966919e-02 -1.927346885204315186e-01 6.522224843502044678e-02 -1.500278562307357788e-01 3.744560480117797852e-01 -2.983847558498382568e-01 -3.976936265826225281e-02 -2.860331237316131592e-01 8.432291448116302490e-02 1.663006395101547241e-01 -9.669521450996398926e-02 1.854943111538887024e-02 -3.176793083548545837e-02 -5.466205626726150513e-02 2.214691415429115295e-02 2.512066997587680817e-02 1.747189462184906006e-01 6.839165091514587402e-02 -1.328123360872268677e-01 2.647460997104644775e-01
1.923881471157073975e-01 1.250820904970169067e-01 -8.908469229936599731e-02 1.934648454189300537e-01 -3.167149126529693604e-01 8.656127005815505981e-02 1.983476877212524414e-01 -2.131458744406700134e-02 -1.287378966808319092e-01 1.127720922231674194e-01 -2.955168187618255615e-01 -1.521365791559219360e-01 -1.810199618339538574e-01 -1.433042250573635101e-02 -1.116145551204681396e-01 1.659133732318878174e-01 1.648521237075328827e-02 -3.506598174571990967e-01 7.268873602151870728e-02 -8.639112114906311035e-02 -7.424185425043106079e-02 -1.509733218699693680e-02 -9.332096576690673828e-02 2.062949538230895996e-02 -1.935712620615959167e-02 -4.820418655872344971e-01 -2.143481373786926270e-01 -1.694803386926651001e-01 -2.326889336109161377e-02 -1.511046141386032104e-01 -2.402875274419784546e-01 -4.773561656475067139e-02
1.811354607343673706e-01 6.452324986457824707e-02 -4.193549603223800659e-02 6.528822332620620728e-02 -1.884175240993499756e-01 2.372595071792602539e-01 1.070628389716148376e-01 7.304961234331130981e-02 -1.048255413770675659e-01 -1.101295650005340576e-01 -3.668836653232574463e-01 -8.771454915404319763e-03 -1.714030206203460693e-01 1.270688772201538086e-01 6.718660891056060791e-02 -1.727557033300399780e-01 1.113400757312774658e-01 -2.570817712694406509e-03 2.022129483520984650e-02 -5.814215634018182755e-03 -1.121480092406272888e-01 4.127355813980102539e-01 1.123990789055824280e-01 -3.723809495568275452e-02 -6.337144225835800171e-02 -5.259768366813659668e-01 1.349295526742935181e-01 -2.551868557929992676e-01 9.456995874643325806e-02 8.144805580377578735e-02 -1.461156010627746582e-01 4.142155405133962631e-03
3.518862426280975342e-01 2.781244367361068726e-02 1.025354266166687012e-01 -1.720633357763290405e-01 -3.003933429718017578e-01 -7.681556046009063721e-02 1.382911056280136108e-01 -1.734830290079116821e-01 1.776510328054428101e-01 1.884925295598804951e-03 2.732868306338787079e-02 -1.698751896619796753e-01 -1.601117849349975586e-01 -2.651027441024780273e-01 -5.067767575383186340e-02 1.187985837459564209e-01 1.924398690462112427e-01 -2.183184325695037842e-01 8.874501287937164307e-02 -3.011494278907775879e-01 -3.867530077695846558e-02 -1.161175891757011414e-01 -4.108354821801185608e-02 -3.068037331104278564e-01 1.229263693094253540e-01 -3.700713813304901123e-01 -8.669361472129821777e-02 -8.718775957822799683e-02 1.482853889465332031e-01 -2.327518537640571594e-03 1.814135015010833740e-01 -4.139460157603025436e-03
1.648837178945541382e-01 2.446452528238296509e-01 -1.291365735232830048e-02 -2.254265546798706055e-01 1.400094777345657349e-01 2.240896075963973999e-01 1.109855845570564270e-01 2.279114276170730591e-01 2.168067395687103271e-01 -6.386800855398178101e-02 -2.057497054338455200e-01 -2.960974276065826416e-01 -1.912067681550979614e-01 -4.763761907815933228e-02 1.373241692781448364e-01 -1.228943988680839539e-01 3.389416337013244629e-01 -1.655586510896682739e-01 1.174893826246261597e-01 3.472489863634109497e-02 -3.001601994037628174e-02 2.978894412517547607e-01 7.717709988355636597e-02 -6.021369621157646179e-02 2.077787742018699646e-02 -1.405338495969772339e-01 1.105414703488349915e-01 1.143973320722579956e-01 -1.233807802200317383e-01 1.000580564141273499e-01 -3.699739575386047363e-01 9.945885837078094482e-02
3.391759991645812988e-01 6.547164171934127808e-02 -1.983454674482345581e-01 -1.038587931543588638e-02 -2.446071803569793701e-01 5.305598974227905273e-01 6.042201817035675049e-02 -1.083625480532646179e-01 8.912047743797302246e-02 -4.390852898359298706e-02 8.753869682550430298e-02 1.304744184017181396e-01 -7.699598371982574463e-02 -4.612084478139877319e-02 -9.309675544500350952e-02 1.544752158224582672e-02 3.084518313407897949e-01 5.996437743306159973e-02 5.871421657502651215e-03 2.140620350837707520e-01 9.919762611389160156e-02 2.006158232688903809e-02 -6.615893542766571045e-02 4.286457225680351257e-02 3.089270293712615967e-01 1.429036026820540428e-03 -9.121034294366836548e-02 -1.168845593929290771e-01 1.318223327398300171e-01 3.379288315773010254e-02 -3.680766522884368896e-01 -2.269916422665119171e-02
3.744935616850852966e-02 3.277383372187614441e-02 -5.455596372485160828e-02 5.268104374408721924e-02 -3.118592798709869385e-01 4.156624376773834229e-01 5.077065154910087585e-02 1.525204181671142578e-01 -6.703418493270874023e-02 2.637749612331390381e-01 -8.125066757202148438e-02 -1.178685873746871948e-01 -2.027544528245925903e-01 7.460895180702209473e-02 -2.381701208651065826e-02 -1.928113549947738647e-01 3.173578977584838867e-01 1.451953966170549393e-02 1.430437415838241577e-01 -3.382404521107673645e-02 -3.643653821200132370e-03 -9.615630842745304108e-03 5.282438918948173523e-02 -4.349805712699890137e-01 -1.881133317947387695e-01 -2.634976208209991455e-01 2.358815521001815796e-01 -1.116207093000411987e-01 1.027384847402572632e-01 -5.907229706645011902e-02 4.976977407932281494e-02 -1.133139356970787048e-01
8.309836685657501221e-02 -4.500142857432365417e-02 -5.203224718570709229e-02 9.865784645080566406e-02 -3.200910389423370361e-01 3.967853784561157227e-01 2.469309791922569275e-02 -1.344343274831771851e-01 9.920752793550491333e-02 -1.274569779634475708e-01 5.536732822656631470e-02 -8.558382093906402588e-02 -8.878494799137115479e-02 -1.886445283889770508e-01 -5.415330827236175537e-02 8.861470222473144531e-02 2.068223431706428528e-02 -5.009892582893371582e-02 3.106416463851928711e-01 -2.471424639225006104e-02 1.865584850311279297e-01 4.069124907255172729e-02 1.163083035498857498e-02 -2.553181722760200500e-02 3.052521049976348877e-01 -5.480356514453887939e-02 -8.385854214429855347e-02 1.222791150212287903e-03 4.593029320240020752e-01 2.471373826265335083e-01 -3.079555332660675049e-01 -4.398844763636589050e-02
6.599569320678710938e-02 6.707237660884857178e-02 2.117623388767242432e-02 -2.854827791452407837e-02 -1.003940552473068237e-01 -1.670502685010433197e-02 -1.323071271181106567e-01 2.605830319225788116e-02 -3.324882686138153076e-01 -8.498876541852951050e-02 -1.370354555547237396e-03 -1.122965589165687561e-01 -4.011721312999725342e-01 -2.910346491262316704e-03 -2.882438004016876221e-01 2.088005393743515015e-01 1.556589603424072266e-01 -3.919822920579463243e-04 -7.598874717950820923e-02 -1.163620129227638245e-01 9.260973334312438965e-02 1.799842268228530884e-01 -1.062275245785713196e-01 -2.917477786540985107e-01 1.235701292753219604e-01 -4.825074672698974609e-01 1.670818924903869629e-01 1.030736416578292847e-01 8.788201212882995605e-02 1.581815257668495178e-02 -2.563414573669433594e-01 4.585082083940505981e-02
-1.091294661164283752e-01 -7.709752023220062256e-02 6.365481764078140259e-02 7.423308677971363068e-03 -1.885245591402053833e-01 1.266827434301376343e-01 2.717945575714111328e-01 2.369466423988342285e-01 -3.403579583391547203e-03 -1.224653050303459167e-02 -4.790313914418220520e-02 -2.519640624523162842e-01 1.048794202506542206e-02 -5.445006862282752991e-02 1.034821271896362305e-01 9.328000247478485107e-02 4.962194859981536865e-01 -1.415050625801086426e-01 -9.963672608137130737e-02 -1.670070886611938477e-01 -1.801444590091705322e-01 2.688440978527069092e-01 2.576415240764617920e-02 -2.598248720169067383e-01 2.506285011768341064e-01 -2.889513373374938965e-01 9.191185768031573389e-07 -1.204696521162986755e-01 2.029468715190887451e-01 -1.052884012460708618e-02 1.581468582153320312e-01 -6.244826689362525940e-02
-6.118345633149147034e-02 2.167191803455352783e-01 2.859087474644184113e-02 8.804666996002197266e-02 -7.682073861360549927e-02 1.300631463527679443e-01 2.985083125531673431e-02 -2.384671568870544434e-01 -2.813121974468231201e-01 -6.051655858755111694e-02 -9.829021990299224854e-03 -3.498138189315795898e-01 -8.177765458822250366e-02 2.580408155918121338e-01 -2.996970200911164284e-03 -1.119664460420608521e-01 3.318141102790832520e-01 -8.971085399389266968e-02 5.785517767071723938e-02 -6.817203760147094727e-02 1.648373752832412720e-01 3.323538601398468018e-01 -9.753530472517013550e-02 -2.075358778238296509e-01 1.488962024450302124e-01 -2.230408489704132080e-01 -3.591744005680084229e-01 1.108391284942626953e-01 -9.174282848834991455e-02 1.551599502563476562e-01 -5.932489782571792603e-02 -5.901866033673286438e-02
1.660743802785873413e-01 2.278986200690269470e-02 7.813219726085662842e-02 1.147653684020042419e-01 9.288126975297927856e-02 2.672524452209472656e-01 5.031205341219902039e-02 3.470427170395851135e-02 1.612465232610702515e-01 1.785176545381546021e-01 -1.016411557793617249e-01 5.779065936803817749e-02 -8.531404659152030945e-03 -1.086241006851196289e-01 -2.379741072654724121e-01 1.119171362370252609e-02 3.742590248584747314e-01 -7.348560541868209839e-02 -1.430094242095947266e-02 -7.887256890535354614e-02 3.282972872257232666e-01 3.765142261981964111e-01 -2.934475801885128021e-02 -2.237671613693237305e-01 2.159368246793746948e-01 -8.969584479928016663e-03 1.929233968257904053e-01 -8.499453961849212646e-02 2.537440657615661621e-01 2.716265320777893066e-01 -2.156866937875747681e-01 2.141943573951721191e-02
-1.376182883977890015e-01 1.244146451354026794e-01 -5.142388981766998768e-04 3.144593164324760437e-02 1.531192660331726074e-01 3.965276479721069336e-01 2.929372489452362061e-01 -1.791471838951110840e-01 -2.728267759084701538e-02 -2.530210614204406738e-01 -5.520759150385856628e-02 5.006995052099227905e-02 -2.171228528022766113e-01 -9.046301245689392090e-02 6.961434334516525269e-02 -5.986140668392181396e-02 4.168676733970642090e-01 -2.515317797660827637e-01 -1.058709025382995605e-01 -3.083770573139190674e-01 -8.754561841487884521e-02 2.674027979373931885e-01 3.503385931253433228e-02 -1.714611202478408813e-01 2.400315180420875549e-02 -1.969162374734878540e-01 -1.370809823274612427e-01 -2.729593217372894287e-02 8.312084712088108063e-03 1.266393810510635376e-01 5.023524910211563110e-02 -3.560526296496391296e-02
3.307002596557140350e-03 -8.374997228384017944e-02 -3.436461985111236572e-01 -1.910848319530487061e-01 -1.561591476202011108e-01 4.277541339397430420e-01 -1.241903528571128845e-01 7.852787524461746216e-02 -7.972522079944610596e-02 1.268984824419021606e-01 3.215575218200683594e-02 -7.894689589738845825e-02 -1.570101678371429443e-01 2.599175274372100830e-01 1.647462397813796997e-01 -1.585607649758458138e-03 1.484242975711822510e-01 -7.611560076475143433e-02 -1.067956387996673584e-01 1.157541796565055847e-01 9.221330285072326660e-02 -8.257412910461425781e-02 -1.993967294692993164e-01 -4.588207304477691650e-01 -1.031944900751113892e-01 -2.604936659336090088e-01 7.199636846780776978e-02 -1.059055551886558533e-01 1.553841829299926758e-01 -7.083265483379364014e-02 1.041240617632865906e-02 1.339405328035354614e-01
2.309660166501998901e-01 -9.153024107217788696e-02 -2.835599780082702637e-01 -3.161625703796744347e-03 -3.113605380058288574e-01 2.269624471664428711e-01 1.330481767654418945e-01 -1.377360522747039795e-02 -1.818033605813980103e-01 1.071281209588050842e-01 -3.728084638714790344e-02 -3.290929198265075684e-01 -2.964001297950744629e-01 8.354851603507995605e-02 2.836223244667053223e-01 -6.681939586997032166e-03 1.857106685638427734e-01 -5.027109757065773010e-02 8.338436484336853027e-02 -7.544750347733497620e-03 -7.054722309112548828e-02 3.998306766152381897e-02 -2.400088608264923096e-01 -3.393077850341796875e-01 2.938913530670106411e-04 -1.658194661140441895e-01 2.384379059076309204e-01 -1.378107666969299316e-01 1.048498973250389099e-01 1.300209015607833862e-02 1.246173903346061707e-01 9.275534749031066895e-02
1.333581656217575073e-01 2.101920545101165771e-02 -1.026400253176689148e-01 -1.258258521556854248e-01 6.012307852506637573e-02 2.642811238765716553e-01 -5.425078794360160828e-02 -2.794828116893768311e-01 8.909220993518829346e-02 1.856086105108261108e-01 -3.282554149627685547e-01 -6.821309775114059448e-02 4.128303006291389465e-02 -1.919568181037902832e-01 -1.028726771473884583e-01 -1.411655694246292114e-01 2.449125051498413086e-01 -2.079729139804840088e-01 2.203848361968994141e-01 -9.467228502035140991e-02 3.635295033454895020e-01 2.064321041107177734e-01 -2.590340971946716309e-01 -1.503736823797225952e-01 3.053813427686691284e-02 -6.031600385904312134e-02 8.023189008235931396e-02 6.130899302661418915e-03 2.163594812154769897e-01 8.720859140157699585e-02 6.152467802166938782e-03 2.937563955783843994e-01
1.851672530174255371e-01 -2.582095749676227570e-02 -3.198409825563430786e-02 1.117792129516601562e-01 -2.017913162708282471e-01 1.195906475186347961e-01 9.321821480989456177e-02 -4.224230349063873291e-01 9.431084990501403809e-02 1.383682712912559509e-02 1.852688193321228027e-01 -1.272500604391098022e-01 -2.188396900892257690e-01 2.246607393026351929e-01 -1.241637542843818665e-01 -6.038802117109298706e-02 9.895223379135131836e-02 -1.945491731166839600e-01 9.535653144121170044e-02 -2.168794907629489899e-02 2.290127873420715332e-01 4.426601827144622803e-01 -9.495583921670913696e-02 1.036662026308476925e-03 1.938078925013542175e-02 -2.301746159791946411e-01 -2.642895579338073730e-01 3.468461334705352783e-02 1.334630139172077179e-02 1.703810691833496094e-01 -1.897632777690887451e-01 1.676424890756607056e-01
2.402359843254089355e-01 5.228834599256515503e-02 -2.457077149301767349e-03 -1.074617635458707809e-02 -1.831686943769454956e-01 2.032759040594100952e-01 3.270978853106498718e-02 -6.408136337995529175e-02 3.258853554725646973e-01 5.035729333758354187e-02 -8.851224184036254883e-02 3.902902826666831970e-02 -1.427479386329650879e-01 -2.693289145827293396e-02 1.522978395223617554e-01 9.749555960297584534e-03 4.533073678612709045e-02 -2.513075172901153564e-01 -1.701309531927108765e-01 3.312690183520317078e-02 -2.633963823318481445e-01 2.698462307453155518e-01 -3.504113852977752686e-01 9.085181355476379395e-02 4.236718714237213135e-01 -1.615288853645324707e-01 6.532570719718933105e-02 -8.294298499822616577e-02 2.668809294700622559e-01 2.888040803372859955e-02 -1.954445540904998779e-01 3.758227452635765076e-02
3.682353794574737549e-01 -2.698267623782157898e-02 -8.479338139295578003e-02 8.301728963851928711e-02 -1.252757757902145386e-01 1.487619876861572266e-01 1.820977963507175446e-02 -3.953735530376434326e-02 6.749582942575216293e-03 5.395445600152015686e-02 7.746460847556591034e-03 -2.424422204494476318e-01 -2.106330543756484985e-01 -1.196309253573417664e-01 -1.837002635002136230e-01 1.820112392306327820e-02 2.103239111602306366e-02 -3.768649399280548096e-01 -5.227942764759063721e-02 -2.495449781417846680e-01 7.745709153823554516e-04 2.563467919826507568e-01 -1.939213871955871582e-01 -3.924325481057167053e-02 1.147999800741672516e-02 -1.487710773944854736e-01 -1.124416943639516830e-02 -2.452045492827892303e-02 -1.275416743010282516e-02 1.681160032749176025e-01 -3.630943596363067627e-01 3.996666371822357178e-01
1.156250089406967163e-01 -6.876914203166961670e-02 -2.387821078300476074e-01 -1.500540319830179214e-02 2.007197216153144836e-02 2.660668492317199707e-01 5.132600199431180954e-04 1.299279481172561646e-01 -1.766087710857391357e-01 -8.507955819368362427e-02 -1.241057552397251129e-02 -2.733462303876876831e-02 -2.787240445613861084e-01 -1.935505270957946777e-01 8.194340765476226807e-02 -1.603846438229084015e-02 2.645358145236968994e-01 -3.009861707687377930e-01 1.993383048102259636e-03 -1.318760029971599579e-02 7.983606308698654175e-02 1.264104396104812622e-01 -2.093149274587631226e-01 -4.107755422592163086e-02 2.127532660961151123e-01 -3.490056395530700684e-01 -4.909697175025939941e-02 -3.097031116485595703e-01 -7.837662845849990845e-02 2.775705456733703613e-01 -1.592443585395812988e-01 2.694192230701446533e-01
5.382072553038597107e-02 -1.880775578320026398e-02 -1.279622614383697510e-01 -2.194003909826278687e-01 -2.897661924362182617e-01 1.720857918262481689e-01 -1.819024980068206787e-01 5.781262647360563278e-03 -1.923813819885253906e-01 1.824114471673965454e-01 -1.196811422705650330e-01 -1.591293960809707642e-01 -2.058374732732772827e-01 -7.623746246099472046e-02 -1.831928081810474396e-02 -1.820929199457168579e-01 1.834577172994613647e-01 6.920880824327468872e-02 1.066651642322540283e-01 -1.196944266557693481e-01 2.561386823654174805e-01 2.099307030439376831e-01 -1.069903597235679626e-01 -1.847479194402694702e-01 -7.585963606834411621e-02 -2.508443892002105713e-01 2.682524025440216064e-01 -2.681943122297525406e-03 4.270612299442291260e-01 -2.004576623439788818e-01 1.700481958687305450e-02 1.050166264176368713e-01
-4.122664779424667358e-02 1.453274190425872803e-01 -1.021187901496887207e-01 2.986622974276542664e-02 -1.147272214293479919e-01 6.561432778835296631e-02 -4.558859020471572876e-02 -1.392481923103332520e-01 -2.786741852760314941e-01 2.064345031976699829e-02 -1.983625143766403198e-01 -2.667765915393829346e-01 -1.279940307140350342e-01 -2.896494865417480469e-01 1.686337292194366455e-01 3.051120936870574951e-01 -2.208103835582733154e-01 -3.147872984409332275e-01 1.273582316935062408e-02 -1.916488707065582275e-01 1.018550097942352295e-01 3.838389217853546143e-01 -8.914948254823684692e-02 -1.074823886156082153e-01 1.903598606586456299e-01 -2.359284311532974243e-01 1.247397065162658691e-01 -1.753402352333068848e-01 1.171607598662376404e-01 8.903834037482738495e-03 -3.260615095496177673e-02 3.862905502319335938e-02
7.128280401229858398e-02 8.461219072341918945e-02 7.569001987576484680e-03 -4.261298477649688721e-02 -2.643858194351196289e-01 2.088435143232345581e-01 3.315227478742599487e-02 -2.784773707389831543e-01 9.214933961629867554e-02 -6.934908032417297363e-02 -1.811799407005310059e-01 -6.881330907344818115e-02 5.609843507409095764e-02 -1.605914533138275146e-02 -1.714159548282623291e-01 -2.065332829952239990e-01 2.179862558841705322e-02 -1.529009826481342316e-02 1.632331609725952148e-01 -6.985505670309066772e-02 5.039360839873552322e-03 2.100359350442886353e-01 -2.155468016862869263e-01 -1.032441034913063049e-01 1.100089102983474731e-01 -3.609415590763092041e-01 -4.169665277004241943e-01 -3.534893095493316650e-01 1.888236254453659058e-01 1.190776843577623367e-02 1.075608506798744202e-01 2.129781246185302734e-01
3.073544800281524658e-01 1.921593248844146729e-01 -4.273776710033416748e-02 -4.129205644130706787e-02 -1.495387107133865356e-01 1.364561319351196289e-01 2.784162759780883789e-01 -8.052682876586914062e-02 8.455868065357208252e-02 8.939658105373382568e-02 -3.367254436016082764e-01 -2.807825505733489990e-01 -2.115578204393386841e-01 5.211115255951881409e-02 1.811153888702392578e-01 2.315861545503139496e-02 1.845338642597198486e-01 1.838347129523754120e-02 9.557318687438964844e-02 5.171288177371025085e-02 5.303604528307914734e-02 4.119763150811195374e-02 1.189243141561746597e-02 -4.811895787715911865e-01 -8.678054064512252808e-02 -1.398813426494598389e-01 2.931265830993652344e-01 3.955263271927833557e-02 1.856923252344131470e-01 -6.477171182632446289e-02 -9.308262169361114502e-02 8.716390281915664673e-02
1.666043847799301147e-01 1.787388324737548828e-01 -6.535554677248001099e-02 7.541581522673368454e-03 -2.085737735033035278e-01 9.584260731935501099e-02 -1.756336390972137451e-01 9.558695554733276367e-02 3.692913055419921875e-02 -1.325095295906066895e-01 6.490137428045272827e-02 -1.545074284076690674e-01 -3.200863003730773926e-01 -1.558206826448440552e-01 -5.759451165795326233e-02 8.074861019849777222e-02 4.599795341491699219e-01 -2.071065269410610199e-02 1.306201368570327759e-01 1.631267964839935303e-01 1.017485186457633972e-01 2.421970516443252563e-01 1.195834130048751831e-01 1.401500776410102844e-03 -2.226538211107254028e-01 -3.639689981937408447e-01 -2.094659507274627686e-01 -2.383977919816970825e-01 1.160160303115844727e-01 -2.623789187055081129e-04 1.216320022940635681e-01 9.851972013711929321e-02
8.541456609964370728e-02 9.330269694328308105e-02 1.407207250595092773e-01 -1.052359342575073242e-01 5.667193233966827393e-02 2.616517245769500732e-01 -2.099854052066802979e-01 -4.040209576487541199e-02 -2.371613830327987671e-01 2.920026481151580811e-01 -2.288462221622467041e-01 -3.288354873657226562e-01 -1.585423946380615234e-01 6.505995243787765503e-02 -1.550018042325973511e-01 4.683166146278381348e-01 2.756477296352386475e-01 -2.381349653005599976e-01 -8.500839024782180786e-02 5.017951596528291702e-03 -6.496277451515197754e-02 1.712684035301208496e-01 -1.617124117910861969e-02 -2.116521634161472321e-02 1.598302572965621948e-01 1.650209724903106689e-02 -2.074809223413467407e-01 2.030597254633903503e-02 -6.493387278169393539e-03 4.189084470272064209e-02 -6.104600057005882263e-02 1.094861030578613281e-01
-1.304835826158523560e-01 1.072416901588439941e-01 1.159195229411125183e-01 -2.282512336969375610e-01 -2.259188145399093628e-01 2.359699457883834839e-01 -1.170537173748016357e-01 -3.238496482372283936e-01 1.474427431821823120e-01 8.086995035409927368e-02 -1.106759607791900635e-01 -1.396714895963668823e-01 -3.606285154819488525e-01 1.364622116088867188e-01 6.928183138370513916e-02 6.738210469484329224e-02 2.832670211791992188e-01 -7.072895765304565430e-02 1.769811064004898071e-01 1.983088999986648560e-01 -1.706474572420120239e-01 3.143814206123352051e-01 -6.344687193632125854e-02 -1.982855796813964844e-01 6.708573549985885620e-02 4.868154600262641907e-02 -2.670008242130279541e-01 -1.830189675092697144e-01 -1.978744566440582275e-02 5.061522126197814941e-02 -1.232334673404693604e-01 -7.481941580772399902e-02
2.499512135982513428e-01 -2.358056455850601196e-01 1.680593378841876984e-02 1.271526366472244263e-01 1.045676395297050476e-01 4.207469820976257324e-01 1.629949957132339478e-01 -7.068966329097747803e-02 -1.847357116639614105e-02 2.056958973407745361e-01 -1.495433598756790161e-01 5.890116840600967407e-02 -3.750889897346496582e-01 3.564276546239852905e-02 -3.981337416917085648e-03 2.240797877311706543e-01 1.331256031990051270e-01 -6.055550277233123779e-02 2.185702174901962280e-01 -5.870002508163452148e-02 7.220234838314354420e-04 1.711553633213043213e-01 1.917681694030761719e-01 -1.868063658475875854e-01 -3.866061195731163025e-02 -2.296471595764160156e-01 -3.171109557151794434e-01 -9.342017583549022675e-03 4.469398781657218933e-02 -1.927973031997680664e-01 1.141913533210754395e-01 6.787582486867904663e-02
-1.326798461377620697e-02 2.568549811840057373e-01 -2.050436735153198242e-01 2.145220339298248291e-01 -2.358637563884258270e-02 5.053752064704895020e-01 -9.112820029258728027e-02 -1.215526387095451355e-01 -2.234156131744384766e-01 -1.996735930442810059e-01 -3.247180581092834473e-02 1.173140332102775574e-01 -1.208555996417999268e-01 -2.288168519735336304e-01 -7.313494384288787842e-02 -1.623813877813518047e-04 -1.127594802528619766e-02 -1.453429162502288818e-01 1.120402514934539795e-01 5.337603390216827393e-02 -1.098717227578163147e-01 1.954871714115142822e-01 -1.516742408275604248e-01 -3.814135119318962097e-02 2.168489247560501099e-01 -2.413883805274963379e-01 6.243979185819625854e-02 -1.946394592523574829e-01 9.152895957231521606e-02 5.696185678243637085e-02 -3.179548978805541992e-01 1.365308314561843872e-01
4.848470538854598999e-02 6.655575335025787354e-02 2.180964499711990356e-01 -6.595535576343536377e-02 -2.355640530586242676e-01 1.690642349421977997e-02 9.827968478202819824e-02 -1.166493445634841919e-02 -6.465639919042587280e-02 -1.918157637119293213e-01 -1.508083045482635498e-01 -3.692916594445705414e-03 4.409322142601013184e-02 -3.644024729728698730e-01 2.886288054287433624e-02 -1.037765666842460632e-01 3.472734391689300537e-01 -4.814547896385192871e-01 5.195348989218473434e-03 6.619951128959655762e-02 -2.017948925495147705e-01 2.306015938520431519e-01 1.601946912705898285e-02 -1.369854211807250977e-01 1.343849748373031616e-01 -1.763907819986343384e-01 -6.625960767269134521e-02 -1.442335993051528931e-01 2.747405767440795898e-01 -7.117418944835662842e-02 1.473740339279174805e-01 -1.389415711164474487e-01
-1.131727918982505798e-01 1.968528330326080322e-01 -1.730296164751052856e-01 5.881540942937135696e-03 -2.992272377014160156e-01 5.178862214088439941e-01 -7.766515016555786133e-03 -1.995096355676651001e-01 -1.733779311180114746e-01 -1.003078930079936981e-02 1.989551633596420288e-01 -9.558449499309062958e-03 -1.968442946672439575e-01 1.351879239082336426e-01 9.450387209653854370e-02 9.133987128734588623e-02 2.263814061880111694e-01 -2.852748148143291473e-03 -8.331041783094406128e-02 2.049478441476821899e-01 8.830844610929489136e-02 1.969146728515625000e-01 1.272637397050857544e-01 -3.181516230106353760e-01 2.040465176105499268e-01 -2.040431946516036987e-01 2.379286848008632660e-02 -1.735924370586872101e-02 -8.881893754005432129e-02 9.961444139480590820e-02 -9.797792136669158936e-02 -3.143834695219993591e-02
9.576451033353805542e-02 -2.690319670364260674e-04 -4.981537163257598877e-02 1.644628196954727173e-01 -1.065192893147468567e-01 4.554887413978576660e-01 -1.315259486436843872e-01 1.062085852026939392e-01 -7.783719152212142944e-02 -1.539830714464187622e-01 -4.702925309538841248e-02 6.483007222414016724e-02 -3.550255000591278076e-01 -1.301117241382598877e-01 2.770545519888401031e-02 -5.491986870765686035e-02 1.337174177169799805e-01 -1.202571541070938110e-01 2.552853524684906006e-01 5.127159506082534790e-02 1.389095634222030640e-01 3.390603065490722656e-01 8.910078555345535278e-02 1.950684338808059692e-01 -2.258543819189071655e-01 -1.454607099294662476e-01 -1.327658444643020630e-01 -1.584303677082061768e-01 3.043041825294494629e-01 8.376344293355941772e-02 -1.404995769262313843e-01 1.277507543563842773e-01
3.280151784420013428e-01 2.400198429822921753e-01 8.089582622051239014e-02 -8.826711773872375488e-02 -1.766465455293655396e-01 7.251281291246414185e-03 2.124395407736301422e-02 -6.956584751605987549e-02 7.795609533786773682e-02 -3.126701116561889648e-01 -8.270984143018722534e-02 -6.424013525247573853e-02 -2.430574148893356323e-01 -3.441059291362762451e-01 7.037137448787689209e-02 -1.206263061612844467e-02 4.233925789594650269e-02 -2.282530218362808228e-01 3.049794211983680725e-02 2.431830316781997681e-01 8.329157717525959015e-03 3.601679503917694092e-01 3.916472569108009338e-02 -2.026915997266769409e-01 6.781830638647079468e-02 -3.293870687484741211e-01 -8.492629230022430420e-02 1.655339747667312622e-01 1.654243469238281250e-01 -8.757840096950531006e-02 -3.397614136338233948e-02 -1.274987757205963135e-01
1.306575685739517212e-01 -7.078711409121751785e-03 -8.247867226600646973e-02 -1.120947748422622681e-01 -1.288148462772369385e-01 2.112189978361129761e-01 5.701813846826553345e-02 -3.096205741167068481e-02 -2.108047604560852051e-01 -4.082039464265108109e-03 -1.711961925029754639e-01 -2.867934405803680420e-01 -3.033192157745361328e-01 4.884659498929977417e-02 1.467689126729965210e-01 9.934087842702865601e-02 1.151091128122061491e-04 -3.040674887597560883e-02 2.015410661697387695e-01 1.915875263512134552e-02 -1.970301270484924316e-01 6.090214848518371582e-02 -2.432189323008060455e-02 -4.807834029197692871e-01 -6.887463480234146118e-02 -2.475412636995315552e-01 2.314230352640151978e-01 -2.290146797895431519e-01 2.898783087730407715e-01 -9.310821443796157837e-02 1.701362431049346924e-01 8.017243444919586182e-02
1.749906092882156372e-01 7.766935229301452637e-02 -3.453046455979347229e-02 4.538874700665473938e-02 -9.723418951034545898e-02 2.014321833848953247e-01 -7.118026912212371826e-02 -1.728379130363464355e-01 9.896842390298843384e-02 1.191433072090148926e-01 -2.825569547712802887e-02 -1.314752697944641113e-01 -7.107282429933547974e-02 -1.782467365264892578e-01 -1.464694738388061523e-01 1.312450766563415527e-01 3.976789712905883789e-01 -3.250181078910827637e-01 -1.350070685148239136e-01 -1.464713662862777710e-01 2.006826996803283691e-01 1.363850980997085571e-01 8.531843125820159912e-02 -1.094238013029098511e-01 3.450972735881805420e-01 4.613988101482391357e-02 1.197974681854248047e-01 -2.459719218313694000e-02 3.127599656581878662e-01 3.378742635250091553e-01 -7.008872181177139282e-02 1.512855738401412964e-01
1.823402792215347290e-01 4.933101534843444824e-01 1.581921242177486420e-02 -1.088062375783920288e-01 -2.820879817008972168e-01 2.739843726158142090e-01 -1.072278544306755066e-01 -2.355859875679016113e-01 -3.048226982355117798e-02 1.289550215005874634e-02 7.917878776788711548e-02 -2.481290884315967560e-02 -1.424451172351837158e-01 1.455719918012619019e-01 1.726029366254806519e-01 1.414867192506790161e-01 2.536938786506652832e-01 5.448810756206512451e-02 3.579344227910041809e-02 4.248524084687232971e-02 7.501469552516937256e-02 3.891761973500251770e-02 1.398676633834838867e-01 -2.619153857231140137e-01 4.187917709350585938e-01 -5.350670218467712402e-02 -1.062235683202743530e-01 -1.359436661005020142e-01 3.227780014276504517e-02 -8.282340317964553833e-02 -7.820512354373931885e-02 -5.142430961132049561e-02
2.360940426588058472e-01 -1.877172291278839111e-01 1.695706136524677277e-02 1.071067899465560913e-02 -5.323114618659019470e-02 2.703429758548736572e-01 1.829268224537372589e-02 -1.087797433137893677e-01 -2.549665980041027069e-02 1.921002864837646484e-01 -2.691876292228698730e-01 1.053050830960273743e-01 -2.008708566427230835e-01 -5.934383720159530640e-03 -1.520897150039672852e-01 1.305270045995712280e-01 2.135015428066253662e-01 -2.492330968379974365e-01 3.584269881248474121e-01 4.123860597610473633e-02 2.800563164055347443e-02 -2.223453857004642487e-02 5.160841345787048340e-02 -3.408358991146087646e-01 -7.156437635421752930e-02 -2.365025430917739868e-01 -4.115970730781555176e-01 2.469687163829803467e-02 -4.186188161838799715e-04 -1.449936181306838989e-01 3.828543424606323242e-02 8.560678362846374512e-02
1.565973311662673950e-01 6.120815873146057129e-02 4.272224009037017822e-02 -1.332960873842239380e-01 2.831978797912597656e-01 9.215026348829269409e-02 1.720564812421798706e-01 -7.347232103347778320e-02 3.789249807596206665e-02 3.038707375526428223e-01 -1.573089510202407837e-01 -4.887449145317077637e-01 -6.273851543664932251e-02 -2.189557701349258423e-01 9.286118298768997192e-02 1.520297676324844360e-01 1.134642511606216431e-01 -2.335812896490097046e-01 4.900075495243072510e-02 8.312493562698364258e-02 2.564368478488177061e-04 3.265513777732849121e-01 -2.972824573516845703e-01 -1.312894225120544434e-01 9.372965432703495026e-03 -2.198673337697982788e-01 -1.119268834590911865e-01 1.041852980852127075e-01 -4.701232537627220154e-02 6.493399292230606079e-02 -3.690860792994499207e-02 1.372705847024917603e-01
-1.612822562456130981e-01 7.018138468265533447e-02 1.131289452314376831e-02 -7.381177693605422974e-02 -1.014612019062042236e-01 2.029665112495422363e-01 2.281336039304733276e-01 2.712064981460571289e-01 -1.030779480934143066e-01 1.460645720362663269e-02 -1.744388788938522339e-02 -2.955055534839630127e-01 -6.642086803913116455e-02 3.171678259968757629e-02 1.148832961916923523e-01 -1.902183443307876587e-01 3.920348882675170898e-01 2.308533713221549988e-02 3.966836631298065186e-02 -6.747572124004364014e-02 -5.052782222628593445e-02 1.412272304296493530e-01 -1.664735078811645508e-01 -4.131216108798980713e-01 8.104047924280166626e-02 -2.957788407802581787e-01 1.972265839576721191e-01 -2.707098126411437988e-01 1.487675607204437256e-01 1.342167258262634277e-01 5.857219919562339783e-02 -4.572163894772529602e-02
1.107403412461280823e-01 3.329912945628166199e-02 1.293821632862091064e-01 -3.087713848799467087e-04 2.874036505818367004e-02 3.479769229888916016e-01 -3.379358351230621338e-02 -1.586752012372016907e-02 8.037457242608070374e-03 -1.116400137543678284e-01 -2.541444301605224609e-01 4.311486706137657166e-02 -3.444458246231079102e-01 8.162504434585571289e-02 -2.967165112495422363e-01 -2.241015285253524780e-01 2.595390081405639648e-01 -4.973238334059715271e-02 3.427725285291671753e-02 4.403174668550491333e-02 -2.786581218242645264e-01 2.926279604434967041e-01 -1.848877370357513428e-01 -2.906089127063751221e-01 -7.814560830593109131e-02 -2.131000906229019165e-01 -1.030989512801170349e-01 1.554182916879653931e-01 2.080328166484832764e-01 7.175328582525253296e-02 4.495058208703994751e-02 1.114480644464492798e-01
2.956693246960639954e-02 1.150308176875114441e-01 -2.973250448703765869e-01 4.458468407392501831e-02 5.836556479334831238e-02 3.533482849597930908e-01 6.006240379065275192e-03 -4.579429328441619873e-02 1.650779247283935547e-01 1.906536519527435303e-01 -2.251481711864471436e-01 -2.181198298931121826e-01 -3.610924258828163147e-02 -1.865755617618560791e-01 1.497533917427062988e-01 -8.772753924131393433e-02 1.356944292783737183e-01 -2.780506014823913574e-01 1.371993869543075562e-01 -3.037915565073490143e-02 3.501714468002319336e-01 1.280290186405181885e-01 -1.728626489639282227e-01 -2.686589062213897705e-01 5.154355987906455994e-02 -1.491146236658096313e-01 5.669133737683296204e-02 -1.694143563508987427e-01 2.497046440839767456e-01 6.432419270277023315e-02 -9.128198772668838501e-02 2.209820300340652466e-01
3.779084682464599609e-01 -1.229544654488563538e-01 6.149757653474807739e-02 -2.136675268411636353e-02 -2.122393995523452759e-01 3.662458658218383789e-01 6.108459457755088806e-02 -5.757219716906547546e-02 -4.097428917884826660e-02 -2.236449625343084335e-03 -2.662555500864982605e-02 8.373527973890304565e-02 9.457159787416458130e-03 -8.074381388723850250e-03 1.537666171789169312e-01 2.878535091876983643e-01 2.730588614940643311e-01 -1.786170452833175659e-01 -3.137106075882911682e-02 -2.685059979557991028e-02 -1.760146468877792358e-01 2.373145669698715210e-01 1.791127771139144897e-01 -2.125356346368789673e-01 2.096916735172271729e-01 -1.111636534333229065e-01 -3.163510560989379883e-01 -2.111896723508834839e-01 1.383714824914932251e-01 1.842382997274398804e-01 -8.856695890426635742e-02 -2.957469969987869263e-02
1.416418701410293579e-02 9.673527628183364868e-02 -4.264846071600914001e-02 -1.362448632717132568e-01 1.197400018572807312e-01 -1.204556003212928772e-01 2.194487676024436951e-02 -2.586350739002227783e-01 -3.828552737832069397e-02 -4.937010258436203003e-02 1.618879474699497223e-02 -4.090003371238708496e-01 -2.676755189895629883e-01 3.144328668713569641e-02 8.024078607559204102e-02 -6.914915144443511963e-02 3.594795465469360352e-01 5.106417089700698853e-02 1.181124076247215271e-01 -7.531499490141868591e-03 1.489748656749725342e-01 4.196572601795196533e-01 2.890789136290550232e-02 -1.615861803293228149e-01 -1.623217761516571045e-02 -1.804141402244567871e-01 -3.118578195571899414e-01 5.044022202491760254e-02 2.000025957822799683e-01 1.871498972177505493e-01 -8.586058765649795532e-02 1.800875216722488403e-01
1.952284574508666992e-01 2.518759295344352722e-02 -2.875183150172233582e-02 4.490165784955024719e-02 9.577678889036178589e-02 4.994594026356935501e-03 7.235285639762878418e-02 -2.611353397369384766e-01 -1.268840581178665161e-01 1.637898087501525879e-01 1.319663375616073608e-01 -2.285940796136856079e-01 -1.680811047554016113e-01 1.357742249965667725e-01 -7.449164986610412598e-02 -2.003304287791252136e-02 1.437976807355880737e-01 5.974113196134567261e-02 1.029819324612617493e-01 -1.536172181367874146e-01 3.296371400356292725e-01 4.901825189590454102e-01 1.259576529264450073e-01 -1.691353172063827515e-01 1.458609104156494141e-01 -3.373964726924896240e-01 -1.340343356132507324e-01 9.750556200742721558e-02 2.211421541869640350e-02 1.386180073022842407e-01 -2.021849304437637329e-01 1.884714365005493164e-01
1.746782213449478149e-01 8.190710097551345825e-02 -3.196976706385612488e-02 -2.051232308149337769e-01 -2.505630850791931152e-01 2.000441551208496094e-01 1.592776272445917130e-03 1.974136196076869965e-02 -1.368242800235748291e-01 -5.497425422072410583e-02 -2.869303226470947266e-01 -3.648739159107208252e-01 -3.580937087535858154e-01 1.365402191877365112e-01 1.620913147926330566e-01 -2.216108515858650208e-02 1.187862753868103027e-01 3.251568973064422607e-02 1.548688560724258423e-01 8.657432347536087036e-02 -7.964333146810531616e-02 -7.078522816300392151e-03 -6.107813492417335510e-02 -3.930895328521728516e-01 -6.448972225189208984e-02 -1.984648704528808594e-01 2.089273482561111450e-01 -9.618284553289413452e-02 2.382745891809463501e-01 -1.901823282241821289e-01 3.685625642538070679e-02 6.003136187791824341e-02
1.884298175573348999e-01 -2.920009195804595947e-01 7.899861037731170654e-02 -2.061907900497317314e-03 -1.309150904417037964e-01 4.139081239700317383e-01 -1.629170030355453491e-01 -2.540638484060764313e-02 -1.213281527161598206e-01 -3.537371754646301270e-02 1.444105524569749832e-02 -2.269192785024642944e-01 -1.858444213867187500e-01 8.403156697750091553e-02 1.749331802129745483e-01 -1.473399810492992401e-03 4.481475055217742920e-02 -2.668107450008392334e-01 -4.837098717689514160e-02 -3.637342900037765503e-02 -5.386898294091224670e-02 2.343400716781616211e-01 -4.076376855373382568e-01 7.472763210535049438e-02 2.213562577962875366e-01 5.908796563744544983e-02 -3.241606801748275757e-02 1.802898347377777100e-01 1.861853897571563721e-01 -3.773703798651695251e-02 -2.786098420619964600e-01 1.061877608299255371e-01
5.577922239899635315e-02 2.255921214818954468e-01 -1.716401278972625732e-01 1.618508249521255493e-02 -3.816916048526763916e-02 4.184002280235290527e-01 7.098221778869628906e-02 -1.463914215564727783e-01 6.525273621082305908e-02 2.451924234628677368e-01 2.717094123363494873e-01 -1.092010587453842163e-01 -8.363392204046249390e-02 -1.636616736650466919e-01 -2.151325941085815430e-01 -1.310899015516042709e-02 9.020755439996719360e-02 -6.777971982955932617e-02 -8.009057492017745972e-02 1.260989457368850708e-01 -1.624346226453781128e-01 2.527207434177398682e-01 -1.417073309421539307e-01 1.540427356958389282e-01 1.566423028707504272e-01 -2.177942693233489990e-01 3.477508667856454849e-03 -4.061208665370941162e-01 1.887546032667160034e-01 -1.634356379508972168e-01 -1.136453300714492798e-01 4.057250171899795532e-02
-1.458851397037506104e-01 2.308816760778427124e-01 1.915837824344635010e-01 1.390609592199325562e-01 -1.417250037193298340e-01 1.210331842303276062e-01 6.976363062858581543e-02 1.021656095981597900e-01 -8.872662484645843506e-02 -5.170713365077972412e-02 -7.650228589773178101e-02 -2.024158984422683716e-01 -1.642113775014877319e-01 -2.411822974681854248e-01 -1.135251298546791077e-01 7.182044535875320435e-02 1.990366578102111816e-01 -1.054973080754280090e-01 1.300218701362609863e-01 1.668090373277664185e-02 -2.089638449251651764e-02 4.390050768852233887e-01 -7.580251246690750122e-02 1.980020664632320404e-02 -1.124528795480728149e-01 -4.296084046363830566e-01 -2.138426750898361206e-01 -8.870495110750198364e-02 3.231081366539001465e-01 -8.049324899911880493e-02 1.602963954210281372e-01 6.456871330738067627e-02
2.260767370462417603e-01 5.530976876616477966e-02 1.185245811939239502e-01 1.887048929929733276e-01 -3.507580161094665527e-01 3.591337203979492188e-01 -9.488894790410995483e-02 -1.078329980373382568e-01 6.302211433649063110e-02 -2.506747096776962280e-02 2.564080953598022461e-01 7.509405910968780518e-02 -1.404385715723037720e-01 4.453131929039955139e-02 1.550519168376922607e-01 -1.403489559888839722e-01 2.714216411113739014e-01 -1.558122485876083374e-01 8.165281265974044800e-02 -1.833912879228591919e-01 2.716099619865417480e-01 1.145316064357757568e-01 -2.014030665159225464e-01 1.117941141128540039e-01 -1.327672153711318970e-01 -2.700898051261901855e-01 -1.581867486238479614e-01 -1.241772770881652832e-01 1.670663803815841675e-01 -1.348689645528793335e-01 6.029800325632095337e-02 1.521527767181396484e-01
2.742030918598175049e-01 -1.158059388399124146e-01 -2.360647730529308319e-02 3.289438784122467041e-02 -8.837259560823440552e-02 2.060354650020599365e-01 2.171461284160614014e-02 -7.352954149246215820e-02 2.503274083137512207e-01 2.134483456611633301e-01 8.085747808218002319e-02 -3.574326401576399803e-04 -1.716389507055282593e-01 8.816608041524887085e-02 -1.076599881052970886e-01 -1.257468163967132568e-01 1.541216075420379639e-01 -2.196421623229980469e-01 -2.033244371414184570e-01 8.450631052255630493e-02 -4.786108434200286865e-02 1.620668917894363403e-01 -5.256588459014892578e-01 8.600983768701553345e-02 1.901128143072128296e-01 -3.196482062339782715e-01 9.310484677553176880e-02 -1.869033575057983398e-01 1.435749977827072144e-01 -1.766632944345474243e-01 -5.426605790853500366e-02 -6.919851154088973999e-02
3.675047457218170166e-01 -2.766768038272857666e-01 1.054875627160072327e-01 1.939709335565567017e-01 -6.527911871671676636e-02 3.164788782596588135e-01 5.457197874784469604e-02 -4.652922600507736206e-02 -2.496102750301361084e-01 1.666364818811416626e-01 4.246833920478820801e-02 5.520291998982429504e-02 3.348093107342720032e-02 1.891151070594787598e-01 1.623893380165100098e-01 -1.508147716522216797e-01 2.544089853763580322e-01 -1.684687584638595581e-01 2.961863391101360321e-02 1.185720413923263550e-01 -1.878404915332794189e-01 2.215445488691329956e-01 1.482841819524765015e-01 2.908205799758434296e-02 1.283460706472396851e-01 -3.312579095363616943e-01 -1.656241416931152344e-01 7.111481577157974243e-02 7.861988991498947144e-02 -1.884140521287918091e-01 -5.668486654758453369e-02 1.741269528865814209e-01
2.234572917222976685e-01 1.451535988599061966e-02 -1.463240981101989746e-01 -2.908348850905895233e-02 2.945976853370666504e-01 2.940436303615570068e-01 -1.651501804590225220e-01 4.640311002731323242e-03 1.468295976519584656e-02 -9.493289515376091003e-03 -1.992009207606315613e-02 -2.213981747627258301e-01 1.623920500278472900e-01 1.863497346639633179e-01 -1.489353030920028687e-01 9.147551655769348145e-02 4.827688038349151611e-01 -1.702465713024139404e-01 5.909340083599090576e-02 -6.823808699846267700e-02 7.007602602243423462e-02 5.022774636745452881e-02 -1.583214700222015381e-01 -1.238938719034194946e-01 5.970662459731101990e-02 -1.430953890085220337e-01 -2.442281460389494896e-03 -2.302067913115024567e-02 2.238318473100662231e-01 -1.186472102999687195e-01 -2.272356003522872925e-01 3.567205071449279785e-01
2.822948694229125977e-01 9.723302721977233887e-02 1.687324494123458862e-01 2.789240889251232147e-02 -4.667761176824569702e-02 -5.753725767135620117e-02 2.562321722507476807e-01 -5.573223158717155457e-02 -8.824738860130310059e-02 7.876455038785934448e-02 5.061971955001354218e-03 -1.582112759351730347e-01 6.673540174961090088e-02 -4.138057827949523926e-01 5.659587308764457703e-02 -8.053687214851379395e-02 2.380532026290893555e-01 -6.633127480745315552e-02 1.410415917634963989e-01 -3.209789097309112549e-02 -1.171254441142082214e-01 1.281096786260604858e-01 -2.268584519624710083e-01 -1.878172606229782104e-01 4.962049052119255066e-02 -4.465776681900024414e-01 -1.825261414051055908e-01 -5.629572272300720215e-02 3.012529611587524414e-01 -2.525712363421916962e-02 1.082199346274137497e-02 2.327669709920883179e-01
3.577905148267745972e-02 -3.185988217592239380e-02 2.881167531013488770e-01 -1.338313426822423935e-02 1.465136408805847168e-01 3.475565910339355469e-01 1.632548496127128601e-02 1.215972825884819031e-01 1.900378018617630005e-01 -1.455670408904552460e-02 -1.080733835697174072e-01 -2.149940729141235352e-01 -2.705983817577362061e-01 -2.134832739830017090e-01 -4.254204407334327698e-02 1.058505102992057800e-01 2.142687141895294189e-01 -4.260097071528434753e-02 1.560002565383911133e-01 -1.707976162433624268e-01 -7.020197063684463501e-02 1.050127893686294556e-01 2.580384025350213051e-03 -8.242008090019226074e-02 -1.258899867534637451e-01 -2.926329374313354492e-01 -2.973557710647583008e-01 -2.640970647335052490e-01 1.959663629531860352e-01 2.862989306449890137e-01 -1.956642232835292816e-02 1.636046171188354492e-01
2.237267792224884033e-01 -1.545359045267105103e-01 1.195396184921264648e-01 2.400623857975006104e-01 -1.673936247825622559e-01 1.998074054718017578e-01 1.345324888825416565e-02 -1.152053996920585632e-01 1.267433464527130127e-01 6.332475692033767700e-03 -1.162768602371215820e-01 -1.595404893159866333e-01 -1.113918274641036987e-01 6.320277601480484009e-02 -5.316292122006416321e-02 6.513053178787231445e-02 4.109036922454833984e-01 -1.978835165500640869e-01 -8.643832989037036896e-03 -1.339047849178314209e-01 2.476597726345062256e-01 2.247404605150222778e-01 -4.151041060686111450e-02 -1.988319158554077148e-01 1.723669618368148804e-01 1.430861502885818481e-01 9.886972606182098389e-02 -1.037543341517448425e-01 2.001291662454605103e-01 3.773441910743713379e-01 -1.254830062389373779e-01 2.149041444063186646e-01
2.920396029949188232e-01 -8.624012768268585205e-02 1.175269782543182373e-01 -2.464118301868438721e-01 4.106016457080841064e-02 2.047336846590042114e-01 -3.884929716587066650e-01 8.703023940324783325e-02 -2.254519239068031311e-02 -5.279039219021797180e-02 6.855136901140213013e-02 5.558985471725463867e-02 -1.804274916648864746e-01 -9.816271066665649414e-02 4.866990447044372559e-02 -1.534517295658588409e-02 3.637236058712005615e-01 -2.575065791606903076e-01 4.657821357250213623e-02 -6.546555459499359131e-02 -2.303477227687835693e-01 -7.299967110157012939e-02 -1.001948565244674683e-01 -6.586910039186477661e-02 2.221944928169250488e-01 -1.883397102355957031e-01 -1.571058630943298340e-01 1.880929917097091675e-01 3.729083240032196045e-01 -6.022249162197113037e-02 -8.224145323038101196e-02 -5.080855265259742737e-02
1.428433507680892944e-01 9.188081324100494385e-02 6.120598316192626953e-02 2.170130610466003418e-01 -1.358778327703475952e-01 2.157313376665115356e-01 1.505713462829589844e-01 -7.626528292894363403e-02 -1.416028477251529694e-02 -5.370417982339859009e-02 -2.324039041996002197e-01 9.107265621423721313e-02 -5.865165218710899353e-02 -1.884352713823318481e-01 -3.688091784715652466e-02 7.387058436870574951e-02 1.723210513591766357e-01 5.636614561080932617e-02 -1.057064011693000793e-01 -9.379710257053375244e-02 -2.922273576259613037e-01 2.899534702301025391e-01 -1.688655912876129150e-01 -3.660540878772735596e-01 4.301037266850471497e-02 -2.850574254989624023e-01 -2.801809608936309814e-01 1.286525875329971313e-01 3.702580034732818604e-01 -2.540948055684566498e-02 1.718132384121417999e-02 1.210359558463096619e-01
9.236150234937667847e-02 3.857644274830818176e-02 2.309064753353595734e-02 4.500998556613922119e-02 -9.356953203678131104e-02 3.163317143917083740e-01 -6.581740826368331909e-02 -1.288699638098478317e-02 -1.231844872236251831e-01 6.847893446683883667e-02 -2.906315922737121582e-01 7.289639860391616821e-02 -6.102959513664245605e-01 -5.208593606948852539e-02 -3.137891739606857300e-02 -7.652319222688674927e-02 1.482396423816680908e-01 1.523181423544883728e-02 2.168684601783752441e-01 -2.490049786865711212e-02 -8.656836301088333130e-02 3.282326459884643555e-01 -4.621099680662155151e-02 -2.550381720066070557e-01 2.041031233966350555e-02 -1.324224472045898438e-01 -2.452970296144485474e-01 9.021665155887603760e-02 8.903656899929046631e-02 9.261369705200195312e-02 2.839905768632888794e-02 1.630986779928207397e-01
3.671367466449737549e-01 -2.082870341837406158e-02 -2.358453571796417236e-01 5.335558950901031494e-02 -9.936331212520599365e-02 9.914821386337280273e-02 2.689838111400604248e-01 5.771806463599205017e-02 1.093532368540763855e-01 3.505441546440124512e-02 -3.050691485404968262e-01 -1.659019142389297485e-01 -2.552065551280975342e-01 -3.221998512744903564e-01 9.659472107887268066e-02 5.091737210750579834e-02 1.858176440000534058e-01 -3.347128629684448242e-01 9.303893148899078369e-02 -3.149132058024406433e-02 2.184214256703853607e-02 1.961787492036819458e-01 -1.611646115779876709e-01 3.106864914298057556e-02 1.734358072280883789e-02 -9.227395057678222656e-02 -9.064068645238876343e-02 -2.483145743608474731e-01 1.942933350801467896e-01 1.493448913097381592e-01 -1.846308559179306030e-01 3.648651763796806335e-02
1.087682619690895081e-01 -1.779066026210784912e-02 -9.126994758844375610e-02 5.197139829397201538e-02 -4.264628142118453979e-02 1.947810649871826172e-01 -9.203370660543441772e-02 1.272791717201471329e-02 2.960191294550895691e-02 -1.423262059688568115e-01 1.041334122419357300e-01 1.169643774628639221e-01 -2.304862439632415771e-01 -8.279601484537124634e-02 1.009475588798522949e-01 -1.309354007244110107e-01 2.754209339618682861e-01 -3.221833705902099609e-01 -1.539426296949386597e-01 -4.176283255219459534e-03 6.624108552932739258e-02 -3.752313926815986633e-02 -1.470383256673812866e-01 8.827716112136840820e-02 2.844973504543304443e-01 -5.498563647270202637e-01 1.053175777196884155e-01 -4.333486035466194153e-02 1.085758358240127563e-01 1.995067298412322998e-01 -2.986643314361572266e-01 1.408330947160720825e-01
8.273211121559143066e-02 -2.679515257477760315e-02 -2.724387943744659424e-01 -1.218661442399024963e-01 -1.297819018363952637e-01 2.922739684581756592e-01 -6.390000879764556885e-02 -2.247381955385208130e-01 2.251171469688415527e-01 -7.760439068078994751e-02 -2.370274960994720459e-01 -1.089039817452430725e-01 6.649123132228851318e-02 -3.377012163400650024e-02 2.212017476558685303e-01 6.983577273786067963e-03 1.244591698050498962e-01 -3.407796323299407959e-01 1.191145107150077820e-01 1.196659132838249207e-01 2.535662055015563965e-01 2.170904725790023804e-01 -3.571052849292755127e-02 -1.140088587999343872e-01 -1.210459619760513306e-01 -3.685623407363891602e-02 -3.850193694233894348e-02 -1.121157556772232056e-01 4.408255219459533691e-01 1.076917946338653564e-01 -7.843333482742309570e-02 1.981335580348968506e-01
2.014651894569396973e-01 3.723143041133880615e-01 -2.181140705943107605e-02 -8.954715728759765625e-02 2.761015892028808594e-01 1.804324090480804443e-01 -2.434280887246131897e-02 -1.960963159799575806e-01 1.268822699785232544e-02 6.288940459489822388e-02 -4.142919182777404785e-02 -1.211024448275566101e-01 -2.531474828720092773e-01 1.440092455595731735e-02 -5.624442175030708313e-02 2.894717454910278320e-01 2.756444811820983887e-01 -2.824628055095672607e-01 3.589259982109069824e-01 -8.467788249254226685e-02 2.786161899566650391e-01 1.503035724163055420e-01 -8.035538718104362488e-03 -6.189450621604919434e-02 1.699253618717193604e-01 -1.320934593677520752e-01 -1.084153354167938232e-01 -1.161559671163558960e-01 -4.026670381426811218e-02 4.952275007963180542e-02 -1.147383674979209900e-01 -8.962886035442352295e-02
1.034035980701446533e-01 1.720400303602218628e-01 -1.572186201810836792e-01 3.640153259038925171e-02 -3.239357471466064453e-01 1.669428683817386627e-02 9.403770416975021362e-02 -1.146591678261756897e-01 -1.917562186717987061e-01 -9.883614629507064819e-02 -1.616199314594268799e-01 -6.423934549093246460e-02 -2.322948724031448364e-01 3.830718994140625000e-02 1.440362781286239624e-01 -2.240761220455169678e-01 3.061813116073608398e-01 -7.896293699741363525e-02 -2.721808850765228271e-02 -3.617277741432189941e-02 -1.641864776611328125e-01 3.257099092006683350e-01 2.108886651694774628e-02 -2.713048830628395081e-02 -1.748647242784500122e-01 -4.718334674835205078e-01 -1.197236925363540649e-01 2.955290116369724274e-02 9.246484935283660889e-02 -3.434252738952636719e-02 -2.799586057662963867e-01 1.025610342621803284e-01
1.992130726575851440e-01 3.172403872013092041e-01 -1.232396364212036133e-01 -6.451851874589920044e-02 5.443838611245155334e-02 3.179572224617004395e-01 2.142034769058227539e-01 -1.639441698789596558e-01 -1.420366019010543823e-02 2.048144936561584473e-01 -8.672484010457992554e-02 -5.054755881428718567e-02 -9.004220366477966309e-02 1.624129116535186768e-01 5.263415724039077759e-02 -6.024397909641265869e-03 1.117398664355278015e-01 -1.847632825374603271e-01 1.138707399368286133e-01 7.827292196452617645e-03 1.168399453163146973e-01 4.414356872439384460e-02 -3.117022514343261719e-01 -7.073844224214553833e-02 1.984280049800872803e-01 -3.295974731445312500e-01 -1.415118724107742310e-01 -3.359620571136474609e-01 -1.046226620674133301e-01 3.218225836753845215e-01 3.346495330333709717e-02 5.311032291501760483e-03
2.056950032711029053e-01 1.364095229655504227e-02 4.876293241977691650e-02 -1.340402010828256607e-02 -1.582176834344863892e-01 3.170398473739624023e-01 3.820305764675140381e-01 -4.604969546198844910e-02 -6.022736057639122009e-02 2.102234214544296265e-01 3.406450897455215454e-02 -3.483186662197113037e-01 -1.314404159784317017e-01 -4.988383129239082336e-02 1.369059532880783081e-01 -7.158897072076797485e-02 3.923422992229461670e-01 5.451241158880293369e-04 1.974059492349624634e-01 -4.514230042695999146e-02 -7.719825208187103271e-02 -3.032269515097141266e-02 -1.687768399715423584e-01 -2.581769824028015137e-01 -1.023623533546924591e-02 -1.235201284289360046e-01 1.653880178928375244e-01 -1.879741996526718140e-01 1.961439251899719238e-01 -6.722658872604370117e-02 6.314990669488906860e-02 -2.130758911371231079e-01
-2.052053064107894897e-01 1.574133187532424927e-01 4.649643599987030029e-02 -2.737349867820739746e-01 -1.379666775465011597e-01 3.408493995666503906e-01 9.953041374683380127e-02 -6.474132835865020752e-02 3.249427303671836853e-02 1.994545161724090576e-01 -3.129415512084960938e-01 3.275641426444053650e-02 -1.925424188375473022e-01 -3.200378501787781715e-03 1.828738152980804443e-01 1.071723178029060364e-01 4.126144647598266602e-01 -1.502545475959777832e-01 -4.251502826809883118e-02 3.138532936573028564e-01 6.572339683771133423e-02 2.412997931241989136e-01 -1.474196016788482666e-01 1.882409490644931793e-02 2.282848358154296875e-01 5.846367031335830688e-02 -9.704011678695678711e-02 -6.420936435461044312e-02 2.376485243439674377e-02 -3.363818302750587463e-02 -1.491807103157043457e-01 -1.185744032263755798e-01
-1.727057434618473053e-02 2.117190510034561157e-01 -2.042236477136611938e-01 8.224584162235260010e-03 4.510129988193511963e-02 1.871994137763977051e-01 -6.337945908308029175e-02 9.425310045480728149e-02 1.429602205753326416e-01 7.315369695425033569e-02 -1.658077836036682129e-01 -1.753240823745727539e-01 -1.178931146860122681e-01 -3.779891729354858398e-01 7.063359022140502930e-02 -1.469323635101318359e-01 2.467599213123321533e-01 -2.894373238086700439e-01 3.265622854232788086e-01 9.032279998064041138e-02 1.381225418299436569e-02 3.254505693912506104e-01 -1.758649945259094238e-01 -1.210175529122352600e-01 -1.403696537017822266e-01 1.237203367054462433e-02 -4.820026922971010208e-03 -1.283065229654312134e-01 1.569576859474182129e-01 1.089862082153558731e-02 -3.262614905834197998e-01 1.306105256080627441e-01
1.716613620519638062e-01 -1.708021759986877441e-02 -4.031165316700935364e-02 1.369232237339019775e-01 -2.664203941822052002e-01 1.706397086381912231e-01 8.545165508985519409e-02 4.190633818507194519e-02 1.003596037626266479e-01 1.915043741464614868e-01 -2.526276707649230957e-01 -2.127622216939926147e-01 -2.243705242872238159e-01 -7.886786013841629028e-02 1.607953459024429321e-01 -2.583752274513244629e-01 3.687356412410736084e-01 -1.648453921079635620e-01 4.130614176392555237e-02 -9.958851337432861328e-02 -9.557532146573066711e-03 -1.633380167186260223e-02 2.118334174156188965e-02 -3.523826599121093750e-01 -4.893145337700843811e-02 -2.398499995470046997e-01 2.060571908950805664e-01 -2.482849061489105225e-01 -5.612010508775711060e-02 3.176423907279968262e-02 -9.768190979957580566e-02 -2.413091212511062622e-01
1.455667614936828613e-01 1.912980377674102783e-01 -3.015670552849769592e-02 1.904384195804595947e-01 -4.722125455737113953e-02 3.938250839710235596e-01 -2.698599398136138916e-01 -7.776934653520584106e-02 -8.592628687620162964e-02 9.339729323983192444e-03 1.020787954330444336e-01 -1.278396248817443848e-01 -2.901534736156463623e-01 -1.135885566473007202e-01 9.443505108356475830e-02 -2.747896825894713402e-03 6.776719540357589722e-02 -6.485636532306671143e-02 2.324643135070800781e-01 5.023024603724479675e-02 -5.893316864967346191e-02 6.741521507501602173e-02 7.337371259927749634e-02 -8.496126532554626465e-02 4.122256338596343994e-01 -3.184885084629058838e-01 -6.706599891185760498e-02 -1.043172106146812439e-01 -6.303119007498025894e-03 -1.803433336317539215e-02 -4.295292869210243225e-02 -3.919844627380371094e-01
-2.158273458480834961e-01 -4.189189057797193527e-03 -1.401808951050043106e-02 7.435861974954605103e-02 1.497661322355270386e-01 1.193450018763542175e-01 -8.556236326694488525e-02 -2.145622074604034424e-01 -1.108723226934671402e-02 8.724053949117660522e-02 -1.406031101942062378e-02 -4.138877093791961670e-01 -2.821639180183410645e-01 -3.098888099193572998e-01 9.472300857305526733e-02 1.818699985742568970e-01 7.768236845731735229e-02 -1.930864751338958740e-01 3.228890523314476013e-02 3.190638497471809387e-02 2.960521280765533447e-01 2.461413741111755371e-01 -4.551759362220764160e-02 -1.047466024756431580e-01 1.339873820543289185e-01 -2.485511302947998047e-01 4.457593336701393127e-02 -2.326738387346267700e-01 8.566739410161972046e-02 -2.845369279384613037e-01 -2.405562996864318848e-02 1.712489575147628784e-01
1.513774693012237549e-01 3.310524225234985352e-01 1.508434563875198364e-01 -1.573104113340377808e-01 9.432302787899971008e-03 2.267164438962936401e-01 9.961096942424774170e-02 1.769579714164137840e-03 2.245338112115859985e-01 -1.687374338507652283e-02 -1.152428835630416870e-01 2.156815975904464722e-01 -1.057279109954833984e-01 2.105876505374908447e-01 -8.717615902423858643e-02 1.247025802731513977e-01 6.032184511423110962e-02 -3.457649052143096924e-01 1.706805229187011719e-01 -2.484990656375885010e-02 1.452526170760393143e-02 1.001643911004066467e-01 -4.110833406448364258e-01 -5.998438596725463867e-02 3.051019310951232910e-01 -1.752240955829620361e-01 6.865912117063999176e-03 -2.944033145904541016e-01 3.360551595687866211e-02 -3.003226406872272491e-02 -1.029644608497619629e-01 1.023778393864631653e-01
2.137074470520019531e-01 3.058130107820034027e-02 -1.389712989330291748e-01 -1.164202541112899780e-01 -8.267240971326828003e-02 1.427427977323532104e-01 -2.590870298445224762e-02 -1.958901286125183105e-01 -4.004867076873779297e-01 -1.568913310766220093e-01 -9.237334877252578735e-02 6.007809191942214966e-02 -9.646896272897720337e-02 -6.212568655610084534e-02 -2.295675426721572876e-01 -3.296354413032531738e-02 1.620167642831802368e-01 -1.253547072410583496e-01 -1.597428880631923676e-02 3.654277324676513672e-02 -1.189076006412506104e-01 1.252763271331787109e-01 -3.688405035063624382e-03 -2.451586872339248657e-01 -9.816243313252925873e-03 -5.673685073852539062e-01 2.582357227802276611e-01 -2.438092045485973358e-02 1.623867154121398926e-01 -1.228655949234962463e-01 -1.444127410650253296e-01 7.116935402154922485e-02
2.859374582767486572e-01 -1.166797652840614319e-01 1.115614250302314758e-01 2.167905271053314209e-01 -9.672889113426208496e-02 2.680223882198333740e-01 -2.945146709680557251e-02 -6.202530488371849060e-02 2.009734213352203369e-01 2.150169014930725098e-01 -4.930926486849784851e-02 2.336115390062332153e-02 -8.811180293560028076e-02 1.787376217544078827e-02 4.657695535570383072e-03 -2.075775712728500366e-02 2.739763855934143066e-01 -9.540390968322753906e-02 -2.440406829118728638e-01 -6.767491996288299561e-02 -2.521785497665405273e-01 2.674355208873748779e-01 -4.879040718078613281e-01 1.742900758981704712e-01 1.429194360971450806e-01 -2.003960758447647095e-01 8.526381105184555054e-02 -3.411787375807762146e-02 1.022487431764602661e-01 -1.071759760379791260e-01 -9.049421548843383789e-02 1.007272154092788696e-01
-4.071315750479698181e-02 5.972993094474077225e-03 -5.509028583765029907e-02 -1.457667350769042969e-01 -1.140778139233589172e-01 3.258832395076751709e-01 1.887283772230148315e-01 -2.454079687595367432e-01 -2.650089561939239502e-01 -2.116533517837524414e-01 1.581716984510421753e-01 -1.193686723709106445e-01 -1.659770905971527100e-01 6.569084525108337402e-02 -2.249577790498733521e-01 7.721630483865737915e-02 4.254573285579681396e-01 -2.642777264118194580e-01 1.772702634334564209e-01 -1.189947947859764099e-01 -6.292023509740829468e-02 -1.651709675788879395e-01 -1.066728234291076660e-01 -2.038052305579185486e-02 3.175286352634429932e-01 -3.795197978615760803e-02 -5.580561701208353043e-03 -1.904290616512298584e-01 5.897511541843414307e-02 1.534651778638362885e-02 -1.765538901090621948e-01 5.762529000639915466e-02
2.922507524490356445e-01 -1.635340154170989990e-01 1.159577816724777222e-02 -1.886491179466247559e-01 8.035907149314880371e-02 2.793286442756652832e-01 -2.794372737407684326e-01 -1.379176508635282516e-02 1.725694090127944946e-01 -1.518207043409347534e-01 3.785977885127067566e-02 -2.568527162075042725e-01 -1.371268182992935181e-01 1.240519359707832336e-01 4.152124002575874329e-02 -1.896753348410129547e-02 1.219338327646255493e-01 -2.683372795581817627e-01 -7.414878159761428833e-02 -1.159842684864997864e-01 1.124784052371978760e-01 1.165230572223663330e-02 -1.129487603902816772e-01 6.734838336706161499e-02 2.151051610708236694e-01 -2.472233176231384277e-01 -6.141231209039688110e-02 2.345364689826965332e-01 4.203315973281860352e-01 2.906966023147106171e-02 -1.597226560115814209e-01 1.665705293416976929e-01
2.068660557270050049e-01 3.422811329364776611e-01 6.012572720646858215e-02 5.864659324288368225e-02 -1.044985726475715637e-01 8.539985865354537964e-02 -2.624807357788085938e-01 -1.431451141834259033e-01 3.291940391063690186e-01 2.460035681724548340e-01 -3.409204781055450439e-01 -2.642410993576049805e-01 -8.197801560163497925e-02 -5.152004212141036987e-02 -1.073030754923820496e-01 9.212552569806575775e-03 1.267236024141311646e-01 -1.182304844260215759e-01 7.448493689298629761e-02 2.654169686138629913e-02 1.170223504304885864e-01 1.015852615237236023e-01 -1.171192750334739685e-01 -2.937192320823669434e-01 -3.945033997297286987e-02 -1.046974286437034607e-01 1.445298898033797741e-03 2.132958918809890747e-01 3.519442379474639893e-01 5.275116115808486938e-02 -6.388896703720092773e-02 -2.120791748166084290e-02
-5.047141388058662415e-02 1.918047219514846802e-01 9.850857406854629517e-02 1.619914025068283081e-01 1.156793236732482910e-01 3.480478525161743164e-01 1.434292048215866089e-01 -1.326643228530883789e-01 -2.153534442186355591e-02 -2.890504896640777588e-01 -1.575150340795516968e-01 1.480453740805387497e-02 -2.035638988018035889e-01 -1.147724166512489319e-01 5.122504383325576782e-02 1.988801918923854828e-02 3.626571893692016602e-01 -2.260756194591522217e-01 -6.986048072576522827e-02 -1.905508786439895630e-01 -1.502921581268310547e-01 1.882390379905700684e-01 8.274703472852706909e-02 -2.688131928443908691e-01 1.200927197933197021e-01 -1.905854791402816772e-01 -2.742201685905456543e-01 3.363046050071716309e-02 1.340230107307434082e-01 2.652166187763214111e-01 5.029340088367462158e-02 -8.061634749174118042e-02
1.810390055179595947e-01 -1.224291995167732239e-01 -7.919317483901977539e-02 -5.563902854919433594e-02 -2.449050992727279663e-01 1.072165518999099731e-01 7.161217182874679565e-02 -2.028903216123580933e-01 -3.499896228313446045e-01 -1.583469212055206299e-01 5.766219645738601685e-02 3.475472703576087952e-02 -2.446308135986328125e-01 1.644796878099441528e-01 -4.284333065152168274e-02 -2.166173160076141357e-01 2.202016115188598633e-01 -3.553929179906845093e-02 2.097233235836029053e-01 -3.120114095509052277e-02 -1.273110806941986084e-01 1.488324850797653198e-01 5.781138688325881958e-02 -2.037256062030792236e-01 -8.072355389595031738e-02 -4.471813440322875977e-01 2.959761768579483032e-02 -1.905354112386703491e-01 2.545280456542968750e-01 -2.157869562506675720e-02 -2.233169525861740112e-01 2.537136711180210114e-02
-1.078156307339668274e-01 -4.501960054039955139e-02 -1.186979636549949646e-01 -6.417194753885269165e-02 -1.870921701192855835e-01 1.335661560297012329e-01 1.308242827653884888e-01 7.029809057712554932e-02 3.203159868717193604e-01 7.726886868476867676e-02 -4.718253761529922485e-02 -4.647867977619171143e-01 -1.276375949382781982e-01 1.880339533090591431e-01 1.798060536384582520e-02 -4.917329922318458557e-02 4.248965382575988770e-01 -1.864410489797592163e-01 -2.536096051335334778e-02 -4.018624871969223022e-02 1.660178452730178833e-01 1.644617766141891479e-01 -2.011270076036453247e-01 -1.058970764279365540e-01 5.102028697729110718e-02 -4.288148134946823120e-03 2.203967273235321045e-01 -8.793197572231292725e-02 2.918835282325744629e-01 -1.503123641014099121e-01 -1.317749768495559692e-01 -6.412793695926666260e-02
-1.965011060237884521e-01 -2.812828635796904564e-03 -1.128463540226221085e-02 1.158571243286132812e-02 8.850774914026260376e-02 2.945401966571807861e-01 -1.042752563953399658e-01 -1.814148575067520142e-01 2.284698188304901123e-01 1.524657197296619415e-02 -2.161019854247570038e-02 -1.223143190145492554e-01 -1.205844134092330933e-01 1.231169551610946655e-01 7.748152315616607666e-02 1.261660605669021606e-01 1.306970566511154175e-01 -1.021572723984718323e-01 -1.055222451686859131e-01 -2.681542932987213135e-01 -1.265169028192758560e-02 2.559445202350616455e-01 -5.827565491199493408e-02 7.464330643415451050e-02 3.767616748809814453e-01 -3.519877493381500244e-01 6.497434526681900024e-02 4.108099639415740967e-01 1.159174591302871704e-01 -8.451765775680541992e-02 -2.382594794034957886e-01 4.351474717259407043e-02
2.166124135255813599e-01 -2.197057195007801056e-02 -2.289662659168243408e-01 2.936023985967040062e-03 7.791209034621715546e-03 2.791734412312507629e-02 2.698748707771301270e-01 -1.437273472547531128e-01 2.227536402642726898e-03 2.147071510553359985e-01 -1.875500380992889404e-02 -8.107679337263107300e-02 -2.036469876766204834e-01 -7.155041396617889404e-02 1.360961645841598511e-01 -2.853635884821414948e-02 3.433207273483276367e-01 -4.431097209453582764e-01 -2.888842485845088959e-02 -9.904923290014266968e-02 -6.261458992958068848e-02 2.699965834617614746e-01 -2.323329448699951172e-01 4.654019325971603394e-02 -5.718941334635019302e-03 -2.321796566247940063e-01 -1.528859585523605347e-01 -1.568892747163772583e-01 -5.088011920452117920e-02 -7.863088697195053101e-02 -2.669524848461151123e-01 2.169955968856811523e-01
-1.171739175915718079e-01 -4.828966688364744186e-03 -1.869953423738479614e-01 -2.583232820034027100e-01 -1.258117854595184326e-01 2.207475751638412476e-01 -3.722014650702476501e-02 -1.768802255392074585e-01 -8.515464514493942261e-02 -3.735957667231559753e-02 -2.541770637035369873e-01 -2.372092306613922119e-01 -1.593518257141113281e-01 5.527295917272567749e-02 -1.644527167081832886e-01 -9.470562636852264404e-02 2.549483180046081543e-01 -1.822642982006072998e-01 2.886953763663768768e-03 -9.402344375848770142e-02 1.558368355035781860e-01 1.791988015174865723e-01 -2.258779257535934448e-01 -1.679232418537139893e-01 9.480445832014083862e-02 -1.822356730699539185e-01 2.584097385406494141e-01 1.022927369922399521e-02 3.038405478000640869e-01 -3.290926516056060791e-01 1.929832994937896729e-01 6.090792268514633179e-02
1.244566291570663452e-01 1.126107424497604370e-01 2.018690854310989380e-01 -1.759634353220462799e-02 -2.329187095165252686e-01 2.424374371767044067e-01 6.048749387264251709e-02 4.740447551012039185e-02 2.161909639835357666e-02 -1.159337908029556274e-01 -1.221405249089002609e-02 3.471955657005310059e-02 -2.277828566730022430e-02 -3.419329226016998291e-01 -3.437988758087158203e-01 1.394069846719503403e-02 2.431088835000991821e-01 -3.783603012561798096e-02 7.775450497865676880e-02 4.343736171722412109e-02 1.114986464381217957e-02 3.381273150444030762e-02 -3.784419596195220947e-01 -1.689570397138595581e-01 1.104998886585235596e-01 -3.422064781188964844e-01 -7.362771779298782349e-02 -2.710007429122924805e-01 2.284343689680099487e-01 1.079802750609815121e-03 2.021456956863403320e-01 1.342431455850601196e-01
9.552467614412307739e-02 -2.051199227571487427e-01 -8.390790224075317383e-02 1.733299195766448975e-01 -7.215458154678344727e-02 3.211499378085136414e-02 1.280436664819717407e-01 -1.346661448478698730e-01 -2.334623783826828003e-02 -6.544639915227890015e-02 -1.002629548311233521e-01 4.234502464532852173e-02 -2.439776659011840820e-01 1.261059045791625977e-01 1.032827422022819519e-02 1.946020498871803284e-02 6.466273218393325806e-02 -2.746997177600860596e-01 1.311085969209671021e-01 -1.949279196560382843e-02 -2.914688736200332642e-02 3.928477466106414795e-01 -1.159499585628509521e-01 -3.104523420333862305e-01 5.275147035717964172e-02 -4.798533618450164795e-01 -2.726449668407440186e-01 1.836762875318527222e-01 1.324339061975479126e-01 1.412967145442962646e-01 -5.144151672720909119e-02 1.867714077234268188e-01
2.935893833637237549e-01 -2.492352128028869629e-01 -1.493358910083770752e-01 9.566932916641235352e-02 -1.111177057027816772e-01 1.767888665199279785e-01 -3.603340685367584229e-02 3.106453828513622284e-02 1.069007366895675659e-01 -9.005001187324523926e-02 3.651261627674102783e-01 -1.572402417659759521e-01 -2.925953269004821777e-01 1.606838405132293701e-01 7.102654129266738892e-02 2.399340569972991943e-01 1.850815415382385254e-01 -1.659115254878997803e-01 1.407428085803985596e-02 3.576598595827817917e-03 6.098106969147920609e-03 1.967789679765701294e-01 -3.146965429186820984e-02 -2.362109534442424774e-02 2.416691631078720093e-01 -4.761140048503875732e-02 -1.556630129925906658e-03 5.284514278173446655e-02 4.759100079536437988e-01 -3.053851891309022903e-03 -1.244923472404479980e-01 1.223988533020019531e-01
1.234073340892791748e-01 1.398185342550277710e-01 3.740755319595336914e-01 1.180999055504798889e-01 1.413160115480422974e-01 2.928610742092132568e-01 7.673577964305877686e-02 5.333109945058822632e-02 -2.129319757223129272e-01 -1.836909726262092590e-02 9.027906507253646851e-02 -1.096809357404708862e-01 -1.645668298006057739e-01 1.332257688045501709e-01 -6.492477655410766602e-02 1.135194674134254456e-01 2.876279354095458984e-01 -7.971453480422496796e-03 4.217358306050300598e-03 -1.046306826174259186e-02 -2.405392378568649292e-01 1.516736894845962524e-01 2.335666567087173462e-01 -1.412144452333450317e-01 1.775241345167160034e-01 -2.750021815299987793e-01 -2.906953692436218262e-01 -1.560344547033309937e-01 2.616680264472961426e-01 7.369305193424224854e-02 -2.009834200143814087e-01 2.266492135822772980e-02
2.153688669204711914e-01 -1.264016926288604736e-01 1.264577172696590424e-02 -1.016964539885520935e-01 -1.208977997303009033e-01 4.047744572162628174e-01 2.427707463502883911e-01 -1.405999660491943359e-01 -2.918076515197753906e-01 3.362887725234031677e-02 3.381992131471633911e-02 5.662231892347335815e-02 -2.481387853622436523e-01 -1.776709258556365967e-01 -2.069191485643386841e-01 -2.079526036977767944e-01 3.704787418246269226e-02 -1.279083639383316040e-01 -1.414956599473953247e-01 9.547002613544464111e-02 1.327341198921203613e-01 1.101509183645248413e-01 -9.585320204496383667e-02 -2.424792647361755371e-01 7.037433236837387085e-02 -4.483626186847686768e-01 1.178901642560958862e-01 5.780208855867385864e-02 2.140374295413494110e-02 1.684741117060184479e-02 -1.775201410055160522e-01 7.732392754405736923e-03
1.534308344125747681e-01 6.541804224252700806e-02 -1.320178806781768799e-01 -8.553935214877128601e-03 -4.263614118099212646e-02 1.950868517160415649e-01 1.133982613682746887e-01 -5.445288866758346558e-02 -2.453016936779022217e-01 9.424926340579986572e-02 -2.146350145339965820e-01 -2.247569710016250610e-01 -3.934327661991119385e-01 7.774968445301055908e-02 9.709843248128890991e-02 1.590242385864257812e-01 9.777665883302688599e-02 -4.948245733976364136e-02 1.801860518753528595e-02 -2.747756987810134888e-02 -4.770337417721748352e-02 1.923417858779430389e-02 -1.813007146120071411e-01 -4.873010218143463135e-01 -5.708559229969978333e-02 -2.326006293296813965e-01 2.591589391231536865e-01 -1.261792480945587158e-01 2.549122571945190430e-01 -2.031553536653518677e-01 5.163680762052536011e-02 -4.852118715643882751e-02
7.570227980613708496e-02 -1.813402920961380005e-01 -2.239472046494483948e-02 -2.391198575496673584e-01 -1.219057142734527588e-01 3.837353587150573730e-01 -1.155707836151123047e-01 1.462803333997726440e-01 8.080376684665679932e-02 -3.464315831661224365e-02 -1.988921165466308594e-01 -3.189834579825401306e-02 -8.998630195856094360e-02 -2.208423912525177002e-01 -2.922299504280090332e-02 2.708400487899780273e-01 3.098099529743194580e-01 -2.646600306034088135e-01 -5.598926544189453125e-02 -8.681891858577728271e-02 -1.152233779430389404e-01 8.932083845138549805e-02 -8.477044850587844849e-02 -1.096605882048606873e-01 4.932145029306411743e-02 -1.379838287830352783e-01 -1.098894402384757996e-01 -4.512230157852172852e-01 9.299570322036743164e-02 6.348882615566253662e-02 -6.113263219594955444e-02 2.381654381752014160e-01
1.309972405433654785e-01 1.048467755317687988e-01 -1.260404437780380249e-01 -5.830025672912597656e-02 -2.103895395994186401e-01 4.162344932556152344e-01 2.098409980535507202e-01 -1.341601461172103882e-02 -2.331861406564712524e-01 -8.120618760585784912e-03 -6.768875569105148315e-02 -2.741032540798187256e-01 -3.203139305114746094e-01 2.224989794194698334e-02 1.749560981988906860e-01 3.337333351373672485e-02 1.207884624600410461e-01 -4.622865840792655945e-02 5.384350568056106567e-02 -5.069595575332641602e-02 -2.463597245514392853e-02 -2.452082745730876923e-02 -1.741240322589874268e-01 -3.511618375778198242e-01 -6.200470775365829468e-02 -2.128528207540512085e-01 3.163017928600311279e-01 -1.872859746217727661e-01 1.175342574715614319e-01 -8.664400875568389893e-02 1.840894520282745361e-01 7.304509729146957397e-02
2.981459498405456543e-01 -5.706679448485374451e-02 1.889072954654693604e-01 -8.873827010393142700e-02 1.151685491204261780e-01 3.672869503498077393e-01 2.223863601684570312e-01 1.315287873148918152e-02 7.988658547401428223e-02 1.655457019805908203e-01 -1.524456962943077087e-02 -2.787987887859344482e-01 -1.416110545396804810e-01 -1.585630625486373901e-01 6.977698206901550293e-02 2.416720837354660034e-01 2.599785923957824707e-01 -2.594859898090362549e-01 1.491386890411376953e-01 -3.569373860955238342e-02 1.704002171754837036e-01 3.358282446861267090e-01 -1.635464131832122803e-01 -9.541837871074676514e-02 -2.949276193976402283e-02 2.286127954721450806e-01 3.876908449456095695e-03 -3.708770126104354858e-02 1.113378703594207764e-01 1.584630012512207031e-01 -1.013768911361694336e-01 -8.869033306837081909e-02
7.771240919828414917e-02 -9.112715721130371094e-02 -3.611292317509651184e-02 2.665393985807895660e-02 6.267891079187393188e-02 3.668417632579803467e-01 2.924827672541141510e-02 -1.113503575325012207e-01 -1.989424377679824829e-01 1.583229601383209229e-01 -2.732919156551361084e-01 -6.681565195322036743e-02 -3.370716273784637451e-01 -1.178218871355056763e-01 -1.450174599885940552e-01 -1.071927845478057861e-01 2.400207705795764923e-02 -2.827891707420349121e-01 1.996577382087707520e-01 2.525045536458492279e-02 3.166542202234268188e-02 2.214643359184265137e-01 1.607639938592910767e-01 -4.991614818572998047e-01 1.429770439863204956e-01 -4.747363552451133728e-02 -1.899048238992691040e-01 8.585152775049209595e-02 -4.235719144344329834e-02 7.374549657106399536e-02 -5.565314088016748428e-03 9.258894622325897217e-02
5.272651836276054382e-02 1.819607019424438477e-01 1.479682885110378265e-02 8.374210447072982788e-02 -1.399737447500228882e-01 7.131666690111160278e-02 -1.117412596940994263e-01 -1.317322403192520142e-01 1.645676642656326294e-01 3.178964927792549133e-02 -2.159233093261718750e-01 -3.062741160392761230e-01 4.676647111773490906e-02 6.028673425316810608e-02 -1.124180480837821960e-01 -8.199620246887207031e-02 3.193668127059936523e-01 -3.110693395137786865e-01 4.865176230669021606e-02 -1.474456042051315308e-01 2.267731577157974243e-01 6.767500936985015869e-02 9.257925674319267273e-03 -3.207858204841613770e-01 1.820202171802520752e-01 -2.299387753009796143e-02 3.128574788570404053e-01 -1.558578908443450928e-01 2.417301833629608154e-01 -4.391561076045036316e-02 -3.090041577816009521e-01 1.229589134454727173e-01
3.250622749328613281e-01 1.465410888195037842e-01 -7.405180484056472778e-02 -9.297567605972290039e-02 -1.079025864601135254e-01 3.876876831054687500e-01 -6.730586290359497070e-02 -8.266710489988327026e-02 -2.558519542217254639e-01 1.820033490657806396e-01 3.671995922923088074e-02 3.980510681867599487e-02 -2.571593821048736572e-01 -1.392611712217330933e-01 2.386182919144630432e-02 1.874739974737167358e-01 2.087441273033618927e-02 -4.410145059227943420e-02 3.934326767921447754e-02 -1.280229389667510986e-01 -2.727963030338287354e-01 9.342287480831146240e-02 2.036318629980087280e-01 4.587731137871742249e-02 2.219161987304687500e-01 -2.221264094114303589e-01 -1.299609243869781494e-01 1.897910423576831818e-02 3.088423609733581543e-01 -1.276053208857774734e-02 -1.830441355705261230e-01 -2.659721672534942627e-01
9.655369818210601807e-02 -6.007445976138114929e-03 2.170007675886154175e-01 -8.356059342622756958e-02 -1.932737082242965698e-01 3.667592406272888184e-01 1.804391294717788696e-01 -1.930972211994230747e-03 3.999482095241546631e-01 -9.321226924657821655e-02 -1.031615138053894043e-01 -6.788582354784011841e-02 4.644496738910675049e-02 4.381232429295778275e-03 -1.194098964333534241e-01 -2.071354351937770844e-02 2.489003688097000122e-01 -2.173511981964111328e-01 2.521446906030178070e-03 4.835348948836326599e-02 -3.728812932968139648e-02 4.823607504367828369e-01 -1.364645659923553467e-01 8.943180739879608154e-02 2.861698269844055176e-01 -5.840696021914482117e-02 8.775260299444198608e-02 -1.868840008974075317e-01 3.547565266489982605e-02 -8.910831809043884277e-02 -1.454330086708068848e-01 2.962946705520153046e-02
-9.265302121639251709e-02 2.105155261233448982e-03 1.152548193931579590e-01 1.755284667015075684e-01 -1.150328963994979858e-01 4.330079555511474609e-01 6.008887290954589844e-02 1.615172326564788818e-01 2.955138385295867920e-01 3.260413929820060730e-02 1.462332010269165039e-01 -3.076567053794860840e-01 -2.554833702743053436e-02 1.207003965973854065e-01 2.228950411081314087e-01 1.039096415042877197e-01 1.623107343912124634e-01 -3.434541076421737671e-02 6.178883463144302368e-02 4.737001657485961914e-02 3.995602577924728394e-02 2.429089695215225220e-01 -1.108999829739332199e-02 -2.060488313436508179e-01 1.927597820758819580e-01 -3.250146806240081787e-01 2.725061774253845215e-01 1.577696204185485840e-01 7.030031085014343262e-02 -1.882568448781967163e-01 1.294454187154769897e-01 -3.023091144859790802e-02
1.499567031860351562e-01 1.472629904747009277e-01 1.198710277676582336e-01 -1.093029696494340897e-02 -3.669616878032684326e-01 8.997505158185958862e-02 1.885032355785369873e-01 -1.944688707590103149e-01 -3.480759263038635254e-02 -1.078302934765815735e-01 1.310216933488845825e-01 -1.759965568780899048e-01 -1.667034327983856201e-01 -2.426979839801788330e-01 1.754421368241310120e-02 -1.803860068321228027e-01 3.160571306943893433e-02 -3.282739222049713135e-01 1.144023016095161438e-01 -3.951159492135047913e-02 1.111037135124206543e-01 2.636661827564239502e-01 -4.792265892028808594e-01 -1.161269918084144592e-01 1.543427705764770508e-01 -4.012489691376686096e-02 -5.441589653491973877e-02 1.109492965042591095e-02 4.684107378125190735e-02 -2.447491884231567383e-02 -1.930040717124938965e-01 1.665279716253280640e-01
4.992413893342018127e-02 1.808110773563385010e-01 -3.632981330156326294e-02 1.361425966024398804e-03 3.785699307918548584e-01 3.529537916183471680e-01 -2.673083916306495667e-02 1.473346352577209473e-01 -9.879148751497268677e-02 -8.687404543161392212e-02 -2.797232568264007568e-01 -2.467198222875595093e-01 -1.866364330053329468e-01 5.556189268827438354e-02 -2.658085823059082031e-01 -1.351765915751457214e-02 5.963544175028800964e-02 -6.948376446962356567e-02 8.848480135202407837e-02 1.772689819335937500e-01 8.664368093013763428e-02 6.470693647861480713e-02 -4.046154022216796875e-02 -2.277932912111282349e-01 -9.879653155803680420e-02 -1.671593040227890015e-01 -1.152955889701843262e-01 -1.466813683509826660e-01 2.136865705251693726e-01 -2.914060354232788086e-01 4.774075374007225037e-02 2.996168434619903564e-01
1.984251290559768677e-01 3.179411869496107101e-03 -2.638974487781524658e-01 6.107113882899284363e-02 2.694322168827056885e-01 2.909740507602691650e-01 -7.163044810295104980e-02 6.839123554527759552e-03 2.442908287048339844e-02 1.515660993754863739e-02 -1.558809578418731689e-01 -2.618197202682495117e-01 2.859109081327915192e-02 1.434697061777114868e-01 6.587570905685424805e-02 1.732802093029022217e-01 5.079861283302307129e-01 4.427774623036384583e-02 -8.605955541133880615e-02 -1.409901827573776245e-01 7.177190482616424561e-02 7.963299751281738281e-02 -5.948671326041221619e-02 -4.012380540370941162e-02 2.067346870899200439e-01 -1.071217879652976990e-01 -1.231237947940826416e-01 -2.270178869366645813e-02 3.456706702709197998e-01 -1.194075644016265869e-01 -1.201021522283554077e-01 2.310212254524230957e-01
1.278345286846160889e-01 1.076050028204917908e-01 1.364343613386154175e-02 1.050527766346931458e-01 -9.799898415803909302e-02 3.399858474731445312e-01 4.851281270384788513e-02 -2.485342137515544891e-02 -1.662862449884414673e-01 5.577486008405685425e-02 -3.096612691879272461e-01 -6.398531794548034668e-02 -3.905514776706695557e-01 -6.995894014835357666e-02 -3.065108060836791992e-01 -1.959350407123565674e-01 3.194402456283569336e-01 4.999828338623046875e-02 9.392466396093368530e-02 6.269997358322143555e-02 -2.010767161846160889e-01 2.496751248836517334e-01 -2.616463601589202881e-01 -6.304056197404861450e-02 -6.408910453319549561e-02 -2.020084708929061890e-01 5.851725488901138306e-02 1.090457290410995483e-01 3.606060147285461426e-02 1.892936676740646362e-01 -5.950358882546424866e-02 1.370438337326049805e-01
-1.539444327354431152e-01 3.175326585769653320e-01 -4.075446724891662598e-02 2.707954309880733490e-02 -1.992918699979782104e-01 4.850362241268157959e-01 6.934073567390441895e-02 -3.573510646820068359e-01 -1.898656040430068970e-01 -5.394141189754009247e-03 -1.157395616173744202e-01 8.222866803407669067e-02 -1.665047705173492432e-01 6.914723198860883713e-03 2.687415480613708496e-01 4.083072021603584290e-02 1.349474787712097168e-01 -1.516628265380859375e-01 3.693941235542297363e-02 3.149943351745605469e-01 -5.831687152385711670e-02 6.332687288522720337e-02 6.833539158105850220e-02 -2.504830807447433472e-02 2.256473004817962646e-01 -1.870247870683670044e-01 -2.609022147953510284e-02 -4.369932413101196289e-02 1.683765798807144165e-01 -2.092671580612659454e-02 -3.208488598465919495e-02 -1.867847144603729248e-01
-3.046103287488222122e-03 1.817726045846939087e-01 -3.542757034301757812e-01 2.812089920043945312e-01 -2.536025643348693848e-01 2.849169075489044189e-01 2.674129009246826172e-01 1.272113900631666183e-02 -2.017815858125686646e-01 1.484986990690231323e-01 -1.442581564188003540e-01 -8.466979116201400757e-02 -2.006132155656814575e-01 1.662334054708480835e-01 -1.417434513568878174e-01 8.719847351312637329e-02 1.276152431964874268e-01 -3.409430384635925293e-01 -9.044651873409748077e-03 1.750399172306060791e-02 -1.260878331959247589e-02 2.233024388551712036e-01 9.083721041679382324e-02 8.023168146610260010e-02 6.883360445499420166e-02 -3.497526347637176514e-01 -3.388588503003120422e-02 -6.755563616752624512e-02 2.349532954394817352e-02 3.672717139124870300e-02 -1.629899740219116211e-01 2.013320103287696838e-03
1.005376204848289490e-01 3.877169638872146606e-02 -3.474209606647491455e-01 7.161007821559906006e-02 1.194550246000289917e-01 2.329250574111938477e-01 -2.524918019771575928e-01 4.824111983180046082e-02 3.031152486801147461e-02 1.871048212051391602e-01 -1.714102625846862793e-01 -2.916034162044525146e-01 -2.522042095661163330e-01 -2.589389681816101074e-01 -6.138074025511741638e-02 1.716906391084194183e-02 1.735966205596923828e-01 -2.565582096576690674e-01 1.589507423341274261e-02 -1.283327490091323853e-01 1.506329625844955444e-01 2.751812636852264404e-01 -1.358351111412048340e-01 -2.065290212631225586e-01 -1.213117837905883789e-01 -1.298710405826568604e-01 1.322876363992691040e-01 -2.668009698390960693e-01 9.642618149518966675e-02 -3.410295024514198303e-02 -9.811472892761230469e-02 1.741935461759567261e-01
1.904613822698593140e-01 2.599664032459259033e-01 -1.288527548313140869e-01 2.124855667352676392e-01 -2.874621748924255371e-01 2.636242806911468506e-01 -1.927893757820129395e-01 2.051118202507495880e-02 -9.569695591926574707e-02 4.394656419754028320e-02 1.718975156545639038e-01 -1.212457660585641861e-02 -3.904374241828918457e-01 1.301940530538558960e-01 5.734352394938468933e-02 -5.842866748571395874e-02 1.089253425598144531e-01 -1.699803769588470459e-01 -1.284502297639846802e-01 -7.546191662549972534e-02 -5.645124241709709167e-02 3.198663294315338135e-01 -1.299292296171188354e-01 -1.167625188827514648e-01 7.071005553007125854e-02 -2.797125577926635742e-01 -7.216023653745651245e-02 -1.670302897691726685e-01 -1.377922445535659790e-01 -8.068674243986606598e-03 -2.121386379003524780e-01 2.200478464365005493e-01
2.986055612564086914e-01 8.085512369871139526e-02 1.660884022712707520e-01 -1.770523339509963989e-01 -1.706999242305755615e-01 2.821877598762512207e-02 2.628093659877777100e-01 6.874310225248336792e-02 -8.121323585510253906e-02 -1.501404494047164917e-01 -7.320020347833633423e-03 -5.962042883038520813e-02 -1.901006847620010376e-01 1.488401275128126144e-02 -1.808266937732696533e-01 1.879089176654815674e-01 3.949218690395355225e-01 -1.447569485753774643e-02 1.886719316244125366e-01 1.920583285391330719e-02 -2.969123423099517822e-01 2.058648467063903809e-01 -2.111037522554397583e-01 -7.790169119834899902e-02 1.455522477626800537e-01 -4.292964935302734375e-02 -1.460215747356414795e-01 3.119537606835365295e-02 2.100759297609329224e-01 -8.898065984249114990e-02 8.621857315301895142e-02 3.555347025394439697e-01
2.476589381694793701e-01 -8.585216104984283447e-02 -2.737360000610351562e-01 9.578272700309753418e-02 -1.772363185882568359e-01 4.364940822124481201e-01 1.608247458934783936e-01 -1.961470693349838257e-01 8.806396275758743286e-02 7.119778543710708618e-02 2.716425955295562744e-01 -1.113749202340841293e-02 -2.019736319780349731e-01 -3.211414813995361328e-02 -2.079486548900604248e-01 2.383141964673995972e-01 1.622413098812103271e-01 -2.733681723475456238e-02 5.232042446732521057e-02 1.526283286511898041e-02 6.444385647773742676e-02 1.584714055061340332e-01 -5.229707807302474976e-02 -2.970938384532928467e-02 3.317784667015075684e-01 -6.321923434734344482e-02 -1.059714145958423615e-02 7.458984851837158203e-02 2.452845573425292969e-01 2.371968328952789307e-01 -1.754934638738632202e-01 4.912841692566871643e-02
1.021596267819404602e-01 -1.263452768325805664e-01 2.835817076265811920e-02 1.572240293025970459e-01 2.483515255153179169e-02 3.457688391208648682e-01 -1.672520786523818970e-01 1.727829873561859131e-01 -4.084777459502220154e-02 -1.435704380273818970e-01 -3.423589766025543213e-01 -6.307099014520645142e-02 -5.445502325892448425e-02 5.976933240890502930e-02 -9.417665004730224609e-02 -1.118273511528968811e-01 4.303670823574066162e-01 1.844197697937488556e-02 -1.114141196012496948e-01 -7.500153034925460815e-02 5.627312511205673218e-02 3.865514397621154785e-01 -1.068146824836730957e-01 -1.131114363670349121e-01 -2.497787773609161377e-02 -2.256900072097778320e-01 -2.936018109321594238e-01 -8.815582841634750366e-02 2.342236936092376709e-01 -4.528086632490158081e-02 2.944095805287361145e-02 1.224661543965339661e-01
1.073283031582832336e-01 2.439842075109481812e-01 -1.995412707328796387e-01 1.500834431499242783e-02 2.379637444391846657e-03 2.672802507877349854e-01 7.241535186767578125e-02 4.147551953792572021e-02 1.478527188301086426e-01 1.334856599569320679e-01 -3.436152935028076172e-01 -2.385594248771667480e-01 1.159849017858505249e-01 -3.215729445219039917e-02 3.937977552413940430e-02 -3.965744748711585999e-03 2.308933585882186890e-01 -1.933929920196533203e-01 1.557009071111679077e-01 -1.843497604131698608e-01 2.602330744266510010e-01 1.839686930179595947e-01 -8.139933645725250244e-02 -3.550398945808410645e-01 9.661083668470382690e-02 -8.210118860006332397e-02 2.195229530334472656e-01 1.599126122891902924e-02 3.145842850208282471e-01 7.601810991764068604e-02 -8.146680146455764771e-02 1.438869535923004150e-01
1.063976958394050598e-01 -2.869436051696538925e-03 7.987733115442097187e-04 1.710799336433410645e-01 -1.627487540245056152e-01 2.156654596328735352e-01 -5.703282356262207031e-02 -1.260025650262832642e-01 1.760749369859695435e-01 -1.710439920425415039e-01 -4.085557162761688232e-02 -1.117364913225173950e-01 -9.984669089317321777e-02 1.106540560722351074e-01 -9.819649159908294678e-03 -1.386153399944305420e-01 4.170430600643157959e-01 -1.573653817176818848e-01 7.269424945116043091e-02 -6.013062596321105957e-02 2.232254594564437866e-01 3.099372386932373047e-01 8.135122247040271759e-03 5.488392338156700134e-02 2.899981737136840820e-01 5.340808629989624023e-02 2.282301783561706543e-01 -1.319839209318161011e-01 3.243601322174072266e-01 2.384098619222640991e-01 8.268632739782333374e-02 2.635017335414886475e-01
8.925642073154449463e-02 -2.118915319442749023e-01 -3.226112574338912964e-02 -2.190538682043552399e-02 2.109576202929019928e-02 1.904428005218505859e-01 3.305091522634029388e-04 -1.997169405221939087e-01 4.780092090368270874e-02 1.939081549644470215e-01 -1.082000061869621277e-01 1.605058833956718445e-02 -8.278989791870117188e-02 7.758150249719619751e-02 -8.855398744344711304e-03 -9.121581166982650757e-02 1.296636760234832764e-01 7.931312173604965210e-02 2.659365534782409668e-01 -2.713162004947662354e-01 -3.004924580454826355e-02 3.009436130523681641e-01 4.415710642933845520e-02 1.239114031195640564e-01 2.592650353908538818e-01 -3.682267367839813232e-01 -6.484127044677734375e-02 -3.352064788341522217e-01 2.687261402606964111e-01 -5.994733050465583801e-02 -2.755826413631439209e-01 2.203414142131805420e-01
8.480365574359893799e-02 -4.218818247318267822e-02 5.381698906421661377e-02 1.921928524971008301e-01 -2.057547867298126221e-02 4.038826227188110352e-01 1.391589492559432983e-01 -2.124302536249160767e-01 -7.319292426109313965e-02 -1.032651513814926147e-01 2.430901974439620972e-01 1.166801154613494873e-01 -3.818889260292053223e-01 1.464534699916839600e-01 1.751649752259254456e-02 6.974641978740692139e-02 -2.258058451116085052e-02 -1.006548479199409485e-01 2.493720948696136475e-01 8.342082053422927856e-02 1.004698313772678375e-02 4.863450303673744202e-03 9.987283265218138695e-04 -7.304028421640396118e-02 3.505988419055938721e-01 -3.533275425434112549e-01 1.907217949628829956e-01 -3.729246184229850769e-02 1.816605031490325928e-01 -6.488461792469024658e-02 -1.344029698520898819e-02 2.319628745317459106e-01
1.369046568870544434e-01 7.754915952682495117e-02 -6.447996199131011963e-02 -5.870622023940086365e-02 -1.520876586437225342e-01 1.572002619504928589e-01 -3.402685523033142090e-01 3.842989355325698853e-02 1.148323640227317810e-01 5.887540429830551147e-02 1.047142073512077332e-01 -2.218411415815353394e-01 8.026777068153023720e-04 1.698273122310638428e-01 -9.734672307968139648e-02 4.332695528864860535e-02 -1.953561604022979736e-02 -4.118667840957641602e-01 2.175005711615085602e-02 -9.591111540794372559e-02 1.021513268351554871e-01 2.506686151027679443e-01 -1.777612864971160889e-01 -1.733745783567428589e-01 2.959557473659515381e-01 -1.177952904254198074e-02 -2.451339811086654663e-01 1.598760038614273071e-01 2.595040798187255859e-01 -9.889010339975357056e-03 -3.601015210151672363e-01 -2.005037665367126465e-02
5.337848886847496033e-02 1.496413648128509521e-01 3.642904013395309448e-02 1.603179275989532471e-01 -2.238607108592987061e-01 8.077378571033477783e-02 1.770107001066207886e-01 -4.976509511470794678e-02 1.063349992036819458e-01 1.023837998509407043e-01 2.040084451436996460e-01 -5.194340483285486698e-04 1.504253502935171127e-02 1.886799484491348267e-01 -1.008979603648185730e-01 1.016823202371597290e-01 5.559832975268363953e-02 -2.447820752859115601e-01 -1.841702163219451904e-01 1.653230488300323486e-01 -2.272398471832275391e-01 4.084139466285705566e-01 -1.215537935495376587e-01 -3.758753836154937744e-02 1.662295609712600708e-01 -4.072835743427276611e-01 -3.852761536836624146e-02 -1.565859615802764893e-01 3.579913973808288574e-01 -1.105773076415061951e-01 -1.145417317748069763e-01 7.495339959859848022e-02
-3.613717388361692429e-03 1.118981391191482544e-01 1.261292099952697754e-01 2.474294602870941162e-01 1.017292216420173645e-01 3.859983086585998535e-01 1.239028424024581909e-01 -2.176065742969512939e-01 1.285197585821151733e-02 -2.344340980052947998e-01 4.961541853845119476e-03 -1.095672026276588440e-01 -9.494412690401077271e-02 1.268246322870254517e-01 -1.676471978425979614e-01 -1.196607723832130432e-01 3.005789220333099365e-01 -1.085072457790374756e-01 1.706941984593868256e-02 -1.066465824842453003e-01 -2.752195894718170166e-01 1.963377445936203003e-01 9.736925363540649414e-02 -3.786929324269294739e-02 7.864625006914138794e-02 -3.196501135826110840e-01 -3.707904815673828125e-01 8.213984780013561249e-03 1.248701140284538269e-01 1.240141019225120544e-01 -1.939678490161895752e-01 1.025498379021883011e-02
1.332008838653564453e-01 3.900470584630966187e-02 -4.319282993674278259e-02 1.986055076122283936e-01 5.570477247238159180e-02 1.658183485269546509e-01 1.566374599933624268e-01 -5.208862945437431335e-02 -1.149927824735641479e-01 4.536823555827140808e-02 -3.464368283748626709e-01 1.304482575505971909e-02 -3.370054960250854492e-01 2.101496420800685883e-02 2.681513130664825439e-02 1.600140035152435303e-01 1.101159825921058655e-01 -1.477071344852447510e-01 1.395241171121597290e-01 1.341023445129394531e-01 2.894781529903411865e-02 6.988206505775451660e-02 2.154814749956130981e-01 -3.259244263172149658e-01 1.731822341680526733e-01 -3.167248666286468506e-01 -4.253712892532348633e-01 8.212403208017349243e-02 1.574161797761917114e-01 -9.770256280899047852e-02 1.472740769386291504e-01 4.461149126291275024e-02
2.683759629726409912e-01 1.853188276290893555e-01 2.558661811053752899e-02 3.569852560758590698e-02 -1.296003162860870361e-01 1.250382065773010254e-01 -2.969486266374588013e-02 9.673722088336944580e-02 2.552539706230163574e-01 2.360374033451080322e-01 -9.252290427684783936e-02 -3.366852998733520508e-01 -1.327878534793853760e-01 4.496042430400848389e-02 -8.197232335805892944e-02 -7.213310897350311279e-02 3.025387525558471680e-01 -3.203029036521911621e-01 1.936485804617404938e-02 2.650399208068847656e-01 2.109004110097885132e-01 -5.770908202975988388e-03 -1.965708332136273384e-03 -1.234275922179222107e-01 -2.010171487927436829e-02 -1.062821298837661743e-01 -3.144607692956924438e-02 1.379145979881286621e-01 4.287629425525665283e-01 5.023839697241783142e-02 3.977898880839347839e-02 1.747013479471206665e-01
3.860595524311065674e-01 -5.342152714729309082e-02 9.945010766386985779e-03 -2.554196491837501526e-02 -1.567753553390502930e-01 3.671652972698211670e-01 -3.587973117828369141e-02 -1.781755983829498291e-01 1.141953095793724060e-01 -1.036236062645912170e-01 2.361545860767364502e-01 -4.779191687703132629e-02 -1.638802736997604370e-01 -1.676495671272277832e-01 2.014051526784896851e-01 5.434281751513481140e-02 9.664949029684066772e-02 -3.372369706630706787e-02 -1.243379060178995132e-02 -2.238419093191623688e-02 1.686466187238693237e-01 9.751090407371520996e-02 -1.190266162157058716e-01 3.101022541522979736e-02 3.856272995471954346e-01 -2.391585260629653931e-01 -8.851706981658935547e-02 -2.310506850481033325e-01 1.628286242485046387e-01 1.546148657798767090e-01 -2.310368567705154419e-01 1.987045556306838989e-01
1.563085764646530151e-01 4.326773807406425476e-02 1.824538558721542358e-01 6.109773181378841400e-03 -7.423684000968933105e-02 3.302169442176818848e-01 -1.518473774194717407e-01 -6.047637015581130981e-02 -8.345202356576919556e-02 -6.512697786092758179e-02 -2.750793695449829102e-01 -2.508017122745513916e-01 -9.844683855772018433e-02 -2.215181589126586914e-01 -1.672608256340026855e-01 3.126647472381591797e-01 1.856990158557891846e-01 -3.147905468940734863e-01 6.792087107896804810e-02 -1.064677983522415161e-01 -2.266606688499450684e-01 1.755841262638568878e-02 1.072724089026451111e-01 1.023794263601303101e-01 1.025672778487205505e-01 -3.344025909900665283e-01 -9.197247773408889771e-02 -2.263309061527252197e-01 5.765489488840103149e-02 1.664808094501495361e-01 -1.399048566818237305e-01 -9.478994458913803101e-02
3.100821375846862793e-01 1.448611542582511902e-02 -1.137352064251899719e-01 1.226944997906684875e-01 1.921333372592926025e-01 1.038860529661178589e-01 2.138920426368713379e-01 -8.623392134904861450e-02 8.107382804155349731e-02 8.783974498510360718e-02 -2.949661314487457275e-01 -3.798656761646270752e-01 -2.120552659034729004e-01 1.201459541916847229e-01 -9.665183722972869873e-02 1.675143837928771973e-01 3.107004463672637939e-01 -2.893106937408447266e-01 1.550270318984985352e-01 2.433986961841583252e-02 -6.715424358844757080e-03 3.474277555942535400e-01 -1.554837375879287720e-01 -6.156374234706163406e-03 -6.100613623857498169e-02 -8.321934938430786133e-02 -1.672501415014266968e-01 -2.097636833786964417e-02 -3.231225535273551941e-02 1.881243586540222168e-01 -7.521128654479980469e-02 3.717791289091110229e-02
-2.327616810798645020e-01 2.234460860490798950e-01 -2.450819127261638641e-02 1.575965583324432373e-01 -1.134238988161087036e-01 3.740943372249603271e-01 5.476016923785209656e-02 1.143572628498077393e-01 2.310665845870971680e-01 9.304146468639373779e-02 -1.899533271789550781e-01 -3.183243423700332642e-02 -2.558061182498931885e-01 8.823407441377639771e-02 -1.733582615852355957e-01 1.226034611463546753e-01 1.318166553974151611e-01 -3.020154535770416260e-01 2.262674272060394287e-03 -1.377207599580287933e-02 -2.137830704450607300e-01 -3.166807442903518677e-02 9.571004658937454224e-02 1.970112919807434082e-01 1.286286562681198120e-01 -3.886527419090270996e-01 -2.107773870229721069e-01 -2.417767792940139771e-02 1.144140064716339111e-01 -1.334571689367294312e-01 -3.697628900408744812e-02 1.891500651836395264e-01
4.383652284741401672e-02 -5.344469845294952393e-02 -7.990742474794387817e-02 1.173138152807950974e-02 -7.871017605066299438e-02 2.674400210380554199e-01 -4.381719511002302170e-03 2.227189689874649048e-01 1.354284882545471191e-01 1.353887915611267090e-01 -1.626056879758834839e-01 -4.091819822788238525e-01 2.727376110851764679e-02 -6.149174645543098450e-02 -1.545771509408950806e-01 4.661638289690017700e-02 4.130911827087402344e-01 3.579141944646835327e-02 7.436494808644056320e-03 -1.828712671995162964e-01 2.160927951335906982e-01 3.624398410320281982e-01 9.107064455747604370e-02 -5.178020728635601699e-05 8.968599140644073486e-02 -2.628041505813598633e-01 1.089840531349182129e-01 -2.224407345056533813e-01 4.599051177501678467e-02 -2.475865632295608521e-01 1.485303323715925217e-02 7.966108620166778564e-02
-4.396332800388336182e-02 -2.137963660061359406e-02 -5.010368674993515015e-02 2.531005442142486572e-01 -2.486183345317840576e-01 9.811694920063018799e-02 -6.898675858974456787e-02 1.272652670741081238e-02 -1.172549463808536530e-02 2.746265828609466553e-01 -5.784149840474128723e-02 -2.690235376358032227e-01 -1.475394666194915771e-01 -8.626911044120788574e-02 1.412218436598777771e-02 1.152922362089157104e-01 3.349727094173431396e-01 -3.476002514362335205e-01 2.097509652376174927e-01 -1.573644876480102539e-01 -1.473799645900726318e-01 1.796940714120864868e-01 1.856184899806976318e-01 1.291490793228149414e-01 6.229108944535255432e-02 -1.794474571943283081e-01 3.920684102922677994e-03 -1.679036021232604980e-01 -5.403726547956466675e-02 -1.221671923995018005e-01 -1.158275380730628967e-01 3.977642357349395752e-01
-1.655959933996200562e-01 -4.660537466406822205e-02 -1.863723993301391602e-01 1.442002207040786743e-01 -2.405553013086318970e-01 1.615176051855087280e-01 2.508991211652755737e-02 -1.386218965053558350e-01 2.210575640201568604e-01 -1.185491830110549927e-01 -3.951171785593032837e-02 -2.132422178983688354e-01 -1.019351705908775330e-01 -4.172454401850700378e-02 7.969982922077178955e-02 1.325666755437850952e-01 1.899589300155639648e-01 -1.776264607906341553e-01 1.590249538421630859e-01 -3.516793847084045410e-01 -2.299025654792785645e-01 2.621787600219249725e-02 3.548406809568405151e-02 1.982322148978710175e-02 3.500050604343414307e-01 -2.525343596935272217e-01 8.828371763229370117e-03 2.436145246028900146e-01 1.901217550039291382e-01 -1.634028255939483643e-01 -2.886520028114318848e-01 3.739509359002113342e-02
3.184004873037338257e-02 1.667538583278656006e-01 3.270750641822814941e-01 -8.717234432697296143e-02 -2.065432071685791016e-01 3.407575786113739014e-01 2.059400826692581177e-01 -1.439145207405090332e-01 -5.141685530543327332e-02 -9.942975640296936035e-02 -5.256174504756927490e-02 -1.610700786113739014e-01 1.250914484262466431e-01 -1.226081326603889465e-01 -1.736045181751251221e-01 -4.097371920943260193e-02 8.206052333116531372e-02 1.544904895126819611e-03 1.600737720727920532e-01 1.776441931724548340e-01 2.858266532421112061e-01 2.116362154483795166e-01 -1.286600381135940552e-01 -1.330705583095550537e-01 3.824742138385772705e-02 -2.879703044891357422e-01 -3.346233367919921875e-01 -2.154181748628616333e-01 1.288059204816818237e-01 1.331445947289466858e-02 4.667361825704574585e-02 2.111635208129882812e-01
7.980678230524063110e-02 1.919724047183990479e-01 -1.229961495846509933e-02 -3.277686238288879395e-02 -1.956074535846710205e-01 4.198454022407531738e-01 2.125487178564071655e-01 -2.140004038810729980e-01 9.167654812335968018e-02 -2.037231922149658203e-01 2.569175660610198975e-01 3.174109384417533875e-03 -5.953290686011314392e-02 4.234390705823898315e-02 -1.519254595041275024e-01 -1.473180502653121948e-01 3.347066640853881836e-01 -1.353451609611511230e-01 2.064589112997055054e-01 1.993440836668014526e-01 -1.787301898002624512e-01 -2.048239298164844513e-02 3.120690211653709412e-02 -1.773984543979167938e-02 1.780173331499099731e-01 -1.250150203704833984e-01 3.281370550394058228e-02 1.106630936264991760e-01 1.800132840871810913e-01 7.014432549476623535e-02 -2.745024263858795166e-01 2.536126077175140381e-01
9.419091790914535522e-02 1.686859577894210815e-01 1.366264931857585907e-02 -3.755696117877960205e-02 -2.889876961708068848e-01 9.144870936870574951e-02 -2.537485659122467041e-01 1.583914905786514282e-01 -7.852723449468612671e-02 4.165129959583282471e-01 -9.623390436172485352e-02 -1.191668808460235596e-01 -1.047631427645683289e-01 2.991512417793273926e-02 -8.646463602781295776e-02 8.407691121101379395e-02 1.220438927412033081e-01 -2.273317873477935791e-01 2.508063018321990967e-01 -3.335979208350181580e-02 -2.868952415883541107e-02 1.175896525382995605e-01 1.568465679883956909e-02 1.802771389484405518e-01 1.597432941198348999e-01 -4.554601311683654785e-01 -5.676988884806632996e-02 -7.607615739107131958e-02 -5.629690736532211304e-02 -1.170750334858894348e-01 -1.158466190099716187e-02 3.364913463592529297e-01
1.139659211039543152e-01 1.215404272079467773e-01 -1.773691177368164062e-01 3.054298162460327148e-01 -4.317803680896759033e-01 1.364271938800811768e-01 1.559215188026428223e-01 -1.388324201107025146e-01 -6.132023409008979797e-02 -7.324375957250595093e-02 -2.840376496315002441e-01 -1.445008367300033569e-01 -3.416480422019958496e-01 -2.796914242208003998e-02 -3.782657533884048462e-02 1.047617867588996887e-01 8.095592260360717773e-02 -2.890146672725677490e-01 -2.205227687954902649e-02 1.149443257600069046e-02 -9.305698424577713013e-02 2.547838985919952393e-01 1.142795383930206299e-01 9.650191664695739746e-02 6.762517616152763367e-03 -2.972956895828247070e-01 -1.290869712829589844e-01 -9.738373011350631714e-02 1.000604107975959778e-01 -1.029891967773437500e-01 -1.887211501598358154e-01 2.837570570409297943e-02
8.530115336179733276e-02 1.810816675424575806e-01 -1.022677719593048096e-01 1.521682441234588623e-01 -1.888979040086269379e-02 3.304285109043121338e-01 -1.085707917809486389e-01 6.207770854234695435e-02 -2.835381031036376953e-02 8.484861999750137329e-02 1.599045395851135254e-01 4.783717915415763855e-02 -5.083652734756469727e-01 -4.121969267725944519e-02 1.743285730481147766e-02 -1.988038271665573120e-01 1.347018480300903320e-01 2.229053340852260590e-02 -2.137392945587635040e-02 -1.242116019129753113e-01 3.742861375212669373e-02 3.842471539974212646e-01 -1.379736810922622681e-01 -7.320240139961242676e-02 2.085366845130920410e-01 -3.013699948787689209e-01 1.949647814035415649e-02 -1.167572382837533951e-02 -1.482658833265304565e-01 1.283980458974838257e-01 -1.910382658243179321e-01 2.180702686309814453e-01
-2.160143107175827026e-01 -1.903746575117111206e-01 -1.241418197751045227e-01 2.486243546009063721e-01 -1.760673224925994873e-01 1.649525612592697144e-01 -1.765358150005340576e-01 -2.778897583484649658e-01 -6.452856212854385376e-02 1.203276365995407104e-01 -3.677834197878837585e-02 -2.873611748218536377e-01 -1.880837231874465942e-01 -2.334849089384078979e-01 3.941028192639350891e-02 2.019459903240203857e-01 -1.411189883947372437e-01 -2.175980806350708008e-01 1.132452934980392456e-01 -1.241779774427413940e-01 4.411455988883972168e-02 3.536430597305297852e-01 -6.599897146224975586e-02 -1.211904585361480713e-01 1.303299814462661743e-01 -2.089612632989883423e-01 9.927874058485031128e-02 -1.934293955564498901e-01 7.756979018449783325e-02 1.622109562158584595e-01 -2.099610865116119385e-01 1.121604889631271362e-01
-4.204174131155014038e-02 2.573800086975097656e-01 -5.308737233281135559e-02 -3.869889676570892334e-02 -2.775268256664276123e-01 5.478041172027587891e-01 1.214404590427875519e-02 -1.811385005712509155e-01 -1.195186972618103027e-01 6.306303292512893677e-02 9.672603756189346313e-02 -2.615431509912014008e-02 -1.708829253911972046e-01 1.365458220243453979e-01 4.745037108659744263e-02 -4.621222615242004395e-02 3.315457105636596680e-01 1.054549869149923325e-02 7.143441122025251389e-03 6.021718308329582214e-02 1.021408289670944214e-01 3.011143803596496582e-01 3.268899917602539062e-01 -1.507519483566284180e-01 1.959697604179382324e-01 -1.164337247610092163e-01 5.469391122460365295e-02 -1.026073694229125977e-01 -1.368243098258972168e-01 7.316965609788894653e-02 -4.956160485744476318e-02 2.569080702960491180e-02
-1.250378042459487915e-01 5.784100294113159180e-02 9.978964924812316895e-02 1.499018222093582153e-01 1.931411772966384888e-02 2.871179878711700439e-01 6.447508931159973145e-02 -1.501530557870864868e-01 3.613440692424774170e-01 2.798637747764587402e-02 6.900593638420104980e-02 -1.297686994075775146e-01 -8.879901468753814697e-02 9.584500640630722046e-02 4.090851172804832458e-02 4.174712300300598145e-01 1.557405441999435425e-01 -8.200849592685699463e-02 3.156036734580993652e-01 2.803232055157423019e-03 1.133693009614944458e-01 3.483096361160278320e-01 -6.582950800657272339e-02 -1.340856105089187622e-01 1.413319557905197144e-01 -2.444519847631454468e-01 1.408011615276336670e-01 1.877401955425739288e-02 1.191194877028465271e-01 -1.046592146158218384e-01 -1.085113361477851868e-01 -2.630430459976196289e-01
8.304057270288467407e-02 -2.084560692310333252e-01 2.566752731800079346e-01 -2.823464199900627136e-02 -2.088795602321624756e-01 2.086711525917053223e-01 1.919166892766952515e-01 2.593216486275196075e-02 -6.935882568359375000e-02 -5.324183404445648193e-02 -5.635715276002883911e-02 -1.428118646144866943e-01 -2.471758872270584106e-01 5.118711851537227631e-03 -5.050886049866676331e-02 -5.914861336350440979e-02 5.040509626269340515e-02 -1.557214856147766113e-01 -5.715220794081687927e-02 3.778514266014099121e-02 -3.940912783145904541e-01 1.490460485219955444e-01 9.310153126716613770e-02 -1.745184510946273804e-01 4.619731381535530090e-02 -4.030289649963378906e-01 -1.721041798591613770e-01 2.541496455669403076e-01 3.141153454780578613e-01 7.487650215625762939e-02 8.477697148919105530e-03 2.205611914396286011e-01
2.045698910951614380e-01 4.994188249111175537e-02 1.592004746198654175e-01 -4.579208791255950928e-02 -9.676043689250946045e-02 7.072573900222778320e-02 -1.119455471634864807e-01 -9.830136783421039581e-03 -1.946129500865936279e-01 4.133015871047973633e-02 -1.848283261060714722e-01 -2.808153927326202393e-01 -3.079679608345031738e-01 -5.433213710784912109e-02 -2.271610796451568604e-01 -1.492058932781219482e-01 4.901373982429504395e-01 -1.750438213348388672e-01 7.727151364088058472e-02 -3.528423234820365906e-02 6.882770359516143799e-02 1.931585073471069336e-01 -2.900183796882629395e-01 2.524452805519104004e-01 -1.967897415161132812e-01 -9.261905401945114136e-02 -1.542114168405532837e-01 -4.126473516225814819e-02 1.065397337079048157e-01 2.494113333523273468e-02 -2.570352144539356232e-02 1.534952074289321899e-01
1.744378805160522461e-01 9.866996854543685913e-02 -2.324902638792991638e-02 1.761455833911895752e-01 -3.057189285755157471e-01 9.812237322330474854e-02 1.186126619577407837e-01 -2.974885404109954834e-01 -8.514064550399780273e-02 -2.310668975114822388e-01 -7.146015763282775879e-02 -3.226594626903533936e-01 -2.467129379510879517e-01 -1.026466488838195801e-02 -1.331894695758819580e-01 -6.322714686393737793e-02 1.753634214401245117e-01 -2.584525346755981445e-01 -1.964050112292170525e-03 3.390015661716461182e-02 -5.616867914795875549e-03 3.425399661064147949e-01 1.148273125290870667e-01 -1.199905276298522949e-01 -2.927449345588684082e-01 -2.593488693237304688e-01 2.436220878735184669e-03 -2.010361403226852417e-01 4.517595469951629639e-02 -8.359136432409286499e-02 -1.444069296121597290e-01 5.590141192078590393e-02
-3.811128437519073486e-02 2.255591899156570435e-01 6.106839701533317566e-02 -5.374849960207939148e-02 -1.196012720465660095e-01 1.079586669802665710e-01 -1.081189364194869995e-01 2.049839356914162636e-03 -7.137241214513778687e-02 3.884207606315612793e-01 2.671090885996818542e-02 -1.453001648187637329e-01 -1.436073631048202515e-01 1.564406603574752808e-01 -3.707660362124443054e-02 9.046109765768051147e-02 1.007897034287452698e-02 -3.803984522819519043e-01 1.811836957931518555e-01 -3.251394927501678467e-01 2.904309518635272980e-02 2.495237290859222412e-01 2.203241884708404541e-01 1.386411935091018677e-01 1.207561269402503967e-01 -2.930559515953063965e-01 1.137553304433822632e-01 -1.119598224759101868e-01 9.372430294752120972e-02 -2.291123718023300171e-01 -5.250003561377525330e-02 2.583878636360168457e-01
-1.695657074451446533e-01 9.433881193399429321e-02 -2.733768224716186523e-01 1.447038054466247559e-01 -1.758732497692108154e-01 1.729727685451507568e-01 2.736090421676635742e-01 -8.150652796030044556e-02 -2.224708199501037598e-01 -2.009954005479812622e-01 -1.658161729574203491e-01 -4.959372803568840027e-02 -3.841902613639831543e-01 5.066227912902832031e-02 -8.617731183767318726e-02 8.796093612909317017e-02 2.353277355432510376e-01 -2.865325510501861572e-01 -5.997974798083305359e-02 3.394047915935516357e-02 1.100691617466509342e-03 3.406313061714172363e-01 3.143092989921569824e-02 -8.873944170773029327e-03 -5.798101425170898438e-02 -3.920494914054870605e-01 5.100608803331851959e-03 -6.045405194163322449e-02 6.108786538243293762e-02 -1.240929868072271347e-02 3.581709787249565125e-02 1.178858354687690735e-01
1.002781167626380920e-01 1.184481009840965271e-01 -3.408963382244110107e-01 8.072353899478912354e-02 1.551959514617919922e-01 2.946214079856872559e-01 4.819581750780344009e-03 8.501613885164260864e-02 -5.932776257395744324e-02 1.916779279708862305e-01 -4.917472600936889648e-02 7.375283539295196533e-02 -9.923879802227020264e-02 -3.534171879291534424e-01 -7.748662680387496948e-02 -2.681094035506248474e-02 2.651714384555816650e-01 -2.653879821300506592e-01 1.689584553241729736e-02 1.132403388619422913e-01 1.492531895637512207e-01 1.592858284711837769e-01 -2.813894450664520264e-01 -1.306969374418258667e-01 -1.934374868869781494e-02 -2.720327973365783691e-01 5.009808018803596497e-02 -5.564503744244575500e-02 1.051319167017936707e-01 2.100900858640670776e-01 -3.352784216403961182e-01 -1.030681561678647995e-02
7.268814742565155029e-02 4.353986680507659912e-02 -1.226485744118690491e-01 1.335050463676452637e-01 7.253964245319366455e-02 1.189303398132324219e-01 -5.345258116722106934e-02 7.071457803249359131e-02 3.110866062343120575e-02 1.272147148847579956e-01 -1.158872544765472412e-01 -3.831333816051483154e-01 1.128683388233184814e-01 -1.211149469017982483e-01 -1.584660857915878296e-01 -4.637014865875244141e-02 4.638639986515045166e-01 2.525871619582176208e-02 1.186657473444938660e-01 7.731937803328037262e-03 1.979893893003463745e-01 1.505517214536666870e-01 -1.261667311191558838e-01 -2.716140747070312500e-01 1.215815469622612000e-01 -1.196922585368156433e-01 -7.120003458112478256e-03 -1.674406975507736206e-01 2.946928739547729492e-01 1.087855640798807144e-02 -2.498003393411636353e-01 3.355343341827392578e-01
3.513945266604423523e-02 2.482270300388336182e-01 1.745339781045913696e-01 9.463798254728317261e-02 -1.087134480476379395e-01 1.759442836046218872e-01 -1.119765453040599823e-02 2.944428622722625732e-01 -8.817563205957412720e-02 1.064858660101890564e-01 -2.509458959102630615e-01 -2.306786626577377319e-01 -7.081799209117889404e-02 1.885058730840682983e-01 2.144785225391387939e-01 -1.188854947686195374e-01 3.409204483032226562e-01 -4.560152441263198853e-02 8.728726953268051147e-02 3.135468959808349609e-01 2.410923242568969727e-01 -4.202973563224077225e-03 -9.623967856168746948e-02 -1.706308573484420776e-01 1.071424111723899841e-01 -4.929685965180397034e-02 5.199469160288572311e-03 -9.834864735603332520e-02 2.685540318489074707e-01 -2.492537498474121094e-01 -5.452846363186836243e-02 2.248548716306686401e-01
1.279672980308532715e-01 1.543220132589340210e-01 -8.702677488327026367e-02 -6.608945131301879883e-02 2.199933379888534546e-01 2.891478240489959717e-01 1.110746059566736221e-02 -2.050450593233108521e-01 3.345390409231185913e-02 -4.785903365700505674e-05 -1.715665608644485474e-01 -2.093486934900283813e-01 1.270496398210525513e-01 -1.854627728462219238e-01 3.555424138903617859e-02 -1.340540796518325806e-01 6.771023571491241455e-02 -1.569588631391525269e-01 8.777424693107604980e-02 5.852683261036872864e-02 3.226846158504486084e-01 1.670228242874145508e-01 -1.769995093345642090e-01 -2.736755013465881348e-01 1.295860409736633301e-01 -2.617595195770263672e-01 2.343298494815826416e-01 -1.076809093356132507e-01 2.977194190025329590e-01 1.251230388879776001e-01 -2.039416134357452393e-01 2.307441681623458862e-01
1.676657199859619141e-01 -9.586239606142044067e-02 1.087564602494239807e-01 -1.098424047231674194e-01 -6.584319472312927246e-02 2.967002093791961670e-01 -1.763587892055511475e-01 2.349718362092971802e-01 2.305211126804351807e-01 -2.594126462936401367e-01 -2.168920338153839111e-01 -2.675379514694213867e-01 -1.380021423101425171e-01 -1.777618080377578735e-01 6.965829432010650635e-02 -5.730374529957771301e-02 3.116066195070743561e-02 -4.046206772327423096e-01 2.042664885520935059e-01 -7.718092203140258789e-02 1.335475742816925049e-01 9.156650304794311523e-02 -9.321127086877822876e-02 -1.763663142919540405e-01 2.836208939552307129e-01 -1.450404673814773560e-01 1.452197879552841187e-01 1.707940101623535156e-01 1.707788556814193726e-01 -3.953090310096740723e-02 3.713397309184074402e-02 7.993509992957115173e-03
-3.065230324864387512e-02 2.171861380338668823e-01 -3.223389983177185059e-01 4.394698143005371094e-02 -1.408001333475112915e-01 1.870225369930267334e-01 6.930448580533266068e-03 -3.066707402467727661e-02 7.572101801633834839e-02 1.398716270923614502e-01 -1.948033422231674194e-01 -1.791111677885055542e-01 1.292462050914764404e-01 -5.572163686156272888e-02 -3.017166256904602051e-02 -1.136669665575027466e-01 2.589732706546783447e-01 -1.111115142703056335e-01 1.675055325031280518e-01 -1.150492876768112183e-01 2.588825821876525879e-01 2.481475025415420532e-01 -2.388275563716888428e-01 -3.071337938308715820e-01 2.180566824972629547e-02 -1.148958504199981689e-01 1.000854596495628357e-01 -5.163886025547981262e-02 4.472056925296783447e-01 9.250496514141559601e-03 -3.007625415921211243e-02 -1.824325472116470337e-01
7.639977335929870605e-02 2.388192415237426758e-01 -1.100704744458198547e-01 8.349353075027465820e-02 5.775110051035881042e-02 3.343670070171356201e-01 -2.280546166002750397e-02 5.860798992216587067e-03 5.151113867759704590e-02 6.757201254367828369e-02 -2.144069969654083252e-01 -1.809088885784149170e-01 9.502775222063064575e-02 -3.359269723296165466e-02 3.441093489527702332e-02 -7.799880206584930420e-02 1.317266374826431274e-01 -2.487010657787322998e-01 3.623846471309661865e-01 -4.329751059412956238e-02 3.466663062572479248e-01 1.455501019954681396e-01 -2.426798343658447266e-01 -2.935574054718017578e-01 -5.151234217919409275e-04 -8.738365024328231812e-02 -1.725853607058525085e-02 -4.306153953075408936e-02 3.620354235172271729e-01 6.020960584282875061e-02 -2.036297917366027832e-01 1.192676275968551636e-01
2.806505858898162842e-01 4.514497146010398865e-02 8.437227457761764526e-02 -3.627856373786926270e-01 -5.973663181066513062e-02 -4.406812041997909546e-02 1.379285901784896851e-01 -1.306651830673217773e-01 -1.031267940998077393e-01 -9.710751473903656006e-02 -9.189845621585845947e-02 -1.492077708244323730e-01 -1.982739567756652832e-01 -4.127796888351440430e-01 9.740311652421951294e-02 6.344863027334213257e-02 1.796125322580337524e-01 -1.115775480866432190e-01 -3.186134248971939087e-02 -2.695467323064804077e-02 -2.307102829217910767e-01 1.969743967056274414e-01 -3.501121997833251953e-01 -1.087049394845962524e-01 1.587230563163757324e-01 -3.338528871536254883e-01 -5.928212776780128479e-02 3.086730465292930603e-02 1.772161573171615601e-01 4.170558601617813110e-02 1.331418007612228394e-01 2.790103899314999580e-03
2.672627270221710205e-01 2.674286365509033203e-01 -2.401051074266433716e-01 -5.064048990607261658e-02 -5.881577357649803162e-02 3.514438569545745850e-01 1.052308082580566406e-01 1.600797846913337708e-02 4.552371427416801453e-02 7.576059550046920776e-02 -2.597927451133728027e-01 -9.669034928083419800e-02 4.561593383550643921e-02 -3.117564320564270020e-01 2.274215370416641235e-01 -8.890094235539436340e-03 1.980737745761871338e-01 -1.321199238300323486e-01 1.361586451530456543e-01 2.538387663662433624e-03 1.700795590877532959e-01 -1.343138366937637329e-01 -6.950305402278900146e-02 -1.341021507978439331e-01 -6.949569797143340111e-04 -4.776822030544281006e-02 -1.653169654309749603e-02 -1.035657003521919250e-01 4.171014428138732910e-01 -1.118960455060005188e-01 -1.619949787855148315e-01 2.275432348251342773e-01
1.119535714387893677e-01 1.694820523262023926e-01 1.602627038955688477e-01 8.744968217797577381e-04 2.163912169635295868e-02 2.407987266778945923e-01 -1.624809652566909790e-01 -9.947481006383895874e-02 -2.799375355243682861e-01 2.953708469867706299e-01 -2.591137215495109558e-02 -2.872671186923980713e-01 -1.103609129786491394e-01 1.543745864182710648e-02 -1.271920949220657349e-01 3.457916080951690674e-01 4.647781252861022949e-01 -2.821082472801208496e-01 4.295265674591064453e-02 -7.554384320974349976e-02 -1.649331673979759216e-02 1.402782946825027466e-01 -2.459239363670349121e-01 -3.573613986372947693e-02 -7.796870917081832886e-02 -2.135994471609592438e-02 -4.619741067290306091e-02 -5.065334215760231018e-02 1.124422904103994370e-02 1.299721747636795044e-01 -1.679929643869400024e-01 1.429538941010832787e-03
9.640017896890640259e-02 -8.140177279710769653e-02 1.755691505968570709e-02 -1.962600648403167725e-01 -9.415426105260848999e-02 4.087255001068115234e-01 1.184354126453399658e-01 -4.383317008614540100e-02 -2.407075315713882446e-01 2.074308246374130249e-01 -2.599096596240997314e-01 9.780699014663696289e-02 -1.181231513619422913e-01 1.680509187281131744e-02 -2.025809511542320251e-02 8.109539002180099487e-02 -1.528425700962543488e-02 1.548860967159271240e-02 2.528209388256072998e-01 -9.112107567489147186e-03 3.852995485067367554e-02 2.404468506574630737e-01 -1.102962158620357513e-02 -2.692252397537231445e-01 1.650418043136596680e-01 -3.749382793903350830e-01 -2.135572731494903564e-01 2.961309850215911865e-01 -1.196007207036018372e-01 -3.828715533018112183e-02 -3.502234816551208496e-02 1.989538222551345825e-01
-6.691275537014007568e-02 -1.526245381683111191e-02 -6.924653798341751099e-02 8.961671590805053711e-02 -4.249919354915618896e-01 1.261224597692489624e-01 -8.978524059057235718e-02 -2.260598242282867432e-01 2.068855315446853638e-01 -1.757154986262321472e-02 8.239153772592544556e-02 -1.311296522617340088e-01 -2.264524400234222412e-01 4.240549635142087936e-03 -1.367369946092367172e-02 -3.122830204665660858e-02 2.060479670763015747e-01 -2.106653153896331787e-01 3.761021494865417480e-01 2.636144757270812988e-01 -1.090148240327835083e-01 1.642804890871047974e-01 -7.288821041584014893e-02 1.046461090445518494e-01 1.922203451395034790e-01 -1.491091847419738770e-01 1.546390652656555176e-01 1.103087142109870911e-01 1.993400007486343384e-01 2.365506738424301147e-01 -1.856525540351867676e-01 1.699398159980773926e-01
2.253895699977874756e-01 1.703037917613983154e-01 -1.471873074769973755e-01 -2.485707029700279236e-02 -2.765721678733825684e-01 2.968726754188537598e-01 2.085696309804916382e-01 1.473120003938674927e-01 -1.328452825546264648e-01 1.019053384661674500e-01 -3.658491671085357666e-01 -2.167639434337615967e-01 -1.719209849834442139e-01 6.908427178859710693e-02 5.542606860399246216e-02 -3.922199830412864685e-02 1.840932369232177734e-01 -7.448667287826538086e-02 1.981856524944305420e-01 9.870821982622146606e-02 1.942527666687965393e-02 -1.061579808592796326e-01 3.099136240780353546e-02 -1.659003347158432007e-01 2.270614653825759888e-01 -3.353497013449668884e-02 2.612820863723754883e-01 -3.900238126516342163e-02 3.309888541698455811e-01 -1.149644777178764343e-01 -2.710744179785251617e-02 2.138127237558364868e-01
1.590983271598815918e-01 -1.792439632117748260e-02 3.158315271139144897e-02 -3.132554143667221069e-02 -1.540512293577194214e-01 2.120338231325149536e-01 7.722301036119461060e-02 -4.445159435272216797e-02 7.047952711582183838e-02 -1.747234761714935303e-01 -1.479934900999069214e-01 2.448223382234573364e-01 -1.450687199831008911e-01 1.175856566987931728e-03 7.111723721027374268e-02 9.089850634336471558e-02 2.353725284337997437e-01 4.105389118194580078e-02 2.898772247135639191e-02 1.297339797019958496e-01 -2.252939343452453613e-01 4.185032546520233154e-01 -2.712458074092864990e-01 -3.231315612792968750e-01 5.044274404644966125e-02 -2.452752888202667236e-01 -2.078765332698822021e-01 1.351695060729980469e-01 2.254437357187271118e-01 -2.183963172137737274e-02 1.815142929553985596e-01 2.386865019798278809e-01
-8.285953104496002197e-02 1.043181493878364563e-02 -5.461143702268600464e-02 -3.261121213436126709e-01 -1.061193719506263733e-01 3.006729185581207275e-01 -1.003155112266540527e-01 -5.751170590519905090e-02 -6.337599456310272217e-02 -4.300947487354278564e-02 -3.521132767200469971e-01 -2.437495440244674683e-01 -2.395093441009521484e-01 5.577608942985534668e-02 -1.068169772624969482e-01 1.457200944423675537e-02 2.334254682064056396e-01 -9.432299435138702393e-02 -8.730865269899368286e-02 -6.653590500354766846e-02 1.457609087228775024e-01 2.567825317382812500e-01 -1.273274570703506470e-01 -9.585947543382644653e-02 1.087186187505722046e-01 -1.221322491765022278e-01 2.501614987850189209e-01 3.307395428419113159e-02 3.026337027549743652e-01 -3.144567608833312988e-01 1.885967999696731567e-01 5.317029356956481934e-02
1.398426741361618042e-01 1.445258557796478271e-01 -8.414576202630996704e-02 2.237082719802856445e-01 -2.536094486713409424e-01 7.982875406742095947e-02 2.124107331037521362e-01 -1.341791003942489624e-01 -1.704612225294113159e-01 5.855808034539222717e-02 -2.719801664352416992e-01 -1.494814157485961914e-01 -3.656787276268005371e-01 1.170034334063529968e-01 -1.077892631292343140e-01 -4.342028871178627014e-03 7.345744967460632324e-02 -2.715639173984527588e-01 3.540747240185737610e-02 2.726349793374538422e-02 -6.190408393740653992e-02 2.217879295349121094e-01 -4.318502172827720642e-02 8.478043228387832642e-02 -2.833341993391513824e-02 -3.169180154800415039e-01 -2.034140527248382568e-01 -3.516573011875152588e-01 1.387472301721572876e-01 -1.651900559663772583e-01 -1.149831563234329224e-01 1.072918176651000977e-01
1.454860419034957886e-01 2.748625874519348145e-01 1.651750691235065460e-02 -8.600999414920806885e-02 -1.054370850324630737e-01 4.503877162933349609e-01 1.494822204113006592e-01 -9.526764973998069763e-03 -2.630634605884552002e-01 -1.420148015022277832e-01 1.631190627813339233e-01 1.177684869617223740e-02 1.030605509877204895e-01 -9.727892279624938965e-02 -4.578083381056785583e-02 -6.270536780357360840e-02 1.136722192168235779e-01 -7.844754308462142944e-02 -7.324596494436264038e-02 7.921729236841201782e-03 -2.897197306156158447e-01 2.921836078166961670e-01 3.771800175309181213e-02 -2.823094129562377930e-01 1.572881937026977539e-01 -6.071376800537109375e-02 -2.335223108530044556e-01 1.652809083461761475e-01 2.122305184602737427e-01 -1.494467109441757202e-01 -2.537655532360076904e-01 -1.586196158314123750e-04
1.917101144790649414e-01 1.992621421813964844e-01 -3.511544167995452881e-01 -1.138168573379516602e-01 -9.655462577939033508e-03 1.282609999179840088e-01 1.660414487123489380e-01 2.934353649616241455e-01 -7.689289748668670654e-02 2.490793317556381226e-01 -6.339136511087417603e-02 6.846502888947725296e-03 -3.136710822582244873e-01 -2.886375486850738525e-01 9.207460284233093262e-02 -3.903850540518760681e-02 1.177683398127555847e-01 -3.349413275718688965e-01 -5.250622332096099854e-02 -1.270308196544647217e-01 -2.641843073070049286e-02 3.127598464488983154e-01 -8.966376632452011108e-02 4.104753583669662476e-02 1.215569302439689636e-01 -6.213859468698501587e-02 -6.389885395765304565e-02 -7.158918678760528564e-02 2.960286140441894531e-01 6.919842958450317383e-02 -2.108876407146453857e-02 1.394177526235580444e-01
9.222615510225296021e-02 3.516998887062072754e-01 3.594150021672248840e-02 1.481422036886215210e-01 -9.578925371170043945e-02 3.704985976219177246e-01 4.675502702593803406e-02 -2.454286366701126099e-01 -2.958011813461780548e-03 1.774835884571075439e-01 5.293468758463859558e-02 -4.050220176577568054e-02 -1.460480242967605591e-01 1.735412478446960449e-01 -1.008215695619583130e-01 1.514514535665512085e-02 2.255367487668991089e-01 -1.518837362527847290e-01 3.146007657051086426e-01 -2.488395199179649353e-02 -5.883972626179456711e-03 1.180167719721794128e-01 -1.576506495475769043e-01 -8.352264016866683960e-02 2.108274102210998535e-01 -3.153004646301269531e-01 -1.574593782424926758e-01 -1.564147323369979858e-01 -2.366055548191070557e-01 2.245031297206878662e-01 1.322349309921264648e-01 3.991040214896202087e-02
-5.901092663407325745e-02 2.849620580673217773e-01 -2.332974784076213837e-02 -9.204687178134918213e-02 -3.105285465717315674e-01 4.667046070098876953e-01 3.604045510292053223e-02 -3.739002048969268799e-01 -2.357243746519088745e-01 -8.433422446250915527e-02 3.984186332672834396e-03 -3.797096759080886841e-02 -2.136733978986740112e-01 1.071240976452827454e-01 9.994713217020034790e-02 -2.045018598437309265e-02 2.226700633764266968e-01 5.324433371424674988e-02 -1.075981855392456055e-01 -2.952770516276359558e-02 -1.214239522814750671e-01 9.534472972154617310e-02 1.851706504821777344e-01 -2.086815237998962402e-01 1.862018853425979614e-01 -2.877823710441589355e-01 5.569430440664291382e-02 -1.144916191697120667e-01 -8.497015573084354401e-03 -4.319259896874427795e-02 -1.696744002401828766e-02 -1.296843588352203369e-01
7.919055968523025513e-02 -9.355512261390686035e-02 7.089066505432128906e-02 -4.035118909087032080e-04 -7.936751097440719604e-02 2.683603465557098389e-01 -2.692460417747497559e-01 6.028026342391967773e-02 2.402399033308029175e-01 -1.165374144911766052e-01 6.785140838474035263e-03 -3.491546511650085449e-01 -9.859196841716766357e-02 4.025110229849815369e-02 6.829136610031127930e-02 -3.590024774894118309e-03 1.104671135544776917e-01 -3.610310852527618408e-01 -6.327655911445617676e-02 3.786027431488037109e-02 -1.821970945456996560e-04 1.116068586707115173e-01 -1.000705286860466003e-01 3.394220396876335144e-02 3.243620097637176514e-01 -4.089992120862007141e-02 -1.245682537555694580e-01 1.741304993629455566e-01 4.395817518234252930e-01 3.129305317997932434e-02 -2.969450056552886963e-01 9.758562594652175903e-02
-3.896554186940193176e-02 -2.191606611013412476e-01 1.516591608524322510e-01 -9.985005110502243042e-02 2.005193009972572327e-02 1.787669211626052856e-01 1.045916900038719177e-01 -1.082571819424629211e-01 -1.030021905899047852e-01 4.878101944923400879e-01 2.162582240998744965e-02 -1.063279435038566589e-01 -1.005786880850791931e-01 3.260020911693572998e-02 9.023965336382389069e-03 -1.133682653307914734e-01 1.637913882732391357e-01 9.848677366971969604e-02 1.257698386907577515e-01 -7.070505619049072266e-02 6.412348151206970215e-02 1.414871960878372192e-01 -2.299753949046134949e-02 -1.114776134490966797e-01 1.887308359146118164e-01 -2.657649815082550049e-01 -1.344968825578689575e-01 -2.157704830169677734e-01 3.595404922962188721e-01 -2.397036924958229065e-02 -3.968999087810516357e-01 1.590771377086639404e-01
2.038025557994842529e-01 7.124315947294235229e-02 -1.792067140340805054e-01 3.382929787039756775e-02 1.454486101865768433e-01 2.539505064487457275e-01 -7.527098804712295532e-02 1.870540529489517212e-01 -1.299145966768264771e-01 1.034053787589073181e-01 3.009810484945774078e-02 3.628020733594894409e-02 -1.179119199514389038e-01 2.003099303692579269e-03 6.888231635093688965e-02 1.255281120538711548e-01 3.136140108108520508e-01 -3.526855111122131348e-01 -4.336725175380706787e-02 -4.269196186214685440e-03 2.319980412721633911e-02 1.144025623798370361e-01 2.735239639878273010e-02 -1.841436028480529785e-01 3.150126710534095764e-02 -3.927117288112640381e-01 -1.038401126861572266e-01 -2.622309029102325439e-01 -1.357594784349203110e-02 4.059607386589050293e-01 -1.829509437084197998e-01 1.532356739044189453e-01
1.016401126980781555e-01 -1.258909553289413452e-01 3.061525523662567139e-02 8.756300806999206543e-02 -7.906582206487655640e-02 1.035106256604194641e-01 -9.989355504512786865e-02 -1.645125448703765869e-01 2.408353053033351898e-02 1.037605979945510626e-04 -9.594453871250152588e-02 -9.755735844373703003e-02 -3.218987025320529938e-03 -2.988037653267383575e-02 -2.062142789363861084e-01 -5.052695795893669128e-02 4.174742698669433594e-01 -1.403065770864486694e-01 4.468313977122306824e-02 -1.249712035059928894e-01 2.686193585395812988e-01 1.625975519418716431e-01 6.512320041656494141e-02 -1.838188618421554565e-01 3.404041528701782227e-01 -1.693667769432067871e-01 7.510605733841657639e-03 -1.160244569182395935e-01 3.075719177722930908e-01 2.515613138675689697e-01 -3.290942609310150146e-01 2.710154652595520020e-01
-1.622240096330642700e-01 1.525843292474746704e-01 4.799029231071472168e-02 2.668406255543231964e-02 -1.424523741006851196e-01 6.478206813335418701e-02 -1.360243856906890869e-01 -1.196401417255401611e-01 2.447559535503387451e-01 2.129597812891006470e-01 -2.787295356392860413e-02 -2.763306722044944763e-02 -2.188150584697723389e-01 2.796459943056106567e-02 -1.357023715972900391e-01 3.131141960620880127e-01 9.950841218233108521e-02 -2.638755440711975098e-01 7.569358497858047485e-02 -4.791138693690299988e-02 1.905547454953193665e-02 2.311551421880722046e-01 -9.241611510515213013e-02 6.775458157062530518e-02 1.147682070732116699e-01 -5.332165360450744629e-01 -4.778882861137390137e-02 7.700438797473907471e-02 1.261501908302307129e-01 -3.058321774005889893e-01 -2.092542797327041626e-01 -6.885305792093276978e-02
1.859606951475143433e-01 -1.741879060864448547e-02 5.097997188568115234e-02 -2.105248533189296722e-02 -8.529725670814514160e-02 4.525896906852722168e-01 8.628344535827636719e-02 2.401342429220676422e-02 -6.341791898012161255e-02 -5.747393146157264709e-02 -8.659484982490539551e-02 -3.063686564564704895e-02 -3.025106526911258698e-02 8.978756517171859741e-02 1.611225306987762451e-01 2.462016791105270386e-01 1.982775330543518066e-01 -2.357722073793411255e-01 1.346731036901473999e-01 1.073774695396423340e-01 -3.030996918678283691e-01 1.045275181531906128e-01 7.599332928657531738e-02 -2.806595340371131897e-02 2.719257771968841553e-01 -2.757758134976029396e-03 -3.528368771076202393e-01 -2.267927676439285278e-02 2.388682067394256592e-01 3.080006241798400879e-01 -1.771820485591888428e-01 1.200865954160690308e-01
2.279940694570541382e-01 -9.742496162652969360e-02 -3.450098633766174316e-01 1.868384890258312225e-02 -5.488968640565872192e-02 8.680217713117599487e-02 -9.847277402877807617e-02 3.844084590673446655e-02 3.309484943747520447e-02 -8.384495973587036133e-02 6.702256947755813599e-02 1.191309168934822083e-01 -2.752354145050048828e-01 -1.026419363915920258e-02 7.378658652305603027e-02 7.400777190923690796e-02 2.224317640066146851e-01 -3.231158256530761719e-01 5.995605140924453735e-02 -4.709917306900024414e-02 2.586901001632213593e-02 2.553755044937133789e-01 -9.319587796926498413e-02 -2.294687330722808838e-01 8.916735649108886719e-02 -4.204938709735870361e-01 -1.675462424755096436e-01 -2.243292182683944702e-01 -2.019837312400341034e-02 1.226499602198600769e-01 -1.659857183694839478e-01 3.012464940547943115e-01
-2.455803379416465759e-02 1.575777232646942139e-01 -9.805385023355484009e-02 1.525176018476486206e-01 -9.563806466758251190e-03 1.255312114953994751e-01 -1.827549338340759277e-01 -1.608198881149291992e-01 1.218749806284904480e-01 -9.890889376401901245e-02 -2.495640814304351807e-01 -1.173301264643669128e-01 -2.989368326961994171e-02 8.949367329478263855e-03 -2.983223879709839821e-03 -2.320434302091598511e-01 1.662030816078186035e-01 -1.771412342786788940e-01 1.051456853747367859e-01 -1.609041243791580200e-01 1.295943409204483032e-01 3.501956462860107422e-01 -1.605788171291351318e-01 -2.587255835533142090e-01 1.376841962337493896e-02 -1.266565769910812378e-01 2.111222594976425171e-01 -1.025851815938949585e-01 4.461220204830169678e-01 -2.018150836229324341e-01 -6.272070575505495071e-03 -2.680310308933258057e-01
1.205472573637962341e-01 3.318085148930549622e-02 -2.682516351342201233e-02 -7.917816191911697388e-02 -3.006918132305145264e-01 3.252684175968170166e-01 3.148354887962341309e-01 8.986807614564895630e-02 9.385933168232440948e-03 -1.625566929578781128e-02 3.942298516631126404e-02 -3.071760535240173340e-01 -1.712364256381988525e-01 1.012431830167770386e-01 9.088951349258422852e-02 -6.674297899007797241e-02 3.930158317089080811e-01 2.197199873626232147e-02 2.918544709682464600e-01 -1.619926653802394867e-02 -7.559339702129364014e-02 7.630707323551177979e-02 7.261608261615037918e-04 -4.574293196201324463e-01 -2.231695130467414856e-02 -1.267358660697937012e-01 1.380878835916519165e-01 -1.421042978763580322e-01 7.238870114088058472e-02 1.533858850598335266e-02 1.226191967725753784e-02 -5.293459445238113403e-02
1.939333975315093994e-02 -4.491443559527397156e-02 -7.186250388622283936e-02 4.755843803286552429e-02 6.699841469526290894e-02 3.335117399692535400e-01 2.229957133531570435e-01 -1.411846131086349487e-01 -5.190436169505119324e-02 7.021735608577728271e-02 1.618834733963012695e-01 -3.430708050727844238e-01 -3.548654913902282715e-01 1.466757208108901978e-01 -2.274254523217678070e-02 -1.101355403661727905e-01 3.709738254547119141e-01 -1.401832848787307739e-01 1.318005751818418503e-02 -9.827196598052978516e-02 -3.326446712017059326e-01 1.384914070367813110e-01 -8.179424703121185303e-02 1.983937993645668030e-02 1.603451743721961975e-02 -5.736030265688896179e-02 -2.387588620185852051e-01 -6.281384825706481934e-02 -2.463165074586868286e-01 -3.081473708152770996e-02 7.804916054010391235e-02 2.386437207460403442e-01
4.749448969960212708e-02 -1.170920133590698242e-01 -1.477164030075073242e-01 4.714792221784591675e-02 -1.127382293343544006e-01 1.525233983993530273e-01 2.066105306148529053e-01 -6.629499047994613647e-02 -4.834359884262084961e-02 3.898366540670394897e-02 -2.197913229465484619e-01 6.953638792037963867e-02 -1.021529436111450195e-01 1.486876010894775391e-01 5.653298273682594299e-02 -6.602317839860916138e-02 3.271960839629173279e-02 -7.404641807079315186e-02 2.319969795644283295e-02 3.168246150016784668e-02 7.838308811187744141e-02 2.334737330675125122e-01 -7.764741033315658569e-02 -2.824105024337768555e-01 1.956598609685897827e-01 -6.075363159179687500e-01 -1.952633857727050781e-01 3.702103793621063232e-01 5.387185513973236084e-02 -8.673890680074691772e-02 -8.085346221923828125e-02 1.605364382266998291e-01
6.842585653066635132e-02 1.405349373817443848e-01 1.439749747514724731e-01 -1.759380847215652466e-01 -2.123355418443679810e-01 2.569273710250854492e-01 1.406242847442626953e-01 9.675898402929306030e-02 -1.015676334500312805e-01 9.890604019165039062e-02 -2.093693017959594727e-01 -2.984472513198852539e-01 -9.093598276376724243e-02 -4.819913301616907120e-03 1.290729492902755737e-01 -7.322391122579574585e-02 3.184462487697601318e-01 -7.766593713313341141e-03 1.240883246064186096e-01 -1.813181042671203613e-01 -9.542728215456008911e-02 1.281677782535552979e-01 -1.100770756602287292e-01 -4.883576035499572754e-01 -9.179615974426269531e-02 -3.411952778697013855e-02 1.472674906253814697e-01 -2.129522114992141724e-01 2.293006777763366699e-01 -1.139856502413749695e-01 -9.432111680507659912e-02 -1.528056263923645020e-01
8.710499107837677002e-02 -2.266789674758911133e-01 4.570458084344863892e-02 -9.727884083986282349e-02 -1.394276618957519531e-01 2.511797547340393066e-01 -2.078232765197753906e-01 -7.251066714525222778e-02 2.159951031208038330e-01 5.572663620114326477e-02 1.032508090138435364e-01 -2.013407498598098755e-01 -4.646515473723411560e-02 -1.607475876808166504e-01 -2.019128650426864624e-01 -1.169784441590309143e-01 3.513103127479553223e-01 -2.400091439485549927e-01 1.613090783357620239e-01 -6.595226377248764038e-02 4.929528757929801941e-02 -6.048035807907581329e-03 -3.495958819985389709e-02 -8.331816643476486206e-02 2.998660504817962646e-01 -6.884491443634033203e-02 -1.098641101270914078e-02 -9.624180197715759277e-02 2.926018536090850830e-01 1.242162585258483887e-01 -3.531269431114196777e-01 2.515495419502258301e-01
1.673533581197261810e-02 -7.695354521274566650e-02 -4.622279107570648193e-02 -8.376267552375793457e-02 -1.480148434638977051e-01 2.431627959012985229e-01 2.428182959556579590e-01 1.678258776664733887e-01 1.794371604919433594e-01 4.294572770595550537e-01 -2.108440361917018890e-02 -1.989079117774963379e-01 -1.112414300441741943e-01 1.765066832304000854e-01 1.298666596412658691e-01 1.142120063304901123e-01 1.443981379270553589e-01 -1.589463800191879272e-01 1.604389697313308716e-01 -4.868874698877334595e-02 9.929005801677703857e-02 -1.010144650936126709e-01 4.151722416281700134e-02 -2.425486594438552856e-02 2.671802975237369537e-02 -3.343977630138397217e-01 1.308535933494567871e-01 -3.166718482971191406e-01 3.199665844440460205e-01 -1.141019538044929504e-01 -1.082659140229225159e-01 1.809533983469009399e-01
1.872739344835281372e-01 1.056357547640800476e-01 -4.594304785132408142e-02 -4.051081836223602295e-02 -6.901098787784576416e-02 2.569436840713024139e-02 1.048747822642326355e-01 -1.220671907067298889e-01 -3.335807621479034424e-01 -1.129908710718154907e-01 -3.839528560638427734e-02 1.608830541372299194e-01 -2.666197717189788818e-01 -9.556146105751395226e-04 9.316693758592009544e-04 -1.230247095227241516e-01 3.110091388225555420e-01 -1.086376830935478210e-01 2.135490775108337402e-01 -2.641881816089153290e-02 -8.053882420063018799e-02 3.241812884807586670e-01 9.489293396472930908e-02 -8.623046427965164185e-02 -1.600430160760879517e-02 -5.133871436119079590e-01 1.373608261346817017e-01 -1.000362336635589600e-01 1.384353339672088623e-01 -5.658750236034393311e-02 -2.604337930679321289e-01 1.238217055797576904e-01
2.118082791566848755e-01 1.162669658660888672e-01 9.924380108714103699e-03 -7.510042190551757812e-02 -1.721562743186950684e-01 2.400095611810684204e-01 -1.743308603763580322e-01 6.752490997314453125e-03 -9.607909619808197021e-02 2.280763983726501465e-01 -1.058545336127281189e-01 -2.538896203041076660e-01 2.055129967629909515e-02 -4.088959470391273499e-02 5.424511432647705078e-02 5.428206920623779297e-01 4.241813719272613525e-01 -2.381267845630645752e-01 3.060309216380119324e-02 8.974339812994003296e-02 -9.196479618549346924e-02 2.147819995880126953e-01 -6.495289504528045654e-02 -4.835028201341629028e-02 -7.766988128423690796e-02 -9.255122393369674683e-02 -1.283703446388244629e-01 8.992339670658111572e-02 -3.851702064275741577e-02 5.902952700853347778e-02 3.290962055325508118e-02 1.720771491527557373e-01
-2.267127335071563721e-01 1.279499731026589870e-03 -2.385563254356384277e-01 2.076504677534103394e-01 -2.192591428756713867e-01 3.234731256961822510e-01 -5.607631802558898926e-02 -2.354138195514678955e-01 -3.159181177616119385e-01 1.009233295917510986e-01 -8.814105391502380371e-02 -1.549808531999588013e-01 -1.518383622169494629e-01 -2.037830799818038940e-01 -9.222130477428436279e-02 6.939829885959625244e-02 -6.932818144559860229e-02 -1.926593035459518433e-01 1.712997406721115112e-01 -1.206918731331825256e-01 -1.144433021545410156e-01 2.447641491889953613e-01 1.838917657732963562e-02 -1.145375194028019905e-03 1.198406442999839783e-01 -4.064163565635681152e-01 -3.913548588752746582e-02 -1.331516504287719727e-01 -5.453120172023773193e-02 -9.219116717576980591e-02 -2.189752608537673950e-01 -1.472574286162853241e-02
-2.755823433399200439e-01 1.705080121755599976e-01 2.218713760375976562e-01 -7.854256778955459595e-02 -1.401675790548324585e-01 4.645584821701049805e-01 -2.290795296430587769e-01 -5.571865662932395935e-02 1.504281610250473022e-01 7.451399415731430054e-02 -3.153312504291534424e-01 -1.204579696059226990e-01 7.382023148238658905e-03 -4.093771427869796753e-02 -4.366347938776016235e-02 6.865166872739791870e-02 2.222735881805419922e-01 -9.476915001869201660e-02 3.137637302279472351e-02 1.904478967189788818e-01 2.320840582251548767e-02 3.500243127346038818e-01 -3.051261603832244873e-01 7.351746410131454468e-02 1.125657632946968079e-01 -5.809511989355087280e-02 3.369275480508804321e-02 -2.269578725099563599e-01 4.725526645779609680e-02 -1.266622170805931091e-02 -9.764635562896728516e-02 1.561358105391263962e-02
1.124187558889389038e-01 2.332878112792968750e-02 -2.218564748764038086e-01 2.517397999763488770e-01 -1.480484604835510254e-01 2.353318035602569580e-01 -7.648451626300811768e-02 5.045359209179878235e-02 2.934335730969905853e-02 4.151182994246482849e-02 -2.586121484637260437e-02 -2.083062678575515747e-01 -3.316693007946014404e-02 -4.607259109616279602e-02 -9.190246462821960449e-02 -1.600987315177917480e-01 3.061110973358154297e-01 -3.932650014758110046e-02 1.433530896902084351e-01 -6.787656992673873901e-02 3.247326910495758057e-01 1.432279795408248901e-01 -3.030147850513458252e-01 -3.201065063476562500e-01 -1.294806972146034241e-02 -2.190445959568023682e-01 1.645865738391876221e-01 -7.713347673416137695e-02 3.634124100208282471e-01 -1.922478377819061279e-01 9.538243710994720459e-02 -6.791750341653823853e-02
8.139139413833618164e-02 -1.834343001246452332e-02 -1.879984699189662933e-02 1.460510939359664917e-01 -8.904952555894851685e-02 3.829528987407684326e-01 -1.434858441352844238e-01 1.720983833074569702e-01 1.208431720733642578e-01 1.450345069169998169e-01 -1.891325041651725769e-02 -8.029904216527938843e-02 -9.413579106330871582e-02 7.529640942811965942e-02 2.646330296993255615e-01 -1.664742231369018555e-01 -1.617165952920913696e-01 -2.302091419696807861e-01 -1.624850439839065075e-03 -5.893887951970100403e-02 -5.925924982875585556e-03 1.473955661058425903e-01 -4.640011489391326904e-02 -5.746411159634590149e-02 6.622398644685745239e-02 -1.777544766664505005e-01 3.620244190096855164e-02 -3.060701116919517517e-02 5.172305703163146973e-01 3.629082813858985901e-02 -3.973250091075897217e-01 -1.925224810838699341e-01
-6.623432040214538574e-02 8.801109343767166138e-02 1.519425399601459503e-02 -3.473483026027679443e-01 -6.297460757195949554e-03 1.584028750658035278e-01 3.257516920566558838e-01 -3.154082000255584717e-01 1.485678255558013916e-01 1.286489665508270264e-01 1.262244302779436111e-02 -2.000110894441604614e-01 -2.103002518415451050e-01 1.533317863941192627e-01 -8.639075607061386108e-02 1.668346226215362549e-01 9.554988145828247070e-02 -2.942323982715606689e-01 -6.084060668945312500e-02 2.705963887274265289e-02 7.706246525049209595e-02 -1.918501220643520355e-02 9.541776031255722046e-02 -2.754585146903991699e-01 9.932544827461242676e-02 -2.321167886257171631e-01 -1.402686089277267456e-01 -3.193928599357604980e-01 -1.062379870563745499e-02 -1.215200200676918030e-01 -2.332719564437866211e-01 9.102550894021987915e-02
8.607050403952598572e-03 -3.367424011230468750e-02 -2.522304467856884003e-02 1.061878651380538940e-01 -1.865332126617431641e-01 1.567239016294479370e-01 1.046091765165328979e-01 -1.617209464311599731e-01 -3.734155297279357910e-01 -2.127582877874374390e-01 -4.890683572739362717e-03 1.099648475646972656e-01 -1.435702145099639893e-01 -1.313814371824264526e-01 -9.880758821964263916e-02 -2.075639963150024414e-01 2.818088531494140625e-01 -3.475773632526397705e-01 6.168884783983230591e-02 -5.114533007144927979e-03 -6.940389424562454224e-02 2.590423822402954102e-01 -1.807235032320022583e-01 -1.189329549670219421e-01 -3.821863979101181030e-02 -3.698238432407379150e-01 1.710337102413177490e-01 -1.738526076078414917e-01 1.039359122514724731e-01 -8.293214254081249237e-03 -2.190658748149871826e-01 1.534043550491333008e-01
2.268302291631698608e-01 7.161115854978561401e-02 -2.988316118717193604e-01 2.683438919484615326e-02 -2.555904686450958252e-01 2.604454159736633301e-01 1.220562532544136047e-01 1.646231114864349365e-01 -2.802343368530273438e-01 9.769193828105926514e-02 -3.847069144248962402e-01 -2.324783504009246826e-01 -7.696826010942459106e-02 5.634554848074913025e-02 -1.057383604347705841e-02 -5.238688737154006958e-02 1.590090394020080566e-01 -1.078556850552558899e-01 1.396779865026473999e-01 1.728881597518920898e-01 2.109617181122303009e-02 -1.104247793555259705e-01 -3.745543956756591797e-02 -2.049117088317871094e-01 1.452959030866622925e-01 -1.078425571322441101e-01 1.337528824806213379e-01 1.131062582135200500e-01 3.120409846305847168e-01 -2.553282082080841064e-01 -4.969102889299392700e-02 7.324362546205520630e-02
1.256746202707290649e-01 -5.512729287147521973e-02 8.502110838890075684e-02 -8.547501638531684875e-03 -6.599344313144683838e-02 3.021134436130523682e-01 -1.031631156802177429e-01 1.405902858823537827e-02 -5.796951055526733398e-02 -2.099162340164184570e-02 -1.912902444601058960e-01 5.324879288673400879e-02 -4.566146135330200195e-01 -5.499554681591689587e-04 -5.644095595926046371e-03 -1.732492893934249878e-01 6.670827418565750122e-02 -1.265955567359924316e-01 2.876645922660827637e-01 -2.265464328229427338e-02 -1.030477508902549744e-01 2.877446413040161133e-01 -8.606475591659545898e-02 -3.304899632930755615e-01 -1.560920011252164841e-02 -7.496430724859237671e-02 -3.389312326908111572e-01 9.239536523818969727e-02 1.616873443126678467e-01 2.280641533434391022e-02 1.063002832233905792e-02 3.402746319770812988e-01
6.554424762725830078e-02 4.137910529971122742e-02 1.722822636365890503e-01 2.772303484380245209e-02 1.697832494974136353e-01 1.698461920022964478e-01 2.506572939455509186e-02 -1.055093333125114441e-01 1.441114991903305054e-01 3.018876910209655762e-01 -2.693184018135070801e-01 -2.256081104278564453e-01 -1.603428721427917480e-01 1.209467872977256775e-01 -2.658541314303874969e-02 4.255236685276031494e-02 4.161601886153221130e-02 2.077295929193496704e-01 8.957485109567642212e-02 -1.830709129571914673e-01 -6.430457532405853271e-02 1.575357615947723389e-01 1.783844828605651855e-01 -9.390749037265777588e-02 3.781529664993286133e-01 -2.436283081769943237e-01 -7.645602524280548096e-02 -8.933022618293762207e-02 3.106493651866912842e-01 -2.655177116394042969e-01 -1.894627511501312256e-01 2.020475268363952637e-01
3.597888723015785217e-02 1.191578283905982971e-01 2.412837743759155273e-01 2.811716124415397644e-02 2.249396145343780518e-01 8.737704902887344360e-02 9.381088428199291229e-03 -1.734453439712524414e-02 -1.815292686223983765e-01 1.588466316461563110e-01 -8.588211983442306519e-02 -2.252782434225082397e-01 -2.802572548389434814e-01 -3.696669340133666992e-01 1.392870992422103882e-01 2.520510256290435791e-01 4.355619847774505615e-01 -3.666116893291473389e-01 8.839677274227142334e-02 9.785615652799606323e-02 -3.663533926010131836e-02 1.335787624120712280e-01 2.948993444442749023e-02 8.954083174467086792e-02 1.587573289871215820e-01 -1.637786477804183960e-01 2.810300327837467194e-02 6.217378750443458557e-02 5.707633122801780701e-02 -6.931518763303756714e-02 3.690799325704574585e-02 1.294206231832504272e-01
3.358604311943054199e-01 1.347993910312652588e-01 -3.470438718795776367e-01 1.872575581073760986e-01 -2.556074857711791992e-01 3.957369923591613770e-01 1.369178295135498047e-01 9.735307842493057251e-02 1.927560009062290192e-02 -6.982443481683731079e-02 2.683910727500915527e-01 -1.050565764307975769e-01 -1.463190466165542603e-01 2.770826779305934906e-02 -1.358672082424163818e-01 1.211741194128990173e-01 1.828167438507080078e-01 -6.004744395613670349e-02 1.548842638731002808e-01 -1.320720762014389038e-01 1.311503499746322632e-01 1.011939421296119690e-01 -5.393835157155990601e-02 -3.309474512934684753e-02 2.948670685291290283e-01 -3.533666208386421204e-02 -6.370106339454650879e-02 6.781250122003257275e-04 2.428506761789321899e-01 1.462043523788452148e-01 -1.778111457824707031e-01 7.476413249969482422e-02
2.571496069431304932e-01 2.383001446723937988e-01 3.895963728427886963e-02 -2.468120679259300232e-02 -2.395844608545303345e-01 2.915262877941131592e-01 1.290142089128494263e-01 -2.939432561397552490e-01 -1.114326417446136475e-01 -1.002801433205604553e-01 3.493979573249816895e-02 -3.826248645782470703e-01 -2.825288772583007812e-01 7.318335771560668945e-02 -1.788573861122131348e-01 5.270014517009258270e-03 3.192792534828186035e-01 -8.513480424880981445e-02 -1.519687920808792114e-01 1.884062774479389191e-02 -1.725790798664093018e-01 2.785177342593669891e-02 6.316823512315750122e-02 6.489653885364532471e-02 2.637167572975158691e-01 -6.550776213407516479e-02 -2.201296389102935791e-02 1.905326033011078835e-03 9.290484338998794556e-02 5.593856330960988998e-03 1.018437184393405914e-02 -2.962134480476379395e-01
3.567743897438049316e-01 1.666761934757232666e-01 -9.021044522523880005e-02 1.321586668491363525e-01 -2.054736465215682983e-01 1.871247291564941406e-01 -2.024001032114028931e-01 8.053502440452575684e-02 1.984355598688125610e-01 1.736763417720794678e-01 -1.591155827045440674e-01 -2.380611598491668701e-01 1.699263602495193481e-02 1.772598735988140106e-02 -1.114906892180442810e-01 -6.719294190406799316e-02 2.343955487012863159e-01 -2.936921417713165283e-01 1.258940249681472778e-01 2.947927713394165039e-01 1.621809601783752441e-01 -9.522412903606891632e-03 -1.010564789175987244e-01 -2.384056746959686279e-01 -1.509849447757005692e-03 -5.376572906970977783e-02 5.587421357631683350e-02 7.475040107965469360e-02 3.785392343997955322e-01 1.315886620432138443e-02 -6.455000024288892746e-03 1.818264275789260864e-01
4.266955703496932983e-02 1.552658379077911377e-01 4.040309786796569824e-02 1.305565685033798218e-01 -2.046388238668441772e-01 2.892454862594604492e-01 -2.014514803886413574e-01 -7.844870537519454956e-02 -1.286042779684066772e-01 1.056177243590354919e-01 -1.235473230481147766e-01 -5.067751929163932800e-02 -8.022960275411605835e-02 8.884456008672714233e-02 -3.554487824440002441e-01 -4.581884294748306274e-02 7.474892586469650269e-02 9.444923698902130127e-02 2.453700453042984009e-01 -1.051764264702796936e-01 1.306837052106857300e-01 1.781848818063735962e-01 -2.225295156240463257e-01 4.296367615461349487e-02 6.056749261915683746e-03 -2.959414124488830566e-01 -3.238728344440460205e-01 1.826264336705207825e-02 4.058162569999694824e-01 1.102364361286163330e-01 6.461951136589050293e-02 1.870508641004562378e-01
6.477044522762298584e-02 -6.206802651286125183e-02 2.089087516069412231e-01 1.542996466159820557e-01 -1.823977231979370117e-01 3.657329976558685303e-01 1.240135505795478821e-01 -3.401041403412818909e-02 3.485942184925079346e-01 8.173811249434947968e-03 -9.310193359851837158e-02 -1.608680784702301025e-01 -9.993182122707366943e-02 9.165484458208084106e-02 -6.290987879037857056e-02 2.818952798843383789e-01 3.093680739402770996e-01 2.082848176360130310e-02 2.294957935810089111e-01 -4.712677001953125000e-02 1.719643175601959229e-01 2.660815417766571045e-01 -4.494776949286460876e-02 -1.410054564476013184e-01 2.591099441051483154e-01 -1.295018047094345093e-01 1.681552231311798096e-01 -1.058666482567787170e-01 -3.330546617507934570e-02 -7.725150883197784424e-02 -1.306037902832031250e-01 -2.493233233690261841e-01
2.443394958972930908e-01 5.755305290222167969e-02 2.675147950649261475e-01 -7.366686128079891205e-03 -1.901529878377914429e-01 1.009689643979072571e-01 -5.233792960643768311e-02 -1.031915172934532166e-01 3.420693054795265198e-02 -1.308653205633163452e-01 9.116393327713012695e-02 -2.639096677303314209e-01 6.320393085479736328e-02 -2.537799477577209473e-01 -1.472894102334976196e-01 -1.577541381120681763e-01 1.089830026030540466e-01 -2.937143445014953613e-01 2.120950818061828613e-01 8.109548687934875488e-02 -1.161313652992248535e-01 2.389230877161026001e-01 -4.015189111232757568e-01 3.350261971354484558e-02 3.358328044414520264e-01 -1.936304569244384766e-01 3.532371297478675842e-02 -1.390186548233032227e-01 7.671953737735748291e-02 1.387078016996383667e-01 -1.200714036822319031e-01 -3.717789798974990845e-02
4.743839055299758911e-02 -5.969904363155364990e-02 -2.876611799001693726e-02 1.572595536708831787e-01 -1.867588423192501068e-02 4.068691134452819824e-01 -1.139375492930412292e-01 -4.292732477188110352e-02 -2.660187706351280212e-02 1.681948751211166382e-01 -3.283779919147491455e-01 6.823981553316116333e-02 -3.115506470203399658e-01 -9.704574011266231537e-03 -1.293368190526962280e-01 -2.106316685676574707e-01 4.351162165403366089e-02 -1.159948036074638367e-01 2.054919749498367310e-01 1.226640045642852783e-01 -1.977534890174865723e-01 3.782033026218414307e-01 -1.391529440879821777e-01 -2.636022269725799561e-01 1.278383582830429077e-01 -5.919536948204040527e-02 -1.558974385261535645e-01 8.421987295150756836e-02 8.904506266117095947e-02 2.064890563488006592e-01 -6.294750422239303589e-02 1.969418227672576904e-01
1.397853493690490723e-01 -4.673169553279876709e-02 -1.177110970020294189e-01 -3.245081380009651184e-02 -1.239189580082893372e-01 1.966965347528457642e-01 9.063322842121124268e-02 -2.196242064237594604e-01 1.486892104148864746e-01 -6.728132069110870361e-02 -3.199855983257293701e-02 -2.724786102771759033e-01 -3.580707609653472900e-01 -2.430671006441116333e-01 -2.876318804919719696e-02 -2.030561864376068115e-01 1.189038455486297607e-01 -2.352640628814697266e-01 2.196847461163997650e-02 -6.693936884403228760e-02 -9.800484776496887207e-02 2.270077913999557495e-01 6.840974092483520508e-02 -1.091848090291023254e-01 -2.258782982826232910e-01 -3.262956738471984863e-01 -1.075797155499458313e-01 -2.577287256717681885e-01 -2.098581567406654358e-02 1.599624603986740112e-01 -3.282309770584106445e-01 1.313035003840923309e-02
7.069081813097000122e-02 1.274524629116058350e-02 1.568843573331832886e-01 -9.272255748510360718e-02 -1.309953331947326660e-01 2.912492305040359497e-02 -4.385958611965179443e-02 -2.707543969154357910e-01 -3.949574232101440430e-01 -1.451296657323837280e-01 -1.065901666879653931e-01 7.401628792285919189e-02 -3.061048984527587891e-01 -1.098302236641757190e-04 -7.571154087781906128e-02 -1.599785238504409790e-01 1.398810148239135742e-01 -1.807059496641159058e-01 9.080384671688079834e-02 1.354202181100845337e-01 -7.714892271906137466e-03 1.970001608133316040e-01 1.214713230729103088e-02 -3.242000937461853027e-01 -3.240539878606796265e-02 -4.707779288291931152e-01 2.174040488898754120e-02 -4.029975086450576782e-02 1.525690704584121704e-01 -7.951562106609344482e-02 -2.652781307697296143e-01 4.234088212251663208e-02
1.787799894809722900e-01 1.385393440723419189e-01 -1.142421811819076538e-01 1.858111023902893066e-01 -3.602156043052673340e-01 4.945861697196960449e-01 9.970907121896743774e-02 -1.083190459758043289e-02 -1.098248213529586792e-01 6.614509969949722290e-03 2.646944224834442139e-01 1.081309095025062561e-02 -1.438218802213668823e-01 -1.577605158090591431e-01 1.643414348363876343e-01 6.013360247015953064e-02 1.465964615345001221e-01 8.052969723939895630e-02 1.751724332571029663e-01 3.239717707037925720e-02 1.898767799139022827e-01 2.511157691478729248e-01 -2.222643345594406128e-01 1.113994196057319641e-01 7.634327560663223267e-02 -2.437266856431961060e-01 -1.732201278209686279e-01 -1.170578747987747192e-01 1.403072625398635864e-01 7.338563352823257446e-02 -1.248511672019958496e-02 -5.962289869785308838e-02
1.877860426902770996e-01 1.357948929071426392e-01 -1.654000133275985718e-01 2.497677505016326904e-01 -3.753970935940742493e-02 2.266182452440261841e-01 -1.194306090474128723e-01 -1.101978570222854614e-01 6.483677029609680176e-02 -6.992620229721069336e-02 -8.928077667951583862e-02 6.087198387831449509e-03 -1.380792632699012756e-02 5.527148395776748657e-02 -3.481022780761122704e-03 -1.785267740488052368e-01 3.421563506126403809e-01 -2.261445075273513794e-01 4.471206665039062500e-02 -7.922043651342391968e-02 4.194059967994689941e-01 1.698231250047683716e-01 -2.316428571939468384e-01 -2.427336722612380981e-01 -2.218715995550155640e-01 -1.014138087630271912e-01 1.044843122363090515e-01 -1.546442210674285889e-01 2.941912710666656494e-01 -1.585888564586639404e-01 -3.127483651041984558e-02 1.559625566005706787e-01
1.338402181863784790e-01 1.119245439767837524e-01 -1.928958296775817871e-02 8.823551237583160400e-02 1.980992779135704041e-02 3.872771188616752625e-02 2.209328711032867432e-01 -4.637112319469451904e-01 -7.700108736753463745e-02 5.455935746431350708e-02 -1.443615276366472244e-02 -1.097894012928009033e-01 -2.406971752643585205e-01 2.634946107864379883e-01 1.099843755364418030e-01 -1.129782944917678833e-01 2.271727919578552246e-01 -8.633238077163696289e-02 1.766125410795211792e-01 -4.543566703796386719e-02 1.652658432722091675e-01 3.679180741310119629e-01 -6.687860935926437378e-02 -1.498628705739974976e-01 1.382954716682434082e-01 -3.062638640403747559e-01 -2.226829230785369873e-01 8.727218955755233765e-02 -3.517682477831840515e-02 1.066274270415306091e-01 -4.887293558567762375e-03 2.399872690439224243e-01
7.956994324922561646e-02 -1.212554201483726501e-01 6.415135692805051804e-03 1.270450949668884277e-01 -1.202163193374872208e-02 3.136097490787506104e-01 5.923905596137046814e-02 1.114259287714958191e-02 -2.593848705291748047e-01 -5.287060886621475220e-02 1.009045541286468506e-01 -7.236984372138977051e-02 -1.468221098184585571e-01 7.637553662061691284e-02 1.922105103731155396e-01 1.229419633746147156e-01 4.395924806594848633e-01 -1.707888990640640259e-01 1.881146579980850220e-01 -4.035298153758049011e-02 -8.658099174499511719e-02 1.367595791816711426e-01 3.920657932758331299e-01 7.243269588798284531e-03 1.685904860496520996e-01 -1.699720472097396851e-01 -3.571107089519500732e-01 -3.823041543364524841e-02 2.619495689868927002e-01 -2.239144034683704376e-02 1.043395977467298508e-02 2.804506942629814148e-02
2.140259295701980591e-01 8.000230044126510620e-02 4.894910752773284912e-02 8.393537998199462891e-02 -4.451660439372062683e-02 2.104772031307220459e-01 5.144887045025825500e-02 -1.987835615873336792e-01 1.373322457075119019e-01 -1.133988201618194580e-01 3.131810426712036133e-01 -8.303847908973693848e-02 -1.787784993648529053e-01 -2.470991909503936768e-01 7.341005653142929077e-02 -1.036747694015502930e-01 -1.625603437423706055e-02 -3.003778159618377686e-01 1.183194443583488464e-01 -6.732428818941116333e-02 -1.116663403809070587e-02 2.302948832511901855e-01 -3.318759799003601074e-02 -3.560211658477783203e-01 -9.305842220783233643e-02 -3.000560402870178223e-01 -8.578602969646453857e-02 6.779800355434417725e-02 -1.332105416804552078e-02 -6.386366672813892365e-03 -4.452145397663116455e-01 7.023541629314422607e-02
-1.249624695628881454e-02 -3.558384999632835388e-02 -2.489235997200012207e-01 -1.967010349035263062e-01 -9.429527819156646729e-02 2.332605868577957153e-01 -9.471233934164047241e-02 -1.785512417554855347e-01 7.030087523162364960e-03 1.464465260505676270e-01 -2.595923244953155518e-01 -2.350676357746124268e-01 -4.205603003501892090e-01 -4.343848675489425659e-03 8.444082736968994141e-02 2.594127655029296875e-01 1.625310331583023071e-01 1.163863390684127808e-01 4.087590426206588745e-02 9.078737348318099976e-03 3.988878801465034485e-02 1.248902641236782074e-02 -1.494891643524169922e-01 -4.423508942127227783e-01 -3.754619136452674866e-02 -1.108140572905540466e-01 4.952453449368476868e-02 -6.013077497482299805e-02 3.288681209087371826e-01 6.882689893245697021e-02 1.139009464532136917e-02 -6.365299224853515625e-02
1.944292932748794556e-01 1.612202376127243042e-01 -9.715782105922698975e-02 -1.290147006511688232e-01 -1.574257761240005493e-01 2.054333388805389404e-01 -8.070152997970581055e-02 -1.239630044437944889e-03 -2.917239367961883545e-01 9.270022064447402954e-02 -1.719605326652526855e-01 -2.127162665128707886e-01 -3.208994166925549507e-03 -1.448619365692138672e-01 -2.426693588495254517e-01 1.338606178760528564e-01 5.066516995429992676e-01 -1.107459589838981628e-01 -1.672790050506591797e-01 -2.111710757017135620e-01 -8.777636103332042694e-04 1.211389750242233276e-01 -1.441901177167892456e-01 2.237539738416671753e-01 -2.430799044668674469e-02 -1.353357583284378052e-01 -2.391356229782104492e-01 -3.539746999740600586e-02 2.151369154453277588e-01 4.033682495355606079e-02 3.116700612008571625e-02 1.304141432046890259e-01
-5.902335792779922485e-02 1.958271712064743042e-01 -2.174364626407623291e-01 1.497819423675537109e-01 -3.032978773117065430e-01 1.337523013353347778e-01 2.861524373292922974e-02 1.036629751324653625e-01 -3.099929392337799072e-01 -6.516790390014648438e-02 -2.097418308258056641e-01 -9.788309782743453979e-02 -3.795421123504638672e-01 8.585493266582489014e-02 -7.674796879291534424e-02 5.934371054172515869e-02 1.658468246459960938e-01 -4.023589491844177246e-01 -4.484790936112403870e-02 -5.380875989794731140e-02 -1.310199350118637085e-01 1.281657069921493530e-01 -1.091924160718917847e-01 -1.208592280745506287e-01 1.134269759058952332e-01 -2.987152040004730225e-01 1.536114793270826340e-02 -1.279058158397674561e-01 -1.362980306148529053e-01 -1.909926980733871460e-01 -1.267098933458328247e-01 8.961023390293121338e-02
-1.807763054966926575e-02 2.405490726232528687e-02 9.007029980421066284e-02 3.874067589640617371e-02 -3.162234425544738770e-01 2.592407464981079102e-01 -1.069202423095703125e-01 8.775264769792556763e-02 -8.677548170089721680e-02 2.704105079174041748e-01 1.414996683597564697e-01 1.494546700268983841e-02 -8.509290963411331177e-02 6.996512413024902344e-02 -1.046434268355369568e-01 7.704145461320877075e-02 3.079241514205932617e-01 -2.156181931495666504e-01 7.176681421697139740e-03 -6.024371832609176636e-02 7.124581187963485718e-02 1.178448870778083801e-01 -6.519299745559692383e-02 6.658962368965148926e-02 2.094110548496246338e-01 -2.014190107583999634e-01 -4.308480024337768555e-02 -1.605787128210067749e-01 -1.050765365362167358e-01 -4.299281239509582520e-01 -2.454435378313064575e-01 3.638728857040405273e-01
2.386022508144378662e-01 2.721922397613525391e-01 2.860570885241031647e-02 1.162808164954185486e-01 6.909572333097457886e-02 3.165282011032104492e-01 2.154463678598403931e-01 -2.198091708123683929e-03 -7.134178280830383301e-02 -2.150071412324905396e-01 -1.368487775325775146e-01 -2.600982785224914551e-01 -1.964767426252365112e-01 -2.732726931571960449e-01 7.471703737974166870e-02 -1.708518266677856445e-01 2.760696709156036377e-01 -2.779123485088348389e-01 2.010946869850158691e-01 -1.214074268937110901e-01 3.572859615087509155e-02 2.650484740734100342e-01 -1.050914153456687927e-01 3.246066719293594360e-02 7.246389985084533691e-02 1.028625071048736572e-01 -2.205128222703933716e-01 -2.344310283660888672e-01 -4.315438121557235718e-02 -5.853477492928504944e-02 -2.171928994357585907e-03 -2.326712943613529205e-02
1.949122250080108643e-01 2.370084263384342194e-02 -6.858906894922256470e-02 -1.132983155548572540e-02 -3.157646656036376953e-01 3.939489722251892090e-01 4.703618586063385010e-02 -3.608149886131286621e-01 -1.080718487501144409e-01 -1.201534122228622437e-01 1.637969315052032471e-01 -2.672517299652099609e-01 -2.215221822261810303e-01 -1.852520406246185303e-01 -2.179591506719589233e-01 -6.136380136013031006e-02 -1.117546558380126953e-01 -2.282555773854255676e-02 1.224713400006294250e-01 4.124509543180465698e-02 -3.678045468404889107e-03 2.715061306953430176e-01 -2.157433331012725830e-01 4.012830089777708054e-03 2.093589305877685547e-01 -2.157249897718429565e-01 -2.858206816017627716e-02 4.662194289267063141e-03 6.197413429617881775e-02 2.673523873090744019e-02 -1.816849112510681152e-01 1.775031536817550659e-01
1.441621482372283936e-01 2.615632414817810059e-01 1.704895496368408203e-01 2.113722711801528931e-01 -1.772156953811645508e-01 5.002401471138000488e-01 7.971367239952087402e-02 -8.952409774065017700e-02 -9.741697460412979126e-02 -1.113420650362968445e-01 2.687946893274784088e-02 -4.767684265971183777e-02 -6.435943301767110825e-03 -2.749477028846740723e-01 -1.114082336425781250e-01 -6.355736404657363892e-02 9.413255751132965088e-02 -7.974269241094589233e-02 6.696708500385284424e-02 3.252116143703460693e-01 1.403134465217590332e-01 2.541958391666412354e-01 5.767648667097091675e-02 1.906769126653671265e-01 2.501645982265472412e-01 -9.550864249467849731e-02 1.088301762938499451e-01 6.093673408031463623e-02 2.160809785127639771e-01 1.545607447624206543e-01 -1.164926812052726746e-01 5.660497024655342102e-02
2.217747122049331665e-01 -5.066332221031188965e-02 -6.741084903478622437e-02 9.644295275211334229e-02 -2.680711150169372559e-01 4.716703295707702637e-01 -2.106200009584426880e-01 9.903094917535781860e-02 -6.461280584335327148e-02 1.320922523736953735e-01 2.093569189310073853e-01 -1.104416474699974060e-01 -1.965457350015640259e-01 -1.187927573919296265e-01 -2.287600375711917877e-02 -6.468001753091812134e-02 5.087071657180786133e-02 1.313808560371398926e-01 1.650673151016235352e-01 -1.283941268920898438e-01 8.348795026540756226e-02 1.633450537919998169e-01 -2.537449300289154053e-01 1.182527393102645874e-01 -2.438779734075069427e-02 -4.039755165576934814e-01 -6.516921520233154297e-02 3.965817391872406006e-02 1.855733394622802734e-01 1.939396709203720093e-01 -4.015337303280830383e-02 1.786759942770004272e-01
4.010092318058013916e-01 9.065023064613342285e-02 2.270572185516357422e-01 9.676376730203628540e-02 -1.878775060176849365e-01 -8.096602559089660645e-02 9.953393042087554932e-02 -1.470491439104080200e-01 2.719867527484893799e-01 -6.081382557749748230e-02 -2.049619145691394806e-02 -2.430686801671981812e-01 -1.602398008108139038e-01 -2.705889642238616943e-01 1.518701016902923584e-01 4.083943739533424377e-02 3.360208868980407715e-01 -5.339334532618522644e-02 7.055728137493133545e-02 -4.827288910746574402e-02 5.223647132515907288e-02 6.691304594278335571e-02 1.428301539272069931e-02 -1.728042662143707275e-01 5.221620202064514160e-02 -2.996193170547485352e-01 1.894160956144332886e-01 -1.032664924860000610e-01 1.357785612344741821e-01 1.456053406000137329e-01 1.135065853595733643e-01 2.897673547267913818e-01
3.457085192203521729e-01 5.049974843859672546e-02 -2.439088821411132812e-01 -1.112423315644264221e-01 9.048242121934890747e-02 2.924496494233608246e-02 -6.271556019783020020e-02 -2.575128078460693359e-01 -9.670094400644302368e-02 -4.592633992433547974e-02 5.898584052920341492e-02 -3.299717307090759277e-01 9.932167828083038330e-02 6.236408650875091553e-02 4.119917377829551697e-02 -6.890560034662485123e-03 4.075949788093566895e-01 -1.900283694267272949e-01 7.608941197395324707e-02 -8.332803845405578613e-02 2.403461635112762451e-01 1.134143173694610596e-01 -8.037289232015609741e-02 -3.045194149017333984e-01 -9.417285770177841187e-02 -1.840379536151885986e-01 9.976008534431457520e-02 1.611013859510421753e-01 2.600833475589752197e-01 -8.127069473266601562e-02 -1.923706233501434326e-01 1.129740849137306213e-01
2.157029211521148682e-01 1.400777548551559448e-01 -2.429189383983612061e-01 -2.728443145751953125e-01 -2.083168551325798035e-02 9.292016178369522095e-02 -1.114676967263221741e-01 -2.348217368125915527e-01 -1.784928441047668457e-01 2.428601235151290894e-01 -1.209488511085510254e-01 -3.226048350334167480e-01 8.759505301713943481e-02 -4.529755935072898865e-02 -3.081628587096929550e-03 1.197760105133056641e-01 3.938251435756683350e-01 -1.173608154058456421e-01 2.506081759929656982e-01 9.945292025804519653e-02 2.438709437847137451e-01 2.363271564245223999e-01 -2.056832760572433472e-01 -1.543005406856536865e-01 -2.573044598102569580e-02 -1.810617893934249878e-01 -4.244977608323097229e-02 1.215409371070563793e-03 3.510515391826629639e-02 -3.236640617251396179e-02 -7.599388062953948975e-02 -1.543692499399185181e-01
9.315840154886245728e-02 1.729625090956687927e-02 -1.016218513250350952e-01 -1.402198970317840576e-01 -2.658434212207794189e-01 4.932101368904113770e-01 9.240590035915374756e-02 1.837408915162086487e-02 -1.595073640346527100e-01 -1.167845129966735840e-01 2.200354784727096558e-01 3.442688286304473877e-02 -1.332100331783294678e-01 -1.595025658607482910e-01 9.445971995592117310e-02 -1.598836481571197510e-01 1.870328001677989960e-02 -1.085347775369882584e-02 8.321236819028854370e-02 1.722054779529571533e-01 -2.224644124507904053e-01 3.257472813129425049e-01 1.414638198912143707e-02 -9.168692678213119507e-02 -4.040235187858343124e-03 -2.788365483283996582e-01 -4.287390410900115967e-02 2.055075019598007202e-01 3.167096078395843506e-01 1.846125423908233643e-01 7.058651000261306763e-02 9.701999276876449585e-02
-6.720744818449020386e-02 1.578444540500640869e-01 1.390453875064849854e-01 3.575975075364112854e-02 -1.398711204528808594e-01 1.406888812780380249e-01 -1.397837996482849121e-01 1.075133010745048523e-01 -1.850822716951370239e-01 4.867120683193206787e-01 -1.219539437443017960e-02 -5.543636530637741089e-02 -2.260006964206695557e-01 6.667753309011459351e-02 -2.772648073732852936e-02 -3.373873606324195862e-02 2.075033783912658691e-01 -2.907591462135314941e-01 1.289147734642028809e-01 -1.037920564413070679e-01 1.187550127506256104e-01 7.874368131160736084e-02 2.057931870222091675e-01 1.116165742278099060e-01 1.681655347347259521e-01 -3.419206738471984863e-01 8.410730957984924316e-02 -3.874328359961509705e-02 -2.883300418034195900e-03 -3.004648387432098389e-01 -2.922458574175834656e-02 2.696221768856048584e-01
7.720763981342315674e-02 -3.372428938746452332e-02 7.123158127069473267e-02 -4.304981976747512817e-02 -1.173175424337387085e-01 2.244869321584701538e-01 -5.576308071613311768e-02 -1.935126632452011108e-02 -2.789792977273464203e-02 -5.631608515977859497e-02 1.494948714971542358e-01 -1.617250740528106689e-01 -2.000457644462585449e-01 8.879945427179336548e-02 4.876910522580146790e-02 3.362919203937053680e-03 7.303572446107864380e-02 -1.639502346515655518e-01 -5.931391194462776184e-02 -1.968153268098831177e-01 -1.145372986793518066e-01 9.609048068523406982e-02 -4.369782805442810059e-01 1.109377667307853699e-02 1.989480257034301758e-01 -2.284154146909713745e-01 -1.538706272840499878e-01 3.578838407993316650e-01 3.784836530685424805e-01 -1.965830773115158081e-01 -3.197206854820251465e-01 8.077842183411121368e-03
1.199750974774360657e-01 -5.944011360406875610e-02 7.301627844572067261e-02 2.439128607511520386e-02 -3.148150742053985596e-01 9.422114491462707520e-02 -8.050613105297088623e-02 -5.146123468875885010e-02 -6.024333462119102478e-02 -2.351465821266174316e-01 -2.804581820964813232e-01 1.491069942712783813e-01 -2.128548324108123779e-01 2.075989544391632080e-01 -1.724237948656082153e-01 -1.080011278390884399e-01 2.945896387100219727e-01 -7.813552021980285645e-02 2.012732252478599548e-02 -3.491193428635597229e-02 -2.243378609418869019e-01 3.994060456752777100e-01 2.770286612212657928e-02 -1.685782074928283691e-01 4.889758303761482239e-03 -4.010136723518371582e-01 -5.190031602978706360e-02 -1.194876711815595627e-02 2.386418431997299194e-01 9.296191483736038208e-02 -8.123946934938430786e-02 -2.105578314512968063e-03
9.892480820417404175e-02 1.926373317837715149e-02 -9.740501642227172852e-02 -8.014807850122451782e-02 -1.744269877672195435e-01 1.150089576840400696e-01 1.041221842169761658e-01 2.677137255668640137e-01 3.396004140377044678e-01 2.308860868215560913e-01 -3.551112860441207886e-02 -1.430960744619369507e-01 -1.105955392122268677e-01 5.213594436645507812e-02 -3.063841164112091064e-02 -2.590399384498596191e-01 1.912525892257690430e-01 -5.358783993870019913e-03 5.871589481830596924e-02 2.153009772300720215e-01 -5.357563029974699020e-03 2.175153344869613647e-01 -2.497222274541854858e-01 -1.575741469860076904e-01 3.377317488193511963e-01 -1.521296203136444092e-01 1.731523126363754272e-01 -1.254146266728639603e-02 1.452426165342330933e-01 -1.891739517450332642e-01 -2.633274793624877930e-01 2.447317689657211304e-01
-3.329035639762878418e-02 1.441803667694330215e-02 -2.489742934703826904e-01 -1.844603121280670166e-01 -2.285491377115249634e-01 2.010041773319244385e-01 -1.138133108615875244e-01 -9.723262488842010498e-02 -4.552673548460006714e-02 1.273638308048248291e-01 -2.056731879711151123e-01 -2.511665523052215576e-01 -4.106957018375396729e-01 -8.783163130283355713e-02 2.552914805710315704e-02 -3.825278580188751221e-02 1.618142724037170410e-01 5.498958006501197815e-02 7.580516394227743149e-03 9.447827190160751343e-02 1.636932194232940674e-01 8.176168054342269897e-02 -3.479979932308197021e-02 -3.531265556812286377e-01 -6.970287766307592392e-03 -1.687408089637756348e-01 -2.830181829631328583e-02 -2.055124789476394653e-01 3.750260770320892334e-01 -1.986012160778045654e-01 1.902830749750137329e-01 3.183822613209486008e-03
-3.372878208756446838e-02 1.859472692012786865e-01 -2.969263195991516113e-01 -2.038064897060394287e-01 -2.558059692382812500e-01 3.441492021083831787e-01 -1.265643984079360962e-01 -1.449761539697647095e-01 -9.568940848112106323e-03 2.505345642566680908e-02 -2.052511870861053467e-01 -8.856897056102752686e-02 -2.099557071924209595e-01 -7.009455468505620956e-03 -2.166643291711807251e-01 -9.376310557126998901e-02 2.263762205839157104e-01 1.534310728311538696e-01 6.008120998740196228e-02 4.684394598007202148e-02 3.075217306613922119e-01 6.268016993999481201e-02 1.194565743207931519e-01 -1.857473850250244141e-01 -1.683333367109298706e-01 -1.961901038885116577e-01 7.579848170280456543e-02 -1.853253319859504700e-02 2.843326628208160400e-01 3.862777724862098694e-03 1.628271117806434631e-02 2.849773168563842773e-01
-2.028260976076126099e-01 3.102804422378540039e-01 -1.014886423945426941e-01 -1.750306785106658936e-01 -1.328262984752655029e-01 1.200193539261817932e-01 2.958638072013854980e-01 3.025621771812438965e-01 5.930364876985549927e-02 -1.620265692472457886e-01 -3.159074485301971436e-02 -1.016898676753044128e-01 2.786589600145816803e-02 9.612307697534561157e-02 7.396427541971206665e-02 -4.736533388495445251e-02 4.387933015823364258e-01 -4.665637388825416565e-02 1.194914430379867554e-02 5.548730026930570602e-03 3.829666599631309509e-02 1.633589118719100952e-01 -1.773614138364791870e-01 -2.455152422189712524e-01 9.227283298969268799e-03 -2.725214660167694092e-01 1.057938188314437866e-01 1.047082617878913879e-01 3.261078298091888428e-01 -5.498540401458740234e-02 -8.448048681020736694e-02 -1.545736491680145264e-01
2.707319855690002441e-01 2.172777652740478516e-01 -1.695804446935653687e-01 3.794392943382263184e-02 -1.426710933446884155e-01 3.852537274360656738e-01 -2.341376692056655884e-01 9.952405467629432678e-03 -1.744670122861862183e-01 -1.407301127910614014e-01 1.278803590685129166e-02 1.061778217554092407e-01 -6.035157665610313416e-02 4.018382355570793152e-02 2.203741520643234253e-01 4.521847516298294067e-02 3.170057237148284912e-01 -2.581008374691009521e-01 2.037079483270645142e-01 -1.106226220726966858e-01 -5.646025761961936951e-02 1.284129768610000610e-01 2.502104453742504120e-02 -4.692406207323074341e-02 1.245470643043518066e-01 -1.180002316832542419e-01 3.891478478908538818e-02 -1.465961709618568420e-02 1.662029176950454712e-01 -2.192120701074600220e-01 4.685565829277038574e-02 -3.945481181144714355e-01
1.209355657920241356e-03 -5.678735300898551941e-02 -8.192232251167297363e-02 4.903952777385711670e-02 -1.473768893629312515e-02 1.099574938416481018e-01 7.848448120057582855e-03 -2.225738018751144409e-01 1.622854620218276978e-01 1.523962467908859253e-01 -3.165129423141479492e-01 -9.580248594284057617e-02 -3.168101608753204346e-02 -2.292460203170776367e-01 -1.911369115114212036e-01 6.718908995389938354e-02 3.284510672092437744e-01 -1.435467898845672607e-01 4.482017830014228821e-02 -1.883358061313629150e-01 3.309317529201507568e-01 8.578497916460037231e-02 2.318720147013664246e-02 -3.264364004135131836e-01 2.391163855791091919e-01 -1.628302931785583496e-01 5.657709017395973206e-02 1.118336170911788940e-01 2.899928390979766846e-01 2.515235841274261475e-01 -1.352768242359161377e-01 1.312556415796279907e-01
1.473256349563598633e-01 -1.358620375394821167e-01 -2.686390578746795654e-01 8.752415329217910767e-02 -5.544235929846763611e-02 2.534530162811279297e-01 -9.848432242870330811e-02 -8.128769695758819580e-03 6.031519174575805664e-02 -5.422269552946090698e-02 -1.813974231481552124e-01 -2.380733042955398560e-01 1.065619885921478271e-01 -1.233693510293960571e-01 -4.549936950206756592e-02 -3.711210191249847412e-01 2.167568951845169067e-01 -7.123040407896041870e-02 1.440938711166381836e-01 7.468136027455329895e-03 3.777832910418510437e-02 -7.009473443031311035e-02 2.092963317409157753e-03 -2.925256788730621338e-01 1.224592104554176331e-01 -2.682591676712036133e-01 -7.989958673715591431e-02 -1.050546914339065552e-01 3.239431381225585938e-01 6.895648688077926636e-02 -2.312497943639755249e-01 3.287107050418853760e-01
1.129095181822776794e-01 -1.658310890197753906e-01 7.165428996086120605e-02 -5.855734646320343018e-02 1.311728209257125854e-01 4.208723008632659912e-01 6.115303561091423035e-02 -1.368058621883392334e-01 -2.604955732822418213e-01 5.507570691406726837e-03 -1.599677465856075287e-02 -1.747227162122726440e-01 4.015707597136497498e-02 1.742004416882991791e-02 5.604047328233718872e-02 1.939374655485153198e-01 1.969849914312362671e-01 -2.165506184101104736e-01 -1.045457795262336731e-01 5.059221759438514709e-02 1.175253391265869141e-01 1.882276087999343872e-01 2.288032770156860352e-01 -2.994360774755477905e-02 1.597869694232940674e-01 -3.798794150352478027e-01 -2.871190309524536133e-01 -1.929068714380264282e-01 2.097639888525009155e-01 2.082231342792510986e-01 1.142566204071044922e-01 3.838350623846054077e-02
6.765342317521572113e-03 1.489639133214950562e-01 -6.086624413728713989e-02 5.178345739841461182e-02 1.060507744550704956e-01 2.722404301166534424e-01 -1.021049842238426208e-01 -2.853726148605346680e-01 2.506454885005950928e-01 1.779556125402450562e-01 -3.536298573017120361e-01 -8.462028205394744873e-02 -1.055044531822204590e-01 -1.242231726646423340e-01 -8.096747100353240967e-02 4.196169599890708923e-02 1.592701524496078491e-01 -2.899020314216613770e-01 2.421512305736541748e-01 1.959190890192985535e-02 3.271630108356475830e-01 1.844630539417266846e-01 -4.983334988355636597e-02 -2.594159245491027832e-01 1.593912020325660706e-02 -8.533147722482681274e-02 1.002369672060012817e-01 -2.249743193387985229e-01 1.864946484565734863e-01 3.855444490909576416e-02 -2.700061164796352386e-02 2.193227857351303101e-01
1.097509190440177917e-01 -7.444497942924499512e-02 8.890973776578903198e-02 -3.519643098115921021e-02 -2.313198745250701904e-01 2.348110973834991455e-01 8.463801443576812744e-02 -1.641094237565994263e-01 7.241465896368026733e-02 -1.264663971960544586e-02 -3.728933334350585938e-01 -6.703515350818634033e-02 -7.761156558990478516e-02 5.394290760159492493e-02 -1.117741391062736511e-01 4.859408736228942871e-02 6.371923536062240601e-02 -3.023990616202354431e-02 9.183418005704879761e-03 -1.498007923364639282e-01 -7.858692854642868042e-02 3.462064564228057861e-01 1.814633458852767944e-01 -1.353974044322967529e-01 -2.186304777860641479e-01 -5.854179859161376953e-01 -8.952300995588302612e-02 -5.645291134715080261e-02 9.238936007022857666e-02 -1.098806783556938171e-01 -1.407694816589355469e-01 1.042000204324722290e-01
2.557696960866451263e-02 -1.726048812270164490e-02 -1.504369229078292847e-01 -2.442365139722824097e-01 7.327535003423690796e-02 3.065040707588195801e-01 1.077819690108299255e-01 -1.408562958240509033e-01 8.229786157608032227e-02 -1.900345683097839355e-01 -3.708378225564956665e-02 -2.088797837495803833e-01 -1.753212213516235352e-01 1.192988306283950806e-01 8.029251545667648315e-02 -3.571524843573570251e-02 4.187575727701187134e-02 1.205668435432016850e-03 2.196763604879379272e-01 -1.266865879297256470e-01 1.973368078470230103e-01 1.098208352923393250e-01 -2.877520322799682617e-01 -2.441387027502059937e-01 7.828850299119949341e-02 -2.084091305732727051e-01 -2.736406028270721436e-01 -2.241878062486648560e-01 1.402047425508499146e-01 -3.280853331089019775e-01 1.775795370340347290e-01 2.289223670959472656e-01
1.773222535848617554e-01 5.006925761699676514e-02 1.673230715095996857e-02 1.035188883543014526e-01 -1.256635785102844238e-01 3.502678498625755310e-02 1.306241154670715332e-01 -7.878783345222473145e-02 2.493110895156860352e-01 4.905057325959205627e-02 -2.162316739559173584e-01 -4.231940507888793945e-01 -1.926388964056968689e-02 -5.129079148173332214e-02 -1.577977538108825684e-01 -2.592401206493377686e-01 1.458031982183456421e-01 -8.985870331525802612e-02 1.361067295074462891e-01 -2.562052384018898010e-02 -3.673937544226646423e-02 -1.283272206783294678e-01 1.947906315326690674e-01 -2.614400684833526611e-01 3.256509006023406982e-01 -2.495929747819900513e-01 8.500390499830245972e-02 -3.378823772072792053e-02 2.738741934299468994e-01 -6.435294449329376221e-02 -1.591135375201702118e-02 3.170270025730133057e-01
1.949287801980972290e-01 8.743765205144882202e-02 -4.275858029723167419e-02 -7.340375334024429321e-02 -4.183772206306457520e-02 1.702977716922760010e-01 4.787191003561019897e-02 -4.347323253750801086e-02 -1.451150476932525635e-01 1.152321472764015198e-01 -2.698121070861816406e-01 -1.940049678087234497e-01 -4.108066558837890625e-01 2.056019455194473267e-01 2.463583499193191528e-01 3.154319524765014648e-02 2.040847763419151306e-02 -1.582942008972167969e-01 1.001758500933647156e-01 -1.243963316082954407e-01 -3.982137516140937805e-02 4.625414684414863586e-02 -6.902612000703811646e-02 -3.637241125106811523e-01 -4.392175376415252686e-02 -2.164040356874465942e-01 3.526389896869659424e-01 -1.916388422250747681e-01 2.031200826168060303e-01 -1.913062632083892822e-01 1.234847828745841980e-01 6.833056686446070671e-04
-4.199773073196411133e-02 7.529778033494949341e-02 6.752013415098190308e-02 -3.109693825244903564e-01 -7.017756812274456024e-03 3.543886244297027588e-01 -9.670576080679893494e-03 -2.917156815528869629e-01 -3.555764630436897278e-02 1.315587162971496582e-01 -3.859743848443031311e-02 -9.644341655075550079e-03 -1.933218091726303101e-01 8.487680554389953613e-02 1.062552109360694885e-01 4.382298588752746582e-01 4.136060178279876709e-01 -8.768387138843536377e-02 -1.014281064271926880e-03 -1.173358187079429626e-01 -1.336343437433242798e-01 1.095477491617202759e-02 -1.117391735315322876e-01 -2.316986769437789917e-01 1.860922388732433319e-02 -8.684265427291393280e-03 -1.965495944023132324e-01 -7.218972593545913696e-02 -2.860593609511852264e-03 9.876227378845214844e-02 -2.808358371257781982e-01 -5.324312672019004822e-02
4.550282284617424011e-02 1.465973556041717529e-01 6.553899031132459641e-03 -2.010317444801330566e-01 -2.185163646936416626e-01 2.138517796993255615e-01 9.705021232366561890e-02 4.991907998919487000e-02 -1.763796806335449219e-01 3.218197263777256012e-03 -2.093145251274108887e-01 -2.407358288764953613e-01 -3.798401951789855957e-01 9.050418436527252197e-02 1.978803724050521851e-01 -1.067540794610977173e-01 1.437783986330032349e-01 -5.476096272468566895e-02 8.151266723871231079e-02 -9.966436773538589478e-02 -7.817489653825759888e-02 -5.906446278095245361e-02 -8.755041658878326416e-02 -5.171710252761840820e-01 -5.744628608226776123e-02 -2.555405795574188232e-01 1.973003000020980835e-01 -1.244316622614860535e-01 2.100888192653656006e-01 -7.087677251547574997e-03 4.185698553919792175e-02 2.738288603723049164e-02
1.442783623933792114e-01 4.217823743820190430e-01 2.229818515479564667e-02 8.209032565355300903e-02 1.365282833576202393e-01 3.180005848407745361e-01 -1.108542308211326599e-01 -2.465939670801162720e-01 5.754364654421806335e-03 -1.909813880920410156e-01 -3.734099492430686951e-02 -2.093552052974700928e-01 -8.512442931532859802e-03 1.020641550421714783e-01 1.174348518252372742e-01 2.377814054489135742e-01 3.092952370643615723e-01 -4.771132394671440125e-02 1.363375931978225708e-01 3.448650240898132324e-01 -1.025091186165809631e-01 -2.472182177007198334e-02 -1.061205640435218811e-01 -1.709049493074417114e-01 1.210163384675979614e-01 -2.165135592222213745e-01 1.591323614120483398e-01 -1.417500227689743042e-01 4.283224791288375854e-02 1.541935652494430542e-01 1.060201413929462433e-02 1.375611573457717896e-01
-1.019234582781791687e-01 4.412204921245574951e-01 -1.222623065114021301e-01 1.632003039121627808e-01 -9.928755462169647217e-02 2.131604552268981934e-01 1.391724497079849243e-01 -3.537813723087310791e-01 8.319077081978321075e-03 -6.957680732011795044e-02 -7.933413982391357422e-02 2.634555660188198090e-02 -3.138010501861572266e-01 -1.128971800208091736e-01 1.438948959112167358e-01 -1.087702140212059021e-01 2.966172993183135986e-01 -1.066491454839706421e-01 1.340693235397338867e-01 -7.742601633071899414e-02 -1.286020874977111816e-01 2.698316872119903564e-01 1.990634948015213013e-02 -1.272981613874435425e-01 3.103608451783657074e-02 -2.647238373756408691e-01 -1.799346506595611572e-01 7.285367697477340698e-02 9.682946652173995972e-02 2.041367590427398682e-01 6.603641808032989502e-02 -6.684108823537826538e-02
-2.485884428024291992e-01 6.987208127975463867e-02 1.162017360329627991e-01 1.084783524274826050e-01 -2.421911805868148804e-01 2.438004761934280396e-01 6.364437937736511230e-02 7.324038073420524597e-03 -3.829905018210411072e-02 1.419145315885543823e-01 1.286910325288772583e-01 -8.243528753519058228e-02 -1.738191395998001099e-01 1.756875216960906982e-01 -1.968099921941757202e-01 3.282206356525421143e-01 2.156579643487930298e-01 -3.071179986000061035e-01 1.670872792601585388e-02 9.933088719844818115e-02 -1.536357253789901733e-01 3.178970813751220703e-01 -2.056417912244796753e-01 5.703960359096527100e-02 -8.306531608104705811e-02 -2.178985774517059326e-01 -1.187615841627120972e-01 4.506667703390121460e-02 2.396833896636962891e-01 -2.678239047527313232e-01 -9.840329736471176147e-02 -5.282146111130714417e-02
8.557217568159103394e-02 -1.840500682592391968e-01 2.992190420627593994e-01 2.323369309306144714e-02 6.486185640096664429e-02 2.880884893238544464e-02 7.328057289123535156e-02 -1.979137957096099854e-01 -2.825996652245521545e-02 -5.539979413151741028e-02 -1.230237409472465515e-01 -1.160534620285034180e-01 -1.896508485078811646e-01 2.216605693101882935e-01 -1.605546846985816956e-02 2.646558284759521484e-01 3.670107424259185791e-01 -3.409986793994903564e-01 1.509240921586751938e-02 8.584928512573242188e-02 9.704235196113586426e-02 2.142003327608108521e-01 1.331776231527328491e-01 -1.646602898836135864e-01 1.365775316953659058e-01 -9.093397110700607300e-02 -7.824043184518814087e-02 2.315415441989898682e-02 2.645127773284912109e-01 3.067431449890136719e-01 -1.607873141765594482e-01 -2.215121537446975708e-01
2.296403795480728149e-01 -1.313860714435577393e-01 1.333407359197735786e-03 -1.934013813734054565e-01 2.139063030481338501e-01 1.611882597208023071e-01 -8.347507566213607788e-02 -7.819925248622894287e-02 4.470007494091987610e-02 2.640937827527523041e-02 4.224882461130619049e-03 -3.793866932392120361e-01 -4.680004715919494629e-01 -1.079060211777687073e-01 -3.190511465072631836e-02 2.365185767412185669e-01 3.745202720165252686e-01 -2.585138976573944092e-01 -7.878011465072631836e-02 1.064740587025880814e-02 1.334825307130813599e-01 2.535126507282257080e-01 -3.396674245595932007e-02 -1.282617598772048950e-01 -1.143778674304485321e-02 -5.813525244593620300e-02 8.765876293182373047e-02 -1.546289324760437012e-01 -4.548179358243942261e-02 -4.531605914235115051e-02 -7.314062863588333130e-02 -1.257759481668472290e-01
7.034414261579513550e-02 1.940193325281143188e-01 -1.561246514320373535e-01 -5.631891265511512756e-02 -7.967827469110488892e-02 1.955961734056472778e-01 -2.511319331824779510e-02 -2.119839191436767578e-01 2.965176403522491455e-01 1.488168984651565552e-01 -1.920552253723144531e-01 -1.473611891269683838e-01 -2.091475948691368103e-02 -6.818432360887527466e-02 6.773621588945388794e-02 8.418145775794982910e-02 1.057352498173713684e-01 -5.008457303047180176e-01 2.330998182296752930e-01 -1.036312505602836609e-01 3.459662497043609619e-01 1.715424209833145142e-01 -4.031450301408767700e-02 -2.243815213441848755e-01 3.332737833261489868e-02 -5.468070879578590393e-02 2.191400388255715370e-03 -7.851102203130722046e-02 2.270885109901428223e-01 1.113310679793357849e-01 -1.102067083120346069e-01 1.992094218730926514e-01
1.926591992378234863e-01 1.560280621051788330e-01 -2.372742444276809692e-01 2.124349772930145264e-01 -1.527501791715621948e-01 3.103961944580078125e-01 6.474715471267700195e-02 -1.842009089887142181e-02 1.960607469081878662e-01 -1.360120158642530441e-02 2.288874797523021698e-02 -2.224360555410385132e-01 6.371814757585525513e-02 -1.498853135854005814e-02 1.631458550691604614e-01 -1.667666584253311157e-01 2.304586470127105713e-01 -2.750542759895324707e-02 1.572904288768768311e-01 6.412098649889230728e-03 3.006637096405029297e-01 2.790592312812805176e-01 -1.622698754072189331e-01 -2.799779176712036133e-01 -2.179987542331218719e-02 -1.585649400949478149e-01 7.872791588306427002e-02 3.845179826021194458e-02 4.084335863590240479e-01 -5.833375081419944763e-02 8.095388859510421753e-02 -6.205896660685539246e-02
2.036501169204711914e-01 -7.802992314100265503e-02 3.204861655831336975e-02 1.698431521654129028e-01 -8.101782947778701782e-02 4.646246135234832764e-02 1.931559741497039795e-01 -2.399930031970143318e-03 -2.756920643150806427e-02 -1.062462851405143738e-01 -2.157474495470523834e-02 2.888634242117404938e-02 -2.615951299667358398e-01 -4.944850131869316101e-02 1.040912345051765442e-01 6.756273657083511353e-02 1.909713447093963623e-01 -2.781697176396846771e-02 1.500660628080368042e-01 6.950332224369049072e-02 8.197388052940368652e-02 4.103673100471496582e-01 -7.179663330316543579e-02 -3.231609761714935303e-01 5.922302603721618652e-02 -4.618251919746398926e-01 -3.048284351825714111e-01 2.375913709402084351e-01 4.443612322211265564e-02 1.727948039770126343e-01 -9.708514064550399780e-02 1.420567184686660767e-01
5.357059836387634277e-02 5.900002550333738327e-03 3.533683121204376221e-01 -1.061884984374046326e-01 -3.018033318221569061e-02 2.431907318532466888e-02 4.416685998439788818e-01 1.407261043787002563e-01 1.102023422718048096e-01 1.988697238266468048e-02 -3.232450981158763170e-04 -1.132321953773498535e-01 -4.001206755638122559e-01 -3.318265825510025024e-02 -7.221775501966476440e-02 -1.728023290634155273e-01 4.494645297527313232e-01 -1.849316246807575226e-02 -5.676759779453277588e-02 4.488231986761093140e-02 -2.072200626134872437e-01 8.466079831123352051e-02 -1.456195116043090820e-01 -2.367388010025024414e-01 1.035815030336380005e-01 -1.598632931709289551e-01 2.760160248726606369e-03 -5.256411433219909668e-02 1.449009478092193604e-01 1.052849590778350830e-01 1.352264080196619034e-02 1.290824711322784424e-01
1.337989121675491333e-01 -4.561259597539901733e-02 7.817146927118301392e-02 -1.687754839658737183e-01 -1.570907384157180786e-01 1.610962003469467163e-01 -2.768005058169364929e-02 -2.419981658458709717e-01 -4.350548684597015381e-01 -1.071941480040550232e-01 -1.556388884782791138e-01 1.381487548351287842e-01 -3.044967651367187500e-01 -4.804380610585212708e-02 1.111475005745887756e-02 6.312008202075958252e-02 1.082739159464836121e-01 -6.676004827022552490e-02 3.100305423140525818e-02 -1.179344486445188522e-02 -2.411949485540390015e-01 1.912249922752380371e-01 9.472719579935073853e-02 -2.212569117546081543e-01 6.829479336738586426e-02 -3.050284683704376221e-01 9.954993426799774170e-02 -2.902619540691375732e-02 2.947145104408264160e-01 -8.637767285108566284e-02 -1.802879124879837036e-01 2.950008511543273926e-01
6.378454715013504028e-02 2.321289153769612312e-03 6.607809662818908691e-02 -2.958641014993190765e-02 1.790546029806137085e-01 4.730696380138397217e-01 1.408366560935974121e-01 -2.189353555440902710e-01 -2.520513832569122314e-01 7.869389839470386505e-03 1.408888250589370728e-01 -1.430573165416717529e-01 8.231600373983383179e-02 5.622253939509391785e-02 -1.189632862806320190e-01 1.967060193419456482e-02 3.143547773361206055e-01 -2.105467170476913452e-01 7.611878216266632080e-03 -1.544254869222640991e-01 8.898613601922988892e-02 6.337983161211013794e-02 1.027750000357627869e-01 -7.183020561933517456e-02 8.755631744861602783e-02 -2.949391901493072510e-01 -3.198202252388000488e-01 -2.975377738475799561e-01 1.548051089048385620e-01 1.799733340740203857e-01 4.589335620403289795e-02 -6.026727147400379181e-03
-3.265384584665298462e-02 2.800887227058410645e-01 4.678858816623687744e-02 7.855577766895294189e-02 -9.897997230291366577e-02 1.337352693080902100e-01 8.563243597745895386e-02 -2.779843285679817200e-02 1.413921117782592773e-01 1.238676384091377258e-01 -2.128117382526397705e-01 9.121710062026977539e-02 -3.017541468143463135e-01 -2.498400807380676270e-01 2.731580734252929688e-01 1.362523436546325684e-01 2.672482728958129883e-01 -1.038433611392974854e-01 -1.352918893098831177e-01 -8.106303960084915161e-02 -2.531778514385223389e-01 2.793416976928710938e-01 -1.886832863092422485e-01 -7.965825498104095459e-02 9.354238957166671753e-02 -3.758500218391418457e-01 -8.683907985687255859e-02 2.962694503366947174e-02 4.670197889208793640e-02 -1.902279108762741089e-01 7.997031509876251221e-02 -2.153674662113189697e-01
-3.142675757408142090e-02 4.747715592384338379e-01 -2.131187170743942261e-02 1.383455004543066025e-02 -2.701254189014434814e-02 2.971698939800262451e-01 3.017288632690906525e-02 -2.695747315883636475e-01 -2.207727134227752686e-01 -1.837566792964935303e-01 3.616285324096679688e-02 -2.645295560359954834e-01 -1.360580623149871826e-01 -3.023492870852351189e-03 1.340835392475128174e-01 -2.318209595978260040e-02 3.671609163284301758e-01 -3.742145746946334839e-02 3.055557422339916229e-02 8.082896471023559570e-02 -3.035690784454345703e-01 4.335335269570350647e-02 6.970333401113748550e-03 -2.263233438134193420e-02 1.765898466110229492e-01 -3.103508651256561279e-01 1.487225145101547241e-01 -8.434255421161651611e-02 -2.852479927241802216e-02 -7.955449074506759644e-02 -1.313403695821762085e-01 1.073181536048650742e-02
2.833721227943897247e-02 2.372030913829803467e-01 -1.331625133752822876e-01 5.318429693579673767e-02 1.169584915041923523e-01 3.730998933315277100e-01 -5.415545031428337097e-02 -1.982615292072296143e-01 4.455810040235519409e-02 1.197568103671073914e-01 -2.152161151170730591e-01 4.170180857181549072e-02 1.728833913803100586e-01 -8.739439398050308228e-02 -1.043843701481819153e-01 2.655342221260070801e-02 6.156081706285476685e-02 -2.824107110500335693e-01 2.360337525606155396e-01 1.333052068948745728e-01 2.369775474071502686e-01 2.020162492990493774e-01 -8.654709160327911377e-02 -3.425593376159667969e-01 -1.129465922713279724e-02 -1.041314825415611267e-01 3.806669637560844421e-02 -9.483730792999267578e-02 3.817012310028076172e-01 -1.121022328734397888e-01 -1.808079332113265991e-01 1.501125693321228027e-01
2.346266359090805054e-01 1.767992377281188965e-01 1.901206672191619873e-01 1.161104738712310791e-01 7.294590026140213013e-02 2.958610355854034424e-01 -3.302219137549400330e-02 -3.480495139956474304e-02 -1.851961910724639893e-01 -1.369510889053344727e-01 4.911431670188903809e-02 2.753220871090888977e-02 -4.145278781652450562e-02 -8.788985013961791992e-02 -1.630821377038955688e-01 6.765378266572952271e-02 3.377888500690460205e-01 -1.325646340847015381e-01 5.765671655535697937e-02 -1.861572861671447754e-01 -2.133212238550186157e-01 2.178422063589096069e-01 2.328221499919891357e-01 -8.316098153591156006e-02 2.081569135189056396e-01 -3.368146121501922607e-01 -2.558193504810333252e-01 -1.008232831954956055e-01 2.144922465085983276e-01 4.196573793888092041e-02 -2.224366664886474609e-01 -1.367618441581726074e-01
1.972198188304901123e-01 4.572409391403198242e-02 -1.112308651208877563e-01 6.234080065041780472e-03 -4.422573000192642212e-02 3.828895569313317537e-04 -5.121437832713127136e-02 -2.049809396266937256e-01 1.403639316558837891e-01 2.941911816596984863e-01 -1.515139341354370117e-01 -2.580393850803375244e-02 -1.770427376031875610e-01 -8.996378630399703979e-02 -1.310690492391586304e-01 -1.589829623699188232e-01 3.697972893714904785e-01 -9.587203711271286011e-02 5.306930840015411377e-02 -8.447445929050445557e-02 4.471531212329864502e-01 2.217855304479598999e-01 -2.084512263536453247e-01 -2.777499556541442871e-01 -3.190607205033302307e-02 -7.527123391628265381e-02 1.221184507012367249e-01 -1.079275682568550110e-01 2.379125505685806274e-01 -1.319909542798995972e-01 4.655363410711288452e-02 2.306064665317535400e-01
6.932445615530014038e-02 -2.089079469442367554e-01 -2.148935943841934204e-01 -6.374686956405639648e-02 -1.058333739638328552e-01 3.346114158630371094e-01 1.052996367216110229e-01 4.762936383485794067e-02 1.955170482397079468e-01 3.583660721778869629e-01 -8.921571820974349976e-02 -1.753090322017669678e-01 -4.859080165624618530e-02 1.183129996061325073e-01 1.134551316499710083e-01 -1.308122128248214722e-01 2.735385894775390625e-01 -7.137406617403030396e-02 -7.895512878894805908e-02 3.257051110267639160e-01 1.325023621320724487e-01 -1.466367542743682861e-01 -2.384913116693496704e-01 -2.499398738145828247e-01 5.782794207334518433e-02 -1.649647206068038940e-01 1.117091700434684753e-01 4.174834862351417542e-02 1.571783870458602905e-01 -1.094835996627807617e-01 -1.620766818523406982e-01 2.339132428169250488e-01
1.598885357379913330e-01 6.274495273828506470e-02 -1.484446823596954346e-01 -2.595698237419128418e-01 -1.718239337205886841e-01 3.490993976593017578e-01 9.601920843124389648e-02 -3.837819769978523254e-02 -7.261277735233306885e-02 1.638806462287902832e-01 -3.272028267383575439e-01 -3.774880468845367432e-01 -1.213489621877670288e-01 -8.735600858926773071e-02 3.250742703676223755e-02 -4.397657886147499084e-02 1.042805910110473633e-01 -3.540374164003878832e-04 -1.493295580148696899e-01 4.027916118502616882e-02 2.700920403003692627e-01 1.467694789171218872e-01 -1.483005434274673462e-01 -3.471047282218933105e-01 -1.069706231355667114e-01 -1.003068834543228149e-01 1.407513320446014404e-01 -5.514419823884963989e-02 2.921011447906494141e-01 -6.237637717276811600e-03 -5.521662905812263489e-02 -8.622767776250839233e-02
-1.267473846673965454e-01 1.408305764198303223e-01 -5.472803488373756409e-02 -1.974519044160842896e-01 -1.195650547742843628e-01 4.272620379924774170e-01 -7.513487339019775391e-02 -3.369557857513427734e-01 -1.644506901502609253e-01 7.137670647352933884e-03 -1.343301683664321899e-01 -8.057867735624313354e-02 -3.075284659862518311e-01 -2.426299499347805977e-03 5.189154669642448425e-02 1.439702510833740234e-01 2.573468983173370361e-01 -3.528114780783653259e-02 -1.966153532266616821e-01 3.418186604976654053e-01 -1.125774160027503967e-01 2.379649132490158081e-01 3.458088263869285583e-02 1.072919219732284546e-01 2.331274300813674927e-01 -1.204220205545425415e-01 -4.679893329739570618e-02 -1.489078700542449951e-01 8.970753103494644165e-02 8.822692185640335083e-02 -1.333675086498260498e-01 -6.814875453710556030e-02
2.547717392444610596e-01 -3.247362002730369568e-02 9.247483313083648682e-02 1.988678574562072754e-01 -3.460368141531944275e-02 2.981329560279846191e-01 1.681612581014633179e-01 1.275568008422851562e-01 -8.565783500671386719e-02 -1.407604105770587921e-02 -1.481252163648605347e-01 1.609274931252002716e-02 1.873591393232345581e-01 -2.509811893105506897e-02 2.446402311325073242e-01 1.753940731287002563e-01 4.237958788871765137e-01 5.160980671644210815e-02 -8.829482644796371460e-02 -1.595529168844223022e-01 5.149401724338531494e-02 1.384705156087875366e-01 -1.409631967544555664e-01 -8.867269754409790039e-02 1.233800351619720459e-01 -2.604993581771850586e-01 -4.431156814098358154e-02 -2.254732847213745117e-01 3.010811097919940948e-02 -3.564023673534393311e-01 -1.662260293960571289e-01 1.967312991619110107e-01
7.959659211337566376e-03 8.450342342257499695e-03 -1.395463794469833374e-01 8.160836249589920044e-02 1.536157578229904175e-01 3.574503958225250244e-01 -1.428241878747940063e-01 1.633120924234390259e-01 -1.164876893162727356e-01 1.822827458381652832e-01 8.875537663698196411e-02 2.600348293781280518e-01 -5.947513133287429810e-02 -2.883851528167724609e-01 -9.535189718008041382e-02 3.264581412076950073e-02 4.085870981216430664e-01 -2.603529393672943115e-01 3.665456548333168030e-02 6.001706048846244812e-02 3.739250078797340393e-02 7.643683347851037979e-03 4.579268768429756165e-02 -6.177361309528350830e-02 6.234689615666866302e-03 -4.315282106399536133e-01 -6.209964677691459656e-02 5.277156829833984375e-02 1.679505407810211182e-01 1.953611522912979126e-01 -1.755549311637878418e-01 -1.378734409809112549e-01
-5.814459919929504395e-02 8.293672651052474976e-02 -1.165787652134895325e-01 -1.691535562276840210e-01 -3.044849261641502380e-02 3.542819917201995850e-01 2.054278254508972168e-01 1.663806885480880737e-01 3.162443637847900391e-01 2.706216648221015930e-02 -7.044777274131774902e-02 -2.783120274543762207e-01 -1.692827343940734863e-01 2.591026201844215393e-02 -7.331988215446472168e-02 -7.719308882951736450e-02 3.420764803886413574e-01 -1.337753981351852417e-01 -8.848238736391067505e-02 -1.637015789747238159e-01 4.911828786134719849e-02 3.122883439064025879e-01 -1.183236669749021530e-02 -8.571346290409564972e-03 2.062122337520122528e-02 -6.159699708223342896e-02 2.438856214284896851e-01 7.126143574714660645e-02 -7.293205708265304565e-03 -1.238098964095115662e-01 -2.624976336956024170e-01 3.234669864177703857e-01
-1.503364890813827515e-01 -3.068823926150798798e-02 2.108374089002609253e-01 -1.989772915840148926e-01 1.106132119894027710e-01 4.690998196601867676e-01 -2.301578521728515625e-01 -2.060456275939941406e-01 1.155291348695755005e-01 1.370457112789154053e-01 7.200423628091812134e-03 -1.140826642513275146e-01 -3.651489019393920898e-01 9.384921938180923462e-02 1.995011866092681885e-01 9.617599099874496460e-02 3.540636897087097168e-01 -5.799698084592819214e-02 6.069449335336685181e-02 -8.032205700874328613e-02 -8.956775069236755371e-02 1.547389030456542969e-01 -9.040632098913192749e-02 -5.254916101694107056e-02 -3.073488362133502960e-02 3.767989948391914368e-02 -1.194258183240890503e-01 -2.826943993568420410e-01 -6.073606386780738831e-02 -7.212705165147781372e-02 -2.023611515760421753e-01 1.274878066033124924e-02
2.640870027244091034e-02 -1.234315484762191772e-01 1.978066265583038330e-01 1.589061133563518524e-02 -1.298977714031934738e-02 1.290493607521057129e-01 8.019566535949707031e-03 -1.802062988281250000e-01 -1.583795994520187378e-02 3.614201843738555908e-01 -1.437003463506698608e-01 -1.679967939853668213e-01 -9.866466373205184937e-02 6.877796351909637451e-02 5.830211564898490906e-02 -3.309204056859016418e-02 1.833266168832778931e-01 5.916544049978256226e-02 2.276757061481475830e-01 -1.660526990890502930e-01 1.070864126086235046e-01 3.115803003311157227e-01 -8.020576834678649902e-02 -3.193575423210859299e-03 1.705268621444702148e-01 -1.093935072422027588e-01 6.994972378015518188e-02 -3.174148797988891602e-01 3.736909031867980957e-01 8.823855221271514893e-02 -3.712455630302429199e-01 1.821025162935256958e-01
4.582080617547035217e-02 3.173595368862152100e-01 2.413544356822967529e-01 -1.207702383399009705e-01 -2.384367585182189941e-02 5.631946772336959839e-02 2.531388401985168457e-01 6.624102126806974411e-03 3.954794108867645264e-01 8.810747414827346802e-02 -1.987393200397491455e-02 -1.064511239528656006e-01 -7.610945403575897217e-02 -2.245275378227233887e-01 6.174288317561149597e-02 1.038839295506477356e-01 2.739665508270263672e-01 -4.100299905985593796e-03 4.731200262904167175e-02 -7.184246182441711426e-02 -1.009045615792274475e-01 5.867115687578916550e-04 -1.659945249557495117e-01 -4.027125835418701172e-01 2.069976329803466797e-01 -3.191876411437988281e-01 1.519232094287872314e-01 -1.599598377943038940e-01 1.344152092933654785e-01 -1.064934507012367249e-01 4.501994699239730835e-02 5.059555917978286743e-02
2.113678604364395142e-01 1.397693157196044922e-01 -2.357305288314819336e-01 2.191127836704254150e-01 -1.728055626153945923e-01 2.195011526346206665e-01 -9.740328788757324219e-02 -8.757839351892471313e-02 -2.518167532980442047e-02 3.555948659777641296e-02 5.236884951591491699e-02 -5.525624006986618042e-02 4.540733620524406433e-02 -6.958439201116561890e-02 2.268867380917072296e-02 -1.580169945955276489e-01 4.096671938896179199e-01 -1.478065699338912964e-01 9.008606523275375366e-02 -1.557760238647460938e-01 3.734870851039886475e-01 2.592974007129669189e-01 -1.485662758350372314e-01 -2.336277663707733154e-01 -9.322374314069747925e-02 -9.434005618095397949e-02 4.889929294586181641e-02 -9.977641701698303223e-02 2.588723599910736084e-01 -2.532963156700134277e-01 -5.294414982199668884e-02 1.660580784082412720e-01
1.503203660249710083e-01 3.881886601448059082e-02 6.925772130489349365e-02 -2.595326900482177734e-01 -1.041420698165893555e-01 2.332123667001724243e-01 1.691014319658279419e-01 -4.130686447024345398e-02 -4.921428486704826355e-02 -1.646797955036163330e-01 1.612099111080169678e-01 1.274593323469161987e-01 -1.630711257457733154e-01 -2.238300591707229614e-01 2.215559035539627075e-01 -1.454514544457197189e-02 7.773801684379577637e-02 -9.527423977851867676e-02 -7.105277478694915771e-02 2.557316124439239502e-01 -9.994001686573028564e-02 4.177111983299255371e-01 -9.533474594354629517e-02 -2.825891375541687012e-01 2.320151031017303467e-02 -4.072406589984893799e-01 -2.226753383874893188e-01 3.570424392819404602e-02 1.238646283745765686e-01 -8.524198085069656372e-02 -5.796182900667190552e-02 -9.081435203552246094e-02
1.635290682315826416e-01 1.396194249391555786e-01 -8.846919238567352295e-02 -3.249655067920684814e-01 -1.442589163780212402e-01 1.275388449430465698e-01 1.060138121247291565e-01 -2.841159105300903320e-01 1.909502297639846802e-01 4.339797794818878174e-02 -1.355237960815429688e-01 -2.597331106662750244e-01 -1.796740591526031494e-01 1.554723680019378662e-01 -2.973544783890247345e-02 2.293145358562469482e-01 3.579747304320335388e-02 -2.119631320238113403e-01 1.532986760139465332e-01 2.981532216072082520e-01 7.332603633403778076e-02 3.396163508296012878e-02 -4.366874322295188904e-02 -6.043834239244461060e-02 1.961424350738525391e-01 -3.853887319564819336e-01 -1.179228052496910095e-01 -2.304343432188034058e-01 -9.922423213720321655e-02 -1.555722206830978394e-01 -1.356071382761001587e-01 8.089751936495304108e-03
-9.521809220314025879e-02 -9.614569135010242462e-04 -1.067391335964202881e-01 -1.634167283773422241e-01 -1.802527159452438354e-01 2.666204571723937988e-01 -7.963972538709640503e-02 -1.089147105813026428e-01 3.604098921641707420e-03 3.655168786644935608e-02 -2.233097553253173828e-01 -2.887915670871734619e-01 -4.249020814895629883e-01 2.943535707890987396e-02 6.125397235155105591e-02 -3.463264554738998413e-02 1.542526111006736755e-02 -4.933251440525054932e-02 6.264914572238922119e-02 1.481270194053649902e-01 3.532201796770095825e-02 3.919951617717742920e-02 -1.918813586235046387e-01 -4.374284446239471436e-01 -2.000263519585132599e-02 -1.699710488319396973e-01 9.214258939027786255e-02 -2.056438177824020386e-01 4.035968184471130371e-01 -9.550283662974834442e-03 8.566710352897644043e-02 1.417005062103271484e-02
5.740868672728538513e-02 -6.722543388605117798e-02 -6.213929876685142517e-02 -4.498583078384399414e-02 -1.780578792095184326e-01 2.893461585044860840e-01 1.091006100177764893e-01 5.555810034275054932e-02 1.179369017481803894e-01 1.081947535276412964e-01 7.675051689147949219e-02 -2.601031363010406494e-01 -3.086249530315399170e-01 2.547086775302886963e-01 9.016093611717224121e-02 5.862977355718612671e-02 -2.768406644463539124e-02 -1.816358119249343872e-01 -1.025781687349081039e-02 -7.505274564027786255e-02 4.608780890703201294e-02 1.724947690963745117e-01 -1.094160228967666626e-01 3.176681101322174072e-01 3.507094979286193848e-01 -1.967537999153137207e-01 1.583981215953826904e-01 -2.114619165658950806e-01 3.410672247409820557e-01 4.513237252831459045e-02 2.782171033322811127e-02 2.238752692937850952e-01
3.077141642570495605e-01 -1.135393511503934860e-02 -1.100806072354316711e-01 3.624106347560882568e-01 -8.950082212686538696e-02 1.636115014553070068e-01 -2.115918993949890137e-01 -9.294265881180763245e-03 2.739156596362590790e-03 -2.686721971258521080e-03 1.627249866724014282e-01 -2.566569745540618896e-01 -4.526486396789550781e-01 -5.975499376654624939e-02 -7.107698172330856323e-02 6.208499893546104431e-02 1.180580556392669678e-01 -1.357853598892688751e-02 -1.108039170503616333e-01 -7.748553901910781860e-02 3.048009239137172699e-02 9.794513881206512451e-02 6.080610211938619614e-03 -2.779587637633085251e-03 3.411619663238525391e-01 -1.688740998506546021e-01 -1.611384153366088867e-01 7.034636288881301880e-02 3.553370237350463867e-01 -1.110138148069381714e-01 -1.153491437435150146e-01 4.078872129321098328e-02
-5.366038158535957336e-02 -1.894467920064926147e-01 1.617378927767276764e-02 -1.346069127321243286e-01 -1.103553846478462219e-01 4.387303292751312256e-01 -1.951443776488304138e-02 -4.340211451053619385e-01 9.985964000225067139e-02 3.547675162553787231e-02 -1.127349883317947388e-01 4.659500345587730408e-02 -9.293442219495773315e-02 6.308815628290176392e-02 -1.132883969694375992e-02 1.000109091401100159e-01 3.306467235088348389e-01 3.394320607185363770e-03 7.436760235577821732e-03 3.466390818357467651e-02 -5.470412969589233398e-02 2.913924455642700195e-01 -2.702671289443969727e-01 4.804948344826698303e-02 1.902445107698440552e-01 1.729965396225452423e-02 1.066788434982299805e-01 -2.432592809200286865e-01 1.509065181016921997e-01 1.524544507265090942e-01 -2.173763215541839600e-01 -1.625035554170608521e-01
3.621044158935546875e-01 1.876785755157470703e-01 -1.410167068243026733e-01 2.378282696008682251e-02 -6.734926253557205200e-02 9.303817152976989746e-02 -1.180095002055168152e-01 1.546712219715118408e-01 6.831191480159759521e-02 3.193613290786743164e-01 -5.130943655967712402e-02 -2.839021980762481689e-01 -5.967089161276817322e-02 7.350892573595046997e-02 -1.401934325695037842e-01 -6.915374100208282471e-02 2.765970826148986816e-01 -2.605463564395904541e-01 -8.087145397439599037e-04 2.960991263389587402e-01 1.872267872095108032e-01 1.284808572381734848e-02 -1.600147932767868042e-01 -2.559852302074432373e-01 6.652153283357620239e-02 -1.025743484497070312e-01 3.761691227555274963e-02 3.422332182526588440e-02 3.518909215927124023e-01 -1.234910562634468079e-01 7.960725575685501099e-02 1.323142200708389282e-01
1.382110565900802612e-01 -2.384183928370475769e-02 5.815447494387626648e-02 1.780111901462078094e-02 -2.730591222643852234e-02 1.315729022026062012e-01 1.888437569141387939e-01 1.740677803754806519e-01 -1.549455076456069946e-01 -2.708224654197692871e-01 -6.381536275148391724e-02 -2.026979625225067139e-01 -1.133804172277450562e-01 -6.351494044065475464e-02 -7.797002047300338745e-02 -1.144379675388336182e-01 5.984835624694824219e-01 -7.383131980895996094e-02 -9.614422917366027832e-02 -1.681287288665771484e-01 -2.306670546531677246e-01 2.870477139949798584e-01 -1.554004698991775513e-01 -1.504335850477218628e-01 1.146570816636085510e-01 -9.939250349998474121e-02 -1.797947883605957031e-01 -5.326414853334426880e-02 1.867315918207168579e-01 -1.900297999382019043e-01 5.381281487643718719e-03 3.619775176048278809e-02
3.672296181321144104e-02 -9.785164147615432739e-02 -8.804526925086975098e-02 7.695814967155456543e-02 -2.844954468309879303e-02 9.750535339117050171e-02 -9.086238592863082886e-02 -2.723038196563720703e-01 8.903349936008453369e-02 2.673597633838653564e-01 -3.029704988002777100e-01 -8.999677002429962158e-02 1.083638425916433334e-02 -2.327812463045120239e-01 -3.415573537349700928e-01 -5.962513852864503860e-03 3.794403374195098877e-01 -1.834138929843902588e-01 2.492876350879669189e-02 -6.479267776012420654e-02 2.346060276031494141e-01 2.425017505884170532e-01 6.888182461261749268e-02 -1.995114386081695557e-01 1.717615723609924316e-01 -1.869715154170989990e-01 4.611049965023994446e-02 6.368657201528549194e-02 2.259456664323806763e-01 1.607112735509872437e-01 -1.474175602197647095e-01 1.493108123540878296e-01
2.203730344772338867e-01 -1.432267725467681885e-01 1.591545939445495605e-01 1.314085125923156738e-01 -1.619512587785720825e-01 3.389566242694854736e-01 7.728894054889678955e-02 -1.520119309425354004e-01 -1.034961119294166565e-01 1.020271107554435730e-01 -3.129979372024536133e-01 1.471066474914550781e-01 -1.407031267881393433e-01 1.691409349441528320e-01 2.000104449689388275e-02 1.461599171161651611e-01 1.789644658565521240e-01 -2.023534178733825684e-01 1.034412682056427002e-01 1.231598779559135437e-01 9.802255034446716309e-02 9.899830073118209839e-02 1.928092688322067261e-01 -3.188098371028900146e-01 7.528537418693304062e-03 -1.637918800115585327e-01 -2.728802859783172607e-01 1.751884073019027710e-02 7.932612672448158264e-03 -2.269848138093948364e-01 1.152005866169929504e-01 2.892156243324279785e-01
1.310696899890899658e-01 1.810888387262821198e-02 1.234500557184219360e-01 6.136920675635337830e-02 -7.540208287537097931e-03 2.803930640220642090e-01 2.868088148534297943e-02 2.928511984646320343e-02 -1.143540889024734497e-01 -5.430660769343376160e-02 -3.466956019401550293e-01 -9.203741326928138733e-03 -2.181962877511978149e-01 -1.006983220577239990e-01 -2.706944048404693604e-01 -1.399806737899780273e-01 3.454921543598175049e-01 -2.505449578166007996e-02 1.195677742362022400e-01 -1.121132075786590576e-01 -2.213787436485290527e-01 4.083200097084045410e-01 -2.158745378255844116e-01 -2.862368226051330566e-01 -1.926873996853828430e-02 -8.412792533636093140e-02 -1.016701981425285339e-01 1.692218929529190063e-01 1.255978047847747803e-01 -5.735944584012031555e-02 -5.158304795622825623e-02 1.921668648719787598e-01
1.003418862819671631e-01 -2.800521813333034515e-02 -4.170704260468482971e-02 -5.316343903541564941e-02 -1.000243797898292542e-01 2.464118301868438721e-01 1.131107062101364136e-01 7.662860304117202759e-02 -1.448343992233276367e-01 1.763052865862846375e-02 -3.002418279647827148e-01 -2.244950532913208008e-01 -3.867962360382080078e-01 1.541421413421630859e-01 2.175152450799942017e-01 5.995197594165802002e-02 7.029943168163299561e-02 -8.482024073600769043e-02 2.609536647796630859e-01 3.428094461560249329e-02 -1.088978722691535950e-01 1.071012113243341446e-02 -1.130939275026321411e-01 -3.881446123123168945e-01 1.581206731498241425e-02 -2.445781379938125610e-01 2.902131378650665283e-01 -1.911488175392150879e-01 1.861595958471298218e-01 -1.346538662910461426e-01 1.099458262324333191e-01 8.092527836561203003e-02
-1.168650239706039429e-01 1.347509119659662247e-02 -1.193660274147987366e-01 1.089499071240425110e-01 -2.719259560108184814e-01 3.028914332389831543e-01 2.732545733451843262e-01 6.067499518394470215e-02 -1.920113414525985718e-01 5.437913350760936737e-03 2.255258411169052124e-01 3.192012012004852295e-02 -2.840409278869628906e-01 -2.627698779106140137e-01 -1.346453092992305756e-02 -1.715581864118576050e-02 1.895147413015365601e-01 -1.537060141563415527e-01 3.555790334939956665e-02 9.260152280330657959e-02 -2.175382375717163086e-01 3.344773054122924805e-01 3.982928022742271423e-02 5.996108800172805786e-02 3.110924661159515381e-01 -3.147718012332916260e-01 5.336862429976463318e-02 -1.319371350109577179e-02 1.867872178554534912e-01 7.603849470615386963e-02 2.965792082250118256e-02 5.320752412080764771e-02
2.313507348299026489e-01 1.106849089264869690e-01 1.575938612222671509e-01 -2.043653046712279320e-03 -6.873750686645507812e-02 7.233882695436477661e-02 -3.361124992370605469e-01 -1.649083197116851807e-01 -4.699769988656044006e-02 -1.844395995140075684e-01 3.365019261837005615e-01 -1.826982796192169189e-01 -1.483227312564849854e-01 1.356766223907470703e-01 -1.140322759747505188e-01 1.288496702909469604e-02 3.109264075756072998e-01 -4.534372687339782715e-01 -1.121192649006843567e-01 5.445853993296623230e-02 -5.519378185272216797e-02 3.185310959815979004e-02 -1.538688987493515015e-01 -4.066412150859832764e-02 1.922884881496429443e-01 -1.932945251464843750e-01 1.186009682714939117e-02 9.035357506945729256e-04 5.563655495643615723e-02 -1.937937736511230469e-01 -2.257943153381347656e-01 9.759391099214553833e-02
1.420235186815261841e-01 4.008980467915534973e-03 -3.612107038497924805e-02 1.411114186048507690e-01 -1.087512820959091187e-01 5.068508163094520569e-02 -1.108723599463701248e-02 1.094352547079324722e-02 -7.587538659572601318e-02 1.746957004070281982e-01 -1.448774635791778564e-01 -7.751896232366561890e-02 2.039453573524951935e-02 -4.202129691839218140e-02 -2.264348976314067841e-02 1.635086536407470703e-01 5.436086058616638184e-01 -1.223585829138755798e-01 -1.658075153827667236e-01 -1.201714947819709778e-01 2.182226926088333130e-01 2.237402498722076416e-01 5.633337795734405518e-02 -7.736472785472869873e-02 4.037770926952362061e-01 -1.636848151683807373e-01 3.198356926441192627e-02 -4.375424608588218689e-02 3.005026280879974365e-01 2.693824768066406250e-01 7.869613356888294220e-03 1.905307322740554810e-01
1.619695276021957397e-01 1.934562474489212036e-01 4.233837500214576721e-02 -2.212749794125556946e-02 -9.286596626043319702e-02 3.433238267898559570e-01 -7.109168916940689087e-02 -3.001609146595001221e-01 -1.624498665332794189e-01 -1.060101464390754700e-01 2.235749363899230957e-02 -2.309384793043136597e-01 -2.408786714076995850e-01 1.400424540042877197e-01 -2.266275137662887573e-01 7.947163283824920654e-02 3.589404523372650146e-01 -2.004639953374862671e-01 -4.904853925108909607e-02 7.017778605222702026e-02 1.479711532592773438e-01 -8.417733758687973022e-02 -1.467462629079818726e-01 3.952443972229957581e-02 3.255293965339660645e-01 5.838442221283912659e-02 -5.148776620626449585e-02 -2.807602882385253906e-01 1.212004125118255615e-01 1.527896225452423096e-01 -1.672883331775665283e-01 1.827673614025115967e-02
3.182194009423255920e-02 2.945795841515064240e-02 9.783207625150680542e-02 -4.036372154951095581e-02 5.667220428586006165e-02 4.647962283343076706e-03 2.039549499750137329e-01 -8.651105314493179321e-02 -1.959968656301498413e-01 -6.421244889497756958e-02 2.721685171127319336e-02 6.117378175258636475e-02 -2.876383960247039795e-01 9.890808165073394775e-02 1.311932653188705444e-01 1.267191767692565918e-01 4.760552644729614258e-01 -4.583860337734222412e-01 1.288873255252838135e-01 -1.436071395874023438e-01 1.871059983968734741e-01 2.351910322904586792e-01 2.077685594558715820e-01 4.207072034478187561e-02 2.366832643747329712e-01 9.917344897985458374e-02 8.178427070379257202e-02 -1.375199854373931885e-01 2.162244468927383423e-01 -3.726088907569646835e-03 -1.097062677145004272e-01 4.791119694709777832e-02
2.107373028993606567e-01 -3.444945439696311951e-02 -2.074318379163742065e-01 2.187036536633968353e-02 -1.547844707965850830e-01 2.101824581623077393e-01 5.322363227605819702e-03 4.671590402722358704e-02 7.782306522130966187e-02 -1.619677096605300903e-01 -1.174206286668777466e-01 -1.761856377124786377e-01 -2.885615229606628418e-01 4.015142470598220825e-02 7.164247334003448486e-02 1.442180201411247253e-02 8.653610944747924805e-02 -2.141793221235275269e-01 3.840379789471626282e-02 -1.569606512784957886e-01 -4.471722245216369629e-02 3.534403741359710693e-01 -1.159688383340835571e-01 2.601159550249576569e-02 -1.334804594516754150e-01 -3.636352121829986572e-01 -2.462055832147598267e-01 -3.014848232269287109e-01 2.180510014295578003e-01 6.812972575426101685e-02 -2.257426828145980835e-01 2.190619409084320068e-01
5.904161185026168823e-02 -1.685928106307983398e-01 2.252839505672454834e-01 -4.903405904769897461e-02 1.763827949762344360e-01 3.259333968162536621e-01 -1.168944984674453735e-01 -1.474675238132476807e-01 8.216694742441177368e-02 1.040152683854103088e-01 -1.196917593479156494e-01 5.718284100294113159e-02 -1.299261301755905151e-01 9.042895585298538208e-02 -6.603740155696868896e-02 -1.039906442165374756e-01 2.493603378534317017e-01 -2.888908982276916504e-01 1.684489846229553223e-02 -1.791283935308456421e-01 2.439657449722290039e-01 6.741595268249511719e-02 3.709679245948791504e-01 -3.207981586456298828e-01 -4.780678078532218933e-02 -3.044394254684448242e-01 -1.508029103279113770e-01 4.681289568543434143e-02 1.752453744411468506e-01 1.069891527295112610e-01 -2.640257775783538818e-02 1.463576406240463257e-01
1.975484341382980347e-01 -7.512261718511581421e-02 1.684315651655197144e-01 -7.692285627126693726e-02 1.540133208036422729e-01 2.292607426643371582e-01 -1.166429370641708374e-01 2.210263311862945557e-01 1.644417345523834229e-01 -4.137581959366798401e-02 -1.558557599782943726e-01 -1.505565196275711060e-01 -3.219765126705169678e-01 -9.076420962810516357e-02 -5.072129145264625549e-02 -1.860582530498504639e-01 3.092807829380035400e-01 -4.134808778762817383e-01 -3.410211950540542603e-02 -2.501708865165710449e-01 8.161783963441848755e-02 2.035993486642837524e-01 -2.577994717285037041e-03 -9.823296964168548584e-02 1.084507256746292114e-01 8.792485110461711884e-03 1.581478416919708252e-01 1.832405328750610352e-01 9.230153262615203857e-02 5.852335318922996521e-02 -2.867325842380523682e-01 -6.906946748495101929e-02
1.553133577108383179e-01 -5.139179527759552002e-03 4.891720786690711975e-02 1.208060532808303833e-01 -5.888047814369201660e-02 2.659971415996551514e-01 2.444020099937915802e-02 -2.782986685633659363e-02 -1.756102428771555424e-03 -1.335788369178771973e-01 -1.703724265098571777e-01 1.095945984125137329e-01 -2.359457015991210938e-01 -9.141051024198532104e-02 -2.440554350614547729e-01 -1.271876394748687744e-01 4.235473573207855225e-01 -1.795494463294744492e-03 2.112117260694503784e-01 -1.948775909841060638e-02 -3.051778972148895264e-01 3.650916516780853271e-01 -2.387369722127914429e-01 -2.870208323001861572e-01 2.394522167742252350e-02 -1.029177084565162659e-01 -1.595944762229919434e-01 9.554162621498107910e-02 1.922163665294647217e-01 -6.644926965236663818e-02 7.177338469773530960e-03 8.517849445343017578e-02
-9.213944897055625916e-03 -8.289550244808197021e-02 2.274433374404907227e-01 -8.750610984861850739e-03 5.813784152269363403e-02 3.366101384162902832e-01 -2.431016564369201660e-01 -1.320735216140747070e-01 3.969028964638710022e-02 9.436902403831481934e-02 -2.317385822534561157e-01 -7.145778089761734009e-02 -2.253468632698059082e-01 1.031023785471916199e-01 5.578627809882164001e-02 -5.772738903760910034e-02 1.533370614051818848e-01 -1.105327159166336060e-01 3.971729427576065063e-02 -2.046092450618743896e-01 2.631331086158752441e-01 1.434495951980352402e-02 4.289586842060089111e-01 -3.500679433345794678e-01 -4.275145381689071655e-02 -2.225147485733032227e-01 -1.512495130300521851e-01 9.495747834444046021e-02 1.142806261777877808e-01 1.266290694475173950e-01 -1.984910815954208374e-01 6.296674162149429321e-02
1.681103743612766266e-02 3.921850025653839111e-02 4.225914552807807922e-02 -3.007842302322387695e-01 -2.274808734655380249e-01 2.403422296047210693e-01 -1.503689289093017578e-01 6.064499542117118835e-02 -1.273223310708999634e-01 -2.948685549199581146e-02 -1.694528013467788696e-01 -1.922037154436111450e-01 -2.321521043777465820e-01 -4.389770701527595520e-02 6.676942855119705200e-02 -1.487816423177719116e-01 1.176743805408477783e-01 -8.494538813829421997e-02 -6.307961046695709229e-02 -1.175550296902656555e-01 3.523560613393783569e-02 1.793585717678070068e-01 -1.634847372770309448e-01 -2.430301159620285034e-01 1.544521562755107880e-02 -1.591414064168930054e-01 2.584073841571807861e-01 -1.773642189800739288e-02 2.989117503166198730e-01 -4.292984306812286377e-01 1.147756446152925491e-02 2.836818993091583252e-01
2.621080279350280762e-01 -1.803987771272659302e-01 9.448406100273132324e-02 -8.994878083467483521e-02 6.779324263334274292e-02 3.412714600563049316e-01 1.514936536550521851e-01 -1.084693297743797302e-01 -1.768864095211029053e-01 1.001875028014183044e-01 -3.569436818361282349e-02 -2.478520423173904419e-01 1.162376850843429565e-01 1.233266592025756836e-01 -2.814618870615959167e-02 7.291544973850250244e-02 2.955350875854492188e-01 -2.064343988895416260e-01 1.069699302315711975e-01 -6.785215437412261963e-02 -1.730245798826217651e-01 1.149668991565704346e-01 3.034067153930664062e-01 -1.246022358536720276e-01 8.667326718568801880e-02 -2.458040416240692139e-01 -3.061007559299468994e-01 -6.945668160915374756e-02 3.018876314163208008e-01 1.489967554807662964e-01 7.347531616687774658e-02 -7.191479206085205078e-02
-4.767760261893272400e-02 -6.215924769639968872e-02 1.097050402313470840e-02 -1.139007285237312317e-01 -3.414701223373413086e-01 8.985271304845809937e-02 4.138536751270294189e-02 -1.283854153007268906e-02 -5.340242013335227966e-02 -3.305810736492276192e-03 -4.222831428050994873e-01 -9.248887002468109131e-02 -2.695871517062187195e-02 7.184533029794692993e-02 -6.473691761493682861e-02 1.065498292446136475e-01 1.812120527029037476e-01 -3.454175963997840881e-02 1.804576665163040161e-01 6.315178237855434418e-03 -5.238781496882438660e-02 5.177124142646789551e-01 2.721666693687438965e-01 -8.654520660638809204e-02 3.369756415486335754e-02 -3.791910409927368164e-01 1.120650582015514374e-02 -1.341132372617721558e-01 2.463076077401638031e-02 3.942281007766723633e-03 -1.334498524665832520e-01 2.064181715250015259e-01
1.633686125278472900e-01 2.722873687744140625e-01 -6.253680679947137833e-03 -1.638691574335098267e-01 -1.688671857118606567e-01 3.055314719676971436e-01 -1.512597203254699707e-01 -3.336273431777954102e-01 1.356802433729171753e-01 1.070589125156402588e-01 1.356621533632278442e-01 1.106711551547050476e-01 -1.729171723127365112e-01 2.022834569215774536e-01 5.601477809250354767e-03 1.992082893848419189e-01 2.600672245025634766e-01 -4.945421591401100159e-03 2.520408630371093750e-01 -1.207319721579551697e-01 6.598651409149169922e-02 2.327150702476501465e-01 1.492069959640502930e-01 -2.019520848989486694e-01 1.144637018442153931e-01 -2.197527885437011719e-01 1.629313826560974121e-02 7.729345466941595078e-03 -1.561687141656875610e-01 2.056260108947753906e-01 -1.606158614158630371e-01 -1.538293957710266113e-01
-3.742298483848571777e-02 4.655015170574188232e-01 -7.518053799867630005e-02 -1.708277761936187744e-01 -9.198419004678726196e-02 3.225260972976684570e-01 8.923839032649993896e-02 -6.190574727952480316e-03 -7.564678788185119629e-02 -2.620416879653930664e-02 9.003745764493942261e-02 -2.717240452766418457e-01 -8.170395344495773315e-02 3.920814394950866699e-02 -8.850241452455520630e-02 1.200459450483322144e-01 2.059157341718673706e-01 -8.162802457809448242e-02 1.504223495721817017e-01 -3.203456476330757141e-02 -2.626290023326873779e-01 7.625302672386169434e-02 2.088784426450729370e-01 -2.445652931928634644e-01 4.039518237113952637e-01 -1.161883920431137085e-01 -1.195428073406219482e-01 -6.894834339618682861e-02 5.234686285257339478e-02 1.994954980909824371e-02 -2.379562556743621826e-01 -3.674756363034248352e-02
-5.193299800157546997e-02 2.231168895959854126e-01 -7.814777083694934845e-03 2.233418375253677368e-01 -7.293318212032318115e-02 1.260754764080047607e-01 2.515227794647216797e-01 -2.377600967884063721e-01 -1.872944235801696777e-01 -1.344248503446578979e-01 -2.339607477188110352e-01 6.878367811441421509e-02 -2.171064913272857666e-01 -8.408142626285552979e-02 6.929607689380645752e-02 -2.347193956375122070e-01 2.428645938634872437e-01 -1.339633166790008545e-01 7.983929663896560669e-02 -2.289280593395233154e-01 -1.491219848394393921e-01 4.367749094963073730e-01 -1.132566295564174652e-02 -1.741470247507095337e-01 -3.975139558315277100e-02 -3.412116169929504395e-01 -4.569439589977264404e-02 -1.073586195707321167e-01 3.122054971754550934e-02 8.882299065589904785e-03 -1.323483139276504517e-01 2.207237109541893005e-02
5.257619172334671021e-02 1.233289614319801331e-01 1.469945255666971207e-02 1.112331375479698181e-01 1.170670837163925171e-01 2.129612863063812256e-01 -1.994797587394714355e-01 -1.144497245550155640e-01 1.364787518978118896e-01 -7.773410528898239136e-02 -1.310770362615585327e-01 4.663606733083724976e-02 2.148767374455928802e-02 9.534195996820926666e-04 -1.625925004482269287e-01 9.761271625757217407e-02 4.393665194511413574e-01 -1.904376149177551270e-01 -1.005556657910346985e-01 -1.403892934322357178e-01 -2.152047306299209595e-02 2.179268598556518555e-01 -8.803085237741470337e-02 4.675596021115779877e-03 3.865141868591308594e-01 -3.440519273281097412e-01 6.011903285980224609e-02 -1.063986793160438538e-01 1.816666871309280396e-01 5.044617503881454468e-02 -1.598191559314727783e-01 -3.440787494182586670e-01
-1.067487709224224091e-02 6.411068141460418701e-02 -4.539084807038307190e-02 -1.192723959684371948e-01 -5.575869977474212646e-02 3.355265557765960693e-01 -1.098561659455299377e-02 2.276578396558761597e-01 1.798993200063705444e-01 1.335277408361434937e-01 -1.418218612670898438e-01 -5.071754455566406250e-01 -8.009241521358489990e-02 -2.476198971271514893e-01 -2.135096043348312378e-01 1.464267373085021973e-01 2.360867261886596680e-01 -2.218634784221649170e-01 -1.352458149194717407e-01 6.938064098358154297e-02 2.003281712532043457e-01 3.692569434642791748e-01 -3.427192103117704391e-03 -4.997621104121208191e-02 5.478132516145706177e-02 -8.497841656208038330e-02 9.466040134429931641e-02 -5.095642525702714920e-03 1.068064570426940918e-01 -9.100208431482315063e-02 1.060174981830641627e-04 -6.006554886698722839e-02
7.702537626028060913e-02 -3.592538088560104370e-02 -2.171994149684906006e-01 1.946152932941913605e-02 -3.729454800486564636e-02 1.118815392255783081e-01 -8.294292539358139038e-02 -9.110077470541000366e-02 1.217021867632865906e-01 1.796446442604064941e-01 -3.064981698989868164e-01 -2.723993957042694092e-01 -9.824370592832565308e-02 -2.035464197397232056e-01 -2.107731401920318604e-01 4.411701112985610962e-02 2.674683034420013428e-01 -1.236881315708160400e-01 -1.370293498039245605e-01 -6.994949281215667725e-02 2.010633647441864014e-01 1.541436165571212769e-01 -9.323053061962127686e-02 -2.513661086559295654e-01 -2.199529409408569336e-01 -1.665859371423721313e-01 1.914447546005249023e-02 -1.832439750432968140e-01 4.804690480232238770e-01 -6.361069530248641968e-02 -7.109469920396804810e-02 8.280289918184280396e-02
-1.107781231403350830e-01 1.013448610901832581e-01 1.954129785299301147e-01 -3.267768323421478271e-01 8.400117605924606323e-02 3.470090627670288086e-01 -2.605845928192138672e-01 -2.216020673513412476e-01 6.141443178057670593e-02 -3.455526754260063171e-02 -2.627140842378139496e-02 6.874701380729675293e-02 -2.407392263412475586e-01 -3.072544373571872711e-02 -4.715443029999732971e-02 1.543936282396316528e-01 2.466571629047393799e-01 -3.538573533296585083e-02 -4.011119157075881958e-02 -4.071860015392303467e-02 1.854449138045310974e-02 2.511322200298309326e-01 -3.556544780731201172e-01 2.854232676327228546e-02 2.275098264217376709e-01 -2.064055390655994415e-02 5.258332565426826477e-02 -2.389472424983978271e-01 2.804170548915863037e-01 7.767037302255630493e-02 -1.991004943847656250e-01 -1.525141019374132156e-02
-2.870957925915718079e-02 1.785580217838287354e-01 -6.000886857509613037e-02 1.005236953496932983e-01 -6.443376187235116959e-03 3.870509266853332520e-01 3.881450742483139038e-02 -1.058955788612365723e-01 1.265339702367782593e-01 3.422239050269126892e-02 -3.120875060558319092e-01 -6.274345517158508301e-02 9.108582139015197754e-02 -1.477340161800384521e-01 -7.208964228630065918e-02 -8.615799993276596069e-02 1.646130718290805817e-02 -2.403065860271453857e-01 2.916794717311859131e-01 4.341306164860725403e-02 3.385190963745117188e-01 2.435932904481887817e-01 -1.079817488789558411e-01 -2.545666992664337158e-01 1.580068469047546387e-01 -7.784070819616317749e-02 1.068165749311447144e-01 -1.706544905900955200e-01 3.325868844985961914e-01 -9.309017658233642578e-02 -1.259868890047073364e-01 1.663407534360885620e-01
1.592401415109634399e-01 -1.247837319970130920e-01 1.776353567838668823e-01 -3.264289349317550659e-02 -7.915341109037399292e-02 1.714675128459930420e-01 5.100407823920249939e-02 -1.565172970294952393e-01 7.594163715839385986e-02 3.068736493587493896e-01 -2.440836578607559204e-01 -1.208319664001464844e-01 -5.191668868064880371e-02 3.027799539268016815e-02 -7.670426368713378906e-02 5.012898147106170654e-02 1.338039487600326538e-01 7.946587353944778442e-02 3.426316678524017334e-01 -1.524292528629302979e-01 5.152505263686180115e-02 4.468799009919166565e-02 5.922945216298103333e-02 1.030571907758712769e-01 1.365720778703689575e-01 -3.773387074470520020e-01 -1.666016690433025360e-02 -1.727916598320007324e-01 3.303622007369995117e-01 -4.072154313325881958e-02 -4.008356034755706787e-01 1.769019067287445068e-01
7.826650887727737427e-02 -1.622644998133182526e-02 -1.861640959978103638e-01 -1.360673606395721436e-01 -1.630325615406036377e-01 2.983164489269256592e-01 -1.062165126204490662e-01 -1.122696250677108765e-01 -5.222439393401145935e-02 -1.225434169173240662e-01 -2.214075475931167603e-01 -3.827089965343475342e-01 -1.054315641522407532e-01 -1.320537775754928589e-01 1.736453324556350708e-01 2.844544686377048492e-02 2.995357215404510498e-01 -1.143416110426187515e-02 5.436824262142181396e-02 -1.236424129456281662e-02 2.699149549007415771e-01 -9.581285715103149414e-02 -1.886955797672271729e-01 -6.749615073204040527e-02 -8.601102232933044434e-02 -1.938984394073486328e-01 2.295424342155456543e-01 -7.753217965364456177e-02 3.960998058319091797e-01 -2.132602632045745850e-01 7.127501070499420166e-02 4.387964308261871338e-02
3.248386085033416748e-01 8.996877074241638184e-02 -8.656673133373260498e-02 -1.661559380590915680e-02 -1.633154898881912231e-01 2.250191718339920044e-01 -1.553931087255477905e-01 1.010579094290733337e-01 -1.246973425149917603e-01 -1.027222052216529846e-01 1.646430939435958862e-01 -7.817389070987701416e-02 -1.617387682199478149e-01 -5.157229676842689514e-02 -3.424067422747612000e-02 1.687552481889724731e-01 6.709454953670501709e-02 -2.685430347919464111e-01 -3.457839787006378174e-01 -2.467270791530609131e-01 1.630785316228866577e-02 1.757892817258834839e-01 -6.022093072533607483e-02 3.971942700445652008e-03 3.368473649024963379e-01 -7.254135608673095703e-02 1.256767809391021729e-01 6.566119194030761719e-02 3.693205118179321289e-01 -2.174585908651351929e-01 -1.727202087640762329e-01 7.028542459011077881e-02
-8.402995020151138306e-02 6.071127578616142273e-02 2.663867771625518799e-01 1.447252333164215088e-01 -2.501421272754669189e-01 2.459554374217987061e-01 2.276706844568252563e-01 2.217659205198287964e-01 2.521798610687255859e-01 8.693965524435043335e-02 -4.578103870153427124e-02 -1.565279662609100342e-01 -5.281117185950279236e-02 3.306135535240173340e-02 8.950452506542205811e-02 -1.604171693325042725e-01 3.276198506355285645e-01 -7.558444142341613770e-02 -3.787819668650627136e-02 -1.172405034303665161e-01 5.005311593413352966e-02 1.637447476387023926e-01 1.081713438034057617e-01 -1.414722353219985962e-01 -2.733847498893737793e-02 -4.206328690052032471e-01 2.773784697055816650e-01 1.577401906251907349e-02 2.747099995613098145e-01 4.960577189922332764e-02 4.070441424846649170e-02 -1.190733760595321655e-01
8.098129928112030029e-02 -1.068574190139770508e-01 -5.969161633402109146e-03 2.055820524692535400e-01 -2.095032036304473877e-01 1.169858872890472412e-01 2.561177313327789307e-01 1.625839471817016602e-01 3.208055496215820312e-01 2.657752335071563721e-01 -1.451667994260787964e-01 -2.064287662506103516e-01 -1.966176740825176239e-02 -8.850205689668655396e-03 1.632579565048217773e-01 4.668586701154708862e-02 2.618819177150726318e-01 -7.244095951318740845e-02 1.204782053828239441e-01 -5.826636031270027161e-02 4.060815647244453430e-02 -1.489537358283996582e-01 -2.230782359838485718e-01 -1.204095259308815002e-01 1.058603674173355103e-01 -3.679831027984619141e-01 -5.348890554159879684e-04 -1.394555866718292236e-01 2.323796600103378296e-01 -3.197053968906402588e-01 -6.000596657395362854e-02 1.336537003517150879e-01
1.844384223222732544e-01 2.000930756330490112e-01 -1.177073419094085693e-01 1.030173972249031067e-01 1.294038724154233932e-02 2.332056909799575806e-01 1.255938261747360229e-01 -2.507070824503898621e-02 -1.903573721647262573e-01 2.920603454113006592e-01 -1.709206104278564453e-01 -1.052237749099731445e-01 -2.393416315317153931e-02 2.692932784557342529e-01 1.076827850192785263e-02 -5.375904496759176254e-03 3.462162613868713379e-01 -7.268169522285461426e-02 2.372140586376190186e-01 -1.083999350666999817e-01 8.985803276300430298e-02 1.744424104690551758e-01 -3.315465450286865234e-01 -7.583595067262649536e-02 1.523621380329132080e-01 -2.781423032283782959e-01 -8.884143829345703125e-02 -2.032561302185058594e-01 -2.364874333143234253e-01 1.943289935588836670e-01 6.791752576828002930e-02 5.567432381212711334e-03
3.849965929985046387e-01 1.392364408820867538e-02 2.075225412845611572e-01 3.155182301998138428e-02 3.618023172020912170e-02 3.606507480144500732e-01 -1.798538714647293091e-01 5.352269113063812256e-02 -2.146931737661361694e-01 2.258430123329162598e-01 8.132202923297882080e-02 1.902149431407451630e-02 -1.737557351589202881e-01 2.403773367404937744e-02 2.271250188350677490e-01 3.216062486171722412e-02 3.538916409015655518e-01 -1.663868427276611328e-01 -5.919940024614334106e-02 1.643287762999534607e-02 1.422751694917678833e-01 1.036829128861427307e-01 1.251251995563507080e-01 -1.906036771833896637e-02 1.666423082351684570e-01 -1.717619299888610840e-01 -3.456090986728668213e-01 1.888737231492996216e-01 6.176896393299102783e-03 -5.134906992316246033e-02 -1.607807725667953491e-01 -9.404108673334121704e-02
1.590242534875869751e-01 1.567142158746719360e-01 -5.550351459532976151e-03 4.291115701198577881e-02 -1.889700442552566528e-01 2.285767048597335815e-01 5.345378071069717407e-02 -2.063752114772796631e-01 -1.250535994768142700e-01 -1.970490664243698120e-01 -2.936499416828155518e-01 1.270511597394943237e-01 -1.127413064241409302e-01 -5.052310228347778320e-02 -2.129914015531539917e-01 -6.666330248117446899e-02 1.874230355024337769e-01 1.117789596319198608e-01 2.332999855279922485e-01 7.590863108634948730e-02 -2.380021959543228149e-01 2.920485734939575195e-01 -1.826838850975036621e-01 -3.658339381217956543e-01 8.498974889516830444e-02 -2.234929203987121582e-01 -2.242386154830455780e-02 4.809227213263511658e-02 3.150060772895812988e-01 -1.092600300908088684e-01 3.090771613642573357e-03 6.957576423883438110e-02
2.753657400608062744e-01 1.511048227548599243e-01 9.044677950441837311e-03 7.940499112010002136e-03 -1.493764221668243408e-01 1.696662157773971558e-01 4.470408335328102112e-02 -4.394417256116867065e-02 4.232569932937622070e-01 1.619640141725540161e-01 -3.620773181319236755e-02 -2.702997028827667236e-01 -3.713386505842208862e-02 5.509600415825843811e-02 -2.056830823421478271e-01 -4.234149307012557983e-02 2.706669270992279053e-01 -3.170966506004333496e-01 7.194996625185012817e-02 -5.133001133799552917e-02 1.928200125694274902e-01 -6.300856173038482666e-02 -1.655084639787673950e-01 -4.222820326685905457e-02 1.334636807441711426e-01 -1.060630902647972107e-01 -8.396212942898273468e-03 6.314309686422348022e-02 4.094716608524322510e-01 2.080421745777130127e-01 -1.039084270596504211e-01 -1.053036525845527649e-01
-2.827011421322822571e-02 5.142418667674064636e-02 2.361339479684829712e-01 9.690592437982559204e-02 3.138632699847221375e-02 1.455503553152084351e-01 1.747047342360019684e-02 5.602413415908813477e-02 -7.914397865533828735e-02 2.233418971300125122e-01 -1.853506080806255341e-02 -1.858971416950225830e-01 -2.086767554283142090e-01 5.612704157829284668e-02 -1.213791593909263611e-01 -2.371819317340850830e-01 -9.428404271602630615e-02 -1.363655477762222290e-01 -6.227061524987220764e-02 -2.827582359313964844e-01 6.462310254573822021e-02 5.322679877281188965e-02 -1.944186240434646606e-01 -4.409938752651214600e-01 1.848922073841094971e-01 -4.603846371173858643e-01 -1.204640567302703857e-01 1.959184557199478149e-01 9.640950709581375122e-02 -9.748882055282592773e-02 -8.068297058343887329e-02 1.487268805503845215e-01
4.306451603770256042e-02 7.363644987344741821e-02 -1.401443034410476685e-01 4.114359989762306213e-02 5.414473637938499451e-02 3.269574344158172607e-01 4.940646514296531677e-02 -1.829728186130523682e-01 -1.131600961089134216e-01 4.922593012452125549e-03 2.212292253971099854e-01 -4.482582211494445801e-02 -1.121940165758132935e-01 1.891569644212722778e-01 2.030631452798843384e-01 1.173514686524868011e-02 3.488305807113647461e-01 -3.759834468364715576e-01 1.379688978195190430e-01 7.878462970256805420e-02 -1.171607971191406250e-01 2.645359337329864502e-01 2.543034553527832031e-01 -3.035584092140197754e-02 1.792293637990951538e-01 -1.924165487289428711e-01 -2.719912678003311157e-02 3.617927804589271545e-02 6.000352650880813599e-02 -4.279335588216781616e-02 -1.663170009851455688e-01 -3.608881831169128418e-01
1.945082470774650574e-02 -8.275232464075088501e-02 1.092489659786224365e-01 -3.439731597900390625e-01 -1.502810865640640259e-01 1.337922215461730957e-01 -1.661363691091537476e-01 -5.176138877868652344e-02 -1.765994578599929810e-01 -6.797339022159576416e-02 -1.953351050615310669e-01 -1.590832620859146118e-01 -7.521923631429672241e-02 9.786869585514068604e-02 3.065419383347034454e-02 4.563923552632331848e-02 2.388329058885574341e-01 9.203566238284111023e-03 1.295744627714157104e-01 -7.622335106134414673e-02 1.883338987827301025e-01 1.976356953382492065e-01 -1.745181530714035034e-01 -1.515227854251861572e-01 -6.451229751110076904e-02 -3.590443432331085205e-01 3.819729089736938477e-01 1.097805127501487732e-01 3.845806121826171875e-01 -9.388659149408340454e-02 8.904679119586944580e-02 1.043034717440605164e-01
2.739964425563812256e-01 -1.443998049944639206e-02 2.683228999376296997e-02 2.398125827312469482e-01 -2.775735594332218170e-02 2.278204262256622314e-01 -2.821025438606739044e-03 -3.384611010551452637e-01 -1.187931164167821407e-03 1.160157471895217896e-01 -3.409151732921600342e-01 -4.639917612075805664e-02 -8.204706013202667236e-02 -1.554494053125381470e-01 -1.742324680089950562e-01 1.038379296660423279e-01 3.305733203887939453e-01 -1.603854894638061523e-01 1.287294626235961914e-01 -7.214171439409255981e-02 -6.545348465442657471e-02 1.508077383041381836e-01 2.566480338573455811e-01 -3.593862056732177734e-01 1.049038469791412354e-01 -5.054303631186485291e-02 -2.677148282527923584e-01 3.844529017806053162e-02 1.031921361573040485e-03 4.559602215886116028e-02 -3.542575286701321602e-03 1.665692180395126343e-01
-5.117053166031837463e-02 1.381596177816390991e-01 2.866377495229244232e-02 -5.810200795531272888e-02 -1.493764519691467285e-01 5.608578920364379883e-01 3.062370978295803070e-02 -8.142943680286407471e-02 1.739458367228507996e-02 -1.690842807292938232e-01 1.744342595338821411e-01 -1.489334553480148315e-01 -1.781422793865203857e-01 -1.318412125110626221e-01 -1.487081348896026611e-01 -2.541749477386474609e-01 9.531369060277938843e-02 -2.985529834404587746e-03 -1.853356361389160156e-01 -3.777917474508285522e-02 -6.955710053443908691e-02 2.767037749290466309e-01 3.247882239520549774e-03 -1.867008507251739502e-01 -4.010517522692680359e-02 -3.006712496280670166e-01 -4.074908047914505005e-02 2.621649801731109619e-01 1.873736977577209473e-01 1.696597784757614136e-01 6.611246615648269653e-02 -1.432071775197982788e-01
1.802260726690292358e-01 6.046425178647041321e-02 1.690820157527923584e-01 -2.095509171485900879e-01 -2.241408079862594604e-01 1.754482686519622803e-01 1.435470879077911377e-01 -4.153700917959213257e-02 -5.536516010761260986e-02 1.342067122459411621e-01 -3.238325715065002441e-01 -3.239488601684570312e-01 -4.074004888534545898e-01 1.699550747871398926e-01 1.944095343351364136e-01 -3.629981726408004761e-02 1.675053089857101440e-01 -7.009201496839523315e-02 1.626037359237670898e-01 5.215105786919593811e-02 2.116380259394645691e-02 -2.342342436313629150e-01 4.311727359890937805e-03 -1.134951412677764893e-01 1.043827459216117859e-01 -1.684509813785552979e-01 2.832098007202148438e-01 -6.504102051258087158e-02 2.489398866891860962e-01 -7.264924794435501099e-02 -4.281320795416831970e-02 3.860701574012637138e-03
-5.657467246055603027e-02 -6.753803044557571411e-02 -1.108606159687042236e-01 -4.827201366424560547e-02 -1.236079931259155273e-01 1.584435999393463135e-01 -8.347006887197494507e-02 -9.226056933403015137e-02 2.317845672369003296e-01 1.528074443340301514e-01 9.654495120048522949e-02 -5.853542243130505085e-04 -1.910509467124938965e-01 -5.173375830054283142e-02 -2.455086410045623779e-01 3.352750241756439209e-01 2.678524553775787354e-01 -2.594035565853118896e-01 8.592964708805084229e-02 -1.781746000051498413e-01 -1.509808450937271118e-01 1.310667395591735840e-01 -1.536710113286972046e-01 3.487368300557136536e-02 1.794880032539367676e-01 -4.286677241325378418e-01 6.771042197942733765e-02 5.987899377942085266e-02 1.614692434668540955e-02 -2.804358601570129395e-01 -2.684340775012969971e-01 -7.365539669990539551e-02
8.717173337936401367e-02 -7.490743696689605713e-02 1.036536991596221924e-01 2.585308253765106201e-01 -1.572353392839431763e-02 2.596764266490936279e-01 3.558443486690521240e-01 2.088058739900588989e-02 -5.382110178470611572e-02 5.371431820094585419e-03 4.184368625283241272e-02 -2.792591927573084831e-03 -2.985043823719024658e-01 -2.236889749765396118e-01 2.317242138087749481e-02 2.799411490559577942e-02 -2.442158758640289307e-02 -7.915960997343063354e-02 2.097295075654983521e-01 3.041765391826629639e-01 -4.321429133415222168e-02 4.394359886646270752e-01 -1.615728884935379028e-01 -9.833067655563354492e-03 1.569820791482925415e-01 -3.034332990646362305e-01 -2.816336974501609802e-02 1.086702123284339905e-01 2.556595504283905029e-01 5.300208553671836853e-02 -1.489175017923116684e-02 8.404837548732757568e-02
2.760121524333953857e-01 3.478476405143737793e-01 3.662922605872154236e-02 5.235097184777259827e-02 -6.860042363405227661e-02 2.107956856489181519e-01 2.321301959455013275e-02 -8.906053751707077026e-02 2.943163216114044189e-01 3.272518515586853027e-01 -1.349066793918609619e-01 -2.582753598690032959e-01 -1.338154673576354980e-01 -4.080811142921447754e-02 -3.089419379830360413e-02 -1.301930844783782959e-01 2.649029791355133057e-01 -1.355504393577575684e-01 -1.120415925979614258e-01 1.280326992273330688e-01 2.282710969448089600e-01 -1.521881520748138428e-01 3.781349211931228638e-02 -1.133754923939704895e-01 1.083656474947929382e-01 -1.765537858009338379e-01 -2.109932154417037964e-01 1.718211621046066284e-01 2.448163032531738281e-01 1.838012188673019409e-01 -6.569381058216094971e-02 5.470309779047966003e-02
2.487479597330093384e-01 -8.298658579587936401e-02 -4.754264280200004578e-02 -6.669799238443374634e-02 -2.666416764259338379e-01 1.891053617000579834e-01 6.155971810221672058e-02 -5.299606546759605408e-02 -2.032195329666137695e-01 -2.030598372220993042e-02 -2.870329618453979492e-01 -3.408740162849426270e-01 -3.804004490375518799e-01 8.131950348615646362e-02 1.350479423999786377e-01 -7.016482204198837280e-02 1.638002395629882812e-01 6.466913223266601562e-02 2.033198624849319458e-01 6.452894210815429688e-02 -1.394660305231809616e-02 -3.550332039594650269e-02 -1.568755209445953369e-01 -3.369567096233367920e-01 -3.254342824220657349e-02 -2.061770707368850708e-01 1.246127113699913025e-01 -1.557488143444061279e-01 1.732814162969589233e-01 -2.165001332759857178e-01 1.359507739543914795e-01 -3.800342977046966553e-02
6.412433087825775146e-02 -1.200116947293281555e-01 -9.067323058843612671e-02 1.341949868947267532e-02 8.929976820945739746e-02 8.942228555679321289e-02 1.556525975465774536e-01 -3.377572596073150635e-01 5.674061924219131470e-02 1.747306734323501587e-01 -9.051258116960525513e-02 1.108394265174865723e-01 -5.287462100386619568e-02 -4.352628812193870544e-02 -1.751816570758819580e-01 1.417910009622573853e-01 2.999510765075683594e-01 -1.390121281147003174e-01 9.584358334541320801e-02 -1.843666136264801025e-01 2.197390981018543243e-02 3.188706040382385254e-01 -6.731578148901462555e-03 -9.848188608884811401e-02 2.501755356788635254e-01 -4.490251839160919189e-02 1.848724931478500366e-01 -1.495254784822463989e-01 4.872131645679473877e-01 1.960043460130691528e-01 -6.874705106019973755e-02 2.074988633394241333e-01
1.265833824872970581e-01 5.322702601552009583e-02 2.905374765396118164e-02 2.235201150178909302e-01 -1.117945611476898193e-01 2.491637133061885834e-02 1.385085880756378174e-01 -1.620211601257324219e-01 -2.609225213527679443e-01 -2.390078902244567871e-01 -3.205545246601104736e-01 4.689081758260726929e-02 -1.649244129657745361e-01 4.133642092347145081e-02 -2.804042771458625793e-02 -7.750796526670455933e-02 2.065448909997940063e-01 -1.434099953621625900e-02 2.269203066825866699e-01 -4.900977015495300293e-02 -1.633060723543167114e-01 3.784522414207458496e-01 -1.559631377458572388e-01 -3.220552802085876465e-01 3.295581415295600891e-02 -2.978757321834564209e-01 1.380611956119537354e-01 -2.239253558218479156e-02 2.598578035831451416e-01 -1.394555270671844482e-01 -1.056726425886154175e-01 6.085051223635673523e-02
-1.623933762311935425e-01 -1.357043534517288208e-01 1.901644766330718994e-01 1.594538986682891846e-01 -1.879043877124786377e-01 2.766444981098175049e-01 2.137422710657119751e-01 -2.833297103643417358e-02 -2.312406599521636963e-01 4.779951646924018860e-02 1.208809949457645416e-02 2.012909948825836182e-01 -2.701452672481536865e-01 -2.255345284938812256e-01 -1.147549897432327271e-01 -8.666867762804031372e-02 1.335686147212982178e-01 -1.872591972351074219e-01 1.694993488490581512e-02 2.621954083442687988e-01 -9.533329308032989502e-02 2.210183739662170410e-01 -1.388413459062576294e-01 -4.293147474527359009e-02 2.511040270328521729e-01 -3.293761014938354492e-01 7.407190650701522827e-02 -1.961611770093441010e-02 3.086932599544525146e-01 -2.172282664105296135e-03 -1.118753254413604736e-01 9.014829248189926147e-02
-4.041240364313125610e-02 -6.007981300354003906e-02 1.924533396959304810e-01 -4.494883492588996887e-02 4.436278343200683594e-02 4.880317747592926025e-01 1.981663405895233154e-01 -1.965982913970947266e-01 7.267890870571136475e-02 -7.445343304425477982e-03 1.247803345322608948e-01 -1.176905632019042969e-01 1.926472783088684082e-01 1.815090030431747437e-01 -1.235570758581161499e-01 2.192378938198089600e-01 1.363611072301864624e-01 -2.497201263904571533e-01 5.046720430254936218e-02 -2.325283735990524292e-01 5.369495600461959839e-02 1.610628366470336914e-01 8.023898303508758545e-02 -1.480821222066879272e-01 6.175461038947105408e-02 -3.667196631431579590e-01 -1.492424160242080688e-01 -2.736427783966064453e-01 1.146136820316314697e-01 7.607097178697586060e-02 -3.465281566604971886e-03 -1.426116526126861572e-01
-1.138660460710525513e-01 9.013347327709197998e-02 1.029605790972709656e-01 1.570666283369064331e-01 2.747151255607604980e-02 3.393327891826629639e-01 1.266967654228210449e-01 8.677916973829269409e-02 1.210576370358467102e-01 -1.039467826485633850e-01 -2.351196482777595520e-02 1.705464422702789307e-01 -3.063722252845764160e-01 -2.261075377464294434e-01 1.840190291404724121e-01 4.013736173510551453e-02 2.651241123676300049e-01 -2.149241715669631958e-01 1.866355687379837036e-01 -2.515102922916412354e-01 -2.972923517227172852e-01 3.276206552982330322e-01 -6.448306143283843994e-02 -1.618863170733675361e-04 1.221381127834320068e-01 -2.049642652273178101e-01 6.800472736358642578e-02 -1.516782492399215698e-01 8.485101908445358276e-02 -2.400167882442474365e-01 6.212496012449264526e-02 -3.030657581984996796e-02
-9.791579842567443848e-02 2.630822360515594482e-01 -1.751795709133148193e-01 -3.207249939441680908e-02 -4.256427660584449768e-02 3.199641108512878418e-01 -4.192031547427177429e-02 -1.385945677757263184e-01 -1.253483165055513382e-02 1.006599590182304382e-01 -2.970452606678009033e-01 -2.338669151067733765e-01 1.208497360348701477e-01 -1.191093698143959045e-01 3.546956926584243774e-02 -1.172464787960052490e-01 1.469179987907409668e-01 -3.983680009841918945e-01 1.581083685159683228e-01 8.720886707305908203e-02 1.701107174158096313e-01 6.746374815702438354e-02 -1.690326929092407227e-01 -3.934877216815948486e-01 2.107755541801452637e-01 -5.945786461234092712e-02 6.832677125930786133e-02 -1.116922348737716675e-01 1.042023450136184692e-01 1.255570650100708008e-01 -3.678870201110839844e-02 2.108391076326370239e-01
2.221363782882690430e-02 -4.146955907344818115e-03 -4.311158508062362671e-02 -2.685270607471466064e-01 -2.653026282787322998e-01 1.871031075716018677e-01 -1.164763644337654114e-01 -4.773139581084251404e-02 -1.110227257013320923e-01 5.216427147388458252e-02 -2.736129760742187500e-01 -2.152792364358901978e-01 -2.913200557231903076e-01 1.056259498000144958e-01 2.488872110843658447e-01 5.702984053641557693e-03 1.408082246780395508e-01 1.378275752067565918e-01 9.054532647132873535e-02 -4.068286623805761337e-03 2.512020170688629150e-01 1.479103714227676392e-01 -2.540071606636047363e-01 -2.641910314559936523e-01 4.524471983313560486e-02 -1.771010160446166992e-01 1.652332842350006104e-01 -1.140236034989356995e-01 3.755840659141540527e-01 -1.364464759826660156e-01 8.027478307485580444e-02 6.207042559981346130e-02
1.708009988069534302e-01 -1.385091245174407959e-01 4.980103299021720886e-02 -1.841235607862472534e-01 2.240460366010665894e-01 2.858557999134063721e-01 -6.493276357650756836e-02 -1.920216251164674759e-03 -4.640006646513938904e-02 1.548518538475036621e-01 -1.540190577507019043e-01 -1.941061466932296753e-01 -4.234597384929656982e-01 -1.193979680538177490e-01 -1.909793764352798462e-01 2.123824805021286011e-01 4.122533500194549561e-01 -1.541614234447479248e-01 6.224589422345161438e-03 6.002993136644363403e-02 1.533952951431274414e-01 9.799677878618240356e-02 -1.543515622615814209e-01 -3.808091208338737488e-02 -1.406930685043334961e-01 -1.192264407873153687e-01 7.140360772609710693e-02 -2.942263484001159668e-01 -9.394995868206024170e-02 9.876824170351028442e-02 -3.663221001625061035e-02 1.227852031588554382e-01
1.162387728691101074e-01 -5.027238652110099792e-02 -2.509893178939819336e-01 1.350110024213790894e-01 2.746399343013763428e-01 2.473214268684387207e-01 8.264864981174468994e-02 -4.646208882331848145e-02 3.439664840698242188e-02 4.769847169518470764e-02 -9.608177840709686279e-02 -4.455038905143737793e-02 -2.888632379472255707e-02 2.018711417913436890e-01 -2.647423185408115387e-02 9.174297004938125610e-02 4.778057634830474854e-01 -2.266936376690864563e-02 -2.463307380676269531e-01 -2.039832472801208496e-01 1.656530499458312988e-01 1.859909445047378540e-01 1.147197186946868896e-01 -2.479218319058418274e-02 2.191604077816009521e-01 -1.723805367946624756e-01 -1.585064530372619629e-01 -1.275561004877090454e-01 3.353333473205566406e-01 -1.890421211719512939e-01 8.167102932929992676e-02 1.042527705430984497e-01
-5.327999591827392578e-02 1.580398529767990112e-01 1.325857341289520264e-01 -2.003739774227142334e-02 4.322356730699539185e-02 4.015783965587615967e-01 9.718201309442520142e-02 -1.362390667200088501e-01 5.033535510301589966e-02 -2.278153896331787109e-01 -1.087006926536560059e-02 5.451528728008270264e-02 -1.643167138099670410e-01 -1.398458033800125122e-01 3.691680729389190674e-02 5.489536747336387634e-02 4.362143278121948242e-01 -3.311451375484466553e-01 -1.705665737390518188e-01 2.680046251043677330e-03 -5.863653314008843154e-06 9.345461614429950714e-03 1.054859682917594910e-01 -1.851466298103332520e-01 1.642795950174331665e-01 -1.812080293893814087e-01 -3.000184297561645508e-01 1.612724512815475464e-01 1.376585513353347778e-01 2.289733439683914185e-01 1.810550987720489502e-01 8.402504958212375641e-03
-3.440723195672035217e-02 2.948650121688842773e-01 4.346646368503570557e-02 -1.000610515475273132e-01 -2.097984254360198975e-01 1.972362846136093140e-01 -8.895823359489440918e-02 -2.933444380760192871e-01 1.955133862793445587e-02 -7.657795399427413940e-02 5.090824887156486511e-02 5.130117386579513550e-02 -2.021756619215011597e-01 1.106122508645057678e-02 2.137899696826934814e-01 1.741595268249511719e-01 3.179544806480407715e-01 -1.838859170675277710e-01 1.563703715801239014e-01 1.837914995849132538e-02 -9.420908987522125244e-02 3.754665553569793701e-01 -1.983644366264343262e-01 -5.047394335269927979e-02 1.384786516427993774e-01 1.247844286262989044e-02 -2.174629867076873779e-01 -3.117741048336029053e-01 3.836916387081146240e-02 1.095205172896385193e-02 -2.721382081508636475e-01 -6.050276383757591248e-02
-3.383788093924522400e-02 -1.403406113386154175e-01 2.209244072437286377e-01 -4.590672440826892853e-03 -3.031564056873321533e-01 4.465355873107910156e-01 3.285621106624603271e-02 1.559964120388031006e-01 2.139426022768020630e-01 2.061198502779006958e-01 -7.437019050121307373e-02 -1.784394234418869019e-01 4.534100368618965149e-02 -3.398350626230239868e-02 5.155635625123977661e-02 2.386522889137268066e-01 9.576816856861114502e-02 -1.870338767766952515e-01 7.488155364990234375e-02 -1.466983854770660400e-01 1.555360555648803711e-01 2.655285298824310303e-01 5.333000328391790390e-03 -2.759010791778564453e-01 1.743526160717010498e-01 -2.127696424722671509e-01 1.594269424676895142e-01 2.262949943542480469e-01 -1.425820030272006989e-02 -3.811714798212051392e-02 -2.298806421458721161e-02 -1.689919829368591309e-01
-1.713544130325317383e-01 3.293480351567268372e-02 -2.503860890865325928e-01 1.343365907669067383e-01 -1.192891970276832581e-01 1.759085059165954590e-01 -8.607383072376251221e-02 4.816110804677009583e-02 -1.385846883058547974e-01 -1.723342686891555786e-01 -1.163276806473731995e-01 -6.163303740322589874e-03 -2.829442918300628662e-01 -8.955071121454238892e-02 2.195167839527130127e-01 2.767246216535568237e-02 3.309626281261444092e-01 -4.094660878181457520e-01 -3.333284333348274231e-02 -2.189018391072750092e-02 -2.657231502234935760e-02 2.965980470180511475e-01 1.737255603075027466e-01 -7.764973491430282593e-02 -2.154710702598094940e-02 -3.402320742607116699e-01 -3.003035113215446472e-02 -1.402312070131301880e-01 6.567134987562894821e-03 1.313678920269012451e-01 1.755809411406517029e-02 2.762847244739532471e-01
5.439304932951927185e-02 1.733495891094207764e-01 -4.156044498085975647e-02 1.694043874740600586e-01 -1.078256517648696899e-01 1.973432302474975586e-01 1.289034821093082428e-02 7.330388575792312622e-02 -5.296298488974571228e-02 -1.274926513433456421e-01 5.357625894248485565e-03 -3.446829020977020264e-01 -3.394091129302978516e-02 -1.902734637260437012e-01 -1.389812082052230835e-01 -5.233834683895111084e-02 3.935735523700714111e-01 3.963161632418632507e-02 3.315832912921905518e-01 -4.672408849000930786e-02 3.475831151008605957e-01 2.050060927867889404e-01 -8.298327773809432983e-02 -9.919782727956771851e-02 -1.174096986651420593e-01 -1.680790334939956665e-01 9.096330404281616211e-02 -7.961452007293701172e-02 3.549250960350036621e-01 1.558870077133178711e-02 4.054478183388710022e-02 2.246637642383575439e-01
1.639742553234100342e-01 1.476995348930358887e-01 -9.645071811974048615e-03 4.116407781839370728e-02 -3.211843073368072510e-01 2.756365239620208740e-01 1.354664415121078491e-01 -8.781938254833221436e-02 -1.094765663146972656e-01 -5.978275462985038757e-02 3.347904980182647705e-02 3.867661207914352417e-02 -1.462420672178268433e-01 -1.291612070053815842e-02 -4.938434436917304993e-02 -5.685277283191680908e-03 2.633006498217582703e-02 -3.614218672737479210e-03 1.246072649955749512e-01 -2.110992521047592163e-01 -1.510074138641357422e-01 4.243208467960357666e-01 -1.810332536697387695e-01 -2.781125307083129883e-01 2.079156339168548584e-01 -3.691953122615814209e-01 2.694069445133209229e-01 2.145100086927413940e-01 8.819863200187683105e-03 1.662592887878417969e-01 -2.720741741359233856e-02 4.189113900065422058e-02
-1.390170156955718994e-01 2.177817076444625854e-01 -7.521654665470123291e-02 -3.583771735429763794e-02 -6.525125354528427124e-02 2.632726132869720459e-01 1.127119883894920349e-01 -1.861218512058258057e-01 9.186947345733642578e-02 1.168472841382026672e-01 -2.621015906333923340e-01 -1.815723478794097900e-01 1.329410914331674576e-02 -1.578317731618881226e-01 2.271955134347081184e-03 -6.008891388773918152e-02 5.537606775760650635e-02 -3.791346549987792969e-01 1.448394656181335449e-01 1.035924851894378662e-01 3.049968183040618896e-01 2.419182956218719482e-01 -6.450705975294113159e-02 -3.272099494934082031e-01 -3.208668157458305359e-02 3.743850067257881165e-02 -6.054301559925079346e-02 -1.128469035029411316e-01 3.072103857994079590e-01 -4.924936965107917786e-02 -1.631244271993637085e-01 2.634134888648986816e-01
7.022632658481597900e-02 1.510863602161407471e-01 -9.599286317825317383e-02 1.541764140129089355e-01 -1.956390291452407837e-01 1.495423614978790283e-01 2.243582010269165039e-01 -2.440671473741531372e-01 7.403468713164329529e-03 -1.408145725727081299e-01 -2.197069115936756134e-02 -1.829475611448287964e-01 -2.155295014381408691e-01 7.048320025205612183e-02 -7.782303541898727417e-02 -2.335924208164215088e-01 1.293083578348159790e-01 -3.254293203353881836e-01 1.634642630815505981e-01 -6.198539212346076965e-02 -3.866015747189521790e-02 4.623630940914154053e-01 1.260940283536911011e-01 4.995948821306228638e-02 -2.176966965198516846e-01 -2.699098587036132812e-01 6.360001862049102783e-02 -1.124584674835205078e-01 2.080674618482589722e-01 1.729888655245304108e-02 -1.839341968297958374e-01 -4.023440927267074585e-02
1.015714257955551147e-01 1.136138737201690674e-01 6.433147192001342773e-02 -7.234547287225723267e-02 -1.193876191973686218e-01 -4.777777567505836487e-02 1.857914328575134277e-01 5.832707509398460388e-02 1.616331785917282104e-01 9.648135746829211712e-04 2.050634659826755524e-02 -3.190924823284149170e-01 -3.509191274642944336e-01 -2.373218834400177002e-01 -1.222229450941085815e-01 -6.818491965532302856e-02 2.096663564443588257e-01 -8.772037178277969360e-02 2.582977414131164551e-01 -1.422312557697296143e-01 -1.607391834259033203e-01 -1.901154816150665283e-01 -1.452690660953521729e-01 -6.547246128320693970e-02 -5.756260454654693604e-02 -4.005402922630310059e-01 -7.834345102310180664e-02 1.857525855302810669e-02 3.731761872768402100e-01 -1.808213144540786743e-01 -7.689493894577026367e-02 1.070258021354675293e-01
4.574825242161750793e-02 -3.040305972099304199e-01 -2.044904828071594238e-01 8.978230506181716919e-02 -4.774361476302146912e-02 1.599293947219848633e-01 -4.832614213228225708e-02 7.411740254610776901e-03 1.114556714892387390e-01 1.399929821491241455e-01 -2.757729962468147278e-03 -1.361564099788665771e-01 -1.940674185752868652e-01 -1.653873026371002197e-01 5.369010195136070251e-02 -2.379743456840515137e-01 1.174082756042480469e-01 1.306813117116689682e-02 2.656328082084655762e-01 5.096027627587318420e-02 1.199819799512624741e-02 2.090505659580230713e-01 -4.819958005100488663e-03 -1.391465514898300171e-01 2.365894168615341187e-01 -3.455697298049926758e-01 -1.964237391948699951e-01 2.040354721248149872e-02 3.256890773773193359e-01 3.115620613098144531e-01 -1.448251754045486450e-01 2.477851957082748413e-01
2.042936235666275024e-01 5.617721471935510635e-03 9.214257821440696716e-03 8.016904443502426147e-02 -1.117185726761817932e-01 1.199013069272041321e-01 3.196967393159866333e-02 -6.458695232868194580e-02 -3.268119692802429199e-01 -1.443315148353576660e-01 4.100442305207252502e-02 1.600220054388046265e-01 -2.541179358959197998e-01 4.640554636716842651e-02 -1.109173521399497986e-01 -2.164158067898824811e-04 2.799516022205352783e-01 -2.075740247964859009e-01 1.237752847373485565e-03 -1.017445400357246399e-01 -3.326798230409622192e-02 6.595718860626220703e-02 -1.648607254028320312e-01 -4.296155869960784912e-01 -1.073435023427009583e-01 -3.812665343284606934e-01 2.359526902437210083e-01 1.843020319938659668e-02 2.551898658275604248e-01 -3.676251694560050964e-02 -2.062935978174209595e-01 1.214988157153129578e-01
1.668007224798202515e-01 -4.183550179004669189e-02 -3.208818733692169189e-01 -1.537864804267883301e-01 1.740396320819854736e-01 2.084099650382995605e-01 1.981470733880996704e-01 -6.149598211050033569e-02 -2.617387846112251282e-02 1.378955096006393433e-01 -4.888996109366416931e-02 -3.290487527847290039e-01 5.326682329177856445e-02 1.041503697633743286e-01 1.621192246675491333e-01 -3.609715029597282410e-02 3.105788528919219971e-01 -1.810917556285858154e-01 1.228103563189506531e-01 -7.445561140775680542e-02 2.116966694593429565e-01 1.939974129199981689e-01 -3.310578167438507080e-01 -2.039036750793457031e-01 -3.119238186627626419e-03 -1.382115930318832397e-01 2.293525077402591705e-02 2.611648142337799072e-01 1.389010101556777954e-01 -1.492632087320089340e-02 9.640184231102466583e-03 2.538686394691467285e-01
4.265184700489044189e-02 -2.084952294826507568e-01 3.364489879459142685e-03 6.376148015260696411e-02 -1.873282529413700104e-02 2.247838079929351807e-01 -2.057995647192001343e-02 -2.376884408295154572e-02 8.884823322296142578e-02 4.379126727581024170e-01 -1.676624566316604614e-01 -3.387921452522277832e-01 -5.755104497075080872e-02 6.650196015834808350e-02 -1.789256930351257324e-01 -3.987736999988555908e-02 7.951746135950088501e-02 -8.960297703742980957e-02 2.582784295082092285e-01 -4.065055027604103088e-02 1.660310626029968262e-01 1.301879249513149261e-02 1.108768284320831299e-01 -1.630352288484573364e-01 8.331378549337387085e-02 -2.014919072389602661e-01 2.721843495965003967e-02 -1.812214404344558716e-01 3.135677874088287354e-01 8.104766160249710083e-02 -3.737389743328094482e-01 1.996411830186843872e-01
5.235356837511062622e-02 9.186279028654098511e-02 5.559794977307319641e-02 2.244152277708053589e-01 3.386185765266418457e-01 3.378541171550750732e-01 -4.838994890451431274e-02 1.642858684062957764e-01 1.162161976099014282e-01 5.470890924334526062e-02 -5.675696954131126404e-02 -6.675599515438079834e-02 -1.305231302976608276e-01 1.044570133090019226e-01 -6.043453142046928406e-02 2.303007990121841431e-01 2.591503262519836426e-01 1.823383010923862457e-02 1.420276612043380737e-01 -3.850763291120529175e-02 -8.874743431806564331e-02 2.322661876678466797e-01 -3.569211810827255249e-02 -9.253045916557312012e-02 1.763584166765213013e-01 -1.580577343702316284e-01 1.738390885293483734e-02 8.606705069541931152e-02 2.285020798444747925e-01 -4.341395497322082520e-01 -3.133146464824676514e-01 -7.039820402860641479e-02
-1.292361412197351456e-02 1.101596578955650330e-01 -1.294911205768585205e-01 -2.770684957504272461e-01 -3.877916038036346436e-01 1.455937623977661133e-01 -1.612842530012130737e-01 -2.164166048169136047e-02 -1.217729225754737854e-01 6.599836051464080811e-02 -2.068929225206375122e-01 -1.404257267713546753e-01 -2.119350135326385498e-01 6.461851298809051514e-02 -3.924337029457092285e-02 -8.429057151079177856e-02 1.116830632090568542e-01 -8.782515674829483032e-02 1.330041587352752686e-01 2.371924370527267456e-02 3.175049424171447754e-01 2.279727309942245483e-01 -7.481011003255844116e-02 -1.151593998074531555e-01 4.485559090971946716e-02 -1.252706348896026611e-01 1.741044819355010986e-01 -1.959719061851501465e-01 4.212623536586761475e-01 -2.305606156587600708e-01 2.237716875970363617e-02 1.703975945711135864e-01
8.467750251293182373e-02 8.548358082771301270e-02 3.662479668855667114e-02 -7.850696891546249390e-02 -2.223175317049026489e-01 2.831904590129852295e-01 9.897960722446441650e-02 2.601107954978942871e-02 -1.991917937994003296e-01 6.057574972510337830e-02 -8.444637060165405273e-02 -4.484092593193054199e-01 -2.856152951717376709e-01 1.147956922650337219e-01 6.904565542936325073e-02 8.773238211870193481e-02 9.987699240446090698e-02 5.194855853915214539e-02 1.375931203365325928e-01 -5.455598235130310059e-02 3.264483436942100525e-02 -1.282934215851128101e-03 -1.731708794832229614e-01 -5.086555480957031250e-01 -1.467418670654296875e-02 -2.120106369256973267e-01 2.148913741111755371e-01 -1.937470436096191406e-01 9.805387258529663086e-02 -1.272144764661788940e-01 -5.708709359169006348e-03 8.714487776160240173e-03
1.246176473796367645e-02 2.964488863945007324e-01 8.680467493832111359e-03 -1.344571709632873535e-01 -1.816521883010864258e-01 4.785219132900238037e-01 -2.006236463785171509e-01 -2.221104949712753296e-01 -3.639850020408630371e-02 1.501440256834030151e-01 1.427052319049835205e-01 1.131175532937049866e-01 -2.429940551519393921e-01 2.150525152683258057e-01 -1.320480853319168091e-01 6.699216365814208984e-02 2.357831895351409912e-01 -5.873593315482139587e-02 8.339383453130722046e-02 -7.047603279352188110e-02 1.749502494931221008e-02 2.157927453517913818e-01 1.746126264333724976e-01 -2.841773331165313721e-01 1.400967836380004883e-01 -1.313326954841613770e-01 8.736365288496017456e-02 -2.043623477220535278e-02 -9.733127802610397339e-02 1.616227328777313232e-01 2.195592522621154785e-01 1.368620153516530991e-02
4.501474276185035706e-02 -8.918815851211547852e-02 1.200130954384803772e-01 3.377251327037811279e-02 -2.101048380136489868e-01 1.409832388162612915e-01 -7.715413719415664673e-02 -2.570611536502838135e-01 1.330550909042358398e-01 4.315369762480258942e-03 -3.809088170528411865e-01 -9.511168301105499268e-02 -1.881950944662094116e-01 2.187884785234928131e-02 -5.569342896342277527e-02 9.660572558641433716e-02 8.937016874551773071e-02 3.173756971955299377e-02 -7.896491885185241699e-02 -1.996938884258270264e-01 -1.409086980856955051e-03 5.582436919212341309e-01 1.741116791963577271e-01 -6.226103007793426514e-02 -5.871069803833961487e-02 -3.370419144630432129e-01 5.374519620090723038e-03 -2.170832082629203796e-02 1.141293048858642578e-01 -6.579388678073883057e-02 -2.458152472972869873e-01 1.482255756855010986e-01
1.700770556926727295e-01 -1.010678783059120178e-01 1.144545059651136398e-02 3.577749058604240417e-02 -2.095705270767211914e-01 1.236022710800170898e-01 8.451332896947860718e-02 -2.091155759990215302e-02 -4.535358771681785583e-02 -5.626445263624191284e-02 -3.408768773078918457e-01 -1.052674576640129089e-01 -2.388662546873092651e-01 1.117886155843734741e-01 -7.450814545154571533e-02 3.376076370477676392e-02 1.879329979419708252e-01 1.734789758920669556e-01 2.136112153530120850e-01 2.981565520167350769e-02 -8.956257998943328857e-02 3.867843449115753174e-01 -5.348700657486915588e-02 -1.262830495834350586e-01 -1.570660322904586792e-01 -4.915736615657806396e-01 2.829984948039054871e-02 8.242074400186538696e-03 7.704570889472961426e-02 4.724334552884101868e-02 -1.833792030811309814e-01 2.942473888397216797e-01
2.344548255205154419e-01 -2.332583218812942505e-01 -1.246232241392135620e-01 8.910815417766571045e-02 -9.478519856929779053e-02 3.057449758052825928e-01 1.028619706630706787e-01 1.100366786122322083e-01 6.050585769116878510e-03 4.581220448017120361e-02 3.407621979713439941e-01 -1.840987503528594971e-01 -1.960353404283523560e-01 -4.306210204958915710e-02 -1.465136706829071045e-01 7.190868258476257324e-02 1.324277222156524658e-01 -7.711865752935409546e-02 -8.680269122123718262e-02 -1.533825248479843140e-01 -1.255556195974349976e-01 2.232872098684310913e-01 -1.742971986532211304e-01 4.353554453700780869e-03 4.626632630825042725e-01 -1.320230364799499512e-01 6.265511363744735718e-02 9.705709293484687805e-03 2.874404788017272949e-01 -5.639118701219558716e-02 -1.696862727403640747e-01 1.492034941911697388e-01
1.794202923774719238e-01 -9.590115398168563843e-02 6.267481297254562378e-02 1.644027084112167358e-01 -5.368628725409507751e-02 8.242809027433395386e-02 -1.325178742408752441e-01 -3.520844280719757080e-01 2.155582606792449951e-02 1.159618347883224487e-01 -3.905851840972900391e-01 -1.522679347544908524e-02 -8.362968266010284424e-02 -1.723952740430831909e-01 -1.487981900572776794e-02 1.804688423871994019e-01 2.972556650638580322e-01 -1.604193747043609619e-01 1.438340991735458374e-01 -1.580362915992736816e-01 1.859083399176597595e-02 8.151966333389282227e-02 1.085607036948204041e-01 -3.814482092857360840e-01 1.251374930143356323e-01 -1.319910138845443726e-01 -3.749456405639648438e-01 7.123742252588272095e-02 8.833773434162139893e-02 -3.498179838061332703e-02 1.763434149324893951e-03 1.686425954103469849e-01
-7.949510589241981506e-03 -1.504901349544525146e-01 -2.745592780411243439e-02 -9.958802908658981323e-02 -3.724230919033288956e-03 5.025646463036537170e-02 -1.708428002893924713e-02 -2.670780420303344727e-01 -1.142229661345481873e-01 2.960400283336639404e-01 -6.546209752559661865e-02 6.869147717952728271e-02 -1.569663435220718384e-01 -1.076062768697738647e-01 -6.294090300798416138e-02 2.622503554448485374e-03 4.390298128128051758e-01 -5.701090767979621887e-02 1.381503641605377197e-01 -2.405469566583633423e-01 1.499986499547958374e-01 2.661740481853485107e-01 1.024985499680042267e-02 -9.847363829612731934e-02 2.601326406002044678e-01 -4.287784546613693237e-02 1.873518824577331543e-01 -6.493803858757019043e-02 3.733954131603240967e-01 2.552545368671417236e-01 -2.005442976951599121e-01 1.134063675999641418e-01
-3.756427392363548279e-02 -5.013103783130645752e-02 1.175562813878059387e-01 -6.883257534354925156e-03 -1.808372437953948975e-01 3.398001492023468018e-01 1.424839198589324951e-01 -1.784818992018699646e-02 5.368625521659851074e-01 1.273007243871688843e-01 -1.098023131489753723e-01 -3.563905954360961914e-01 -4.554356634616851807e-02 -1.084481477737426758e-01 -2.193745225667953491e-01 1.291851699352264404e-01 2.756332159042358398e-01 -1.117548272013664246e-01 1.006710156798362732e-01 9.274961054325103760e-02 -4.157331213355064392e-02 1.964857727289199829e-01 -7.169456034898757935e-02 -6.210243329405784607e-02 1.827781051397323608e-01 1.076403260231018066e-02 1.896871626377105713e-01 -4.494388774037361145e-02 1.549045741558074951e-01 6.238338351249694824e-02 -1.251050084829330444e-01 -1.402873843908309937e-01
1.805433779954910278e-01 1.226118057966232300e-01 3.687151707708835602e-03 -2.577385306358337402e-01 1.111248210072517395e-01 3.447708487510681152e-01 1.227902248501777649e-01 2.328774631023406982e-01 1.238951906561851501e-01 5.036183819174766541e-02 -5.945376306772232056e-02 -2.274471819400787354e-01 -1.540899276733398438e-01 -2.088278383016586304e-01 8.557882159948348999e-03 6.771464645862579346e-02 3.579002916812896729e-01 -1.415028274059295654e-01 1.017931774258613586e-01 -1.543705463409423828e-01 3.322510514408349991e-03 2.652119696140289307e-01 -1.516249496489763260e-02 -1.212887614965438843e-01 -4.960202053189277649e-02 -2.183380872011184692e-01 2.182030677795410156e-01 1.518527567386627197e-01 -5.211455747485160828e-02 2.388451993465423584e-02 -3.535929024219512939e-01 1.533715128898620605e-01
2.516080439090728760e-01 1.046907976269721985e-01 7.219757139682769775e-02 -2.074604332447052002e-01 -3.021846413612365723e-01 1.138261556625366211e-01 1.534472256898880005e-01 -2.877202257513999939e-02 1.381031125783920288e-01 1.353349536657333374e-01 -1.786647737026214600e-01 -2.701067030429840088e-01 -1.906704902648925781e-01 -4.826743528246879578e-02 1.858776956796646118e-01 7.941918447613716125e-03 3.714036643505096436e-01 1.333804149180650711e-02 2.773462235927581787e-01 -5.691992118954658508e-03 -6.391693651676177979e-02 2.436143904924392700e-02 -1.776175014674663544e-02 -3.051216304302215576e-01 -1.486447639763355255e-02 -2.483504116535186768e-01 3.611186444759368896e-01 -1.095238029956817627e-01 8.216755092144012451e-02 9.972339030355215073e-04 -1.451475732028484344e-02 -9.402269124984741211e-02
1.852675527334213257e-01 1.817540973424911499e-01 -1.269849389791488647e-01 -2.526580095291137695e-01 -2.084942460060119629e-01 5.466316640377044678e-02 2.140158712863922119e-01 -1.457262635231018066e-01 -2.697336971759796143e-01 -3.104328876361250877e-03 -1.544732600450515747e-01 -1.135228276252746582e-01 -2.338259518146514893e-01 -2.837753295898437500e-02 -8.035550266504287720e-02 -2.391081303358078003e-01 1.349835991859436035e-01 -1.095544248819351196e-01 6.820233166217803955e-02 2.191540449857711792e-01 -1.315385103225708008e-01 3.034318983554840088e-01 1.457578036934137344e-02 -1.613343954086303711e-01 -1.457205712795257568e-01 -3.930154740810394287e-01 -9.900484234094619751e-02 -8.633262664079666138e-02 1.433112919330596924e-01 3.004639223217964172e-02 -1.103364080190658569e-01 2.558812201023101807e-01
-6.718473881483078003e-02 8.246517181396484375e-02 7.837425172328948975e-02 1.326897740364074707e-01 -2.880273945629596710e-02 4.280989244580268860e-02 2.754089832305908203e-01 -2.096255496144294739e-02 -1.411952674388885498e-01 -5.598188936710357666e-02 -9.929575026035308838e-02 -4.657130688428878784e-02 -1.084554344415664673e-01 -1.244284361600875854e-01 1.179257482290267944e-01 3.006934523582458496e-01 5.404026508331298828e-01 -2.910895049571990967e-01 -1.448313891887664795e-01 -1.941223070025444031e-02 -4.028115049004554749e-02 -3.821114450693130493e-02 -1.496543735265731812e-01 -2.516463696956634521e-01 8.984939008951187134e-02 -2.583554387092590332e-01 -1.313318163156509399e-01 1.670104265213012695e-02 2.470826953649520874e-01 1.632760763168334961e-01 -5.275299027562141418e-02 -2.226047962903976440e-01
1.990692466497421265e-01 -1.016305107623338699e-02 5.459786951541900635e-02 1.543807238340377808e-02 -8.935207873582839966e-02 1.678648591041564941e-01 1.841172873973846436e-01 2.505472600460052490e-01 -1.343244910240173340e-01 -3.506137728691101074e-01 -1.394986361265182495e-01 -3.240653872489929199e-01 -1.741435378789901733e-01 -4.282582551240921021e-02 -2.311174869537353516e-01 -9.330086410045623779e-02 2.977930605411529541e-01 -1.900367289781570435e-01 -6.229349970817565918e-02 5.915379896759986877e-02 -9.034755825996398926e-02 2.874605357646942139e-01 -1.105196103453636169e-01 -3.549924492835998535e-02 -3.380267322063446045e-02 -2.079596072435379028e-01 -1.146452650427818298e-01 7.391898334026336670e-02 2.352150380611419678e-01 -3.011869788169860840e-01 1.190929412841796875e-01 6.939882785081863403e-02
-4.805947840213775635e-02 3.446218371391296387e-01 -1.499035805463790894e-01 -1.915456354618072510e-01 -1.107854768633842468e-01 7.571873068809509277e-02 2.123777866363525391e-01 -4.058945551514625549e-02 -6.289393454790115356e-02 5.444913730025291443e-02 8.029736578464508057e-02 -3.938226029276847839e-02 -1.320049166679382324e-02 2.277559340000152588e-01 5.628162622451782227e-02 1.037396397441625595e-02 2.162648290395736694e-01 -2.913273870944976807e-01 5.411558784544467926e-03 1.194528713822364807e-01 -1.837556064128875732e-01 1.594505906105041504e-01 -1.737315207719802856e-02 -1.502182781696319580e-01 3.664461374282836914e-01 -4.850124418735504150e-01 -2.553860843181610107e-02 -1.953619867563247681e-01 3.455163969192653894e-04 -1.090708002448081970e-01 -1.019458398222923279e-01 -1.616758704185485840e-01
2.297070473432540894e-01 1.393418163061141968e-01 -1.389624271541833878e-02 -1.156684532761573792e-01 -1.691542267799377441e-01 1.420282721519470215e-01 6.188225373625755310e-02 2.768501937389373779e-01 -4.552846029400825500e-02 1.436522603034973145e-01 -1.831810921430587769e-01 3.647220879793167114e-02 -1.241502314805984497e-01 1.825912296772003174e-01 2.960284054279327393e-02 -7.228242605924606323e-02 4.817774593830108643e-01 -1.903156787157058716e-01 9.915843605995178223e-02 3.255145847797393799e-01 2.111077904701232910e-01 5.879556387662887573e-02 5.902373418211936951e-02 -2.134017944335937500e-01 2.294085687026381493e-03 -2.849657903425395489e-04 8.328097313642501831e-02 -1.310830563306808472e-01 3.324955701828002930e-01 -1.995868384838104248e-01 2.330944314599037170e-02 1.277216970920562744e-01
1.718221604824066162e-01 4.580581188201904297e-02 1.369564086198806763e-01 -5.507769808173179626e-02 1.198989003896713257e-01 1.826905906200408936e-01 -3.677328824996948242e-01 -4.015941545367240906e-02 -3.526196479797363281e-01 2.148747146129608154e-01 -2.864838242530822754e-01 -1.520193666219711304e-01 -1.395754665136337280e-01 -8.744785934686660767e-02 8.474752306938171387e-02 2.781762480735778809e-01 3.455117344856262207e-01 -1.366415321826934814e-01 7.572670280933380127e-02 -1.291280090808868408e-01 -2.337264269590377808e-01 1.311217397451400757e-01 -1.363300085067749023e-01 -1.618222594261169434e-01 -8.278043940663337708e-03 -1.087769567966461182e-01 1.081696227192878723e-01 -1.073412522673606873e-01 7.577928155660629272e-02 1.842245757579803467e-01 -2.358429133892059326e-02 1.489868015050888062e-01
2.384220212697982788e-01 8.090732991695404053e-02 1.295584738254547119e-01 4.507670104503631592e-01 -1.549325138330459595e-01 3.652922511100769043e-01 1.512020528316497803e-01 -8.059371262788772583e-02 3.931113984435796738e-03 4.626896698027849197e-03 3.216257989406585693e-01 -5.649825930595397949e-02 -3.350752592086791992e-01 1.719709634780883789e-01 -4.120348393917083740e-02 8.326679468154907227e-02 1.589891910552978516e-01 8.224292658269405365e-03 1.680120825767517090e-02 -1.604198664426803589e-01 -1.939670443534851074e-01 1.102247312664985657e-01 -6.935958564281463623e-02 -1.555461138486862183e-01 2.985916733741760254e-01 -8.573036640882492065e-02 -7.843397557735443115e-02 -8.169212937355041504e-02 1.181384921073913574e-01 -5.602398142218589783e-02 -1.194639652967453003e-01 4.290342330932617188e-02
3.105897605419158936e-01 -1.265598535537719727e-01 1.626544147729873657e-01 7.166434079408645630e-02 -1.748153590597212315e-03 3.362199366092681885e-01 2.504424154758453369e-01 6.495415419340133667e-02 -1.103855893015861511e-01 1.931826770305633545e-01 -1.534291654825210571e-01 5.483056977391242981e-02 1.434362214058637619e-02 5.020789802074432373e-02 1.574817448854446411e-01 -6.858176738023757935e-02 2.058088332414627075e-01 -2.921407520771026611e-01 1.263628154993057251e-01 1.964243361726403236e-03 -3.697001636028289795e-01 2.356051951646804810e-01 9.108094125986099243e-02 -1.359685659408569336e-01 1.542372405529022217e-01 -2.445340901613235474e-01 -3.220692873001098633e-01 6.250196695327758789e-02 1.048773452639579773e-01 -1.502034533768892288e-02 -4.271821677684783936e-02 -2.716641686856746674e-02
3.244834542274475098e-01 -1.771219968795776367e-01 -6.597534567117691040e-02 -2.656390517950057983e-02 -1.006925553083419800e-01 3.524665236473083496e-01 1.910315901041030884e-01 1.113600209355354309e-01 -6.116886157542467117e-03 2.632758915424346924e-01 -5.845071747899055481e-02 1.392268575727939606e-02 -4.546917602419853210e-02 2.178894132375717163e-01 2.261045128107070923e-01 -4.841490089893341064e-02 2.760866284370422363e-01 -3.755069971084594727e-01 9.086043387651443481e-02 -1.216343492269515991e-01 -1.585107147693634033e-01 1.017400473356246948e-01 2.271114438772201538e-01 -1.150306314229965210e-01 1.043094396591186523e-01 -1.378590613603591919e-01 -2.964375615119934082e-01 1.155997812747955322e-01 1.488579809665679932e-01 1.731338538229465485e-02 2.826050668954849243e-02 6.396992504596710205e-02
-2.197981625795364380e-01 2.621041238307952881e-01 5.680134519934654236e-02 1.397691369056701660e-01 -1.848369836807250977e-01 1.544256210327148438e-01 8.033626526594161987e-02 7.921910285949707031e-02 1.876603364944458008e-01 -2.928321436047554016e-02 -1.691750586032867432e-01 -5.958952382206916809e-02 -4.694375693798065186e-01 -1.914169490337371826e-01 2.334312535822391510e-02 3.027273714542388916e-02 1.841182112693786621e-01 -3.964283764362335205e-01 -1.076518893241882324e-01 -1.123815551400184631e-01 -2.078440189361572266e-01 1.188886165618896484e-01 -1.990274526178836823e-02 -1.400734018534421921e-02 7.668507285416126251e-03 -1.852177828550338745e-01 -6.972465664148330688e-02 -1.863965541124343872e-01 1.543684452772140503e-01 -8.016724884510040283e-02 1.959634572267532349e-02 2.914771735668182373e-01
2.916496992111206055e-01 1.199262812733650208e-01 1.104481369256973267e-01 -9.117659181356430054e-02 -9.879186004400253296e-02 4.660371243953704834e-01 -2.859661541879177094e-02 9.721044450998306274e-02 -4.492069780826568604e-02 1.465651094913482666e-01 1.924864202737808228e-01 4.684026166796684265e-02 -1.383920758962631226e-01 -6.743725389242172241e-02 -3.354734927415847778e-02 -1.951587647199630737e-01 1.688142716884613037e-01 1.681051333434879780e-03 2.459613829851150513e-01 4.646628722548484802e-02 -1.244208216667175293e-01 3.476454317569732666e-02 5.181869119405746460e-02 1.706846654415130615e-01 3.123829662799835205e-01 -2.220356762409210205e-01 3.283216431736946106e-02 -3.534543886780738831e-02 3.344866037368774414e-01 -2.608203887939453125e-01 -1.947223842144012451e-01 -1.023283600807189941e-01
7.825535722076892853e-03 7.273875921964645386e-02 -1.174729838967323303e-01 3.169870078563690186e-01 -2.261210083961486816e-01 4.395419731736183167e-02 -5.384523421525955200e-02 -2.038302123546600342e-01 -1.441049873828887939e-01 -7.948536425828933716e-02 -1.475386768579483032e-01 -1.491909623146057129e-01 -2.786121964454650879e-01 6.332024186849594116e-02 2.453343570232391357e-02 -2.177349850535392761e-02 1.555388420820236206e-01 -2.245479226112365723e-01 -1.340425480157136917e-02 -2.206504344940185547e-01 -4.429290443658828735e-02 1.112190485000610352e-01 -2.701968848705291748e-01 1.934931129217147827e-01 1.040326505899429321e-01 -3.120114207267761230e-01 -3.387276828289031982e-01 -2.076152265071868896e-01 2.630268633365631104e-01 -2.016740739345550537e-01 4.275246337056159973e-02 5.552226305007934570e-02
-1.532054096460342407e-01 1.106302021071314812e-03 -1.077150776982307434e-01 -5.597673729062080383e-02 -1.411431282758712769e-01 1.400872021913528442e-01 2.204793505370616913e-02 -2.815602719783782959e-01 -5.525527894496917725e-02 6.182421371340751648e-02 -2.522643506526947021e-01 2.727858163416385651e-02 -1.202174127101898193e-01 1.986564248800277710e-01 -6.427231710404157639e-03 3.367832899093627930e-01 3.003146648406982422e-01 4.065488651394844055e-02 1.141362935304641724e-01 -1.527083814144134521e-01 -8.360346406698226929e-02 3.303959369659423828e-01 -1.140604317188262939e-01 -1.176896989345550537e-01 4.122760891914367676e-01 -1.451872587203979492e-01 2.211788296699523926e-02 -2.418228983879089355e-01 -1.027252376079559326e-01 -1.570044159889221191e-01 -1.642167717218399048e-01 -1.430259644985198975e-01
-2.827907167375087738e-02 3.773952126502990723e-01 1.981135085225105286e-02 3.705868422985076904e-01 -9.558156132698059082e-02 2.213861793279647827e-01 2.069416344165802002e-01 -1.967957317829132080e-01 -1.311155408620834351e-01 5.088649317622184753e-02 -9.627199172973632812e-02 -1.048463806509971619e-01 -5.078532174229621887e-02 8.126673847436904907e-02 -1.897561550140380859e-01 -7.584143429994583130e-02 1.832109838724136353e-01 -2.902052104473114014e-01 1.780525743961334229e-01 1.638908684253692627e-02 -6.282047182321548462e-02 4.043195769190788269e-02 1.680790483951568604e-01 -2.402674555778503418e-01 1.687490344047546387e-01 -3.395375013351440430e-01 -2.359688431024551392e-01 6.372881680727005005e-02 2.650984190404415131e-02 7.307519018650054932e-02 -1.852122545242309570e-01 5.650244653224945068e-02
-5.355657264590263367e-02 2.590838074684143066e-01 2.433988451957702637e-01 3.203132450580596924e-01 -1.170665472745895386e-01 3.189438879489898682e-01 -1.006460115313529968e-01 -1.494120955467224121e-01 -3.966185078024864197e-02 -1.272545848041772842e-02 -1.933253854513168335e-01 -1.578758005052804947e-03 2.255348488688468933e-02 2.254737317562103271e-01 -1.503498107194900513e-01 7.384457439184188843e-02 1.306827515363693237e-01 -1.594515144824981689e-01 -2.618516795337200165e-02 1.009667739272117615e-01 -2.667098641395568848e-01 4.556407928466796875e-01 1.543458700180053711e-01 -1.479202881455421448e-02 1.514482200145721436e-01 -2.855098545551300049e-01 -6.402937287930399179e-05 8.397442847490310669e-02 1.399160027503967285e-01 2.864614129066467285e-02 -1.002580448985099792e-01 6.035918369889259338e-02
-3.052583336830139160e-02 -6.815844029188156128e-02 9.136104583740234375e-02 -1.014263741672039032e-02 -1.392840743064880371e-01 2.993666827678680420e-01 -4.438458010554313660e-02 -4.000162705779075623e-02 7.748593389987945557e-02 2.717763185501098633e-01 -8.905118703842163086e-02 1.182581949979066849e-02 -1.414240300655364990e-01 3.872537016868591309e-01 -1.289653033018112183e-01 1.546204090118408203e-03 2.055681943893432617e-01 -2.421871870756149292e-01 1.564920693635940552e-01 -2.931786179542541504e-01 1.809833645820617676e-01 9.322572499513626099e-02 2.794236540794372559e-01 -9.206039458513259888e-02 4.317313432693481445e-02 -2.827674448490142822e-01 1.569925248622894287e-01 -9.568571299314498901e-02 -1.794836372137069702e-01 -1.647529900074005127e-01 -2.486300319433212280e-01 1.506376117467880249e-01
2.073739767074584961e-01 -2.225297540426254272e-01 5.690635880455374718e-04 -3.531588241457939148e-02 -1.330551877617835999e-02 1.108914688229560852e-01 -1.300595402717590332e-01 -2.954493276774883270e-02 5.787045508623123169e-02 -2.879699319601058960e-02 -8.537330478429794312e-02 -2.157788723707199097e-01 -2.076478442177176476e-03 -1.215170919895172119e-01 -2.497495412826538086e-01 -4.314714111387729645e-03 3.365376591682434082e-01 -2.768926918506622314e-01 4.380194097757339478e-02 -6.875187158584594727e-02 1.611801981925964355e-01 9.722623229026794434e-02 2.830180339515209198e-02 -1.919800937175750732e-01 3.291102647781372070e-01 -1.297715902328491211e-01 -1.448592394590377808e-01 -1.369254887104034424e-01 3.574305474758148193e-01 2.126768678426742554e-01 -2.413885593414306641e-01 2.738056778907775879e-01
3.538051247596740723e-02 2.086162567138671875e-01 1.421478986740112305e-01 -3.366898745298385620e-02 -4.362848103046417236e-01 1.222493052482604980e-01 -2.980489656329154968e-02 -2.701468765735626221e-01 1.012177541851997375e-01 -2.271759063005447388e-01 -9.156413376331329346e-02 -1.331688016653060913e-01 -3.338447511196136475e-01 2.267093360424041748e-01 -2.102365195751190186e-01 -2.703234255313873291e-01 2.005671383813023567e-03 -1.491253376007080078e-01 5.603133887052536011e-02 -2.669776976108551025e-01 3.279098123311996460e-02 2.125381082296371460e-01 -1.113341078162193298e-01 -1.031546443700790405e-01 9.747833758592605591e-02 -2.958280146121978760e-01 2.424872294068336487e-02 1.045870557427406311e-01 5.194102600216865540e-02 4.511150717735290527e-02 8.547351509332656860e-02 1.055056881159543991e-02
2.306334972381591797e-01 1.818835884332656860e-01 -7.575029879808425903e-02 -1.218286156654357910e-01 -9.512095898389816284e-02 2.139739245176315308e-01 -9.573249518871307373e-02 -1.883754134178161621e-01 1.760662719607353210e-02 1.544267833232879639e-01 2.519437372684478760e-01 1.344995349645614624e-01 -2.373816072940826416e-01 2.058230340480804443e-01 -1.838186532258987427e-01 1.502708941698074341e-01 3.862896561622619629e-01 -2.432401031255722046e-01 1.426138877868652344e-01 6.310887634754180908e-02 4.889549687504768372e-02 1.921418458223342896e-01 5.590589344501495361e-02 -3.477346599102020264e-01 4.863034561276435852e-02 8.719579875469207764e-02 -1.382663697004318237e-01 -1.322018355131149292e-01 3.026693314313888550e-02 2.972503900527954102e-01 -2.755983918905258179e-02 1.410371717065572739e-02
-1.682283133268356323e-01 2.280302494764328003e-01 2.387100011110305786e-01 1.353735178709030151e-01 -1.196810677647590637e-01 1.968895196914672852e-01 1.652226448059082031e-01 1.543199419975280762e-01 8.471270650625228882e-02 8.215428888797760010e-02 -1.459774821996688843e-01 -2.902755439281463623e-01 -2.344753146171569824e-01 -3.828770816326141357e-01 -7.777164131402969360e-02 1.164772063493728638e-01 8.107741177082061768e-02 -1.893907338380813599e-01 -1.476305723190307617e-02 1.380199566483497620e-02 -1.024378985166549683e-01 3.179862797260284424e-01 -1.252886801958084106e-01 5.762973427772521973e-02 -2.218515612185001373e-02 -2.582668662071228027e-01 -2.599604725837707520e-01 -7.641952484846115112e-02 2.068420797586441040e-01 -1.230581998825073242e-01 -4.263084754347801208e-02 1.602220386266708374e-01
-5.947040766477584839e-02 -7.251513749361038208e-02 -7.943674176931381226e-02 7.811524905264377594e-03 -2.273079156875610352e-01 6.623517721891403198e-02 -9.309618175029754639e-02 -2.731513679027557373e-01 6.744503974914550781e-02 -4.444646835327148438e-02 -1.502231359481811523e-01 5.079410504549741745e-03 -1.556293964385986328e-01 1.862535625696182251e-01 -1.678538620471954346e-01 9.976696968078613281e-02 6.342342123389244080e-03 -1.813286170363426208e-02 4.366164561361074448e-03 -1.949712634086608887e-03 -1.977047622203826904e-01 3.683029711246490479e-01 5.598817951977252960e-03 -3.619993925094604492e-01 1.266829222440719604e-01 -5.234316587448120117e-01 -7.334450632333755493e-02 1.437184810638427734e-01 2.134982496500015259e-01 6.554276216775178909e-03 -1.654724329710006714e-01 1.551528126001358032e-01
-2.627291381359100342e-01 1.024123951792716980e-01 2.292144894599914551e-01 1.380441039800643921e-01 -5.950853601098060608e-02 4.050304293632507324e-01 1.096365302801132202e-01 -6.163948681205511093e-03 -2.253316342830657959e-01 -2.782444097101688385e-02 -1.480776816606521606e-01 -4.788890480995178223e-03 -3.682014346122741699e-01 5.008131265640258789e-02 -2.651763260364532471e-01 7.834524661302566528e-02 1.534570455551147461e-01 -1.967999339103698730e-01 -9.340005367994308472e-02 2.793566510081291199e-02 -2.252071797847747803e-01 2.946544885635375977e-01 1.580572575330734253e-01 -3.564934059977531433e-02 1.705883145332336426e-01 -2.172207236289978027e-01 -3.836560249328613281e-02 6.413761526346206665e-02 1.595505475997924805e-01 3.769605234265327454e-02 -1.441949009895324707e-01 1.268424540758132935e-01
2.526361942291259766e-01 4.450235888361930847e-02 -6.001056730747222900e-02 -1.701418757438659668e-01 -2.297365814447402954e-01 2.029414847493171692e-02 9.900197386741638184e-02 -2.286881208419799805e-01 -2.715346813201904297e-01 -1.450471431016921997e-01 -4.864151775836944580e-02 1.616937369108200073e-01 -1.668293476104736328e-01 -1.549582034349441528e-01 -9.521643817424774170e-02 -1.240622401237487793e-01 1.617936640977859497e-01 -2.032157331705093384e-01 1.134711205959320068e-01 1.710195243358612061e-01 9.875820018351078033e-03 3.102395534515380859e-01 2.325149439275264740e-02 -2.386812418699264526e-01 -5.482893809676170349e-02 -4.662483632564544678e-01 5.358152464032173157e-02 -1.945416927337646484e-01 1.999056339263916016e-01 -1.975785382091999054e-02 -9.254343807697296143e-02 1.152891814708709717e-01
-1.120533570647239685e-01 1.418303996324539185e-01 -8.421979844570159912e-02 -2.142989933490753174e-01 -1.300517320632934570e-01 2.280821502208709717e-01 -1.040125191211700439e-01 3.995864838361740112e-02 6.185591220855712891e-02 -5.520456656813621521e-02 -3.000463545322418213e-01 -2.391434162855148315e-01 -1.855284422636032104e-01 9.230185300111770630e-02 -2.221316397190093994e-01 1.291837841272354126e-01 2.934225201606750488e-01 2.527344785630702972e-02 -3.007294051349163055e-02 1.020060330629348755e-01 -7.164455950260162354e-02 3.671161234378814697e-01 -1.110462844371795654e-01 -1.108977869153022766e-01 2.598495185375213623e-01 5.260151997208595276e-02 2.417739033699035645e-01 1.232083439826965332e-01 2.039859741926193237e-01 -3.104030489921569824e-01 -4.851319640874862671e-02 1.519181281328201294e-01
-9.159991890192031860e-02 4.189558923244476318e-01 -9.245979040861129761e-02 -2.152385562658309937e-01 -6.396951526403427124e-02 4.133982062339782715e-01 1.240362524986267090e-01 -5.936387926340103149e-02 -1.160751134157180786e-01 -1.074034348130226135e-01 9.455031156539916992e-02 -2.875037193298339844e-01 -1.158126518130302429e-01 4.388499632477760315e-02 -1.418232172727584839e-01 -1.148423776030540466e-01 1.185136735439300537e-01 -1.542982459068298340e-01 1.751974970102310181e-02 -7.517030835151672363e-02 -3.503856658935546875e-01 -4.070998728275299072e-02 3.989983722567558289e-02 -3.227189481258392334e-01 2.460322380065917969e-01 -8.634278923273086548e-02 2.519313618540763855e-02 -7.470640540122985840e-02 2.048305124044418335e-01 1.479983888566493988e-02 -9.986180067062377930e-02 4.164227843284606934e-02
[truncated: 3,270,981 more chars]
