# Supplementary material for: The Language of Innovation
Source: PLoS One. 2020 Apr 30;15(4):e0230107. doi: 10.1371/journal.pone.0230107 (PMC7194493; doi:10.1371/journal.pone.0230107)
Supplement: S9 File — (GZ) [file pone.0230107.s009.tar.gz › 1987-1991/V2Run_27_VS_4500_embeddings1987-1991ED32.txt]

-3.436186164617538452e-02 2.350732684135437012e-01 -1.178288981318473816e-01 -3.322215378284454346e-01 7.295351475477218628e-02 2.627947330474853516e-01 2.131927572190761566e-02 -3.429197520017623901e-02 -2.617272734642028809e-01 7.369977980852127075e-02 3.231146633625030518e-01 1.811360567808151245e-02 -3.166191577911376953e-01 9.579598158597946167e-02 -1.666283607482910156e-01 -1.182090267539024353e-01 7.048046588897705078e-02 -2.034029364585876465e-01 -2.034749090671539307e-01 1.466373503208160400e-01 -1.796901524066925049e-01 -1.614754050970077515e-01 -2.062012851238250732e-01 -6.095589324831962585e-02 -1.036487892270088196e-01 3.365746438503265381e-01 -8.263551443815231323e-02 -9.562290459871292114e-02 2.118127942085266113e-01 7.284811139106750488e-02 9.656129777431488037e-02 1.133457757532596588e-02
-8.040764182806015015e-02 1.390587091445922852e-01 -6.300429231487214565e-04 -1.807053536176681519e-01 -3.590996935963630676e-02 1.328952163457870483e-01 -3.019678294658660889e-01 1.755685955286026001e-01 -8.989253640174865723e-02 9.919223189353942871e-02 -9.513155370950698853e-02 -7.687413692474365234e-02 -5.594186782836914062e-01 -1.259486470371484756e-02 -1.635640412569046021e-01 -1.757115274667739868e-01 -3.984932228922843933e-02 -2.660301029682159424e-01 -7.314880494959652424e-04 9.226498752832412720e-02 -2.240975648164749146e-01 4.805497452616691589e-02 -3.825026005506515503e-02 -5.091391876339912415e-02 -1.084997132420539856e-01 1.930437684059143066e-01 -2.612200975418090820e-01 2.176341265439987183e-01 1.092742457985877991e-01 1.343202590942382812e-01 -2.202799171209335327e-01 1.279277205467224121e-01
1.685060560703277588e-01 -4.946818575263023376e-02 7.291740924119949341e-02 5.250614881515502930e-02 4.087648540735244751e-02 3.877908885478973389e-01 1.201178357005119324e-01 2.299286276102066040e-01 1.074041947722434998e-01 9.168546646833419800e-02 -2.656308710575103760e-01 -8.535315841436386108e-02 -2.654832303524017334e-01 -2.403091639280319214e-03 -4.489955306053161621e-01 -7.020772248506546021e-02 -8.128262311220169067e-02 -2.938864529132843018e-01 2.106288224458694458e-01 -8.921013213694095612e-03 -1.012941896915435791e-01 -3.452712669968605042e-02 -1.210074797272682190e-01 -1.412981748580932617e-01 -2.660399675369262695e-01 1.176392063498497009e-01 -2.176859527826309204e-01 -1.170233562588691711e-01 -2.438868023455142975e-02 -1.252290904521942139e-01 -2.412297576665878296e-02 1.445643901824951172e-01
-2.495402395725250244e-01 -1.262261569499969482e-01 2.509759366512298584e-02 -1.698616147041320801e-02 -1.037903428077697754e-01 2.371445447206497192e-01 1.750524938106536865e-01 -2.572012506425380707e-02 -2.973456284962594509e-04 -1.256944686174392700e-01 1.010310351848602295e-01 2.350879162549972534e-01 -4.533317387104034424e-01 -1.639982759952545166e-01 -2.297177016735076904e-01 -1.392278671264648438e-01 -1.405442599207162857e-02 -2.190060913562774658e-01 4.069737493991851807e-01 -1.254931241273880005e-01 9.444639086723327637e-03 1.273531932383775711e-02 -1.001590341329574585e-01 1.296918690204620361e-01 -3.375434502959251404e-02 2.123726606369018555e-01 -1.862889528274536133e-01 7.809160649776458740e-02 2.885861098766326904e-01 -2.181433141231536865e-02 8.985705673694610596e-02 -3.485389426350593567e-02
-7.545848190784454346e-02 1.351152509450912476e-01 1.330054402351379395e-01 -2.614705637097358704e-02 8.665122836828231812e-02 2.161202430725097656e-01 4.955352097749710083e-02 -1.438315841369330883e-03 2.011201083660125732e-01 -1.119404658675193787e-01 -6.699901819229125977e-02 1.683448106050491333e-01 -4.460769295692443848e-01 1.611604988574981689e-01 -2.221048921346664429e-01 -2.081753462553024292e-01 9.713309258222579956e-02 -4.185904264450073242e-01 2.201684415340423584e-01 -7.152691017836332321e-03 6.353677809238433838e-02 2.855434641242027283e-02 -3.479814901947975159e-02 -1.467515081167221069e-01 -1.770131289958953857e-01 2.031083554029464722e-01 -4.994371533393859863e-02 -2.985059022903442383e-01 4.630561918020248413e-02 1.463379114866256714e-01 1.532132476568222046e-01 1.599081009626388550e-01
7.720036059617996216e-02 2.212193459272384644e-01 -2.234947308897972107e-02 -3.560155630111694336e-01 -1.363976746797561646e-01 2.182975560426712036e-01 -1.162960976362228394e-01 -2.763095200061798096e-01 -2.084910571575164795e-01 5.151849985122680664e-02 1.152863875031471252e-01 4.015759006142616272e-02 -5.146058201789855957e-01 1.781753078103065491e-02 -1.283405870199203491e-01 -8.144818991422653198e-02 -2.162176668643951416e-01 -1.608620770275592804e-02 3.911493420600891113e-01 9.143999218940734863e-02 8.614500984549522400e-05 1.073682680726051331e-01 -4.420290142297744751e-02 -2.640681713819503784e-02 3.110567294061183929e-02 2.121047973632812500e-01 -1.140253916382789612e-01 1.417681127786636353e-01 -4.478300362825393677e-02 7.709530740976333618e-02 -5.202864855527877808e-02 -1.408311072736978531e-02
6.834046542644500732e-02 1.131917983293533325e-01 8.924342691898345947e-03 -6.376258283853530884e-02 -2.209122106432914734e-02 1.613902002573013306e-01 2.295632809400558472e-01 -1.028059571981430054e-01 2.076204419136047363e-01 -6.930084526538848877e-02 2.050730586051940918e-01 -5.489552766084671021e-02 -4.125478565692901611e-01 9.944235533475875854e-02 -2.241359651088714600e-01 -2.613306939601898193e-01 -8.616149425506591797e-02 -5.608318001031875610e-02 4.153650999069213867e-01 1.825256198644638062e-01 1.193686723709106445e-01 2.866589426994323730e-01 -2.087362557649612427e-01 6.387506425380706787e-02 -1.039379760622978210e-01 9.096955507993698120e-02 -2.443529665470123291e-01 -1.010141074657440186e-01 6.108246371150016785e-02 -1.273536868393421173e-02 1.802412718534469604e-01 1.054475605487823486e-01
4.064532741904258728e-02 -1.884690523147583008e-01 -2.547476440668106079e-02 -4.154379963874816895e-01 7.920058071613311768e-02 1.814453154802322388e-01 -2.037804275751113892e-01 -1.524938195943832397e-01 -1.125903893262147903e-02 -1.634083837270736694e-01 -3.809798136353492737e-02 -1.617208495736122131e-02 -5.178136229515075684e-01 3.418791666626930237e-02 -1.247180923819541931e-01 9.759382903575897217e-02 -1.857700198888778687e-01 4.468478262424468994e-02 3.624481856822967529e-01 -7.843952625989913940e-02 2.356954477727413177e-02 1.568554043769836426e-01 4.170325398445129395e-02 -6.735888123512268066e-02 -1.604593694210052490e-01 1.944761127233505249e-01 -1.313967257738113403e-01 1.519882529973983765e-01 -9.668743610382080078e-02 1.146740391850471497e-01 1.008822694420814514e-01 1.435934156179428101e-01
3.280078526586294174e-03 8.994594961404800415e-02 8.921979367733001709e-02 -3.991601467132568359e-01 -3.087927997112274170e-01 3.146526515483856201e-01 -1.542662978172302246e-01 7.033324241638183594e-02 -4.310539737343788147e-02 1.657572574913501740e-02 2.279932983219623566e-02 -1.179049238562583923e-01 -3.983663916587829590e-01 9.261263906955718994e-02 1.076253354549407959e-01 4.086566343903541565e-02 -2.612876333296298981e-02 -1.961722671985626221e-01 5.644928663969039917e-02 5.792652815580368042e-02 6.135797873139381409e-02 -1.505507975816726685e-01 -1.099302619695663452e-01 2.751783728599548340e-01 3.153496608138084412e-02 2.719625830650329590e-01 -2.455961108207702637e-01 -4.522374272346496582e-02 1.290542483329772949e-01 -1.254392713308334351e-01 2.162905596196651459e-02 2.725813388824462891e-01
-7.579343020915985107e-02 2.395137958228588104e-02 1.784478425979614258e-01 -2.589972019195556641e-01 -2.401079535484313965e-01 -4.349948465824127197e-02 -2.087272554636001587e-01 -3.832291066646575928e-02 -5.034793168306350708e-02 -1.722833514213562012e-01 -1.053254082798957825e-01 -6.517513841390609741e-02 -4.299196600914001465e-01 1.348897963762283325e-01 -9.651662409305572510e-02 -1.054514795541763306e-01 1.777836233377456665e-01 -3.934625983238220215e-01 1.306069344282150269e-01 3.048711121082305908e-01 3.987714182585477829e-03 1.700529456138610840e-01 -1.048486754298210144e-01 7.491398602724075317e-02 -6.769549846649169922e-02 2.040898501873016357e-01 -9.391822665929794312e-02 5.886769667267799377e-02 5.146123468875885010e-02 -1.900507807731628418e-01 2.124851755797863007e-02 2.818780541419982910e-01
-2.019677311182022095e-01 -7.007799297571182251e-02 8.823956549167633057e-02 -1.579247266054153442e-01 6.661854684352874756e-02 1.532335132360458374e-01 1.388540118932723999e-01 8.292847126722335815e-02 -1.655985862016677856e-01 -1.695215702056884766e-01 3.304742872714996338e-01 1.659348234534263611e-02 -3.954102993011474609e-01 -2.948105037212371826e-01 -3.522683382034301758e-01 2.451372519135475159e-02 1.151444315910339355e-01 8.475796133279800415e-02 2.167149484157562256e-01 3.682543709874153137e-02 -2.214880585670471191e-01 -2.916771173477172852e-02 -8.023142814636230469e-02 -4.346325248479843140e-02 -1.882642805576324463e-01 -1.640958525240421295e-02 -7.642122358083724976e-02 1.129853576421737671e-01 -1.350160837173461914e-01 2.035065740346908569e-01 1.128937304019927979e-01 2.831691205501556396e-01
-2.352895215153694153e-02 1.095285192131996155e-01 1.328435540199279785e-02 -4.427227675914764404e-01 3.533529490232467651e-02 3.810247480869293213e-01 3.368366658687591553e-01 -1.325262635946273804e-01 -1.604817658662796021e-01 -1.144200786948204041e-01 -2.097847759723663330e-01 -3.406061977148056030e-02 -2.107535153627395630e-01 1.752301901578903198e-01 -1.283427923917770386e-01 -1.114770397543907166e-01 -9.944844990968704224e-02 -1.219898909330368042e-01 1.130957081913948059e-01 5.982380360364913940e-02 -1.797973960638046265e-01 -7.448819279670715332e-02 -4.209228232502937317e-02 1.449224203824996948e-01 -4.938125982880592346e-02 8.491151779890060425e-02 -3.077801465988159180e-01 1.554879248142242432e-01 1.926164627075195312e-01 1.900080889463424683e-01 7.467018812894821167e-02 1.290630251169204712e-01
6.413894891738891602e-02 2.034236937761306763e-01 8.368252217769622803e-02 -2.378111332654953003e-01 1.250142306089401245e-01 2.641870975494384766e-01 4.623153805732727051e-02 -2.732451818883419037e-02 8.884003758430480957e-02 1.937412917613983154e-01 -9.669823944568634033e-02 -3.280881559476256371e-03 -4.670497775077819824e-01 1.374948769807815552e-01 -1.040994822978973389e-01 -2.118737846612930298e-01 -1.163735687732696533e-01 -2.154357284307479858e-01 2.944494187831878662e-01 -1.705363839864730835e-01 2.732641808688640594e-02 -1.440470665693283081e-02 -1.652437597513198853e-01 -2.006427794694900513e-01 8.505707234144210815e-02 2.611367776989936829e-02 -9.999508410692214966e-02 -1.480015665292739868e-01 -6.686531007289886475e-03 -3.958720564842224121e-01 5.913265421986579895e-02 1.036900952458381653e-01
-4.122019931674003601e-02 -1.648380905389785767e-01 -1.611327752470970154e-02 -3.213271498680114746e-01 -1.694793552160263062e-01 2.634005546569824219e-01 -1.058789566159248352e-01 -2.158829420804977417e-01 1.142136901617050171e-01 1.119612231850624084e-01 -1.307378560304641724e-01 -6.834243237972259521e-02 -2.797459065914154053e-01 9.809647500514984131e-02 -6.156699731945991516e-02 -1.666528582572937012e-01 -2.323869466781616211e-01 -2.152282148599624634e-01 1.090606302022933960e-01 2.123441100120544434e-01 1.805288717150688171e-02 -2.273458838462829590e-01 -1.381176412105560303e-01 1.541475392878055573e-02 -1.319487988948822021e-01 1.530279815196990967e-01 -2.893016040325164795e-01 1.010693758726119995e-01 1.323969513177871704e-01 -1.961298286914825439e-01 6.241955235600471497e-02 3.487751781940460205e-01
4.907967150211334229e-02 -7.218477316200733185e-03 -1.300596743822097778e-01 -1.627104431390762329e-01 1.213227510452270508e-01 2.065833657979965210e-01 -4.573516920208930969e-02 -5.847870931029319763e-02 2.024334371089935303e-01 -2.732248604297637939e-01 2.449482530355453491e-01 1.305651478469371796e-02 -2.929241657257080078e-01 -6.969612557440996170e-03 -3.169324398040771484e-01 -4.667662680149078369e-01 -1.984919756650924683e-01 -1.679013483226299286e-02 1.214906945824623108e-01 -4.978534951806068420e-02 -1.272982507944107056e-01 1.751235574483871460e-01 -1.516298651695251465e-01 4.744935408234596252e-02 7.622117549180984497e-02 1.748691052198410034e-01 -5.790421739220619202e-02 -1.598882488906383514e-02 1.965414732694625854e-01 3.170455247163772583e-02 6.382349133491516113e-02 3.138949275016784668e-01
5.755494534969329834e-02 3.286177515983581543e-01 2.175709158182144165e-01 -3.553004264831542969e-01 2.760264277458190918e-02 -5.017641186714172363e-02 3.824326768517494202e-02 -2.801390737295150757e-02 1.504146009683609009e-01 -7.982273399829864502e-02 2.230280637741088867e-02 -1.569336205720901489e-01 -2.080052495002746582e-01 -1.988705396652221680e-01 3.092824853956699371e-02 -1.692038029432296753e-01 -1.733215153217315674e-01 -1.081193313002586365e-01 1.724797487258911133e-02 2.069120556116104126e-01 -8.458437025547027588e-02 -2.051788568496704102e-01 -2.194211259484291077e-02 6.771303713321685791e-02 -3.383769094944000244e-01 3.834299743175506592e-01 -1.629255712032318115e-01 1.242085099220275879e-01 2.682692706584930420e-01 -9.520529955625534058e-02 1.391121000051498413e-01 6.100565660744905472e-03
-1.896023564040660858e-02 6.651075184345245361e-02 -1.632641851902008057e-01 -2.512736320495605469e-01 1.096476763486862183e-01 1.667997539043426514e-01 -4.825218021869659424e-02 9.991781786084175110e-03 7.956239581108093262e-02 -1.777809262275695801e-01 5.456183105707168579e-02 -3.079321086406707764e-01 -4.266539812088012695e-01 -9.067151695489883423e-02 -2.065070420503616333e-01 -2.285721004009246826e-01 -1.551459729671478271e-01 -6.050164625048637390e-02 2.015214860439300537e-01 9.385900199413299561e-02 2.403480932116508484e-02 1.943615227937698364e-01 -3.962323442101478577e-02 1.716642975807189941e-01 -1.101497337222099304e-01 1.993349641561508179e-01 -9.413074702024459839e-02 -3.285896182060241699e-01 8.911662548780441284e-02 6.749454140663146973e-02 1.499705016613006592e-01 3.033778071403503418e-01
9.938123077154159546e-02 -1.321317553520202637e-01 5.419890955090522766e-02 -1.221656575798988342e-01 -1.308518797159194946e-01 2.735110819339752197e-01 -4.566650092601776123e-02 6.119861826300621033e-02 -9.912470728158950806e-02 1.033074874430894852e-02 -3.289062529802322388e-02 -3.006430864334106445e-01 -4.145748615264892578e-01 1.766789555549621582e-01 -2.648236155509948730e-01 -1.139384508132934570e-01 4.934117943048477173e-02 2.643783092498779297e-01 3.523791134357452393e-01 1.769392788410186768e-01 -7.028279453516006470e-02 -2.793221548199653625e-02 8.879226446151733398e-02 7.242512702941894531e-02 -9.950175136327743530e-02 3.416902720928192139e-01 -1.492659896612167358e-01 -2.934679202735424042e-02 1.500935256481170654e-01 -3.618430346250534058e-02 -6.391901522874832153e-02 2.122823745012283325e-01
-1.689440011978149414e-02 -1.328773945569992065e-01 1.956414431333541870e-01 5.747613031417131424e-03 4.238303303718566895e-01 5.588843300938606262e-02 8.723574690520763397e-03 1.670627892017364502e-01 -1.407900899648666382e-01 -2.202323228120803833e-01 1.424601674079895020e-01 -1.783872097730636597e-01 -2.191117703914642334e-01 1.754163652658462524e-01 -2.549035251140594482e-01 -1.976964026689529419e-01 1.024326607584953308e-01 -1.140036210417747498e-01 3.604941070079803467e-02 1.784401237964630127e-01 -2.813797891139984131e-01 -2.211425639688968658e-02 -1.522166430950164795e-01 -1.927707642316818237e-01 -1.573745720088481903e-02 2.330153882503509521e-01 5.857992451637983322e-03 2.763842046260833740e-02 7.328120619058609009e-02 8.792875707149505615e-02 1.034676507115364075e-01 3.923691213130950928e-01
5.375384539365768433e-02 1.075404584407806396e-01 -2.175358831882476807e-01 -6.527858227491378784e-02 1.676027178764343262e-01 2.955597937107086182e-01 1.123511716723442078e-01 2.604833431541919708e-02 -3.149120882153511047e-02 -1.384529098868370056e-02 8.446384221315383911e-02 -5.036973208189010620e-02 -4.504928588867187500e-01 1.745256967842578888e-02 -2.730691730976104736e-01 -4.345558583736419678e-01 -1.246339976787567139e-01 2.816632762551307678e-02 1.479339152574539185e-01 2.666588127613067627e-01 -1.043860465288162231e-01 2.410364151000976562e-01 8.925559371709823608e-02 1.879064179956912994e-02 -1.021582260727882385e-01 1.946128159761428833e-02 -1.569936424493789673e-01 -1.533888876438140869e-01 -5.790103226900100708e-02 1.501265764236450195e-01 2.881791815161705017e-02 2.352914512157440186e-01
-2.817356586456298828e-01 -4.212210699915885925e-02 -7.939758151769638062e-02 7.772497087717056274e-02 8.305034041404724121e-02 8.337465673685073853e-02 -5.013020336627960205e-02 -1.487891823053359985e-01 8.135817945003509521e-02 4.109137225896120071e-03 9.362564235925674438e-02 2.850946784019470215e-02 -2.756653428077697754e-01 5.621805414557456970e-02 -2.440348714590072632e-01 -2.750825881958007812e-01 -1.951482146978378296e-01 -2.209863662719726562e-01 2.396389842033386230e-01 1.057921126484870911e-01 -3.562577962875366211e-01 -9.695465862751007080e-02 5.063986033201217651e-02 5.609833449125289917e-02 -1.259931623935699463e-01 4.137364923954010010e-01 -1.938937753438949585e-01 -1.311255693435668945e-01 1.249195635318756104e-01 -6.144202873110771179e-02 2.800756692886352539e-01 -1.358422730118036270e-02
2.860697358846664429e-02 3.591677248477935791e-01 1.479657888412475586e-01 -2.152299731969833374e-01 1.885197907686233521e-01 1.971186548471450806e-01 -1.090639457106590271e-01 2.292590886354446411e-01 7.012929022312164307e-02 -2.747452119365334511e-03 -1.753448396921157837e-01 -1.298770010471343994e-01 -2.701319754123687744e-01 -3.380655348300933838e-01 4.056668374687433243e-03 -1.199097335338592529e-01 -1.038522110320627689e-03 -1.254225075244903564e-01 3.495399951934814453e-01 1.501577645540237427e-01 5.360227078199386597e-02 -1.087250933051109314e-01 -1.858366727828979492e-01 5.584194511175155640e-02 -5.999791622161865234e-02 2.717459499835968018e-01 -1.958624273538589478e-01 1.274558007717132568e-01 1.725014448165893555e-01 -5.382356047630310059e-02 1.645472794771194458e-01 -6.580868363380432129e-02
-5.426649749279022217e-02 -1.721321791410446167e-01 1.196003239601850510e-02 -3.887515366077423096e-01 1.279820799827575684e-01 7.124088704586029053e-02 -5.732762441039085388e-02 -1.327071804553270340e-02 -7.482516020536422729e-02 -6.927171349525451660e-02 -2.752314805984497070e-01 -4.416379630565643311e-01 -2.532601356506347656e-01 7.104700058698654175e-02 -5.581006035208702087e-02 -1.895756274461746216e-01 -1.106837838888168335e-01 -2.825897634029388428e-01 1.667995899915695190e-01 -1.451344788074493408e-01 3.785258904099464417e-02 -5.162408947944641113e-02 -1.611024141311645508e-01 6.430867314338684082e-02 -3.194756060838699341e-02 1.802217364311218262e-01 -2.054047733545303345e-01 1.766830235719680786e-01 6.870281696319580078e-02 4.202128201723098755e-02 3.343492150306701660e-01 3.790013492107391357e-02
1.653046905994415283e-01 1.474720388650894165e-01 -6.816932465881109238e-03 -8.976734429597854614e-02 1.755097694694995880e-02 2.394408136606216431e-01 1.924422234296798706e-01 1.740211993455886841e-01 1.482492685317993164e-01 -3.938550129532814026e-02 -1.436388492584228516e-01 -1.760641857981681824e-02 -5.310549139976501465e-01 8.044392615556716919e-02 -3.622151017189025879e-01 5.171161890029907227e-02 -1.536198407411575317e-01 -6.535449624061584473e-02 1.760815680027008057e-01 -8.246968686580657959e-02 1.645129323005676270e-01 -2.303043194115161896e-02 -1.910649538040161133e-01 -2.650311291217803955e-01 -1.060548052191734314e-01 2.290846556425094604e-01 -3.353635221719741821e-02 -2.676315009593963623e-01 -7.401229441165924072e-02 -4.586090892553329468e-02 5.863339826464653015e-02 5.926831811666488647e-02
-1.863700151443481445e-01 -4.198123235255479813e-03 -7.921360433101654053e-02 -2.421432547271251678e-02 9.512162208557128906e-02 1.509470939636230469e-01 1.177822500467300415e-01 6.744237616658210754e-03 1.248267292976379395e-01 8.555980026721954346e-02 1.870075613260269165e-01 -1.756533533334732056e-01 -6.054393053054809570e-01 1.054410785436630249e-01 -1.680790781974792480e-01 -4.182354807853698730e-01 -2.372268289327621460e-01 3.015544638037681580e-02 -2.361384965479373932e-02 2.291975468397140503e-01 1.307412516325712204e-02 7.449574768543243408e-02 -1.025847792625427246e-01 7.516565173864364624e-02 -7.867756485939025879e-02 1.796793341636657715e-01 1.370703522115945816e-02 -3.871398419141769409e-02 1.278900653123855591e-01 -1.010213419795036316e-01 -3.591931983828544617e-02 2.070749104022979736e-01
-6.402086466550827026e-02 2.541805207729339600e-01 2.823249101638793945e-01 -2.473344504833221436e-01 -1.206271871924400330e-01 4.263568222522735596e-01 3.651636093854904175e-02 8.442869409918785095e-03 -3.336228802800178528e-02 -1.175008192658424377e-01 -2.582302689552307129e-01 1.052767261862754822e-01 -2.794053852558135986e-01 5.214986577630043030e-02 -1.735726892948150635e-01 -1.857929229736328125e-01 1.108794510364532471e-01 -4.945300519466400146e-02 1.525667458772659302e-01 1.299892514944076538e-01 -6.056755781173706055e-02 -1.875515431165695190e-01 -3.459181264042854309e-02 -1.301399618387222290e-01 -3.824026510119438171e-02 4.107814729213714600e-01 9.667892754077911377e-02 1.104610711336135864e-01 -1.124276407063007355e-02 -2.288429811596870422e-02 2.055606991052627563e-02 2.232521772384643555e-01
-9.213257580995559692e-02 1.980580836534500122e-01 -6.207227706909179688e-02 -2.640170156955718994e-01 5.537063628435134888e-02 1.212440058588981628e-01 5.798049643635749817e-02 8.743439614772796631e-02 1.501398533582687378e-01 4.952271282672882080e-02 4.849040880799293518e-02 -4.511352628469467163e-02 -6.312837004661560059e-01 -6.803322583436965942e-02 -2.064315676689147949e-01 -2.470201700925827026e-01 1.437214314937591553e-01 9.795898944139480591e-02 1.623234748840332031e-01 8.575878292322158813e-02 1.880066543817520142e-01 2.099607735872268677e-01 -4.772416781634092331e-03 1.255247890949249268e-01 -6.585225462913513184e-02 7.502871751785278320e-02 -1.722418516874313354e-01 -2.376661449670791626e-01 1.440624892711639404e-01 -8.336211740970611572e-02 5.343087390065193176e-02 1.671868115663528442e-01
1.565854810178279877e-02 3.190216794610023499e-02 5.459035560488700867e-02 -3.596721962094306946e-02 1.243248879909515381e-01 2.171147018671035767e-01 -2.852709405124187469e-02 -8.127750828862190247e-03 -1.998644769191741943e-01 -3.076512217521667480e-01 1.690413057804107666e-02 -9.257529675960540771e-02 -2.912603616714477539e-01 4.295185506343841553e-01 -2.459270358085632324e-01 -3.779895901679992676e-01 1.275603920221328735e-01 -6.075892224907875061e-02 1.220756769180297852e-01 -3.572426363825798035e-02 -1.247306615114212036e-01 -1.803958266973495483e-01 -2.567591890692710876e-02 -5.666650459170341492e-02 1.179429739713668823e-01 2.322991043329238892e-01 -2.403578758239746094e-01 1.360830217599868774e-01 -8.307588286697864532e-03 -1.376054584980010986e-01 2.072246521711349487e-01 1.436627656221389771e-01
5.549458786845207214e-03 1.603587120771408081e-01 -1.451494395732879639e-01 -1.125575602054595947e-01 -6.170292198657989502e-02 2.268813252449035645e-01 -5.322226323187351227e-03 -9.320658282376825809e-04 1.412876695394515991e-01 -1.041588485240936279e-01 2.132817208766937256e-01 -1.075337976217269897e-01 -6.280440688133239746e-01 4.117292165756225586e-02 -2.135103791952133179e-01 -3.723723292350769043e-01 -1.489683538675308228e-01 -9.074105322360992432e-02 1.464149653911590576e-01 6.072273477911949158e-02 5.610970035195350647e-02 1.357834637165069580e-01 1.725269407033920288e-01 -1.104482412338256836e-01 -4.741468280553817749e-02 4.399817064404487610e-02 -4.002144560217857361e-02 -1.929306387901306152e-01 1.618389040231704712e-01 -1.007892414927482605e-01 1.352200061082839966e-01 1.470842584967613220e-02
2.381854355335235596e-01 -1.469842791557312012e-01 1.582620739936828613e-01 -4.221120774745941162e-01 -1.613524407148361206e-01 2.704921364784240723e-01 -2.410203814506530762e-01 -1.181459724903106689e-01 1.930380165576934814e-01 -8.548976480960845947e-02 1.646022349596023560e-01 -4.486892744898796082e-02 -1.811251640319824219e-01 7.794035971164703369e-02 -2.822485938668251038e-02 -7.016500830650329590e-02 -9.920338541269302368e-02 -3.401400893926620483e-02 2.179100513458251953e-01 6.052063405513763428e-02 -3.837822377681732178e-01 8.276815712451934814e-02 -1.693309247493743896e-01 -3.327482044696807861e-01 -1.408155709505081177e-01 -6.640633195638656616e-02 -8.043545484542846680e-02 5.881085991859436035e-02 -6.937595456838607788e-02 -1.023535504937171936e-01 1.324297189712524414e-01 -7.895501703023910522e-02
7.779841125011444092e-02 -9.026896208524703979e-03 -1.304917484521865845e-01 -4.808165729045867920e-01 1.443770974874496460e-01 1.701211035251617432e-01 -1.203464791178703308e-01 -2.403685599565505981e-01 2.251128293573856354e-02 2.475042790174484253e-01 1.692798286676406860e-01 -1.225115209817886353e-01 -1.604450047016143799e-01 -1.938085407018661499e-01 1.074052304029464722e-01 7.331351190805435181e-02 5.720767006278038025e-02 -3.240129947662353516e-01 1.014028862118721008e-02 1.877063959836959839e-01 3.096252307295799255e-02 2.194061875343322754e-01 1.521573215723037720e-01 -5.394450202584266663e-02 -1.938006877899169922e-01 7.529749721288681030e-02 -2.425424307584762573e-01 1.398038417100906372e-01 -8.686375617980957031e-02 -1.395356561988592148e-02 2.802585363388061523e-01 1.064117401838302612e-01
5.198325961828231812e-03 1.974679529666900635e-01 -2.124475240707397461e-01 7.296676933765411377e-02 1.587451547384262085e-01 1.718401908874511719e-01 7.937238365411758423e-02 -1.242806855589151382e-02 -1.221929341554641724e-01 -1.726262122392654419e-01 6.739266216754913330e-02 9.500033408403396606e-02 -3.380538523197174072e-01 8.574960380792617798e-02 -2.920050024986267090e-01 -2.652665376663208008e-01 -2.652001380920410156e-01 -1.080022901296615601e-01 2.602233588695526123e-01 1.236482337117195129e-01 -2.304161787033081055e-01 1.999172009527683258e-02 -1.974270343780517578e-01 8.096820861101150513e-02 6.815187633037567139e-02 3.998397588729858398e-01 -1.173593327403068542e-01 6.614302750676870346e-03 8.057577162981033325e-02 -1.109398677945137024e-01 1.962517052888870239e-01 1.187429204583168030e-01
-1.987245529890060425e-01 -8.082123845815658569e-02 1.980705559253692627e-01 -2.624751627445220947e-01 -5.559301003813743591e-02 2.693001627922058105e-01 -1.319112032651901245e-01 -2.128057926893234253e-01 1.234324052929878235e-01 -1.779763847589492798e-01 1.631874442100524902e-01 -2.343396693468093872e-01 -2.729259431362152100e-01 -6.446383148431777954e-02 -1.655961573123931885e-01 -1.647981107234954834e-01 1.456737220287322998e-01 -1.077049598097801208e-01 -1.657262444496154785e-02 1.728764027357101440e-01 -1.458642035722732544e-01 -2.948342263698577881e-01 -3.136049211025238037e-01 -1.599222123622894287e-01 -4.898755624890327454e-02 6.444299221038818359e-02 -3.104000985622406006e-01 -3.597138822078704834e-02 -1.861546784639358521e-01 5.624712258577346802e-02 -3.662002086639404297e-02 8.607054501771926880e-02
-1.980200707912445068e-01 -1.489270944148302078e-03 -1.906904280185699463e-01 -4.005427956581115723e-01 1.028246879577636719e-01 2.479563206434249878e-01 1.401271969079971313e-01 -2.080614268779754639e-01 -1.032009646296501160e-01 -1.309947073459625244e-01 1.024217531085014343e-01 -4.298293218016624451e-02 -2.232248783111572266e-01 1.695803403854370117e-01 -1.947402805089950562e-01 -1.318709403276443481e-01 -7.428728789091110229e-02 -3.032945096492767334e-01 3.090776205062866211e-01 -5.512499064207077026e-02 9.492334723472595215e-02 -9.238759428262710571e-02 -3.005163073539733887e-01 -3.810450062155723572e-02 -4.185794293880462646e-02 2.038118690252304077e-01 4.210917744785547256e-03 -1.723719574511051178e-02 2.323821783065795898e-01 -4.124508798122406006e-02 -1.291400194168090820e-01 1.832802295684814453e-01
9.771859645843505859e-02 -1.385408490896224976e-01 -2.169031500816345215e-01 -1.577087640762329102e-01 -2.089346647262573242e-01 3.191579878330230713e-01 -6.493662297725677490e-02 1.780647337436676025e-01 2.632951438426971436e-01 -2.326487749814987183e-01 1.090638041496276855e-01 -1.299748867750167847e-01 -9.099020063877105713e-02 -7.853658497333526611e-02 -2.389345914125442505e-01 -1.768883764743804932e-01 1.820559203624725342e-01 8.042699098587036133e-02 1.862918138504028320e-01 1.938233673572540283e-01 2.767279744148254395e-02 -7.009053230285644531e-02 -4.324184060096740723e-01 -1.641155630350112915e-01 -1.755167171359062195e-02 3.209116756916046143e-01 -7.010440528392791748e-02 7.214198261499404907e-02 9.744238853454589844e-02 -4.723469913005828857e-02 6.581536680459976196e-02 -4.338563606142997742e-02
9.104782342910766602e-02 -2.083604782819747925e-01 2.613674402236938477e-01 -1.034732758998870850e-01 3.127276599407196045e-01 2.270415574312210083e-01 8.333076536655426025e-02 -4.324495792388916016e-02 -3.298668656498193741e-03 3.216620534658432007e-02 5.809418112039566040e-02 2.302952669560909271e-02 -4.981186985969543457e-01 -1.094785407185554504e-01 -2.824383080005645752e-01 1.800345629453659058e-02 2.561483085155487061e-01 2.371911518275737762e-02 -5.332969874143600464e-02 1.069109216332435608e-01 1.571863442659378052e-01 -6.046545505523681641e-02 2.106651477515697479e-02 -3.053123056888580322e-01 3.339074924588203430e-02 8.565963245928287506e-03 2.013669908046722412e-01 2.588837146759033203e-01 4.921424016356468201e-02 -1.859426498413085938e-01 9.134747833013534546e-02 9.690904617309570312e-02
-1.722308844327926636e-01 1.035682484507560730e-01 -7.052499800920486450e-03 -1.635452955961227417e-01 -3.727344051003456116e-02 3.317797780036926270e-01 -1.010805442929267883e-01 -1.462120562791824341e-01 7.317689061164855957e-02 -4.795357212424278259e-02 3.482916206121444702e-02 6.857377290725708008e-02 -1.153820529580116272e-01 -1.027286872267723083e-01 -2.490843832492828369e-01 1.614250540733337402e-01 2.083296477794647217e-01 -1.092199757695198059e-01 2.573625929653644562e-02 9.902250021696090698e-02 1.047233790159225464e-01 -4.299011453986167908e-02 -2.698679566383361816e-01 -3.868891596794128418e-01 -1.036198362708091736e-01 2.037045210599899292e-01 -3.789674043655395508e-01 4.722918849438428879e-03 1.242355033755302429e-01 2.286548353731632233e-02 2.491485178470611572e-01 2.986387610435485840e-01
8.886413276195526123e-02 -1.090583726763725281e-01 -1.197862997651100159e-01 -1.950231790542602539e-01 -2.603198885917663574e-01 1.837724298238754272e-01 9.675514698028564453e-02 -1.039379462599754333e-01 -4.749783128499984741e-02 3.779406845569610596e-01 1.185005679726600647e-01 -5.350266024470329285e-02 -2.742001414299011230e-01 2.099582403898239136e-01 -1.197629794478416443e-01 -2.984399497509002686e-01 2.014502137899398804e-01 -1.583175659179687500e-01 3.564431965351104736e-01 2.264589667320251465e-01 5.178278684616088867e-02 2.654621005058288574e-02 3.894599154591560364e-02 -1.708924025297164917e-01 1.427641361951828003e-01 8.159130811691284180e-02 -2.574995756149291992e-01 4.687063768506050110e-02 1.607318073511123657e-01 1.016104361042380333e-03 2.863647602498531342e-02 1.454600691795349121e-01
2.032787054777145386e-01 -3.128862008452415466e-02 5.520169064402580261e-02 -1.494626700878143311e-01 1.402696669101715088e-01 1.945433467626571655e-01 -2.103828191757202148e-01 -1.245543062686920166e-01 -8.884184062480926514e-03 1.078115925192832947e-01 2.802512347698211670e-01 -2.060307934880256653e-02 -3.336998820304870605e-01 1.848322749137878418e-01 -1.910965740680694580e-01 -1.659061312675476074e-01 -5.848060920834541321e-02 -1.026350036263465881e-01 -2.363442480564117432e-01 1.001763194799423218e-01 1.123245507478713989e-01 4.731854796409606934e-02 -3.217969238758087158e-01 -2.865056395530700684e-01 5.134336277842521667e-02 -1.863131970167160034e-01 -4.419211670756340027e-02 1.777802705764770508e-01 -1.299427896738052368e-01 1.624264717102050781e-01 1.357679218053817749e-01 3.191171884536743164e-01
-3.787374496459960938e-02 1.162795126438140869e-01 1.014995425939559937e-01 -2.293462306261062622e-01 1.119056344032287598e-01 2.067041844129562378e-01 2.757557928562164307e-01 -1.674044430255889893e-01 -5.848723277449607849e-02 -1.911009997129440308e-01 1.469867974519729614e-01 1.220303997397422791e-01 -2.968076765537261963e-01 2.510476112365722656e-02 -3.126692771911621094e-01 -2.132195234298706055e-01 -2.062109708786010742e-01 -8.655568212270736694e-02 3.466073572635650635e-01 5.597971379756927490e-02 -9.905667603015899658e-02 1.891307383775711060e-01 8.160348981618881226e-03 -1.686632074415683746e-02 -6.378061324357986450e-02 2.481187582015991211e-01 -2.754967287182807922e-02 -2.676603794097900391e-01 1.259293258190155029e-01 -1.690007150173187256e-01 -3.901539370417594910e-02 2.263821661472320557e-01
2.487741261720657349e-01 -5.670270696282386780e-02 -1.615405678749084473e-01 -2.215272784233093262e-01 -3.335769772529602051e-01 -2.623287029564380646e-02 -1.086339130997657776e-01 1.822671443223953247e-01 -1.121807005256414413e-02 -2.638901770114898682e-01 2.158609777688980103e-01 2.020300179719924927e-01 -1.284696757793426514e-01 9.174013137817382812e-02 -3.073191642761230469e-01 -2.466554939746856689e-01 -6.728781014680862427e-02 -1.794458925724029541e-01 5.696990340948104858e-02 2.052100002765655518e-01 -1.037842854857444763e-01 -8.826171606779098511e-02 7.923369109630584717e-02 -1.342233419418334961e-01 4.347571358084678650e-02 3.140870332717895508e-01 -2.290602922439575195e-01 -4.760702699422836304e-02 -2.266362458467483521e-01 4.703131318092346191e-02 1.446349024772644043e-01 1.031992733478546143e-01
-4.174307361245155334e-02 -7.102391682565212250e-03 4.425150528550148010e-02 -7.889483124017715454e-02 -1.937861740589141846e-01 1.252664923667907715e-01 1.763615906238555908e-01 3.253210186958312988e-01 -1.856977045536041260e-01 -2.466729842126369476e-02 2.100795209407806396e-01 1.534103602170944214e-02 -2.937670052051544189e-01 -9.212802350521087646e-02 -1.116082593798637390e-01 1.860163062810897827e-01 1.186870485544204712e-01 -1.663894057273864746e-01 -7.696390897035598755e-02 1.285437792539596558e-01 -3.914093673229217529e-01 -2.002726942300796509e-01 4.244082421064376831e-02 -7.736916095018386841e-02 1.873206049203872681e-01 -4.150869324803352356e-02 -1.592837721109390259e-01 -9.723895788192749023e-02 9.888980537652969360e-02 5.124058574438095093e-02 3.543843924999237061e-01 3.218508362770080566e-01
-1.529172062873840332e-01 -2.572655677795410156e-01 6.062019988894462585e-02 -2.274280637502670288e-01 -1.644271612167358398e-01 1.158963814377784729e-01 -1.821634024381637573e-01 1.285354644060134888e-01 2.674109339714050293e-01 2.700186101719737053e-03 -4.820872470736503601e-02 -9.719271212816238403e-02 -1.188702210783958435e-01 -1.295349597930908203e-01 -2.939444780349731445e-01 -1.578007489442825317e-01 5.841577053070068359e-02 -6.699305027723312378e-02 -8.628901094198226929e-02 2.637004852294921875e-01 9.398431330919265747e-02 2.730183303356170654e-02 -2.881346642971038818e-01 -4.315246641635894775e-01 3.711623698472976685e-02 3.338010609149932861e-01 -4.149766266345977783e-02 5.549841001629829407e-02 2.784098684787750244e-02 -1.318197846412658691e-01 1.991872638463973999e-01 1.520211435854434967e-02
-4.700835794210433960e-02 1.419229358434677124e-01 1.752568036317825317e-01 -2.432062178850173950e-01 8.536039292812347412e-02 7.974045723676681519e-02 -1.307615358382463455e-02 1.731881201267242432e-01 -2.510573267936706543e-01 4.878099076449871063e-03 2.888058423995971680e-01 -1.621864885091781616e-01 -2.266408205032348633e-01 -1.194550618529319763e-01 -2.666784226894378662e-01 -2.749572992324829102e-01 1.818231493234634399e-01 1.003943905234336853e-01 -1.247775182127952576e-01 3.269261494278907776e-02 -1.798433959484100342e-01 -1.930637657642364502e-01 1.112305223941802979e-01 -2.700026333332061768e-01 -1.042991429567337036e-01 1.217348650097846985e-01 2.361770868301391602e-01 4.950239509344100952e-02 -1.421594768762588501e-01 -2.166885696351528168e-02 2.455966919660568237e-01 2.815318107604980469e-01
-2.186601050198078156e-02 2.439421862363815308e-01 -1.250097900629043579e-01 -1.376986205577850342e-01 1.206960603594779968e-01 1.809093654155731201e-01 1.178619191050529480e-01 -1.011442020535469055e-01 -6.497383117675781250e-02 -1.701142787933349609e-01 2.640100121498107910e-01 8.727712929248809814e-02 -3.407601416110992432e-01 -2.348445355892181396e-01 -1.180774625390768051e-02 -3.044052720069885254e-01 -6.737323105335235596e-02 1.333758831024169922e-01 2.598311007022857666e-01 7.256940007209777832e-02 -9.329457581043243408e-02 -2.778253257274627686e-01 -2.989979833364486694e-02 9.293185546994209290e-03 -1.586849689483642578e-01 1.774915456771850586e-01 -2.625637054443359375e-01 -1.697051674127578735e-01 2.766120731830596924e-01 1.326447874307632446e-01 1.538101732730865479e-01 7.273243367671966553e-02
-2.936728298664093018e-01 -2.009586095809936523e-01 2.816306054592132568e-01 -3.318137526512145996e-01 1.709013134241104126e-01 4.355539008975028992e-02 2.520819008350372314e-01 2.254156172275543213e-01 -8.010094985365867615e-03 5.514612421393394470e-02 -3.474472463130950928e-02 -3.180901333689689636e-02 -3.769553005695343018e-01 -1.744731068611145020e-01 -1.184422406367957592e-03 -1.017407178878784180e-01 1.657928675413131714e-01 -1.476844400167465210e-01 2.424556575715541840e-02 2.896016277372837067e-02 -1.622767597436904907e-01 -1.432762145996093750e-01 4.814941063523292542e-02 -1.568134129047393799e-01 5.843268707394599915e-02 -1.070290207862854004e-01 -2.705604434013366699e-01 3.193181753158569336e-02 -1.659799367189407349e-01 1.320516467094421387e-01 2.970396876335144043e-01 5.894218385219573975e-02
7.229869253933429718e-03 -9.832971543073654175e-02 -2.489373087882995605e-01 -1.896198242902755737e-01 -1.837808825075626373e-02 8.888034522533416748e-02 1.657388657331466675e-01 2.225933820009231567e-01 1.778715252876281738e-01 -1.528191566467285156e-01 1.006391048431396484e-01 -1.259716302156448364e-01 -4.605820178985595703e-01 -3.448064997792243958e-02 -3.819091618061065674e-02 -3.816608488559722900e-01 -3.066712059080600739e-02 -2.210541963577270508e-01 1.393774151802062988e-01 6.527946144342422485e-02 -1.626872867345809937e-01 1.197351068258285522e-01 5.590168014168739319e-02 1.124395579099655151e-01 -1.406528651714324951e-01 4.231200516223907471e-01 9.322730451822280884e-02 -1.389979869127273560e-01 -1.405137684196233749e-02 3.917122259736061096e-02 -4.551804810762405396e-02 7.048408687114715576e-02
-1.570894271135330200e-01 -1.860292404890060425e-01 -1.681816726922988892e-01 -1.457296460866928101e-01 4.451148584485054016e-02 1.224110051989555359e-01 -1.491590887308120728e-01 -2.210756987333297729e-01 -7.060137391090393066e-02 2.958821691572666168e-02 1.851995289325714111e-01 6.719284504652023315e-02 -3.366603255271911621e-01 -9.354070574045181274e-02 -3.111940026283264160e-01 -1.466794759035110474e-01 4.199974238872528076e-02 4.336643591523170471e-02 3.989184796810150146e-01 1.598582565784454346e-01 1.873451024293899536e-01 -2.458712756633758545e-01 5.514219403266906738e-02 9.262241423130035400e-02 -1.644754111766815186e-01 2.462588250637054443e-01 -1.071724146604537964e-01 -6.342921406030654907e-02 2.600362598896026611e-01 4.115054383873939514e-02 2.177644073963165283e-01 -5.040820315480232239e-02
2.203301340341567993e-01 2.351407147943973541e-02 -2.162646651268005371e-01 -2.749112546443939209e-01 4.798491671681404114e-02 3.179349601268768311e-01 6.295379996299743652e-02 -3.866395354270935059e-02 1.737929433584213257e-01 1.536235809326171875e-01 4.208797216415405273e-02 -4.725052043795585632e-02 -3.973274528980255127e-01 -5.854079872369766235e-02 -2.794806659221649170e-01 -1.983928680419921875e-01 -8.935913443565368652e-03 -7.810148596763610840e-02 2.387833893299102783e-01 9.090152382850646973e-02 2.998226583003997803e-01 -1.914324425160884857e-02 1.103382855653762817e-01 1.122759580612182617e-01 -5.327261611819267273e-02 1.697491705417633057e-01 -6.294250488281250000e-02 -8.381709456443786621e-02 2.999816238880157471e-01 -1.918389052152633667e-01 -4.380247741937637329e-02 1.590225100517272949e-01
-1.562315225601196289e-01 1.081621646881103516e-01 5.056409537792205811e-02 -4.813780188560485840e-01 -1.443760395050048828e-01 2.310310304164886475e-01 -2.177537381649017334e-01 -8.179585635662078857e-02 7.521987706422805786e-02 -7.062542438507080078e-02 1.456631720066070557e-02 -1.213269233703613281e-01 -1.413731873035430908e-01 -2.996924147009849548e-02 -1.713300496339797974e-01 -4.402397945523262024e-02 3.009757697582244873e-01 1.010188981890678406e-01 1.651696674525737762e-02 2.284375727176666260e-01 -1.267550438642501831e-01 -1.703441888093948364e-01 -2.771576941013336182e-01 -1.938841342926025391e-01 2.476031705737113953e-02 1.256640255451202393e-01 -1.641678512096405029e-01 -5.600703507661819458e-02 1.486997157335281372e-01 -2.286665588617324829e-01 2.886060774326324463e-01 8.126480132341384888e-02
1.563423126935958862e-01 -6.701240688562393188e-02 4.537304490804672241e-02 -9.054550528526306152e-02 2.001800686120986938e-01 -1.521247923374176025e-01 -1.255337744951248169e-01 1.788469254970550537e-01 9.073018282651901245e-02 9.695673361420631409e-03 1.558949202299118042e-01 3.552196919918060303e-02 -2.754189372062683105e-01 1.923348009586334229e-01 -2.670994997024536133e-01 -3.239066153764724731e-02 3.981423377990722656e-02 -1.936859935522079468e-01 3.311955034732818604e-01 1.933638006448745728e-01 -2.331264466047286987e-01 1.268313676118850708e-01 -5.221154913306236267e-02 5.770495161414146423e-02 -2.698948681354522705e-01 5.134236440062522888e-02 -4.163829684257507324e-01 7.614401634782552719e-03 2.604581974446773529e-02 9.648615121841430664e-02 3.295985162258148193e-01 -2.269120328128337860e-02
1.182052269577980042e-01 8.861903101205825806e-02 1.378348469734191895e-01 -4.116736650466918945e-01 2.748695015907287598e-02 1.105734631419181824e-01 1.500068157911300659e-01 8.097153156995773315e-02 1.345643252134323120e-01 -7.611033041030168533e-03 -9.716489166021347046e-02 2.155711799860000610e-01 -2.934971153736114502e-01 1.076429784297943115e-01 -4.337881803512573242e-01 -1.016814038157463074e-01 7.904484122991561890e-02 -1.848056316375732422e-01 1.886898726224899292e-01 -1.734796166419982910e-01 3.100872784852981567e-02 6.040522130206227303e-04 -2.252506762742996216e-01 -4.869844019412994385e-02 -5.714254081249237061e-02 2.865614593029022217e-01 -2.551596462726593018e-01 -4.737007990479469299e-02 -1.995993107557296753e-01 -1.177760511636734009e-01 -7.418907433748245239e-02 7.227731496095657349e-02
-7.437309622764587402e-02 8.937791571952402592e-04 2.875430285930633545e-01 -3.286037743091583252e-01 -2.203703820705413818e-01 1.937468647956848145e-01 7.871145009994506836e-02 -9.945490956306457520e-02 1.118047907948493958e-02 -3.370777070522308350e-01 3.337261080741882324e-02 -3.025426529347896576e-02 -1.757165491580963135e-01 -1.009169816970825195e-01 -1.684890091419219971e-01 4.334728047251701355e-02 -8.813857100903987885e-03 6.799864023923873901e-02 1.741378903388977051e-01 3.367773592472076416e-01 -6.473344564437866211e-02 -1.414602398872375488e-01 8.325392007827758789e-02 -2.527891099452972412e-01 -2.637832462787628174e-01 -4.570042714476585388e-02 -3.892023265361785889e-01 9.339924901723861694e-02 3.226265311241149902e-02 -1.491805911064147949e-01 1.101707518100738525e-01 6.107730790972709656e-02
2.403491409495472908e-03 -1.293146610260009766e-01 5.587365105748176575e-02 -1.687145531177520752e-01 3.479401767253875732e-02 1.236523017287254333e-01 3.792392835021018982e-02 2.201687097549438477e-01 -2.706121504306793213e-01 -2.861429750919342041e-01 -4.447979480028152466e-02 -1.643429324030876160e-02 -1.513579040765762329e-01 1.155219525098800659e-01 -1.162084564566612244e-01 -2.756877243518829346e-01 -5.478470399975776672e-02 -2.261232212185859680e-02 3.159430027008056641e-01 -3.346614167094230652e-02 -2.104226648807525635e-01 3.997072950005531311e-02 -1.209435835480690002e-01 -5.832674354314804077e-02 2.020742185413837433e-02 5.604527592658996582e-01 -1.868897080421447754e-01 -2.505894564092159271e-02 1.122500672936439514e-01 -1.209148019552230835e-01 1.209498569369316101e-01 2.046327292919158936e-01
-6.885340064764022827e-02 -9.488437324762344360e-02 1.278301626443862915e-01 -4.659446477890014648e-01 -5.328889563679695129e-02 1.724232882261276245e-01 -1.975829005241394043e-01 -3.320457786321640015e-02 2.436580359935760498e-01 7.637466490268707275e-02 7.248485088348388672e-02 -8.452152833342552185e-03 -2.305707931518554688e-01 -1.050992161035537720e-01 -1.740643978118896484e-01 -1.547441333532333374e-01 1.990627497434616089e-01 -1.802415102720260620e-01 2.428043633699417114e-02 1.604293286800384521e-01 -1.991571336984634399e-01 -3.224602341651916504e-01 -1.073183417320251465e-01 -1.356016248464584351e-01 -6.973411887884140015e-02 -3.778571262955665588e-02 -3.965554535388946533e-01 -1.543451473116874695e-02 -6.558410823345184326e-02 -2.223579883575439453e-01 2.808911167085170746e-02 2.848984487354755402e-02
-8.111701160669326782e-02 -9.318416565656661987e-02 4.413809627294540405e-02 -8.178333938121795654e-02 -6.413384526968002319e-02 1.233430877327919006e-01 4.721693694591522217e-02 -1.630051583051681519e-01 -2.657659538090229034e-02 1.150350943207740784e-01 5.501278117299079895e-02 -1.112515665590763092e-02 -2.531170248985290527e-01 -1.525764726102352142e-02 -5.347740054130554199e-01 -1.664666533470153809e-01 -1.995455175638198853e-01 -1.119110509753227234e-01 1.443034559488296509e-01 6.652750074863433838e-02 3.499538898468017578e-01 3.823257610201835632e-02 1.874263584613800049e-01 -3.124638460576534271e-02 -1.338584125041961670e-01 -4.880740772932767868e-03 -2.639000117778778076e-01 -6.998661905527114868e-02 2.047824114561080933e-01 -1.931084841489791870e-01 3.061323165893554688e-01 1.727284640073776245e-01
6.193238869309425354e-02 1.445169001817703247e-01 5.634027346968650818e-02 -1.973982602357864380e-01 -2.086508572101593018e-01 1.495965570211410522e-01 2.376357465982437134e-01 1.242003366351127625e-01 -1.275342330336570740e-02 3.972124680876731873e-02 2.692365087568759918e-02 -1.388630419969558716e-01 -3.907166719436645508e-01 5.633908882737159729e-02 -2.280487120151519775e-01 -1.829169839620590210e-01 3.593600913882255554e-02 -2.849853634834289551e-01 2.512927651405334473e-01 -1.386791020631790161e-01 -4.350188747048377991e-02 6.731815636157989502e-02 -1.204217076301574707e-01 -6.853681802749633789e-02 -6.418999284505844116e-02 3.709412738680839539e-02 -3.012684881687164307e-01 -4.172698259353637695e-01 -2.044581994414329529e-02 -1.345956325531005859e-01 4.753869026899337769e-02 2.249527275562286377e-01
-1.011600345373153687e-01 -2.690729312598705292e-02 1.326214969158172607e-01 -1.917983889579772949e-01 1.383657902479171753e-01 2.477589696645736694e-01 5.343028903007507324e-02 -1.689367294311523438e-01 1.454279571771621704e-01 -1.939997822046279907e-01 -1.033239252865314484e-02 4.740892723202705383e-02 -2.621131837368011475e-01 -1.286379843950271606e-01 -3.497239053249359131e-01 -6.550502777099609375e-02 -1.098336875438690186e-01 -5.776915326714515686e-02 5.413124561309814453e-01 -6.025379151105880737e-02 -1.861080378293991089e-01 -9.043464437127113342e-03 4.595272988080978394e-02 -7.959850132465362549e-02 -1.696025133132934570e-01 2.202330380678176880e-01 -6.099417060613632202e-02 2.571304515004158020e-02 2.478860169649124146e-01 -4.200114682316780090e-02 2.228180170059204102e-01 -5.555669777095317841e-03
-2.778494060039520264e-01 -4.795684944838285446e-03 4.016271268483251333e-04 -2.197353690862655640e-01 -1.528396159410476685e-01 1.630694488994777203e-03 -1.219278275966644287e-01 8.187621831893920898e-02 -1.371140033006668091e-01 1.310946941375732422e-01 5.649883300065994263e-02 -1.294727474451065063e-01 -2.604030668735504150e-01 -2.188452705740928650e-02 -5.048252344131469727e-01 -2.541561722755432129e-01 -4.822476580739021301e-02 9.786166250705718994e-03 1.482113599777221680e-01 1.383471637964248657e-01 1.050787419080734253e-01 -1.100746840238571167e-01 5.369878932833671570e-02 -3.972525149583816528e-02 -1.134234368801116943e-01 2.995787262916564941e-01 1.312857568264007568e-01 -2.303738892078399658e-01 2.744889855384826660e-01 4.959746822714805603e-02 2.520476281642913818e-01 2.204738929867744446e-02
6.589373946189880371e-02 7.440833747386932373e-02 1.498381793498992920e-01 -1.351918280124664307e-01 1.712488383054733276e-01 8.833713829517364502e-02 -6.014087051153182983e-02 4.877966269850730896e-02 -2.760708630084991455e-01 -1.595801562070846558e-01 4.521110281348228455e-02 7.749301195144653320e-02 -3.015439510345458984e-01 -1.722245067358016968e-01 -2.146784067153930664e-01 -2.961122393608093262e-01 1.348959952592849731e-01 -1.328393220901489258e-01 8.564528077840805054e-02 1.511720418930053711e-01 -3.935047686100006104e-01 -9.039630740880966187e-02 1.922347545623779297e-01 -2.922189533710479736e-01 -1.820960193872451782e-01 1.467010080814361572e-01 1.744965314865112305e-01 1.917332597076892853e-02 -1.005343347787857056e-01 8.149797469377517700e-02 2.287766933441162109e-01 1.902580857276916504e-01
-2.623032219707965851e-02 1.107666566967964172e-01 2.019625008106231689e-01 -2.831381261348724365e-01 6.279136985540390015e-02 -8.378449082374572754e-02 -8.328437805175781250e-02 1.293853819370269775e-01 -1.675953418016433716e-01 -1.087512001395225525e-01 2.585662007331848145e-01 -1.794024743139743805e-02 -1.970538496971130371e-01 -1.024558320641517639e-01 -2.869863808155059814e-01 -2.490583956241607666e-01 2.033130377531051636e-01 -8.881271630525588989e-02 1.964145153760910034e-01 1.482998877763748169e-01 -3.316825628280639648e-01 3.128361189737915993e-03 8.556994795799255371e-02 -2.690012454986572266e-01 3.902857005596160889e-02 -5.832806974649429321e-02 -4.627498611807823181e-02 3.490935778245329857e-04 -1.985774934291839600e-01 -1.586655713617801666e-02 2.978481054306030273e-01 3.093018829822540283e-01
-4.167535156011581421e-02 -1.504151057451963425e-02 5.280705913901329041e-02 -2.710776627063751221e-01 4.647513106465339661e-02 1.683360040187835693e-01 1.687028706073760986e-01 -3.841850161552429199e-02 -2.852047383785247803e-01 -1.215019077062606812e-01 8.768392354249954224e-02 -8.687280118465423584e-02 -3.843392133712768555e-01 -1.626793295145034790e-01 -1.774719953536987305e-01 -1.840019524097442627e-01 1.837808638811111450e-01 -1.340514570474624634e-01 5.246145278215408325e-02 2.714177072048187256e-01 -6.266868859529495239e-02 -1.279869079589843750e-01 -2.474260628223419189e-01 2.690268754959106445e-01 -8.440852910280227661e-02 -2.617483735084533691e-01 2.069430053234100342e-02 3.424939513206481934e-02 -8.034164458513259888e-02 -2.262076586484909058e-01 2.060172110795974731e-01 2.260170131921768188e-01
-2.647924609482288361e-02 1.340798735618591309e-01 -7.249549776315689087e-02 -1.293427310883998871e-02 -1.177011579275131226e-01 2.031912803649902344e-01 -7.806729525327682495e-02 3.591145575046539307e-02 -1.010615844279527664e-02 -7.049939036369323730e-02 2.414496988058090210e-01 -1.183002367615699768e-01 -2.142996340990066528e-01 -9.316154569387435913e-02 -5.856968164443969727e-01 -3.652357161045074463e-01 -1.567974388599395752e-01 -1.712138503789901733e-01 2.315378785133361816e-01 -4.058376699686050415e-02 9.199552237987518311e-02 -9.996269643306732178e-02 -1.077862605452537537e-01 5.259051918983459473e-02 -1.065279394388198853e-01 3.164518624544143677e-02 -1.828792840242385864e-01 -1.962076872587203979e-01 6.365441530942916870e-02 1.299922019243240356e-01 2.173957973718643188e-01 -1.023188680410385132e-01
1.154372915625572205e-01 2.382383495569229126e-02 8.903042227029800415e-02 -1.226970031857490540e-01 -2.540543377399444580e-01 2.910681962966918945e-01 2.643575146794319153e-02 -1.322895437479019165e-01 7.717660069465637207e-02 -5.254987627267837524e-02 2.609106525778770447e-02 -6.467100232839584351e-02 -4.526433646678924561e-01 3.660688549280166626e-02 8.409326523542404175e-02 9.259513020515441895e-02 -1.095026358962059021e-01 1.020059734582901001e-02 2.059544175863265991e-01 1.874611377716064453e-01 -2.931698262691497803e-01 -6.015991047024726868e-02 -3.738219738006591797e-01 -2.741385698318481445e-01 -9.210792928934097290e-02 2.319634407758712769e-01 -1.162761598825454712e-01 2.536708414554595947e-01 1.042786687612533569e-01 9.655082831159234047e-04 1.161592155694961548e-01 3.956342488527297974e-02
1.167906373739242554e-01 2.688152156770229340e-02 2.678538486361503601e-02 -2.919347584247589111e-01 1.382036954164505005e-01 4.471810534596443176e-03 6.564498692750930786e-02 2.373465895652770996e-01 -2.079421430826187134e-01 -9.064635634422302246e-02 4.372469335794448853e-02 -9.132568538188934326e-02 -2.675153613090515137e-01 -1.282638311386108398e-01 -2.715636789798736572e-01 -1.269502043724060059e-01 3.651826083660125732e-01 2.280813269317150116e-02 1.139956898987293243e-02 2.259555757045745850e-01 -2.337329834699630737e-01 6.501854956150054932e-02 -2.726597525179386139e-02 -1.884481608867645264e-01 -1.789320558309555054e-01 -2.248957939445972443e-02 -9.366513043642044067e-02 9.391060471534729004e-02 -1.725119352340698242e-01 2.608495354652404785e-01 3.008615672588348389e-01 2.484526783227920532e-01
-1.301816552877426147e-01 4.076538607478141785e-02 4.371110722422599792e-02 -2.242736965417861938e-01 5.822490528225898743e-02 2.754377722740173340e-01 5.581763386726379395e-02 3.633728250861167908e-02 -1.929783374071121216e-01 1.845002025365829468e-01 1.026153042912483215e-01 -3.725349158048629761e-02 -4.401165843009948730e-01 -2.169605046510696411e-01 -2.277945131063461304e-01 -1.854796111583709717e-01 -1.252572387456893921e-01 -1.225907355546951294e-02 9.099524468183517456e-03 2.353347837924957275e-01 -1.267603933811187744e-01 -4.799339920282363892e-02 -2.973586320877075195e-01 7.329394668340682983e-02 -8.247914165258407593e-02 -3.309848010540008545e-01 7.824213802814483643e-02 1.082017049193382263e-01 -2.609986066818237305e-01 -1.135360598564147949e-01 5.048525333404541016e-02 1.844178587198257446e-01
7.802842557430267334e-02 -2.120365053415298462e-01 1.338272690773010254e-01 -1.764907836914062500e-01 -2.757762670516967773e-01 1.887032687664031982e-01 8.287740498781204224e-02 -1.363128423690795898e-01 1.170513965189456940e-02 9.079841524362564087e-02 1.195448637008666992e-01 -2.553006112575531006e-01 -1.947529911994934082e-01 7.448308914899826050e-02 -8.171942085027694702e-02 -5.199686288833618164e-01 1.562375724315643311e-01 -2.254568785429000854e-01 1.678999662399291992e-01 1.004473268985748291e-01 5.311030894517898560e-02 -1.173098385334014893e-01 -8.298401534557342529e-02 -1.281264722347259521e-01 -1.149340253323316574e-02 2.431321144104003906e-01 -8.537722378969192505e-02 -3.907814621925354004e-02 1.994339972734451294e-01 9.653572738170623779e-02 1.456442568451166153e-02 2.891996502876281738e-01
1.823131889104843140e-01 1.898798942565917969e-01 1.285874992609024048e-01 -1.143760383129119873e-01 7.629758864641189575e-02 8.653059601783752441e-02 -1.069949418306350708e-01 -6.446229666471481323e-02 -3.246353864669799805e-01 -1.040962412953376770e-01 2.320305854082107544e-01 -1.974978446960449219e-01 -1.734617650508880615e-01 5.104126930236816406e-01 -9.226186573505401611e-02 -1.541201174259185791e-01 -1.206960342824459076e-02 -7.649827748537063599e-02 1.651316694915294647e-02 1.751742064952850342e-01 -1.947046220302581787e-01 -2.179225534200668335e-01 -1.460262238979339600e-01 -1.776446849107742310e-01 -9.394461661577224731e-02 1.777118593454360962e-01 -1.438892632722854614e-01 2.840061299502849579e-02 1.703928858041763306e-01 -6.878036540001630783e-03 1.888468116521835327e-01 1.957951337099075317e-01
-3.328832387924194336e-01 -1.450290232896804810e-01 -8.131581544876098633e-02 1.175294816493988037e-01 1.064347922801971436e-01 3.215416669845581055e-01 2.060017883777618408e-01 1.475895568728446960e-02 -2.209286987781524658e-01 7.861198857426643372e-03 1.661922335624694824e-01 -8.545964956283569336e-03 -3.548579514026641846e-01 3.483731672167778015e-02 -2.295432388782501221e-01 -1.590982675552368164e-01 -1.245118007063865662e-01 1.017840299755334854e-02 8.735778927803039551e-02 1.181186828762292862e-02 -3.322730585932731628e-02 -8.721708506345748901e-02 9.551987051963806152e-02 -2.882161736488342285e-01 -2.889969348907470703e-01 1.692544519901275635e-01 -1.647801697254180908e-01 -1.786696612834930420e-01 -2.175526022911071777e-01 -2.074885070323944092e-01 9.021591395139694214e-02 -1.208775714039802551e-01
-2.471056282520294189e-01 2.752945423126220703e-01 6.614851206541061401e-02 -3.009500503540039062e-01 -9.703204035758972168e-02 2.335763871669769287e-01 2.926854789257049561e-01 6.781136989593505859e-02 2.031764388084411621e-01 -2.216192483901977539e-01 1.211009826511144638e-02 -1.432358920574188232e-01 -1.725105345249176025e-01 5.814281105995178223e-02 -1.450265496969223022e-01 -1.148378551006317139e-01 -1.270204633474349976e-01 -6.975497305393218994e-02 2.746788561344146729e-01 5.779085308313369751e-02 -2.109750211238861084e-01 -1.886063665151596069e-01 -2.505283653736114502e-01 -2.106525599956512451e-01 2.695526555180549622e-02 -1.071654818952083588e-02 -1.189528182148933411e-01 -4.639376327395439148e-02 -9.084355831146240234e-02 7.065974641591310501e-03 1.544749587774276733e-01 3.150084912776947021e-01
-7.467704266309738159e-02 -4.303120449185371399e-02 -1.030916571617126465e-01 -2.748418450355529785e-01 1.315432041883468628e-02 1.346462368965148926e-01 2.006693929433822632e-01 -6.637991219758987427e-02 -2.121953479945659637e-02 -3.093841299414634705e-02 -9.601267427206039429e-02 1.191253773868083954e-02 -3.135249316692352295e-01 -6.435742229223251343e-02 -3.275089710950851440e-02 -2.089287340641021729e-01 8.934292197227478027e-02 -1.018579304218292236e-01 3.918332457542419434e-01 -1.803813725709915161e-01 -2.857899963855743408e-01 -1.123305708169937134e-01 -1.037326008081436157e-01 -1.680538654327392578e-01 5.022394470870494843e-03 4.845382869243621826e-01 -2.137067466974258423e-01 3.778942674398422241e-02 -9.899587929248809814e-02 1.236494854092597961e-01 1.712321192026138306e-01 -1.070581674575805664e-01
-1.629490032792091370e-02 -1.485337615013122559e-01 8.596204966306686401e-02 -8.282905817031860352e-02 7.359934598207473755e-02 3.267135098576545715e-02 5.601235851645469666e-02 6.213559582829475403e-02 -1.213999203173443675e-04 -1.607415825128555298e-02 1.746976822614669800e-01 -2.852026522159576416e-01 -5.359533429145812988e-01 2.144439518451690674e-01 -7.179896347224712372e-03 -2.447153031826019287e-01 -1.582475751638412476e-02 1.462100893259048462e-01 4.442868381738662720e-02 2.339469492435455322e-01 2.739738821983337402e-01 -9.148115664720535278e-02 -3.182131797075271606e-02 -8.587847650051116943e-02 -3.294016718864440918e-01 1.847094893455505371e-01 -1.204164116643369198e-03 -1.180111616849899292e-01 -2.554873228073120117e-01 -1.454931646585464478e-01 1.755040884017944336e-01 2.657324075698852539e-02
-1.653659194707870483e-01 1.846529394388198853e-01 2.265521790832281113e-03 -2.856536507606506348e-01 -3.173230886459350586e-01 3.883019685745239258e-01 -5.425105616450309753e-02 1.089050248265266418e-02 -6.989817600697278976e-03 -1.151380781084299088e-02 5.187406018376350403e-02 -2.221539802849292755e-02 -1.137515008449554443e-01 1.553880721330642700e-01 -3.639358282089233398e-02 1.516319364309310913e-01 2.227831333875656128e-01 -1.836521625518798828e-01 -1.014651823788881302e-02 2.005310058593750000e-01 -4.563453793525695801e-02 9.514309931546449661e-05 -6.337583810091018677e-02 -2.840073406696319580e-01 -1.430944651365280151e-01 1.708411872386932373e-01 -2.353792637586593628e-01 2.474056370556354523e-02 3.000007569789886475e-01 -1.828455775976181030e-01 2.439354807138442993e-01 1.964731514453887939e-01
3.835205361247062683e-02 -7.944633811712265015e-02 -3.087284266948699951e-01 -3.711978718638420105e-02 -9.896184504032135010e-02 6.746653467416763306e-02 6.197390705347061157e-02 -2.687708139419555664e-01 1.451447606086730957e-01 -1.019318550825119019e-01 1.043306887149810791e-01 1.559120416641235352e-01 -3.388967216014862061e-01 -7.173274457454681396e-02 -2.077198773622512817e-01 -1.233568135648965836e-02 2.272597402334213257e-01 -8.114537596702575684e-02 1.446121633052825928e-01 2.011217325925827026e-01 7.190009206533432007e-02 -2.785440385341644287e-01 2.460123598575592041e-02 -2.438706457614898682e-01 -4.851235076785087585e-03 2.409300357103347778e-01 -2.099626660346984863e-01 2.151098251342773438e-01 -8.100523054599761963e-02 2.033978998661041260e-01 1.411158591508865356e-01 3.105693161487579346e-01
1.553665995597839355e-01 -2.567271888256072998e-01 2.101960629224777222e-01 -1.226799562573432922e-01 -1.019042134284973145e-01 3.114595413208007812e-01 -2.438824623823165894e-01 -9.410419315099716187e-02 -2.392293065786361694e-01 -5.596906412392854691e-03 -2.053372412919998169e-01 -1.110786125063896179e-01 -2.444578558206558228e-01 -2.004523426294326782e-01 -1.168270707130432129e-01 -2.779976464807987213e-03 -8.911624550819396973e-02 -1.600019931793212891e-01 7.009596377611160278e-02 1.364025920629501343e-01 -1.950663477182388306e-01 1.800845414400100708e-01 -2.194213271141052246e-01 3.592065721750259399e-02 -1.198610737919807434e-01 1.588968038558959961e-01 -3.380988836288452148e-01 1.121829077601432800e-01 1.690634787082672119e-01 -3.779037296772003174e-02 2.335458099842071533e-01 1.469321548938751221e-01
7.817821949720382690e-02 5.221996828913688660e-02 -1.931859105825424194e-01 -3.018807768821716309e-01 8.494125679135322571e-03 4.718487560749053955e-01 -1.507630050182342529e-01 -3.412142395973205566e-02 -2.218885570764541626e-01 3.629984706640243530e-02 -1.899816393852233887e-01 -7.835964113473892212e-02 -2.938320636749267578e-01 2.153965234756469727e-01 -2.569490075111389160e-01 1.333613842725753784e-01 -4.188227653503417969e-02 -5.116343498229980469e-02 2.598820328712463379e-01 1.246857866644859314e-01 -6.819160282611846924e-02 -1.326897889375686646e-01 -9.523513168096542358e-02 6.203079828992486000e-04 1.001676172018051147e-02 3.435051143169403076e-01 -1.213785931468009949e-01 -1.686541945673525333e-03 1.858417242765426636e-01 1.137714087963104248e-01 -7.386699318885803223e-02 -4.713568836450576782e-02
-1.469913870096206665e-02 -2.715763449668884277e-02 -1.179457157850265503e-01 -3.992149606347084045e-02 -1.469019707292318344e-02 2.579055428504943848e-01 7.213596254587173462e-02 7.395794987678527832e-02 -1.007624641060829163e-01 8.054468035697937012e-02 1.859123073518276215e-02 -1.720935106277465820e-02 -4.701243638992309570e-01 -3.549431264400482178e-02 -4.451000988483428955e-01 -3.951706886291503906e-01 -1.204750686883926392e-01 -2.050668746232986450e-02 2.028436809778213501e-01 1.582232713699340820e-01 1.274458020925521851e-01 -7.545024901628494263e-02 7.967402786016464233e-02 2.082247138023376465e-01 -5.606914311647415161e-02 -3.302810713648796082e-02 -1.215272769331932068e-01 -2.062565088272094727e-01 7.543531805276870728e-02 8.776124566793441772e-02 2.839065194129943848e-01 -6.330702453851699829e-02
-1.278179436922073364e-01 -1.377998441457748413e-01 -2.458115518093109131e-01 -2.855680882930755615e-01 -2.634460031986236572e-01 1.567258834838867188e-01 -4.719793424010276794e-02 4.815283790230751038e-02 1.541270017623901367e-01 -3.171570599079132080e-02 2.488410100340843201e-02 -4.822991788387298584e-02 -1.777869164943695068e-01 -9.643866866827011108e-02 -8.197450637817382812e-02 -9.070037305355072021e-02 1.400238573551177979e-01 -1.022498775273561478e-02 8.829686790704727173e-02 1.137289181351661682e-01 2.694297730922698975e-01 -1.422677934169769287e-01 -2.775535583496093750e-01 -3.299449980258941650e-01 -5.495023354887962341e-02 4.363695085048675537e-01 7.121690362691879272e-02 1.054663583636283875e-01 8.430131524801254272e-02 -5.890963599085807800e-02 2.837167680263519287e-01 1.440398693084716797e-01
1.255816966295242310e-01 -3.821735084056854248e-02 -8.866127580404281616e-02 -2.198005020618438721e-01 -1.598861366510391235e-01 2.372970581054687500e-01 8.093814551830291748e-02 3.033650340512394905e-03 1.678617857396602631e-02 8.470993489027023315e-02 1.763060986995697021e-01 -1.531544923782348633e-01 -5.697432160377502441e-01 -5.879662558436393738e-02 4.164141602814197540e-03 -8.413036167621612549e-02 -1.809874922037124634e-01 3.339121118187904358e-02 2.506064176559448242e-01 -1.055568456649780273e-01 1.044689770787954330e-02 1.924671046435832977e-02 -9.338027983903884888e-02 -3.843732178211212158e-02 6.784000992774963379e-02 3.068980872631072998e-01 -1.682859510183334351e-01 -9.981063753366470337e-02 3.267425000667572021e-01 2.562624216079711914e-01 1.065588891506195068e-01 -4.066320508718490601e-02
-1.108520105481147766e-01 -1.222967356443405151e-01 2.452606409788131714e-01 -2.877136766910552979e-01 -2.948050014674663544e-02 1.644689738750457764e-01 1.716875880956649780e-01 2.807457745075225830e-01 1.234622672200202942e-03 6.549185514450073242e-02 3.623314574360847473e-02 8.818618953227996826e-03 -1.886398643255233765e-01 -2.840826474130153656e-02 -4.439187347888946533e-01 -2.159146405756473541e-02 3.576878905296325684e-01 -1.023713778704404831e-02 2.395898103713989258e-02 -9.423334151506423950e-03 -3.456209003925323486e-01 -1.053262799978256226e-01 -5.331784114241600037e-02 3.400452062487602234e-02 1.154226344078779221e-02 9.838005527853965759e-03 -1.866990029811859131e-01 2.108354419469833374e-01 -8.928326517343521118e-02 -4.139438644051551819e-02 3.136064410209655762e-01 -5.638506263494491577e-02
-2.456940896809101105e-02 -1.416742354631423950e-01 -1.377219259738922119e-01 -8.933117985725402832e-02 5.683705955743789673e-02 3.656516671180725098e-01 7.803043723106384277e-02 -1.634237617254257202e-01 8.259218186140060425e-02 3.106118142604827881e-01 3.735346719622612000e-02 1.948102116584777832e-01 -7.228621840476989746e-02 7.338611036539077759e-02 8.264459669589996338e-02 -2.336706817150115967e-01 1.401640474796295166e-01 -1.926966756582260132e-01 2.114305347204208374e-01 3.439950942993164062e-01 -1.003969311714172363e-01 -1.464225798845291138e-01 -1.339437663555145264e-01 -1.113250628113746643e-01 -2.297540456056594849e-01 3.062986135482788086e-01 -2.733469307422637939e-01 5.036081746220588684e-02 -2.088953107595443726e-01 -1.173522844910621643e-01 4.684593528509140015e-02 -5.318517237901687622e-02
1.085500866174697876e-01 -5.446604453027248383e-03 7.160262763500213623e-02 -3.128248453140258789e-02 -2.255102843046188354e-01 2.059841305017471313e-01 -1.019658893346786499e-01 -1.196240335702896118e-01 -3.239306807518005371e-02 -1.361329406499862671e-01 1.519159823656082153e-01 -6.144496798515319824e-02 -2.738639414310455322e-01 -1.366092711687088013e-01 -4.122868180274963379e-01 -2.272701710462570190e-01 -2.645139098167419434e-01 -1.703988313674926758e-01 1.269625276327133179e-01 2.135514765977859497e-01 1.940870732069015503e-01 9.932349622249603271e-02 4.286728054285049438e-02 2.023858577013015747e-02 -1.558131575584411621e-01 2.551772296428680420e-01 -1.062308251857757568e-01 -2.921287417411804199e-01 1.106444075703620911e-01 1.285746693611145020e-01 2.775850296020507812e-01 -2.416026545688509941e-03
1.485744118690490723e-01 -2.598889544606208801e-02 -2.675290778279304504e-02 -2.837311923503875732e-01 8.569779805839061737e-03 6.572263687849044800e-02 2.411953359842300415e-01 -5.483064427971839905e-02 6.869660317897796631e-02 3.888089442625641823e-03 2.222753763198852539e-01 -1.823855936527252197e-01 -3.346456289291381836e-01 1.540579795837402344e-01 -2.050782442092895508e-01 -2.739918231964111328e-01 2.415156178176403046e-02 -1.959429681301116943e-01 8.964107185602188110e-02 2.486369758844375610e-01 9.417315572500228882e-02 -8.075851202011108398e-02 1.662809848785400391e-01 2.008820623159408569e-01 -1.090772375464439392e-01 2.243153303861618042e-01 -1.623826026916503906e-01 -2.592789530754089355e-01 2.520502805709838867e-01 4.077761992812156677e-02 1.612099856138229370e-01 -2.257990092039108276e-01
-3.189269602298736572e-01 -1.907831877470016479e-01 -2.325820922851562500e-01 -2.426352649927139282e-01 -1.938720494508743286e-01 1.313139796257019043e-01 -1.941574364900588989e-01 1.100660860538482666e-01 2.387951314449310303e-01 -2.886659801006317139e-01 6.629389245063066483e-03 -1.192254945635795593e-01 -3.037082552909851074e-01 -2.754928469657897949e-01 -1.180407404899597168e-01 -1.340337246656417847e-01 6.078141927719116211e-02 -6.634378433227539062e-02 6.156394630670547485e-02 1.852385140955448151e-02 -1.888463459908962250e-02 3.285531327128410339e-02 -2.300511151552200317e-01 -3.087235987186431885e-01 -1.477089226245880127e-01 2.755601704120635986e-01 5.327315628528594971e-02 1.593688037246465683e-03 -7.986483722925186157e-02 -3.339884802699089050e-02 1.375535875558853149e-01 -2.702397853136062622e-02
-6.617534160614013672e-02 -1.092994771897792816e-02 1.807650029659271240e-01 -3.060812056064605713e-01 -1.578595638275146484e-01 2.362603843212127686e-01 -1.525428891181945801e-01 -6.014232337474822998e-02 2.094690129160881042e-02 -1.111136600375175476e-01 -3.923319280147552490e-03 -2.093204110860824585e-02 -8.983691036701202393e-02 -1.476650033146142960e-02 -3.198621869087219238e-01 -7.159658521413803101e-02 1.432536542415618896e-01 -3.188971281051635742e-01 2.547812648117542267e-02 2.718035578727722168e-01 6.422752141952514648e-02 -4.287064373493194580e-01 -1.867606788873672485e-01 -2.536897659301757812e-01 -2.757614478468894958e-03 2.192220091819763184e-02 -2.404272705316543579e-01 -1.755107343196868896e-01 -5.513567104935646057e-02 -1.301583461463451385e-02 2.371937930583953857e-01 -9.279758669435977936e-03
-4.692036285996437073e-02 2.017665803432464600e-01 -6.157451868057250977e-02 -2.949604392051696777e-01 -1.489843279123306274e-01 2.471062839031219482e-01 6.201915815472602844e-02 -2.136065959930419922e-01 5.058673396706581116e-02 1.657157577574253082e-02 1.000720784068107605e-01 -1.459546387195587158e-01 -8.874747902154922485e-02 8.062946796417236328e-02 -1.821640580892562866e-01 1.367936730384826660e-01 9.268593043088912964e-02 -2.219679206609725952e-01 1.334348469972610474e-01 2.165952473878860474e-01 -1.293230336159467697e-02 -8.408014476299285889e-02 -3.315955400466918945e-01 -2.865756154060363770e-01 -4.341281950473785400e-02 1.260221153497695923e-01 -3.758944272994995117e-01 1.816364228725433350e-01 1.565264016389846802e-01 -1.108576580882072449e-01 2.431445717811584473e-01 1.525741517543792725e-01
-1.829938143491744995e-01 -6.273041665554046631e-02 -7.269945740699768066e-02 -3.533966541290283203e-01 1.704931110143661499e-01 1.564929485321044922e-01 1.485243737697601318e-01 -3.075600862503051758e-01 1.122871646657586098e-03 -1.504381448030471802e-01 1.223018914461135864e-01 4.526900500059127808e-02 -4.339508712291717529e-01 6.604170054197311401e-02 -1.086236089468002319e-01 -2.584747374057769775e-01 -2.795102894306182861e-01 -3.054862916469573975e-01 3.549895286560058594e-01 -2.095082774758338928e-02 1.588879525661468506e-02 -4.767858982086181641e-02 -1.092267185449600220e-01 -6.395919620990753174e-02 -4.769356176257133484e-02 8.023428916931152344e-02 -1.875118032330647111e-04 -4.048644751310348511e-02 9.526930749416351318e-02 -4.922069236636161804e-02 -1.137216836214065552e-01 5.983737297356128693e-03
-2.228244394063949585e-01 1.250254362821578979e-01 -1.574119329452514648e-01 -2.140601873397827148e-01 -6.969129201024770737e-03 -1.706432998180389404e-01 2.176092118024826050e-01 -5.950299277901649475e-02 1.758559197187423706e-01 -1.067817062139511108e-01 -7.786268740892410278e-02 -2.617344073951244354e-02 -3.838753998279571533e-01 -1.601227931678295135e-02 -1.961740851402282715e-01 -1.361008286476135254e-01 3.538965806365013123e-02 -6.684365123510360718e-02 2.986496686935424805e-01 3.796539902687072754e-01 5.110860988497734070e-02 -7.105850428342819214e-02 -1.527354270219802856e-01 -1.800483912229537964e-01 -6.204655766487121582e-02 7.128261774778366089e-02 -1.488841921091079712e-01 -3.929121047258377075e-02 1.261589825153350830e-01 -4.864984378218650818e-02 1.110986620187759399e-01 4.057495296001434326e-01
3.636859059333801270e-01 -9.793763607740402222e-02 -8.162665180861949921e-03 -1.595107316970825195e-01 2.978995442390441895e-02 3.160512745380401611e-01 -1.422497630119323730e-02 -2.558803856372833252e-01 -2.330948971211910248e-02 1.230740323662757874e-01 -1.047139540314674377e-01 -8.564032614231109619e-03 -4.099797606468200684e-01 7.265460491180419922e-02 -1.277115643024444580e-01 4.848096519708633423e-02 6.945497542619705200e-02 -5.205038189888000488e-02 2.957891114056110382e-02 2.644405961036682129e-01 -1.682485640048980713e-01 5.189929530024528503e-02 -1.765938699245452881e-01 6.371373683214187622e-02 -3.315662741661071777e-01 1.921883970499038696e-01 -2.112465798854827881e-01 2.461652755737304688e-01 2.045077234506607056e-01 1.759306900203227997e-02 9.281585365533828735e-02 -1.998713705688714981e-04
-2.369542606174945831e-02 1.405348181724548340e-01 -7.860394194722175598e-03 8.116576075553894043e-02 -8.207453042268753052e-02 1.017913296818733215e-01 1.179103702306747437e-01 -7.903901487588882446e-02 1.540873348712921143e-01 1.601259596645832062e-02 2.140646427869796753e-01 6.535542756319046021e-02 -3.066347241401672363e-01 -2.599055767059326172e-01 -9.821207821369171143e-02 -2.734106183052062988e-01 -4.783622547984123230e-02 -9.642539173364639282e-02 3.239958584308624268e-01 1.220166981220245361e-01 -9.708740562200546265e-02 -9.299927949905395508e-02 1.004854738712310791e-01 -3.315467834472656250e-01 -2.898986339569091797e-01 3.463777899742126465e-01 -2.989074289798736572e-01 -2.019184269011020660e-02 1.273165196180343628e-01 8.545843511819839478e-02 7.650786638259887695e-02 -1.517920196056365967e-01
1.999806612730026245e-02 -1.128268912434577942e-01 -2.341675907373428345e-01 -1.981626152992248535e-01 -1.769647747278213501e-02 1.360009908676147461e-01 7.781503349542617798e-02 -1.940075308084487915e-02 -1.168661043047904968e-01 1.909357309341430664e-01 -9.187448024749755859e-02 -8.633542060852050781e-02 -3.483371436595916748e-01 2.183830440044403076e-01 -2.729565203189849854e-01 2.081127017736434937e-01 3.166656196117401123e-01 -1.430798172950744629e-01 -8.184359222650527954e-02 1.359393149614334106e-01 -1.908911950886249542e-02 -3.181148767471313477e-01 -1.043462157249450684e-01 -2.759443223476409912e-01 5.556267499923706055e-02 8.542416244745254517e-02 -3.058443069458007812e-01 7.816386967897415161e-02 -7.022987119853496552e-03 -2.252395823597908020e-02 2.469279021024703979e-01 9.265445917844772339e-02
4.730959236621856689e-02 5.584063008427619934e-02 2.984001301229000092e-02 -1.726823747158050537e-01 -3.719252347946166992e-01 2.565633505582809448e-02 3.740689950063824654e-03 1.640201508998870850e-01 -1.514323353767395020e-01 2.125941403210163116e-02 1.128923249780200422e-04 2.858434431254863739e-02 -2.907146811485290527e-01 3.203199803829193115e-01 -3.435443341732025146e-01 -1.215650066733360291e-01 1.005299687385559082e-01 -2.480520308017730713e-01 -6.700944900512695312e-02 1.611828356981277466e-01 -7.682339847087860107e-02 1.838102340698242188e-01 1.835774183273315430e-01 -9.617273509502410889e-02 -3.940582741051912308e-03 3.433889150619506836e-01 -2.334373295307159424e-01 1.461665630340576172e-01 1.738528460264205933e-01 -4.528598487377166748e-02 4.703988507390022278e-02 2.022076249122619629e-01
-5.666803941130638123e-02 5.274133756756782532e-03 1.170710660517215729e-02 -1.670769304037094116e-01 -1.801870763301849365e-02 2.136936485767364502e-01 4.137479141354560852e-02 2.944834122899919748e-04 2.472300827503204346e-01 7.814534008502960205e-02 3.856027126312255859e-02 -6.041808798909187317e-02 -3.694858551025390625e-01 7.662791758775711060e-02 -4.164405167102813721e-01 -3.826646506786346436e-01 -1.847336590290069580e-01 1.471654474735260010e-01 1.747182011604309082e-01 2.834712266921997070e-01 1.417819410562515259e-02 -9.772549383342266083e-03 3.450761362910270691e-02 3.954331856220960617e-03 -5.403146520256996155e-02 1.573371142148971558e-01 -1.651029437780380249e-01 -3.114024400711059570e-01 -2.706352388486266136e-03 9.441731125116348267e-02 2.348650842905044556e-01 -4.729124158620834351e-02
-3.738426268100738525e-01 2.361602708697319031e-02 2.951799891889095306e-03 -2.961406111717224121e-01 1.914303302764892578e-01 1.801407635211944580e-01 1.092407703399658203e-01 -1.547001749277114868e-01 5.835703574120998383e-03 -2.437534928321838379e-02 -2.319168001413345337e-01 -9.048614650964736938e-02 -3.439815342426300049e-01 1.341043114662170410e-01 -1.250935345888137817e-01 -9.849732741713523865e-03 -5.521060153841972351e-02 -1.910801678895950317e-01 1.594084054231643677e-01 5.126963183283805847e-02 -9.800269454717636108e-02 -1.158408969640731812e-01 -3.184157609939575195e-01 -5.739546939730644226e-02 -4.211124032735824585e-02 4.180656075477600098e-01 -2.398948520421981812e-01 1.214547529816627502e-01 9.624787606298923492e-03 5.975047498941421509e-02 3.663989529013633728e-02 -5.653162300586700439e-02
-5.046756472438573837e-03 -2.183328755199909210e-02 -1.662886440753936768e-01 -3.089619874954223633e-01 1.291774064302444458e-01 2.644753158092498779e-01 -5.230214446783065796e-02 -1.629132404923439026e-02 1.704761981964111328e-01 5.447597708553075790e-03 1.884331107139587402e-01 9.500219672918319702e-02 -5.280325412750244141e-01 2.000361308455467224e-02 -6.418392062187194824e-03 -5.656969547271728516e-02 -2.980570197105407715e-01 1.553066372871398926e-01 2.887473702430725098e-01 6.275612860918045044e-02 -1.977248815819621086e-03 1.608048826456069946e-01 -5.761272460222244263e-02 8.092333376407623291e-02 -5.962187796831130981e-02 1.158538684248924255e-01 -2.024133950471878052e-01 5.187576264142990112e-02 1.260367929935455322e-01 1.342441737651824951e-01 1.220327392220497131e-01 2.919421195983886719e-01
3.027437925338745117e-01 -1.410084813833236694e-01 1.939412951469421387e-01 -3.128646612167358398e-01 -2.176716029644012451e-01 2.817004024982452393e-01 -1.324209421873092651e-01 -1.420026570558547974e-01 -1.418086737394332886e-01 1.040577813982963562e-01 -1.585929468274116516e-02 1.756514459848403931e-01 -3.009026050567626953e-01 -1.075178831815719604e-01 -1.521427184343338013e-01 -2.875633165240287781e-02 -9.154166094958782196e-03 -2.220292091369628906e-01 -7.936660945415496826e-02 1.356164738535881042e-02 -1.982020139694213867e-01 1.479249447584152222e-01 -2.271011024713516235e-01 -2.458371408283710480e-02 -2.442343682050704956e-01 1.303268224000930786e-01 -1.829383224248886108e-01 2.650356888771057129e-01 1.324523091316223145e-01 -2.242098934948444366e-02 1.555559933185577393e-01 -9.279602020978927612e-02
2.035729028284549713e-02 2.413879483938217163e-01 9.759322553873062134e-02 -2.918829619884490967e-01 5.118681490421295166e-02 2.289463877677917480e-01 2.622072994709014893e-01 4.813977330923080444e-02 1.497387737035751343e-01 -1.538141369819641113e-01 -1.688991785049438477e-01 -2.132933288812637329e-01 -2.725636363029479980e-01 2.182310260832309723e-02 -3.739602863788604736e-01 3.147605434060096741e-02 1.444159746170043945e-01 1.673003435134887695e-01 1.767132729291915894e-01 1.200499758124351501e-01 -1.984371691942214966e-01 -1.470833271741867065e-01 -1.128998100757598877e-01 -1.259637027978897095e-01 -1.302599310874938965e-01 1.880481690168380737e-01 -6.508653610944747925e-02 2.379476577043533325e-01 -1.083178222179412842e-01 -2.122948020696640015e-01 -4.627478122711181641e-02 1.689606606960296631e-01
-2.283807694911956787e-01 1.206398904323577881e-01 5.144942179322242737e-02 -4.581162333488464355e-01 6.084757857024669647e-03 2.933569550514221191e-01 -2.335531413555145264e-01 -1.930436789989471436e-01 -1.176845952868461609e-01 -5.752333998680114746e-02 1.411497145891189575e-01 5.241109430789947510e-02 -2.675177156925201416e-01 -4.154208302497863770e-02 9.930825233459472656e-02 -1.297297030687332153e-01 2.200457900762557983e-01 -1.626548767089843750e-01 6.293670088052749634e-02 1.585294008255004883e-01 -1.414199452847242355e-02 -2.384175360202789307e-01 -8.491840958595275879e-02 -1.613010764122009277e-01 1.840959489345550537e-02 2.060451172292232513e-02 -1.814896315336227417e-01 3.612893223762512207e-01 -1.586367040872573853e-01 -7.386348396539688110e-02 1.059489101171493530e-01 -5.225275084376335144e-02
1.637206077575683594e-01 1.760048568248748779e-01 -4.952439293265342712e-02 -1.009638831019401550e-01 -1.669850200414657593e-01 5.489620566368103027e-02 2.824551761150360107e-01 1.447012871503829956e-01 2.446491271257400513e-01 6.754215061664581299e-02 2.983360551297664642e-02 1.112547665834426880e-01 -2.209408134222030640e-01 5.002596974372863770e-02 -2.660988867282867432e-01 -2.468331009149551392e-01 -2.310939282178878784e-01 -9.536456316709518433e-02 9.581117331981658936e-02 1.338786184787750244e-01 -6.226118281483650208e-02 -1.923599988222122192e-01 -1.729467511177062988e-01 -2.151949852705001831e-01 -9.336248785257339478e-02 3.731523156166076660e-01 -1.258912980556488037e-01 7.652166485786437988e-02 -2.365891486406326294e-01 -2.191943079233169556e-01 1.057308986783027649e-01 2.136722654104232788e-01
-3.062751609832048416e-03 -1.219950690865516663e-01 1.413853019475936890e-01 -1.085235774517059326e-01 2.158848196268081665e-01 -1.167989000678062439e-01 5.654994770884513855e-02 -5.011246725916862488e-02 -2.697558104991912842e-01 3.544924035668373108e-02 1.906889826059341431e-01 -1.724889576435089111e-01 -4.075304567813873291e-01 -1.707948446273803711e-01 -2.459876090288162231e-01 -1.314841657876968384e-01 2.136836647987365723e-01 -3.328103339299559593e-03 -8.379045128822326660e-02 6.916476786136627197e-02 -3.277900218963623047e-01 -1.479761898517608643e-01 -1.048869546502828598e-02 -3.477792143821716309e-01 5.607774853706359863e-02 1.476440429687500000e-01 7.657258957624435425e-02 4.384460300207138062e-02 -1.970082819461822510e-01 -1.576672866940498352e-02 1.722048819065093994e-01 2.546944022178649902e-01
-1.424133032560348511e-01 -5.295629799365997314e-02 -2.155636064708232880e-02 -2.692124843597412109e-01 -1.624446175992488861e-02 1.825543940067291260e-01 4.030963033437728882e-02 -7.876227051019668579e-02 2.569769918918609619e-01 1.061093583703041077e-01 8.889816701412200928e-02 -4.439989849925041199e-02 -7.388800382614135742e-02 1.540406644344329834e-01 -1.149516999721527100e-01 1.301296353340148926e-01 3.022773861885070801e-01 -1.133464425802230835e-01 1.507814675569534302e-01 3.317964375019073486e-01 1.596845127642154694e-02 8.233974128961563110e-02 -2.487289756536483765e-01 -2.092010825872421265e-01 -1.043451651930809021e-01 2.711711525917053223e-01 -1.776745319366455078e-01 8.071882277727127075e-02 2.854829840362071991e-02 -1.765954494476318359e-01 4.313497841358184814e-01 1.605352759361267090e-01
2.099049091339111328e-01 1.820612400770187378e-01 -9.033276140689849854e-02 7.605193648487329483e-03 -2.110127061605453491e-01 -5.338613316416740417e-02 2.171714603900909424e-01 1.085716038942337036e-01 1.277114599943161011e-01 1.183504089713096619e-01 1.288202553987503052e-01 1.418355703353881836e-01 -3.956008255481719971e-01 8.049580268561840057e-03 -3.694768846035003662e-01 -8.316811174154281616e-02 -7.050244603306055069e-03 -6.445989012718200684e-02 1.496141254901885986e-01 1.934023797512054443e-01 -5.841511115431785583e-02 -7.785868644714355469e-02 -1.885344833135604858e-01 -2.362886369228363037e-01 -5.016476660966873169e-02 3.568397760391235352e-01 -1.858764737844467163e-01 2.369397319853305817e-02 -3.040055334568023682e-01 -1.201458573341369629e-01 -6.039004027843475342e-02 3.024367429316043854e-02
1.782747507095336914e-01 1.021051406860351562e-01 -8.478806167840957642e-02 -1.624821424484252930e-01 -2.424971014261245728e-01 3.127941116690635681e-02 -5.142174661159515381e-02 5.917676165699958801e-02 4.083904996514320374e-02 1.312811523675918579e-01 7.453779131174087524e-02 -2.592909336090087891e-01 -4.331192076206207275e-01 -3.826460614800453186e-02 -6.589677184820175171e-03 -3.803751990199089050e-02 -1.474101245403289795e-01 7.468555122613906860e-02 1.760796904563903809e-01 1.681610941886901855e-01 -3.068417310714721680e-01 -1.567768119275569916e-02 -2.033316493034362793e-01 -2.381208389997482300e-01 -2.615960240364074707e-01 -1.368647813796997070e-01 -9.650571155361831188e-04 2.146985381841659546e-02 6.604542583227157593e-02 -3.775261938571929932e-01 2.499568164348602295e-01 3.338514128699898720e-03
8.972489833831787109e-02 -2.559534907341003418e-01 -1.185273230075836182e-01 -1.253198683261871338e-01 -1.437286287546157837e-01 3.854645788669586182e-01 1.030191630125045776e-01 -7.109908759593963623e-02 -9.189032018184661865e-02 1.767775043845176697e-03 2.135902047157287598e-01 1.030991002917289734e-01 -1.373735666275024414e-01 -1.426348984241485596e-01 3.492240607738494873e-01 -1.129944100975990295e-01 5.737748369574546814e-02 -6.457148492336273193e-02 2.365223318338394165e-01 1.393560320138931274e-01 -7.076334208250045776e-02 -1.285154521465301514e-01 -1.418632268905639648e-01 -4.549430310726165771e-01 6.789849698543548584e-02 1.985549926757812500e-01 -1.207994744181632996e-01 3.217714652419090271e-02 -1.022292673587799072e-01 -1.574599295854568481e-01 2.155110687017440796e-01 -1.838437840342521667e-02
-2.475322335958480835e-01 5.076216068118810654e-03 -5.703150480985641479e-02 -3.700177371501922607e-01 8.491320908069610596e-02 -3.385593369603157043e-02 1.658146977424621582e-01 -7.002975791692733765e-03 -1.310841292142868042e-01 -1.399580687284469604e-01 -1.731754094362258911e-01 1.555211991071701050e-01 -2.635549306869506836e-01 1.239620149135589600e-01 -1.479745805263519287e-01 -1.640268862247467041e-01 -2.317762374877929688e-01 -2.711961865425109863e-01 3.245851993560791016e-01 -7.483594119548797607e-02 -1.668019294738769531e-01 2.545878663659095764e-02 -2.129514217376708984e-01 -1.585340201854705811e-01 -3.711135312914848328e-02 3.213792145252227783e-01 -1.748488396406173706e-01 5.181243270635604858e-02 -6.280441582202911377e-02 1.540462523698806763e-01 1.478688269853591919e-01 -1.158664152026176453e-01
-9.628240764141082764e-02 3.651679307222366333e-02 -2.860925793647766113e-01 -4.882971569895744324e-02 -2.350766658782958984e-01 3.226820826530456543e-01 -3.617217391729354858e-02 5.100126843899488449e-03 7.487253099679946899e-02 -1.781984046101570129e-02 -1.053427904844284058e-01 -8.909826725721359253e-02 -1.538857519626617432e-01 -1.045623496174812317e-01 -3.548978865146636963e-01 -2.407154627144336700e-02 2.478880882263183594e-01 -7.942986488342285156e-02 4.834214970469474792e-02 2.547596096992492676e-01 -1.397517621517181396e-01 1.087434589862823486e-01 -2.649582624435424805e-01 -3.875941932201385498e-01 -5.378365144133567810e-02 3.297014236450195312e-01 -5.255456641316413879e-02 2.593386359512805939e-02 8.755552768707275391e-02 6.031683832406997681e-02 1.452393084764480591e-01 1.553220450878143311e-01
-1.055943816900253296e-01 3.378080949187278748e-02 1.280929595232009888e-01 -2.808182537555694580e-01 2.556191757321357727e-02 7.722335308790206909e-02 3.122936561703681946e-02 2.075646370649337769e-01 -2.047306001186370850e-01 -1.275531947612762451e-01 1.694254726171493530e-01 1.207126770168542862e-02 -3.823435306549072266e-01 1.880197376012802124e-01 -2.042812407016754150e-01 1.896912902593612671e-01 -4.113570228219032288e-02 2.327283024787902832e-01 1.053009331226348877e-01 -1.261655837297439575e-01 -5.155052617192268372e-02 1.373292952775955200e-01 -1.151067242026329041e-01 -1.661506444215774536e-01 -1.779190748929977417e-01 3.559808731079101562e-01 -1.380771398544311523e-01 2.989286184310913086e-01 1.849875450134277344e-01 -7.518552243709564209e-02 3.588121850043535233e-03 2.087098360061645508e-01
3.740597665309906006e-01 -1.778123825788497925e-01 -1.771353557705879211e-02 -1.254317760467529297e-01 6.709359586238861084e-02 7.872164994478225708e-02 7.410837709903717041e-02 -1.316871400922536850e-02 -9.743531793355941772e-02 5.766038969159126282e-02 8.789215981960296631e-02 -9.945433586835861206e-02 -3.406963646411895752e-01 7.421885617077350616e-03 -6.393873691558837891e-02 -1.270177811384201050e-01 -9.695844352245330811e-02 -9.863092005252838135e-02 5.605190619826316833e-02 3.381069004535675049e-01 -1.577145233750343323e-02 1.518727689981460571e-01 -7.153305411338806152e-02 -5.449739098548889160e-01 -6.313820183277130127e-02 -5.658429861068725586e-02 -1.779536008834838867e-01 -2.719887793064117432e-01 -9.709209948778152466e-02 -3.739294782280921936e-02 -3.176356106996536255e-02 -2.063573896884918213e-01
-1.967926472425460815e-01 -1.120389476418495178e-01 2.499944567680358887e-01 -4.054990708827972412e-01 1.203578561544418335e-01 1.731879264116287231e-01 2.331127785146236420e-02 2.710615098476409912e-01 -5.960102751851081848e-02 -1.435058116912841797e-01 -1.234524771571159363e-01 -7.701934664510190487e-04 -1.860240995883941650e-01 -6.440341472625732422e-02 -1.772471815347671509e-01 -1.428004503250122070e-01 7.497840374708175659e-02 -1.272666174918413162e-02 8.980615437030792236e-02 4.080053269863128662e-01 -1.484090685844421387e-01 -2.303729057312011719e-01 -2.830933630466461182e-01 -2.669481039047241211e-01 5.833027884364128113e-02 -8.257947862148284912e-03 -8.482721447944641113e-02 8.862561732530593872e-02 6.562671065330505371e-02 -1.682134270668029785e-01 -3.218825906515121460e-02 1.198749989271163940e-01
-8.032760024070739746e-02 3.080320656299591064e-01 -1.436966359615325928e-01 -2.464816123247146606e-01 -5.991118028759956360e-02 -6.649906933307647705e-02 -6.796594709157943726e-02 -4.020132496953010559e-02 -9.064589627087116241e-03 -2.111141234636306763e-01 1.678370386362075806e-01 -1.860931217670440674e-01 -3.975936174392700195e-01 -1.920482516288757324e-02 -2.279836833477020264e-01 -2.059391885995864868e-01 -3.090039081871509552e-02 -3.256732225418090820e-02 3.585884571075439453e-01 1.878845877945423126e-02 2.970497310161590576e-01 -4.340229555964469910e-02 -5.392294749617576599e-02 -1.712860614061355591e-01 -6.954126805067062378e-02 2.179390937089920044e-02 -2.041348963975906372e-01 6.286469101905822754e-02 1.956896930932998657e-01 -1.010402292013168335e-01 1.159512326121330261e-01 2.766249477863311768e-01
-1.741887186653912067e-03 5.699054338037967682e-03 -1.172769255936145782e-02 -3.314009606838226318e-01 5.281658470630645752e-02 -1.124069169163703918e-01 -6.418572366237640381e-02 9.823911637067794800e-02 -1.266659200191497803e-01 -8.998078852891921997e-02 2.160776853561401367e-01 -7.153115421533584595e-02 -3.387120068073272705e-01 -1.977470889687538147e-02 -2.178089767694473267e-01 -2.971090972423553467e-01 3.011092245578765869e-01 -2.336060069501399994e-02 1.584058403968811035e-01 1.656709909439086914e-01 -3.977265357971191406e-01 -1.219857335090637207e-01 5.861180648207664490e-02 -1.707136183977127075e-01 -1.727691143751144409e-01 8.412569761276245117e-03 6.776329874992370605e-02 -8.152083307504653931e-02 -8.604834228754043579e-02 1.261496841907501221e-01 2.665208876132965088e-01 2.216309756040573120e-01
1.534286979585886002e-02 -1.552528794854879379e-02 1.174033060669898987e-01 -1.363416612148284912e-01 -1.586846858263015747e-01 4.538121223449707031e-01 -6.645741313695907593e-02 -5.889068171381950378e-02 -4.282429814338684082e-02 -2.717983722686767578e-01 3.203767910599708557e-02 2.004749840125441551e-03 -4.613767266273498535e-01 1.102773472666740417e-02 -1.945872046053409576e-02 8.514845371246337891e-02 -7.986207306385040283e-02 -1.812981069087982178e-02 1.214624494314193726e-01 -4.524998739361763000e-02 -1.385978162288665771e-01 1.633915454149246216e-01 -3.443128764629364014e-01 -2.544918656349182129e-01 -2.135941088199615479e-01 1.382768452167510986e-01 9.938981384038925171e-02 2.480193674564361572e-01 7.130338996648788452e-02 1.351483315229415894e-01 6.934521347284317017e-02 1.172969117760658264e-01
-3.665893897414207458e-02 4.391619190573692322e-02 8.813925832509994507e-02 -4.077947735786437988e-01 1.743655055761337280e-01 1.939725428819656372e-01 1.448465287685394287e-01 -6.257694959640502930e-02 -1.192371845245361328e-01 -2.567818574607372284e-02 2.874067425727844238e-01 -1.269300878047943115e-01 -3.582863509654998779e-01 -5.761074647307395935e-02 4.341892898082733154e-02 1.566478908061981201e-01 -2.520458400249481201e-01 -7.517764810472726822e-03 9.758481383323669434e-02 2.621864378452301025e-01 -1.224381923675537109e-01 -7.689516991376876831e-02 -3.079539835453033447e-01 1.043622866272926331e-01 -1.154627427458763123e-01 -2.397889941930770874e-01 8.562605082988739014e-02 2.200415544211864471e-02 -2.878711745142936707e-02 -1.246053799986839294e-01 1.896560341119766235e-01 2.420424968004226685e-01
-1.330438442528247833e-02 -2.619927525520324707e-01 -1.846888959407806396e-01 6.428295373916625977e-02 7.461171597242355347e-02 1.357593387365341187e-01 -9.752182662487030029e-02 8.891210705041885376e-02 -1.973602771759033203e-01 -4.706170037388801575e-02 1.966575533151626587e-01 -2.584826946258544922e-01 -4.592001736164093018e-01 9.629116207361221313e-02 3.329203650355339050e-02 -2.783964872360229492e-01 -1.420520842075347900e-01 1.669811457395553589e-01 1.641898155212402344e-01 1.246686205267906189e-01 1.102194413542747498e-01 7.516091689467430115e-03 -2.118989676237106323e-01 -7.599993050098419189e-02 -3.268065750598907471e-01 1.570123881101608276e-01 -1.544922292232513428e-01 -1.941072344779968262e-01 -1.072462648153305054e-01 -7.693193852901458740e-02 1.891610026359558105e-01 8.047863841056823730e-02
-2.066762745380401611e-01 -1.243494898080825806e-01 2.255358099937438965e-01 -1.911936402320861816e-01 1.357782781124114990e-01 2.516705989837646484e-01 -1.520028561353683472e-01 2.729533426463603973e-02 -3.367078676819801331e-02 7.242979109287261963e-02 -1.552606280893087387e-02 -9.718134999275207520e-03 -4.421598911285400391e-01 5.820698663592338562e-02 -1.482481360435485840e-01 -5.127383470535278320e-01 -2.263808809220790863e-02 -1.919089108705520630e-01 1.910578459501266479e-01 -2.581194974482059479e-02 1.821943223476409912e-01 -6.547713279724121094e-02 -3.961258754134178162e-02 -7.106412947177886963e-02 7.667365670204162598e-02 1.155965328216552734e-01 -8.112996071577072144e-02 -8.091136068105697632e-02 1.239889562129974365e-01 2.298537641763687134e-01 8.490013331174850464e-02 -1.785880178213119507e-01
5.581812560558319092e-02 3.940903116017580032e-03 -3.178999125957489014e-01 -2.170075923204421997e-01 -2.277220934629440308e-01 2.224692702293395996e-01 8.705883473157882690e-02 -1.842074990272521973e-01 -2.169734425842761993e-02 1.684967726469039917e-01 2.595328092575073242e-01 -5.874129384756088257e-02 -1.781375110149383545e-01 8.497852832078933716e-02 -1.354414373636245728e-01 -2.472150474786758423e-01 4.923081956803798676e-03 -3.192348480224609375e-01 3.536354005336761475e-01 -6.627620197832584381e-03 1.934534162282943726e-01 -1.620637178421020508e-01 3.341342508792877197e-02 -1.872327774763107300e-01 -4.738264251500368118e-03 6.802918016910552979e-02 -3.121133744716644287e-01 6.210340186953544617e-02 1.898670494556427002e-01 -4.970153048634529114e-02 5.682241171598434448e-02 1.148988977074623108e-01
-2.337135821580886841e-01 -1.264660358428955078e-01 2.109207510948181152e-01 -4.499497711658477783e-01 -2.222256660461425781e-01 3.008011579513549805e-01 -1.152469068765640259e-01 3.927429020404815674e-02 1.602157950401306152e-01 -3.228837624192237854e-02 5.250281095504760742e-02 -9.568653255701065063e-02 -2.367997616529464722e-01 -5.339252576231956482e-02 -2.163855582475662231e-01 -1.055088713765144348e-01 1.107236593961715698e-01 4.085117951035499573e-03 2.166352272033691406e-01 3.690963089466094971e-01 -9.277655743062496185e-03 -2.252280414104461670e-01 -7.063825428485870361e-02 -7.664719969034194946e-02 -1.146353259682655334e-01 -4.124462231993675232e-02 -1.364745944738388062e-01 1.955283284187316895e-01 -1.040042787790298462e-01 3.751878067851066589e-02 -3.057907894253730774e-02 1.739884763956069946e-01
1.514492928981781006e-01 -5.532868579030036926e-02 2.828570902347564697e-01 -8.930908888578414917e-02 9.454539418220520020e-02 -4.382283985614776611e-02 5.346965044736862183e-02 -1.161517947912216187e-01 -1.554866731166839600e-01 -1.008122190833091736e-01 1.045909002423286438e-01 2.272683754563331604e-02 -4.997289180755615234e-01 1.113967150449752808e-01 5.181683972477912903e-02 -1.716509610414505005e-01 -3.296240791678428650e-02 -2.583061531186103821e-02 1.201708763837814331e-01 6.346350163221359253e-02 2.690738067030906677e-02 1.728689074516296387e-01 -6.572949141263961792e-02 -9.564799815416336060e-02 -1.353231966495513916e-01 4.317425787448883057e-01 -4.532668888568878174e-01 -1.121716275811195374e-01 2.306526154279708862e-02 -2.179040946066379547e-02 1.138205379247665405e-01 -1.331073194742202759e-01
4.829756543040275574e-02 -1.317028421908617020e-02 -7.888432592153549194e-02 -3.310717344284057617e-01 -9.906013309955596924e-02 1.289763897657394409e-01 -1.640121266245841980e-02 8.228643983602523804e-02 -2.322264760732650757e-01 -8.796648681163787842e-02 -1.957889050245285034e-01 -1.663271039724349976e-01 -4.918626248836517334e-01 2.306811660528182983e-01 -1.641290485858917236e-01 -1.969261765480041504e-01 -1.188888773322105408e-01 -1.095525696873664856e-01 2.910703420639038086e-01 -5.664294213056564331e-02 4.396938532590866089e-02 -3.436407446861267090e-02 -2.321354150772094727e-01 -2.474031448364257812e-01 6.457939743995666504e-02 5.944183096289634705e-02 -6.964498013257980347e-02 8.339758217334747314e-02 1.562446951866149902e-01 2.269070446491241455e-01 1.506532430648803711e-01 -9.626797586679458618e-02
-1.098961830139160156e-01 2.635884582996368408e-01 -6.280352920293807983e-02 -1.856641918420791626e-01 8.510751649737358093e-03 -3.277121577411890030e-03 2.742396295070648193e-01 -1.025820225477218628e-01 -1.082923039793968201e-01 -1.598365753889083862e-01 1.729215532541275024e-01 -6.960456818342208862e-02 -3.239565789699554443e-01 -2.280761748552322388e-01 -1.297536194324493408e-01 -3.824765086174011230e-01 -5.977409332990646362e-02 -3.261146694421768188e-02 4.112673103809356689e-01 -7.637090981006622314e-03 -4.675671458244323730e-02 -1.083332207053899765e-02 3.727360814809799194e-02 1.260990742594003677e-02 -2.359409332275390625e-01 1.147158294916152954e-01 -1.591618210077285767e-01 3.315564990043640137e-02 2.025717049837112427e-01 -1.309678107500076294e-01 2.648159861564636230e-01 2.897969074547290802e-02
8.822391182184219360e-02 -1.196764260530471802e-01 4.340263828635215759e-02 -1.090708747506141663e-01 -2.022684365510940552e-01 1.840072125196456909e-01 4.221911355853080750e-02 -1.192162334918975830e-01 1.050550788640975952e-01 -1.180390417575836182e-01 2.483686208724975586e-01 1.357567124068737030e-02 -3.222866654396057129e-01 4.332406818866729736e-01 -1.765211075544357300e-01 6.993646919727325439e-02 -9.469483979046344757e-03 -4.138669073581695557e-01 -1.731750667095184326e-01 5.971920490264892578e-02 4.730428755283355713e-02 -7.417779415845870972e-03 -3.524291813373565674e-01 -2.063864022493362427e-01 2.366263419389724731e-02 1.389652490615844727e-01 -2.371836155652999878e-01 2.001207880675792694e-02 5.269917100667953491e-02 -5.118951667100191116e-03 4.716787114739418030e-02 -5.751449987292289734e-02
-1.328356415033340454e-01 2.723723053932189941e-01 1.310535222291946411e-01 -1.605810075998306274e-01 -1.411512196063995361e-01 3.522392362356185913e-02 2.094573974609375000e-01 1.661502420902252197e-01 1.741797477006912231e-02 4.546275362372398376e-02 1.696298420429229736e-01 -7.465786486864089966e-02 -3.272780776023864746e-01 -3.242440819740295410e-01 -5.807743966579437256e-02 -2.722367346286773682e-01 -6.919744610786437988e-02 1.152751445770263672e-01 4.203449487686157227e-01 9.218844026327133179e-02 -2.292058430612087250e-02 -9.281519800424575806e-02 1.070421785116195679e-01 -2.416787743568420410e-01 -8.283979445695877075e-02 3.102604746818542480e-01 -2.110554128885269165e-01 -7.742080092430114746e-02 9.657379984855651855e-02 -1.381778158247470856e-02 -2.459952048957347870e-02 7.613539695739746094e-03
-1.863542348146438599e-01 7.566935569047927856e-02 2.051868289709091187e-01 -4.657229483127593994e-01 -1.304847886785864830e-03 2.270075529813766479e-01 -7.973096519708633423e-02 1.083224117755889893e-01 8.599811792373657227e-02 3.246269654482603073e-03 1.252963021397590637e-02 5.505251884460449219e-02 3.473031148314476013e-02 -2.020122483372688293e-02 -2.390182204544544220e-02 -1.962441354990005493e-01 -4.425085149705410004e-03 -7.355646789073944092e-02 2.395829856395721436e-01 3.058327734470367432e-01 9.440425038337707520e-02 -1.726268678903579712e-01 -2.895681262016296387e-01 -1.696237474679946899e-01 -1.726769357919692993e-01 -1.136281862854957581e-01 -2.683540582656860352e-01 1.337822526693344116e-01 -1.391678452491760254e-01 1.164852380752563477e-01 3.036658763885498047e-01 1.189236417412757874e-01
3.310830295085906982e-01 2.284118980169296265e-01 6.799528002738952637e-02 -2.170209586620330811e-01 6.029212474822998047e-02 6.916736811399459839e-02 1.284299939870834351e-01 1.841745227575302124e-01 1.024666726589202881e-01 7.083749771118164062e-02 1.555330771952867508e-02 5.169726908206939697e-02 -1.528328806161880493e-01 -8.845964074134826660e-02 -2.636518180370330811e-01 -3.453025817871093750e-01 -5.848604440689086914e-02 -3.182202577590942383e-01 2.204531133174896240e-01 -9.662333875894546509e-03 1.002641692757606506e-01 1.865501254796981812e-01 -1.908228397369384766e-01 -2.946515679359436035e-01 -1.408718246966600418e-02 9.682083129882812500e-02 -2.143552005290985107e-01 -1.216362193226814270e-01 -1.632179468870162964e-01 -4.134929925203323364e-02 1.315785348415374756e-01 2.277111262083053589e-01
1.476428061723709106e-01 -1.070843562483787537e-01 9.386297315359115601e-02 -3.344555795192718506e-01 -2.266222387552261353e-01 2.810049355030059814e-01 -8.462411910295486450e-02 6.006301846355199814e-03 -5.893856287002563477e-02 -2.071023285388946533e-01 5.676788091659545898e-02 -8.242046087980270386e-02 -3.739236891269683838e-01 8.518627285957336426e-02 -1.019117534160614014e-01 8.157217502593994141e-02 -2.126138508319854736e-01 -1.375592034310102463e-02 7.725999504327774048e-02 1.381589621305465698e-01 -1.749538779258728027e-01 5.224861204624176025e-02 -2.327925264835357666e-01 4.026385769248008728e-02 -2.383591383695602417e-01 9.659290313720703125e-02 -2.101154774427413940e-01 3.294981122016906738e-01 -1.030235271900892258e-02 2.335285544395446777e-01 1.630175858736038208e-01 -1.684222519397735596e-01
2.567994296550750732e-01 -1.512556970119476318e-01 2.028094828128814697e-01 -1.963064372539520264e-01 1.600342690944671631e-01 -1.398372948169708252e-01 -6.825339794158935547e-02 5.184734240174293518e-02 -1.305079460144042969e-01 -1.716637983918190002e-02 2.560671865940093994e-01 4.797456786036491394e-02 -3.192558288574218750e-01 -5.284115672111511230e-02 -2.313927412033081055e-01 -1.399670392274856567e-01 -2.699045464396476746e-02 1.148241385817527771e-01 4.103518426418304443e-01 -6.276226043701171875e-02 -1.884146183729171753e-01 1.076108887791633606e-01 -1.881430596113204956e-01 -1.918718367815017700e-01 1.221597939729690552e-02 7.820701599121093750e-02 -3.042221665382385254e-01 1.321481764316558838e-01 2.703617215156555176e-01 -1.090360209345817566e-01 -7.741482695564627647e-04 9.564898908138275146e-02
5.193733796477317810e-02 7.400473952293395996e-02 1.604213118553161621e-01 -2.629915177822113037e-01 -1.018330156803131104e-01 1.394332796335220337e-01 1.925881356000900269e-01 1.254238784313201904e-01 -1.443606317043304443e-01 -4.134897515177726746e-02 -1.409301459789276123e-01 2.075381875038146973e-01 -2.211689800024032593e-01 1.491013616323471069e-01 -1.257673799991607666e-01 -1.857676357030868530e-01 -2.323401272296905518e-01 -1.937425136566162109e-01 4.258570373058319092e-01 5.937268957495689392e-02 -4.173374921083450317e-02 -3.310295566916465759e-02 -2.517549693584442139e-01 -2.414497137069702148e-01 6.154268980026245117e-02 2.289097160100936890e-01 -2.144544720649719238e-01 -8.403266221284866333e-02 -4.074125736951828003e-02 -7.789796590805053711e-02 1.128327772021293640e-01 -2.769915163516998291e-01
6.457182019948959351e-02 -7.543812971562147141e-03 2.388268560171127319e-01 -3.548108637332916260e-01 -8.934103697538375854e-02 3.650481700897216797e-01 -1.411980688571929932e-01 -1.661303192377090454e-01 8.835461735725402832e-02 -8.558732271194458008e-02 9.034301340579986572e-02 -9.473425894975662231e-02 -3.418300151824951172e-01 -4.362382739782333374e-02 7.058390229940414429e-02 7.890440523624420166e-02 1.162459924817085266e-01 -2.625481970608234406e-02 4.602650552988052368e-02 9.159423410892486572e-02 -2.286436408758163452e-01 2.728679478168487549e-01 -1.562824100255966187e-01 -2.373027950525283813e-01 -4.337108880281448364e-02 1.353765726089477539e-01 -2.300522923469543457e-01 2.563046514987945557e-01 -2.667944692075252533e-02 -2.965432405471801758e-01 4.668201506137847900e-02 2.076625823974609375e-03
2.119721025228500366e-01 -2.462665736675262451e-01 -2.038115821778774261e-02 -3.410060107707977295e-01 -1.445920765399932861e-01 1.836580187082290649e-01 -5.268125236034393311e-02 9.935529530048370361e-02 9.968432784080505371e-02 1.485219299793243408e-01 1.550771743059158325e-01 1.203219499439001083e-02 -3.875478804111480713e-01 -9.707743674516677856e-02 -2.379472404718399048e-01 -8.133574388921260834e-03 -9.671117365360260010e-02 -8.393634110689163208e-03 2.713504731655120850e-01 -1.713895648717880249e-01 -6.797462701797485352e-02 -1.785968095064163208e-01 -1.258799880743026733e-01 9.129761159420013428e-02 -3.899561166763305664e-01 2.072605639696121216e-01 4.382322356104850769e-02 -1.320244371891021729e-01 -1.570264995098114014e-02 1.506854295730590820e-01 -4.754776880145072937e-02 1.588395088911056519e-01
1.674857139587402344e-01 -6.491633504629135132e-02 5.924756079912185669e-02 -2.550432682037353516e-01 1.024335399270057678e-01 3.081961870193481445e-01 -1.659189611673355103e-01 9.967444464564323425e-03 -8.999144285917282104e-02 8.884114027023315430e-02 -3.169209882616996765e-02 1.442353278398513794e-01 -5.646160840988159180e-01 -2.014167606830596924e-02 -1.014581471681594849e-01 -2.230383753776550293e-01 -2.332585304975509644e-01 4.871395602822303772e-02 1.501374095678329468e-01 1.325447708368301392e-01 1.198687106370925903e-01 8.720302581787109375e-02 9.086587466299533844e-03 2.403601072728633881e-02 -4.765211418271064758e-02 2.178344875574111938e-01 -1.506613660603761673e-02 -1.745162904262542725e-01 1.674721390008926392e-01 1.589103490114212036e-01 3.688868880271911621e-02 3.073174655437469482e-01
3.244739770889282227e-02 -1.009403392672538757e-01 -1.556120365858078003e-01 -3.507206588983535767e-02 1.025878936052322388e-01 7.501526921987533569e-02 1.845701225101947784e-02 4.465830698609352112e-02 1.695877499878406525e-02 1.074565015733242035e-02 6.652661412954330444e-02 2.054963558912277222e-01 -1.327121555805206299e-01 -4.021344333887100220e-02 -2.973849475383758545e-01 -3.498035073280334473e-01 1.125817224383354187e-01 -1.336327344179153442e-01 2.830245196819305420e-01 -1.141871092841029167e-03 -2.273730188608169556e-01 1.295592486858367920e-01 -2.257242649793624878e-01 -7.072198390960693359e-02 -1.553033590316772461e-01 -4.966913536190986633e-02 -1.241812780499458313e-01 3.023118078708648682e-01 -4.272662475705146790e-02 -9.020975977182388306e-02 5.279689431190490723e-01 1.027186289429664612e-01
4.190418124198913574e-01 -2.023136913776397705e-01 3.281104564666748047e-01 -2.944270968437194824e-01 -8.548114448785781860e-02 2.655377686023712158e-01 4.484305530786514282e-02 -1.986310817301273346e-02 -1.137852519750595093e-01 -9.154409915208816528e-02 4.341448843479156494e-02 -8.041592687368392944e-02 -3.136002123355865479e-01 -7.562244683504104614e-02 -5.596580728888511658e-02 2.292521856725215912e-02 9.667105623520910740e-04 -1.194174587726593018e-01 -9.220652282238006592e-02 1.255868077278137207e-01 -3.086346983909606934e-01 1.806377321481704712e-01 -7.522719353437423706e-02 -9.020489454269409180e-02 -2.034220397472381592e-01 4.126587137579917908e-02 -2.470549941062927246e-01 2.374738454818725586e-01 8.493250608444213867e-02 -7.719098031520843506e-02 1.193515360355377197e-01 5.795701220631599426e-02
-1.115332841873168945e-01 -7.029171288013458252e-02 -2.183372974395751953e-01 -3.092249929904937744e-01 -1.870960891246795654e-01 1.941943019628524780e-01 3.564853966236114502e-01 1.564517617225646973e-01 -8.398577570915222168e-02 -1.061079427599906921e-01 3.330385684967041016e-01 -1.108909845352172852e-01 8.656409382820129395e-02 5.751533806324005127e-02 -1.754153333604335785e-02 -1.454170644283294678e-01 1.206548362970352173e-01 -1.426680758595466614e-02 6.383512914180755615e-02 1.395642906427383423e-01 2.024620473384857178e-01 -1.985439285635948181e-02 -8.992092311382293701e-02 -2.522567808628082275e-01 -3.401626348495483398e-01 1.677382588386535645e-01 -2.255873978137969971e-01 -5.259495601058006287e-02 2.876079827547073364e-02 1.101198717951774597e-01 2.394428998231887817e-01 1.485457271337509155e-01
-2.542418837547302246e-01 1.630882769823074341e-01 1.777753829956054688e-01 -2.230317145586013794e-01 5.621434748172760010e-02 3.952705115079879761e-02 9.422346949577331543e-02 -8.548178710043430328e-03 -2.826130390167236328e-01 -3.440266847610473633e-02 1.679054647684097290e-01 -1.100965961813926697e-01 -3.317503929138183594e-01 1.609531044960021973e-02 -3.523893058300018311e-01 -1.945766508579254150e-01 2.636470198631286621e-01 -4.972336068749427795e-02 4.984026402235031128e-02 2.244648486375808716e-01 -3.162616491317749023e-01 -1.951801031827926636e-02 4.845385625958442688e-02 -2.463559359312057495e-01 2.113446779549121857e-02 1.266944222152233124e-02 1.145589202642440796e-01 -5.668785050511360168e-02 -1.457544416189193726e-01 9.093900024890899658e-02 2.532710134983062744e-01 1.453360319137573242e-01
-2.064987123012542725e-01 -2.053991705179214478e-01 -1.996959894895553589e-01 -2.935491204261779785e-01 -1.320373117923736572e-01 2.503633201122283936e-01 1.211669445037841797e-01 8.263643831014633179e-02 -4.378983750939369202e-02 1.747261583805084229e-01 -3.327514603734016418e-02 -2.211087495088577271e-01 5.941339582204818726e-02 -1.748565733432769775e-01 -1.117967441678047180e-01 -1.333762891590595245e-02 -1.459789276123046875e-01 -7.916203141212463379e-02 9.205904603004455566e-02 1.432917267084121704e-01 9.698684513568878174e-02 7.084524631500244141e-02 -1.719488352537155151e-01 -4.515457153320312500e-01 -2.024193406105041504e-01 1.363201886415481567e-01 -1.952781230211257935e-01 1.680480837821960449e-01 1.285813748836517334e-01 1.314090192317962646e-01 2.430805563926696777e-01 1.870307028293609619e-01
6.983508169651031494e-02 -6.633048504590988159e-02 -8.648944646120071411e-02 -6.351821124553680420e-02 -3.475817292928695679e-02 1.305081844329833984e-01 -1.339580714702606201e-01 -2.204898595809936523e-01 3.201365238055586815e-03 -1.955166161060333252e-01 -9.699976444244384766e-02 -1.763658225536346436e-01 -5.261824727058410645e-01 -4.673062940128147602e-04 -4.448969662189483643e-01 -2.662572860717773438e-01 -1.055371612310409546e-01 -1.769282668828964233e-01 1.228848323225975037e-01 1.310957670211791992e-01 2.477537468075752258e-02 -6.787622720003128052e-02 -5.710635334253311157e-02 3.640349488705396652e-03 -1.063645482063293457e-01 3.291063942015171051e-03 -2.265634539071470499e-04 -1.839659512042999268e-01 1.506138592958450317e-01 1.764187365770339966e-01 2.931092977523803711e-01 -4.300022497773170471e-02
1.484219580888748169e-01 -6.098869442939758301e-02 -3.570386022329330444e-02 -1.088386476039886475e-01 2.467654496431350708e-01 3.562229871749877930e-02 -1.479345411062240601e-01 2.984950244426727295e-01 -6.845024228096008301e-02 -8.259334415197372437e-02 2.124805152416229248e-01 -1.526813656091690063e-01 -3.689273893833160400e-01 2.326168864965438843e-01 -3.160553425550460815e-02 -8.593317866325378418e-02 7.727603614330291748e-02 2.115044929087162018e-02 2.233600616455078125e-01 2.360105067491531372e-01 -3.149139881134033203e-01 -1.426293700933456421e-01 4.634275659918785095e-02 -2.086245268583297729e-01 1.329915076494216919e-01 2.342178374528884888e-01 -1.131402552127838135e-01 2.224296331405639648e-01 7.986087352037429810e-02 -1.757608354091644287e-01 1.862400919198989868e-01 1.595165580511093140e-01
1.603217795491218567e-02 2.670584917068481445e-01 7.529280334711074829e-02 -7.416052371263504028e-02 -6.755319237709045410e-02 -6.986327469348907471e-02 2.471097409725189209e-01 1.089320406317710876e-01 1.072518527507781982e-03 -1.032038405537605286e-01 1.727247834205627441e-01 -7.366920262575149536e-02 -4.972894787788391113e-01 -1.773856133222579956e-01 1.517916913144290447e-03 -2.290945202112197876e-01 6.288882344961166382e-02 1.247691456228494644e-02 3.038332760334014893e-01 1.237482875585556030e-01 -7.058047503232955933e-02 -3.234523907303810120e-02 -4.395496100187301636e-02 -2.415841370820999146e-01 -3.271038532257080078e-01 2.158907949924468994e-01 -2.258891612291336060e-01 6.676416099071502686e-02 6.714694947004318237e-02 4.131839424371719360e-02 -2.148104086518287659e-02 -2.527640759944915771e-01
1.385575681924819946e-01 -8.526172488927841187e-02 4.215074703097343445e-02 -3.201656043529510498e-01 -1.129154264926910400e-01 1.553537547588348389e-01 -1.203722059726715088e-01 1.223532333970069885e-01 4.999370500445365906e-02 -1.291485577821731567e-01 -1.305913180112838745e-01 -2.536414563655853271e-01 -1.440237462520599365e-01 -9.824946522712707520e-02 -2.931372821331024170e-01 2.822226844727993011e-02 3.496606349945068359e-01 -1.339351385831832886e-01 -1.059907153248786926e-01 7.109555602073669434e-02 -5.838211998343467712e-02 3.244766965508460999e-02 -2.721486985683441162e-01 -4.401356279850006104e-01 -1.582776755094528198e-01 2.578545212745666504e-01 -2.724908478558063507e-02 -1.024165973067283630e-01 1.300270110368728638e-01 -5.371787399053573608e-02 1.818362474441528320e-01 -2.918250113725662231e-02
1.372510343790054321e-01 1.000478044152259827e-01 7.288808375597000122e-02 -8.011795580387115479e-02 9.462857246398925781e-02 -4.784322157502174377e-02 7.189331203699111938e-02 -3.055121377110481262e-02 -2.934881150722503662e-01 -1.050152033567428589e-01 2.053070962429046631e-01 -1.156193837523460388e-01 -3.348916172981262207e-01 7.501261681318283081e-02 1.658552885055541992e-01 -3.134974837303161621e-01 -9.401440620422363281e-02 9.714253246784210205e-02 1.257538348436355591e-01 2.573528699576854706e-02 -2.128836363554000854e-01 9.097217023372650146e-02 -9.849731624126434326e-02 -3.493636548519134521e-01 -1.131847724318504333e-01 3.957473337650299072e-01 -2.663510441780090332e-01 -1.381005393341183662e-03 1.859412789344787598e-01 -1.324078142642974854e-01 6.369718909263610840e-02 1.708413660526275635e-01
-9.179084748029708862e-02 -4.113152623176574707e-02 1.282800883054733276e-01 -1.021081209182739258e-01 8.910060673952102661e-02 2.721969783306121826e-01 1.568363904953002930e-01 -3.120467066764831543e-01 -2.794675230979919434e-01 -8.965861797332763672e-02 2.749394476413726807e-01 -2.744539082050323486e-01 -1.771769225597381592e-01 -2.774167954921722412e-01 -3.358041048049926758e-01 7.339678704738616943e-02 -8.740966767072677612e-02 2.857919037342071533e-02 1.115089282393455505e-01 8.887566626071929932e-02 -1.696946918964385986e-01 -3.112360239028930664e-01 4.897160455584526062e-02 -1.228416860103607178e-01 -1.077564582228660583e-01 -9.090951085090637207e-02 -1.612700521945953369e-01 3.421097248792648315e-02 -1.649232208728790283e-02 -2.580664120614528656e-02 1.972160786390304565e-01 1.913369894027709961e-01
-7.987670600414276123e-02 -7.071822136640548706e-02 2.095168530941009521e-01 -2.217203229665756226e-01 2.786969840526580811e-01 1.330613642930984497e-01 -1.845326460897922516e-02 1.005347222089767456e-01 -1.387083679437637329e-01 7.997605949640274048e-02 2.006007730960845947e-01 -2.991115152835845947e-01 -2.683713138103485107e-01 -2.329162806272506714e-01 -2.271109074354171753e-01 -1.820257306098937988e-02 1.695796400308609009e-01 -1.207641363143920898e-01 1.752080023288726807e-01 -1.019239947199821472e-01 -2.976506054401397705e-01 -4.515471681952476501e-02 -6.801079213619232178e-02 -1.940512508153915405e-01 -1.904034018516540527e-01 -1.169350817799568176e-01 -4.224124923348426819e-02 -4.819032922387123108e-02 -2.333684712648391724e-01 7.466057687997817993e-02 3.191224038600921631e-01 1.515126973390579224e-01
-2.753796055912971497e-02 1.432109624147415161e-02 8.632375299930572510e-02 -3.034663200378417969e-01 -1.342754662036895752e-01 3.407835066318511963e-01 -8.082645386457443237e-02 9.790888428688049316e-02 2.675719559192657471e-01 -1.228076070547103882e-01 -5.382339004427194595e-03 -1.383997499942779541e-01 -2.036988735198974609e-01 -1.438864916563034058e-01 -3.148254156112670898e-01 4.451168701052665710e-02 8.362368494272232056e-02 2.412103116512298584e-02 8.534011989831924438e-02 1.452556550502777100e-01 -7.854117080569267273e-03 -2.856107056140899658e-01 -2.414389550685882568e-01 -5.937478318810462952e-02 -1.906426250934600830e-01 -6.675438582897186279e-02 -3.942731320858001709e-01 -1.395619660615921021e-01 7.389176636934280396e-02 -5.662676319479942322e-02 2.554470002651214600e-01 1.048719510436058044e-01
-1.100528463721275330e-01 1.151536107063293457e-01 -2.213416695594787598e-01 -1.183215752243995667e-01 -8.876051753759384155e-02 1.464745551347732544e-01 1.794810444116592407e-01 1.102459710091352463e-02 4.638193175196647644e-02 8.299789577722549438e-02 3.791610002517700195e-01 -1.013847813010215759e-01 -1.955970972776412964e-01 -1.074689328670501709e-01 4.286325536668300629e-03 -1.732519567012786865e-01 5.067915841937065125e-02 -3.884967043995857239e-02 3.976830542087554932e-01 -7.653662562370300293e-02 5.512667447328567505e-02 -2.428141534328460693e-01 -9.738650172948837280e-02 2.821243368089199066e-02 -2.414451688528060913e-01 1.630050837993621826e-01 -4.258706569671630859e-01 1.174101456999778748e-01 2.329033762216567993e-01 -8.273518085479736328e-02 1.046809703111648560e-01 1.208880096673965454e-01
1.012780293822288513e-01 -2.510664798319339752e-02 8.268282562494277954e-02 -2.459492534399032593e-01 -6.905395537614822388e-02 2.650053203105926514e-01 -2.340372204780578613e-01 1.350929290056228638e-01 -5.846589803695678711e-02 1.504621654748916626e-01 4.732826054096221924e-01 -4.810424149036407471e-02 -2.177726328372955322e-01 -1.640566438436508179e-02 -3.012101352214813232e-01 1.203415542840957642e-01 1.906239390373229980e-01 -1.810316145420074463e-01 -1.053220708854496479e-03 1.210000663995742798e-01 2.607064545154571533e-01 2.430330961942672729e-01 1.472730934619903564e-01 -2.351670563220977783e-01 -1.691754907369613647e-01 8.568610250949859619e-02 -1.154917031526565552e-01 -3.717610612511634827e-02 1.076164022088050842e-01 1.306436806917190552e-01 3.018522076308727264e-02 -2.174714766442775726e-02
-1.517021562904119492e-02 -7.482493668794631958e-02 2.226710878312587738e-02 -2.992210984230041504e-01 -1.796445101499557495e-01 1.568038463592529297e-01 -9.467505663633346558e-02 -1.406083554029464722e-01 1.242208182811737061e-01 2.585138082504272461e-01 1.829004734754562378e-01 -1.853300482034683228e-01 -1.257397979497909546e-01 6.410934776067733765e-02 -3.623281046748161316e-02 -2.640267461538314819e-02 -1.220438703894615173e-01 -2.228774577379226685e-01 2.095203101634979248e-01 2.167238593101501465e-01 -9.556367993354797363e-02 -6.661292165517807007e-02 -1.650412678718566895e-01 1.053314581513404846e-01 -6.917597353458404541e-02 2.748056948184967041e-01 -4.000644385814666748e-01 1.444333493709564209e-01 3.389052748680114746e-01 -9.367563575506210327e-02 9.726148843765258789e-02 2.119194269180297852e-01
1.996944099664688110e-02 -4.160823225975036621e-01 8.032379299402236938e-02 -2.054180502891540527e-01 -2.816590666770935059e-01 2.438289076089859009e-01 4.226816445589065552e-02 -1.546438783407211304e-01 6.341055035591125488e-02 7.612420711666345596e-03 1.092660129070281982e-01 -2.207093536853790283e-01 -1.581413298845291138e-01 -3.061517328023910522e-02 -1.097577810287475586e-01 -2.144320607185363770e-01 8.595015853643417358e-02 -2.159624546766281128e-01 3.096528053283691406e-01 4.378160834312438965e-02 -1.799060218036174774e-02 9.016349166631698608e-02 -3.418722748756408691e-02 -1.238997280597686768e-01 -4.760626330971717834e-02 1.493036895990371704e-01 -1.759856641292572021e-01 1.031970083713531494e-01 2.253392487764358521e-01 -5.464508011937141418e-02 1.221015304327011108e-01 3.911330997943878174e-01
-2.116845250129699707e-01 7.031290233135223389e-02 1.477718167006969452e-02 -3.824217915534973145e-01 1.594412326812744141e-01 2.252909243106842041e-01 9.019874781370162964e-02 1.413457989692687988e-01 -4.560923203825950623e-02 -1.539003252983093262e-01 1.109926700592041016e-01 -1.913555264472961426e-01 -4.034992456436157227e-01 -1.410868316888809204e-01 -1.898057907819747925e-01 -2.638003528118133545e-01 2.208789251744747162e-02 -3.339086100459098816e-02 5.485915392637252808e-02 1.628560423851013184e-01 -6.097247451543807983e-02 -4.127055108547210693e-01 -2.028152793645858765e-01 1.304325610399246216e-01 9.868465363979339600e-03 -5.481316149234771729e-02 1.155501678586006165e-01 1.884510964155197144e-01 -6.002721935510635376e-02 -4.784611985087394714e-02 1.173727661371231079e-01 3.862693160772323608e-02
-9.715227037668228149e-02 9.143547154963016510e-03 4.579551890492439270e-02 -3.075408041477203369e-01 6.937974598258733749e-03 3.850719332695007324e-01 -3.154988214373588562e-02 -2.504790425300598145e-01 -7.606209069490432739e-02 4.505194351077079773e-02 2.773279547691345215e-01 -6.833317130804061890e-02 -2.066500037908554077e-01 1.488682776689529419e-01 -3.227087855339050293e-01 -1.985848248004913330e-01 7.001031935214996338e-02 -1.235994175076484680e-01 -1.606570482254028320e-01 -1.285354942083358765e-01 2.074256911873817444e-02 -1.854352504014968872e-01 1.692987419664859772e-02 -6.854239106178283691e-02 -3.617908060550689697e-01 6.032738089561462402e-02 1.599997133016586304e-01 9.209521114826202393e-02 2.345306128263473511e-01 -8.749832212924957275e-02 -9.075360745191574097e-02 2.051232904195785522e-01
-3.838872537016868591e-02 -2.216411381959915161e-02 -2.853125706315040588e-02 -6.420060247182846069e-02 1.337054371833801270e-01 1.273092031478881836e-01 6.694560497999191284e-02 -2.285891771316528320e-01 3.908633440732955933e-02 -9.444619715213775635e-02 5.160268023610115051e-02 1.112798154354095459e-01 -4.325422942638397217e-01 -1.642906963825225830e-01 -2.942552268505096436e-01 -1.048102900385856628e-01 2.270298004150390625e-01 -2.368666976690292358e-01 3.224945664405822754e-01 -2.123959511518478394e-01 9.407176822423934937e-02 -1.503411866724491119e-02 1.293253302574157715e-01 -2.738309204578399658e-01 -2.161073386669158936e-01 3.178662657737731934e-01 -9.796441346406936646e-02 1.192689687013626099e-01 -2.143131336197257042e-03 -1.379203945398330688e-01 -8.802089840173721313e-02 -9.615286439657211304e-02
-5.162805691361427307e-02 -7.726422697305679321e-02 1.889300793409347534e-01 -4.379423260688781738e-01 1.752586513757705688e-01 -6.344830244779586792e-02 1.841244660317897797e-02 2.973010838031768799e-01 -7.447887212038040161e-02 -1.965961605310440063e-01 1.526713520288467407e-01 -1.272708922624588013e-01 -1.373306363821029663e-01 -2.043994367122650146e-01 -2.065959870815277100e-01 -1.891008950769901276e-02 1.783427298069000244e-01 -2.329871356487274170e-01 -5.384054500609636307e-03 5.934399366378784180e-02 -2.862828969955444336e-01 -1.175495684146881104e-01 -8.584601432085037231e-02 -1.005456671118736267e-01 -1.460694223642349243e-01 -1.069773803465068340e-03 -1.944528222084045410e-01 1.811168491840362549e-01 -1.184604242444038391e-01 1.820267438888549805e-01 3.221445381641387939e-01 8.506297320127487183e-02
3.927585855126380920e-02 -1.196213066577911377e-01 -4.932975769042968750e-02 -3.639173209667205811e-01 9.808862209320068359e-02 1.643974184989929199e-01 -6.916061043739318848e-02 6.832291185855865479e-02 -4.179138690233230591e-02 -3.309500589966773987e-02 -1.800229102373123169e-01 -1.495254784822463989e-02 -3.139392137527465820e-01 1.358929872512817383e-01 -3.129152813926339149e-03 -3.281371891498565674e-01 -2.321514338254928589e-01 -2.193827629089355469e-01 3.941055238246917725e-01 9.280622005462646484e-02 -1.855262219905853271e-01 -1.504225283861160278e-01 -3.142864704132080078e-01 6.910050287842750549e-03 2.871681749820709229e-02 2.145140618085861206e-01 4.775345697999000549e-02 1.784828007221221924e-01 -1.857561245560646057e-02 1.119872927665710449e-01 1.283610910177230835e-01 -1.040743812918663025e-01
4.126726463437080383e-02 5.439906194806098938e-02 3.427874296903610229e-02 -2.596615850925445557e-01 -3.058997094631195068e-01 1.203139424324035645e-01 -5.883834138512611389e-02 1.377255767583847046e-01 -1.401391476392745972e-01 1.247288137674331665e-01 7.544042170047760010e-02 5.124946683645248413e-02 -3.441004753112792969e-01 8.688579499721527100e-02 -1.709973067045211792e-01 7.935669273138046265e-02 -3.698761761188507080e-01 -2.453003823757171631e-01 1.724774390459060669e-02 -1.287477314472198486e-01 -1.431544125080108643e-01 1.760408580303192139e-01 -1.086694374680519104e-01 -1.625924557447433472e-01 -3.235478103160858154e-01 -2.302411757409572601e-02 4.458969458937644958e-02 3.397046402096748352e-02 -8.608184009790420532e-02 -3.039983808994293213e-01 2.776519656181335449e-01 -4.897086694836616516e-02
3.599345218390226364e-03 5.475550517439842224e-02 -4.831980541348457336e-02 -5.225253850221633911e-02 5.262761935591697693e-02 3.177377581596374512e-01 -8.081778883934020996e-02 -1.046922206878662109e-01 -2.239651083946228027e-01 -9.213984012603759766e-02 1.758881360292434692e-01 9.723681956529617310e-02 -3.058639466762542725e-01 -2.481005899608135223e-02 -5.210967361927032471e-02 -2.217430919408798218e-01 -9.476587176322937012e-02 -4.183412343263626099e-02 7.877302914857864380e-02 1.750382632017135620e-01 1.865573674440383911e-01 3.626942262053489685e-02 -2.721710801124572754e-01 -1.277472674846649170e-01 -4.555566906929016113e-01 2.290503382682800293e-01 2.304024696350097656e-01 -2.677597999572753906e-01 -1.453412473201751709e-01 -2.178079076111316681e-02 6.682129204273223877e-02 2.016911059617996216e-01
1.630169153213500977e-01 1.663930118083953857e-01 -6.131031364202499390e-02 -1.002607718110084534e-01 -1.479004621505737305e-01 8.377461880445480347e-02 2.265411317348480225e-01 1.903327703475952148e-01 2.445757985115051270e-01 -9.072435647249221802e-02 2.252351343631744385e-01 2.598116733133792877e-02 -2.841296195983886719e-01 -2.916031226050108671e-04 -4.586720168590545654e-01 -1.402404755353927612e-01 -1.612043231725692749e-01 -4.684576392173767090e-02 2.681478299200534821e-02 -5.937819555401802063e-02 5.613230168819427490e-02 8.393125608563423157e-03 -2.070055156946182251e-02 -3.855417668819427490e-01 3.870245069265365601e-02 3.189163506031036377e-01 -1.433982849121093750e-01 9.177445620298385620e-02 -1.554467678070068359e-01 -1.091238185763359070e-01 1.740133971907198429e-03 1.796437352895736694e-01
-5.715271830558776855e-02 -1.828081309795379639e-01 -8.443581312894821167e-02 -2.856773138046264648e-01 -3.891250491142272949e-02 2.339689880609512329e-01 3.998666629195213318e-02 -6.904500722885131836e-02 2.961130999028682709e-02 1.150397658348083496e-01 1.491881161928176880e-01 -2.893097400665283203e-01 -1.164958775043487549e-01 1.790174096822738647e-01 -1.566227376461029053e-01 -4.177752137184143066e-01 7.307504862546920776e-02 4.105374589562416077e-02 1.713950335979461670e-01 1.513907164335250854e-01 2.147753089666366577e-01 1.047411337494850159e-01 5.446521192789077759e-02 -1.004790961742401123e-01 -3.307303488254547119e-01 2.833219468593597412e-01 -2.523039281368255615e-01 -7.208896428346633911e-02 2.230549603700637817e-01 5.509285256266593933e-02 7.304791361093521118e-02 3.291611000895500183e-02
2.497070580720901489e-01 -1.675412356853485107e-01 1.037808433175086975e-01 -9.981357492506504059e-03 2.599570453166961670e-01 1.643947511911392212e-01 -1.863771826028823853e-01 1.404907405376434326e-01 -3.609246388077735901e-02 5.013595893979072571e-02 1.992247253656387329e-01 5.997854098677635193e-02 -1.188993602991104126e-01 -3.864335268735885620e-02 -1.194476559758186340e-01 -2.657095193862915039e-01 -4.805177822709083557e-02 -2.515822350978851318e-01 2.652061283588409424e-01 4.401816800236701965e-02 -1.986328959465026855e-01 -2.819099090993404388e-02 2.519962005317211151e-02 3.265767917037010193e-02 -2.458142936229705811e-01 4.127050936222076416e-01 -4.453124478459358215e-03 1.494681835174560547e-01 1.631341129541397095e-01 -1.807941347360610962e-01 2.979497015476226807e-01 1.449661701917648315e-01
-6.625979673117399216e-03 -2.037107497453689575e-01 -8.758834004402160645e-02 -9.013205021619796753e-02 1.523575037717819214e-01 4.353446662425994873e-01 5.912846699357032776e-02 8.830447494983673096e-02 4.913008771836757660e-03 1.254000812768936157e-01 1.279789116233587265e-02 -1.622240990400314331e-01 -2.868610024452209473e-01 -3.961019217967987061e-03 -1.547876447439193726e-01 -3.456657519564032555e-03 -1.389800310134887695e-01 1.486878842115402222e-01 5.087243393063545227e-02 1.048807650804519653e-01 1.240200176835060120e-01 -8.801828324794769287e-02 6.886139512062072754e-02 -1.637529283761978149e-01 -3.898226618766784668e-01 1.357194781303405762e-01 -4.112938046455383301e-01 -2.412048280239105225e-01 -4.147354513406753540e-02 -1.255995333194732666e-01 1.976646333932876587e-01 -7.834573835134506226e-02
-6.532537937164306641e-02 -6.749969720840454102e-02 -5.543622374534606934e-02 -2.504205405712127686e-01 -1.430844068527221680e-01 3.415569663047790527e-01 9.232789278030395508e-02 -1.740700155496597290e-01 1.164030283689498901e-02 2.959985285997390747e-02 -1.028416007757186890e-01 -9.071667492389678955e-02 -3.395989239215850830e-01 1.903544664382934570e-01 -8.606211096048355103e-02 -6.680096685886383057e-02 -2.718966305255889893e-01 -2.432836294174194336e-01 2.862240672111511230e-01 1.279383003711700439e-01 -8.337160944938659668e-02 -7.778424303978681564e-03 -1.597770601511001587e-01 -1.323207020759582520e-01 1.215447187423706055e-01 2.469348013401031494e-01 -3.021605610847473145e-01 8.012878149747848511e-02 -1.015346199274063110e-01 3.098027408123016357e-01 -2.650261297821998596e-02 6.533083319664001465e-02
-1.782805845141410828e-02 -1.770195364952087402e-01 1.399361938238143921e-01 -8.593246340751647949e-02 9.445060789585113525e-02 8.932671695947647095e-02 -6.416462361812591553e-02 1.559067368507385254e-01 -7.579135149717330933e-02 1.416279822587966919e-01 1.371962428092956543e-01 1.033520177006721497e-01 -2.109642475843429565e-01 1.582908816635608673e-02 -1.389723122119903564e-01 -1.790013015270233154e-01 -1.711969524621963501e-01 -1.958137154579162598e-01 3.547564148902893066e-01 -2.323688268661499023e-01 1.109472438693046570e-01 1.383284572511911392e-02 -1.011662557721138000e-01 -9.143164381384849548e-03 -9.670536220073699951e-02 3.905836641788482666e-01 7.622612267732620239e-02 5.330082774162292480e-02 1.553822755813598633e-01 -4.758640006184577942e-02 5.158807635307312012e-01 1.059220284223556519e-01
-9.610906988382339478e-02 -3.083777986466884613e-02 4.932952672243118286e-02 -2.549599111080169678e-01 9.633800387382507324e-02 1.276505440473556519e-01 1.199184656143188477e-01 5.518682673573493958e-02 -4.016746878623962402e-01 -5.327213089913129807e-03 2.192756086587905884e-01 -1.971476078033447266e-01 -1.740284115076065063e-01 -1.262545436620712280e-01 -4.200007319450378418e-01 -1.604094505310058594e-01 9.656413644552230835e-02 -1.816784590482711792e-01 1.349135190248489380e-01 -1.739642024040222168e-02 -1.641923636198043823e-01 -1.782588362693786621e-01 -1.771301180124282837e-01 -1.019945144653320312e-01 -1.705894172191619873e-01 -6.516069173812866211e-02 -4.179701581597328186e-02 1.047752052545547485e-01 -2.300722897052764893e-01 1.697044670581817627e-01 1.846140921115875244e-01 2.438412159681320190e-01
-1.052958890795707703e-01 -1.757721751928329468e-01 -1.832701712846755981e-01 -2.944940626621246338e-01 -1.258150190114974976e-01 3.230833709239959717e-01 -1.908712238073348999e-01 3.153708577156066895e-02 1.556177884340286255e-01 1.087801605463027954e-01 -1.080166846513748169e-01 3.806877136230468750e-02 -1.256691962480545044e-01 -1.400990784168243408e-01 -1.682562530040740967e-01 -1.914268173277378082e-02 2.253217995166778564e-01 -6.535991281270980835e-02 4.023929312825202942e-02 1.862242221832275391e-01 6.172907352447509766e-02 6.066441163420677185e-02 -3.813459873199462891e-01 -2.649615406990051270e-01 -2.934168092906475067e-02 2.656554579734802246e-01 -2.930841594934463501e-02 -1.005799844861030579e-01 5.695189535617828369e-02 -2.279179096221923828e-01 3.381053209304809570e-01 2.060620673000812531e-02
5.539942532777786255e-02 -6.165310740470886230e-02 -1.526643186807632446e-01 -1.490748077630996704e-01 -2.310265228152275085e-02 3.512573242187500000e-01 1.255756318569183350e-01 1.605534255504608154e-01 -1.130436360836029053e-01 1.795539259910583496e-01 9.296420216560363770e-02 -3.437227383255958557e-02 -2.558962404727935791e-01 -1.126720663160085678e-02 -8.153858035802841187e-02 -1.636880040168762207e-01 7.098422944545745850e-02 6.569466739892959595e-02 -2.408850938081741333e-03 -1.515780389308929443e-01 1.331408023834228516e-01 8.617100864648818970e-02 6.672547012567520142e-02 -3.543976247310638428e-01 -4.504768550395965576e-01 -5.231304094195365906e-02 -1.289615631103515625e-01 -8.804867416620254517e-02 -2.739705145359039307e-01 -1.884904801845550537e-01 3.124347031116485596e-01 4.951623827219009399e-02
1.485887020826339722e-01 2.496469914913177490e-01 5.383040010929107666e-02 -6.452676653861999512e-02 -1.356579512357711792e-01 -2.779420092701911926e-02 1.255954205989837646e-01 1.649608165025711060e-01 3.396204859018325806e-02 -1.682776957750320435e-02 5.755008012056350708e-02 3.861667122691869736e-03 -4.531317651271820068e-01 -3.126118704676628113e-02 -4.145249724388122559e-01 -1.812516599893569946e-01 -5.417623370885848999e-02 -9.278940409421920776e-02 -1.440204977989196777e-01 2.211608365178108215e-02 1.210906878113746643e-01 2.795600157696753740e-04 -2.319737821817398071e-01 -1.837726533412933350e-01 3.169152140617370605e-02 3.069621622562408447e-01 -1.577824652194976807e-01 -1.086212098598480225e-01 -2.448450922966003418e-01 -2.360314726829528809e-01 2.545410580933094025e-02 2.176403999328613281e-01
3.022258281707763672e-01 9.791896492242813110e-02 9.423489123582839966e-02 -2.272586971521377563e-01 -1.281344890594482422e-01 -7.068465650081634521e-02 -2.255001291632652283e-02 3.194010630249977112e-02 -5.082727409899234772e-03 -2.070387154817581177e-01 2.170601040124893188e-01 1.071278471499681473e-03 -2.916055023670196533e-01 -1.173742786049842834e-01 -2.808652445673942566e-02 5.829235166311264038e-02 -8.992828428745269775e-02 -3.190686106681823730e-01 -3.234586038161069155e-04 1.029895991086959839e-01 -1.567223072052001953e-01 -1.674309819936752319e-01 -2.682653367519378662e-01 -7.025490701198577881e-02 -3.892599046230316162e-01 -1.236010994762182236e-02 -1.338949054479598999e-01 1.238037715665996075e-03 3.373588323593139648e-01 -2.126989662647247314e-01 1.393556892871856689e-01 1.566003262996673584e-01
3.288524597883224487e-02 -6.637939065694808960e-02 2.393688410520553589e-01 -1.602165997028350830e-01 2.000952661037445068e-01 -5.683783441781997681e-02 -3.542774543166160583e-02 9.496340155601501465e-02 -1.450290083885192871e-01 -1.626053601503372192e-01 1.066162139177322388e-01 -2.969700396060943604e-01 -3.586133420467376709e-01 3.375063836574554443e-02 -1.713760048151016235e-01 -1.487961411476135254e-01 1.451351493597030640e-01 1.061040684580802917e-01 1.907526999711990356e-01 1.578659415245056152e-01 -3.120444715023040771e-01 -1.340758651494979858e-01 7.598225027322769165e-02 -3.143812716007232666e-02 -3.846873715519905090e-02 1.489323973655700684e-01 -3.126061987131834030e-03 2.052103541791439056e-02 -3.681300906464457512e-03 2.530065923929214478e-02 4.361894726753234863e-01 3.145983815193176270e-01
-1.358503848314285278e-01 9.325362741947174072e-02 -9.693960845470428467e-02 -1.766976714134216309e-01 2.100071758031845093e-01 1.946401894092559814e-01 3.350290656089782715e-02 5.331017822027206421e-02 7.500451803207397461e-02 -7.085514068603515625e-02 1.590074300765991211e-01 1.696454882621765137e-01 -3.461779952049255371e-01 3.857804089784622192e-02 -1.632898896932601929e-01 -3.205907046794891357e-01 -2.314042896032333374e-01 -1.875908076763153076e-01 2.799264192581176758e-01 7.258332520723342896e-02 -1.773608028888702393e-01 2.927846014499664307e-01 -2.154180258512496948e-01 2.660739235579967499e-02 -5.373421683907508850e-02 2.208332121372222900e-01 -1.913278698921203613e-01 -2.512780427932739258e-01 8.626210503280162811e-03 -1.795241385698318481e-01 3.494942188262939453e-02 9.598871320486068726e-02
-6.811876595020294189e-02 -5.958440154790878296e-02 1.796677857637405396e-01 -4.216997623443603516e-01 -8.123561739921569824e-02 4.138101637363433838e-01 -1.378743946552276611e-01 -9.158162027597427368e-02 1.342801451683044434e-01 -1.911347806453704834e-01 6.992216408252716064e-02 -9.323865175247192383e-02 -1.383433938026428223e-01 -3.498615697026252747e-02 -2.139909118413925171e-01 -3.460104763507843018e-02 2.314647883176803589e-01 -1.995468288660049438e-01 8.236442506313323975e-02 1.800469607114791870e-01 -1.423330903053283691e-01 -3.039852678775787354e-01 -2.260231524705886841e-01 -1.136944815516471863e-01 -7.468923181295394897e-02 4.893266037106513977e-02 -3.168163299560546875e-01 -4.042311385273933411e-02 6.460679322481155396e-02 -9.864752739667892456e-02 8.057670295238494873e-02 -3.624109178781509399e-02
1.299704425036907196e-02 -2.681851759552955627e-02 -2.347237169742584229e-01 1.141219213604927063e-02 -3.107911050319671631e-01 4.260623361915349960e-03 3.602459654211997986e-02 -3.824980556964874268e-02 -2.047979980707168579e-01 -8.145547658205032349e-02 2.330110818147659302e-01 1.151989474892616272e-01 -2.355605214834213257e-01 -6.030097976326942444e-02 -1.439769268035888672e-01 -3.941311836242675781e-01 1.492809597402811050e-02 -1.478306502103805542e-01 -9.889812767505645752e-02 2.346929907798767090e-01 -8.956272900104522705e-02 4.444876685738563538e-03 5.930497869849205017e-02 -1.105816438794136047e-01 -1.469861418008804321e-01 4.898040890693664551e-01 -1.310899257659912109e-01 1.901300549507141113e-01 -8.182190358638763428e-02 -1.803598105907440186e-01 3.398164361715316772e-02 1.650129854679107666e-01
1.136840432882308960e-01 3.611752390861511230e-01 8.239972591400146484e-02 -1.446082741022109985e-01 -4.898280650377273560e-02 1.699444502592086792e-01 2.046889364719390869e-01 9.198366850614547729e-02 2.873184531927108765e-02 -1.297242939472198486e-01 -9.078820794820785522e-02 -1.714339405298233032e-01 -3.965806663036346436e-01 -1.967324018478393555e-01 -1.352831274271011353e-01 -1.695858538150787354e-01 2.095985971391201019e-02 1.982698962092399597e-02 1.920999735593795776e-01 1.685210913419723511e-01 -7.722205668687820435e-02 -5.870048329234123230e-02 -2.142992168664932251e-01 -1.769291162490844727e-01 -1.640407890081405640e-01 1.378269791603088379e-01 -1.151857450604438782e-01 1.795849502086639404e-01 4.078530371189117432e-01 -7.877856492996215820e-03 9.791656583547592163e-02 -1.696241796016693115e-01
-6.351251155138015747e-02 2.800819575786590576e-01 -2.662055008113384247e-02 -1.089764013886451721e-01 -2.438758462667465210e-01 -9.965939819812774658e-02 2.240839153528213501e-01 3.081804327666759491e-02 5.189723894000053406e-02 -1.188454478979110718e-01 1.653540730476379395e-01 -1.787906438112258911e-01 -3.998130559921264648e-01 -2.681363821029663086e-01 -6.034431979060173035e-03 -2.220710813999176025e-01 1.200953125953674316e-01 -1.568753272294998169e-01 8.532093465328216553e-02 -3.660180419683456421e-02 4.183681309223175049e-02 -4.611930251121520996e-02 -1.277147680521011353e-01 -2.208995632827281952e-02 3.648943081498146057e-02 2.258085459470748901e-01 -3.890604376792907715e-01 1.176005974411964417e-01 2.836051285266876221e-01 -6.733649224042892456e-02 2.335891574621200562e-01 -4.198128730058670044e-02
-1.428012400865554810e-01 -3.552427515387535095e-02 1.091204509139060974e-01 -3.446243405342102051e-01 9.372407943010330200e-02 1.155935004353523254e-01 7.734640687704086304e-02 7.185671478509902954e-02 -3.606998920440673828e-01 -1.089163646101951599e-01 1.269340217113494873e-01 -1.470216363668441772e-01 -2.926314175128936768e-01 -2.204879224300384521e-01 -3.757179975509643555e-01 -8.568198978900909424e-02 2.007418125867843628e-01 -1.763407438993453979e-01 7.427812367677688599e-02 -6.676837056875228882e-02 -2.005328834056854248e-01 -3.037942945957183838e-02 -5.408661440014839172e-02 -2.943431586027145386e-02 -1.811691671609878540e-01 -4.986750334501266479e-02 -8.185198903083801270e-02 1.112105175852775574e-01 -1.815088242292404175e-01 1.598028391599655151e-01 2.556514441967010498e-01 2.177590280771255493e-01
1.533685028553009033e-01 1.095422282814979553e-01 2.547695674002170563e-02 -3.247433006763458252e-01 -2.538698911666870117e-02 2.031534016132354736e-01 2.750874869525432587e-02 -2.478405646979808807e-02 6.428800523281097412e-02 1.586873978376388550e-01 2.905986607074737549e-01 -2.421357780694961548e-01 -9.107336401939392090e-02 -2.011287957429885864e-01 -1.651639789342880249e-01 7.793451100587844849e-02 -3.002633340656757355e-02 -3.202239274978637695e-01 1.648975610733032227e-01 1.185691356658935547e-01 1.340931206941604614e-01 4.050848484039306641e-01 -1.171670705080032349e-01 4.213666170835494995e-02 3.677736967802047729e-02 2.294739782810211182e-01 -9.627424925565719604e-02 2.452650517225265503e-01 -1.794891208410263062e-01 -8.108382672071456909e-02 2.348921597003936768e-01 -3.032313846051692963e-02
3.845486044883728027e-02 -1.587128341197967529e-01 -2.940010465681552887e-02 1.556435972452163696e-01 -1.593248248100280762e-01 3.934672176837921143e-01 1.565079540014266968e-01 7.044052332639694214e-02 -4.563574120402336121e-02 2.487371265888214111e-01 3.075664937496185303e-01 -2.124192565679550171e-01 -1.998741775751113892e-01 1.702965050935745239e-01 -1.309070587158203125e-01 -1.423953175544738770e-01 1.139444112777709961e-01 -2.280414998531341553e-01 4.811954870820045471e-02 2.497096508741378784e-01 -4.142354428768157959e-02 -6.950855255126953125e-02 -1.646052747964859009e-01 -2.695304155349731445e-01 -1.928199231624603271e-01 2.333105504512786865e-01 -1.016012206673622131e-01 -5.013458430767059326e-02 -4.141899570822715759e-02 2.910384237766265869e-01 -2.686314657330513000e-02 -3.183566406369209290e-02
-5.452594161033630371e-02 -5.532491579651832581e-02 1.102364733815193176e-01 -2.234136760234832764e-01 1.268416941165924072e-01 1.138794273138046265e-01 -4.670112952589988708e-02 2.799756638705730438e-02 -8.848021924495697021e-02 6.961517781019210815e-02 4.037227109074592590e-02 -2.286177426576614380e-01 -4.575660228729248047e-01 2.658859789371490479e-01 -1.554972827434539795e-01 -3.426758572459220886e-02 -3.569803014397621155e-02 -1.203001067042350769e-01 2.866796851158142090e-01 -3.132316842675209045e-02 -2.455849647521972656e-01 -1.189075335860252380e-01 -2.085564136505126953e-01 -4.197569191455841064e-02 2.085691392421722412e-01 4.321132600307464600e-01 -1.877319365739822388e-01 -8.387409150600433350e-02 5.452121421694755554e-02 6.847965717315673828e-02 6.771793216466903687e-02 -1.565917134284973145e-01
-1.653285622596740723e-01 -7.579910755157470703e-02 6.140230596065521240e-02 -5.536658167839050293e-01 5.884725600481033325e-02 2.191710174083709717e-01 2.180015295743942261e-01 6.350136548280715942e-02 4.638726636767387390e-02 1.663122028112411499e-01 7.416015956550836563e-03 -2.302836179733276367e-01 -3.338982760906219482e-01 -1.205837279558181763e-01 -1.860339641571044922e-01 -6.349553167819976807e-02 4.408493265509605408e-02 -1.551336646080017090e-01 -5.409812089055776596e-03 -1.263408511877059937e-01 1.985447704792022705e-01 3.590249270200729370e-02 -5.183211527764797211e-03 -1.856622397899627686e-01 -1.188778057694435120e-01 2.577948570251464844e-01 -8.630745857954025269e-02 2.057899683713912964e-01 -2.178515680134296417e-02 3.375487402081489563e-02 -1.558703929185867310e-01 -1.802142262458801270e-01
7.043867558240890503e-02 -1.661486476659774780e-01 9.428529441356658936e-02 3.838446736335754395e-02 -3.187417238950729370e-02 2.020029425621032715e-01 -4.396443441510200500e-02 7.951733469963073730e-02 -3.357825800776481628e-02 3.681842088699340820e-01 2.983397841453552246e-01 -3.091232180595397949e-01 -4.028162360191345215e-01 -9.664519876241683960e-02 -1.893775612115859985e-01 1.783317029476165771e-01 2.232087105512619019e-01 -1.267397701740264893e-01 2.152094990015029907e-01 2.915159463882446289e-01 6.113892048597335815e-02 2.882285118103027344e-01 -1.633196696639060974e-02 -1.449161916971206665e-01 -1.493370532989501953e-02 5.089665949344635010e-02 -9.290336631238460541e-03 -2.429695241153240204e-02 -2.308188378810882568e-02 1.589888781309127808e-01 7.326421141624450684e-02 8.089417964220046997e-02
2.549882829189300537e-01 -5.679307505488395691e-02 -3.062426447868347168e-01 -3.575360178947448730e-01 4.359956085681915283e-02 1.112139895558357239e-01 9.564463794231414795e-02 2.176190018653869629e-01 -5.043210461735725403e-02 -5.779097229242324829e-02 -5.826026201248168945e-03 -1.215509790927171707e-02 -1.955111920833587646e-01 -1.364317256957292557e-02 -3.935718238353729248e-01 -1.751036345958709717e-01 -5.753811821341514587e-02 -1.158683672547340393e-01 1.218629255890846252e-01 1.879184991121292114e-01 9.277075529098510742e-02 -1.566892303526401520e-02 1.125144064426422119e-01 1.056372672319412231e-01 1.535688787698745728e-01 3.590695858001708984e-01 -1.960844695568084717e-01 1.100112497806549072e-02 -2.591809630393981934e-01 -1.460573971271514893e-01 -1.526307761669158936e-01 8.287828415632247925e-02
-1.457857787609100342e-01 1.549781113862991333e-01 2.146850526332855225e-01 -2.241346091032028198e-01 -2.129127979278564453e-01 1.839881241321563721e-01 -9.178712964057922363e-02 -1.255994290113449097e-01 -5.313025414943695068e-02 -2.096798121929168701e-01 -4.127260297536849976e-02 -1.534298062324523926e-01 -2.506518959999084473e-01 -1.623688265681266785e-02 -1.703006625175476074e-01 6.216213852167129517e-02 -2.327984897419810295e-03 -1.771800518035888672e-01 -1.281987596303224564e-02 2.732323706150054932e-01 8.893457055091857910e-02 -1.108011007308959961e-01 -3.635390475392341614e-02 -3.591431975364685059e-01 -2.803572416305541992e-01 1.915251165628433228e-01 -1.953320056200027466e-01 2.667545080184936523e-01 -1.600970327854156494e-01 -2.198588103055953979e-01 1.689716279506683350e-01 5.661025643348693848e-02
3.408296778798103333e-02 -1.441545188426971436e-01 -2.048362046480178833e-01 -2.525236010551452637e-01 2.349587678909301758e-01 1.699849665164947510e-01 1.108442619442939758e-01 -1.501256041228771210e-02 -2.440608805045485497e-03 -1.046848148107528687e-01 6.023389473557472229e-02 1.916314661502838135e-01 -1.996562480926513672e-01 3.268288448452949524e-02 -3.261524438858032227e-01 -2.137419730424880981e-01 1.383624672889709473e-01 -9.561843425035476685e-02 1.150415018200874329e-01 -1.059073954820632935e-01 -2.579217255115509033e-01 -1.137897446751594543e-01 7.862932980060577393e-02 -4.255713149905204773e-02 -4.772953316569328308e-02 1.785516440868377686e-01 -2.440228909254074097e-01 3.049842119216918945e-01 3.396964073181152344e-01 7.804757449775934219e-03 2.541698813438415527e-01 -1.563028395175933838e-01
7.427266985177993774e-02 -9.085410088300704956e-02 -2.428138405084609985e-01 -2.143856883049011230e-01 -1.073591187596321106e-01 1.507946699857711792e-01 1.377200335264205933e-01 9.721381962299346924e-02 -2.537102401256561279e-01 -7.889863103628158569e-03 -3.179126977920532227e-01 1.742347776889801025e-01 -3.485947549343109131e-01 1.741403341293334961e-01 -9.489753097295761108e-02 -1.281913071870803833e-01 -4.449659492820501328e-03 -1.618646979331970215e-01 1.182020530104637146e-01 8.877996355295181274e-02 -1.241883561015129089e-01 2.601925730705261230e-01 -1.912002861499786377e-01 -2.463394850492477417e-01 3.523867577314376831e-02 1.104608997702598572e-01 -1.287958584725856781e-02 1.999087333679199219e-01 2.649208307266235352e-01 -2.735583782196044922e-01 1.358664929866790771e-01 -1.053769257850944996e-03
2.190053783124312758e-04 -3.910547122359275818e-02 -2.221159189939498901e-01 -3.197303712368011475e-01 -1.891204714775085449e-01 2.119057327508926392e-01 -8.653508871793746948e-02 1.307750046253204346e-01 2.303809821605682373e-01 -5.178233608603477478e-02 -4.257974401116371155e-02 -2.993896044790744781e-02 -1.102202013134956360e-01 -1.915727853775024414e-01 -2.720844745635986328e-01 -2.981088310480117798e-02 1.431764364242553711e-01 3.170787915587425232e-02 5.040618777275085449e-02 1.005320772528648376e-01 -1.017548814415931702e-01 -2.437070570886135101e-02 -3.916008472442626953e-01 -3.951000869274139404e-01 -8.174283057451248169e-02 2.884448766708374023e-01 -9.439930319786071777e-02 -3.422094974666833878e-03 8.401668816804885864e-02 -2.388217002153396606e-01 2.047809213399887085e-01 4.728466738015413284e-03
5.281944945454597473e-02 -1.544777154922485352e-01 8.856191299855709076e-03 -2.566425204277038574e-01 7.793794572353363037e-02 1.859532147645950317e-01 -4.286409914493560791e-02 1.623941026628017426e-02 -5.831550434231758118e-02 2.752577187493443489e-03 2.538332529366016388e-02 -6.106837838888168335e-02 -2.805795520544052124e-02 -2.436053454875946045e-01 -3.352282047271728516e-01 -8.129370957612991333e-02 4.741226881742477417e-02 6.506633944809436798e-03 1.398630738258361816e-01 3.296410739421844482e-01 -7.943340390920639038e-02 3.478025794029235840e-01 2.423050850629806519e-01 -6.084908545017242432e-02 8.735520392656326294e-02 3.892107307910919189e-01 -2.490964531898498535e-01 7.069813460111618042e-02 -2.799348235130310059e-01 -1.738045960664749146e-01 1.424976587295532227e-01 5.003532394766807556e-02
-5.138916522264480591e-02 1.067745238542556763e-01 -8.195304125547409058e-02 -2.939512580633163452e-02 1.538995951414108276e-01 -6.111943349242210388e-02 -6.872214376926422119e-02 -6.768955290317535400e-02 -6.484007090330123901e-02 -2.635023593902587891e-01 1.874914765357971191e-02 5.070066452026367188e-02 -4.245841801166534424e-01 1.221260651946067810e-01 -4.054895937442779541e-01 -2.180831581354141235e-01 -3.297692537307739258e-02 -1.798412390053272247e-02 1.036791577935218811e-01 1.004427224397659302e-01 -1.315858811140060425e-01 2.332556247711181641e-01 -1.207151487469673157e-01 2.001549862325191498e-02 2.457439154386520386e-02 4.185220301151275635e-01 -2.178408354520797729e-01 -7.763296365737915039e-02 1.839935481548309326e-01 -1.666684448719024658e-01 2.265839874744415283e-01 8.222624659538269043e-02
4.771734122186899185e-03 9.810599684715270996e-02 6.299730390310287476e-02 -1.807298213243484497e-01 1.821485459804534912e-01 2.208953946828842163e-01 2.133669853210449219e-01 1.728131622076034546e-02 1.405360400676727295e-01 -9.770938754081726074e-02 -1.940998621284961700e-02 6.610126793384552002e-02 -4.070923030376434326e-01 -6.358765065670013428e-02 -1.603408306837081909e-01 -3.097533881664276123e-01 -1.995790600776672363e-01 -2.398708462715148926e-01 3.269939720630645752e-01 -5.790323391556739807e-02 -1.074486225843429565e-01 2.266038209199905396e-02 -1.480360329151153564e-01 -1.543763279914855957e-01 6.063789501786231995e-02 1.149310618638992310e-01 -1.554951071739196777e-01 -3.062340915203094482e-01 -8.283501863479614258e-02 -1.331900656223297119e-01 4.229356348514556885e-02 2.716041505336761475e-01
2.281448543071746826e-01 -1.566288024187088013e-01 1.201748028397560120e-01 -4.146881103515625000e-01 -1.097706928849220276e-01 1.650674492120742798e-01 -1.538219302892684937e-01 -1.097862571477890015e-01 -5.303991213440895081e-02 2.561715990304946899e-02 -1.155924052000045776e-02 1.420102119445800781e-01 -2.239825576543807983e-01 1.022429987788200378e-01 -7.121095806360244751e-02 6.859531998634338379e-02 -4.896336421370506287e-02 -3.334955275058746338e-01 4.021894931793212891e-02 1.856894642114639282e-01 -2.595247328281402588e-01 -2.081182599067687988e-01 1.307894438505172729e-01 2.401468344032764435e-02 -1.687135249376296997e-01 1.073306351900100708e-01 -1.932408958673477173e-01 -2.950474806129932404e-02 2.399494349956512451e-01 -1.198117285966873169e-01 7.962656766176223755e-02 3.651006817817687988e-01
6.753572728484869003e-03 -4.455608427524566650e-01 6.903103739023208618e-02 -3.198855221271514893e-01 -9.885374456644058228e-02 3.235541582107543945e-01 3.838231088593602180e-03 -2.871230244636535645e-01 -9.512522816658020020e-02 -7.947217673063278198e-03 6.404707580804824829e-02 1.953785866498947144e-02 -1.400871723890304565e-01 -2.058536373078823090e-02 -1.629967838525772095e-01 -1.972416639328002930e-01 2.518402338027954102e-01 -2.918053865432739258e-01 7.066559791564941406e-02 2.218206413090229034e-02 3.237250149250030518e-01 1.934368908405303955e-01 7.246623188257217407e-02 -1.223451048135757446e-01 -4.007214214652776718e-03 1.874586790800094604e-01 -1.623808145523071289e-01 -9.796168655157089233e-02 -1.333692111074924469e-02 -4.989419132471084595e-03 2.942720986902713776e-02 9.809955954551696777e-02
-7.607423514127731323e-02 4.868967458605766296e-02 9.253251552581787109e-02 -4.023860991001129150e-01 -1.759202480316162109e-01 3.420946300029754639e-01 -2.318364232778549194e-01 -1.173117533326148987e-01 1.433604061603546143e-01 -6.561492383480072021e-02 -1.276273746043443680e-02 -1.385758221149444580e-01 -2.804063856601715088e-01 -2.260406464338302612e-01 -1.025054380297660828e-01 -1.811444759368896484e-01 7.460613548755645752e-02 6.466905027627944946e-02 8.864684402942657471e-02 4.097077250480651855e-01 -4.209797456860542297e-02 -9.951068460941314697e-02 -6.544685363769531250e-02 -9.323608875274658203e-02 9.642262011766433716e-03 -3.465278074145317078e-02 -3.935506045818328857e-01 -1.913009583950042725e-02 -1.115370392799377441e-01 -7.903318852186203003e-02 -3.084397688508033752e-02 4.810548946261405945e-02
-9.628668427467346191e-02 -2.093851566314697266e-01 1.118613258004188538e-01 -2.676886618137359619e-01 2.107673790305852890e-03 1.150011420249938965e-01 1.005214154720306396e-01 2.363647371530532837e-01 -6.887064874172210693e-02 7.761790603399276733e-02 2.487932518124580383e-02 9.479679167270660400e-02 -2.833328545093536377e-01 -2.059953808784484863e-01 2.757600545883178711e-01 -5.581434816122055054e-02 6.660574581474065781e-03 -7.022628188133239746e-02 6.378457695245742798e-02 5.100162327289581299e-02 6.886894255876541138e-02 2.383899129927158356e-02 -1.871236860752105713e-01 -3.048745095729827881e-01 -2.841961383819580078e-01 2.391327321529388428e-01 -4.871261119842529297e-02 5.414953455328941345e-02 9.880412369966506958e-02 -4.781458079814910889e-01 1.815276443958282471e-01 -4.189406707882881165e-02
2.736505307257175446e-02 -4.759838338941335678e-03 8.550979942083358765e-02 -2.086290717124938965e-01 6.854743510484695435e-02 7.935713231563568115e-02 1.954078488051891327e-02 -1.867353022098541260e-01 -1.335759647190570831e-02 1.839951425790786743e-01 5.871793627738952637e-02 -6.530240923166275024e-02 -6.265479326248168945e-01 -8.282565325498580933e-02 -5.009836331009864807e-02 -1.648954600095748901e-01 -1.305552572011947632e-01 2.121994048357009888e-01 2.791857123374938965e-01 2.252434147521853447e-03 -9.377116709947586060e-02 -7.889447361230850220e-02 8.622024208307266235e-02 2.918853797018527985e-02 5.612105503678321838e-02 2.298364639282226562e-01 -1.893398165702819824e-01 -1.742999255657196045e-01 1.178510040044784546e-01 1.975114643573760986e-01 2.617718279361724854e-01 1.559482514858245850e-01
1.454577296972274780e-01 -1.827625930309295654e-01 1.574687361717224121e-01 -1.688562184572219849e-01 -5.520752817392349243e-02 2.419267743825912476e-01 6.442825496196746826e-02 1.870383024215698242e-01 -1.935614645481109619e-01 2.630512416362762451e-01 5.171212181448936462e-02 1.859309226274490356e-01 -2.876903116703033447e-01 -2.978636324405670166e-01 1.064561903476715088e-01 -2.238493561744689941e-01 1.395889818668365479e-01 -2.826745212078094482e-01 8.395706862211227417e-02 1.348319798707962036e-01 6.747130304574966431e-02 -8.081147819757461548e-02 -3.273132443428039551e-02 -5.695921182632446289e-02 -2.642714977264404297e-01 5.635705962777137756e-02 -2.871291935443878174e-01 -9.257423132658004761e-02 2.191575318574905396e-01 -2.442453652620315552e-01 -2.796992287039756775e-02 4.550077021121978760e-02
3.035321645438671112e-02 9.714619070291519165e-02 1.581367254257202148e-01 -2.384646832942962646e-01 2.028701454401016235e-01 6.271886825561523438e-02 -1.898173801600933075e-02 1.068316176533699036e-01 -8.173744380474090576e-02 -1.606593281030654907e-01 2.807454764842987061e-01 -1.435124427080154419e-01 -2.889633476734161377e-01 9.718808345496654510e-03 -2.327739596366882324e-01 -3.041393160820007324e-01 2.237522900104522705e-01 -8.709855377674102783e-02 1.410384569317102432e-02 1.302493959665298462e-01 -3.831828236579895020e-01 1.007267013192176819e-01 1.132372021675109863e-01 -6.383870542049407959e-02 -4.237670823931694031e-02 -3.351910039782524109e-02 -8.738386631011962891e-02 7.143750786781311035e-02 -1.196912303566932678e-01 2.211155593395233154e-01 3.496837317943572998e-01 1.971727758646011353e-01
-1.074405666440725327e-02 -2.875841856002807617e-01 -1.007072180509567261e-01 -1.590871065855026245e-01 6.465057283639907837e-02 2.175365090370178223e-01 -5.292031913995742798e-02 -9.807413816452026367e-02 -2.111068367958068848e-01 -6.535680592060089111e-02 1.897829622030258179e-01 -8.611477911472320557e-02 -4.462932050228118896e-01 1.595898270606994629e-01 2.448452077805995941e-02 -2.187262289226055145e-02 -1.972778588533401489e-01 1.151721552014350891e-01 1.117334002628922462e-03 3.647746741771697998e-01 1.356421709060668945e-01 -1.377142071723937988e-01 -2.199260741472244263e-01 -7.162598520517349243e-02 -2.305279523134231567e-01 3.016088530421257019e-02 1.219239905476570129e-01 -2.225403934717178345e-01 -1.178399547934532166e-01 -2.371747046709060669e-01 1.533863097429275513e-01 1.076951548457145691e-01
1.744357794523239136e-01 -1.648164838552474976e-01 1.825575381517410278e-01 -4.151332974433898926e-01 1.561358198523521423e-02 1.292877495288848877e-01 -2.562325000762939453e-01 -2.376954704523086548e-01 2.072054147720336914e-02 9.749488905072212219e-03 -5.538386851549148560e-02 -1.733127236366271973e-01 -2.853226661682128906e-01 -9.709160029888153076e-02 8.955497178249061108e-04 -4.103806242346763611e-02 1.315137892961502075e-01 -6.688258796930313110e-02 6.803495436906814575e-02 2.308489382266998291e-01 -6.773833185434341431e-02 -3.615748584270477295e-01 -1.636482030153274536e-01 -5.654614046216011047e-02 -5.631891638040542603e-02 2.438926398754119873e-01 -3.238790631294250488e-01 4.487343132495880127e-02 9.813147783279418945e-02 -2.057412564754486084e-01 6.962225586175918579e-02 -1.077836845070123672e-02
7.839762419462203979e-02 1.040319874882698059e-01 1.705809235572814941e-01 -8.941429108381271362e-02 -2.188025042414665222e-02 2.887914655730128288e-03 -3.030293807387351990e-02 4.199273511767387390e-02 -1.832142919301986694e-01 3.566815331578254700e-02 1.664510816335678101e-01 -2.051051110029220581e-01 -2.373972535133361816e-01 -1.053007841110229492e-01 -2.190128564834594727e-01 -1.859033256769180298e-01 3.028075695037841797e-01 -2.362039312720298767e-02 1.743389815092086792e-01 2.966761887073516846e-01 -4.417279660701751709e-01 -5.441881343722343445e-02 8.640916645526885986e-02 -3.202701508998870850e-01 -2.854468068107962608e-03 1.451567262411117554e-01 -4.868937283754348755e-02 1.426246613264083862e-01 -1.866754740476608276e-01 3.010530024766921997e-02 2.805822789669036865e-01 1.054808422923088074e-01
-4.593490809202194214e-02 -2.235974557697772980e-02 -2.458640038967132568e-01 -6.075149774551391602e-02 1.329558640718460083e-01 2.525817453861236572e-01 2.563621699810028076e-01 1.179782971739768982e-01 -3.117074072360992432e-01 -3.928505629301071167e-02 2.897285819053649902e-01 -1.614535748958587646e-01 -5.164370313286781311e-02 -2.164736390113830566e-01 -1.142168417572975159e-01 -2.766981422901153564e-01 -1.157916709780693054e-01 2.109698206186294556e-01 -8.156024664640426636e-02 1.211117506027221680e-01 3.053394891321659088e-02 6.389341503381729126e-02 7.868377119302749634e-02 -3.330105841159820557e-01 -2.041951119899749756e-01 2.241675406694412231e-01 -1.515609622001647949e-01 -7.660395652055740356e-02 1.774464249610900879e-01 -1.941538602113723755e-01 1.664157062768936157e-01 -7.269321382045745850e-02
4.664899036288261414e-02 -9.446983784437179565e-02 5.517266318202018738e-02 -3.658775687217712402e-01 -9.584409184753894806e-03 1.600475460290908813e-01 -1.921463608741760254e-01 -1.535778641700744629e-01 -1.564870923757553101e-01 1.305474340915679932e-01 6.824208050966262817e-02 -3.510352671146392822e-01 -3.357394039630889893e-01 7.509613782167434692e-02 -2.909564375877380371e-01 -7.270449399948120117e-02 1.630767583847045898e-01 9.721530228853225708e-02 -5.701407417654991150e-02 -1.024458706378936768e-01 -1.391414105892181396e-01 -1.371354423463344574e-02 -1.214416176080703735e-01 -7.925833761692047119e-02 -2.407749295234680176e-01 -1.689328700304031372e-01 1.004659757018089294e-01 1.589750126004219055e-02 1.577613353729248047e-01 -3.621219992637634277e-01 2.009308934211730957e-01 6.663093715906143188e-02
5.473653599619865417e-02 -1.126472577452659607e-01 2.394917793571949005e-02 -1.125910058617591858e-01 7.447618991136550903e-02 3.450523316860198975e-01 -1.477299034595489502e-01 2.351696342229843140e-01 -3.280692100524902344e-01 1.295255124568939209e-01 3.149401843547821045e-01 1.203075721859931946e-01 -2.035490274429321289e-01 -3.145622014999389648e-01 7.860424369573593140e-02 -8.000551164150238037e-02 2.076612971723079681e-02 -5.901069566607475281e-02 1.032796651124954224e-01 1.480442583560943604e-01 2.674644887447357178e-01 6.982026994228363037e-02 -2.535761892795562744e-01 -1.757139563560485840e-01 -1.099323257803916931e-01 1.174546256661415100e-01 -2.002588212490081787e-01 2.891192138195037842e-01 6.452409178018569946e-02 -1.764283515512943268e-02 -1.082241460680961609e-01 -6.672307848930358887e-02
-1.256999522447586060e-01 3.627701103687286377e-02 9.252864867448806763e-03 -1.453905552625656128e-01 9.566191583871841431e-02 2.842732369899749756e-01 -1.956011205911636353e-01 -7.267190515995025635e-02 -1.962913013994693756e-02 4.060294851660728455e-02 1.220293268561363220e-01 3.448247537016868591e-02 -5.264561176300048828e-01 -1.837681792676448822e-02 -3.681750595569610596e-01 -2.265079319477081299e-01 -1.358637362718582153e-01 1.577753387391567230e-02 -1.617825217545032501e-02 1.583569198846817017e-01 1.853336840867996216e-01 -1.170847490429878235e-01 2.439370453357696533e-01 1.338852047920227051e-01 4.475904256105422974e-02 1.338524371385574341e-01 -1.988577544689178467e-01 -1.110345646739006042e-01 1.618816554546356201e-01 5.584031715989112854e-02 2.694682478904724121e-01 -4.924344643950462341e-02
4.942261055111885071e-02 -1.883205324411392212e-01 1.048465445637702942e-01 -1.539974510669708252e-01 -1.721985042095184326e-01 2.004649639129638672e-01 -1.069905608892440796e-01 1.936467289924621582e-01 -6.824723631143569946e-02 2.197006195783615112e-01 2.302804440259933472e-01 -1.817984580993652344e-01 -3.618021011352539062e-01 1.560190916061401367e-01 -2.953791320323944092e-01 2.050876468420028687e-01 1.157561466097831726e-01 2.154940972104668617e-03 5.646415054798126221e-02 2.869033217430114746e-01 1.549795269966125488e-01 3.037470877170562744e-01 1.665986888110637665e-02 9.044153988361358643e-02 7.250613719224929810e-02 2.335300743579864502e-01 -1.358785182237625122e-01 1.509606838226318359e-01 -7.869834452867507935e-02 1.735298037528991699e-01 1.325648277997970581e-01 -8.045492321252822876e-02
-7.793772220611572266e-02 -7.928469032049179077e-02 7.094697654247283936e-02 -2.421160042285919189e-01 5.387668684124946594e-02 4.108042642474174500e-02 1.870795041322708130e-01 8.990330994129180908e-02 -2.313524782657623291e-01 3.241045773029327393e-01 1.516695320606231689e-01 7.700353860855102539e-02 -7.030639797449111938e-02 1.294235140085220337e-01 1.283509191125631332e-03 -3.664032220840454102e-01 1.504196226596832275e-01 -4.040201604366302490e-01 -1.188316121697425842e-01 5.513837933540344238e-02 6.619300693273544312e-02 7.054621726274490356e-02 -1.405681669712066650e-01 -3.781638741493225098e-01 -8.217752724885940552e-02 1.951910853385925293e-01 -1.785845607519149780e-01 -2.712831133976578712e-03 -1.152219027280807495e-01 -2.198193520307540894e-01 1.332357674837112427e-01 -4.026171937584877014e-02
-4.730192571878433228e-02 3.852732107043266296e-02 1.329205334186553955e-01 -4.279015660285949707e-01 -1.174382641911506653e-01 2.196618467569351196e-01 3.561039641499519348e-02 -9.032981097698211670e-02 4.274163395166397095e-02 -6.756982952356338501e-02 2.391944974660873413e-01 -1.190013140439987183e-01 -1.998927444219589233e-03 -8.904089778661727905e-02 -1.865629851818084717e-01 1.338586062192916870e-01 -6.016550213098526001e-02 -3.317540585994720459e-01 1.588237136602401733e-01 1.800971925258636475e-01 3.365701995790004730e-03 3.863273262977600098e-01 5.082898586988449097e-02 -1.379727572202682495e-01 -5.162906274199485779e-02 1.089759618043899536e-01 -3.464983701705932617e-01 1.872712820768356323e-01 -1.436417996883392334e-01 -1.411111503839492798e-01 1.332116425037384033e-01 1.242233440279960632e-01
-1.223398372530937195e-01 -1.133366674184799194e-01 1.049939021468162537e-01 -4.107173979282379150e-01 1.535067856311798096e-01 2.047422975301742554e-01 4.193055443465709686e-03 2.800991386175155640e-02 3.819378092885017395e-02 2.451419457793235779e-02 -1.016412824392318726e-01 -9.596057236194610596e-02 -1.392414420843124390e-01 1.566819250583648682e-01 -2.922113835811614990e-01 -9.472662955522537231e-02 2.484639883041381836e-01 1.788111925125122070e-01 -2.404639124870300293e-01 2.693741917610168457e-01 -1.913013756275177002e-01 6.244667246937751770e-02 -2.390376776456832886e-01 3.820786625146865845e-02 -2.713295631110668182e-02 4.363533854484558105e-02 -1.843418031930923462e-01 -1.876651197671890259e-01 1.302428096532821655e-01 -1.900363713502883911e-01 3.049633204936981201e-01 1.586967408657073975e-01
1.027561724185943604e-01 1.812424063682556152e-01 4.787765070796012878e-02 -1.188321411609649658e-01 9.466863423585891724e-02 3.572979196906089783e-02 1.668120175600051880e-01 3.132748603820800781e-02 -2.729700803756713867e-01 -2.070795744657516479e-01 9.856756031513214111e-02 -1.122899651527404785e-01 -2.941288352012634277e-01 1.596524566411972046e-01 8.520417660474777222e-02 -3.801008164882659912e-01 -2.309611812233924866e-02 3.498411178588867188e-02 6.737591326236724854e-02 5.063295364379882812e-02 -1.361721903085708618e-01 2.279594689607620239e-01 -8.553609251976013184e-02 -1.643016487360000610e-01 -1.496991235762834549e-02 4.563644826412200928e-01 -2.831272482872009277e-01 2.829195372760295868e-02 6.207472085952758789e-02 -2.475902289152145386e-01 1.618731468915939331e-01 5.643451213836669922e-02
-1.136248260736465454e-01 1.051152944564819336e-01 -6.993638351559638977e-03 -7.478294521570205688e-02 -2.504405193030834198e-02 3.026283681392669678e-01 5.682422220706939697e-02 -3.285419940948486328e-02 2.714820764958858490e-02 1.146045848727226257e-01 2.150300145149230957e-01 -3.313725069165229797e-02 -4.882219433784484863e-01 1.424986273050308228e-01 -1.546489447355270386e-01 -3.399392962455749512e-01 -7.353633642196655273e-02 1.944207996129989624e-01 1.592548936605453491e-01 3.699006140232086182e-02 7.333558797836303711e-02 -1.387950330972671509e-01 -1.189247937873005867e-03 1.210690825246274471e-04 -1.946195727214217186e-03 1.357432454824447632e-01 7.313845306634902954e-02 -1.099705770611763000e-01 2.115620821714401245e-01 1.390565633773803711e-01 4.689302146434783936e-01 9.269922040402889252e-03
5.496897175908088684e-02 7.988724857568740845e-02 1.395029723644256592e-01 -2.339911162853240967e-01 2.539910078048706055e-01 1.939480155706405640e-01 -8.025605231523513794e-02 -8.017758280038833618e-02 1.046496033668518066e-01 4.078322276473045349e-02 3.333588242530822754e-01 -1.395109444856643677e-01 -3.158077895641326904e-01 7.328369189053773880e-03 2.432469977065920830e-03 9.703512489795684814e-02 1.319942176342010498e-01 -7.563450187444686890e-02 8.438551425933837891e-02 3.732199370861053467e-01 -2.198821753263473511e-01 -1.653813570737838745e-01 -3.760921657085418701e-01 -7.987817376852035522e-02 1.572803854942321777e-01 -3.340880200266838074e-02 -9.247656911611557007e-03 2.267794162034988403e-01 -7.736360188573598862e-03 2.339683286845684052e-02 2.536301910877227783e-01 1.165552809834480286e-01
1.283570975065231323e-01 3.947151824831962585e-02 -1.086569800972938538e-01 -2.501713335514068604e-01 7.835617661476135254e-02 3.334607183933258057e-01 -5.819693580269813538e-02 1.024632528424263000e-02 1.263343244791030884e-01 -7.651662826538085938e-02 1.299824118614196777e-01 1.509535014629364014e-01 -2.977672517299652100e-01 -6.657339632511138916e-02 -2.120291143655776978e-01 4.361723735928535461e-02 4.663532972335815430e-02 -3.437860012054443359e-01 8.930534869432449341e-02 1.889492571353912354e-01 2.587461173534393311e-01 2.209091335535049438e-01 2.648048400878906250e-01 -3.034330606460571289e-01 1.225193738937377930e-01 6.106965988874435425e-02 4.868925362825393677e-02 8.409110829234123230e-03 1.159993708133697510e-01 5.908168479800224304e-02 1.761550009250640869e-01 -2.723045647144317627e-01
3.590867519378662109e-01 -2.284579724073410034e-01 3.995068743824958801e-02 -4.148507118225097656e-01 -8.507959544658660889e-02 -2.671920508146286011e-02 -3.272829949855804443e-02 3.817543759942054749e-02 1.463138163089752197e-01 1.131789833307266235e-01 1.234961003065109253e-01 -1.195522323250770569e-01 -3.565919995307922363e-01 -1.747584939002990723e-01 9.248041547834873199e-03 -6.207748316228389740e-03 -6.778186559677124023e-02 -1.700660139322280884e-01 2.669126391410827637e-01 6.846080720424652100e-02 -6.120776012539863586e-02 -2.677111625671386719e-01 3.046708554029464722e-02 -1.792131960391998291e-01 -6.797096878290176392e-02 1.736938953399658203e-01 -8.415367454290390015e-02 8.990076603367924690e-04 3.326653838157653809e-01 -1.371291875839233398e-01 5.545763298869132996e-02 1.441386193037033081e-01
-2.062747478485107422e-01 -8.618339896202087402e-02 1.287482678890228271e-01 -3.925088047981262207e-01 6.884812563657760620e-02 1.972407847642898560e-01 1.581714153289794922e-01 1.414724253118038177e-02 3.665999695658683777e-02 -1.645034402608871460e-01 1.883725225925445557e-01 -1.564374417066574097e-01 -4.323180317878723145e-01 -2.015741616487503052e-01 -1.614640653133392334e-01 -1.047929748892784119e-01 -2.333784475922584534e-02 -8.173302747309207916e-03 1.298872381448745728e-02 3.723524510860443115e-01 -1.083861291408538818e-01 -8.417782932519912720e-02 -2.136730849742889404e-01 1.329826712608337402e-01 -9.196667373180389404e-02 -2.259505540132522583e-01 1.256825029850006104e-01 3.553171642124652863e-03 -1.075000166893005371e-01 -6.176787614822387695e-02 2.595876902341842651e-02 2.112107276916503906e-01
-1.372335702180862427e-01 -1.310079693794250488e-01 9.449005126953125000e-03 -5.895439535379409790e-02 1.109858304262161255e-01 1.194181367754936218e-01 9.238696098327636719e-02 -6.932695209980010986e-02 -2.186290472745895386e-01 5.659998208284378052e-02 -4.170890897512435913e-02 8.154631592333316803e-03 -2.054247558116912842e-01 1.117037758231163025e-01 -3.723738789558410645e-01 -3.607417270541191101e-02 2.958061397075653076e-01 -1.029827967286109924e-01 3.560985326766967773e-01 1.008153036236763000e-01 -2.438895851373672485e-01 1.662209630012512207e-01 -1.516756266355514526e-01 -6.664401292800903320e-02 -2.338588051497936249e-02 3.519158661365509033e-01 -1.193674802780151367e-01 1.842314191162586212e-02 1.436519920825958252e-01 -7.828722149133682251e-02 2.679654359817504883e-01 -2.930606901645660400e-01
-1.030165776610374451e-01 1.963531076908111572e-01 -1.130603402853012085e-01 -2.112282365560531616e-01 -7.524961978197097778e-02 -1.370801627635955811e-01 1.070136651396751404e-01 1.487865447998046875e-01 3.632451221346855164e-02 -1.263079643249511719e-01 2.115034610033035278e-01 -9.997455030679702759e-02 -4.009568989276885986e-01 -2.796632423996925354e-02 -2.231248170137405396e-01 -3.631875216960906982e-01 -1.301846504211425781e-01 -9.397020936012268066e-02 2.532812356948852539e-01 7.009416818618774414e-02 3.095263540744781494e-01 -3.682168945670127869e-02 -9.669818729162216187e-02 1.051512826234102249e-02 -5.092319473624229431e-02 6.984721124172210693e-02 -2.116840630769729614e-01 -1.684092357754707336e-02 1.739020347595214844e-01 -1.143399998545646667e-01 8.497603237628936768e-02 3.399725258350372314e-01
5.441871657967567444e-02 -3.527947515249252319e-02 -1.633666455745697021e-01 -3.673732578754425049e-01 -5.366968736052513123e-02 2.178036719560623169e-01 4.161856323480606079e-02 2.488107681274414062e-01 -4.817303270101547241e-03 -5.754879117012023926e-02 1.368384808301925659e-01 -2.099505215883255005e-01 -5.887632071971893311e-02 -2.099800705909729004e-01 -7.688922435045242310e-02 3.204172551631927490e-01 -4.063302651047706604e-02 -3.650125563144683838e-01 3.212259709835052490e-01 2.108059227466583252e-01 5.950093641877174377e-02 2.568615078926086426e-01 -1.691409852355718613e-03 -1.052836254239082336e-01 -1.299435943365097046e-01 1.463693231344223022e-01 -2.774386107921600342e-01 4.817241430282592773e-02 6.384198367595672607e-02 5.136053636670112610e-02 1.006179600954055786e-01 1.876915246248245239e-02
1.344134807586669922e-01 -1.270995438098907471e-01 -1.603421121835708618e-01 -2.201924920082092285e-01 -1.265360862016677856e-01 -4.061310365796089172e-02 8.561368286609649658e-02 1.454910486936569214e-01 -6.731984019279479980e-02 -1.201103478670120239e-01 -1.070118546485900879e-01 1.118283122777938843e-01 -3.549459576606750488e-01 2.181099355220794678e-02 -2.895010709762573242e-01 -3.727998137474060059e-01 1.608203053474426270e-01 4.077797383069992065e-02 1.377610396593809128e-02 2.812915146350860596e-01 -1.027521342039108276e-01 3.001821935176849365e-01 5.343987420201301575e-02 -9.636317193508148193e-02 -2.040059268474578857e-01 3.688036799430847168e-01 2.112682722508907318e-02 1.068505570292472839e-01 3.346750885248184204e-02 6.937812548130750656e-03 1.519519537687301636e-01 -1.408983319997787476e-01
-1.308248843997716904e-02 -9.367713332176208496e-02 -5.164925754070281982e-02 -1.619821190834045410e-01 -2.481490001082420349e-02 5.929986387491226196e-02 -1.400559842586517334e-01 -2.337910383939743042e-01 1.686061359941959381e-02 1.148346737027168274e-01 3.109152913093566895e-01 1.014633700251579285e-01 -3.702510595321655273e-01 4.467735067009925842e-02 -4.035476744174957275e-01 -3.072579205036163330e-01 -1.034836471080780029e-01 -2.178300917148590088e-01 7.157419621944427490e-02 4.670084640383720398e-02 3.093684315681457520e-01 -3.390586376190185547e-02 -1.049559786915779114e-01 -5.910415574908256531e-02 5.667352303862571716e-02 9.144578129053115845e-02 -1.976071670651435852e-02 -2.189514487981796265e-01 1.217286437749862671e-01 3.936411067843437195e-02 3.373836874961853027e-01 -6.108844652771949768e-03
-2.465253919363021851e-01 -8.418668806552886963e-02 -7.487344089895486832e-03 -3.231627643108367920e-01 1.156193912029266357e-01 1.352112293243408203e-01 1.356560140848159790e-01 1.721206903457641602e-01 -3.265309929847717285e-01 -7.441423088312149048e-02 1.569176912307739258e-01 -9.069227427244186401e-02 -9.647713601589202881e-02 -1.850529909133911133e-01 -3.498674333095550537e-01 -5.844863504171371460e-02 9.015137702226638794e-02 -2.017727494239807129e-01 2.596284449100494385e-01 4.650687798857688904e-02 -2.459836155176162720e-01 -5.786840245127677917e-02 -1.703143268823623657e-01 -8.896147459745407104e-02 -2.182517051696777344e-01 -1.281385719776153564e-01 -7.181520015001296997e-02 4.485397040843963623e-02 -1.902003437280654907e-01 1.336909085512161255e-01 2.590191960334777832e-01 1.484428644180297852e-01
-6.351929157972335815e-02 -1.836579889059066772e-01 -8.723196387290954590e-02 -2.404204756021499634e-02 -2.551441788673400879e-01 3.835149407386779785e-01 -1.217712610960006714e-01 8.519697934389114380e-02 -2.417758256196975708e-01 7.951577752828598022e-02 7.763292174786329269e-03 -7.989968359470367432e-02 -3.281041085720062256e-01 6.616622954607009888e-02 4.229402169585227966e-02 -2.007077336311340332e-01 -7.486818730831146240e-02 -3.130946159362792969e-01 1.623796075582504272e-01 1.417602747678756714e-01 -2.530074715614318848e-01 -2.910881675779819489e-02 -7.970126718282699585e-02 -2.144546955823898315e-01 1.272983402013778687e-01 5.252011120319366455e-02 -6.937230937182903290e-03 1.425470411777496338e-01 9.922546893358230591e-02 -2.889403700828552246e-01 1.949940808117389679e-02 3.067739903926849365e-01
-1.630814075469970703e-01 2.084970660507678986e-02 9.915579110383987427e-02 -3.124089241027832031e-01 2.035947293043136597e-01 1.451590508222579956e-01 6.747965514659881592e-02 1.195004805922508240e-01 -2.220743894577026367e-01 -4.141568019986152649e-02 2.404906302690505981e-01 -2.766298651695251465e-01 -2.342374473810195923e-01 -2.226734012365341187e-01 -1.871188730001449585e-01 -2.456892281770706177e-01 1.124373972415924072e-01 -1.745874285697937012e-01 2.445385307073593140e-01 -2.289545722305774689e-02 -3.199784159660339355e-01 -1.169416159391403198e-01 -6.858075410127639771e-02 -8.252154290676116943e-02 -8.493696153163909912e-02 -7.230994105339050293e-02 3.097810037434101105e-02 1.172788217663764954e-01 -1.390326172113418579e-01 1.526256352663040161e-01 2.710172832012176514e-01 1.571955680847167969e-01
1.836116909980773926e-01 -1.430754065513610840e-01 -1.214242056012153625e-01 -2.758792340755462646e-01 -7.430189102888107300e-02 1.591383218765258789e-01 -2.719895541667938232e-01 1.704581230878829956e-01 -3.246594592928886414e-02 2.213509939610958099e-02 1.286933422088623047e-01 1.097577884793281555e-01 -2.808258831501007080e-01 -1.848124116659164429e-01 -1.892999857664108276e-01 1.263644993305206299e-01 -1.252412050962448120e-01 -4.790340363979339600e-02 -8.980883285403251648e-03 1.480805277824401855e-01 -2.003007382154464722e-01 -4.465596750378608704e-02 -2.160329818725585938e-01 -2.508370280265808105e-01 -2.950828373432159424e-01 9.280749410390853882e-02 -6.018534675240516663e-02 7.060541212558746338e-02 2.198381721973419189e-01 -4.244620203971862793e-01 1.212900411337614059e-02 -3.844559565186500549e-02
2.414172589778900146e-01 1.057699546217918396e-01 1.633970886468887329e-01 -7.630687206983566284e-02 6.044664978981018066e-02 6.751478463411331177e-02 1.742592304944992065e-01 7.425896078348159790e-02 1.748019903898239136e-01 1.032369658350944519e-01 -6.440319120883941650e-02 -1.289148181676864624e-01 -3.446564972400665283e-01 -1.520768851041793823e-01 -2.324611395597457886e-01 -3.446961753070354462e-03 -2.088913768529891968e-01 -2.909408807754516602e-01 1.596913784742355347e-01 -2.911342680454254150e-02 -6.999056041240692139e-02 1.719467043876647949e-01 -9.752188622951507568e-02 -2.482667565345764160e-01 -3.805153444409370422e-02 1.914821714162826538e-01 -2.220257967710494995e-01 -2.407076954841613770e-01 -6.532291322946548462e-02 -2.256903350353240967e-01 1.997154802083969116e-01 3.086902201175689697e-01
-1.072339992970228195e-02 -2.005575746297836304e-01 5.659501999616622925e-02 -2.919421195983886719e-01 6.807838380336761475e-02 2.314883768558502197e-01 -2.144531458616256714e-01 -8.186496049165725708e-02 1.133112162351608276e-01 -4.769244045019149780e-02 8.782265335321426392e-02 -4.248694330453872681e-02 -7.408230751752853394e-02 -2.267011702060699463e-01 -1.481058299541473389e-01 -8.612508326768875122e-02 4.008856117725372314e-01 7.987970858812332153e-02 1.236618310213088989e-01 2.189989089965820312e-01 -3.907115757465362549e-02 -1.661332398653030396e-01 -3.532066047191619873e-01 -2.978174984455108643e-01 -1.779729686677455902e-02 9.464731067419052124e-02 -1.449438333511352539e-01 -4.340793564915657043e-02 -1.359556317329406738e-01 -6.859153509140014648e-02 2.321946918964385986e-01 2.593408226966857910e-01
1.357495784759521484e-01 -1.910969614982604980e-01 -3.059023022651672363e-01 -3.442893922328948975e-01 -1.338272541761398315e-01 1.288824621587991714e-02 1.122137308120727539e-01 8.902838826179504395e-02 -1.224700808525085449e-01 2.931292355060577393e-02 1.349655538797378540e-01 -1.149370819330215454e-01 -1.188171207904815674e-01 -9.709338843822479248e-02 -2.286957055330276489e-01 -3.623752593994140625e-01 -6.269185990095138550e-02 8.460722118616104126e-02 -9.052128344774246216e-02 1.017045229673385620e-01 7.383169978857040405e-02 2.400698140263557434e-02 3.609903454780578613e-01 -3.073038160800933838e-01 -6.849643588066101074e-02 2.573812901973724365e-01 -2.178593426942825317e-01 -8.339101821184158325e-02 -2.668386138975620270e-02 -3.158831596374511719e-02 2.232273817062377930e-01 -5.103342607617378235e-02
2.651301324367523193e-01 2.948532253503799438e-02 -2.515141107141971588e-02 -5.888784304261207581e-02 1.806241720914840698e-01 3.604693710803985596e-01 -2.001901417970657349e-01 1.114619430154561996e-02 -1.769358641467988491e-03 7.069908827543258667e-02 2.978766858577728271e-01 -2.774473838508129120e-02 -2.829701900482177734e-01 7.199782878160476685e-02 -1.894700676202774048e-01 1.965891867876052856e-01 3.034607507288455963e-03 1.813286356627941132e-02 -1.429365482181310654e-02 2.479729801416397095e-01 3.390323817729949951e-01 1.380906440317630768e-02 -3.206357359886169434e-01 -1.048544868826866150e-01 -1.548351198434829712e-01 2.420158237218856812e-01 2.107144519686698914e-02 1.424646079540252686e-01 8.707208558917045593e-03 1.133950501680374146e-01 1.113746389746665955e-01 2.192633152008056641e-01
2.046769559383392334e-01 3.845238313078880310e-02 2.481899112462997437e-01 -1.785439252853393555e-01 2.354902476072311401e-01 2.065994739532470703e-01 -2.416864968836307526e-02 8.899522572755813599e-02 -1.252405494451522827e-01 1.452922727912664413e-02 -5.091582983732223511e-02 -1.132899820804595947e-01 -2.883604764938354492e-01 -5.509911477565765381e-02 -3.951793313026428223e-01 1.694064736366271973e-01 -5.740407854318618774e-02 -1.418035924434661865e-01 8.694450557231903076e-02 2.584461271762847900e-01 -1.295689046382904053e-01 -2.948867343366146088e-02 1.537541151046752930e-01 -2.973481416702270508e-01 1.113924235105514526e-01 5.117726325988769531e-02 2.635952532291412354e-01 9.866227954626083374e-02 6.047537922859191895e-02 -4.373904690146446228e-02 3.553733527660369873e-01 -2.360795252025127411e-02
1.154839396476745605e-01 6.174015626311302185e-02 -3.988257609307765961e-03 -2.406339496374130249e-01 6.806701421737670898e-02 1.627133786678314209e-01 8.805795013904571533e-02 -1.984267830848693848e-01 -9.757383167743682861e-02 2.818070948123931885e-01 2.135573625564575195e-01 4.050999414175748825e-03 5.408580601215362549e-02 -8.559200167655944824e-02 -2.887049615383148193e-01 -1.373092234134674072e-01 -3.675710037350654602e-02 -3.917398452758789062e-01 1.340280175209045410e-01 -8.069837838411331177e-02 2.373494021594524384e-02 -4.935132712125778198e-02 -1.107738837599754333e-01 -1.052044034004211426e-01 -2.184508144855499268e-01 2.077248096466064453e-01 -7.544492185115814209e-02 9.972960501909255981e-02 4.355702102184295654e-01 9.515041112899780273e-02 2.863254547119140625e-01 8.240152150392532349e-02
3.746235743165016174e-02 3.411203324794769287e-01 2.487413287162780762e-01 -1.929573863744735718e-01 -1.628241389989852905e-01 3.849239647388458252e-01 1.328077316284179688e-01 1.252240836620330811e-01 -1.712201982736587524e-01 2.106706239283084869e-02 -1.313158962875604630e-02 -1.684855520725250244e-01 -1.873210370540618896e-01 1.656675189733505249e-01 -1.651992648839950562e-01 -1.788047514855861664e-02 -1.456795036792755127e-01 -1.570890247821807861e-01 -6.427581887692213058e-03 -2.302839756011962891e-01 -5.090145021677017212e-02 -3.022994101047515869e-01 -2.178759276866912842e-01 -1.346918102353811264e-02 -1.957508325576782227e-01 8.490928262472152710e-02 -2.451116591691970825e-01 1.469540446996688843e-01 -1.399410814046859741e-01 -5.215528979897499084e-02 1.219446361064910889e-01 1.472752243280410767e-01
-5.612539499998092651e-02 8.297973126173019409e-02 1.592724323272705078e-01 -2.333394587039947510e-01 -3.033329546451568604e-01 2.814711034297943115e-01 9.631092101335525513e-02 3.464478254318237305e-02 3.023813292384147644e-02 -2.459463626146316528e-01 -2.311968803405761719e-01 -1.347827315330505371e-01 -3.624160885810852051e-01 -1.152468323707580566e-01 -6.468371301889419556e-02 1.216026954352855682e-02 -3.689116612076759338e-02 -6.517951190471649170e-02 1.873469054698944092e-01 2.089102864265441895e-01 4.565409198403358459e-02 -1.454133726656436920e-02 -5.033341050148010254e-02 -3.545523583889007568e-01 -1.287886202335357666e-01 7.056882232427597046e-02 -1.362016797065734863e-01 2.871227264404296875e-01 -2.599104344844818115e-01 -9.051256626844406128e-02 1.433996260166168213e-01 1.126953735947608948e-01
-3.003927133977413177e-02 -5.431020632386207581e-02 -9.355882555246353149e-02 -2.105182111263275146e-01 1.214902773499488831e-01 1.322637498378753662e-01 1.648229360580444336e-01 -7.235393673181533813e-02 -1.203823685646057129e-01 -1.029801070690155029e-01 6.615620851516723633e-02 1.650329679250717163e-01 -4.137943983078002930e-01 -1.895022206008434296e-02 -1.044907867908477783e-01 -1.783790737390518188e-01 -1.619180738925933838e-01 -1.496254205703735352e-01 5.501484274864196777e-01 -4.333334416151046753e-02 -2.051447778940200806e-01 1.259312182664871216e-01 -8.132279850542545319e-03 -6.541369855403900146e-02 -3.488068655133247375e-02 3.255050256848335266e-02 6.095180287957191467e-02 -2.927442193031311035e-01 1.901203840970993042e-01 -1.466736644506454468e-01 1.868504136800765991e-01 8.770977705717086792e-02
-1.483875662088394165e-01 -1.344843208789825439e-01 -1.292701214551925659e-01 -1.724002212285995483e-01 4.150519147515296936e-02 2.208057492971420288e-01 1.764134764671325684e-01 6.609938293695449829e-02 -2.636610865592956543e-01 4.041359573602676392e-02 1.126447990536689758e-01 -2.034324407577514648e-01 -3.770417869091033936e-01 1.579892784357070923e-01 -9.349898248910903931e-02 -1.471476256847381592e-01 -1.259999722242355347e-01 1.041085198521614075e-01 -4.100249148905277252e-03 2.403914630413055420e-01 4.691252950578927994e-03 -1.016261428594589233e-01 -4.894489794969558716e-02 -5.824868381023406982e-02 -3.327782154083251953e-01 2.664536237716674805e-01 -1.527404040098190308e-01 -3.647114932537078857e-01 -1.621454060077667236e-01 -1.118310391902923584e-01 5.921920761466026306e-02 -1.539783626794815063e-01
2.423324882984161377e-01 -1.496289074420928955e-01 1.348076313734054565e-01 -2.930213212966918945e-01 -2.553163170814514160e-01 1.882335692644119263e-01 2.336274534463882446e-01 3.289551474153995514e-03 -8.694821596145629883e-02 1.311975866556167603e-01 1.151210963726043701e-01 -1.671348959207534790e-01 -5.410155057907104492e-01 5.305424705147743225e-02 -1.984804272651672363e-01 -1.211147308349609375e-01 -4.517696052789688110e-02 4.810547921806573868e-03 1.271656304597854614e-01 -5.478318035602569580e-02 -3.328187391161918640e-02 -5.460027232766151428e-02 4.766842722892761230e-02 -7.860266417264938354e-02 -2.923139333724975586e-01 1.289485394954681396e-01 -4.119566082954406738e-02 -1.502410918474197388e-01 1.758657395839691162e-01 2.279375195503234863e-01 8.919849060475826263e-03 3.194705396890640259e-02
1.989794522523880005e-02 -2.137369476258754730e-02 1.729841977357864380e-01 -4.753914773464202881e-01 -2.060137391090393066e-01 3.570193350315093994e-01 4.617126658558845520e-02 -2.381461858749389648e-01 1.197233912535011768e-03 -1.024947762489318848e-01 -6.832606624811887741e-03 -2.399251163005828857e-01 -2.979842126369476318e-01 7.933923043310642242e-03 5.231759976595640182e-03 -6.879603862762451172e-02 1.413257271051406860e-01 -1.343869119882583618e-01 9.507381170988082886e-02 9.123960137367248535e-02 -8.332956582307815552e-02 -2.487842291593551636e-01 -1.030153855681419373e-01 -9.023791179060935974e-03 -6.979263573884963989e-02 -7.422658149152994156e-03 -1.175215020775794983e-01 -2.808376681059598923e-03 3.739867210388183594e-01 -1.588567048311233521e-01 1.205978468060493469e-01 1.393679827451705933e-01
-1.988566108047962189e-02 -1.901974827051162720e-01 -6.163930054754018784e-03 -3.319622278213500977e-01 -1.738170385360717773e-01 1.391737312078475952e-01 2.166189104318618774e-01 -9.438712149858474731e-02 1.707363058812916279e-03 5.931961908936500549e-02 2.375967651605606079e-01 -1.416542530059814453e-01 -3.503074049949645996e-01 -6.998321041464805603e-03 -1.996654272079467773e-01 -1.453901827335357666e-01 -3.167704120278358459e-02 1.020332891494035721e-02 2.318896204233169556e-01 1.787530332803726196e-01 1.366355717182159424e-01 2.159781754016876221e-02 -1.151165962219238281e-01 -1.389218121767044067e-01 -8.782491832971572876e-02 1.824690401554107666e-01 -3.254470527172088623e-01 -2.764692902565002441e-01 2.734420001506805420e-01 7.256839424371719360e-02 -2.040290981531143188e-01 -2.063664048910140991e-02
-1.758000440895557404e-02 1.074896156787872314e-01 2.829397330060601234e-03 -2.094322443008422852e-01 2.475539743900299072e-01 1.310758143663406372e-01 1.075077801942825317e-01 2.084086835384368896e-01 1.249314695596694946e-01 1.859043538570404053e-01 1.226129457354545593e-01 1.715736240148544312e-01 -1.876492351293563843e-01 1.862969845533370972e-01 -5.175722837448120117e-01 -5.078936740756034851e-02 1.602377044036984444e-03 7.889254391193389893e-02 2.502864301204681396e-01 -1.993038691580295563e-02 -2.912872433662414551e-01 1.742449551820755005e-01 5.153213441371917725e-02 -1.458896249532699585e-01 -7.815264910459518433e-02 2.223739773035049438e-01 -1.614157557487487793e-01 1.713350862264633179e-01 2.088492661714553833e-01 -7.317899167537689209e-02 8.048873394727706909e-02 3.091221302747726440e-02
-1.940718851983547211e-02 -1.129905432462692261e-01 -2.599658966064453125e-01 -2.762168347835540771e-01 -1.081425398588180542e-01 1.978614181280136108e-01 2.349238842725753784e-01 2.312347143888473511e-01 -4.176722839474678040e-02 -8.033004403114318848e-02 1.287109404802322388e-01 -2.525012195110321045e-01 9.229549020528793335e-02 -1.823618263006210327e-01 6.643237918615341187e-02 -5.906738713383674622e-02 4.721872135996818542e-02 -2.115204483270645142e-01 2.000363618135452271e-01 1.736881881952285767e-01 1.019368320703506470e-01 -1.103822607547044754e-02 -1.003974750638008118e-01 -2.834124565124511719e-01 -2.671784162521362305e-01 2.282098382711410522e-01 -2.402822971343994141e-01 -1.468204557895660400e-01 1.812925636768341064e-01 1.069232746958732605e-01 2.169720530509948730e-01 1.818746924400329590e-01
-1.308758556842803955e-01 2.428136616945266724e-01 9.649673849344253540e-02 -1.956648528575897217e-01 -4.562510922551155090e-02 2.184927612543106079e-01 1.002250891178846359e-02 1.178654134273529053e-01 -1.694536656141281128e-01 -1.419094651937484741e-01 -1.838100701570510864e-01 3.742419183254241943e-02 -3.835405409336090088e-01 2.087416946887969971e-01 -2.818673849105834961e-01 -9.471096843481063843e-02 -1.271625310182571411e-01 2.839632891118526459e-02 2.099376320838928223e-01 2.279184311628341675e-01 -1.654609292745590210e-01 1.630874872207641602e-01 -2.203090190887451172e-01 -2.010284923017024994e-02 7.061195373535156250e-02 3.479450643062591553e-01 -2.528423815965652466e-02 4.565216973423957825e-02 6.074546836316585541e-03 -1.619500666856765747e-01 -1.643190719187259674e-02 2.795454859733581543e-01
-2.298153750598430634e-02 -1.081041246652603149e-01 2.955918610095977783e-01 -3.357819318771362305e-01 -1.912808977067470551e-02 3.043976724147796631e-01 -1.299713104963302612e-01 1.288885027170181274e-01 1.287939399480819702e-01 -2.365468293428421021e-01 -6.706399470567703247e-02 -8.905522525310516357e-02 -2.649298012256622314e-01 -1.468453556299209595e-01 -1.681386381387710571e-01 -6.417863816022872925e-02 2.857609987258911133e-01 -1.200733035802841187e-01 -3.481364250183105469e-02 2.147255092859268188e-01 -1.217133104801177979e-01 -2.975930273532867432e-01 -2.134962379932403564e-01 -2.210045307874679565e-01 -1.993503794074058533e-02 4.731450229883193970e-02 -1.811100095510482788e-01 2.579347603023052216e-02 -3.495689108967781067e-02 -1.707136034965515137e-01 1.808561235666275024e-01 1.079325601458549500e-01
2.705972641706466675e-02 -8.299493789672851562e-02 -1.014509275555610657e-01 -2.852557599544525146e-01 -1.890426874160766602e-01 2.371915578842163086e-01 -7.126750051975250244e-02 5.666878074407577515e-02 1.724885553121566772e-01 1.122403703629970551e-02 7.615288347005844116e-02 -1.560544967651367188e-02 -1.129344478249549866e-01 -3.096756339073181152e-01 -1.558256596326828003e-01 -9.786444157361984253e-02 1.819301247596740723e-01 -7.465301454067230225e-02 1.099120229482650757e-01 -5.083294957876205444e-02 1.096611246466636658e-01 1.064635161310434341e-02 -6.068906188011169434e-01 -2.890517413616180420e-01 -6.566993892192840576e-02 2.635053992271423340e-01 -5.501259863376617432e-02 8.125311136245727539e-02 3.347710520029067993e-02 4.192884638905525208e-02 1.082357242703437805e-01 8.175414800643920898e-02
-7.066874206066131592e-02 -2.590454742312431335e-02 -4.131523072719573975e-01 -2.885420620441436768e-02 5.399834737181663513e-02 2.022953778505325317e-01 1.416929960250854492e-01 -5.182079598307609558e-02 -1.887569017708301544e-02 -1.011874675750732422e-01 2.880313433706760406e-02 -2.504086121916770935e-02 -4.389106035232543945e-01 -5.128866527229547501e-03 -1.855047941207885742e-01 1.245155483484268188e-01 2.794124186038970947e-01 -2.076399922370910645e-01 3.459942713379859924e-02 1.516521573066711426e-01 2.454949021339416504e-01 -1.636447310447692871e-01 2.940838970243930817e-02 -2.125453501939773560e-01 -2.056202478706836700e-02 2.199394106864929199e-01 -3.022418618202209473e-01 1.732646822929382324e-01 2.593285031616687775e-02 -9.678948670625686646e-02 1.292724609375000000e-01 1.618057340383529663e-01
-1.931740790605545044e-01 -7.491943985223770142e-02 -2.391767650842666626e-01 7.999588549137115479e-02 3.612722456455230713e-02 1.001519933342933655e-01 1.231335252523422241e-01 2.490755617618560791e-01 -1.628272384405136108e-01 5.011539161205291748e-02 2.459038794040679932e-01 -3.314595222473144531e-01 -1.726494282484054565e-01 -1.552657335996627808e-01 -1.765892654657363892e-01 -2.492830343544483185e-02 -1.547615975141525269e-01 -4.142567217350006104e-01 1.942689567804336548e-01 2.518334090709686279e-01 9.428019076585769653e-02 -5.880217626690864563e-02 -4.409087076783180237e-02 -1.111112758517265320e-01 -1.400290429592132568e-01 2.540573179721832275e-01 -3.134787380695343018e-01 -1.028930842876434326e-01 -2.631453424692153931e-02 -2.797810360789299011e-02 7.473783101886510849e-03 -4.420797154307365417e-02
2.227851152420043945e-01 7.095627486705780029e-03 9.857912361621856689e-02 -3.698922991752624512e-01 4.807256045751273632e-04 1.828642934560775757e-01 6.635815650224685669e-02 -1.732495427131652832e-02 1.704858243465423584e-01 9.657822549343109131e-02 2.447609752416610718e-01 -3.552705049514770508e-01 3.493065247312188148e-03 -6.378879398107528687e-02 -4.123768210411071777e-02 7.188005745410919189e-02 -4.247294738888740540e-02 -2.093804180622100830e-01 -9.534495323896408081e-02 2.534796595573425293e-01 1.105298921465873718e-01 2.532683014869689941e-01 -8.218579739332199097e-02 -5.993335694074630737e-02 -1.589052565395832062e-02 3.699309006333351135e-02 -4.114244282245635986e-01 -1.770570501685142517e-02 -7.857318967580795288e-02 -2.249151468276977539e-01 1.933150291442871094e-01 2.431835830211639404e-01
2.387201786041259766e-01 -2.778905332088470459e-01 5.514981597661972046e-02 -7.643413543701171875e-02 9.880098700523376465e-02 3.703866302967071533e-01 -1.565986275672912598e-01 3.381406664848327637e-01 8.400759845972061157e-02 2.342700809240341187e-01 1.560538709163665771e-01 -1.552097201347351074e-01 -2.828004658222198486e-01 -4.016751423478126526e-02 -2.967480123043060303e-01 -1.418137252330780029e-01 -2.583761699497699738e-02 -2.162229865789413452e-01 1.904387623071670532e-01 2.791562080383300781e-01 6.166570237837731838e-04 -2.390317246317863464e-02 3.206741437315940857e-02 1.647353172302246094e-02 -1.344417333602905273e-01 7.571428269147872925e-02 -1.058693602681159973e-01 -6.553463172167539597e-03 9.038054198026657104e-02 2.230917364358901978e-01 -8.039060235023498535e-02 -8.948038518428802490e-02
1.585469245910644531e-01 -1.643152534961700439e-01 -9.711399674415588379e-02 -2.138210535049438477e-01 -2.446665987372398376e-02 4.383622854948043823e-02 2.440504133701324463e-01 1.409865766763687134e-01 4.317469522356987000e-02 -1.022545918822288513e-01 -7.383388280868530273e-02 -8.265769109129905701e-03 -4.046351313591003418e-01 2.122126147150993347e-02 -5.180941894650459290e-02 -3.779414892196655273e-01 3.499126806855201721e-02 1.521948575973510742e-01 2.104316204786300659e-01 1.129191517829895020e-01 -1.530647575855255127e-01 1.934009641408920288e-01 1.151082850992679596e-02 -7.714927196502685547e-02 -1.486677676439285278e-01 5.108083486557006836e-01 -1.048628687858581543e-01 -2.520959591493010521e-03 1.400065124034881592e-01 -3.391109406948089600e-02 7.326307147741317749e-02 -1.213465929031372070e-01
1.862813383340835571e-01 8.087641745805740356e-02 3.447594121098518372e-02 1.529598701745271683e-02 5.154835432767868042e-02 3.332453081384301186e-03 1.174929365515708923e-01 1.950736492872238159e-01 4.165736585855484009e-02 8.845028281211853027e-02 6.174230948090553284e-02 3.582575917243957520e-02 -3.683592081069946289e-01 1.415451914072036743e-01 -3.055697977542877197e-01 -3.154972195625305176e-01 -1.801231801509857178e-01 -1.560379564762115479e-01 5.597628653049468994e-02 2.385017462074756622e-02 1.423386931419372559e-01 -6.772533990442752838e-03 -1.645448207855224609e-01 -2.913205325603485107e-01 6.454390939325094223e-03 3.075474202632904053e-01 -2.848199605941772461e-01 2.985502826049923897e-03 -2.351052314043045044e-01 -1.680657565593719482e-01 7.812391966581344604e-02 2.852968275547027588e-01
-2.449138760566711426e-01 -4.708346351981163025e-02 1.129075214266777039e-01 -4.181036055088043213e-01 8.021662384271621704e-02 3.361545503139495850e-01 1.550816893577575684e-01 -2.378350198268890381e-01 4.286744818091392517e-02 -1.145131736993789673e-01 1.548522990196943283e-02 1.053851991891860962e-01 -2.909322977066040039e-01 2.380149811506271362e-02 -8.636912703514099121e-02 6.288095563650131226e-02 1.601884216070175171e-01 1.444866657257080078e-01 -2.867631614208221436e-01 9.888585656881332397e-02 -3.225028887391090393e-02 6.625229865312576294e-02 -1.897986233234405518e-01 -1.183831691741943359e-01 -7.881598174571990967e-02 9.120804071426391602e-02 -1.546678245067596436e-01 -3.691036626696586609e-02 1.681756824254989624e-01 -1.294231116771697998e-01 3.786950111389160156e-01 7.069905102252960205e-02
-8.130361884832382202e-02 -3.894735500216484070e-02 -2.099846899509429932e-01 -2.446009218692779541e-01 -2.822392284870147705e-01 2.593441307544708252e-01 2.714388072490692139e-01 -2.156461924314498901e-01 -4.819922894239425659e-02 7.359485328197479248e-02 2.077463120222091675e-01 -2.114536017179489136e-01 -8.413567394018173218e-02 -5.584542080760002136e-02 -1.555137634277343750e-01 -7.647997140884399414e-02 1.949655711650848389e-01 -2.437203824520111084e-01 1.390736699104309082e-01 1.041217520833015442e-01 8.892299234867095947e-02 1.695798337459564209e-01 -2.757592312991619110e-02 -2.684769630432128906e-01 -2.231156378984451294e-01 4.352959990501403809e-01 1.030251011252403259e-02 2.529931068420410156e-02 1.417909841984510422e-02 1.121173612773418427e-02 6.944816559553146362e-02 5.242923274636268616e-02
2.862137369811534882e-02 -2.938648164272308350e-01 -1.934393197298049927e-01 -1.092080622911453247e-01 -1.343098133802413940e-01 1.489880532026290894e-01 8.877684921026229858e-02 -3.785555716603994370e-03 -3.175517320632934570e-01 8.948529511690139771e-02 -1.579401195049285889e-01 8.626256138086318970e-03 -3.249374628067016602e-01 5.591811239719390869e-02 -1.022148877382278442e-01 -1.388527303934097290e-01 -1.637206077575683594e-01 -1.813608855009078979e-01 2.125309258699417114e-01 2.506995201110839844e-01 -2.180584669113159180e-01 2.881739437580108643e-01 6.940628588199615479e-02 -1.849143765866756439e-02 -1.512741744518280029e-01 2.061398178339004517e-01 6.594607234001159668e-02 1.745752543210983276e-01 8.470933139324188232e-02 -3.147474527359008789e-01 1.809333413839340210e-01 1.978708058595657349e-02
2.919639945030212402e-01 9.035611152648925781e-02 1.682900823652744293e-02 -2.765343785285949707e-01 -1.750936508178710938e-01 -2.310316413640975952e-01 -9.190092980861663818e-02 -5.538123659789562225e-03 -8.211845904588699341e-02 1.223629224114120007e-04 -4.659878555685281754e-03 -5.945970490574836731e-02 -3.365634679794311523e-01 -2.331304699182510376e-01 1.517435256391763687e-02 1.085730493068695068e-01 -1.661689728498458862e-01 -8.605898171663284302e-02 1.128942519426345825e-02 1.633078902959823608e-01 -2.238742858171463013e-01 9.178339503705501556e-03 -2.193737775087356567e-01 -2.688300013542175293e-01 -2.349280118942260742e-01 1.416400820016860962e-01 -2.325868606567382812e-01 -1.939283125102519989e-02 3.202642500400543213e-01 -2.375290356576442719e-02 1.793415099382400513e-01 2.234918326139450073e-01
2.592758834362030029e-01 -2.099741548299789429e-01 -3.577502444386482239e-02 8.438770659267902374e-03 -5.753894150257110596e-02 2.976560294628143311e-01 1.457892209291458130e-01 1.295209676027297974e-01 1.375831812620162964e-01 -4.259354248642921448e-02 2.130370885133743286e-01 -3.370949998497962952e-02 -5.444441437721252441e-01 3.442342579364776611e-01 -1.507590562105178833e-01 -1.602420955896377563e-01 5.541655048727989197e-02 -2.461908161640167236e-01 -7.799347490072250366e-02 2.854077704250812531e-02 2.429646626114845276e-02 8.664222806692123413e-02 -1.870828568935394287e-01 -2.534287571907043457e-01 3.425121074542403221e-03 1.314304023981094360e-01 -5.139726772904396057e-02 -8.324056863784790039e-02 6.561137735843658447e-02 1.808435469865798950e-02 -1.214212849736213684e-01 -5.172513797879219055e-02
1.114022061228752136e-01 8.181530982255935669e-02 1.903834789991378784e-01 -1.259419322013854980e-01 -2.752559632062911987e-02 4.275030195713043213e-01 2.741149067878723145e-02 5.198814347386360168e-02 -1.502905040979385376e-01 -1.324876248836517334e-01 6.749447435140609741e-02 -1.979817301034927368e-01 -3.968968689441680908e-01 6.964604556560516357e-02 -8.847934007644653320e-02 7.029583305120468140e-02 -1.952256262302398682e-02 -1.487678736448287964e-01 -5.483179166913032532e-02 1.914548724889755249e-01 -1.637589186429977417e-01 -1.373426318168640137e-01 -3.661150932312011719e-01 -1.714426428079605103e-01 7.376565784215927124e-02 1.223759502172470093e-01 1.569170057773590088e-01 3.211849033832550049e-01 3.175693750381469727e-02 5.931251496076583862e-02 1.096640452742576599e-01 2.161891013383865356e-01
8.878069370985031128e-02 -2.131163328886032104e-01 -2.130466103553771973e-01 -2.382552623748779297e-01 -3.175662755966186523e-01 1.548277735710144043e-01 2.284796163439750671e-02 7.263705134391784668e-02 8.580009639263153076e-02 1.066642105579376221e-01 1.475762426853179932e-01 -1.090817227959632874e-01 -4.038895964622497559e-01 1.772603392601013184e-01 -1.667477488517761230e-01 2.039881348609924316e-01 -2.534053325653076172e-01 -9.922088682651519775e-02 5.022844299674034119e-02 -3.028396703302860260e-02 -2.102715522050857544e-01 -1.747702509164810181e-01 -1.374264508485794067e-01 -2.583226561546325684e-01 2.417752295732498169e-01 2.657515928149223328e-02 -1.279380470514297485e-01 7.272019237279891968e-02 1.329135894775390625e-01 -1.572602614760398865e-02 2.372624278068542480e-01 -6.817144900560379028e-02
3.583447635173797607e-02 -5.200601741671562195e-02 8.635184168815612793e-02 -1.154020503163337708e-01 2.682804763317108154e-01 1.253417283296585083e-01 1.618223786354064941e-01 6.362451612949371338e-02 1.312096416950225830e-01 9.074989706277847290e-02 1.904842555522918701e-01 -5.507014319300651550e-02 -3.434316515922546387e-01 -6.705559045076370239e-02 4.091073572635650635e-02 6.375416368246078491e-02 4.785981774330139160e-02 -4.628978073596954346e-01 -2.290713600814342499e-02 2.697568833827972412e-01 1.530628353357315063e-01 2.619601190090179443e-01 9.527074545621871948e-02 -1.554433852434158325e-01 1.518987491726875305e-02 1.945615187287330627e-02 -2.333553433418273926e-01 1.733169704675674438e-01 1.625317931175231934e-01 -1.346365064382553101e-01 2.861736714839935303e-01 -1.941090822219848633e-01
5.869689583778381348e-02 -8.172634243965148926e-02 1.728167640976607800e-03 -2.925281226634979248e-01 1.885808706283569336e-01 -1.087215840816497803e-01 9.106334298849105835e-02 -9.168107807636260986e-02 3.639921545982360840e-02 -2.147355228662490845e-01 -2.321850880980491638e-02 5.018864572048187256e-02 -3.728890120983123779e-01 -1.675397157669067383e-01 -8.584552258253097534e-02 -1.144191063940525055e-02 1.959486603736877441e-01 -3.346490263938903809e-01 3.927214443683624268e-01 1.220075599849224091e-02 -2.376247197389602661e-02 -7.246407121419906616e-02 5.750347301363945007e-02 -7.310085347853600979e-04 3.032915666699409485e-02 4.190997481346130371e-01 -1.839870810508728027e-01 2.434092573821544647e-02 -1.000172644853591919e-01 -9.038762748241424561e-02 1.977190971374511719e-01 -1.815110594034194946e-01
-1.914798021316528320e-01 -3.027564883232116699e-01 6.253521144390106201e-02 -1.217849701642990112e-01 -1.846995651721954346e-01 2.934690797701478004e-03 3.223826587200164795e-01 1.621209383010864258e-01 1.578328162431716919e-01 1.287661790847778320e-01 1.881573200225830078e-01 -3.986861556768417358e-02 -1.089204251766204834e-01 4.111587256193161011e-02 -4.426498338580131531e-02 -1.337773650884628296e-01 -4.594281688332557678e-02 -2.693225741386413574e-01 7.109034061431884766e-02 1.368233859539031982e-01 -1.739314943552017212e-02 2.455940395593643188e-01 -1.231413483619689941e-01 -1.251431852579116821e-01 -2.923378646373748779e-01 1.530213057994842529e-01 -1.984231323003768921e-01 -2.046534270048141479e-01 -8.963499218225479126e-02 1.590653359889984131e-01 4.003018736839294434e-01 5.592828616499900818e-02
-8.907636627554893494e-03 -2.695543169975280762e-01 -2.051388174295425415e-01 -1.413405835628509521e-01 -1.283863186836242676e-01 2.836654186248779297e-01 -2.162819728255271912e-02 1.597574353218078613e-01 -1.688919402658939362e-02 -3.901581466197967529e-02 3.994418084621429443e-01 -2.325542829930782318e-02 -3.783334791660308838e-01 1.140280663967132568e-01 -1.033827438950538635e-01 9.685844928026199341e-02 -5.786390230059623718e-02 -2.839989662170410156e-01 1.066100690513849258e-02 -2.949937283992767334e-01 -7.394058257341384888e-02 -1.188068017363548279e-01 -1.946457326412200928e-01 -5.361544340848922729e-02 -6.786926649510860443e-03 -1.187766343355178833e-01 -3.237384557723999023e-01 -4.653291031718254089e-02 1.243395060300827026e-01 1.623615622520446777e-02 1.542374789714813232e-01 1.096863970160484314e-01
1.466097831726074219e-01 -1.704429537057876587e-01 -6.903829425573348999e-02 -2.919226586818695068e-01 -9.585259109735488892e-02 1.945914626121520996e-01 1.268274337053298950e-01 5.998328700661659241e-02 -1.091551631689071655e-01 1.237476170063018799e-01 7.153933495283126831e-02 -1.533858180046081543e-01 -5.347517132759094238e-01 4.837182909250259399e-02 -1.164997220039367676e-01 -1.237990111112594604e-01 -1.732765585184097290e-01 -4.796628281474113464e-02 2.857616841793060303e-01 -1.164047047495841980e-01 -5.307159572839736938e-02 -1.026591286063194275e-01 -1.244305670261383057e-01 -1.598821952939033508e-03 -2.303229272365570068e-01 9.460016340017318726e-02 1.569965034723281860e-01 -1.094235405325889587e-01 2.299113124608993530e-01 2.666604220867156982e-01 8.376380801200866699e-02 1.835294514894485474e-01
-6.693614646792411804e-03 -9.745977073907852173e-02 -1.291919946670532227e-01 -2.421536892652511597e-01 -5.793222039937973022e-02 3.281598687171936035e-01 1.393910646438598633e-01 -2.027256600558757782e-02 2.038836665451526642e-02 9.541301429271697998e-02 1.908180415630340576e-01 1.770913804648444057e-04 -1.834401786327362061e-01 2.411563508212566376e-02 -1.666201800107955933e-01 -1.966839432716369629e-01 -1.415860652923583984e-01 -9.192227572202682495e-02 1.435910910367965698e-01 2.074365466833114624e-01 -3.055855049751698971e-04 -7.503041531890630722e-03 -1.180850788950920105e-01 -2.308993786573410034e-01 1.120024099946022034e-01 3.152703940868377686e-01 -2.860687375068664551e-01 -3.685005307197570801e-01 3.138551414012908936e-01 -8.577484986744821072e-04 -1.976214945316314697e-01 1.050940006971359253e-01
3.914094995707273483e-03 1.650989055633544922e-01 -1.126021668314933777e-01 -3.126171529293060303e-01 -1.416505873203277588e-01 3.034180700778961182e-01 2.172398716211318970e-01 -2.007499486207962036e-01 -1.016196459531784058e-01 1.492878794670104980e-01 1.249643638730049133e-01 -1.953561007976531982e-01 -1.926132142543792725e-01 2.016489356756210327e-01 -1.944607794284820557e-01 -1.897806227207183838e-01 1.867630928754806519e-01 -6.368955969810485840e-02 1.501445025205612183e-01 -2.989289350807666779e-02 2.235970348119735718e-01 -2.227010428905487061e-01 1.219874341040849686e-02 -9.610312432050704956e-02 -8.316794037818908691e-02 -2.352537214756011963e-02 7.002376765012741089e-02 5.727326497435569763e-02 3.858496844768524170e-01 -2.097777277231216431e-01 1.266673505306243896e-01 1.696313917636871338e-01
-1.798762977123260498e-01 -2.283375412225723267e-01 7.731992285698652267e-03 -3.010571189224720001e-02 5.924221500754356384e-02 5.034299492835998535e-01 3.950371220707893372e-02 9.044890105724334717e-02 -2.155140936374664307e-01 6.926316767930984497e-02 -4.882754012942314148e-02 -9.072532504796981812e-02 -2.757234871387481689e-01 -5.005649290978908539e-03 -1.314853876829147339e-01 -1.533460766077041626e-01 -2.251220494508743286e-02 7.256583124399185181e-02 -1.292702704668045044e-01 -4.620219022035598755e-02 -5.322179757058620453e-03 2.707570604979991913e-02 1.214550286531448364e-01 -2.201421111822128296e-01 -4.023995399475097656e-01 1.949694752693176270e-01 -2.763522267341613770e-01 -1.955828964710235596e-01 -3.202618658542633057e-02 -1.066245883703231812e-01 2.027062773704528809e-01 -1.117910519242286682e-01
5.312260612845420837e-02 -2.651915550231933594e-01 3.616888774558901787e-03 -6.279101967811584473e-02 1.372297704219818115e-01 2.978462576866149902e-01 -3.872679546475410461e-02 8.842808008193969727e-02 1.876094751060009003e-02 -1.033120453357696533e-01 1.047152727842330933e-01 2.344766855239868164e-01 -3.564992249011993408e-01 -4.925423488020896912e-02 -6.583882123231887817e-02 9.185861796140670776e-02 -3.774595633149147034e-02 6.471691280603408813e-02 1.719201654195785522e-01 4.146154224872589111e-01 2.115246802568435669e-01 -1.804487220942974091e-02 1.809867173433303833e-01 -2.952620685100555420e-01 -2.117125876247882843e-02 -5.908928345888853073e-03 5.748006701469421387e-02 1.691159456968307495e-01 1.191993057727813721e-01 1.005198154598474503e-02 4.069724380970001221e-01 -4.866632819175720215e-02
-5.759725719690322876e-02 -9.879218041896820068e-02 -1.271201074123382568e-01 -1.445841044187545776e-01 1.002197265625000000e-01 -1.645918041467666626e-01 3.421237692236900330e-02 1.076870933175086975e-01 7.649031281471252441e-02 -1.311912238597869873e-01 3.086234927177429199e-01 2.080375328660011292e-02 -2.839485108852386475e-01 4.506227001547813416e-02 -3.791554272174835205e-01 -4.312856495380401611e-01 -1.658315807580947876e-01 -5.577689036726951599e-02 1.790477782487869263e-01 2.893283069133758545e-01 -7.011771202087402344e-02 2.298238575458526611e-01 -1.529263705015182495e-01 7.231648266315460205e-02 2.030599415302276611e-01 1.769988685846328735e-01 -2.130154222249984741e-01 -5.305760353803634644e-02 4.720671474933624268e-02 -3.976695239543914795e-03 4.503675736486911774e-03 1.141997277736663818e-01
-1.137946993112564087e-01 1.482931673526763916e-01 9.820802509784698486e-02 -3.877364397048950195e-01 -1.240894198417663574e-01 1.504686921834945679e-01 2.804194986820220947e-01 -2.291320562362670898e-01 5.894689634442329407e-02 -4.302259907126426697e-02 6.196441873908042908e-02 1.182993352413177490e-01 -4.683404266834259033e-01 2.227359712123870850e-01 -8.643973618745803833e-03 1.423444002866744995e-01 1.013558730483055115e-01 -9.228926151990890503e-02 2.097592949867248535e-01 1.561143156141042709e-02 -2.537764608860015869e-01 2.845050208270549774e-02 2.197200432419776917e-02 1.473668403923511505e-02 -1.536744236946105957e-01 1.697719693183898926e-01 -2.409568801522254944e-02 4.456085711717605591e-02 1.941028982400894165e-01 -2.100382745265960693e-01 1.653601527214050293e-01 -1.742517501115798950e-01
-5.964310839772224426e-02 -4.554460942745208740e-02 -9.636022895574569702e-02 -2.067900002002716064e-01 -9.753252565860748291e-02 6.720799952745437622e-02 -1.142507866024971008e-01 -5.399307981133460999e-02 -2.469470947980880737e-01 8.733169734477996826e-02 1.133662313222885132e-01 1.321450322866439819e-01 -4.730681777000427246e-01 -1.306295245885848999e-01 -1.635199636220932007e-01 -1.046359986066818237e-01 -1.421811133623123169e-01 2.239969745278358459e-02 3.141106665134429932e-01 5.693463026545941830e-04 4.315144568681716919e-02 -1.254229694604873657e-01 1.086987704038619995e-01 -1.782868653535842896e-01 -1.520022451877593994e-01 2.507659196853637695e-01 -1.700606793165206909e-01 1.818801313638687134e-01 2.400181293487548828e-01 3.458837568759918213e-01 1.625703722238540649e-01 5.112466216087341309e-02
-7.868058234453201294e-02 -1.788970679044723511e-01 -1.422927826642990112e-01 -1.146686449646949768e-01 8.764025568962097168e-02 1.599132120609283447e-01 -4.276835918426513672e-02 1.710483878850936890e-01 -7.120826095342636108e-02 -6.443802267313003540e-02 2.039870470762252808e-01 -6.222640722990036011e-02 -5.008991956710815430e-01 2.260440737009048462e-01 -1.544593423604965210e-01 1.577559113502502441e-01 1.677155196666717529e-01 -3.577049672603607178e-01 -6.750189512968063354e-02 -2.074935138225555420e-01 3.145932406187057495e-02 -2.057903110980987549e-01 -1.173706650733947754e-01 -2.193659693002700806e-01 2.899841032922267914e-02 -3.676138445734977722e-02 -1.514826714992523193e-01 -2.655296623706817627e-01 1.743622869253158569e-01 1.455594133585691452e-02 1.518133282661437988e-01 1.971207559108734131e-02
9.051690995693206787e-02 -1.341898292303085327e-01 2.367824316024780273e-01 -2.009286880493164062e-01 4.144790023565292358e-02 7.135558873414993286e-02 1.419785469770431519e-01 -1.205813735723495483e-01 -7.060174643993377686e-02 -1.970480196177959442e-02 1.974868327379226685e-01 -1.219612583518028259e-01 -5.312970280647277832e-01 1.737156808376312256e-01 -3.028270006179809570e-01 -2.092941105365753174e-01 -1.301810145378112793e-01 1.300917118787765503e-01 2.396916300058364868e-01 -7.705154269933700562e-02 2.828029170632362366e-02 5.965375341475009918e-03 1.887214183807373047e-02 -1.244442611932754517e-01 -2.395250052213668823e-01 1.816027760505676270e-01 -1.614901423454284668e-02 6.773032993078231812e-02 2.711311280727386475e-01 9.613034874200820923e-02 4.373134579509496689e-03 1.916602253913879395e-01
2.050110250711441040e-01 -1.591516733169555664e-01 1.213042661547660828e-01 -3.513550460338592529e-01 -2.123875021934509277e-01 2.476764470338821411e-01 5.528277158737182617e-02 -2.096231877803802490e-01 -6.313953548669815063e-02 -1.115405485033988953e-01 7.460924237966537476e-02 -2.190575748682022095e-01 1.784040033817291260e-02 2.259701117873191833e-02 4.900867119431495667e-02 -3.337156474590301514e-01 5.455538257956504822e-02 -3.157204985618591309e-01 1.223346311599016190e-02 5.102399736642837524e-02 -1.241282895207405090e-01 -1.724861264228820801e-01 -9.236661344766616821e-02 -1.486628502607345581e-01 -1.108147874474525452e-01 8.314890414476394653e-02 -2.816362977027893066e-01 -3.172253444790840149e-02 3.243284225463867188e-01 6.557472795248031616e-02 2.151677310466766357e-01 1.412193179130554199e-01
-1.117058247327804565e-01 9.949983656406402588e-02 1.328137814998626709e-01 -2.929338216781616211e-01 -4.988430067896842957e-03 2.631287276744842529e-01 -8.544790558516979218e-03 -9.172917343676090240e-04 7.520362734794616699e-02 -1.908716261386871338e-01 -1.678370833396911621e-01 -1.911775469779968262e-01 -1.644605398178100586e-01 1.005080938339233398e-01 -1.720085144042968750e-01 -4.519471898674964905e-02 2.189591825008392334e-01 -1.132737547159194946e-01 4.157457966357469559e-03 2.753140032291412354e-01 -1.372777372598648071e-01 -1.449216902256011963e-01 -2.234904021024703979e-01 -4.202150702476501465e-01 -1.548347771167755127e-01 1.517135351896286011e-01 -1.791859269142150879e-01 1.202950105071067810e-01 1.752781420946121216e-01 -5.966733768582344055e-02 2.903304100036621094e-01 1.189248934388160706e-01
-1.479385197162628174e-01 1.268030703067779541e-01 1.999436765909194946e-01 -3.027696311473846436e-01 2.139734923839569092e-01 2.990731596946716309e-01 1.444031745195388794e-01 -1.174525991082191467e-01 -1.776181161403656006e-01 -1.881485804915428162e-02 -1.562586873769760132e-01 -8.444298058748245239e-02 -4.925539493560791016e-01 -2.653552591800689697e-01 1.705057173967361450e-02 -1.417228728532791138e-01 2.185863703489303589e-01 -4.860475659370422363e-02 -2.127844542264938354e-01 1.270041428506374359e-02 -1.310636401176452637e-01 -1.252247393131256104e-01 8.934397250413894653e-02 -1.028435006737709045e-01 8.211340755224227905e-03 -4.605023562908172607e-02 -5.753562599420547485e-02 7.251561433076858521e-02 1.142094731330871582e-01 1.374820247292518616e-02 3.043248057365417480e-01 7.791264913976192474e-03
-6.557607650756835938e-02 -2.222544141113758087e-02 2.974928021430969238e-01 -2.114044874906539917e-01 -1.757048219442367554e-01 3.113177716732025146e-01 -2.226702682673931122e-02 9.173758327960968018e-02 7.739747315645217896e-02 -1.627410948276519775e-01 -8.667624788358807564e-04 -1.498457342386245728e-01 -1.087483689188957214e-01 -8.723633736371994019e-02 -1.350312083959579468e-01 7.605776935815811157e-02 1.470422297716140747e-01 -2.165858745574951172e-01 8.753915131092071533e-02 4.014097154140472412e-01 -1.457436084747314453e-01 -2.852311730384826660e-01 -1.107516065239906311e-01 -6.828095763921737671e-02 -1.504048556089401245e-01 2.019786685705184937e-01 -3.314637541770935059e-01 -1.604479402303695679e-01 -2.786353928968310356e-03 3.492846339941024780e-02 2.639133930206298828e-01 -1.298519782721996307e-02
1.497970074415206909e-01 9.219652414321899414e-02 2.015262395143508911e-01 -4.744768440723419189e-01 2.117248624563217163e-01 2.323798835277557373e-01 -1.971445679664611816e-01 -1.340240836143493652e-01 2.727121487259864807e-02 -1.262525678612291813e-03 2.733549177646636963e-01 5.154235661029815674e-02 -3.325334563851356506e-02 -1.208995580673217773e-01 -1.978621929883956909e-01 -1.100215017795562744e-01 -6.735105812549591064e-02 -1.366982161998748779e-01 5.423268303275108337e-03 4.193809814751148224e-03 1.750439777970314026e-02 1.326452493667602539e-01 -1.191607415676116943e-01 -2.293690294027328491e-01 -3.342471318319439888e-04 -3.955977037549018860e-02 -2.053598761558532715e-01 2.554256916046142578e-01 -2.159757018089294434e-01 -3.663437962532043457e-01 6.736537069082260132e-02 1.449036225676536560e-02
-1.184288263320922852e-01 -1.022712662816047668e-01 1.773111969232559204e-01 -2.713374793529510498e-01 2.048757225275039673e-01 1.314099282026290894e-01 -9.083279408514499664e-03 6.408477574586868286e-02 -9.692049771547317505e-02 -2.547650635242462158e-01 -1.725160889327526093e-02 3.920013085007667542e-02 -2.341684848070144653e-01 -5.224510654807090759e-02 -2.242214828729629517e-01 -1.166577413678169250e-01 7.693836092948913574e-02 -5.240725725889205933e-02 -5.216540396213531494e-02 4.244184494018554688e-01 -1.259644329547882080e-01 -3.788926601409912109e-01 -3.651251494884490967e-01 -1.681970208883285522e-01 2.979322150349617004e-02 4.061768203973770142e-02 -1.507370471954345703e-01 -3.507807105779647827e-02 -3.566915169358253479e-02 -1.972611546516418457e-01 6.241565197706222534e-02 1.622250825166702271e-01
-7.232889533042907715e-02 6.703376770019531250e-02 3.903559148311614990e-01 -2.974671125411987305e-01 -5.378270149230957031e-02 2.620343267917633057e-01 -9.856691211462020874e-02 2.266075089573860168e-02 3.613954782485961914e-02 -1.691980361938476562e-01 1.391590535640716553e-01 2.296399138867855072e-02 -1.591157168149948120e-01 -1.095587462186813354e-01 -2.969745099544525146e-01 -5.589031428098678589e-02 1.748737245798110962e-01 -1.622894778847694397e-03 6.072641350328922272e-03 2.690733969211578369e-01 -7.374623790383338928e-03 -1.983448714017868042e-01 -2.964297831058502197e-01 -1.318546235561370850e-01 8.541852235794067383e-02 8.087944984436035156e-02 -4.134098887443542480e-01 2.922661975026130676e-02 -5.623755976557731628e-02 -1.952411085367202759e-01 1.204986572265625000e-01 -9.405405260622501373e-03
8.615972846746444702e-02 6.597780436277389526e-02 -4.306652769446372986e-02 -5.195462331175804138e-02 3.040386438369750977e-01 5.506763979792594910e-02 -5.837440490722656250e-02 1.919856518507003784e-01 -8.968725055456161499e-02 1.613492369651794434e-01 1.752988249063491821e-01 6.253787130117416382e-02 -3.025726079940795898e-01 7.538430392742156982e-02 -2.522657215595245361e-01 -1.927723735570907593e-01 1.711703389883041382e-01 -2.111712098121643066e-01 6.713970750570297241e-02 -2.978003919124603271e-01 -8.010119944810867310e-02 1.139733865857124329e-01 -1.218520328402519226e-01 -1.981696113944053650e-02 -2.525552511215209961e-01 1.131644845008850098e-01 -1.537515372037887573e-01 9.444033354520797729e-02 2.728142738342285156e-01 -9.381025284528732300e-02 4.317945539951324463e-01 2.501333877444267273e-02
-1.427835971117019653e-01 -8.847118169069290161e-02 2.819582819938659668e-01 -4.476863145828247070e-01 -2.161866873502731323e-01 3.226117193698883057e-01 -5.925699323415756226e-02 1.074932962656021118e-01 2.698342129588127136e-02 -2.451134473085403442e-01 1.934424228966236115e-02 8.814103901386260986e-02 -3.167453408241271973e-01 -1.249728798866271973e-01 -9.996323287487030029e-02 -3.160457313060760498e-02 3.398482799530029297e-01 -1.689910590648651123e-01 -4.231742396950721741e-02 5.487973988056182861e-02 -2.027976140379905701e-02 -2.987810038030147552e-02 -1.281435340642929077e-01 -7.647987455129623413e-02 -4.936533421277999878e-02 -8.982247859239578247e-02 -3.419036865234375000e-01 5.803436785936355591e-02 -8.019106462597846985e-03 3.636531904339790344e-02 8.889233320951461792e-02 -1.326685249805450439e-01
-9.874989837408065796e-02 5.975296720862388611e-02 2.954927645623683929e-02 -2.397685945034027100e-01 -2.423326969146728516e-01 -1.575239747762680054e-01 -4.686414822936058044e-02 6.071326788514852524e-03 -1.697610765695571899e-01 1.095614284276962280e-01 3.702575922943651676e-04 -1.756660491228103638e-01 -4.246365427970886230e-01 -7.309222221374511719e-02 -1.468189656734466553e-01 1.093638390302658081e-01 -3.101174533367156982e-01 -8.160731196403503418e-02 -3.408741578459739685e-02 2.639774382114410400e-01 -1.725527346134185791e-01 1.539797037839889526e-01 1.418435107916593552e-02 -1.658107340335845947e-01 -1.383720934391021729e-01 6.881330907344818115e-02 -2.413214184343814850e-02 -3.700698912143707275e-02 1.524512767791748047e-01 -3.297382593154907227e-01 3.485938906669616699e-01 -1.323255747556686401e-01
2.210944592952728271e-01 1.267528980970382690e-01 -1.299236416816711426e-01 1.491656620055437088e-02 4.592057690024375916e-02 -4.760097339749336243e-02 -5.754446145147085190e-03 7.636268436908721924e-02 1.587312109768390656e-02 -2.045245468616485596e-01 2.405037581920623779e-01 5.182559415698051453e-02 -1.396529674530029297e-01 -8.141061663627624512e-02 -4.301160275936126709e-01 -9.181285649538040161e-02 -1.400180906057357788e-01 -3.182590603828430176e-01 2.486668974161148071e-01 2.585949599742889404e-01 1.191284209489822388e-01 4.204602446407079697e-03 -1.022243797779083252e-01 -1.577263325452804565e-01 -9.717690199613571167e-02 2.531787455081939697e-01 -2.434611506760120392e-02 -2.198964804410934448e-01 -4.751894250512123108e-02 -1.583969146013259888e-01 -5.662671476602554321e-02 3.651818633079528809e-01
-1.790510863065719604e-01 -1.597532182931900024e-01 -8.574938029050827026e-02 -3.066386878490447998e-01 -6.754564493894577026e-02 2.086145430803298950e-01 1.550416946411132812e-01 3.301101922988891602e-01 3.183930814266204834e-01 2.523273527622222900e-01 2.487214654684066772e-01 -9.420099109411239624e-02 -2.281803078949451447e-02 -1.581280678510665894e-01 -6.090015545487403870e-02 -1.240415871143341064e-01 7.528179138898849487e-02 -3.258758783340454102e-01 3.201441466808319092e-02 -6.788507848978042603e-02 -3.705767914652824402e-02 7.639019936323165894e-02 -4.681774228811264038e-02 -1.228220388293266296e-01 5.175394006073474884e-03 4.512182250618934631e-02 -1.347777545452117920e-01 -1.486986875534057617e-01 2.162260264158248901e-01 6.810411065816879272e-02 3.656738400459289551e-01 1.005815491080284119e-01
-1.481171846389770508e-01 1.301692984998226166e-02 2.668859660625457764e-01 -3.577566742897033691e-01 -1.537410169839859009e-02 -5.283728986978530884e-02 1.925983130931854248e-01 9.526167809963226318e-02 -1.110650077462196350e-01 -1.015822440385818481e-01 1.114319860935211182e-01 -1.917498707771301270e-01 -4.548907279968261719e-01 -2.484492808580398560e-01 -1.174062937498092651e-01 -3.190977266058325768e-03 2.853045463562011719e-01 -9.174720197916030884e-02 -7.413692772388458252e-02 -1.084721088409423828e-02 -2.128650844097137451e-01 -1.073370575904846191e-01 -4.414001014083623886e-03 -4.219916835427284241e-02 -9.545353055000305176e-02 2.318676747381687164e-02 -1.726146489381790161e-01 1.548874527215957642e-01 -2.248578891158103943e-02 9.914255887269973755e-02 3.675746619701385498e-01 -1.106630936264991760e-01
-7.916814647614955902e-03 1.540479958057403564e-01 -1.029416695237159729e-01 -1.616871207952499390e-01 2.887811958789825439e-01 1.808491162955760956e-02 -1.703875809907913208e-01 7.300431281328201294e-02 -6.017298996448516846e-02 -1.266551911830902100e-01 -2.440400654450058937e-03 1.056771501898765564e-01 -2.355356365442276001e-01 7.774703204631805420e-02 -3.894447386264801025e-01 -3.025375008583068848e-01 -1.440328061580657959e-01 -6.651642918586730957e-02 1.888603270053863525e-01 2.001299709081649780e-01 5.949145928025245667e-02 1.184167787432670593e-01 -2.085940986871719360e-01 5.719000101089477539e-02 -6.109372898936271667e-02 2.698109745979309082e-01 -3.648609817028045654e-01 -1.375560015439987183e-01 1.013419553637504578e-01 -2.028205990791320801e-01 7.230646908283233643e-02 1.881111413240432739e-01
-9.118536114692687988e-02 -7.080827653408050537e-02 8.108808845281600952e-02 -3.995605409145355225e-01 1.590290665626525879e-01 1.158842891454696655e-01 7.684192806482315063e-02 3.074452839791774750e-02 -4.212242364883422852e-02 -1.017824038863182068e-01 1.893885731697082520e-01 -9.655613452196121216e-02 -4.458499252796173096e-01 -7.241727411746978760e-02 -1.388169676065444946e-01 -4.671608284115791321e-02 -1.071710288524627686e-01 -1.127990558743476868e-01 3.039936535060405731e-02 2.752268612384796143e-01 -2.954926714301109314e-02 -9.901517629623413086e-02 -2.685200273990631104e-01 2.172495424747467041e-01 -1.597412079572677612e-01 -2.396700084209442139e-01 8.071072399616241455e-02 7.994518429040908813e-02 -2.351249009370803833e-01 -1.945944875478744507e-01 1.350815296173095703e-01 2.322739064693450928e-01
2.452706396579742432e-01 -8.265952020883560181e-02 -9.910505264997482300e-02 -3.060381710529327393e-01 -1.129170581698417664e-01 3.350594043731689453e-01 1.441338360309600830e-01 -5.434472858905792236e-02 -2.070027589797973633e-02 2.400595247745513916e-01 -7.116152904927730560e-03 1.673135533928871155e-02 -4.076961576938629150e-01 3.009188733994960785e-02 -1.502760350704193115e-01 3.126009553670883179e-02 -4.831878840923309326e-02 1.881814934313297272e-02 3.455294966697692871e-01 -1.159304082393646240e-01 -3.853782638907432556e-02 -1.589028090238571167e-01 7.731325179338455200e-02 -1.214848682284355164e-01 -2.578568458557128906e-01 2.119609117507934570e-01 5.078295990824699402e-02 -1.334151774644851685e-01 1.407730132341384888e-01 1.912252753973007202e-01 1.079954653978347778e-01 2.210935950279235840e-01
3.212839365005493164e-02 -5.727522540837526321e-03 -5.935060232877731323e-02 -3.953538239002227783e-01 2.993577159941196442e-02 2.265646010637283325e-01 1.086975187063217163e-01 2.537549138069152832e-01 -1.355671584606170654e-01 -3.568425029516220093e-02 2.192791849374771118e-01 9.699903428554534912e-02 -1.654270589351654053e-01 1.731685400009155273e-01 -2.129355072975158691e-01 -4.176929295063018799e-01 2.129153721034526825e-02 -6.639805436134338379e-02 -6.655944883823394775e-02 -1.252091825008392334e-01 9.108112007379531860e-02 1.043975129723548889e-01 5.365351215004920959e-02 1.893843412399291992e-01 -6.388177722692489624e-02 4.154898822307586670e-01 -2.004979178309440613e-02 -1.595457047224044800e-01 -4.809612408280372620e-02 6.456545740365982056e-02 2.028637528419494629e-01 -1.524877101182937622e-01
9.341671317815780640e-02 -2.517739236354827881e-01 2.135329246520996094e-01 -2.528829872608184814e-02 2.239004895091056824e-02 1.574629396200180054e-01 -1.778561472892761230e-01 -2.448889911174774170e-01 5.277042277157306671e-03 -1.222272962331771851e-01 1.236689835786819458e-01 -9.343517571687698364e-02 -5.044859647750854492e-01 6.852226704359054565e-02 -7.412045449018478394e-02 7.214627414941787720e-02 2.409406378865242004e-02 -2.719897031784057617e-01 6.670460850000381470e-02 -1.014331448823213577e-02 -1.377828419208526611e-01 -6.866469234228134155e-02 -5.854763090610504150e-02 -1.411391645669937134e-01 -1.183910593390464783e-01 1.077442988753318787e-01 -3.387596011161804199e-01 -1.155367046594619751e-01 1.181810498237609863e-01 -2.835209369659423828e-01 -8.264535665512084961e-02 2.734678685665130615e-01
9.754750877618789673e-03 -8.983948826789855957e-02 3.721905499696731567e-02 -1.809184625744819641e-02 -3.200204577296972275e-03 1.992061138153076172e-01 2.908721268177032471e-01 1.957530826330184937e-01 -3.113102316856384277e-01 2.999294996261596680e-01 -1.055394951254129410e-02 1.030497178435325623e-01 -4.307205677032470703e-01 -1.991525739431381226e-01 -1.335946656763553619e-02 -1.236010417342185974e-01 2.257626950740814209e-01 -2.419514209032058716e-02 1.142204105854034424e-01 7.269181311130523682e-02 6.244339421391487122e-02 -8.719993382692337036e-02 -1.666576862335205078e-01 -2.104985266923904419e-01 -3.183949589729309082e-01 2.400157600641250610e-01 -1.985996663570404053e-01 -4.819175228476524353e-02 1.382673233747482300e-01 -1.089890301227569580e-01 -3.852015652228146791e-04 -6.360869109630584717e-02
-1.556023210287094116e-01 -1.615550518035888672e-01 -1.301841139793395996e-01 -1.783437430858612061e-01 1.662030220031738281e-01 2.619580924510955811e-01 1.354640871286392212e-01 3.399398177862167358e-03 -2.193706780672073364e-01 2.258295863866806030e-01 1.540063787251710892e-02 -2.204765379428863525e-01 -4.394313693046569824e-01 -6.227840110659599304e-02 -1.263807117938995361e-01 -1.161693036556243896e-01 -1.643712967634201050e-01 9.014993906021118164e-02 -7.750894129276275635e-02 -2.018640004098415375e-02 -3.217751625925302505e-03 6.304195523262023926e-02 1.043044775724411011e-01 -1.358852684497833252e-01 -3.180748820304870605e-01 9.850471466779708862e-02 -1.550533920526504517e-01 -2.319833189249038696e-01 -2.229921370744705200e-01 4.245123127475380898e-04 2.225504964590072632e-01 -2.214374095201492310e-01
1.381313055753707886e-01 -4.605603590607643127e-02 2.168962033465504646e-03 -4.072669148445129395e-01 1.612343825399875641e-02 1.514279395341873169e-01 -6.946907192468643188e-02 -6.315022706985473633e-02 8.636435866355895996e-02 1.460817903280258179e-01 1.250836402177810669e-01 -2.072133570909500122e-01 -8.388102799654006958e-02 -8.732924610376358032e-02 -2.350635826587677002e-01 2.429422289133071899e-01 1.190773677080869675e-02 -3.085327744483947754e-01 1.241639181971549988e-01 2.552281916141510010e-01 -7.280185353010892868e-03 3.753005266189575195e-01 -6.119145452976226807e-02 -1.688174009323120117e-01 -6.574427336454391479e-02 6.958979368209838867e-02 -3.074514865875244141e-01 5.789379030466079712e-02 -1.631238013505935669e-01 -1.874921917915344238e-01 1.616728454828262329e-01 1.435949951410293579e-01
-1.180115491151809692e-01 1.334422677755355835e-01 -3.236656785011291504e-01 -6.706639379262924194e-02 3.324600681662559509e-02 7.105226069688796997e-02 1.172962710261344910e-01 -1.029648855328559875e-01 4.807222262024879456e-02 1.012232154607772827e-02 1.131983995437622070e-01 -1.038998886942863464e-01 -4.339122176170349121e-01 2.410161122679710388e-02 -4.552863538265228271e-01 1.231531277298927307e-01 2.963689565658569336e-01 -3.379009291529655457e-02 -1.171031594276428223e-01 9.497119486331939697e-02 1.578775048255920410e-01 -1.365541387349367142e-02 -9.919319301843643188e-03 -1.584301590919494629e-01 3.620639815926551819e-02 2.324221134185791016e-01 -2.160812467336654663e-01 1.157743409276008606e-01 1.670043356716632843e-02 -1.413350254297256470e-01 1.695081144571304321e-01 2.544154524803161621e-01
6.529647856950759888e-02 -3.421696424484252930e-01 -3.901621326804161072e-03 -2.373530119657516479e-01 -3.356439173221588135e-01 -5.546111240983009338e-02 5.127853155136108398e-02 2.162823267281055450e-02 -1.379171907901763916e-01 -2.794026024639606476e-02 -2.363213710486888885e-02 -2.035637348890304565e-01 -3.179142773151397705e-01 2.052742615342140198e-02 -5.962523818016052246e-02 -3.639027178287506104e-01 1.760065257549285889e-01 -2.250898480415344238e-01 1.219469588249921799e-02 3.326591476798057556e-02 -5.628220364451408386e-02 1.039143949747085571e-01 -5.756863206624984741e-02 -7.428803294897079468e-02 -5.453777313232421875e-02 1.237149238586425781e-01 -2.253753989934921265e-01 1.259149909019470215e-01 2.618465721607208252e-01 -2.808308005332946777e-01 1.063305661082267761e-01 2.341857254505157471e-01
-2.801862061023712158e-01 2.764802798628807068e-02 -6.490285694599151611e-02 -1.600868403911590576e-01 -1.671001762151718140e-01 1.542880833148956299e-01 -2.092935889959335327e-01 4.022558033466339111e-02 1.623629331588745117e-01 1.300760544836521149e-02 -3.761781379580497742e-02 -1.952135413885116577e-01 -1.100223511457443237e-01 -1.322665959596633911e-01 -2.329807579517364502e-01 -9.307272732257843018e-03 1.081489175558090210e-01 -1.785024404525756836e-01 8.931114524602890015e-02 4.790093377232551575e-02 -1.272089872509241104e-02 -2.586281858384609222e-02 -2.138169854879379272e-01 -3.573301732540130615e-01 2.021827548742294312e-02 3.409756124019622803e-01 -1.926367878913879395e-01 -2.273597009479999542e-02 3.962580859661102295e-02 -1.517151147127151489e-01 4.195899367332458496e-01 2.464049756526947021e-01
6.738837808370590210e-02 -3.097298145294189453e-01 1.613179966807365417e-02 7.964523136615753174e-02 1.152452901005744934e-01 4.148845374584197998e-01 2.276539206504821777e-01 6.025471910834312439e-02 -1.121013313531875610e-01 -5.024400725960731506e-02 3.855125308036804199e-01 -4.168409854173660278e-02 -3.010522723197937012e-01 -3.733103349804878235e-02 -1.527491509914398193e-01 1.240792945027351379e-01 -2.061952352523803711e-01 -3.615913689136505127e-01 -2.477471483871340752e-03 2.293740361928939819e-01 -5.499391257762908936e-02 1.089763194322586060e-01 -8.351945877075195312e-02 -1.433935165405273438e-01 7.819940894842147827e-02 -6.367164105176925659e-02 -5.302947759628295898e-02 -5.461914837360382080e-02 2.253638505935668945e-01 3.544364869594573975e-02 1.273647546768188477e-01 -5.744774639606475830e-02
7.908987253904342651e-02 -1.230051442980766296e-01 -3.230279982089996338e-01 -3.139363601803779602e-02 -1.983972489833831787e-01 9.340602159500122070e-02 -3.286533057689666748e-02 4.004136845469474792e-02 -1.509977579116821289e-01 -7.633036375045776367e-02 1.807944476604461670e-02 1.408555954694747925e-01 -1.619753390550613403e-01 -4.137089848518371582e-02 -8.842661231756210327e-02 -2.394228726625442505e-01 -2.461952343583106995e-02 -1.576230376958847046e-01 1.584873050451278687e-01 5.137659311294555664e-01 -6.424248963594436646e-02 1.839903742074966431e-02 8.060016483068466187e-02 1.062638964504003525e-02 -1.807755231857299805e-01 4.806575775146484375e-01 -2.108620554208755493e-01 5.560121685266494751e-02 -7.475238293409347534e-02 -6.650151312351226807e-02 1.157051995396614075e-01 1.427045911550521851e-01
-6.920180469751358032e-02 -2.502030432224273682e-01 3.218697011470794678e-02 -2.560232281684875488e-01 -2.040635198354721069e-01 1.407740116119384766e-01 -1.013993285596370697e-02 1.638306863605976105e-02 -1.383890956640243530e-01 -4.215760156512260437e-02 1.327107101678848267e-01 -1.454277336597442627e-01 -2.440034300088882446e-01 -5.074152722954750061e-02 -1.177135258913040161e-01 -3.207106590270996094e-01 1.644037961959838867e-01 -2.283906787633895874e-01 2.166164517402648926e-01 6.754793971776962280e-02 1.308130323886871338e-01 -1.046772450208663940e-01 -6.980181206017732620e-03 -1.239596903324127197e-01 1.058617085218429565e-01 1.140871271491050720e-01 -1.700569540262222290e-01 6.744220387190580368e-03 3.670647144317626953e-01 -4.972344636917114258e-02 -5.716066807508468628e-03 4.484322965145111084e-01
-8.402465283870697021e-02 -9.422528743743896484e-02 1.694456636905670166e-01 -4.091261327266693115e-01 1.152371615171432495e-01 1.859141588211059570e-01 1.520239710807800293e-01 1.265954226255416870e-01 -1.247880533337593079e-01 -6.869213283061981201e-02 5.922428891062736511e-02 -2.094159647822380066e-02 -9.068716317415237427e-02 -1.677804142236709595e-01 -2.508394122123718262e-01 -1.647457629442214966e-01 -5.814615637063980103e-02 -1.216270625591278076e-01 -9.588086605072021484e-02 2.162318080663681030e-01 -5.580974277108907700e-03 -3.176588118076324463e-01 -3.491931259632110596e-01 -1.983581930398941040e-01 -2.172389999032020569e-02 5.749289412051439285e-03 1.176535189151763916e-01 -8.943219482898712158e-02 1.317635327577590942e-01 -2.982323467731475830e-01 -1.360523551702499390e-01 2.584724724292755127e-01
8.471764624118804932e-02 1.383568644523620605e-01 7.588055729866027832e-02 -2.985025346279144287e-01 2.003298550844192505e-01 7.496929168701171875e-02 -9.527353197336196899e-02 4.628420621156692505e-02 -1.652685701847076416e-01 -1.782267391681671143e-01 1.797353625297546387e-01 -1.319264471530914307e-01 -2.765522599220275879e-01 -4.468408599495887756e-02 -1.966405659914016724e-01 -3.643687665462493896e-01 3.403102159500122070e-01 -1.013432219624519348e-01 1.451774388551712036e-01 3.385381028056144714e-02 -3.326633572578430176e-01 -1.568947173655033112e-02 3.273413330316543579e-02 -1.684016883373260498e-01 -2.182508073747158051e-02 4.517132416367530823e-02 -7.159782201051712036e-02 8.570668846368789673e-02 -1.675410717725753784e-01 3.836017102003097534e-02 2.660179734230041504e-01 2.433260828256607056e-01
2.835081517696380615e-01 -1.234515234827995300e-01 -1.473137289285659790e-01 -1.881738603115081787e-01 -3.080180287361145020e-02 -1.863324493169784546e-01 2.598068714141845703e-01 8.382305502891540527e-03 -5.916187539696693420e-02 1.725551486015319824e-01 -5.100046843290328979e-02 6.182013824582099915e-02 -2.833611071109771729e-01 1.761475056409835815e-01 -1.528996676206588745e-01 1.263453159481287003e-03 -2.234467864036560059e-02 1.091845408082008362e-01 2.058970332145690918e-01 2.927236557006835938e-01 -9.456587582826614380e-02 -8.237251639366149902e-02 -3.389998972415924072e-01 -3.252357840538024902e-01 -1.897151768207550049e-01 2.733164429664611816e-01 -9.189467132091522217e-02 -1.255266275256872177e-02 2.334189713001251221e-01 -2.673320658504962921e-02 1.026087105274200439e-01 -8.764783293008804321e-02
2.304659225046634674e-02 2.514671981334686279e-01 -2.030271142721176147e-01 -1.397181451320648193e-01 9.595376439392566681e-03 -1.497891638427972794e-02 3.926326334476470947e-02 2.118124067783355713e-01 8.006594330072402954e-02 -2.277787774801254272e-01 2.077327221632003784e-01 4.319413751363754272e-02 -2.651783525943756104e-01 -1.839528232812881470e-02 -1.410116553306579590e-01 -3.083626627922058105e-01 -1.647401005029678345e-01 -2.296653389930725098e-01 2.402418255805969238e-01 3.153047859668731689e-01 2.476873397827148438e-01 -1.639157682657241821e-01 1.176700647920370102e-02 -1.583490222692489624e-01 5.238487571477890015e-02 -4.538201901596039534e-04 -2.408600598573684692e-01 -1.134532615542411804e-01 7.429400831460952759e-02 -3.773888200521469116e-02 2.168670594692230225e-01 2.485429346561431885e-01
1.288871914148330688e-01 7.879862189292907715e-02 2.224238663911819458e-01 -2.755180597305297852e-01 8.806536346673965454e-02 9.357169270515441895e-03 -1.197163239121437073e-01 -4.508195444941520691e-02 -2.823311686515808105e-01 -5.980118736624717712e-02 2.009700834751129150e-01 8.196917921304702759e-02 -2.496141195297241211e-01 -1.162454336881637573e-01 -2.355872243642807007e-01 -3.608392179012298584e-01 3.626437783241271973e-01 -5.327296629548072815e-02 1.483174413442611694e-01 1.581863909959793091e-01 -1.457005143165588379e-01 -5.437106266617774963e-02 -5.834491923451423645e-02 -7.568737119436264038e-02 -5.499178543686866760e-02 -2.891296893358230591e-02 -2.835798449814319611e-02 1.121178716421127319e-01 -9.711128473281860352e-02 2.383310794830322266e-01 2.544023096561431885e-01 2.698015868663787842e-01
-8.448904752731323242e-02 6.170894205570220947e-02 -1.450379490852355957e-01 -2.251540571451187134e-01 -3.002666868269443512e-02 2.260019332170486450e-01 5.681847687810659409e-03 -1.801521033048629761e-01 1.725569814443588257e-01 7.503561675548553467e-02 1.315795630216598511e-01 -7.243792712688446045e-02 -6.644047051668167114e-02 1.105762273073196411e-01 -1.445059031248092651e-01 2.262303084135055542e-01 1.193877831101417542e-01 -2.775384783744812012e-01 5.873345956206321716e-02 2.288817316293716431e-01 6.160794757306575775e-03 9.961777925491333008e-02 -2.356289625167846680e-01 -3.375717401504516602e-01 -1.193001270294189453e-01 2.517572641372680664e-01 -3.083858788013458252e-01 1.318164765834808350e-01 -3.344565257430076599e-02 -1.465996652841567993e-01 3.049491345882415771e-01 2.322430759668350220e-01
1.357850730419158936e-01 -1.807064116001129150e-01 -7.672334462404251099e-02 -2.503028512001037598e-01 6.935620307922363281e-02 7.313834130764007568e-02 1.485788971185684204e-01 1.110713556408882141e-01 -7.527521252632141113e-02 1.198430918157100677e-02 1.537656784057617188e-01 -8.015112578868865967e-02 -3.539841771125793457e-01 -5.914090573787689209e-02 -3.697963431477546692e-02 9.947935491800308228e-02 2.791714966297149658e-01 -4.183574616909027100e-01 -9.905146062374114990e-02 1.132570207118988037e-01 -2.185766398906707764e-01 -3.097142577171325684e-01 -1.689186245203018188e-01 -2.280698269605636597e-01 2.080306261777877808e-01 6.765153259038925171e-02 -8.689749240875244141e-02 1.458769887685775757e-01 -7.545008510351181030e-02 -2.123334445059299469e-02 1.257005184888839722e-01 2.477466017007827759e-01
-2.804235741496086121e-02 3.260069712996482849e-02 1.294655948877334595e-01 -1.061892732977867126e-01 1.036806590855121613e-02 3.241807520389556885e-01 -1.298386752605438232e-01 -9.796032682061195374e-03 5.388241261243820190e-02 4.625968262553215027e-02 1.352239996194839478e-01 -4.446515440940856934e-02 -4.993957579135894775e-01 -5.981266498565673828e-02 -1.947256922721862793e-01 -2.565149962902069092e-01 -2.480465769767761230e-01 5.537488311529159546e-02 2.091944813728332520e-01 2.156002372503280640e-01 5.773865431547164917e-02 -2.496709078550338745e-01 6.055033206939697266e-02 1.032406315207481384e-01 -7.375582307577133179e-02 2.944762110710144043e-01 4.181686043739318848e-02 -1.911782473325729370e-01 1.479648500680923462e-01 1.747782975435256958e-01 2.153528630733489990e-01 -4.307511076331138611e-02
1.192324683070182800e-01 -1.543965637683868408e-01 3.092903271317481995e-02 -2.908740639686584473e-01 -2.934000492095947266e-01 2.592527680099010468e-02 -4.881011694669723511e-02 3.427965342998504639e-01 -1.526706814765930176e-01 1.956390775740146637e-02 1.337173581123352051e-02 -2.396550327539443970e-01 -4.165849387645721436e-01 2.142113596200942993e-01 -8.451224863529205322e-02 -3.535362333059310913e-02 -1.931762993335723877e-01 -1.529947817325592041e-01 -1.572590768337249756e-01 5.428009107708930969e-02 -1.922460645437240601e-01 4.568734392523765564e-02 -1.009208709001541138e-01 -2.134418636560440063e-01 -1.710596233606338501e-01 8.277283050119876862e-03 2.246348187327384949e-02 6.203580275177955627e-02 -2.242825180292129517e-02 -3.277326524257659912e-01 1.875240206718444824e-01 -2.564625814557075500e-02
9.706734120845794678e-02 -3.505457192659378052e-02 -8.277515321969985962e-02 -3.279364705085754395e-01 -4.046268761157989502e-02 1.290371417999267578e-01 2.180853486061096191e-01 -1.240523532032966614e-01 -2.447540909051895142e-01 3.737656474113464355e-01 1.031290069222450256e-01 -2.882799506187438965e-01 -4.261620342731475830e-01 1.437546014785766602e-01 -1.845374107360839844e-01 -2.695713937282562256e-01 7.326130568981170654e-02 -5.418005399405956268e-03 7.112238556146621704e-02 -1.444728225469589233e-01 2.071130871772766113e-01 -1.371819078922271729e-01 -5.144659802317619324e-02 6.173563003540039062e-02 -2.062164545059204102e-01 1.995814964175224304e-02 2.433172240853309631e-02 2.444148529320955276e-03 1.811012029647827148e-01 2.110295370221138000e-02 1.135464087128639221e-01 4.702470451593399048e-02
-1.695394665002822876e-01 -1.186640560626983643e-01 -7.375940680503845215e-02 -1.932685375213623047e-01 1.843196898698806763e-01 1.679602563381195068e-01 -1.508412361145019531e-01 -1.062540151178836823e-02 -2.701813876628875732e-01 1.343819946050643921e-01 1.508116722106933594e-01 -1.874682754278182983e-01 -3.001727163791656494e-01 2.313705533742904663e-01 3.545128973200917244e-03 9.445726871490478516e-02 -1.941445022821426392e-01 -2.060579359531402588e-01 -6.033818051218986511e-02 2.261448949575424194e-01 1.045856326818466187e-01 1.472879201173782349e-01 -2.706564962863922119e-01 -1.241437643766403198e-01 -3.383630514144897461e-01 -1.416431739926338196e-02 1.604480594396591187e-01 2.530235238373279572e-02 -1.216445490717887878e-01 2.806241996586322784e-02 2.845297753810882568e-01 1.843018084764480591e-01
-1.271401345729827881e-01 -1.475153677165508270e-02 2.925406396389007568e-01 -3.675919175148010254e-01 4.912993684411048889e-02 3.348546922206878662e-01 1.657172888517379761e-01 7.376760244369506836e-02 -1.227034702897071838e-01 -9.907253086566925049e-02 -1.284712404012680054e-01 1.030318662524223328e-01 -1.444906443357467651e-01 -1.716751009225845337e-01 -2.822136580944061279e-01 -1.331612020730972290e-01 4.665299504995346069e-02 1.136174947023391724e-01 7.288131862878799438e-02 3.506406545639038086e-01 -5.200067535042762756e-02 -2.668011784553527832e-01 -2.811515331268310547e-01 -1.378963887691497803e-01 3.933030739426612854e-02 5.905431136488914490e-02 -1.639168858528137207e-01 2.541523873805999756e-01 -8.942116051912307739e-03 -2.813404984772205353e-02 5.552870407700538635e-02 2.149864332750439644e-03
2.671723812818527222e-02 1.453508585691452026e-01 5.521266907453536987e-02 -1.041056439280509949e-01 -1.665766239166259766e-01 1.743926107883453369e-01 3.415984287858009338e-02 -8.827935904264450073e-03 1.502358764410018921e-01 1.459849476814270020e-01 3.331613540649414062e-01 -3.845407962799072266e-01 -1.835990548133850098e-01 -7.221204042434692383e-02 -2.410156726837158203e-01 9.403654932975769043e-02 2.034669369459152222e-01 -3.566145598888397217e-01 -1.085589677095413208e-01 1.541195511817932129e-01 -2.050556540489196777e-01 -8.036170899868011475e-02 2.378174364566802979e-01 -1.120570525527000427e-01 -5.621351674199104309e-02 2.948950231075286865e-01 -2.423608005046844482e-01 6.766961514949798584e-02 -1.230208203196525574e-01 6.110033020377159119e-03 7.607433199882507324e-02 -1.149899605661630630e-02
-1.447972059249877930e-01 -3.105584718286991119e-02 1.005479395389556885e-01 -3.216375708580017090e-01 1.588237844407558441e-02 2.035436183214187622e-01 -1.862488687038421631e-01 3.144384324550628662e-01 9.514653682708740234e-02 1.263590306043624878e-01 3.404690027236938477e-01 -6.896509788930416107e-03 -3.841227591037750244e-01 -2.115293145179748535e-01 1.575342118740081787e-01 -1.429897695779800415e-01 -4.612980410456657410e-02 6.915486603975296021e-02 -3.325462713837623596e-02 2.732490934431552887e-02 -1.331378817558288574e-01 1.513851433992385864e-01 -1.204342246055603027e-01 -3.256039321422576904e-01 -2.337994575500488281e-01 1.308472901582717896e-01 1.131178364157676697e-01 -1.779800206422805786e-01 -6.861914694309234619e-02 1.013507321476936340e-01 -6.461858004331588745e-02 7.336051762104034424e-02
-4.020836204290390015e-02 -1.584566980600357056e-01 1.375998556613922119e-01 -1.645358800888061523e-01 -1.007070466876029968e-01 1.476174741983413696e-01 -2.692348361015319824e-01 -7.812291383743286133e-02 3.208950906991958618e-02 -3.164871037006378174e-02 2.051956057548522949e-01 1.293981261551380157e-02 -3.073056340217590332e-01 -3.921392932534217834e-02 -3.302428424358367920e-01 -3.748869001865386963e-01 -1.661073565483093262e-01 -1.063564270734786987e-01 2.472991645336151123e-01 2.612136071547865868e-03 1.448807492852210999e-02 -1.945899575948715210e-01 5.274038761854171753e-02 1.245568171143531799e-01 -2.678452432155609131e-01 2.370042204856872559e-01 -2.110874354839324951e-01 -3.503632172942161560e-02 1.075508892536163330e-01 2.147967368364334106e-01 1.895094662904739380e-01 -5.578710511326789856e-02
-3.829191029071807861e-01 -2.178952656686306000e-02 1.444324105978012085e-01 -2.870296835899353027e-01 1.388952285051345825e-01 -1.549009978771209717e-02 2.111710309982299805e-01 1.190156415104866028e-01 -1.217073425650596619e-01 -1.273163408041000366e-01 9.525032714009284973e-03 -1.489440947771072388e-01 -4.920080900192260742e-01 -1.304696500301361084e-01 -1.175152137875556946e-01 -4.781655594706535339e-02 2.729816436767578125e-01 -9.178410470485687256e-02 -1.225644871592521667e-01 2.021645158529281616e-01 -2.056445926427841187e-01 -1.158893406391143799e-01 4.885734058916568756e-03 -1.249000546522438526e-03 -1.858721822500228882e-01 5.631980299949645996e-02 -1.716354638338088989e-01 7.913590222597122192e-02 -1.062345281243324280e-01 -2.775986492633819580e-02 1.530205011367797852e-01 -1.984423696994781494e-01
1.403279509395360947e-02 2.232315093278884888e-01 8.421614766120910645e-03 -1.337195783853530884e-01 8.668662607669830322e-02 1.413982361555099487e-01 2.222111821174621582e-01 -8.590528368949890137e-02 6.817287206649780273e-02 -3.872731328010559082e-02 -2.005552686750888824e-02 -1.113837026059627533e-02 -3.503848016262054443e-01 5.892990157008171082e-02 -2.103625535964965820e-01 -2.910778224468231201e-01 -2.428513467311859131e-01 -3.242495059967041016e-01 2.939240932464599609e-01 -5.543965473771095276e-02 -9.079688787460327148e-02 9.029557555913925171e-02 -1.776991486549377441e-01 -2.133530229330062866e-01 1.906375773251056671e-02 2.926739305257797241e-02 -2.610871195793151855e-01 -2.223364859819412231e-01 -3.199491649866104126e-02 -1.488774567842483521e-01 1.495723128318786621e-01 2.727738022804260254e-01
1.846976280212402344e-01 7.083031535148620605e-02 -3.087351024150848389e-01 3.629192709922790527e-02 2.996542677283287048e-02 2.463467419147491455e-01 2.782038450241088867e-01 9.649187326431274414e-02 8.702541142702102661e-02 -9.058753401041030884e-02 -4.059795290231704712e-02 -2.399558722972869873e-01 -4.516502320766448975e-01 -1.190015375614166260e-01 -2.156615257263183594e-01 -6.302437186241149902e-02 1.637211591005325317e-01 -5.623108521103858948e-02 -1.433522254228591919e-01 1.799334138631820679e-01 4.671257361769676208e-02 -1.365335583686828613e-01 -1.160690337419509888e-01 -2.178811728954315186e-01 1.138679087162017822e-01 7.229761779308319092e-02 -3.256909549236297607e-01 2.030933201313018799e-01 -1.240868046879768372e-01 6.213484704494476318e-02 1.214061006903648376e-01 -9.018127620220184326e-02
2.280269265174865723e-01 -1.272605508565902710e-01 -1.096564680337905884e-01 -2.577854096889495850e-01 8.966796100139617920e-02 1.131482720375061035e-01 -2.991023287177085876e-02 1.611196435987949371e-02 -1.367633640766143799e-01 2.499175816774368286e-02 7.716063410043716431e-03 -3.076619803905487061e-01 -4.143564105033874512e-01 -1.863864362239837646e-01 2.217733673751354218e-02 1.256440952420234680e-02 -2.242293208837509155e-01 -2.168600559234619141e-01 -4.067556187510490417e-02 -1.387111693620681763e-01 -1.488230079412460327e-01 3.089510649442672729e-02 -1.057366877794265747e-01 3.394312039017677307e-02 -2.334493547677993774e-01 2.012197375297546387e-01 7.956488430500030518e-02 8.739885687828063965e-02 -9.782393462955951691e-03 -4.368875622749328613e-01 1.672621220350265503e-01 -1.693243384361267090e-01
-2.468065358698368073e-02 -6.722082942724227905e-02 9.568458423018455505e-03 -1.972205340862274170e-01 -2.840076806023716927e-03 3.065682053565979004e-01 1.503505557775497437e-01 1.720760613679885864e-01 -2.769918181002140045e-02 -1.188657209277153015e-01 2.420571260154247284e-02 -2.111058235168457031e-01 -2.329475432634353638e-02 -1.513764709234237671e-01 1.009205803275108337e-01 4.236287251114845276e-02 9.909983724355697632e-02 -3.539841771125793457e-01 2.090636491775512695e-01 1.921583898365497589e-02 1.029812246561050415e-01 8.104436099529266357e-02 -1.394877135753631592e-01 -3.417710363864898682e-01 -3.253074884414672852e-01 3.581703305244445801e-01 -2.287823557853698730e-01 -2.230465970933437347e-02 1.550442427396774292e-01 2.258145660161972046e-01 1.315353363752365112e-01 4.764443635940551758e-02
2.781544923782348633e-01 -1.950862072408199310e-02 -1.584822088479995728e-01 -2.755842208862304688e-01 1.172254011034965515e-01 1.761442720890045166e-01 2.980409264564514160e-01 -3.994233906269073486e-03 -3.953972160816192627e-01 7.477737963199615479e-02 2.690774500370025635e-01 1.453498844057321548e-02 -8.550434559583663940e-02 1.367219239473342896e-01 -1.362772937864065170e-02 -2.099345922470092773e-01 3.358169272541999817e-02 -1.375813335180282593e-01 9.751808829605579376e-03 -3.734524175524711609e-02 -6.831332296133041382e-02 1.000090222805738449e-02 -2.014987170696258545e-01 -2.492635510861873627e-02 -1.805940568447113037e-01 8.896550163626670837e-03 -3.399917781352996826e-01 -2.030703276395797729e-01 -7.894806563854217529e-02 -2.673949003219604492e-01 1.845440715551376343e-01 -1.179660260677337646e-01
-2.205393016338348389e-01 -3.298677504062652588e-02 1.782160401344299316e-01 -4.128202795982360840e-01 7.573825120925903320e-02 2.426412850618362427e-01 2.173919081687927246e-01 -6.561850756406784058e-02 2.175866961479187012e-01 -1.133056133985519409e-01 -6.090648099780082703e-02 2.401238493621349335e-02 -2.291414141654968262e-01 -1.325407028198242188e-01 -9.927221387624740601e-02 -1.277070026844739914e-02 2.063151895999908447e-01 8.359732478857040405e-02 -2.109355479478836060e-01 3.334673941135406494e-01 -5.967824533581733704e-02 6.062592938542366028e-02 -1.290117800235748291e-01 -1.225747093558311462e-01 -1.259088367223739624e-01 8.350796252489089966e-02 -1.947136223316192627e-01 -5.047930777072906494e-02 6.273905187845230103e-02 -1.259496808052062988e-01 3.765474557876586914e-01 1.353785842657089233e-01
-1.120742484927177429e-01 1.507654041051864624e-01 4.245436564087867737e-02 -3.782908916473388672e-01 9.251846373081207275e-02 -2.297880314290523529e-02 2.107315212488174438e-01 -2.700771391391754150e-01 5.255520716309547424e-02 -1.182462945580482483e-01 -1.980172395706176758e-01 -2.333877794444561005e-02 -3.198954164981842041e-01 1.387884095311164856e-02 -3.170683979988098145e-01 -1.286461651325225830e-01 -5.984346196055412292e-02 -4.169726073741912842e-01 2.078213542699813843e-01 6.465103477239608765e-02 6.194828078150749207e-02 1.297774761915206909e-01 -8.768127113580703735e-02 -9.467449039220809937e-02 -1.598242819309234619e-01 2.855457067489624023e-01 -1.250338852405548096e-01 -1.005582045763731003e-02 3.629504702985286713e-03 -9.035226702690124512e-02 2.656217664480209351e-02 -1.530133038759231567e-01
-9.403786621987819672e-03 -6.539532542228698730e-02 -1.376284509897232056e-01 -1.175435483455657959e-01 2.977021038532257080e-01 2.148698866367340088e-01 -2.740084230899810791e-01 1.348026394844055176e-01 -1.148156747221946716e-01 3.258605301380157471e-02 6.444618105888366699e-02 1.114989258348941803e-02 -3.423326909542083740e-01 3.547511994838714600e-02 -1.967445760965347290e-01 -3.869464620947837830e-03 -2.605339512228965759e-02 6.893350929021835327e-02 -8.820297569036483765e-02 3.869449198246002197e-01 1.751915663480758667e-01 -8.586214482784271240e-02 9.539153426885604858e-02 -3.988112211227416992e-01 7.554604113101959229e-02 -1.077163405716419220e-02 4.234390333294868469e-02 9.119586646556854248e-02 1.186916157603263855e-01 -2.845261991024017334e-01 2.379421442747116089e-01 1.496322453022003174e-01
9.007348120212554932e-02 6.454023718833923340e-02 -4.471451416611671448e-02 -1.868847459554672241e-01 1.925229579210281372e-01 3.827550113201141357e-01 -8.665551245212554932e-02 -4.665910080075263977e-02 -6.873280555009841919e-02 2.692530155181884766e-01 2.115812301635742188e-01 1.303870975971221924e-01 1.559312641620635986e-01 8.744674921035766602e-02 -1.623934358358383179e-01 -1.916937381029129028e-01 1.230403780937194824e-01 -2.227456271648406982e-01 1.998756974935531616e-01 2.745745778083801270e-01 1.091264635324478149e-01 -3.156877681612968445e-02 -2.201862186193466187e-01 -8.881846070289611816e-02 -2.463843077421188354e-01 2.667739391326904297e-01 -8.254069834947586060e-02 9.904760122299194336e-02 2.937687635421752930e-01 6.566068530082702637e-02 1.656365245580673218e-01 8.694312721490859985e-02
9.866294264793395996e-02 2.207062095403671265e-01 -7.187866419553756714e-02 -1.317587345838546753e-01 9.096532315015792847e-02 2.492909878492355347e-01 1.287371516227722168e-01 -8.132890798151493073e-03 5.882463976740837097e-02 -9.402125328779220581e-02 1.357959657907485962e-01 -7.161013782024383545e-02 -3.024143278598785400e-01 -5.472632497549057007e-02 -1.873213350772857666e-01 -1.484367400407791138e-01 -1.962634623050689697e-01 -2.993307709693908691e-01 3.150428235530853271e-01 -4.541556164622306824e-02 -1.479855645447969437e-02 2.499913126230239868e-01 -2.323799133300781250e-01 -9.857450425624847412e-02 -5.039976537227630615e-02 1.037659347057342529e-01 -1.682510524988174438e-01 -2.791189551353454590e-01 1.110013201832771301e-01 -2.058942615985870361e-01 9.120810031890869141e-02 3.257384002208709717e-01
-5.422837287187576294e-02 -2.896474301815032959e-01 4.629323724657297134e-03 -4.019864499568939209e-01 -1.971035748720169067e-01 5.056513100862503052e-02 -2.340764850378036499e-01 -1.273648254573345184e-02 -1.187118962407112122e-01 2.547868192195892334e-01 1.009798347949981689e-01 8.537445217370986938e-02 -3.708800375461578369e-01 5.728326737880706787e-02 -5.700383707880973816e-02 -1.256563421338796616e-02 -2.472441270947456360e-02 1.516731735318899155e-02 3.457694649696350098e-01 2.766422741115093231e-02 -9.884666651487350464e-02 -3.133060038089752197e-02 1.459705233573913574e-01 -5.319657176733016968e-02 3.480518236756324768e-02 1.866456866264343262e-01 -2.240576595067977905e-01 5.728594958782196045e-02 2.488858550786972046e-01 2.966504544019699097e-02 3.236979246139526367e-01 3.555767983198165894e-02
-9.937210381031036377e-02 1.759921759366989136e-01 9.149543195962905884e-02 -1.534569412469863892e-01 -1.594266295433044434e-01 2.561614513397216797e-01 -3.976112976670265198e-02 2.814107388257980347e-02 1.684879697859287262e-02 2.098138444125652313e-02 3.573405444622039795e-01 -2.063873782753944397e-02 -4.683130383491516113e-01 1.196249350905418396e-01 -2.947055101394653320e-01 -2.686352729797363281e-01 -1.924671530723571777e-01 9.895724058151245117e-02 1.414101719856262207e-01 1.235809326171875000e-01 4.059373587369918823e-02 -1.835710555315017700e-01 6.727023422718048096e-02 1.956524699926376343e-01 -4.809923935681581497e-03 6.521765887737274170e-02 -1.833515614271163940e-01 -2.103510797023773193e-01 6.968091428279876709e-02 8.900263160467147827e-02 2.373809367418289185e-01 -2.849773317575454712e-02
-9.652306884527206421e-02 -4.365971311926841736e-02 8.688678592443466187e-02 -3.350997567176818848e-01 2.846475690603256226e-02 3.429280221462249756e-01 2.794743478298187256e-01 7.708232104778289795e-02 1.558910217136144638e-02 1.207084581255912781e-01 9.608057886362075806e-02 -1.827456355094909668e-01 9.803414344787597656e-03 1.256094723939895630e-01 -2.106006592512130737e-01 -1.537044644355773926e-01 -1.038474366068840027e-01 2.680777339264750481e-03 2.675536274909973145e-01 -4.709045588970184326e-02 2.729228436946868896e-01 -9.202031046152114868e-02 -4.986892268061637878e-02 -3.081732094287872314e-01 -2.545965313911437988e-01 3.971916437149047852e-01 -3.580515086650848389e-02 1.185246780514717102e-01 1.186223030090332031e-01 5.792440846562385559e-02 2.136461809277534485e-02 -6.622879952192306519e-02
-1.360326111316680908e-01 9.662391990423202515e-02 3.075000941753387451e-01 -5.377719402313232422e-01 -8.088433742523193359e-02 2.172556221485137939e-01 1.285600811243057251e-01 5.824800580739974976e-02 -1.013759225606918335e-01 -7.356679439544677734e-02 -1.077065691351890564e-01 3.669800609350204468e-02 -1.078555434942245483e-01 -3.012538515031337738e-02 -2.433385998010635376e-01 -2.677222788333892822e-01 1.103420555591583252e-01 8.697256562300026417e-04 -8.782444894313812256e-02 1.907013803720474243e-01 8.636927604675292969e-02 -1.096739470958709717e-01 -3.578832149505615234e-01 -1.645467579364776611e-01 -1.023695170879364014e-01 2.506957761943340302e-02 -2.261872142553329468e-01 8.930562436580657959e-02 1.371699851006269455e-02 -1.436938494443893433e-01 -1.888194493949413300e-02 1.426123976707458496e-01
1.143421232700347900e-01 1.808036118745803833e-01 -1.481690630316734314e-02 -2.088896334171295166e-01 -7.455989718437194824e-02 8.032497018575668335e-03 2.275829017162322998e-01 7.360237091779708862e-02 -7.570689194835722446e-04 -1.320469230413436890e-01 2.022217661142349243e-01 8.781179785728454590e-03 -1.441861838102340698e-01 -3.190178871154785156e-01 -1.836174875497817993e-01 -3.683103024959564209e-01 -5.344061180949211121e-02 5.204753205180168152e-02 3.582428991794586182e-01 1.368521451950073242e-01 2.010500431060791016e-01 -8.346452377736568451e-03 -1.504770517349243164e-01 -1.545714288949966431e-01 -2.484846413135528564e-01 2.696279883384704590e-01 -2.686057388782501221e-01 1.135111078619956970e-01 1.665490567684173584e-01 -3.639494627714157104e-02 9.416099637746810913e-02 1.199566759169101715e-02
1.270148903131484985e-01 -1.681890785694122314e-01 -1.085088476538658142e-01 -1.714727878570556641e-01 -1.668085008859634399e-01 -8.166061341762542725e-02 -7.582896947860717773e-02 1.575751975178718567e-02 1.511762384325265884e-02 -1.972853243350982666e-01 6.467290222644805908e-02 2.750289440155029297e-01 -2.176782339811325073e-01 -9.456945955753326416e-02 -3.858662843704223633e-01 -3.026825487613677979e-01 8.965257555246353149e-02 -6.599791347980499268e-02 1.181435361504554749e-01 1.419596374034881592e-01 6.411325186491012573e-03 1.496963202953338623e-01 1.251961439847946167e-01 -2.569558024406433105e-01 -1.760725975036621094e-01 4.152926206588745117e-01 1.039842069149017334e-01 2.114502638578414917e-01 -1.054566875100135803e-01 -1.389982849359512329e-01 -1.260778773576021194e-02 1.336123645305633545e-01
-2.946382462978363037e-01 -1.922084540128707886e-01 -4.454675689339637756e-02 -3.791211545467376709e-01 -1.755244731903076172e-01 -4.244323819875717163e-02 -9.641941636800765991e-02 -9.087983518838882446e-02 -3.016795814037322998e-01 2.445423901081085205e-01 1.667346954345703125e-01 2.610576711595058441e-02 -1.367467939853668213e-01 1.304595768451690674e-01 -2.213108539581298828e-01 2.418830990791320801e-02 2.975646592676639557e-02 -2.768866419792175293e-01 1.292453259229660034e-01 1.260460168123245239e-01 2.286303415894508362e-02 -2.464962564408779144e-02 -3.880407661199569702e-02 -6.373161450028419495e-03 -1.340575963258743286e-01 3.593300282955169678e-01 -1.225758716464042664e-01 -1.302574872970581055e-01 2.648291289806365967e-01 -1.962247118353843689e-02 2.265510112047195435e-01 -4.514146596193313599e-02
-8.283367380499839783e-03 4.793534800410270691e-02 1.445354372262954712e-01 -3.682385385036468506e-01 1.553883403539657593e-01 2.602992951869964600e-01 -9.824026376008987427e-03 2.595854178071022034e-02 -2.705264389514923096e-01 -1.773564703762531281e-02 2.219343632459640503e-01 -2.326268702745437622e-02 -1.208800151944160461e-01 -2.176321148872375488e-01 -4.139404296875000000e-01 1.467471271753311157e-01 1.020902320742607117e-01 -2.167676538228988647e-01 3.078845739364624023e-01 1.497802585363388062e-01 -1.638912111520767212e-01 -2.315868735313415527e-01 6.566771771758794785e-03 -1.993003301322460175e-03 -1.857774555683135986e-01 -3.106661699712276459e-02 -1.507673412561416626e-01 2.561309607699513435e-03 -1.622553467750549316e-01 1.372411195188760757e-02 -4.279288649559020996e-02 1.690560132265090942e-01
-2.447297722101211548e-01 -7.491958141326904297e-02 5.682812258601188660e-02 -2.383164167404174805e-01 -1.849847584962844849e-01 8.295385539531707764e-02 1.027886718511581421e-01 3.462409973144531250e-02 3.510316088795661926e-02 -3.405308723449707031e-01 -8.062963373959064484e-03 -7.447415590286254883e-02 -4.820160269737243652e-01 2.018855512142181396e-01 -1.029141843318939209e-01 1.598133444786071777e-01 -1.870697550475597382e-02 -2.277041971683502197e-01 2.492564022541046143e-01 -5.971717834472656250e-02 -2.791805565357208252e-01 2.597008273005485535e-02 2.023785375058650970e-02 -1.424417346715927124e-01 -2.778998315334320068e-01 2.379899024963378906e-01 5.704503133893013000e-02 6.800825893878936768e-02 7.519158720970153809e-02 -1.328865587711334229e-01 8.410245180130004883e-02 -1.514240261167287827e-02
6.826665252447128296e-02 -3.026835024356842041e-01 7.193914055824279785e-02 -1.546221375465393066e-01 -6.986708194017410278e-02 6.001059338450431824e-02 1.350568830966949463e-01 -2.551359534263610840e-01 -7.418707013130187988e-02 1.394376605749130249e-01 1.903935819864273071e-01 -1.543077975511550903e-01 -6.315256357192993164e-01 -2.365317940711975098e-02 -3.309372067451477051e-01 -1.613183766603469849e-01 -9.899578988552093506e-02 1.619942635297775269e-01 1.254910975694656372e-01 -5.798393115401268005e-02 -2.448005415499210358e-02 -1.179077625274658203e-01 -4.785294178873300552e-03 -8.955369889736175537e-02 -1.221879348158836365e-01 1.274389326572418213e-01 -5.932073667645454407e-02 -9.892273694276809692e-02 8.500820398330688477e-02 4.450836684554815292e-03 -1.472580134868621826e-01 1.085547357797622681e-01
-3.283384954556822777e-03 -1.050080880522727966e-01 -9.352295100688934326e-02 -3.014705181121826172e-01 -4.141908138990402222e-02 3.911906480789184570e-01 -5.174091551452875137e-03 2.968665361404418945e-01 -7.539929449558258057e-02 9.064957499504089355e-02 3.435407876968383789e-01 -2.132929861545562744e-01 -2.778050601482391357e-01 1.559727936983108521e-01 -1.244769841432571411e-01 3.054605126380920410e-01 -4.002010077238082886e-02 -8.200185745954513550e-02 5.405249539762735367e-03 -9.045691043138504028e-02 -7.052976638078689575e-03 7.110598683357238770e-02 -1.995353996753692627e-01 -4.369523748755455017e-02 2.036774158477783203e-01 8.530382998287677765e-03 -2.925067842006683350e-01 -1.300014555454254150e-01 1.202058494091033936e-01 8.769430965185165405e-02 7.098425179719924927e-02 1.553888022899627686e-01
4.585711956024169922e-01 -8.073917590081691742e-03 -3.470725938677787781e-02 -2.047676593065261841e-01 1.437486410140991211e-01 2.530309855937957764e-01 -3.287735208868980408e-02 -1.322179287672042847e-01 -1.511627435684204102e-01 -1.267071217298507690e-01 -1.033769622445106506e-01 2.157999873161315918e-01 -2.464099824428558350e-01 1.158161908388137817e-01 -4.658976569771766663e-02 -6.311458349227905273e-02 5.909655615687370300e-02 -5.953803658485412598e-02 1.148288473486900330e-01 4.695928655564785004e-04 -3.733855858445167542e-02 -8.524422347545623779e-02 -1.564593464136123657e-01 -2.336224913597106934e-01 -3.161718249320983887e-01 1.951298117637634277e-01 -2.699407041072845459e-01 -7.400667667388916016e-02 2.878266274929046631e-01 -2.112560570240020752e-01 6.778135895729064941e-02 1.020772531628608704e-01
-2.495636492967605591e-01 -4.271399974822998047e-02 -1.032186448574066162e-01 -1.250700801610946655e-01 -4.583410173654556274e-02 1.083260029554367065e-01 2.497260421514511108e-01 -8.765145391225814819e-02 -7.919324934482574463e-02 2.441755235195159912e-01 2.177833765745162964e-01 1.157216262072324753e-02 -1.115785911679267883e-02 3.890078514814376831e-02 -2.876564264297485352e-01 -2.197266817092895508e-01 -1.204421371221542358e-02 -2.303370237350463867e-01 3.311895430088043213e-01 1.440857648849487305e-01 1.664594560861587524e-01 -2.878819033503532410e-02 2.193833887577056885e-02 -6.422486901283264160e-02 -3.111490607261657715e-01 2.510326802730560303e-01 -1.500214934349060059e-01 6.026700511574745178e-02 2.674916088581085205e-01 2.181616984307765961e-02 3.030773103237152100e-01 1.138014644384384155e-01
-1.196569353342056274e-01 -9.738920629024505615e-02 -4.604252055287361145e-02 -2.766315340995788574e-01 -4.216269031167030334e-02 1.683109551668167114e-01 1.524536311626434326e-01 1.984190642833709717e-01 -4.441974312067031860e-02 -2.670741826295852661e-02 1.985794752836227417e-01 -2.796643376350402832e-01 4.491388425230979919e-02 2.254358232021331787e-01 -1.444423198699951172e-01 -8.510126918554306030e-02 -1.327571123838424683e-01 1.200763508677482605e-02 -8.080263435840606689e-02 -1.131349354982376099e-01 2.103410065174102783e-01 6.994187831878662109e-02 -1.880594640970230103e-01 -3.845499455928802490e-02 -1.804357767105102539e-01 4.297684133052825928e-01 -2.190745174884796143e-01 -3.943988308310508728e-02 1.875671446323394775e-01 -9.329125285148620605e-02 4.007474780082702637e-01 9.586219489574432373e-02
-2.644531130790710449e-01 1.320026256144046783e-02 -1.433392763137817383e-01 -5.317738056182861328e-01 3.314016014337539673e-02 1.537794172763824463e-01 2.631202936172485352e-01 -2.238849252462387085e-01 -1.125050522387027740e-02 2.926201932132244110e-02 7.766983658075332642e-02 -2.704917788505554199e-01 -1.702463626861572266e-01 1.591496616601943970e-01 -1.827715337276458740e-01 -1.250544041395187378e-01 -1.114574968814849854e-01 -2.899411320686340332e-01 1.913320273160934448e-01 8.114042133092880249e-02 1.018208712339401245e-01 9.705197066068649292e-02 -1.839205622673034668e-01 -2.038249224424362183e-01 -7.924295030534267426e-03 1.106272414326667786e-01 -9.727308154106140137e-02 -2.526772767305374146e-02 1.436579376459121704e-01 -1.672242954373359680e-02 -4.986375942826271057e-02 -1.351909935474395752e-01
4.064294323325157166e-02 -1.367080397903919220e-02 -1.377100348472595215e-01 -2.616240382194519043e-01 2.112149596214294434e-01 9.236250072717666626e-02 -2.389786951243877411e-02 3.222745656967163086e-02 -9.319890290498733521e-02 -7.036492973566055298e-02 5.124744400382041931e-02 1.017038896679878235e-02 1.112000271677970886e-02 -1.062380895018577576e-01 -2.536284923553466797e-01 -3.174297213554382324e-01 1.334530115127563477e-01 -9.872297942638397217e-02 -7.898174226284027100e-03 7.776772975921630859e-02 -2.438913583755493164e-01 1.707393676042556763e-01 -3.269053995609283447e-01 -2.932185828685760498e-01 -2.273183912038803101e-01 -3.997071832418441772e-02 -1.957871317863464355e-01 3.938410282135009766e-01 5.981228873133659363e-02 -8.738421648740768433e-02 2.994850277900695801e-01 1.914452575147151947e-02
-1.065328046679496765e-01 -2.421581745147705078e-02 2.333309501409530640e-01 -2.136539518833160400e-01 -6.093415990471839905e-02 1.902324110269546509e-01 1.116824075579643250e-01 -1.483520120382308960e-01 -3.320771269500255585e-03 -2.452603280544281006e-01 -6.363887339830398560e-02 -1.582276308909058571e-03 -1.839839816093444824e-01 -2.984343171119689941e-01 5.313254520297050476e-02 -1.378751546144485474e-01 2.124876528978347778e-02 -1.541891694068908691e-02 1.249512284994125366e-01 2.900502383708953857e-01 1.143903881311416626e-01 -1.390611380338668823e-01 -1.757580041885375977e-01 -2.648673355579376221e-01 -4.158096611499786377e-01 4.057260230183601379e-02 -2.364810556173324585e-01 6.834550201892852783e-02 -2.716429345309734344e-02 -9.983848780393600464e-03 2.252727746963500977e-01 2.898362278938293457e-01
-4.897042643278837204e-03 -3.111362271010875702e-02 6.994240731000900269e-02 -8.311360329389572144e-02 -6.431540846824645996e-02 1.438074111938476562e-01 -1.437942683696746826e-01 -2.600461989641189575e-02 3.706903010606765747e-02 -2.656994760036468506e-01 1.691506654024124146e-01 1.429402679204940796e-01 -4.813398122787475586e-01 -3.282260000705718994e-01 1.278398465365171432e-02 -8.098632097244262695e-02 -1.176878735423088074e-01 6.800784263759851456e-03 -3.440929576754570007e-02 1.100161373615264893e-01 1.014836411923170090e-02 -3.040889799594879150e-01 -2.171588987112045288e-01 -7.960040122270584106e-02 -3.888409137725830078e-01 -7.785971462726593018e-02 -1.652181297540664673e-01 -7.898820564150810242e-03 -8.942076563835144043e-02 -5.420210584998130798e-02 3.233673274517059326e-01 2.260146848857402802e-02
-3.170438408851623535e-01 -6.891265511512756348e-02 -1.667282916605472565e-02 -3.856438696384429932e-01 2.155243754386901855e-01 7.809082418680191040e-02 7.827461510896682739e-02 1.659193634986877441e-01 -3.711463883519172668e-02 7.125189155340194702e-02 4.589809477329254150e-02 -2.251804992556571960e-02 -2.188054919242858887e-01 1.302348524332046509e-01 -2.277214974164962769e-01 -2.523608207702636719e-01 -2.151620984077453613e-01 -3.157347813248634338e-02 3.194032907485961914e-01 8.945801854133605957e-02 2.142598032951354980e-01 2.005683034658432007e-01 6.522312760353088379e-02 -3.997854143381118774e-02 3.521197661757469177e-02 3.147304654121398926e-01 -7.669950276613235474e-02 -1.871361136436462402e-01 -6.634555757045745850e-02 -9.427648037672042847e-03 2.494268864393234253e-01 -1.134887486696243286e-01
2.168750762939453125e-02 -6.494231522083282471e-02 -8.050380647182464600e-02 -2.512954473495483398e-01 7.123792078346014023e-03 2.678550481796264648e-01 -6.059937551617622375e-02 2.343936562538146973e-01 -1.776329427957534790e-01 7.757842540740966797e-02 1.787348538637161255e-01 1.224750578403472900e-01 -4.848230779170989990e-01 1.685351133346557617e-01 -7.743476331233978271e-02 2.735584974288940430e-01 3.800427168607711792e-02 -2.622700929641723633e-01 -1.930737495422363281e-01 -1.852174401283264160e-01 -1.379577219486236572e-01 1.250000111758708954e-02 -7.002326194196939468e-03 -9.803701192140579224e-02 1.589459925889968872e-01 -5.492526665329933167e-02 -2.659004330635070801e-01 -2.407302409410476685e-01 1.753734983503818512e-02 5.331316962838172913e-02 1.754204779863357544e-01 7.033874094486236572e-02
1.365708559751510620e-01 -4.284073784947395325e-02 6.566669046878814697e-02 -2.572098970413208008e-01 1.792933940887451172e-01 2.363478690385818481e-01 1.425166875123977661e-01 -1.220290586352348328e-01 9.646354243159294128e-03 -2.662606071680784225e-03 2.403368800878524780e-01 7.428461685776710510e-03 -7.088392227888107300e-02 -1.042191013693809509e-01 -3.785529434680938721e-01 9.487534314393997192e-02 6.333116907626390457e-03 -2.894229292869567871e-01 2.099447995424270630e-01 2.839868068695068359e-01 2.273677140474319458e-01 3.709255456924438477e-01 -2.061273902654647827e-03 7.248055934906005859e-02 8.020344190299510956e-03 2.761559784412384033e-01 -1.147532165050506592e-01 5.596628785133361816e-02 -4.544964432716369629e-02 2.007214725017547607e-01 1.436193436384201050e-01 -3.239781036972999573e-02
1.358214020729064941e-01 2.632892727851867676e-01 -4.310786351561546326e-02 -1.527114361524581909e-01 1.835700720548629761e-01 1.765260994434356689e-01 -1.883911639451980591e-01 -7.435496896505355835e-02 9.180364012718200684e-02 1.809008419513702393e-02 2.228467762470245361e-01 -7.547363638877868652e-02 -5.169678330421447754e-01 6.712514907121658325e-02 -2.255131602287292480e-01 -2.492668777704238892e-01 -1.995452940464019775e-01 -1.478869351558387280e-03 1.276000440120697021e-01 1.791221350431442261e-01 -7.946056127548217773e-02 2.729063034057617188e-01 -2.056660130620002747e-02 1.120470613241195679e-01 1.686036214232444763e-02 2.438090443611145020e-01 -2.597026154398918152e-02 -1.229343041777610779e-01 1.754097491502761841e-01 3.078105300664901733e-02 1.602906435728073120e-01 1.320197582244873047e-01
8.299881964921951294e-02 -3.503806143999099731e-02 5.994768813252449036e-02 -3.873987495899200439e-01 2.692088782787322998e-01 4.819981008768081665e-02 1.020656526088714600e-01 -1.648372970521450043e-02 1.266977787017822266e-01 1.707912981510162354e-01 2.047935277223587036e-01 -3.226749300956726074e-01 -3.759658634662628174e-01 -1.074583530426025391e-01 -6.205171719193458557e-02 2.001133859157562256e-01 2.348373830318450928e-01 -1.510825604200363159e-01 -1.606745421886444092e-01 1.594610214233398438e-01 9.177290648221969604e-02 -1.028587762266397476e-02 -4.773611947894096375e-02 -1.078927293419837952e-01 -3.028270602226257324e-02 -1.503508985042572021e-01 -1.870081424713134766e-01 1.338735520839691162e-01 1.410669237375259399e-01 1.588793098926544189e-01 2.893521785736083984e-01 8.775655180215835571e-02
-1.840409450232982635e-02 -2.934220433235168457e-02 1.382925957441329956e-01 -3.435087502002716064e-01 1.343189626932144165e-01 2.546193897724151611e-01 1.124682947993278503e-01 -1.370375305414199829e-01 -2.902676761150360107e-01 -1.071756333112716675e-01 1.785448491573333740e-01 -1.306441426277160645e-01 -3.608960807323455811e-01 -8.689849078655242920e-02 -2.830018699169158936e-01 6.470195483416318893e-03 1.008234098553657532e-01 -2.052835524082183838e-01 2.019822299480438232e-01 6.490062922239303589e-02 -1.632637679576873779e-01 -2.317620962858200073e-01 -4.324391484260559082e-02 2.393503338098526001e-01 -1.354020237922668457e-01 3.300052508711814880e-02 -1.544520556926727295e-01 5.262013152241706848e-02 -2.662467658519744873e-01 -3.190608695149421692e-02 1.065309569239616394e-01 1.364359259605407715e-01
-3.852580189704895020e-01 9.752958267927169800e-02 1.096832901239395142e-01 -3.259299993515014648e-01 -1.054531186819076538e-01 2.536731362342834473e-01 1.149867251515388489e-01 -5.162303894758224487e-02 -2.549859285354614258e-01 -3.155120909214019775e-01 9.380245208740234375e-02 -2.766860425472259521e-01 -2.315227836370468140e-01 1.313219591975212097e-02 -2.853153645992279053e-01 -2.417082339525222778e-02 -1.755796372890472412e-01 -9.434425085783004761e-02 -3.507547779008746147e-03 1.126953959465026855e-01 9.387204796075820923e-02 -3.017461858689785004e-02 -2.972607016563415527e-01 2.319968342781066895e-01 -3.588683530688285828e-02 5.952082108706235886e-03 -1.540007591247558594e-01 8.850587904453277588e-02 -6.533372402191162109e-02 4.187756031751632690e-02 5.785822123289108276e-02 1.299372501671314240e-02
-2.630007453262805939e-02 -2.013207785785198212e-02 2.301720529794692993e-01 -1.450513154268264771e-01 4.025093913078308105e-01 8.940741419792175293e-02 -2.181850224733352661e-01 2.026350647211074829e-01 -1.096006110310554504e-01 -2.095828950405120850e-01 2.436791062355041504e-01 3.298108465969562531e-03 -3.452470004558563232e-01 1.473008990287780762e-01 -5.872116610407829285e-02 -1.706386208534240723e-01 2.363163530826568604e-01 -1.108823195099830627e-01 6.774124503135681152e-02 3.282516300678253174e-01 -1.035117655992507935e-01 -1.228286102414131165e-01 -1.832753270864486694e-01 9.327499568462371826e-02 -4.058161005377769470e-02 1.910361051559448242e-01 1.919508166611194611e-02 1.181419268250465393e-01 1.125880181789398193e-01 3.131672739982604980e-02 7.381206005811691284e-02 2.393359243869781494e-01
1.482482999563217163e-01 -9.873163886368274689e-03 -7.386617362499237061e-02 -1.944473236799240112e-01 1.331097185611724854e-01 2.929007112979888916e-01 2.474900931119918823e-01 6.163093447685241699e-02 -1.452093869447708130e-01 -2.548191249370574951e-01 2.854553461074829102e-01 3.311652690172195435e-02 -2.793494425714015961e-02 -2.787188589572906494e-01 -1.056879684329032898e-01 -4.010530188679695129e-02 -2.644894123077392578e-01 -6.680934131145477295e-02 1.760547608137130737e-02 5.249813199043273926e-02 -4.622862488031387329e-02 -6.078091636300086975e-02 2.859901785850524902e-01 -1.734642237424850464e-01 -1.992510706186294556e-01 3.478172719478607178e-01 -9.811757504940032959e-02 -9.997230023145675659e-02 -1.398277375847101212e-02 -2.743557691574096680e-01 1.679395437240600586e-01 -1.645960062742233276e-01
-1.479432582855224609e-01 -1.164450868964195251e-02 7.535311579704284668e-02 -1.731956750154495239e-01 -1.677703410387039185e-01 1.858848184347152710e-01 -8.439306914806365967e-02 -3.910895029548555613e-04 8.142629265785217285e-02 -1.963253170251846313e-01 -1.408378779888153076e-01 -1.861061602830886841e-01 -6.315036118030548096e-02 -2.301411032676696777e-01 -3.862666487693786621e-01 -5.032646283507347107e-02 9.310276247560977936e-03 -1.571070998907089233e-01 -4.837765917181968689e-02 -2.682553417980670929e-02 -8.158214390277862549e-02 -1.649878621101379395e-01 -3.098248243331909180e-01 -2.237006723880767822e-01 -5.072229728102684021e-02 2.559019327163696289e-01 -1.068213656544685364e-01 -8.676961809396743774e-02 9.340943396091461182e-02 -1.487943381071090698e-01 4.269762635231018066e-01 2.371420413255691528e-01
-2.973264753818511963e-01 9.968947619199752808e-02 1.527186036109924316e-01 -2.598598301410675049e-01 -9.303786605596542358e-02 1.294953227043151855e-01 1.419950425624847412e-01 -1.073449403047561646e-01 -2.495667524635791779e-02 -1.705401111394166946e-03 3.367787972092628479e-02 -1.788916289806365967e-01 -1.066478118300437927e-01 -5.245815590023994446e-02 -1.894823461771011353e-01 -4.992164298892021179e-02 1.581406146287918091e-01 6.683250423520803452e-03 -2.783768624067306519e-02 3.115135729312896729e-01 -2.569821896031498909e-03 2.132678031921386719e-02 -1.520762741565704346e-01 -3.121140301227569580e-01 1.388362646102905273e-01 1.483795344829559326e-01 -4.536977112293243408e-01 2.235503196716308594e-01 3.829970583319664001e-02 -8.453062921762466431e-02 7.307153195142745972e-02 3.353835046291351318e-01
-1.666953973472118378e-02 1.312129348516464233e-01 -3.217332363128662109e-01 -3.359672427177429199e-01 -2.924075126647949219e-01 7.573155313730239868e-02 -3.460792824625968933e-02 1.325955241918563843e-01 -1.090220510959625244e-01 -2.099166363477706909e-01 1.456139385700225830e-01 3.133977353572845459e-01 -3.078948259353637695e-01 -1.851206831634044647e-02 -8.752829581499099731e-02 -3.057865500450134277e-01 1.169680878520011902e-01 -2.152554225176572800e-05 3.275825828313827515e-02 1.616608798503875732e-01 -1.908420324325561523e-01 2.762098312377929688e-01 -1.765166292898356915e-03 -1.546006947755813599e-01 -5.722364783287048340e-02 2.219390124082565308e-01 -1.051231920719146729e-01 1.064956635236740112e-01 -6.337599363178014755e-03 -1.298199146986007690e-01 4.733105748891830444e-02 1.133948564529418945e-01
-1.668135821819305420e-01 4.774441942572593689e-02 3.286204114556312561e-02 -4.528279304504394531e-01 -8.012385666370391846e-02 2.544164359569549561e-01 -2.260899245738983154e-01 5.263359472155570984e-02 1.707940250635147095e-01 -9.259524941444396973e-02 1.052782237529754639e-01 -1.836896836757659912e-01 -1.155852377414703369e-01 -4.497642070055007935e-02 -2.612516283988952637e-01 -1.033960580825805664e-01 3.056111000478267670e-02 1.348033547401428223e-02 -1.284516602754592896e-02 2.895821332931518555e-01 -2.142659872770309448e-01 -2.550441026687622070e-01 -1.749662011861801147e-01 -1.506457626819610596e-01 -1.467814762145280838e-02 -3.454934805631637573e-03 -3.557791709899902344e-01 -2.483433336019515991e-01 1.969674043357372284e-02 -5.119176954030990601e-02 1.446360051631927490e-01 -4.285919014364480972e-03
4.835159331560134888e-02 9.893873333930969238e-02 -2.819648087024688721e-01 -3.040510714054107666e-01 -5.246077198535203934e-03 1.279717981815338135e-01 -1.039487197995185852e-01 5.448518320918083191e-02 6.083986163139343262e-02 -1.413081288337707520e-01 2.426531910896301270e-01 7.608243077993392944e-02 -6.435241699218750000e-01 -9.815341979265213013e-02 -3.981142491102218628e-02 1.912643387913703918e-02 -1.995539963245391846e-01 -3.178857266902923584e-03 2.106000632047653198e-01 5.088010057806968689e-02 2.824272215366363525e-02 1.558209657669067383e-01 -1.935944557189941406e-01 7.294604927301406860e-02 4.742495343089103699e-02 7.201465964317321777e-02 -1.385618895292282104e-01 -9.288849681615829468e-02 1.404728144407272339e-01 1.190879419445991516e-01 1.943550072610378265e-02 2.179239839315414429e-01
-3.445513173937797546e-02 3.848571479320526123e-01 1.259478032588958740e-01 -1.441443115472793579e-01 1.931504458189010620e-01 4.526124298572540283e-01 2.074902355670928955e-01 -2.972158417105674744e-02 -1.040310934185981750e-01 -1.359285712242126465e-01 9.406179189682006836e-02 1.403873227536678314e-02 -2.153058052062988281e-01 -1.200964581221342087e-02 -2.354612052440643311e-01 -1.852744817733764648e-01 2.369600385427474976e-01 -2.457237839698791504e-01 1.278736293315887451e-01 6.225418671965599060e-02 8.533861488103866577e-03 -1.767759397625923157e-02 -2.031759470701217651e-01 -6.386172771453857422e-02 2.252477593719959259e-02 1.865360289812088013e-01 5.864405259490013123e-02 1.736004352569580078e-01 -2.583740353584289551e-01 -1.784338615834712982e-02 -1.071781367063522339e-01 1.529708057641983032e-01
-1.482196003198623657e-01 8.703652769327163696e-02 -9.975051134824752808e-02 -2.283873409032821655e-01 1.107683479785919189e-01 8.086947351694107056e-02 1.243967339396476746e-01 1.175611317157745361e-01 2.144521176815032959e-01 -1.585319638252258301e-02 6.776588410139083862e-02 1.850513666868209839e-01 -4.989028722047805786e-02 -5.710399895906448364e-02 -4.002865254878997803e-01 -1.181772202253341675e-01 1.035557240247726440e-01 -1.223916187882423401e-01 -1.427068114280700684e-01 3.882149755954742432e-01 -1.192071884870529175e-01 1.743929833173751831e-02 -1.807218343019485474e-01 -2.382148951292037964e-01 -6.565949320793151855e-02 -4.121777787804603577e-02 -2.477506250143051147e-01 3.161315619945526123e-01 1.459939498454332352e-02 1.814591512084007263e-02 2.944051027297973633e-01 1.999263465404510498e-01
-1.208350062370300293e-01 -1.153439655900001526e-01 2.606211416423320770e-02 -2.465042471885681152e-01 3.397998586297035217e-02 1.703676581382751465e-01 1.647430807352066040e-01 9.959100186824798584e-02 -3.232901990413665771e-01 -1.037512570619583130e-01 1.450328379869461060e-01 -1.033186763525009155e-01 -2.895201146602630615e-01 -1.459591537714004517e-01 -2.082713097333908081e-01 -7.810739427804946899e-02 3.011044859886169434e-01 -2.938281893730163574e-01 2.361420691013336182e-01 3.019568510353565216e-03 -2.065211534500122070e-01 -1.090077459812164307e-01 -1.606156229972839355e-01 -6.128947809338569641e-02 -1.004765555262565613e-01 -5.028729885816574097e-02 9.027954190969467163e-02 4.898850619792938232e-02 -1.834147870540618896e-01 2.350404411554336548e-01 2.422401010990142822e-01 2.328528016805648804e-01
5.585123971104621887e-02 -2.331034652888774872e-02 -1.737400144338607788e-01 -1.154097393155097961e-01 -1.703248620033264160e-01 2.443633079528808594e-01 -1.912458799779415131e-02 7.047987729310989380e-02 -1.619272232055664062e-01 1.134576722979545593e-01 3.840393200516700745e-02 -7.473378209397196770e-04 -5.088064074516296387e-01 -1.045374274253845215e-01 2.220649719238281250e-01 -5.981374904513359070e-02 -1.182278692722320557e-01 -1.705071777105331421e-01 2.236941084265708923e-02 2.105427384376525879e-01 1.446652561426162720e-01 3.042396344244480133e-02 -1.857349872589111328e-01 -1.984688192605972290e-01 -2.947326600551605225e-01 3.581368327140808105e-01 1.094564944505691528e-01 1.393260154873132706e-02 -1.827050000429153442e-01 -2.087984532117843628e-01 7.144080847501754761e-02 -4.998018220067024231e-02
-1.018721833825111389e-01 -5.609314143657684326e-02 2.113028764724731445e-01 -3.514487445354461670e-01 1.188249289989471436e-01 5.641539767384529114e-02 2.282665669918060303e-01 1.599811762571334839e-01 -2.864483892917633057e-01 -1.178485900163650513e-01 2.120564132928848267e-01 -2.358477413654327393e-01 -1.719575375318527222e-01 -1.140625923871994019e-01 -3.384158313274383545e-01 -1.625463515520095825e-01 1.459906995296478271e-01 -8.791124075651168823e-02 2.030698955059051514e-01 -1.002731267362833023e-02 -2.522440254688262939e-01 -5.723773688077926636e-02 -1.390611473470926285e-02 -1.264838874340057373e-01 -1.489851027727127075e-01 -4.080880060791969299e-02 3.324583545327186584e-02 7.802593708038330078e-02 -1.706842333078384399e-01 1.758457869291305542e-01 2.165912091732025146e-01 2.274934053421020508e-01
6.451718043535947800e-03 2.260818928480148315e-01 2.360806986689567566e-02 -2.584944963455200195e-01 -2.618468403816223145e-01 2.619321346282958984e-01 -1.305105239152908325e-01 1.612921059131622314e-01 -2.693387866020202637e-01 2.389844655990600586e-01 2.439812272787094116e-01 -4.555260017514228821e-02 -1.380109339952468872e-01 -5.578216910362243652e-02 -1.376819163560867310e-01 -1.672481000423431396e-02 2.622741833329200745e-02 1.434265077114105225e-01 3.981384262442588806e-02 1.148050948977470398e-01 -2.661387324333190918e-01 -4.777715075761079788e-03 1.303023472428321838e-02 -3.464992344379425049e-01 -1.230674162507057190e-01 1.819660812616348267e-01 -2.724805772304534912e-01 -2.117517143487930298e-01 -3.732940182089805603e-02 -2.197797596454620361e-01 -1.743237674236297607e-02 -1.553836762905120850e-01
1.936464942991733551e-02 -8.723530918359756470e-02 1.583915650844573975e-01 -1.718544811010360718e-01 1.757254004478454590e-01 3.224509581923484802e-02 1.866841465234756470e-01 4.915502294898033142e-02 -2.500484585762023926e-01 1.176884844899177551e-01 1.041737943887710571e-01 -2.263510040938854218e-02 -4.524305164813995361e-01 1.382116600871086121e-02 2.013401389122009277e-01 -3.644763231277465820e-01 -2.712698280811309814e-01 -1.046896330080926418e-03 2.212731987237930298e-01 -1.403269022703170776e-01 6.211609393358230591e-02 6.193362548947334290e-02 -3.608750179409980774e-02 -1.133406236767768860e-01 -1.091547384858131409e-01 2.963306307792663574e-01 -2.315607517957687378e-01 -6.464000791311264038e-02 2.350629772990942001e-03 -1.263840049505233765e-01 2.417169958353042603e-01 -7.865651696920394897e-02
1.807934939861297607e-01 -2.321849167346954346e-01 -7.859320193529129028e-02 -5.013811960816383362e-02 6.065879762172698975e-02 4.070904850959777832e-01 4.268793761730194092e-02 2.757766842842102051e-01 -2.170570567250251770e-02 -3.182925656437873840e-02 3.488107025623321533e-01 -1.098814383149147034e-01 -2.715078592300415039e-01 1.133201122283935547e-01 -1.069450899958610535e-01 -6.046074628829956055e-02 -3.696327209472656250e-01 -5.747666582465171814e-02 6.946767866611480713e-02 2.000933736562728882e-01 -6.748824380338191986e-03 -1.423034071922302246e-01 -2.370976507663726807e-01 -1.604666188359260559e-02 1.660261750221252441e-01 9.389026463031768799e-02 -1.378506720066070557e-01 -1.012800484895706177e-01 2.117414921522140503e-01 9.027699008584022522e-03 5.404559150338172913e-02 -2.133479863405227661e-01
1.528859436511993408e-01 -7.667034119367599487e-02 -3.038670420646667480e-01 -2.043458819389343262e-01 -9.565778821706771851e-02 1.180287301540374756e-01 -2.168688178062438965e-01 2.544118762016296387e-01 9.266199544072151184e-03 -2.481325864791870117e-01 1.008880212903022766e-01 1.097544655203819275e-01 -2.579344511032104492e-01 -4.701524507254362106e-03 -1.950425803661346436e-01 1.405962184071540833e-02 8.036091178655624390e-02 1.328627951443195343e-02 -1.709857583045959473e-01 1.307693421840667725e-01 -6.970204412937164307e-02 2.119206637144088745e-01 -2.681614756584167480e-01 -8.992353081703186035e-02 -1.879196912050247192e-01 3.584851324558258057e-01 -1.985395997762680054e-01 -1.818031966686248779e-01 1.168409734964370728e-02 -2.656220793724060059e-01 1.529995799064636230e-01 -3.466640366241335869e-03
8.827865123748779297e-02 -7.243531197309494019e-02 -5.244785547256469727e-02 -2.939109206199645996e-01 -6.186116114258766174e-02 2.359662503004074097e-01 -1.827997714281082153e-01 -8.663451671600341797e-02 -1.031210124492645264e-01 -1.301618069410324097e-01 2.205822616815567017e-01 -2.512912452220916748e-01 -2.724684774875640869e-01 -1.930479556322097778e-01 -1.570533402264118195e-02 -3.407550230622291565e-02 -2.266455441713333130e-01 5.414133891463279724e-02 -2.257188409566879272e-02 1.929971575736999512e-01 -3.581259250640869141e-01 2.075800113379955292e-02 -1.530388891696929932e-01 -2.330223023891448975e-01 -1.869375258684158325e-01 1.043591722846031189e-01 8.765468001365661621e-02 2.018543705344200134e-02 3.447762429714202881e-01 -2.527960836887359619e-01 9.614244103431701660e-02 2.633831650018692017e-02
-1.453088074922561646e-01 -8.930610120296478271e-02 1.773545593023300171e-01 -4.561944305896759033e-01 -1.530489921569824219e-01 2.253320366144180298e-01 -2.291827350854873657e-01 -1.430088132619857788e-01 2.909664213657379150e-01 -1.426576077938079834e-01 1.747424900531768799e-01 -4.936540871858596802e-02 -2.689521610736846924e-01 -1.385478079319000244e-01 -1.735522449016571045e-01 -1.192171201109886169e-01 1.528258174657821655e-01 -1.478972584009170532e-01 -1.832113862037658691e-01 1.093690693378448486e-01 -9.483576565980911255e-02 -1.385041773319244385e-01 -1.920053958892822266e-01 -1.320037245750427246e-01 -1.102448403835296631e-01 1.803255267441272736e-02 -2.651183009147644043e-01 -1.257492899894714355e-01 -4.573167115449905396e-02 -1.310258805751800537e-01 9.671703726053237915e-02 9.949755668640136719e-02
-2.009746283292770386e-01 7.651089131832122803e-02 3.784093856811523438e-01 -3.909156024456024170e-01 1.078618243336677551e-01 3.076078593730926514e-01 1.920122504234313965e-01 1.017976552248001099e-01 -1.219320595264434814e-01 -1.315615177154541016e-01 -2.382287755608558655e-02 -3.263813629746437073e-02 -1.819068491458892822e-01 -1.772553175687789917e-01 -1.557151377201080322e-01 -1.786939352750778198e-01 8.313795179128646851e-02 1.498173326253890991e-01 6.825991906225681305e-03 2.543583810329437256e-01 5.889107007533311844e-03 -2.305247336626052856e-01 -2.741350531578063965e-01 -1.892369687557220459e-01 5.396300181746482849e-02 1.735666245222091675e-01 -1.036504656076431274e-01 1.605872809886932373e-01 6.970550119876861572e-02 -1.253863573074340820e-01 1.422044821083545685e-02 -3.421266004443168640e-02
-1.263632625341415405e-01 2.308639511466026306e-02 -7.251776009798049927e-02 -1.631322503089904785e-01 2.319478988647460938e-02 -1.751246303319931030e-01 1.553112417459487915e-01 2.454523891210556030e-01 -1.782594062387943268e-02 -5.943330377340316772e-02 -7.246411591768264771e-02 -3.805972635746002197e-02 -4.697398245334625244e-01 -6.228873971849679947e-03 -1.740147620439529419e-01 -3.783308565616607666e-01 -1.216759532690048218e-01 -1.033494323492050171e-01 2.922970354557037354e-01 5.225442349910736084e-02 1.839873790740966797e-01 -9.245148301124572754e-02 -1.502001434564590454e-01 -4.272251948714256287e-02 5.142821371555328369e-02 1.692209541797637939e-01 -2.486005574464797974e-01 -6.019237264990806580e-02 2.444527298212051392e-01 -9.434133768081665039e-02 2.214138656854629517e-01 1.912291049957275391e-01
1.636428534984588623e-01 8.716209977865219116e-02 -4.769464209675788879e-02 -4.023611079901456833e-03 2.940316498279571533e-01 -6.756538897752761841e-02 4.895972460508346558e-02 1.860194653272628784e-01 -1.172112822532653809e-01 5.271022766828536987e-02 2.065783143043518066e-01 4.389400780200958252e-02 -2.731871008872985840e-01 1.459320038557052612e-01 -3.998925089836120605e-01 2.763093449175357819e-02 8.061809092760086060e-02 -4.504795372486114502e-02 2.626082003116607666e-01 1.208947598934173584e-01 -4.091078639030456543e-01 5.643278360366821289e-02 -1.564977169036865234e-01 2.085342071950435638e-02 -2.157575190067291260e-01 8.601604402065277100e-02 -3.345010876655578613e-01 9.804461151361465454e-02 7.110787928104400635e-02 1.464162766933441162e-02 2.180372327566146851e-01 4.168670251965522766e-02
-1.988242194056510925e-02 9.633402526378631592e-02 -2.431593276560306549e-02 -2.226433530449867249e-02 7.063881307840347290e-02 2.213002443313598633e-01 4.251972958445549011e-02 1.294536590576171875e-01 -4.583763331174850464e-02 1.118131205439567566e-01 1.107658669352531433e-01 -1.797051168978214264e-02 -5.649142265319824219e-01 -2.195219881832599640e-02 -3.415090739727020264e-01 -3.669163584709167480e-01 -8.337133377790451050e-02 -1.744031347334384918e-02 9.922035038471221924e-02 9.158031642436981201e-02 9.662340581417083740e-02 -1.398773044347763062e-01 1.262320727109909058e-01 1.858897358179092407e-01 -2.102756313979625702e-02 9.115099906921386719e-02 -7.329291105270385742e-02 -3.158701360225677490e-01 6.120892707258462906e-03 -2.170303091406822205e-02 3.131076693534851074e-01 3.643300756812095642e-02
-7.728671282529830933e-02 -1.586679518222808838e-01 -1.129490584135055542e-01 -4.296014308929443359e-01 -8.564174920320510864e-02 3.835680335760116577e-02 1.067365705966949463e-01 2.653266191482543945e-01 -1.336330026388168335e-01 -9.312341362237930298e-02 3.268011286854743958e-02 3.589883446693420410e-01 -2.955567538738250732e-01 -8.035175502300262451e-02 2.369578927755355835e-02 -2.234155684709548950e-01 1.874216198921203613e-01 -2.113224193453788757e-02 6.315031647682189941e-02 3.743759170174598694e-02 -9.112603962421417236e-02 2.761126160621643066e-01 -2.797485142946243286e-02 -1.254226118326187134e-01 -1.548277884721755981e-01 3.067232072353363037e-01 -1.716704368591308594e-01 1.250873953104019165e-01 -3.225610777735710144e-02 -2.164259403944015503e-01 -3.429594635963439941e-02 1.610572785139083862e-01
3.851710855960845947e-01 2.778110094368457794e-02 -1.120062246918678284e-01 -2.760220505297183990e-02 4.342692792415618896e-01 2.460008710622787476e-01 -1.640449911355972290e-01 -5.364596843719482422e-02 -1.770443618297576904e-01 -1.455381810665130615e-01 2.169014066457748413e-01 -1.220589950680732727e-01 -2.901490628719329834e-01 1.304670870304107666e-01 -3.555692033842206001e-03 -1.758321225643157959e-01 -1.701709032058715820e-01 -1.644173413515090942e-01 1.628597974777221680e-01 9.025357663631439209e-03 6.658539175987243652e-02 -2.719919979572296143e-01 -1.463501751422882080e-01 -2.271346151828765869e-01 -1.415015012025833130e-01 1.480800360441207886e-01 -1.399620473384857178e-01 -4.420551657676696777e-02 2.579583600163459778e-02 -4.059420898556709290e-02 1.059191897511482239e-01 3.189026191830635071e-02
-2.164310589432716370e-02 -1.269991975277662277e-02 1.538622528314590454e-01 -2.147563695907592773e-01 5.581133812665939331e-02 2.008854299783706665e-01 1.466736756265163422e-02 8.915048092603683472e-02 -3.824212849140167236e-01 2.282366156578063965e-02 3.092302680015563965e-01 -1.919828355312347412e-01 -2.042035311460494995e-01 1.044516265392303467e-01 -4.240535572171211243e-02 -1.256320178508758545e-01 -1.890409924089908600e-02 -8.745946921408176422e-03 9.903708100318908691e-02 -2.078047394752502441e-01 5.919830873608589172e-03 -9.014557301998138428e-02 -4.405557736754417419e-02 -3.928906917572021484e-01 -2.389729171991348267e-01 2.628161609172821045e-01 -1.079506725072860718e-01 -3.711482286453247070e-01 -9.339155256748199463e-02 -7.385598868131637573e-02 9.302156418561935425e-02 -1.104547381401062012e-01
-5.179270729422569275e-02 6.743315607309341431e-02 2.827348709106445312e-01 -1.859900504350662231e-01 2.994760125875473022e-02 2.885208129882812500e-01 -1.076778918504714966e-01 4.486407153308391571e-03 8.017704635858535767e-02 -9.179898351430892944e-02 6.488599628210067749e-02 -1.631933897733688354e-01 -2.239315807819366455e-01 -1.364604681730270386e-01 -3.769361078739166260e-01 -1.925018876791000366e-01 2.377382665872573853e-01 -7.119026035070419312e-02 -3.877890110015869141e-02 2.502165734767913818e-01 4.197684675455093384e-02 -1.635112166404724121e-01 -2.130719572305679321e-01 -1.702083796262741089e-01 -1.842841506004333496e-01 2.493102289736270905e-02 -3.426236510276794434e-01 -2.259299010038375854e-01 -6.369594484567642212e-02 -2.211048752069473267e-01 -3.986430540680885315e-02 -5.254874378442764282e-02
2.111925482749938965e-01 -1.429125070571899414e-01 -1.181432977318763733e-01 -2.995929718017578125e-01 -5.650401860475540161e-02 -3.294990211725234985e-02 6.740689277648925781e-02 9.100256860256195068e-02 -9.162964671850204468e-02 -7.260850071907043457e-02 -1.128498185425996780e-02 1.313745826482772827e-01 -2.089543193578720093e-01 2.107498198747634888e-01 -2.243115454912185669e-01 -4.572136402130126953e-01 4.282831680029630661e-03 -1.320312917232513428e-01 1.145882084965705872e-01 1.904542744159698486e-01 -7.727845013141632080e-02 2.267964482307434082e-01 7.590327411890029907e-02 -1.307675391435623169e-01 -2.535910308361053467e-01 4.157822430133819580e-01 -1.138258352875709534e-01 1.410077214241027832e-01 3.364269854500889778e-03 -9.867970645427703857e-02 4.964276775717735291e-02 -7.939895242452621460e-02
2.747271023690700531e-02 3.039287030696868896e-02 -3.789419680833816528e-02 -5.157209634780883789e-01 9.658725559711456299e-02 7.034830003976821899e-02 -1.679152436554431915e-02 1.117944251745939255e-02 1.591424942016601562e-01 -2.952661216259002686e-01 -1.861908882856369019e-01 -1.997928023338317871e-01 -1.762704700231552124e-01 -7.164908200502395630e-02 -2.988347411155700684e-01 -1.420949250459671021e-01 3.503573685884475708e-02 -6.496563553810119629e-02 -6.673847883939743042e-02 1.959616243839263916e-01 -1.237633079290390015e-02 -2.376187294721603394e-01 -2.501514256000518799e-01 -1.440760940313339233e-01 -1.252998560667037964e-01 -9.325506538152694702e-02 -1.979349106550216675e-01 2.636199817061424255e-02 -5.686441808938980103e-02 1.708882451057434082e-01 1.813556849956512451e-01 2.561118006706237793e-01
-5.742003768682479858e-02 -1.540586650371551514e-01 1.660870313644409180e-01 -2.120666801929473877e-01 2.015320956707000732e-01 5.245688557624816895e-02 1.833069026470184326e-01 -2.682577073574066162e-01 2.854396775364875793e-02 -2.391605079174041748e-02 2.158427536487579346e-01 -9.103666245937347412e-02 -2.874808907508850098e-01 -3.346236348152160645e-01 -1.422547698020935059e-01 1.019477099180221558e-01 2.948637306690216064e-01 -2.693578004837036133e-01 3.562084212899208069e-02 1.425881385803222656e-01 -1.478243321180343628e-01 -3.115626573562622070e-01 7.924194633960723877e-02 -1.919558346271514893e-01 -4.568889737129211426e-02 -4.854951798915863037e-02 -1.624229401350021362e-01 1.181391999125480652e-02 -8.657490462064743042e-02 -1.104427799582481384e-01 2.758665680885314941e-01 7.884742692112922668e-03
6.926216185092926025e-02 -1.483592092990875244e-01 2.150850892066955566e-01 -3.924144208431243896e-01 1.157871186733245850e-01 3.161901533603668213e-01 -9.924641996622085571e-02 6.320194154977798462e-02 -1.582633703947067261e-01 -1.999210864305496216e-01 4.053286742419004440e-03 -4.230850189924240112e-02 -3.010694682598114014e-01 -2.787065804004669189e-01 -2.977899610996246338e-01 -7.279615104198455811e-02 8.862885832786560059e-02 6.784095894545316696e-03 3.776880726218223572e-02 9.527689218521118164e-02 -3.326126337051391602e-01 -3.000297844409942627e-01 -1.080809088307432830e-04 1.314950436353683472e-01 -2.067974805831909180e-01 -2.336838841438293457e-02 -7.624856382608413696e-02 5.767145380377769470e-02 -1.187680661678314209e-01 8.878516033291816711e-03 1.045169532299041748e-01 5.185699462890625000e-02
1.935535925440490246e-03 -8.575830608606338501e-02 -2.350915782153606415e-02 -1.796446889638900757e-01 8.758137933909893036e-03 9.136866033077239990e-02 2.842643484473228455e-02 -7.810252904891967773e-02 -3.071480095386505127e-01 3.886397555470466614e-02 1.630465239286422729e-01 -1.859065592288970947e-01 -2.878491282463073730e-01 1.226616501808166504e-01 -1.430674940347671509e-01 -1.433347463607788086e-01 -2.048600167036056519e-01 7.903140038251876831e-02 1.611400768160820007e-02 2.802596092224121094e-01 2.072412520647048950e-01 1.069969311356544495e-01 -2.055505961179733276e-01 -2.922122478485107422e-01 -3.292785882949829102e-01 1.711953133344650269e-01 -1.803529709577560425e-01 -1.716081947088241577e-01 -3.417038619518280029e-01 -1.062095910310745239e-01 -4.961500316858291626e-02 -9.646062552928924561e-02
1.218699663877487183e-02 -6.367969512939453125e-02 1.200389936566352844e-01 3.437887411564588547e-03 -7.760548591613769531e-02 3.506008982658386230e-01 -7.372074294835329056e-03 6.096243485808372498e-02 -4.044875502586364746e-02 -2.522009313106536865e-01 7.778678834438323975e-02 -1.556976512074470520e-02 -4.384977519512176514e-01 -7.537266612052917480e-02 -7.481382042169570923e-02 -3.449383974075317383e-01 -4.324785247445106506e-02 -3.502667322754859924e-02 -8.209838718175888062e-02 -1.980191655457019806e-02 1.938730627298355103e-01 5.400573089718818665e-02 8.319732733070850372e-03 -1.435888111591339111e-01 2.693932354450225830e-01 1.444615721702575684e-01 -8.260557055473327637e-02 4.364574849605560303e-01 2.049547433853149414e-02 -1.109167337417602539e-01 2.421451956033706665e-01 1.450793445110321045e-01
1.344942599534988403e-01 -3.249602615833282471e-01 7.210503797978162766e-03 -2.554009556770324707e-01 5.060497671365737915e-03 2.163927853107452393e-01 -6.485538929700851440e-02 -1.129226833581924438e-01 -2.660864591598510742e-01 -1.411447525024414062e-01 -1.000618785619735718e-01 -1.261013597249984741e-01 -1.698962226510047913e-02 -5.099752172827720642e-02 -1.297974437475204468e-01 -4.163311421871185303e-01 1.593916118144989014e-01 -2.481175512075424194e-01 -1.221798062324523926e-01 6.215291097760200500e-02 -1.742216050624847412e-01 1.420376002788543701e-01 1.528461128473281860e-01 -1.010724008083343506e-01 -5.194812547415494919e-03 3.772802352905273438e-01 -2.271233499050140381e-01 -4.617226496338844299e-02 1.489404737949371338e-01 5.844784155488014221e-02 8.987313508987426758e-02 1.337525248527526855e-01
4.092247784137725830e-01 -3.199014812707901001e-02 2.979889810085296631e-01 -2.991795539855957031e-01 4.327215254306793213e-02 2.829003334045410156e-01 8.500600606203079224e-02 -5.610295012593269348e-02 9.196324646472930908e-02 3.740506991744041443e-02 1.033183112740516663e-01 -1.092754527926445007e-01 -3.919089138507843018e-01 2.521607279777526855e-02 1.193904355168342590e-01 1.423666775226593018e-01 1.101650446653366089e-01 -2.023490816354751587e-01 9.805659204721450806e-02 4.121980816125869751e-02 -1.153655275702476501e-01 7.005049288272857666e-02 -2.277637124061584473e-01 -2.146240621805191040e-01 -6.260995566844940186e-02 -9.559248387813568115e-02 4.326719790697097778e-04 2.403278797864913940e-01 5.231659114360809326e-02 5.224022641777992249e-02 2.878653109073638916e-01 -2.127235988155007362e-03
-4.143060185015201569e-03 -2.483499608933925629e-02 -1.733061671257019043e-01 -6.070387735962867737e-02 -1.201945319771766663e-01 2.530081570148468018e-01 -7.067500054836273193e-02 -1.743785291910171509e-01 -1.708192974328994751e-01 -4.686599224805831909e-02 1.449877768754959106e-01 3.096281550824642181e-02 -4.746032655239105225e-01 -7.051163166761398315e-02 2.104086726903915405e-01 -7.995431870222091675e-02 1.340079866349697113e-02 -1.818998903036117554e-01 -8.123556524515151978e-02 1.772122532129287720e-01 1.410423666238784790e-01 6.674970686435699463e-02 -1.869116276502609253e-01 -1.743411421775817871e-01 -3.845664858818054199e-01 2.634769082069396973e-01 2.369331568479537964e-01 3.896674141287803650e-02 -1.365373730659484863e-01 -1.562952995300292969e-01 1.178964748978614807e-01 1.570209711790084839e-01
-1.757980585098266602e-01 -2.057595923542976379e-02 -3.360129892826080322e-01 -1.801533401012420654e-01 -1.058036834001541138e-02 1.862900406122207642e-01 -5.025723017752170563e-03 5.390130355954170227e-02 -2.040996775031089783e-02 -1.134609356522560120e-01 4.899891093373298645e-03 -1.688855588436126709e-01 -2.693957984447479248e-01 -7.428159005939960480e-03 -4.258959889411926270e-01 7.818249613046646118e-02 3.520375490188598633e-01 -1.711004823446273804e-01 -1.057675555348396301e-01 -1.526651438325643539e-03 1.747973561286926270e-01 -1.794555336236953735e-01 -6.738215684890747070e-02 -1.694360077381134033e-01 -1.493103802204132080e-02 4.862975329160690308e-03 -2.372225075960159302e-01 7.685784995555877686e-02 9.849577397108078003e-02 -3.008294105529785156e-01 1.943245679140090942e-01 1.510211974382400513e-01
1.619569808244705200e-01 -1.172408238053321838e-01 4.393863677978515625e-02 -2.003201991319656372e-01 3.382786810398101807e-01 1.189251318573951721e-01 -1.584106124937534332e-02 1.774589419364929199e-01 -1.648225188255310059e-01 -4.061580449342727661e-02 1.161796897649765015e-01 3.413871675729751587e-02 -1.241915598511695862e-01 3.853205591440200806e-02 -2.655884921550750732e-01 -1.563733816146850586e-01 3.794642090797424316e-01 1.077691675163805485e-03 1.958826482295989990e-01 1.106332615017890930e-01 -3.502238541841506958e-02 8.132002502679824829e-02 -2.056816369295120239e-01 -2.426901310682296753e-01 -7.690431177616119385e-02 -2.084108293056488037e-01 -1.183778196573257446e-01 2.191638946533203125e-01 1.222925558686256409e-01 -9.787533432245254517e-02 4.015365540981292725e-01 -3.822158649563789368e-02
-9.291382133960723877e-02 1.668656617403030396e-02 2.254363298416137695e-01 -5.165044665336608887e-01 6.298404932022094727e-02 3.095295429229736328e-01 7.979658246040344238e-02 1.393041461706161499e-01 -1.072658523917198181e-01 -2.075876593589782715e-01 -1.450643241405487061e-01 -8.326634764671325684e-02 -8.133599162101745605e-02 -4.656585678458213806e-02 -1.742132604122161865e-01 -2.013687640428543091e-01 8.534864336252212524e-02 1.409044712781906128e-01 8.506172895431518555e-02 3.159236907958984375e-01 1.451676897704601288e-02 -1.808944493532180786e-01 -2.857199907302856445e-01 -2.042899131774902344e-01 -9.364022314548492432e-02 2.504437789320945740e-02 -1.889957934617996216e-01 6.309869885444641113e-02 3.032888472080230713e-02 -1.312897354364395142e-01 3.185287117958068848e-02 1.641003638505935669e-01
-8.311226218938827515e-02 -6.975022703409194946e-02 -8.164871484041213989e-02 -3.457255661487579346e-01 2.395237237215042114e-01 -1.291487514972686768e-01 -1.553080677986145020e-01 2.354709506034851074e-01 -2.199639827013015747e-01 1.422680467367172241e-01 1.084473729133605957e-01 -3.082484193146228790e-02 -2.902337610721588135e-01 -8.169590681791305542e-02 -1.193849518895149231e-01 -2.635627090930938721e-01 -8.332500606775283813e-02 -1.123734191060066223e-01 8.706568181514739990e-02 -1.436323970556259155e-01 8.245155215263366699e-02 -1.205782443284988403e-01 -5.143507197499275208e-02 1.597584970295429230e-02 1.548008434474468231e-02 3.514722287654876709e-01 -5.028497800230979919e-02 -2.494982331991195679e-01 2.514699101448059082e-01 -1.055971011519432068e-01 3.396020233631134033e-01 -4.653733223676681519e-02
1.388546973466873169e-01 2.127723582088947296e-02 8.925483375787734985e-02 -2.020103931427001953e-01 -5.768207460641860962e-02 2.877760231494903564e-01 -1.475299298763275146e-01 3.163141608238220215e-01 9.652723558247089386e-03 1.402570009231567383e-01 4.934869110584259033e-01 -2.844495885074138641e-02 -2.365994304418563843e-01 -2.256162166595458984e-01 1.234426572918891907e-01 -1.593164205551147461e-01 -9.189690649509429932e-02 -1.010779291391372681e-01 2.197164744138717651e-01 2.531284093856811523e-01 -4.935994744300842285e-02 -4.469321575015783310e-03 -2.012379169464111328e-01 -1.532601565122604370e-01 -1.942403465509414673e-01 8.613278716802597046e-02 1.000003293156623840e-01 -8.605182915925979614e-02 -2.020852863788604736e-01 -2.847694046795368195e-02 -9.377043694257736206e-02 3.842331469058990479e-02
-7.525416463613510132e-02 -2.367374673485755920e-02 1.550399065017700195e-01 -3.224427402019500732e-01 1.717533469200134277e-01 3.029596209526062012e-01 2.205268107354640961e-02 -1.863503083586692810e-02 -3.614585995674133301e-01 -5.417622625827789307e-02 1.406245678663253784e-01 -8.196733146905899048e-02 -1.741503924131393433e-01 -2.280384749174118042e-01 -3.093541860580444336e-01 3.417240083217620850e-02 1.688283309340476990e-02 -1.553502529859542847e-01 3.461246490478515625e-01 1.794974356889724731e-01 -2.384936064481735229e-01 -1.248333826661109924e-01 3.761441679671406746e-03 -1.979544013738632202e-02 -6.194862350821495056e-02 -5.812950059771537781e-02 -2.007448673248291016e-01 -1.238421499729156494e-01 -1.997120380401611328e-01 1.389196962118148804e-01 4.473244771361351013e-02 1.761467903852462769e-01
-1.153938006609678268e-02 -1.753209829330444336e-01 -1.680389493703842163e-01 -2.969372868537902832e-01 -3.693676367402076721e-02 1.697175353765487671e-01 6.471686810255050659e-02 2.468676716089248657e-01 3.282951936125755310e-02 2.877225875854492188e-01 1.738661080598831177e-01 -3.501240164041519165e-02 -2.220863848924636841e-01 1.014133542776107788e-01 -1.103228256106376648e-01 1.857755035161972046e-01 1.862515807151794434e-01 -4.601515531539916992e-01 2.225803732872009277e-01 2.948020100593566895e-01 5.024053528904914856e-02 -3.954692557454109192e-02 -3.785784915089607239e-02 -2.971979379653930664e-01 5.598701909184455872e-02 -1.733323745429515839e-02 -7.068811357021331787e-02 5.337894707918167114e-02 -1.626770347356796265e-01 1.939962245523929596e-02 -3.062323667109012604e-02 1.415121853351593018e-01
2.254023030400276184e-02 1.225067186169326305e-03 -4.885612800717353821e-02 -3.678013384342193604e-01 8.050973713397979736e-02 1.652677059173583984e-01 1.687010377645492554e-01 1.177470162510871887e-01 -1.270005851984024048e-01 -6.380180269479751587e-02 -3.715295344591140747e-02 -2.460415959358215332e-01 -1.429190337657928467e-01 -1.542843580245971680e-01 -7.602465897798538208e-02 1.547906100749969482e-01 4.966048151254653931e-02 -3.796439468860626221e-01 2.167152017354965210e-01 2.608626186847686768e-01 8.478462696075439453e-02 2.245294302701950073e-01 -7.903559505939483643e-02 8.786179125308990479e-02 -9.585196524858474731e-02 4.077846109867095947e-01 -2.168882638216018677e-01 -6.027801334857940674e-02 6.116608902812004089e-02 2.279598563909530640e-01 9.844293445348739624e-02 -6.995225697755813599e-02
-4.063319042325019836e-02 8.117345161736011505e-03 -6.801838427782058716e-02 -1.511235684156417847e-01 -4.437139630317687988e-02 3.552100807428359985e-02 -1.623474955558776855e-01 -2.293119393289089203e-02 -1.513366848230361938e-01 1.816366910934448242e-01 8.089032024145126343e-02 -9.907267987728118896e-02 -2.912448644638061523e-01 9.785176813602447510e-02 -1.155151426792144775e-01 -1.562527269124984741e-01 5.454471334815025330e-02 5.505178123712539673e-03 7.019365578889846802e-02 3.193184137344360352e-01 4.121796786785125732e-01 1.897041052579879761e-01 -1.726911067962646484e-01 -3.143821954727172852e-01 -3.498223721981048584e-01 1.009119749069213867e-01 7.390094548463821411e-02 1.102594509720802307e-01 -1.738881468772888184e-01 3.520618891343474388e-03 3.263606131076812744e-01 -7.015357166528701782e-02
-1.469003111124038696e-01 -3.472679480910301208e-02 2.340602278709411621e-01 -4.432288110256195068e-01 -2.663115970790386200e-02 1.646135896444320679e-01 3.329177796840667725e-01 -1.946887671947479248e-01 1.253849565982818604e-01 -1.804083436727523804e-01 1.468360237777233124e-02 5.403386801481246948e-02 -2.796545922756195068e-01 -8.739768713712692261e-02 -9.610166400671005249e-02 -5.711812898516654968e-02 1.529793739318847656e-01 8.154033869504928589e-02 -2.726957201957702637e-01 2.384821474552154541e-01 -1.258928924798965454e-01 -4.142221529036760330e-03 -1.705967932939529419e-01 -1.561379581689834595e-01 -1.709925569593906403e-02 2.136040851473808289e-02 -1.116013079881668091e-01 -3.692541643977165222e-02 -4.931904748082160950e-02 5.143886897712945938e-03 3.891337811946868896e-01 2.447603270411491394e-02
-1.331748366355895996e-01 1.351786851882934570e-01 1.611071228981018066e-01 -9.000366926193237305e-02 1.169634237885475159e-01 4.243566468358039856e-02 -1.864404976367950439e-01 1.596309095621109009e-01 -4.299789667129516602e-02 -9.672474861145019531e-02 3.143550157546997070e-01 1.801279634237289429e-01 -3.984973132610321045e-01 2.378685474395751953e-01 -1.632596254348754883e-01 -1.401090919971466064e-01 3.234076872467994690e-02 7.886686921119689941e-02 2.352959215641021729e-01 -2.431116299703717232e-03 -1.801185309886932373e-01 1.069650650024414062e-01 -2.589430212974548340e-01 -1.605738103389739990e-01 6.336145102977752686e-03 4.116887450218200684e-01 -1.044895946979522705e-01 1.564537584781646729e-01 8.779023587703704834e-02 -7.952323555946350098e-02 1.202054321765899658e-01 1.315923184156417847e-01
-8.946368098258972168e-02 4.855923354625701904e-02 1.235946938395500183e-01 -1.602937430143356323e-01 -1.337565183639526367e-01 2.028068602085113525e-01 -2.262519672513008118e-03 2.423256635665893555e-03 1.238213032484054565e-01 -3.712362051010131836e-02 -2.107118964195251465e-01 -2.293656617403030396e-01 -2.324743419885635376e-01 -1.700029373168945312e-01 -3.393339514732360840e-01 1.797454617917537689e-02 1.495904773473739624e-01 -6.132497265934944153e-02 -7.718513160943984985e-02 4.440872371196746826e-02 -2.168619632720947266e-01 -6.842014938592910767e-02 -3.170579969882965088e-01 -2.051159888505935669e-01 -4.197862371802330017e-02 2.719071507453918457e-01 -1.894683241844177246e-01 -1.353880465030670166e-01 1.764619946479797363e-01 -3.457534313201904297e-02 4.201933145523071289e-01 1.015140563249588013e-01
2.277102321386337280e-01 2.480185627937316895e-01 -1.278320550918579102e-01 -7.672963291406631470e-02 -1.591081023216247559e-01 -1.895202323794364929e-02 1.996542662382125854e-01 2.158575505018234253e-01 5.347333103418350220e-02 1.071075052022933960e-01 1.043752860277891159e-02 9.923051297664642334e-02 -3.519900441169738770e-01 -6.824427843093872070e-02 -4.384983777999877930e-01 -4.788048937916755676e-02 -1.781851500272750854e-01 -7.655370980501174927e-02 1.002112552523612976e-01 3.765046363696455956e-03 1.050083860754966736e-01 -1.585901379585266113e-01 -2.256209105253219604e-01 -1.960388273000717163e-01 -3.751908987760543823e-02 1.608413755893707275e-01 -1.184274032711982727e-01 -4.414614289999008179e-03 -2.108439803123474121e-01 2.479267679154872894e-02 3.053029477596282959e-01 2.282069772481918335e-01
-7.841931283473968506e-02 1.804675608873367310e-01 -1.017982065677642822e-01 -1.205068603157997131e-01 1.470113545656204224e-01 1.687219291925430298e-01 1.061595603823661804e-01 -4.068765789270401001e-02 -6.096385046839714050e-02 -1.369752883911132812e-01 8.237428218126296997e-02 1.513766497373580933e-01 -3.569765686988830566e-01 2.887249365448951721e-02 -2.373508065938949585e-01 -1.828438490629196167e-01 -1.926341205835342407e-01 -1.127579808235168457e-01 3.638013005256652832e-01 -1.404272466897964478e-01 -1.904576271772384644e-01 2.962540388107299805e-01 -1.067897230386734009e-01 -6.066898629069328308e-02 -6.348869204521179199e-02 2.008457332849502563e-01 -1.686336994171142578e-01 -1.315852701663970947e-01 8.143339306116104126e-02 -1.915882080793380737e-01 3.091917634010314941e-01 1.819402724504470825e-01
-1.474699229001998901e-01 -4.945009201765060425e-02 -1.606382988393306732e-02 -4.097665548324584961e-01 2.278307802043855190e-04 1.584990471601486206e-01 1.828576773405075073e-01 1.539383977651596069e-01 -2.528564929962158203e-01 -2.963877469301223755e-02 2.217907458543777466e-01 -2.149508744478225708e-01 -2.274763882160186768e-01 -1.937633305788040161e-01 -2.653462290763854980e-01 2.353350399062037468e-03 2.417638301849365234e-01 -1.098678782582283020e-01 1.774806678295135498e-01 -5.533787421882152557e-03 -2.371397912502288818e-01 -1.472368091344833374e-01 -4.725960269570350647e-02 -4.554887488484382629e-02 -1.490280777215957642e-01 -5.749119445681571960e-02 -5.286613944917917252e-03 1.868209391832351685e-01 -1.371521353721618652e-01 2.322422862052917480e-01 2.522491216659545898e-01 1.561303287744522095e-01
3.509955853223800659e-02 -2.312128692865371704e-01 2.468152903020381927e-02 -9.667442739009857178e-02 1.677490770816802979e-01 1.662266850471496582e-01 1.639597862958908081e-01 2.568949572741985321e-02 -9.597983211278915405e-02 8.396609127521514893e-02 3.148945569992065430e-01 -3.391093015670776367e-01 -1.773751080036163330e-01 3.177155554294586182e-01 -3.348333239555358887e-01 -1.492307484149932861e-01 -1.056942939758300781e-01 -6.192150712013244629e-02 2.373074144124984741e-01 6.472986191511154175e-02 7.865225523710250854e-02 -6.767097115516662598e-02 1.043323613703250885e-02 -1.466580480337142944e-02 -1.285024285316467285e-01 2.786447107791900635e-01 -2.505613863468170166e-01 -8.831351995468139648e-02 1.963592767715454102e-01 -3.746588528156280518e-02 2.437371909618377686e-01 -6.427369266748428345e-02
7.515479344874620438e-03 -6.739925593137741089e-02 -4.414460435509681702e-02 -3.862131237983703613e-01 1.186213567852973938e-01 4.776650369167327881e-01 -6.691731512546539307e-02 -8.134282380342483521e-02 -1.881551891565322876e-01 2.750497162342071533e-01 2.246898114681243896e-01 9.088148921728134155e-02 5.883198603987693787e-02 4.004010930657386780e-02 5.930464714765548706e-03 -1.279324572533369064e-02 1.030689328908920288e-01 -3.104794323444366455e-01 3.998548164963722229e-02 2.086434960365295410e-01 -4.489866271615028381e-02 1.341114640235900879e-01 1.278424412012100220e-01 4.128928855061531067e-02 -6.221259757876396179e-02 1.639264225959777832e-01 -3.061915338039398193e-01 -1.828900724649429321e-01 -3.550747781991958618e-02 -1.009976938366889954e-01 1.340593546628952026e-01 1.957541555166244507e-01
2.331636101007461548e-02 -6.137410923838615417e-02 -6.727314740419387817e-02 -2.802419066429138184e-01 -1.044964641332626343e-01 1.641941964626312256e-01 -1.949691623449325562e-01 1.958157420158386230e-01 2.119186073541641235e-01 -1.487443000078201294e-01 -1.082854121923446655e-01 -2.034219354391098022e-01 -2.105406075716018677e-01 -1.222559660673141479e-01 -2.289560735225677490e-01 -1.633811444044113159e-01 6.797102093696594238e-02 -1.986495405435562134e-01 8.715662360191345215e-02 8.065484464168548584e-02 -1.647667586803436279e-01 1.444576960057020187e-02 -4.005040824413299561e-01 -3.763712644577026367e-01 1.110277026891708374e-01 1.828566789627075195e-01 2.489611692726612091e-02 2.259211428463459015e-02 -4.031568765640258789e-03 -8.473532646894454956e-02 3.121930658817291260e-01 2.665268816053867340e-02
4.968466237187385559e-02 8.777282387018203735e-02 -6.854349374771118164e-02 -2.091601192951202393e-01 -1.694804728031158447e-01 2.767244279384613037e-01 1.410633772611618042e-01 -5.921824835240840912e-03 -8.252637833356857300e-02 3.111601173877716064e-01 2.084871828556060791e-01 -8.642817288637161255e-02 -4.223369807004928589e-02 5.689664185047149658e-02 1.691843569278717041e-01 -3.374571800231933594e-01 1.532454788684844971e-01 -1.801227480173110962e-01 1.218260382302105427e-03 1.533083021640777588e-01 5.390502512454986572e-02 -9.533700346946716309e-02 -1.839814484119415283e-01 -1.726503670215606689e-01 -1.246849745512008667e-01 1.523291021585464478e-01 -3.557460904121398926e-01 2.693745680153369904e-02 -1.057179421186447144e-01 -3.556304275989532471e-01 2.347183823585510254e-01 -1.410525664687156677e-02
-4.842478036880493164e-02 -2.550458721816539764e-02 -3.309302628040313721e-01 -2.212916314601898193e-01 1.191549077630043030e-01 4.847513139247894287e-02 -3.563739955425262451e-01 1.000044420361518860e-01 -6.445124745368957520e-02 -8.881779760122299194e-02 1.829435825347900391e-01 -2.304236739873886108e-01 -3.023049831390380859e-01 -2.199309468269348145e-01 -2.683884650468826294e-02 -2.493416666984558105e-01 1.532010268419981003e-03 -2.338799089193344116e-01 -3.169350326061248779e-02 6.299379467964172363e-02 5.685317888855934143e-02 -3.614450618624687195e-02 -2.218306064605712891e-01 -1.579152941703796387e-01 -1.822397410869598389e-01 2.799812555313110352e-01 1.085017919540405273e-01 1.548573821783065796e-01 1.203000247478485107e-01 -2.290367484092712402e-01 -5.150951445102691650e-02 -1.685710400342941284e-01
2.865301445126533508e-02 -8.138984441757202148e-02 -5.477131903171539307e-02 -3.411925137042999268e-01 -2.057886868715286255e-01 2.711619138717651367e-01 -8.654034882783889771e-02 1.295655383728444576e-04 -8.483937382698059082e-02 2.085905671119689941e-01 1.010455191135406494e-03 -5.902280099689960480e-03 -4.887305796146392822e-01 1.723807305097579956e-02 2.271236293017864227e-02 -1.263254135847091675e-01 1.432741177268326283e-03 -1.734020411968231201e-01 4.902898669242858887e-01 4.958755522966384888e-02 3.613398596644401550e-02 -3.846965357661247253e-02 1.694053225219249725e-02 -2.203777283430099487e-01 5.433447659015655518e-02 6.294113397598266602e-02 -1.409391313791275024e-01 1.382300406694412231e-01 1.567465215921401978e-01 1.263825315982103348e-02 -8.053135126829147339e-02 2.043312638998031616e-01
-2.852297760546207428e-02 1.064496114850044250e-01 -9.621515125036239624e-02 -2.842833995819091797e-01 -7.647725194692611694e-02 1.774436235427856445e-01 6.033596396446228027e-02 3.341445028781890869e-01 5.456353351473808289e-02 -1.611090004444122314e-01 -7.138987630605697632e-02 1.038863211870193481e-01 -3.032796680927276611e-01 -8.186993747949600220e-02 -6.434276700019836426e-02 -2.040933817625045776e-02 5.767156556248664856e-02 -1.794801205396652222e-01 -1.633295416831970215e-01 -9.648471325635910034e-02 -4.222280159592628479e-02 1.406000256538391113e-01 2.842823741957545280e-03 -1.747146397829055786e-01 5.720578506588935852e-02 4.033587574958801270e-01 -1.760858148336410522e-01 -1.792992651462554932e-01 3.699927031993865967e-02 -1.444464027881622314e-01 1.704372614622116089e-01 4.394032657146453857e-01
2.638095319271087646e-01 -1.929524689912796021e-01 1.213223040103912354e-01 -2.935205996036529541e-01 3.179717063903808594e-02 2.359232753515243530e-01 -1.237994208931922913e-01 -1.977747231721878052e-01 3.184039592742919922e-01 -1.111014783382415771e-01 1.457653641700744629e-01 -1.818025410175323486e-01 -2.282984703779220581e-01 -1.670480072498321533e-01 -1.073738932609558105e-01 1.075477339327335358e-02 1.256408393383026123e-01 -2.768241614103317261e-02 -4.320306330919265747e-02 -1.783857308328151703e-02 -1.480002105236053467e-01 3.469579219818115234e-01 -1.438370645046234131e-01 -2.171821594238281250e-01 -8.802077919244766235e-02 2.486103028059005737e-01 -1.146920770406723022e-01 1.142473220825195312e-01 5.728534981608390808e-02 -2.801774740219116211e-01 1.119344830513000488e-01 5.044294893741607666e-02
-5.307968705892562866e-02 1.275912821292877197e-01 -4.812517762184143066e-02 -1.549713760614395142e-01 1.648745834827423096e-01 1.355793774127960205e-01 -4.661345854401588440e-03 -5.547319073230028152e-03 -5.726043879985809326e-02 -1.048621684312820435e-01 3.537204349413514137e-03 2.627957165241241455e-01 -2.753740549087524414e-01 9.020411968231201172e-02 -3.163115382194519043e-01 -2.031181454658508301e-01 -1.904788017272949219e-01 -1.412563584744930267e-02 3.330785930156707764e-01 4.741630982607603073e-03 -2.424520701169967651e-01 1.914750337600708008e-01 -2.502317428588867188e-01 -5.316599085927009583e-02 -1.410348862409591675e-01 2.453791499137878418e-01 -2.274506390094757080e-01 -1.189537867903709412e-01 7.332468032836914062e-02 -9.672805666923522949e-02 2.830699980258941650e-01 2.261540591716766357e-01
5.397011712193489075e-02 1.130446866154670715e-01 -1.381903290748596191e-01 -2.204069346189498901e-01 -1.300765294581651688e-02 2.676188647747039795e-01 -1.027043089270591736e-01 1.753945052623748779e-01 1.652344018220901489e-01 -1.326389312744140625e-01 -5.450524017214775085e-02 9.578204900026321411e-02 -3.642895221710205078e-01 -1.351271271705627441e-01 -2.814209461212158203e-02 1.811918057501316071e-02 -4.039794579148292542e-02 -5.027580261230468750e-02 -1.119051799178123474e-01 -1.194095611572265625e-01 -1.689689755439758301e-01 1.743639111518859863e-01 -3.664076328277587891e-02 -2.930461168289184570e-01 1.807788610458374023e-01 3.628130555152893066e-01 -2.684182524681091309e-01 -2.019538134336471558e-01 -1.429009735584259033e-01 6.693992298096418381e-03 1.947506666183471680e-01 2.859204113483428955e-01
-2.473975345492362976e-02 5.244947504252195358e-03 8.095634728670120239e-02 -3.622616827487945557e-01 7.945656031370162964e-02 2.543706297874450684e-01 2.234508395195007324e-01 8.061067759990692139e-02 -9.190788120031356812e-02 -5.040902271866798401e-02 2.241600602865219116e-01 -1.424506455659866333e-01 -4.758477509021759033e-01 -3.756283819675445557e-01 -1.124493479728698730e-01 -8.925499767065048218e-02 -2.866445481777191162e-02 -9.446825087070465088e-02 6.044834479689598083e-02 7.470854371786117554e-02 4.110568016767501831e-02 -1.230490952730178833e-01 -1.891391426324844360e-01 6.427420675754547119e-02 6.751120090484619141e-02 -2.192567586898803711e-01 4.735481366515159607e-02 1.684754490852355957e-01 -2.047197222709655762e-01 -9.057594835758209229e-02 -2.607254497706890106e-02 2.338616251945495605e-01
5.647698417305946350e-02 -4.981629550457000732e-02 -2.882975041866302490e-01 -2.935628890991210938e-01 -2.667830288410186768e-01 -3.084694594144821167e-02 -8.340081200003623962e-03 3.415603637695312500e-01 -1.604998558759689331e-01 -1.367664784193038940e-01 9.399157017469406128e-02 2.916590571403503418e-01 -2.161730527877807617e-01 -6.303780525922775269e-02 -1.851020455360412598e-01 -2.891090512275695801e-01 -3.349833562970161438e-02 -1.845123022794723511e-01 7.961254566907882690e-02 1.871938705444335938e-01 -2.110832035541534424e-01 1.108706071972846985e-01 3.682854399085044861e-02 -1.887433826923370361e-01 -2.224815823137760162e-02 2.870496809482574463e-01 -6.911624968051910400e-02 1.295220106840133667e-01 -1.558292806148529053e-01 -1.260734647512435913e-01 2.011057920753955841e-02 1.177187636494636536e-01
1.411087661981582642e-01 1.204595416784286499e-01 -1.103012710809707642e-01 -2.608759403228759766e-01 1.231705695390701294e-01 1.901261359453201294e-01 -6.651608273386955261e-03 -9.853009134531021118e-02 -2.112646028399467468e-02 -1.302588433027267456e-01 1.675988435745239258e-01 -2.321211993694305420e-02 -7.120702862739562988e-01 -1.231483742594718933e-01 -3.563854470849037170e-02 -7.920911908149719238e-02 -5.056134238839149475e-02 -8.865592628717422485e-02 5.282660946249961853e-02 7.492588460445404053e-02 1.028286367654800415e-01 2.671972103416919708e-02 2.743184268474578857e-01 1.549331098794937134e-01 1.360972411930561066e-02 1.477501243352890015e-01 -1.136738583445549011e-01 8.418008685111999512e-02 1.427668929100036621e-01 -1.384134497493505478e-02 -5.394397675991058350e-02 2.315542995929718018e-01
-4.411759227514266968e-02 8.237546682357788086e-02 -1.543766818940639496e-02 1.365841086953878403e-02 -2.149417065083980560e-02 4.559237957000732422e-01 2.043078541755676270e-01 1.567530632019042969e-01 -4.231074359267950058e-03 1.324446797370910645e-01 1.969827264547348022e-01 1.845049709081649780e-01 -4.151193797588348389e-01 -1.364686191082000732e-01 9.972772002220153809e-02 -9.721740148961544037e-03 1.291505843400955200e-01 1.183514744043350220e-01 -3.425489738583564758e-02 8.027686178684234619e-02 1.036553978919982910e-01 5.474473908543586731e-02 6.460042297840118408e-02 -2.664641141891479492e-01 -3.419287800788879395e-01 2.767204642295837402e-01 -1.462071388959884644e-01 5.056899785995483398e-02 -7.995060086250305176e-02 -9.565188735723495483e-02 2.139045894145965576e-01 -1.373588591814041138e-01
9.565202891826629639e-02 -1.975665688514709473e-01 -3.354273363947868347e-02 -1.719865351915359497e-01 5.333710834383964539e-02 3.285252451896667480e-01 3.317332565784454346e-01 9.272191673517227173e-02 -1.788457483053207397e-01 -1.088069677352905273e-01 2.626395821571350098e-01 5.154525861144065857e-02 -2.820580303668975830e-01 1.726207323372364044e-02 -3.452302142977714539e-02 -1.370165050029754639e-01 1.411914378404617310e-01 2.975456118583679199e-01 1.079029664397239685e-01 -9.098733961582183838e-02 -8.356120437383651733e-03 2.087606936693191528e-01 -9.705580770969390869e-02 -3.915859460830688477e-01 -1.579191088676452637e-01 1.109254881739616394e-01 -1.364551186561584473e-01 -2.061554491519927979e-01 -2.027625292539596558e-01 -7.447799434885382652e-04 3.168558003380894661e-03 4.612807929515838623e-02
5.078692734241485596e-02 1.086419597268104553e-01 2.104362845420837402e-01 -2.048527449369430542e-01 1.233427301049232483e-01 2.200701832771301270e-01 8.040219545364379883e-02 -1.113685518503189087e-01 -2.157271206378936768e-01 -5.695050209760665894e-02 1.712378114461898804e-01 -1.584089826792478561e-03 -4.283002614974975586e-01 1.156216673552989960e-02 -3.738599643111228943e-02 -3.127403557300567627e-01 -3.341038525104522705e-01 1.017559319734573364e-01 2.100264728069305420e-01 -4.399459809064865112e-02 -1.630039960145950317e-01 8.734595775604248047e-02 1.243673861026763916e-01 -1.089002117514610291e-01 -7.936396449804306030e-02 1.586123704910278320e-01 -1.923876553773880005e-01 -1.207405999302864075e-01 2.609992623329162598e-01 1.025708988308906555e-01 2.038672119379043579e-01 1.488919705152511597e-01
1.660276353359222412e-01 -1.217872049892321229e-04 -7.032531499862670898e-02 -6.550914794206619263e-02 1.292013972997665405e-01 2.561350762844085693e-01 -3.096115589141845703e-01 2.793486230075359344e-03 -2.122924327850341797e-01 2.375207096338272095e-02 2.268225401639938354e-01 -1.366057544946670532e-01 -1.158444359898567200e-01 -2.173507586121559143e-02 -1.319030076265335083e-01 -2.499328851699829102e-01 2.293358445167541504e-01 -1.439460664987564087e-01 8.407410979270935059e-02 2.165671736001968384e-01 9.185753762722015381e-02 1.663257330656051636e-01 3.459778428077697754e-02 -5.433274507522583008e-01 3.918559476733207703e-02 2.518117427825927734e-01 2.387330634519457817e-03 -1.955228112637996674e-02 1.567682437598705292e-02 -1.726845055818557739e-01 1.381772458553314209e-01 3.539971262216567993e-02
1.556444466114044189e-01 -5.144379660487174988e-02 -2.279785089194774628e-02 -5.584426522254943848e-01 1.381607204675674438e-01 2.445992231369018555e-01 -1.940515451133251190e-02 -1.119784712791442871e-01 -1.505508124828338623e-01 2.373582497239112854e-02 1.156091615557670593e-01 4.590882360935211182e-02 -3.177207112312316895e-01 2.203800827264785767e-01 4.556209966540336609e-02 1.375006437301635742e-01 2.200822904706001282e-02 2.164392918348312378e-02 -9.192285686731338501e-02 1.436060667037963867e-01 -2.290873378515243530e-01 -1.884085386991500854e-01 -2.995209991931915283e-01 -1.140758544206619263e-01 -1.214239597320556641e-01 -6.678820122033357620e-03 6.818554550409317017e-02 2.615078985691070557e-01 4.450773075222969055e-02 -1.376551985740661621e-01 1.404192447662353516e-01 1.025544926524162292e-01
-1.013720259070396423e-01 1.570785790681838989e-02 1.586298048496246338e-01 -5.348007082939147949e-01 -2.107734084129333496e-01 2.743264436721801758e-01 -2.827413938939571381e-02 -1.810414493083953857e-01 4.059642180800437927e-02 -2.937500923871994019e-02 -1.716119199991226196e-01 -7.210761308670043945e-02 -2.099265158176422119e-01 4.583444818854331970e-02 -3.053664267063140869e-01 -8.978559076786041260e-02 6.622255593538284302e-02 4.861334338784217834e-02 7.783980667591094971e-02 2.560604214668273926e-01 -1.973866671323776245e-01 -1.568442881107330322e-01 -2.569452524185180664e-01 -1.306903660297393799e-01 -8.681504428386688232e-02 -4.349428415298461914e-02 -6.626667082309722900e-02 6.568545103073120117e-02 -8.475016057491302490e-02 1.365229189395904541e-01 1.063055172562599182e-01 2.451762259006500244e-01
-1.829220354557037354e-01 -9.880179911851882935e-02 -6.078147888183593750e-02 -3.017540276050567627e-01 2.048358321189880371e-03 2.857871353626251221e-01 -3.635668754577636719e-02 -1.995843797922134399e-01 -1.017647236585617065e-01 1.159006431698799133e-01 4.068484008312225342e-01 -4.099203739315271378e-03 -1.764633506536483765e-01 2.832397222518920898e-01 1.153641194105148315e-01 -8.063122630119323730e-02 -7.486940175294876099e-02 -1.390326321125030518e-01 1.574161276221275330e-02 1.506793349981307983e-01 2.720322012901306152e-01 1.617133021354675293e-01 -1.103014945983886719e-01 -2.401011735200881958e-01 -2.398069798946380615e-01 8.743227273225784302e-02 8.669804036617279053e-02 1.314118653535842896e-01 -1.294323205947875977e-01 -8.017148822546005249e-02 2.863154709339141846e-01 7.575291395187377930e-02
-7.057703100144863129e-03 1.434023976325988770e-01 2.179387658834457397e-01 -1.628871560096740723e-01 -1.490653306245803833e-01 4.225563704967498779e-01 -1.115104034543037415e-01 7.329642027616500854e-02 1.270614266395568848e-01 1.419516000896692276e-02 1.635656952857971191e-01 -4.306735470890998840e-02 -8.907119929790496826e-02 -6.427285820245742798e-02 -3.489663004875183105e-01 -2.303179204463958740e-01 2.257406264543533325e-01 -9.390717372298240662e-03 6.541993468999862671e-02 2.678502202033996582e-01 -1.086569428443908691e-01 -3.003247380256652832e-01 -3.274511396884918213e-01 -1.787401288747787476e-01 1.793717779219150543e-02 4.858199134469032288e-02 -2.442746311426162720e-01 -1.272115558385848999e-01 8.038869127631187439e-03 -5.218194425106048584e-02 2.237725816667079926e-02 -6.974761188030242920e-02
-3.115080762654542923e-03 2.885137684643268585e-02 -4.634507894515991211e-01 -1.444366574287414551e-01 -2.935578115284442902e-02 1.492447704076766968e-01 1.671151816844940186e-01 -1.257470995187759399e-01 -1.187764406204223633e-01 1.037902105599641800e-02 -4.170707985758781433e-02 -1.458173245191574097e-01 -4.251549541950225830e-01 -1.020881980657577515e-01 -1.791964918375015259e-01 1.645421087741851807e-01 1.424351930618286133e-01 -1.536095291376113892e-01 -4.428234696388244629e-02 5.596477538347244263e-02 -7.801993936300277710e-02 -3.005608022212982178e-01 -3.691643849015235901e-02 -2.688668668270111084e-01 1.306889802217483521e-01 8.030657470226287842e-02 -2.710405290126800537e-01 1.201943084597587585e-01 -2.259312896057963371e-03 1.113125821575522423e-03 2.640836536884307861e-01 9.388483315706253052e-02
-6.777144968509674072e-02 -1.415531784296035767e-01 2.169517427682876587e-01 -5.878337025642395020e-01 2.262850403785705566e-01 3.307151496410369873e-01 2.767845802009105682e-02 1.186080276966094971e-01 -3.047790564596652985e-02 -8.481883257627487183e-02 -1.666490174829959869e-02 -7.108014822006225586e-02 -3.309850394725799561e-01 -1.934200525283813477e-01 -2.931421250104904175e-02 -8.714731782674789429e-02 1.245433315634727478e-01 -6.175005435943603516e-02 1.067167371511459351e-01 1.953233033418655396e-01 -2.007503062486648560e-01 -1.414507776498794556e-01 -6.382837146520614624e-02 3.537749499082565308e-02 -1.870178133249282837e-01 -1.923948377370834351e-01 -6.291014701128005981e-02 4.662166535854339600e-02 -7.160035520792007446e-02 2.362321317195892334e-02 -1.024716719985008240e-01 9.831655770540237427e-02
2.278346940875053406e-02 1.394588947296142578e-01 -9.681777656078338623e-02 -2.107139080762863159e-01 1.417595148086547852e-01 4.291265308856964111e-01 -5.709724873304367065e-02 1.485769171267747879e-03 7.398884743452072144e-02 1.358262747526168823e-01 1.785692870616912842e-01 -3.907177150249481201e-01 -1.527017951011657715e-01 -6.093879416584968567e-02 3.419268410652875900e-03 6.680482625961303711e-02 1.851976215839385986e-01 -4.201326072216033936e-01 2.232972234487533569e-01 1.528192460536956787e-01 -5.203850194811820984e-02 1.802144944667816162e-01 1.533072888851165771e-01 1.072679981589317322e-01 -7.643403951078653336e-03 2.108627110719680786e-01 -8.304008841514587402e-02 1.173189748078584671e-02 -4.711852222681045532e-02 -5.378457903861999512e-02 2.530509233474731445e-01 -6.206265091896057129e-02
9.222352504730224609e-02 4.918561130762100220e-02 1.969641149044036865e-01 -1.087471023201942444e-01 1.925560832023620605e-01 6.468923389911651611e-02 -7.358814775943756104e-02 2.088156789541244507e-01 -1.137919872999191284e-01 -9.472158551216125488e-02 1.885478049516677856e-01 -4.635839164257049561e-02 -2.391230314970016479e-01 1.539234817028045654e-01 -3.843613564968109131e-01 3.221308812499046326e-02 2.574925422668457031e-01 -1.667903736233711243e-02 6.034123152494430542e-02 2.501010000705718994e-01 -3.176943063735961914e-01 9.334846585988998413e-02 1.949084363877773285e-02 -3.628956675529479980e-01 1.706191450357437134e-01 2.408134192228317261e-01 1.896059066057205200e-01 4.676385223865509033e-02 9.161881357431411743e-02 -1.709890365600585938e-02 1.752403080463409424e-01 1.406614482402801514e-01
-1.001241207122802734e-01 -2.262739539146423340e-01 3.943652287125587463e-02 -1.554640475660562515e-02 2.451029866933822632e-01 1.044597849249839783e-01 -1.359918713569641113e-02 -6.541401892900466919e-02 -7.769276946783065796e-02 -4.970859363675117493e-02 3.819723427295684814e-02 2.054352499544620514e-02 -3.243213295936584473e-01 1.456702779978513718e-02 -2.305154502391815186e-01 -5.575668439269065857e-02 2.170274704694747925e-01 -4.636792838573455811e-01 5.792313814163208008e-02 2.464360892772674561e-01 -2.120150178670883179e-01 -2.493461221456527710e-02 -1.358152925968170166e-02 -2.289691120386123657e-01 1.239407137036323547e-01 -5.392285808920860291e-02 -2.221123874187469482e-01 3.111444115638732910e-01 -8.492470532655715942e-02 2.058835178613662720e-01 2.255488187074661255e-01 1.554724108427762985e-02
1.840923726558685303e-01 -1.490005999803543091e-01 2.272357940673828125e-01 -1.906038820743560791e-01 -1.997394114732742310e-02 -9.922510385513305664e-02 1.131296977400779724e-01 8.344563655555248260e-03 -3.689041733741760254e-01 1.689655035734176636e-01 -1.153627708554267883e-01 1.671493351459503174e-01 -4.361851215362548828e-01 -3.174431622028350830e-01 -8.736284077167510986e-02 -3.893584758043289185e-02 7.864482700824737549e-02 -5.533686280250549316e-02 1.510746628046035767e-01 1.394835412502288818e-01 4.815593361854553223e-02 6.054012477397918701e-02 -9.227170050144195557e-02 -2.485953569412231445e-01 -3.653679788112640381e-01 1.535662915557622910e-02 -1.386746317148208618e-01 -6.370864063501358032e-02 1.488633919507265091e-02 -1.959135532379150391e-01 5.650707706809043884e-02 1.128533110022544861e-02
1.881652325391769409e-01 -1.817874796688556671e-02 -1.479259431362152100e-01 -1.473315060138702393e-01 2.559771016240119934e-02 8.489384502172470093e-02 5.273517221212387085e-02 -9.175076149404048920e-03 -1.450988799333572388e-01 5.043176189064979553e-02 -1.678863726556301117e-02 4.970580711960792542e-02 -1.667316071689128876e-02 -2.970643937587738037e-01 -3.667080998420715332e-01 -3.474512100219726562e-01 -1.754386425018310547e-01 -1.650536805391311646e-01 -9.829623997211456299e-02 3.071566522121429443e-01 -9.124279767274856567e-02 7.365988194942474365e-02 1.511094272136688232e-01 -1.821115612983703613e-01 -3.013102523982524872e-02 3.665826916694641113e-01 -1.637842804193496704e-01 1.926343291997909546e-01 -1.145577579736709595e-01 -2.970855534076690674e-01 3.855101019144058228e-02 -7.748067378997802734e-02
-1.346280872821807861e-01 2.303424030542373657e-01 2.005698531866073608e-02 3.823272883892059326e-02 8.231603354215621948e-02 4.341418147087097168e-01 -3.446324169635772705e-02 -3.906840085983276367e-02 -1.248528882861137390e-01 -8.538687974214553833e-02 1.448412537574768066e-01 1.789557337760925293e-01 -2.822259366512298584e-01 4.572497564367949963e-04 -4.061973690986633301e-01 -1.396109312772750854e-01 -1.451252400875091553e-01 -1.709596067667007446e-01 2.257293611764907837e-01 -1.052679866552352905e-02 -2.135157585144042969e-01 1.429313570261001587e-01 -2.511758171021938324e-02 1.220882833003997803e-01 -4.007342830300331116e-02 1.999017298221588135e-01 -2.126127183437347412e-01 -1.527505069971084595e-01 1.333726793527603149e-01 -1.611560210585594177e-02 2.690344154834747314e-01 7.431726157665252686e-02
-1.476559638977050781e-01 -5.683163763023912907e-04 -8.385203033685684204e-02 -3.119114339351654053e-01 1.569002270698547363e-01 3.019392788410186768e-01 2.664136514067649841e-02 -9.494736790657043457e-02 2.769367098808288574e-01 7.468800991773605347e-02 7.797668129205703735e-02 2.576610632240772247e-02 -2.022679448127746582e-01 3.433091938495635986e-02 -2.154784351587295532e-01 1.006522476673126221e-01 1.464945077896118164e-01 2.046041190624237061e-01 -1.720130741596221924e-01 2.647107243537902832e-01 -5.201127752661705017e-02 1.567308455705642700e-01 -3.931107521057128906e-01 -1.251541674137115479e-01 1.855629868805408478e-02 1.356058269739151001e-01 -1.978078633546829224e-01 6.663541495800018311e-02 1.004920899868011475e-01 -7.142311334609985352e-02 3.496185839176177979e-01 2.259745635092258453e-02
-2.378754168748855591e-01 1.564828753471374512e-01 -2.088847458362579346e-01 -2.995294332504272461e-01 2.418412268161773682e-02 -6.346080452203750610e-02 2.373711764812469482e-01 1.565654873847961426e-01 -1.454840879887342453e-02 1.486055105924606323e-01 1.530718952417373657e-01 1.601520627737045288e-01 -2.219820916652679443e-01 -2.509890682995319366e-02 -1.581636071205139160e-01 -1.438663527369499207e-02 -3.297147452831268311e-01 -3.211210966110229492e-01 1.274255067110061646e-01 2.370072454214096069e-01 -2.239751368761062622e-01 9.507577866315841675e-02 2.570980414748191833e-02 -2.946390211582183838e-01 -1.677386090159416199e-02 -6.191433966159820557e-02 1.238373760133981705e-02 -2.389072328805923462e-01 1.452566534280776978e-01 3.148897364735603333e-02 1.417343020439147949e-01 1.384261101484298706e-01
1.262634396553039551e-01 3.957021981477737427e-03 -1.818748861551284790e-01 -2.923126518726348877e-01 1.125578731298446655e-01 1.076010987162590027e-01 4.981669411063194275e-02 1.763229072093963623e-01 -1.066645979881286621e-01 -1.996038109064102173e-01 2.924898266792297363e-01 -6.603864580392837524e-02 -1.233970373868942261e-01 -1.387803405523300171e-01 -8.044375479221343994e-02 -2.741051614284515381e-01 3.819821029901504517e-02 -5.368990823626518250e-02 -2.915965765714645386e-02 2.538798749446868896e-01 2.290482446551322937e-02 9.666474908590316772e-02 2.124930918216705322e-01 -2.681362330913543701e-01 -2.592779994010925293e-01 1.276051551103591919e-01 -1.359830945730209351e-01 -2.392844259738922119e-01 -4.175066947937011719e-02 -2.266137152910232544e-01 1.029337048530578613e-01 -3.618853688240051270e-01
3.433489799499511719e-02 4.825833439826965332e-02 -4.758273065090179443e-02 -2.546669244766235352e-01 -5.076589807868003845e-02 2.295808792114257812e-01 1.706057041883468628e-01 7.987289130687713623e-02 1.089236047118902206e-02 -3.976375982165336609e-02 1.697706282138824463e-01 -1.737618446350097656e-01 -3.915790617465972900e-01 -3.089019954204559326e-01 -2.817742228507995605e-01 -9.083646535873413086e-02 -4.910190030932426453e-02 -4.188515990972518921e-02 -5.666719377040863037e-02 2.794533371925354004e-01 -3.133467137813568115e-01 -1.955462694168090820e-01 -1.054575368762016296e-01 1.764996647834777832e-01 -1.417101770639419556e-01 -2.136237025260925293e-01 1.848225146532058716e-01 1.105931848287582397e-01 -3.582123667001724243e-02 -8.230238407850265503e-02 1.436186879873275757e-01 1.911178231239318848e-01
1.665036082267761230e-01 1.249575093388557434e-01 1.327640116214752197e-01 -1.924278289079666138e-01 -1.356364488601684570e-01 -1.528875827789306641e-01 1.240669265389442444e-01 -2.513335552066564560e-03 1.842975914478302002e-01 4.956189915537834167e-02 -1.467403471469879150e-01 -1.411752253770828247e-01 -3.262210190296173096e-01 -8.316639065742492676e-02 -2.638494074344635010e-01 -2.109634280204772949e-01 -1.762044876813888550e-01 -8.392545580863952637e-02 -8.246935904026031494e-02 -1.623013615608215332e-02 -1.840798854827880859e-01 3.869254142045974731e-02 -2.122599333524703979e-01 -9.405031800270080566e-02 -4.874794930219650269e-02 4.451622962951660156e-01 -1.722551435232162476e-01 -6.581475585699081421e-02 -2.032435238361358643e-01 -1.760172098875045776e-01 2.955652773380279541e-01 1.041929349303245544e-01
-1.346158534288406372e-01 -3.948012366890907288e-02 -4.479175060987472534e-02 -3.186639547348022461e-01 1.935618966817855835e-01 1.281830668449401855e-01 1.763288676738739014e-01 6.148285418748855591e-02 -1.866362988948822021e-01 5.379460379481315613e-02 1.270476579666137695e-01 3.148365393280982971e-02 -2.483495324850082397e-01 1.122305244207382202e-01 -6.276287883520126343e-02 -3.030881881713867188e-01 -1.895826011896133423e-01 -1.292116045951843262e-01 1.805247068405151367e-01 6.527394801378250122e-02 2.739326953887939453e-01 3.434197008609771729e-01 -1.207767352461814880e-01 1.466353833675384521e-01 1.014269888401031494e-01 2.927450239658355713e-01 6.700521707534790039e-02 -9.371014684438705444e-02 1.420980840921401978e-01 -1.860440820455551147e-01 2.546812891960144043e-01 -1.248443424701690674e-01
-1.887886673212051392e-01 -6.088417023420333862e-02 -2.148438431322574615e-02 -2.977498471736907959e-01 9.125609695911407471e-02 9.389589726924896240e-02 2.865391075611114502e-01 2.100874781608581543e-01 -2.161681205034255981e-01 -9.086451679468154907e-02 2.340188771486282349e-01 -5.652509257197380066e-02 -3.729386925697326660e-01 -1.588919162750244141e-01 -2.449206560850143433e-01 9.879738092422485352e-02 2.780959308147430420e-01 -2.764115482568740845e-02 -3.010600619018077850e-02 -7.555275410413742065e-02 -2.128154784440994263e-01 -2.235695533454418182e-02 1.006002128124237061e-01 -4.133455082774162292e-02 -5.006460845470428467e-02 2.578835561871528625e-02 -1.365604624152183533e-02 1.341346949338912964e-01 -1.235974058508872986e-01 2.216161340475082397e-01 3.413798809051513672e-01 1.910819858312606812e-01
1.581555753946304321e-01 -1.544171571731567383e-01 4.082497209310531616e-02 4.544058814644813538e-02 9.126570075750350952e-02 3.232406079769134521e-01 1.220017522573471069e-01 5.122451856732368469e-02 -5.334390699863433838e-02 1.232864931225776672e-01 3.112259209156036377e-01 -8.462625741958618164e-02 -4.460210800170898438e-01 -7.065685093402862549e-02 -1.771859973669052124e-01 1.735140979290008545e-01 -1.158659085631370544e-01 -3.120473921298980713e-01 -1.518977582454681396e-01 2.430057376623153687e-01 1.344614624977111816e-01 1.619606614112854004e-01 -1.271600276231765747e-01 -2.535588741302490234e-01 5.277086049318313599e-02 -1.774843665771186352e-03 -9.449288249015808105e-02 -6.350373476743698120e-02 2.584173083305358887e-01 -1.090074703097343445e-01 5.986872687935829163e-02 -1.178927347064018250e-01
9.464954026043415070e-03 -1.153112053871154785e-01 1.913289912045001984e-02 -1.977833807468414307e-01 1.435846090316772461e-01 5.716494843363761902e-02 -5.717052146792411804e-02 2.280328273773193359e-01 -1.135948672890663147e-01 -6.222856789827346802e-02 2.108803987503051758e-01 -1.618644595146179199e-01 -9.939336031675338745e-02 5.017837509512901306e-02 -3.679552674293518066e-01 -1.575873792171478271e-02 -1.318801641464233398e-01 -2.985128462314605713e-01 3.333066105842590332e-01 -3.594007110223174095e-03 1.200509443879127502e-01 -1.203151419758796692e-01 -8.956312201917171478e-03 -1.414596685208380222e-03 -9.881634265184402466e-02 3.583475649356842041e-01 -3.264134228229522705e-01 -5.370464920997619629e-02 3.169059157371520996e-01 -1.580262184143066406e-01 4.877635091543197632e-02 -1.026026308536529541e-01
-9.889358654618263245e-03 2.885725721716880798e-02 -4.341790825128555298e-02 -3.792230486869812012e-01 3.371064364910125732e-02 2.325505614280700684e-01 1.465057283639907837e-01 -1.957869678735733032e-01 1.872766390442848206e-02 1.141396723687648773e-02 -8.439699560403823853e-02 -8.392836898565292358e-02 -2.212857902050018311e-01 -9.777344018220901489e-02 -1.083038300275802612e-01 -8.737261593341827393e-02 -2.752456930465996265e-04 5.509117245674133301e-02 -2.782577276229858398e-01 1.936927586793899536e-01 -9.702026098966598511e-02 9.460265934467315674e-02 -2.607130408287048340e-01 -3.719636052846908569e-02 1.730055660009384155e-01 6.257092952728271484e-02 -1.724906265735626221e-01 -2.749996185302734375e-01 2.329867929220199585e-01 -2.469280660152435303e-01 4.196785688400268555e-01 9.754998236894607544e-02
-8.236850053071975708e-02 8.142326958477497101e-03 1.505962312221527100e-01 -1.515093892812728882e-01 4.235037043690681458e-02 1.358770281076431274e-01 4.317783936858177185e-02 1.525907665491104126e-01 -2.759798467159271240e-01 -6.574662774801254272e-02 1.086310371756553650e-01 -2.287065386772155762e-01 -3.491939008235931396e-01 -2.252161651849746704e-01 -3.462166786193847656e-01 -1.188033539801836014e-02 1.219112202525138855e-01 -2.100084424018859863e-01 4.911965504288673401e-02 -6.353640463203191757e-03 -2.773395478725433350e-01 -7.173068076372146606e-02 3.006695397198200226e-02 5.862476304173469543e-02 -2.165971845388412476e-01 -4.644245654344558716e-02 -1.541815847158432007e-01 5.643223971128463745e-02 -2.940766811370849609e-01 1.249206587672233582e-01 2.659933269023895264e-01 2.610763311386108398e-01
-1.681509017944335938e-01 -4.734104871749877930e-02 -1.975209414958953857e-01 -6.611201912164688110e-02 -1.174238249659538269e-01 1.966676414012908936e-01 -1.426045745611190796e-01 2.115491628646850586e-01 1.216230317950248718e-01 -2.886530458927154541e-01 1.152955144643783569e-01 -1.663087010383605957e-01 -6.347519904375076294e-02 -7.780781388282775879e-02 -4.688070714473724365e-01 -3.223557770252227783e-02 2.566848993301391602e-01 -1.421713829040527344e-01 1.106579881161451340e-02 9.008690714836120605e-02 9.316343069076538086e-02 -1.700406521558761597e-01 -1.445804089307785034e-01 -1.419648230075836182e-01 -1.614207774400711060e-01 3.416560292243957520e-01 -1.468763500452041626e-01 1.845475099980831146e-02 1.492880582809448242e-01 -1.639118790626525879e-01 2.132085561752319336e-01 7.922802120447158813e-02
-6.800611317157745361e-02 2.663832604885101318e-01 1.106082051992416382e-01 -7.669536024332046509e-02 -3.177395462989807129e-02 2.900800406932830811e-01 -1.836363673210144043e-01 5.607835203409194946e-02 -7.283043116331100464e-02 -2.739548683166503906e-02 1.546257883310317993e-01 5.295656248927116394e-02 -4.350170195102691650e-01 -1.074656546115875244e-01 -2.723128497600555420e-01 -6.795226037502288818e-02 -1.495114266872406006e-01 1.015672758221626282e-01 2.385768890380859375e-01 -1.301023177802562714e-02 8.479953743517398834e-03 1.729499250650405884e-01 4.186054691672325134e-02 1.235023960471153259e-01 -1.239804998040199280e-01 1.777666062116622925e-01 -2.732501626014709473e-01 -2.224042713642120361e-01 2.103015482425689697e-01 -3.345594927668571472e-02 3.376535177230834961e-01 -6.886857002973556519e-02
3.225057385861873627e-03 -3.040024638175964355e-01 -1.490259729325771332e-02 -6.844137609004974365e-02 5.381164327263832092e-02 4.198073968291282654e-02 2.531780675053596497e-02 9.586139023303985596e-02 1.286087930202484131e-02 -9.707253426313400269e-02 2.383892238140106201e-01 -1.605651378631591797e-01 -1.865397542715072632e-01 1.720616519451141357e-01 -4.569293856620788574e-01 -2.660305202007293701e-01 -1.804173141717910767e-01 -1.568918824195861816e-01 2.843360602855682373e-01 2.195992767810821533e-01 3.746255859732627869e-02 -1.252406090497970581e-01 1.707374490797519684e-02 -1.056943647563457489e-02 -5.465154349803924561e-02 1.252632588148117065e-01 -1.607440412044525146e-01 -2.593279778957366943e-01 1.758935004472732544e-01 -2.203660458326339722e-01 1.791007369756698608e-01 -1.579463481903076172e-01
2.547938935458660126e-02 4.059908166527748108e-02 -1.936220675706863403e-01 -2.904909551143646240e-01 1.080471202731132507e-01 2.535153031349182129e-01 5.469951033592224121e-02 3.224988877773284912e-01 -1.637861877679824829e-01 -1.458047777414321899e-01 -4.616335500031709671e-03 3.567577004432678223e-01 -3.505397439002990723e-01 -7.346965372562408447e-02 3.634286299347877502e-02 -7.643814384937286377e-02 1.072745993733406067e-01 -1.432395577430725098e-01 -2.064359746873378754e-02 3.247064352035522461e-01 -1.176427677273750305e-01 2.730003893375396729e-01 1.525374352931976318e-01 -1.952303051948547363e-01 -1.263606548309326172e-01 1.959716379642486572e-01 3.179981186985969543e-02 1.531594395637512207e-01 5.927637964487075806e-02 -4.705763980746269226e-02 -3.798837587237358093e-02 9.173233807086944580e-02
2.795181870460510254e-01 -1.439790725708007812e-01 -6.235345825552940369e-02 4.318601265549659729e-02 1.429298073053359985e-01 1.967116445302963257e-01 8.534467220306396484e-02 -7.573111355304718018e-02 -1.943259984254837036e-01 -3.015010654926300049e-01 2.525627017021179199e-01 -1.106429547071456909e-01 -3.013587594032287598e-01 2.315228432416915894e-01 -2.101873047649860382e-03 2.998018637299537659e-02 -8.027873933315277100e-02 -1.777088344097137451e-01 2.188173234462738037e-01 -3.585046902298927307e-02 1.363601982593536377e-01 -2.097306102514266968e-01 -2.038680948317050934e-02 -3.223287463188171387e-01 5.581483244895935059e-03 2.681536078453063965e-01 -1.622952371835708618e-01 5.814697220921516418e-02 1.547080874443054199e-01 -1.723223030567169189e-01 2.525845170021057129e-01 7.369277067482471466e-03
6.714287213981151581e-03 2.959053032100200653e-03 1.635217666625976562e-01 -2.569917440414428711e-01 -6.909284740686416626e-02 3.212369084358215332e-01 -2.746978029608726501e-02 -1.545460429042577744e-02 2.295545339584350586e-01 -1.179740503430366516e-01 1.779486984014511108e-01 -1.028508767485618591e-01 -9.394524246454238892e-02 -8.451128005981445312e-02 -7.674913853406906128e-02 -1.558867096900939941e-01 1.426758915185928345e-01 -3.037040531635284424e-01 -1.953185535967350006e-02 3.075435161590576172e-01 -1.283867806196212769e-01 -3.220145106315612793e-01 -2.629967629909515381e-01 -9.069896489381790161e-02 -2.329261228442192078e-02 1.070538610219955444e-01 -1.286006569862365723e-01 -3.436949849128723145e-01 -1.208653077483177185e-01 -2.503503561019897461e-01 1.183487698435783386e-01 1.004256773740053177e-02
-7.425475865602493286e-02 1.679000630974769592e-02 2.904571965336799622e-02 -3.157947361469268799e-01 1.493857800960540771e-01 2.433756142854690552e-01 1.783309131860733032e-01 -9.230609051883220673e-03 -2.534716725349426270e-01 -1.478724032640457153e-01 9.868557751178741455e-02 -2.486152052879333496e-01 -4.562722444534301758e-01 -1.341482549905776978e-01 -2.855298221111297607e-01 -1.743419840931892395e-02 1.396738290786743164e-01 -1.196367144584655762e-01 1.498532742261886597e-01 2.220614403486251831e-01 -1.054040193557739258e-01 -2.005435675382614136e-01 -1.530747264623641968e-01 2.982865646481513977e-02 -5.000636726617813110e-02 -2.281331419944763184e-01 5.854484438896179199e-02 -2.598760835826396942e-02 -2.026145607233047485e-01 7.842983305454254150e-02 4.151085764169692993e-02 1.603496968746185303e-01
9.224769473075866699e-02 4.699268937110900879e-02 -1.075297892093658447e-01 -1.897546947002410889e-01 -2.957702279090881348e-01 2.498976141214370728e-01 -1.249820142984390259e-01 -1.008532047271728516e-01 -6.297233700752258301e-02 5.087617784738540649e-02 5.382927879691123962e-02 -3.794843256473541260e-01 -4.092890918254852295e-01 -5.944013968110084534e-02 -6.781067699193954468e-02 -1.189919095486402512e-02 -1.099043413996696472e-01 6.490868981927633286e-04 -5.104644224047660828e-02 1.232796609401702881e-01 -3.988882005214691162e-01 1.956275291740894318e-02 -8.082090318202972412e-02 -1.027242764830589294e-01 -1.193951442837715149e-01 7.829117029905319214e-02 -1.366705447435379028e-02 -1.120310928672552109e-02 3.394791483879089355e-01 -2.101920992136001587e-01 2.113577574491500854e-01 -7.405305653810501099e-02
1.062872111797332764e-01 7.739034295082092285e-02 4.831536486744880676e-02 -8.680956810712814331e-02 -2.146016359329223633e-01 2.741773724555969238e-01 9.665390104055404663e-02 2.660443484783172607e-01 1.553871482610702515e-02 -3.210949301719665527e-01 -1.912849992513656616e-01 -1.657859385013580322e-01 -4.246059060096740723e-01 4.758814349770545959e-03 -2.131851762533187866e-01 -9.442250430583953857e-02 5.419040471315383911e-02 1.076391637325286865e-01 4.796141758561134338e-02 1.929998695850372314e-01 1.080959010869264603e-02 1.242594569921493530e-01 -1.100888028740882874e-01 -1.995999515056610107e-01 -1.974926562979817390e-03 5.214698985219001770e-02 -1.950722485780715942e-01 3.162554800510406494e-01 -2.552644610404968262e-01 -1.718542724847793579e-01 8.023715019226074219e-02 7.671529799699783325e-02
1.962236016988754272e-01 8.862780034542083740e-02 -2.938277833163738251e-02 -1.228561028838157654e-01 1.317780166864395142e-01 -5.597598850727081299e-03 5.514406412839889526e-02 8.446379750967025757e-02 -3.262809813022613525e-01 -2.084107995033264160e-01 1.456035226583480835e-01 -5.927589535713195801e-02 -1.398605406284332275e-01 1.818721182644367218e-02 5.651631951332092285e-02 -2.320817857980728149e-01 3.534053638577461243e-02 -5.386621132493019104e-02 4.945282638072967529e-02 1.183238327503204346e-01 -1.341282427310943604e-01 2.591222524642944336e-01 -1.562415659427642822e-01 -9.310866892337799072e-02 -7.536557316780090332e-02 4.762975275516510010e-01 -4.249325692653656006e-01 2.582858502864837646e-02 -7.013876736164093018e-02 -2.395154684782028198e-01 1.709625422954559326e-01 1.202294826507568359e-01
-1.862424053251743317e-02 -3.958985209465026855e-02 -6.442669779062271118e-02 -1.329318434000015259e-01 1.432006508111953735e-01 3.294059932231903076e-01 -8.122543990612030029e-02 -7.017677184194326401e-03 -1.912474781274795532e-01 4.023994505405426025e-02 1.375276744365692139e-01 -5.911782756447792053e-02 -2.360920608043670654e-01 1.238894909620285034e-01 1.335949897766113281e-01 -1.644686609506607056e-01 2.766305394470691681e-02 -4.292329028248786926e-02 5.714776366949081421e-02 3.601559102535247803e-01 2.337010502815246582e-01 8.670656383037567139e-02 -8.263137191534042358e-02 -2.039893567562103271e-01 -4.644857645034790039e-01 2.359155863523483276e-01 -1.925257146358489990e-01 -1.154029294848442078e-01 -9.510308504104614258e-02 -1.648750454187393188e-01 3.588711097836494446e-02 2.419714033603668213e-01
1.606665253639221191e-01 -1.314446777105331421e-01 1.182967275381088257e-01 -1.591239273548126221e-01 2.877979576587677002e-01 8.823128789663314819e-02 -1.329874843358993530e-01 -6.716835498809814453e-02 5.630538216792047024e-04 9.658231399953365326e-03 1.009254455566406250e-01 1.615266650915145874e-01 -4.394767880439758301e-01 -2.225988656282424927e-01 -2.219969183206558228e-01 1.327497065067291260e-01 -2.172720283269882202e-01 -6.706418097019195557e-02 -1.241903007030487061e-01 2.368875294923782349e-01 -4.476488381624221802e-02 -1.599043607711791992e-01 3.159448876976966858e-02 -3.124696910381317139e-01 1.349993646144866943e-01 1.750498563051223755e-01 1.312005072832107544e-01 2.037345021963119507e-01 -6.323907524347305298e-02 -1.426753252744674683e-01 2.658937275409698486e-01 8.199179172515869141e-02
-6.839065998792648315e-02 -2.849544286727905273e-01 1.158921420574188232e-01 -2.747846245765686035e-01 -5.560169368982315063e-02 -2.253443188965320587e-02 8.332093060016632080e-02 -2.341258376836776733e-01 -1.126193553209304810e-01 -8.434423059225082397e-02 2.502379417419433594e-01 -1.132049933075904846e-01 -4.326196014881134033e-01 1.191596090793609619e-01 -8.035077899694442749e-02 -2.047831714153289795e-01 -1.181308105587959290e-01 2.488221973180770874e-02 1.741023212671279907e-01 -1.301761437207460403e-02 8.898662775754928589e-02 1.869037561118602753e-02 9.030582755804061890e-02 -4.027382284402847290e-02 -7.285646349191665649e-02 2.493038475513458252e-01 -2.178954780101776123e-01 2.353562563657760620e-01 4.148970916867256165e-02 -5.604360997676849365e-02 -1.701486296951770782e-02 4.198374450206756592e-01
-1.970809996128082275e-01 2.493972703814506531e-02 1.288149654865264893e-01 -4.183798730373382568e-01 9.698706865310668945e-02 3.133167326450347900e-01 9.662223607301712036e-02 8.323256857693195343e-03 -1.736152917146682739e-01 -2.124384343624114990e-01 -2.459161430597305298e-01 -9.277014434337615967e-02 -1.259105652570724487e-01 -7.191594690084457397e-02 -1.542311310768127441e-01 1.450251787900924683e-02 1.454988718032836914e-01 -6.876978557556867599e-03 1.281585842370986938e-01 8.622097969055175781e-02 -1.363348960876464844e-01 -1.126570776104927063e-01 -3.621656596660614014e-01 -6.771603971719741821e-02 -1.046623587608337402e-01 3.340896666049957275e-01 -1.689577847719192505e-01 1.957002282142639160e-01 1.507546901702880859e-01 -8.734019100666046143e-02 1.158917173743247986e-01 -1.313054859638214111e-01
-1.768183708190917969e-01 8.222597092390060425e-02 -8.430265635251998901e-02 -1.491698026657104492e-01 2.998263239860534668e-01 6.743931025266647339e-02 2.753063291311264038e-02 -6.330856680870056152e-02 -1.634523272514343262e-01 -1.039648559526540339e-04 2.035884708166122437e-01 6.967568397521972656e-02 -3.018256723880767822e-01 -7.589791715145111084e-02 -3.864558637142181396e-01 -1.702018380165100098e-01 -4.242520779371261597e-02 -1.166185587644577026e-01 1.432296587154269218e-03 1.176828369498252869e-01 1.263674795627593994e-01 1.987317651510238647e-01 -6.841100007295608521e-02 2.650588750839233398e-02 -3.423192203044891357e-01 7.607822865247726440e-02 -3.048005402088165283e-01 -2.750804126262664795e-01 2.716139554977416992e-01 1.260859668254852295e-01 6.670038402080535889e-02 9.720864146947860718e-02
-7.704592496156692505e-02 -3.361225873231887817e-02 1.981320381164550781e-01 -4.029065370559692383e-01 -3.410362079739570618e-02 2.392550855875015259e-01 -2.552969753742218018e-01 8.145071566104888916e-03 3.087811637669801712e-04 -9.170923382043838501e-02 2.630116231739521027e-02 -5.325078219175338745e-02 -2.304038703441619873e-01 -1.332902256399393082e-02 -3.018684983253479004e-01 -2.283973544836044312e-01 3.150105476379394531e-01 -6.755349785089492798e-02 -1.414178311824798584e-01 1.948301047086715698e-01 -1.564698480069637299e-02 -2.718888521194458008e-01 -7.564610242843627930e-02 -1.038341969251632690e-01 -1.753102242946624756e-01 -9.461620450019836426e-02 -3.423552513122558594e-01 -1.356722414493560791e-01 7.211942225694656372e-02 -5.565322563052177429e-02 1.346828043460845947e-01 7.099658995866775513e-02
-2.747299894690513611e-02 -8.750534057617187500e-02 1.307525485754013062e-01 -2.598697841167449951e-01 4.037762526422739029e-03 2.228937149047851562e-01 -9.409847110509872437e-02 -9.057006239891052246e-02 -2.889105379581451416e-01 1.938146054744720459e-01 1.427370905876159668e-01 6.652835756540298462e-02 -4.923130869865417480e-01 -2.904385328292846680e-02 -7.739296555519104004e-02 -1.030255034565925598e-01 -1.866801530122756958e-01 2.958707883954048157e-02 4.751259088516235352e-01 9.394726902246475220e-02 3.133228793740272522e-02 -8.784723281860351562e-02 2.299335785210132599e-03 -6.098943948745727539e-02 3.526798263192176819e-02 1.915465109050273895e-02 -8.698247373104095459e-02 -2.333860844373703003e-02 2.660336196422576904e-01 1.798371821641921997e-01 1.431860029697418213e-01 1.359890848398208618e-01
-1.374400872737169266e-02 -1.915828138589859009e-01 7.066068798303604126e-02 -2.945184707641601562e-01 1.508892476558685303e-01 1.789031773805618286e-01 2.241561710834503174e-01 1.530948281288146973e-01 -1.132749021053314209e-02 1.750681921839714050e-02 1.109332591295242310e-01 3.354310691356658936e-01 -1.742548048496246338e-01 2.061579972505569458e-01 -2.336103469133377075e-01 -6.193594262003898621e-02 6.766122579574584961e-02 -1.790391206741333008e-01 1.208122968673706055e-01 3.033924847841262817e-03 -8.302010595798492432e-02 8.631843328475952148e-02 -2.777900695800781250e-01 1.864301040768623352e-02 -7.170612365007400513e-02 7.146031712181866169e-04 -2.646986842155456543e-01 3.413067460060119629e-01 1.130954697728157043e-01 2.605525255203247070e-01 2.659845054149627686e-01 1.282854843884706497e-02
-2.096861898899078369e-01 2.608890272676944733e-02 -1.835784614086151123e-01 -1.879777610301971436e-01 6.677408516407012939e-02 -3.747864160686731339e-03 2.171930521726608276e-01 -1.447773873805999756e-01 -1.292200200259685516e-02 -1.227435171604156494e-01 4.467190802097320557e-02 -2.349607199430465698e-01 -1.890311241149902344e-01 -5.391447618603706360e-02 -2.761515080928802490e-01 5.188641697168350220e-02 8.137526363134384155e-02 -1.077755168080329895e-01 2.581048905849456787e-01 1.504618376493453979e-01 1.920960843563079834e-02 5.706756189465522766e-02 -1.328996419906616211e-01 -2.976445853710174561e-01 8.220185339450836182e-02 1.347980797290802002e-01 -3.095618784427642822e-01 4.348847270011901855e-02 2.000261396169662476e-01 -1.003665551543235779e-01 9.223533421754837036e-02 4.744134545326232910e-01
-1.621423512697219849e-01 2.562559582293033600e-02 -4.450196027755737305e-02 -1.585191488265991211e-02 -1.249062940478324890e-01 2.422980964183807373e-01 -3.577512502670288086e-02 -1.934022009372711182e-01 3.045871108770370483e-02 -1.945640519261360168e-02 2.346023172140121460e-02 -1.015587002038955688e-01 -4.332892894744873047e-01 -5.370276793837547302e-02 -3.460472822189331055e-01 -3.592693507671356201e-01 -2.399382889270782471e-01 -2.442606985569000244e-01 -3.582609444856643677e-02 1.003869026899337769e-01 -3.272619470953941345e-02 -9.826765954494476318e-02 1.982881724834442139e-01 -8.462257683277130127e-03 -1.992533504962921143e-01 2.273932993412017822e-01 -3.800299391150474548e-02 -8.066883683204650879e-02 8.301259577274322510e-02 1.103831976652145386e-01 3.279087543487548828e-01 -3.920139372348785400e-02
-8.642434328794479370e-02 8.134097605943679810e-02 2.535772323608398438e-01 -3.610759675502777100e-01 -3.957149386405944824e-02 1.212494820356369019e-01 7.471382617950439453e-02 3.552110493183135986e-02 1.184015050530433655e-01 -2.568559944629669189e-01 1.096339970827102661e-01 -1.483987178653478622e-02 -3.332468867301940918e-01 -2.127466499805450439e-01 5.554766952991485596e-02 6.678343564271926880e-02 -5.698927119374275208e-02 -1.429311633110046387e-01 1.950750946998596191e-01 2.360583245754241943e-01 -5.132086202502250671e-02 -3.479284346103668213e-01 -2.178872702643275261e-03 -2.753513455390930176e-01 -1.913382112979888916e-01 -1.819450855255126953e-01 -2.169401496648788452e-01 1.261899322271347046e-01 1.020609661936759949e-01 -1.408593803644180298e-01 1.582872420549392700e-01 8.397785574197769165e-02
-1.790493577718734741e-01 9.208700805902481079e-02 -1.567175835371017456e-01 -2.571584582328796387e-01 -6.443516910076141357e-02 8.166901767253875732e-02 5.043454095721244812e-02 -1.754246503114700317e-01 -9.313945472240447998e-02 -5.087548121809959412e-02 4.571410268545150757e-02 -1.109456270933151245e-01 -2.170794904232025146e-01 8.776796609163284302e-02 -2.887684702873229980e-01 2.066588550806045532e-01 2.676798701286315918e-01 -1.226279065012931824e-01 -1.721712350845336914e-01 7.454827427864074707e-02 -1.277149319648742676e-01 -2.710413336753845215e-01 -1.478118896484375000e-01 -3.292059302330017090e-01 8.622711151838302612e-02 2.295233309268951416e-01 -3.055784702301025391e-01 8.116223663091659546e-02 -6.342727690935134888e-02 -1.302051246166229248e-01 2.150702327489852905e-01 2.210077494382858276e-01
2.703632116317749023e-01 -4.325660690665245056e-02 -5.085754394531250000e-02 -1.438304930925369263e-01 -1.694299839437007904e-02 3.031149804592132568e-01 2.399757355451583862e-01 -1.660703308880329132e-02 3.169410303235054016e-02 -3.828252255916595459e-01 -2.091501839458942413e-02 -2.721832394599914551e-01 -3.452112376689910889e-01 2.209684252738952637e-02 -9.486279636621475220e-02 -8.314360678195953369e-02 -1.212939769029617310e-01 -2.432139962911605835e-01 -6.104195863008499146e-02 1.671425700187683105e-01 2.475632429122924805e-01 1.260770410299301147e-01 7.395222038030624390e-02 -2.427580356597900391e-01 -4.569585993885993958e-02 1.614219322800636292e-02 -1.113163586705923080e-02 2.359980493783950806e-01 1.791321113705635071e-02 -4.436554759740829468e-02 2.577051222324371338e-01 -1.417644768953323364e-01
-9.280053526163101196e-02 -7.985298335552215576e-02 1.519546955823898315e-01 -3.525870740413665771e-01 1.283770650625228882e-01 3.071804344654083252e-01 1.441460698843002319e-01 3.377896919846534729e-02 -2.109170258045196533e-01 -8.305684477090835571e-02 -6.804730743169784546e-02 -2.386006712913513184e-01 -4.466674923896789551e-01 -1.016977652907371521e-01 -1.586116254329681396e-01 -2.124787122011184692e-01 -1.792111061513423920e-02 -4.107982385903596878e-03 -2.899542823433876038e-02 1.884003281593322754e-01 4.975943639874458313e-02 -1.787649244070053101e-01 -1.473079174757003784e-01 3.088726699352264404e-01 -3.526445105671882629e-02 -1.800703257322311401e-01 -1.107824221253395081e-01 1.820017844438552856e-01 -5.609108507633209229e-02 -9.006702899932861328e-02 1.303139328956604004e-01 1.273780763149261475e-01
-1.290879100561141968e-01 -5.279058590531349182e-02 1.354865729808807373e-01 -3.754590153694152832e-01 1.324917078018188477e-01 5.861522257328033447e-02 4.750306159257888794e-02 2.724985219538211823e-02 -3.568608760833740234e-01 -1.752839609980583191e-02 1.452219188213348389e-01 -1.137101650238037109e-01 -1.680747568607330322e-01 -1.243711486458778381e-01 -2.546549737453460693e-01 -9.731281548738479614e-02 1.392696648836135864e-01 -1.787939667701721191e-01 1.250454634428024292e-01 -1.474582497030496597e-02 -2.683794200420379639e-01 -4.572550207376480103e-02 -6.906020641326904297e-02 -4.379889741539955139e-02 -1.275999099016189575e-01 1.286223344504833221e-02 -1.028342265635728836e-02 1.252329349517822266e-01 -1.908852905035018921e-01 1.615619063377380371e-01 3.506195545196533203e-01 3.896011710166931152e-01
-2.139487415552139282e-01 1.244008075445890427e-02 -1.667122170329093933e-02 -1.469524949789047241e-01 1.090674847364425659e-01 3.910146951675415039e-01 1.691651046276092529e-01 2.564079761505126953e-01 1.801565103232860565e-02 2.737407982349395752e-01 -3.389126062393188477e-02 4.969039559364318848e-02 -3.530729413032531738e-01 -1.534043550491333008e-01 -1.749852299690246582e-01 1.414810772985219955e-02 4.094604030251502991e-02 1.345069259405136108e-01 4.525581747293472290e-02 -1.121573615819215775e-02 4.741725698113441467e-02 1.722227036952972412e-01 -6.415325403213500977e-02 -1.499083638191223145e-01 -3.768239617347717285e-01 8.727589994668960571e-02 -9.052096307277679443e-02 -1.479804366827011108e-01 -1.078841984272003174e-01 -1.864520013332366943e-01 2.415279448032379150e-01 -2.242189049720764160e-01
9.813376516103744507e-02 -2.138853631913661957e-02 -2.384627759456634521e-01 -2.343746721744537354e-01 9.199812263250350952e-02 3.770865201950073242e-01 2.245794050395488739e-02 -8.281081682071089745e-04 -5.259245634078979492e-02 -5.437127500772476196e-02 7.335035502910614014e-02 -5.341563373804092407e-03 -6.198456883430480957e-01 -1.586582958698272705e-01 6.968562304973602295e-02 -1.257726084440946579e-02 -1.934983581304550171e-01 3.055781684815883636e-02 2.110181003808975220e-01 2.423535436391830444e-01 1.427641957998275757e-01 1.199544891715049744e-01 -9.702161699533462524e-02 7.526324689388275146e-02 -2.273522876203060150e-02 6.715670973062515259e-02 -2.129474580287933350e-01 4.071795195341110229e-02 2.150349169969558716e-01 5.778788775205612183e-02 -4.934878647327423096e-02 7.676721364259719849e-02
2.476506121456623077e-02 2.792104780673980713e-01 -1.202143952250480652e-01 -3.277435898780822754e-01 1.410148292779922485e-01 1.704261302947998047e-01 1.935102790594100952e-02 -4.366428032517433167e-02 1.629529707133769989e-02 2.489799633622169495e-03 -2.504903264343738556e-02 6.101983785629272461e-02 -6.208247542381286621e-01 -1.114009842276573181e-01 -7.280333340167999268e-02 -9.612971544265747070e-02 -1.389137506484985352e-01 -9.290859103202819824e-02 2.417820841073989868e-01 3.156346082687377930e-02 2.004119902849197388e-01 1.438402980566024780e-01 5.694507434964179993e-02 6.819971650838851929e-02 7.059868425130844116e-02 1.503724455833435059e-01 -7.745102792978286743e-02 -1.517240982502698898e-02 1.769317388534545898e-01 6.056647747755050659e-02 2.474145442247390747e-01 2.126203477382659912e-01
1.072115674614906311e-01 -3.354162350296974182e-02 -1.145614907145500183e-01 -2.611111104488372803e-01 1.392555981874465942e-01 2.201851755380630493e-01 1.274911127984523773e-02 1.577023267745971680e-01 -1.144837886095046997e-01 3.512783348560333252e-02 1.833419650793075562e-01 -2.706034183502197266e-01 -1.950800418853759766e-02 -1.342398077249526978e-01 -1.336901038885116577e-01 1.900022476911544800e-01 2.108569890260696411e-01 -3.515713512897491455e-01 2.766661047935485840e-01 2.187295109033584595e-01 7.873833179473876953e-02 2.242787927389144897e-01 -1.611123830080032349e-01 -1.503940969705581665e-01 -1.147294342517852783e-01 2.877290844917297363e-01 -1.752214729785919189e-01 -9.137657284736633301e-02 1.042890027165412903e-01 2.541132867336273193e-01 9.355048090219497681e-02 5.371039733290672302e-02
1.857303678989410400e-01 8.753589540719985962e-02 1.450577471405267715e-02 -1.550225615501403809e-01 -1.659225076436996460e-01 -5.392511934041976929e-02 4.759089276194572449e-02 4.370627179741859436e-02 2.241838872432708740e-01 9.746680408716201782e-02 -1.389797180891036987e-01 2.415474876761436462e-02 -3.700344860553741455e-01 -1.190842464566230774e-01 -2.681756019592285156e-01 -2.074301987886428833e-01 -3.277736529707908630e-02 -1.579734981060028076e-01 -4.344222322106361389e-02 -1.505087018013000488e-01 -1.691676527261734009e-01 -2.544900774955749512e-02 -1.756998747587203979e-01 -9.382069110870361328e-02 1.144483406096696854e-02 3.286453485488891602e-01 -2.268256247043609619e-01 -2.696904353797435760e-02 -2.049650847911834717e-01 -2.887379825115203857e-01 3.086264729499816895e-01 2.298305928707122803e-01
-1.589592695236206055e-01 2.046385407447814941e-02 -3.562697768211364746e-01 -2.040171474218368530e-01 -8.203890174627304077e-02 1.010142937302589417e-01 -1.303789317607879639e-01 1.233952790498733521e-01 6.277438998222351074e-02 -2.137539163231849670e-02 -1.964778453111648560e-02 -2.277812063694000244e-01 -2.113782316446304321e-01 -3.060449957847595215e-01 -4.084156155586242676e-01 5.654480680823326111e-02 1.689328849315643311e-01 -1.261117905378341675e-01 2.310283668339252472e-02 1.000697165727615356e-01 1.091262549161911011e-01 -2.220917791128158569e-01 -2.221981137990951538e-01 -2.170759141445159912e-01 -1.007547378540039062e-01 6.995037198066711426e-02 -1.575610041618347168e-02 -1.968360505998134613e-02 1.771011501550674438e-01 -1.701228320598602295e-01 3.087520003318786621e-01 8.693563938140869141e-02
4.347707331180572510e-02 3.562909737229347229e-02 -1.743656694889068604e-01 -3.218005299568176270e-01 3.154251277446746826e-01 2.812092304229736328e-01 -2.745617926120758057e-01 -3.890103846788406372e-02 6.375347822904586792e-02 1.144731268286705017e-01 1.301197856664657593e-01 -1.286497563123703003e-01 -2.186969816684722900e-01 1.299049556255340576e-01 -2.787091024219989777e-02 7.716469466686248779e-02 -2.974887611344456673e-03 7.824583351612091064e-02 -1.239926815032958984e-01 4.158249199390411377e-01 3.673599660396575928e-02 -5.960083380341529846e-02 -1.418472379446029663e-01 -2.251981347799301147e-01 -3.008766286075115204e-02 -1.466978341341018677e-02 -7.492162287235260010e-02 1.946633309125900269e-01 1.669227480888366699e-01 -4.365164786577224731e-02 3.683467805385589600e-01 7.140710949897766113e-02
2.898510694503784180e-01 -2.035518288612365723e-01 2.860489487648010254e-01 -2.318546772003173828e-01 -7.426440250128507614e-03 2.060365825891494751e-01 -1.497305557131767273e-02 -1.858612149953842163e-01 7.396823912858963013e-02 6.891355663537979126e-02 1.175056621432304382e-01 -9.786026179790496826e-02 -4.574654400348663330e-01 -9.595725685358047485e-02 -2.023230679333209991e-02 -8.187351375818252563e-02 -5.601788684725761414e-02 -6.357091665267944336e-02 -1.594440191984176636e-01 5.324394255876541138e-02 -2.641232609748840332e-01 1.630360633134841919e-01 -2.678540945053100586e-01 -1.009418666362762451e-01 -1.296176463365554810e-01 1.119691208004951477e-01 -2.154164165258407593e-01 2.952936291694641113e-01 6.799022108316421509e-02 -9.976881556212902069e-03 1.435840576887130737e-01 -2.248268388211727142e-02
-1.800963538698852062e-03 1.508586946874856949e-02 4.916353151202201843e-02 -2.539530694484710693e-01 1.794798970222473145e-01 1.628335192799568176e-02 -5.488706752657890320e-02 1.428783237934112549e-01 -1.133249923586845398e-01 2.799965627491474152e-02 2.505252361297607422e-01 1.362599432468414307e-02 -3.403354883193969727e-01 -2.032662183046340942e-01 -2.952612936496734619e-01 -1.470899023115634918e-02 3.704917728900909424e-01 -7.743386179208755493e-02 1.289851516485214233e-01 2.766464091837406158e-02 -3.626908063888549805e-01 7.170591503381729126e-03 -2.639281749725341797e-02 -1.954212039709091187e-01 -1.307509988546371460e-01 8.469124324619770050e-03 5.854506418108940125e-02 2.437037825584411621e-01 -8.628387749195098877e-02 1.268782913684844971e-01 3.435783684253692627e-01 5.584362521767616272e-02
-5.373401567339897156e-02 1.464961320161819458e-01 1.495406627655029297e-01 -2.804600596427917480e-01 8.722298778593540192e-03 3.864986076951026917e-02 -3.024860234290827066e-05 -2.191239595413208008e-01 -8.908848278224468231e-03 1.380249857902526855e-01 1.672193855047225952e-01 1.156828850507736206e-01 -5.343539118766784668e-01 -1.529233306646347046e-01 -1.131692007184028625e-01 -2.154334783554077148e-01 -9.134382754564285278e-02 1.227582171559333801e-01 3.400991857051849365e-01 2.762101357802748680e-03 7.074071560055017471e-03 -1.494617313146591187e-01 1.710409671068191528e-02 6.302817165851593018e-02 1.080651208758354187e-01 2.869313955307006836e-01 1.208304613828659058e-01 -1.399783641099929810e-01 1.385730654001235962e-01 3.871843218803405762e-02 2.739891409873962402e-01 8.195692300796508789e-02
2.304621636867523193e-01 1.839315146207809448e-01 -7.626980543136596680e-02 -1.830299645662307739e-01 2.088107168674468994e-01 1.685202121734619141e-01 -8.820161968469619751e-02 9.972188621759414673e-02 -1.381213068962097168e-01 -2.163956612348556519e-01 2.999620139598846436e-01 -1.967996656894683838e-01 -1.436165273189544678e-01 2.710933089256286621e-01 -1.308502536267042160e-02 -1.896517872810363770e-01 6.134444475173950195e-02 -1.500236336141824722e-02 6.544776260852813721e-02 3.153397887945175171e-02 -2.596313059329986572e-01 -5.221840366721153259e-02 -1.723282225430011749e-02 8.994085714221000671e-03 -2.664100527763366699e-01 3.812019526958465576e-01 -2.059857845306396484e-01 6.350486725568771362e-02 1.331108156591653824e-02 -2.534810006618499756e-01 1.892677247524261475e-01 1.279173791408538818e-01
-1.204525902867317200e-01 1.578999310731887817e-01 1.935250163078308105e-01 -5.135853216052055359e-02 3.072395175695419312e-02 2.090798318386077881e-01 -1.309065520763397217e-01 1.533251255750656128e-01 3.879901766777038574e-02 3.822103887796401978e-02 4.061403572559356689e-01 5.868818610906600952e-02 -3.214392364025115967e-01 2.991972267627716064e-01 -1.679291725158691406e-01 -1.883609741926193237e-01 -1.215270310640335083e-01 -1.345644146203994751e-01 3.100702464580535889e-01 -1.191915124654769897e-01 -2.509338855743408203e-01 -1.348964031785726547e-02 -2.472129017114639282e-01 -1.159654259681701660e-01 5.867117270827293396e-02 2.474989295005798340e-01 -1.000917777419090271e-01 2.075938433408737183e-01 5.641113966703414917e-02 6.832643598318099976e-02 6.874546874314546585e-03 2.519658580422401428e-02
1.906751096248626709e-01 -2.620813548564910889e-01 -2.320895530283451080e-02 -1.779783219099044800e-01 2.718011140823364258e-01 2.305969744920730591e-01 -2.309869416058063507e-02 2.049780339002609253e-01 -6.524146348237991333e-02 -4.127101227641105652e-02 3.759553134441375732e-01 -1.497691422700881958e-01 -4.284316301345825195e-01 -1.936875432729721069e-01 7.246073335409164429e-02 -1.424458771944046021e-01 1.202672570943832397e-01 3.771764039993286133e-02 9.188651293516159058e-02 7.055885344743728638e-02 -1.977764535695314407e-03 -1.011375933885574341e-01 7.387161999940872192e-02 -2.468724548816680908e-01 -2.999373078346252441e-01 9.603299945592880249e-02 -1.491998601704835892e-02 -9.795879572629928589e-02 5.665298923850059509e-02 6.432142690755426884e-04 -1.404177248477935791e-01 -1.972905099391937256e-01
-2.215169370174407959e-01 1.017165407538414001e-01 3.117160201072692871e-01 -1.113828495144844055e-01 1.001056507229804993e-01 1.961347311735153198e-01 1.712172478437423706e-01 -4.838164150714874268e-02 -2.025852650403976440e-01 -1.804651319980621338e-01 -7.926382869482040405e-02 -1.951437592506408691e-01 -4.741512238979339600e-01 -2.093297988176345825e-01 -7.974729686975479126e-02 -1.498796343803405762e-01 6.202784925699234009e-02 -1.761684566736221313e-02 -2.761319577693939209e-01 1.828993111848831177e-01 -1.546139121055603027e-01 1.739129237830638885e-02 -3.372812643647193909e-02 -1.564605906605720520e-02 -2.972453646361827850e-02 -4.040468856692314148e-02 -1.801491826772689819e-01 2.591490745544433594e-02 2.493301220238208771e-02 1.069316044449806213e-01 3.759381771087646484e-01 -8.339425921440124512e-02
-1.478062421083450317e-01 -1.206042990088462830e-02 8.629077672958374023e-02 -6.838349997997283936e-02 -2.995544075965881348e-01 1.194060966372489929e-01 -2.036718279123306274e-02 9.592083841562271118e-02 -8.836703747510910034e-02 -1.151954680681228638e-01 -1.247810013592243195e-02 -1.677592992782592773e-01 -4.128520190715789795e-01 -4.761689633596688509e-04 -1.610839068889617920e-01 1.452022232115268707e-02 -1.572816818952560425e-01 -2.514095008373260498e-01 1.717402040958404541e-02 7.197041064500808716e-02 -3.172338008880615234e-01 1.463577896356582642e-01 -3.156783804297447205e-02 -5.666829645633697510e-02 -1.913332343101501465e-01 6.504616886377334595e-02 1.091542690992355347e-01 -2.172602117061614990e-01 -1.117917373776435852e-01 -4.318344593048095703e-01 2.815369665622711182e-01 -9.172520786523818970e-02
2.117394097149372101e-02 -1.363405585289001465e-01 -1.267054080963134766e-01 -1.230415552854537964e-01 -3.190595656633377075e-02 1.155970692634582520e-01 1.602011024951934814e-01 3.556611835956573486e-01 -3.195228874683380127e-01 7.271914184093475342e-02 2.861102810129523277e-03 -1.528415083885192871e-01 -1.982264965772628784e-01 -1.223059371113777161e-01 -2.450679838657379150e-01 1.713330447673797607e-01 4.415956139564514160e-02 -9.391913563013076782e-02 2.271904796361923218e-01 1.451300382614135742e-01 1.861040145158767700e-01 2.611207365989685059e-01 -5.511179566383361816e-02 -1.164892390370368958e-01 -1.313709467649459839e-01 3.585204780101776123e-01 -2.326414287090301514e-01 -1.605752259492874146e-01 7.635858654975891113e-02 2.553487122058868408e-01 9.402535855770111084e-02 -1.900015026330947876e-02
1.349753439426422119e-01 -2.259250879287719727e-01 -1.789392828941345215e-01 -1.753778904676437378e-01 -1.312547028064727783e-01 -8.522997796535491943e-02 6.808739900588989258e-02 2.827272415161132812e-01 -2.512447535991668701e-01 -9.559141844511032104e-02 8.371315896511077881e-02 1.299342066049575806e-01 -3.368036746978759766e-01 2.846894972026348114e-02 -3.510071635246276855e-01 -2.922629714012145996e-01 -2.241930514574050903e-01 -7.587152719497680664e-02 2.906173653900623322e-02 5.618977174162864685e-02 -4.745604470372200012e-02 -8.068788796663284302e-03 1.173240542411804199e-01 -4.785403236746788025e-02 7.676770538091659546e-02 3.970721662044525146e-01 -8.266153931617736816e-02 -1.244502142071723938e-01 -1.329403370618820190e-01 -6.312383711338043213e-02 9.643106162548065186e-02 2.112980335950851440e-01
4.233677685260772705e-02 -8.791860938072204590e-02 -2.259640693664550781e-01 -2.644771635532379150e-01 -2.911440134048461914e-01 1.496959328651428223e-01 2.595952898263931274e-02 1.805679947137832642e-01 -2.026439458131790161e-01 -1.419445872306823730e-01 1.177676543593406677e-01 1.272808909416198730e-01 -1.852756738662719727e-01 -8.864786475896835327e-02 -2.548809647560119629e-01 -1.436125189065933228e-01 -2.761400341987609863e-01 -2.944476306438446045e-01 -1.052994877099990845e-01 8.501032739877700806e-02 -4.100007191300392151e-02 -1.756767630577087402e-01 1.364708691835403442e-01 -3.176985308527946472e-02 1.123237907886505127e-01 3.259779214859008789e-01 -1.616505086421966553e-01 -1.531899161636829376e-02 -2.681398093700408936e-01 -1.031213030219078064e-01 1.177903339266777039e-01 1.867215484380722046e-01
2.631942331790924072e-01 -2.605917155742645264e-01 7.217607647180557251e-02 -2.019267529249191284e-02 7.590417563915252686e-02 1.783645525574684143e-02 -7.647275179624557495e-02 -1.802009195089340210e-01 -6.796574592590332031e-02 -5.809352546930313110e-02 2.011401057243347168e-01 -7.081414014101028442e-02 -5.287262201309204102e-01 3.644830286502838135e-01 -1.976530849933624268e-01 -1.091756671667098999e-02 -8.165873587131500244e-02 -1.176012977957725525e-01 1.830248832702636719e-01 -4.089296981692314148e-02 3.103812923654913902e-03 -2.255006693303585052e-02 -2.523695826530456543e-01 -2.672259509563446045e-01 6.475673872046172619e-04 1.152889132499694824e-01 -2.032778710126876831e-01 -9.624756872653961182e-02 6.499760597944259644e-02 -2.080760747194290161e-01 -2.860730513930320740e-02 6.518513709306716919e-02
1.933055222034454346e-01 -2.464980632066726685e-01 -2.039517760276794434e-01 -2.680820524692535400e-01 6.525932997465133667e-02 2.796553075313568115e-01 3.759338855743408203e-01 1.710634529590606689e-01 -1.274657249450683594e-01 2.641925215721130371e-02 2.729068696498870850e-01 -1.672104299068450928e-01 8.119383454322814941e-02 -9.964024275541305542e-02 -1.664361357688903809e-01 -1.063549220561981201e-01 -4.489801824092864990e-02 -1.951207518577575684e-01 -1.649809479713439941e-01 1.573475003242492676e-01 4.450374841690063477e-02 2.084114402532577515e-02 1.425030976533889771e-01 -2.396172136068344116e-01 -3.447688743472099304e-02 1.908533126115798950e-01 -2.398571074008941650e-01 2.742633223533630371e-02 -5.402096360921859741e-02 3.690591454505920410e-02 2.116910219192504883e-01 2.079482227563858032e-01
8.811623603105545044e-02 -2.063957452774047852e-01 -1.624397560954093933e-02 -3.558352887630462646e-01 -1.359019875526428223e-01 7.867147028446197510e-02 3.751854300498962402e-01 3.495340002700686455e-03 1.207394078373908997e-01 6.508958525955677032e-03 1.710573956370353699e-02 -1.593721061944961548e-01 -3.853462934494018555e-01 5.288499873131513596e-03 -2.642990052700042725e-01 -5.185412708669900894e-03 -2.371802777051925659e-01 -1.711260080337524414e-01 3.521106243133544922e-01 -1.530428230762481689e-01 3.235627338290214539e-02 -2.954082190990447998e-01 7.405968755483627319e-02 -1.367501020431518555e-01 -1.060739383101463318e-01 1.545565724372863770e-01 6.610641628503799438e-02 8.995623141527175903e-02 5.890551209449768066e-02 -8.747035753913223743e-04 1.869234628975391388e-02 -4.175261408090591431e-02
-1.172536388039588928e-01 -6.696749478578567505e-02 -9.338232129812240601e-02 6.288997828960418701e-02 1.983355730772018433e-01 1.382500976324081421e-01 6.038712710142135620e-02 2.680763043463230133e-02 -3.096492588520050049e-01 -1.005341019481420517e-02 5.073539540171623230e-02 -1.438309103250503540e-01 -4.315187036991119385e-01 1.028346456587314606e-02 1.692735850811004639e-01 4.962373990565538406e-03 -1.281362958252429962e-03 -3.368605300784111023e-02 1.993799507617950439e-01 5.110504031181335449e-01 1.461826264858245850e-01 -2.258373796939849854e-02 3.830494359135627747e-02 -3.661179840564727783e-01 -1.863335669040679932e-01 -6.180794537067413330e-02 -1.431142836809158325e-01 -1.214215755462646484e-01 -4.275041818618774414e-02 -1.238054931163787842e-01 1.428955793380737305e-01 -3.533637151122093201e-02
1.304702758789062500e-01 -9.413422644138336182e-02 2.180018424987792969e-01 -5.266014859080314636e-02 -1.567146927118301392e-01 1.522582918405532837e-01 3.190707564353942871e-01 1.172893792390823364e-01 -7.034157402813434601e-03 1.142563112080097198e-02 1.147361546754837036e-01 -1.113468483090400696e-01 -4.323188364505767822e-01 -2.077199965715408325e-01 -1.253848075866699219e-01 -3.234203755855560303e-01 -6.121713295578956604e-02 -5.345691367983818054e-02 4.671018198132514954e-02 -2.034673392772674561e-01 -2.101595140993595123e-02 1.442295610904693604e-01 -1.109909489750862122e-01 4.193477332592010498e-02 -3.798489570617675781e-01 3.665558099746704102e-01 7.101566996425390244e-03 -4.414385929703712463e-02 2.218369767069816589e-02 1.551321335136890411e-02 1.030918657779693604e-01 -8.298094570636749268e-02
2.004518508911132812e-01 -4.003074765205383301e-02 -1.880758553743362427e-01 -1.057276874780654907e-01 1.733911633491516113e-01 1.345799863338470459e-01 1.407896280288696289e-01 1.273849606513977051e-01 3.228887543082237244e-02 -1.107970904558897018e-02 -6.620338559150695801e-02 -2.664693892002105713e-01 -5.570078492164611816e-01 7.593917846679687500e-02 -2.794796824455261230e-01 -1.885277032852172852e-01 3.347803279757499695e-02 7.228450477123260498e-02 -1.220131516456604004e-01 9.244549274444580078e-02 -1.420982927083969116e-01 2.102824151515960693e-01 -1.887510865926742554e-01 5.178358033299446106e-02 -1.033401340246200562e-01 3.139456212520599365e-01 9.664074331521987915e-02 -1.902076005935668945e-01 1.185087263584136963e-01 2.345762215554714203e-03 -4.030670598149299622e-02 -1.351974159479141235e-01
-1.139696761965751648e-01 -3.310600668191909790e-02 -8.888950943946838379e-02 -1.448576599359512329e-01 1.035700812935829163e-01 3.162389099597930908e-01 1.266147661954164505e-02 3.393461108207702637e-01 3.249685093760490417e-02 -1.186461448669433594e-01 2.077144980430603027e-01 -6.291766464710235596e-02 -4.854262173175811768e-01 5.557059124112129211e-02 -4.844735935330390930e-02 1.855789124965667725e-01 1.100644990801811218e-01 -2.722998335957527161e-02 -2.019368857145309448e-01 -1.402792930603027344e-01 4.491225630044937134e-02 -6.061115488409996033e-02 8.460167050361633301e-02 -1.980050057172775269e-01 2.546537220478057861e-01 1.578708440065383911e-01 1.995276100933551788e-02 -2.279326617717742920e-01 1.751929670572280884e-01 -4.849744960665702820e-02 2.423601001501083374e-01 1.842736452817916870e-01
-1.351023018360137939e-01 1.467617601156234741e-01 -8.473828434944152832e-02 -2.643573284149169922e-01 -2.916888296604156494e-01 2.302247285842895508e-01 -9.802217781543731689e-02 6.008112337440252304e-03 8.216655254364013672e-02 -1.681222021579742432e-02 -4.314418882131576538e-03 -3.826783224940299988e-02 -4.709021747112274170e-02 1.885136961936950684e-02 -1.915180236101150513e-01 8.874538540840148926e-02 2.717810496687889099e-02 -1.524262875318527222e-01 8.406799286603927612e-02 1.805358082056045532e-01 -2.769302576780319214e-02 1.047693416476249695e-01 -2.033611685037612915e-01 -4.134885668754577637e-01 4.150908498559147120e-04 2.516044676303863525e-01 -3.099471926689147949e-01 4.385250061750411987e-02 3.940751776099205017e-02 -3.217794299125671387e-01 2.856158018112182617e-01 2.099914103746414185e-01
-1.125605329871177673e-01 9.085564315319061279e-02 6.502883881330490112e-02 -3.529067039489746094e-01 2.003161013126373291e-01 1.504839360713958740e-01 2.748828567564487457e-02 6.452167779207229614e-02 7.876192033290863037e-02 -2.567201666533946991e-02 9.671553969383239746e-02 1.236644834280014038e-01 -2.910719811916351318e-01 -1.348627507686614990e-01 -5.716149508953094482e-02 -2.259687632322311401e-01 3.300930932164192200e-02 -3.384433090686798096e-01 2.319495826959609985e-01 2.323271185159683228e-01 5.385877098888158798e-03 1.651877164840698242e-01 1.285015195608139038e-01 -9.406813234090805054e-02 -3.206377923488616943e-01 -1.431961655616760254e-01 -1.406234353780746460e-01 -2.453560531139373779e-01 3.020567297935485840e-01 1.416849344968795776e-01 5.038041993975639343e-02 -2.523054927587509155e-02
-6.950509734451770782e-03 6.231146678328514099e-02 -1.206444278359413147e-01 -1.045077219605445862e-01 -9.595611691474914551e-02 5.309488177299499512e-01 1.427798718214035034e-01 2.709964215755462646e-01 -1.440730527974665165e-03 2.428215444087982178e-01 4.821673780679702759e-02 1.282591819763183594e-01 -2.882033884525299072e-01 -1.230983883142471313e-01 -2.320868894457817078e-02 -1.744141876697540283e-01 -3.254846110939979553e-02 1.580687612295150757e-02 -5.218214914202690125e-02 -1.128236055374145508e-01 1.362430602312088013e-01 5.481270141899585724e-03 -2.577848434448242188e-01 -1.006542369723320007e-01 -2.850371897220611572e-01 1.987195014953613281e-01 -8.737339079380035400e-02 -1.834937557578086853e-02 2.805109694600105286e-02 -3.591910004615783691e-01 7.830407470464706421e-02 4.646161571145057678e-02
2.843164801597595215e-01 -5.662388168275356293e-03 4.036387428641319275e-02 -1.533929407596588135e-01 1.003414243459701538e-01 1.609403192996978760e-01 -6.016536802053451538e-02 -2.858012542128562927e-02 -1.499875187873840332e-01 3.665113449096679688e-02 1.510933041572570801e-01 -1.332303881645202637e-01 -3.871581852436065674e-01 2.821253240108489990e-01 -1.955237537622451782e-01 -2.605975046753883362e-02 2.710991725325584412e-02 -3.179804086685180664e-01 2.869024276733398438e-01 -1.028391346335411072e-02 -1.978933513164520264e-01 -1.328151524066925049e-01 -2.067741602659225464e-01 -7.534585893154144287e-02 1.739808470010757446e-01 3.614565730094909668e-01 -4.215584695339202881e-02 2.592099644243717194e-02 2.172170728445053101e-01 -6.852181255817413330e-02 -3.014714829623699188e-02 -1.228683069348335266e-01
4.038930404931306839e-03 7.240821421146392822e-02 -3.097845613956451416e-01 -4.721413180232048035e-02 3.147485852241516113e-02 -5.898568779230117798e-02 -7.608518004417419434e-02 -5.226292088627815247e-02 1.636617928743362427e-01 -9.837964316830039024e-04 2.718001902103424072e-01 -1.423743665218353271e-01 -5.499510765075683594e-01 -1.251187622547149658e-01 -1.058195829391479492e-01 -2.531320154666900635e-01 -1.836228519678115845e-01 -8.495862036943435669e-02 2.400462925434112549e-01 2.338253408670425415e-01 1.631890237331390381e-01 1.392738074064254761e-01 -2.207477577030658722e-02 -4.680001735687255859e-02 8.712571114301681519e-02 1.302808672189712524e-01 -1.964973956346511841e-01 -8.111671358346939087e-02 1.330418884754180908e-01 -1.265648156404495239e-01 2.249524146318435669e-01 1.150371283292770386e-01
1.168056651949882507e-01 -2.257297784090042114e-01 -3.307650983333587646e-02 -1.150991842150688171e-01 1.092771887779235840e-01 1.723145246505737305e-01 1.486718654632568359e-01 -2.612658718135207891e-04 -4.569020867347717285e-02 -1.930140256881713867e-01 2.862651944160461426e-01 -1.650376021862030029e-01 -4.198727905750274658e-01 1.577401310205459595e-01 -1.163357943296432495e-01 -4.764207899570465088e-01 -1.599203944206237793e-01 1.223367825150489807e-02 1.464357972145080566e-01 1.726726740598678589e-01 -1.766899377107620239e-01 1.969059258699417114e-01 -5.260177329182624817e-02 7.800601422786712646e-02 -1.439310237765312195e-02 1.202695444226264954e-01 -1.182504892349243164e-01 -2.498144656419754028e-01 5.334487929940223694e-02 -4.828914254903793335e-02 -7.025167346000671387e-02 -1.005419120192527771e-01
-1.567992568016052246e-02 2.403998374938964844e-02 8.424158394336700439e-02 7.221765699796378613e-04 -2.693114243447780609e-02 1.338532269001007080e-01 -2.331549376249313354e-01 -8.121417462825775146e-02 -1.462009698152542114e-01 1.019199863076210022e-01 1.684596836566925049e-01 1.375518143177032471e-01 -4.909222722053527832e-01 4.506010096520185471e-03 -3.002005517482757568e-01 -3.369286656379699707e-01 -1.986444890499114990e-01 -1.579425483942031860e-02 2.820693254470825195e-01 2.185171097517013550e-01 -2.790220454335212708e-02 -2.510104775428771973e-01 6.484474241733551025e-02 -4.407214000821113586e-02 5.090996250510215759e-02 1.137359142303466797e-01 2.536948025226593018e-02 -1.866073161363601685e-01 1.238602995872497559e-01 3.886852040886878967e-02 2.854366004467010498e-01 -4.978671297430992126e-02
1.765207760035991669e-02 -1.008393615484237671e-01 1.945877522230148315e-01 -3.573709428310394287e-01 2.901475727558135986e-01 5.290748551487922668e-02 5.783291533589363098e-02 -1.697114706039428711e-01 -8.674059808254241943e-02 1.277806162834167480e-01 1.628101170063018799e-01 -6.255003809928894043e-02 -5.245723128318786621e-01 -5.238964781165122986e-02 -4.596702381968498230e-02 9.888786077499389648e-02 -1.593220233917236328e-01 3.055309690535068512e-02 -6.725751608610153198e-02 2.722804546356201172e-01 -6.943550705909729004e-02 3.903444483876228333e-02 -2.775557637214660645e-01 1.855348497629165649e-01 3.377729654312133789e-02 -6.655587255954742432e-02 -3.295534476637840271e-02 -5.680241063237190247e-02 -2.337484806776046753e-01 -1.005759909749031067e-01 1.985723525285720825e-01 1.545165181159973145e-01
[truncated: 3,277,383 more chars]
