# Supplementary material for: The Language of Innovation
Source: PLoS One. 2020 Apr 30;15(4):e0230107. doi: 10.1371/journal.pone.0230107 (PMC7194493; doi:10.1371/journal.pone.0230107)
Supplement: S9 File — (GZ) [file pone.0230107.s009.tar.gz › 1987-1991/V2Run_13_VS_4500_embeddings1987-1991ED32.txt]

2.991008460521697998e-01 -1.119102686643600464e-01 -2.181564271450042725e-01 -1.406523436307907104e-01 -2.318840101361274719e-02 -1.593032032251358032e-01 1.500328183174133301e-01 2.625546455383300781e-01 -2.743925452232360840e-01 2.999874353408813477e-01 1.138837486505508423e-01 -1.221178248524665833e-01 1.020245701074600220e-01 -2.131227403879165649e-01 -4.884151741862297058e-02 2.399410456418991089e-01 6.891336292028427124e-02 1.232841014862060547e-01 2.504907548427581787e-01 -1.932830363512039185e-01 -2.267944067716598511e-02 3.827314078807830811e-02 6.785482913255691528e-02 1.760650873184204102e-01 -2.830207943916320801e-01 -9.734680503606796265e-02 2.329066395759582520e-01 -2.363365143537521362e-01 -9.814467281103134155e-02 8.169220387935638428e-02 8.468393981456756592e-02 -1.534158289432525635e-01
8.174134045839309692e-02 -1.621488034725189209e-01 -1.164825111627578735e-01 -2.323905825614929199e-01 -7.906120270490646362e-03 2.862953022122383118e-02 1.879693269729614258e-01 1.488652378320693970e-01 -2.302222400903701782e-01 -1.637722700834274292e-01 -3.834402561187744141e-02 -7.567549590021371841e-03 6.108619645237922668e-02 4.556122422218322754e-02 -1.924483925104141235e-01 2.917033433914184570e-01 2.257242202758789062e-01 -1.518236845731735229e-01 4.362957179546356201e-01 -1.157625913619995117e-01 4.380514100193977356e-02 -3.001549839973449707e-01 2.393837422132492065e-01 1.902467310428619385e-01 -1.046792939305305481e-01 -3.580329567193984985e-02 -1.494838576763868332e-02 7.017941772937774658e-02 -1.753589063882827759e-01 2.828823924064636230e-01 9.594590216875076294e-02 -1.765145808458328247e-01
1.731532514095306396e-01 -2.670475244522094727e-01 -2.969778776168823242e-01 -3.276210725307464600e-01 -6.465393304824829102e-02 -2.547750063240528107e-02 5.645625665783882141e-02 7.168114185333251953e-02 -1.270105540752410889e-01 -1.837345808744430542e-01 1.594025641679763794e-01 6.696093082427978516e-02 6.158826872706413269e-02 -2.367119044065475464e-01 -1.187813729047775269e-01 3.113890886306762695e-01 1.749645024538040161e-01 -2.182606048882007599e-02 -9.498418122529983521e-02 5.421175435185432434e-02 1.645812094211578369e-01 -1.664723157882690430e-01 1.094869375228881836e-01 1.300490200519561768e-01 -2.650763690471649170e-01 -6.021685153245925903e-02 3.394896164536476135e-03 -2.001392096281051636e-01 1.639749854803085327e-01 3.991775512695312500e-01 -9.209321439266204834e-02 -6.257882714271545410e-02
-5.374528095126152039e-02 -2.383081465959548950e-01 -2.268229871988296509e-01 -3.549854457378387451e-01 -1.570322811603546143e-01 -1.931872032582759857e-02 2.016605436801910400e-01 -1.096017509698867798e-01 9.432164579629898071e-02 4.371326789259910583e-02 7.845659554004669189e-02 1.273785680532455444e-01 -3.211915493011474609e-02 -1.550114154815673828e-01 -2.596858441829681396e-01 5.989381577819585800e-03 2.420457750558853149e-01 -4.246028140187263489e-02 -9.180321544408798218e-02 6.464863568544387817e-02 1.035460680723190308e-01 -7.129603624343872070e-02 8.061683923006057739e-02 3.927041590213775635e-02 6.674563139677047729e-02 1.580008119344711304e-01 -2.975156158208847046e-02 -1.843739748001098633e-01 -4.338639378547668457e-01 2.686509788036346436e-01 3.529005646705627441e-01 -1.154720783233642578e-01
-1.415750533342361450e-01 -1.907071769237518311e-01 -1.827091127634048462e-01 -2.832750380039215088e-01 -7.934243977069854736e-02 1.939367651939392090e-01 2.459516525268554688e-01 1.217409223318099976e-01 -1.758852601051330566e-01 -9.348350018262863159e-02 1.696721315383911133e-01 4.803486168384552002e-02 1.291025578975677490e-01 -2.471189200878143311e-01 -1.322832554578781128e-01 1.880224198102951050e-01 1.122153550386428833e-01 1.522379694506525993e-03 1.092082709074020386e-01 -2.848206162452697754e-01 2.561460137367248535e-01 1.904480755329132080e-01 -9.339974075555801392e-02 2.510618269443511963e-01 -2.612882256507873535e-01 2.255973964929580688e-01 -6.234721466898918152e-02 -1.819214522838592529e-01 -2.226602435111999512e-01 1.376222223043441772e-01 6.072339788079261780e-02 -4.182465001940727234e-02
9.063745290040969849e-02 -5.547415930777788162e-04 -8.498742431402206421e-02 -3.468257784843444824e-01 -3.627641871571540833e-02 1.117276959121227264e-02 3.222358524799346924e-01 8.311414718627929688e-02 -7.279873639345169067e-02 -1.159904673695564270e-01 -1.633399128913879395e-01 4.127126559615135193e-02 1.075250804424285889e-01 -2.010326981544494629e-01 3.446094319224357605e-02 3.519417047500610352e-01 8.737502619624137878e-03 -1.729274839162826538e-01 -4.712289199233055115e-02 -1.696943640708923340e-01 4.863136261701583862e-02 -3.010656833648681641e-01 2.096836864948272705e-01 -1.628361493349075317e-01 -9.136611223220825195e-02 4.025084897875785828e-02 2.348348349332809448e-01 -1.314385384321212769e-01 -2.371219992637634277e-01 1.305347084999084473e-01 9.014800190925598145e-02 -3.737064301967620850e-01
2.558748722076416016e-01 -1.043968498706817627e-01 -7.851287722587585449e-02 -2.086626291275024414e-01 -3.376039862632751465e-02 1.846127808094024658e-01 3.997761607170104980e-01 -3.234808892011642456e-02 1.001613065600395203e-01 -2.755540795624256134e-02 1.013274416327476501e-01 2.546654045581817627e-01 1.092190220952033997e-01 -3.708780705928802490e-01 -3.920553997159004211e-02 -3.578171133995056152e-02 -6.401499360799789429e-02 1.524187475442886353e-01 1.063556745648384094e-01 -7.261831313371658325e-02 4.112319648265838623e-02 -2.111393511295318604e-01 -4.335784539580345154e-02 1.938933320343494415e-02 -6.978621333837509155e-02 2.066208869218826294e-01 2.515962161123752594e-02 -2.310344129800796509e-01 -1.724156141281127930e-01 4.193083345890045166e-01 2.001639306545257568e-01 4.856198793277144432e-04
2.434576153755187988e-01 1.713840104639530182e-02 4.567392542958259583e-02 -3.896878361701965332e-01 -2.709168242290616035e-03 1.606426090002059937e-01 1.397867947816848755e-01 -1.807685568928718567e-02 -6.930553913116455078e-02 -2.887449972331523895e-02 2.757150307297706604e-02 -7.712023705244064331e-02 9.162481874227523804e-03 -2.427120357751846313e-01 1.558884084224700928e-01 1.548852920532226562e-01 2.640423178672790527e-01 -1.210158988833427429e-01 1.574424207210540771e-01 -1.903652697801589966e-01 1.819621920585632324e-01 -1.227200850844383240e-01 5.671392753720283508e-02 -7.305178791284561157e-02 -1.725465953350067139e-01 2.407480329275131226e-01 1.860200166702270508e-01 -6.223769485950469971e-02 -2.688010036945343018e-01 -5.936341825872659683e-03 2.468220293521881104e-01 -3.995622396469116211e-01
2.327565401792526245e-01 -1.071753501892089844e-01 -9.248915314674377441e-02 -1.634882837533950806e-01 -2.321139872074127197e-01 -9.059873223304748535e-02 1.450572758913040161e-01 2.801817953586578369e-01 -7.827261835336685181e-02 -1.536325067281723022e-01 -1.481011062860488892e-01 -1.508688926696777344e-01 2.590381503105163574e-01 1.561892777681350708e-01 1.545022707432508469e-02 7.541637122631072998e-02 6.832637637853622437e-02 -4.382435604929924011e-02 -8.929454535245895386e-02 -6.914454698562622070e-02 -3.471635282039642334e-02 -2.951593399047851562e-01 1.556055992841720581e-01 5.296863988041877747e-02 -1.785596907138824463e-01 2.146251946687698364e-01 4.104001447558403015e-02 -3.836169466376304626e-02 -4.274879097938537598e-01 8.075392991304397583e-02 3.167863786220550537e-01 -2.452935576438903809e-01
2.591084241867065430e-01 -1.393120922148227692e-02 1.229770388454198837e-02 -2.384967803955078125e-01 -2.587115764617919922e-01 1.632439345121383667e-01 2.511246502399444580e-01 2.803388535976409912e-01 -1.562050543725490570e-02 -3.365094661712646484e-01 -2.651539146900177002e-01 9.613271802663803101e-02 3.675140440464019775e-02 1.740277409553527832e-01 -7.612074911594390869e-02 -1.121232882142066956e-01 -2.421602047979831696e-02 -4.731703549623489380e-02 2.072640359401702881e-01 -1.306585371494293213e-01 8.050251007080078125e-02 -3.057312369346618652e-01 2.265540137887001038e-02 2.124993205070495605e-01 -1.677272468805313110e-01 1.315712183713912964e-02 4.265359789133071899e-02 -1.262806802988052368e-01 -1.632066816091537476e-01 2.271505147218704224e-01 1.239571869373321533e-01 -2.218608707189559937e-01
2.372699528932571411e-01 -3.128235340118408203e-01 1.557478606700897217e-01 -3.284469246864318848e-02 -2.688818573951721191e-01 -9.565132856369018555e-02 4.364917278289794922e-01 -1.061880812048912048e-01 -1.815956383943557739e-01 -8.659618347883224487e-02 -8.436306565999984741e-02 2.125976383686065674e-01 -1.516358181834220886e-02 -5.820192769169807434e-02 1.092552393674850464e-01 -4.898684471845626831e-02 1.718690842390060425e-01 1.764232218265533447e-01 8.601367473602294922e-02 -2.593645751476287842e-01 -7.830049842596054077e-03 1.140332370996475220e-01 9.284658730030059814e-02 9.576333686709403992e-03 -1.558137387037277222e-01 -1.863058060407638550e-01 1.247548405081033707e-02 9.465555846691131592e-02 -3.186217695474624634e-02 -4.414916969835758209e-03 2.108758985996246338e-01 -3.947153091430664062e-01
1.389591395854949951e-01 -4.445826634764671326e-02 -7.431119680404663086e-02 -7.149048149585723877e-02 -1.343127936124801636e-01 1.548807024955749512e-01 4.875104427337646484e-01 1.180674731731414795e-01 7.191385328769683838e-02 1.026912853121757507e-01 2.043069005012512207e-01 1.182165220379829407e-01 -7.630632258951663971e-03 5.802964791655540466e-02 2.802516799420118332e-03 2.311533540487289429e-01 -2.464110590517520905e-02 -1.537624150514602661e-01 -1.141575165092945099e-02 -2.780878543853759766e-02 3.581148013472557068e-02 4.490491468459367752e-03 7.474172860383987427e-02 1.485234349966049194e-01 -5.462259799242019653e-02 8.824744820594787598e-02 -1.482260376214981079e-01 -9.667560458183288574e-02 -3.046946227550506592e-01 2.299725413322448730e-01 1.712117344141006470e-01 -5.243259072303771973e-01
8.962046355009078979e-02 -1.199753805994987488e-01 -3.495626151561737061e-01 -9.024255722761154175e-02 -2.965377271175384521e-01 5.348740145564079285e-02 2.520303130149841309e-01 1.843583304435014725e-03 -1.585409939289093018e-01 -1.567874252796173096e-01 6.030337885022163391e-02 -1.442124098539352417e-01 1.914686411619186401e-01 -2.119172066450119019e-01 1.056858748197555542e-01 9.433291852474212646e-02 -6.949450075626373291e-02 -1.386517584323883057e-01 -1.394007913768291473e-02 -1.943049952387809753e-02 3.073191456496715546e-02 -1.010224744677543640e-01 7.824319601058959961e-02 2.151740938425064087e-01 -2.803142368793487549e-01 2.108752876520156860e-01 -2.119076699018478394e-01 -2.318173497915267944e-01 -3.976297751069068909e-02 3.329900503158569336e-01 2.807311713695526123e-01 -1.263722926378250122e-01
2.631416022777557373e-01 -6.690240651369094849e-02 -1.748546026647090912e-02 -9.809237718582153320e-02 -1.813623458147048950e-01 8.485650271177291870e-02 -1.077172346413135529e-03 5.744069442152976990e-02 -1.337747573852539062e-01 2.852137014269828796e-02 1.272118929773569107e-02 3.487822785973548889e-02 1.481492221355438232e-01 1.212317124009132385e-01 -2.465482503175735474e-01 -8.363717794418334961e-02 6.745575368404388428e-02 -1.493086963891983032e-01 2.806077897548675537e-02 9.989919513463973999e-02 1.125612854957580566e-01 -2.182605117559432983e-01 1.062978506088256836e-01 1.887788772583007812e-01 -1.464372724294662476e-01 1.318599134683609009e-01 2.357915490865707397e-01 -2.971815168857574463e-01 -4.161109924316406250e-01 2.818774282932281494e-01 9.626540541648864746e-02 -3.987160623073577881e-01
2.343226224184036255e-01 -2.394325099885463715e-02 -2.557801604270935059e-01 -7.860367745161056519e-02 6.928241997957229614e-02 -3.008078597486019135e-02 2.303770780563354492e-01 -5.945828184485435486e-02 -1.705107986927032471e-01 1.977973803877830505e-02 1.595810949802398682e-01 -3.281512483954429626e-02 1.642428487539291382e-01 -1.301069706678390503e-01 3.071784041821956635e-02 2.219969481229782104e-01 7.781692594289779663e-02 1.737244278192520142e-01 2.717092260718345642e-02 -2.630069255828857422e-01 9.629443287849426270e-02 -8.990036323666572571e-03 -7.769104093313217163e-02 -1.257523894309997559e-01 3.401901572942733765e-02 2.451188117265701294e-01 -5.198374856263399124e-03 -1.880984604358673096e-01 -4.086193442344665527e-01 4.247836470603942871e-01 2.077603489160537720e-01 -1.894530951976776123e-01
4.261643439531326294e-02 8.111526072025299072e-02 -8.524531126022338867e-02 3.446677001193165779e-03 -2.728677690029144287e-01 5.862099584192037582e-03 2.606565132737159729e-02 3.134310245513916016e-01 -6.632728129625320435e-02 -1.152457743883132935e-01 -5.011632665991783142e-02 2.861706018447875977e-01 2.515598535537719727e-01 -2.703561484813690186e-01 -1.375188082456588745e-01 -4.722694400697946548e-03 5.458590760827064514e-02 6.385575234889984131e-02 -6.917782127857208252e-02 -4.862326022703200579e-04 3.717091307044029236e-02 1.062657907605171204e-01 3.084749281406402588e-01 2.552831768989562988e-01 -5.808385089039802551e-03 -4.599906504154205322e-02 2.072412520647048950e-01 -9.870001673698425293e-02 -5.911903828382492065e-02 3.537026941776275635e-01 2.964382767677307129e-01 -3.120279014110565186e-01
8.120048046112060547e-02 -1.072019487619400024e-01 -1.100229173898696899e-01 -1.367976218461990356e-01 2.223161421716213226e-02 -2.850396558642387390e-02 3.465934693813323975e-01 4.562059789896011353e-02 -9.322386980056762695e-02 1.837949007749557495e-01 2.377120554447174072e-01 1.264805048704147339e-01 3.453794419765472412e-01 -1.354516148567199707e-01 1.094216778874397278e-01 3.456553816795349121e-01 -7.227887958288192749e-02 1.405274122953414917e-01 4.299643263220787048e-02 -3.027622103691101074e-01 4.952427744865417480e-02 -1.715958267450332642e-01 -1.021097004413604736e-01 1.288381516933441162e-01 -1.816269159317016602e-01 1.289581656455993652e-01 1.386062502861022949e-01 -4.716051742434501648e-02 -3.312622010707855225e-01 2.192968875169754028e-01 1.880808770656585693e-01 4.308561980724334717e-02
2.120631486177444458e-01 1.616249233484268188e-02 7.419289648532867432e-02 -3.471331000328063965e-01 -2.629458159208297729e-02 -6.218629702925682068e-02 3.159281015396118164e-01 9.822249412536621094e-02 -2.058670073747634888e-01 2.117580473423004150e-01 -1.189086660742759705e-01 2.629818916320800781e-01 9.713822603225708008e-02 5.246572196483612061e-02 9.104670584201812744e-02 1.770932525396347046e-01 2.542581260204315186e-01 2.776754833757877350e-02 1.747102243825793266e-03 5.328013375401496887e-02 3.095360696315765381e-01 -2.408713996410369873e-01 5.589072406291961670e-02 -1.274977475404739380e-01 -9.489783644676208496e-02 2.288269102573394775e-01 1.056712772697210312e-02 -4.520152881741523743e-02 -3.556055426597595215e-01 2.428539246320724487e-01 4.382443800568580627e-02 6.055069621652364731e-03
2.097115665674209595e-01 -3.490137159824371338e-01 2.825571689754724503e-03 1.026800367981195450e-02 -4.455607533454895020e-01 -1.187854260206222534e-02 5.736181512475013733e-02 3.848293051123619080e-02 -6.368284672498703003e-02 -3.438774868845939636e-02 -2.728422880172729492e-01 2.081077843904495239e-01 6.469168514013290405e-02 -1.189553812146186829e-01 1.470354050397872925e-01 2.112510055303573608e-01 1.727942749857902527e-02 -1.393338888883590698e-01 -2.070922218263149261e-02 -1.745020300149917603e-01 7.223197072744369507e-02 1.651354432106018066e-01 2.407700270414352417e-01 1.615143716335296631e-01 -9.859688580036163330e-02 -2.571033239364624023e-01 -1.459247339516878128e-02 1.676127873361110687e-02 -1.525690257549285889e-01 2.038449347019195557e-01 3.189333081245422363e-01 1.143955811858177185e-01
2.522925138473510742e-01 -2.025250345468521118e-02 -1.694574952125549316e-01 -2.109581977128982544e-02 -5.772209540009498596e-02 3.330433741211891174e-02 5.191394090652465820e-01 6.280092895030975342e-02 -6.389842927455902100e-02 5.064992979168891907e-02 7.483375817537307739e-02 1.824259907007217407e-01 2.682511210441589355e-01 -1.904433593153953552e-02 -9.706026315689086914e-02 2.224342823028564453e-01 9.605272859334945679e-02 1.988361477851867676e-01 6.007726490497589111e-02 -2.475130259990692139e-01 6.477893888950347900e-02 -7.114847749471664429e-02 -4.428610578179359436e-02 -1.244348436594009399e-01 -1.840159296989440918e-01 1.822504997253417969e-01 3.244068920612335205e-01 -1.581535637378692627e-01 -1.492352783679962158e-01 2.270164489746093750e-01 1.695881783962249756e-01 1.091095879673957825e-01
-2.184026688337326050e-02 -7.391949743032455444e-02 -9.829647839069366455e-02 -3.401094973087310791e-01 -1.863211989402770996e-01 -1.139175798743963242e-02 3.571695089340209961e-01 7.632136344909667969e-03 -1.495970487594604492e-01 -4.471259564161300659e-02 -2.919102907180786133e-01 2.797851264476776123e-01 2.401000820100307465e-02 -2.727576494216918945e-01 -1.526903659105300903e-01 9.488034993410110474e-02 8.934029191732406616e-02 2.395889014005661011e-01 -4.590634722262620926e-03 -1.306733638048171997e-01 -2.368517778813838959e-02 9.941431879997253418e-02 1.808381825685501099e-01 -6.344372779130935669e-02 -1.509052217006683350e-01 1.399182677268981934e-01 -1.256523746997117996e-02 -3.091815710067749023e-01 -3.305100202560424805e-01 1.232638955116271973e-01 -3.323843330144882202e-02 -1.334157437086105347e-01
-1.716467738151550293e-01 -2.051958627998828888e-02 -1.382220387458801270e-01 -2.362257242202758789e-01 -2.319239079952239990e-01 -4.806874319911003113e-02 2.318081557750701904e-01 1.681361347436904907e-01 -6.874088197946548462e-02 -4.253256320953369141e-02 -6.143098697066307068e-02 2.389168739318847656e-01 2.960428297519683838e-01 -3.989312425255775452e-02 -1.574959009885787964e-01 -1.131670475006103516e-01 -1.258150041103363037e-01 -1.405554730445146561e-02 -1.954780705273151398e-02 -9.902443736791610718e-02 -1.392615884542465210e-01 -5.399050563573837280e-02 3.533153533935546875e-01 1.054952442646026611e-01 -2.172619402408599854e-01 -1.016009971499443054e-01 -1.675120592117309570e-01 5.552293732762336731e-02 -6.825476139783859253e-02 3.010746538639068604e-01 3.225898742675781250e-01 -3.005797266960144043e-01
-4.085501283407211304e-02 -7.061730325222015381e-02 9.404707700014114380e-02 -1.932317167520523071e-01 1.437338069081306458e-02 -2.751031145453453064e-02 4.016956984996795654e-01 -4.710009321570396423e-02 4.973272234201431274e-02 1.897437721490859985e-01 -1.660088896751403809e-01 -1.472202874720096588e-02 3.476757183670997620e-02 1.620799005031585693e-01 9.126422554254531860e-02 2.480618357658386230e-01 2.156889736652374268e-01 -2.448642551898956299e-01 2.021526992321014404e-01 -1.263692826032638550e-01 -1.239795610308647156e-01 -4.404070600867271423e-02 -6.724886596202850342e-03 2.504649758338928223e-01 -3.876548111438751221e-01 1.707519441843032837e-01 -2.881834188883658499e-05 -1.275047510862350464e-01 -6.740065664052963257e-02 1.875714808702468872e-01 3.742280602455139160e-01 1.261269114911556244e-02
3.039822578430175781e-01 -8.518515527248382568e-02 -3.034422695636749268e-01 -2.586537301540374756e-01 -9.438683837652206421e-02 -3.035745769739151001e-02 1.955249905586242676e-01 2.044862955808639526e-01 -7.998818904161453247e-02 6.910747289657592773e-02 1.836024373769760132e-01 6.043619010597467422e-03 4.855387657880783081e-02 -2.247993201017379761e-01 -1.041402295231819153e-01 3.370531201362609863e-01 -1.244618371129035950e-01 -2.098826691508293152e-02 1.516675055027008057e-01 1.327683925628662109e-01 1.148070394992828369e-01 2.221355028450489044e-02 6.085668504238128662e-02 1.913087666034698486e-01 -3.371627330780029297e-01 2.345723565667867661e-03 -2.056941986083984375e-01 -4.622046649456024170e-02 -1.478455215692520142e-01 3.591451346874237061e-01 -2.902536839246749878e-02 9.416212141513824463e-02
3.050060272216796875e-01 7.282908074557781219e-03 -7.657077163457870483e-02 -2.372165173292160034e-01 -1.276569664478302002e-01 6.322847306728363037e-02 4.420266747474670410e-01 -8.163969963788986206e-02 -1.599125713109970093e-01 2.076744846999645233e-02 1.849790215492248535e-01 -8.385568112134933472e-02 4.409321844577789307e-01 -1.034733280539512634e-01 -8.991771191358566284e-02 6.880772858858108521e-02 2.488148584961891174e-02 -3.423485532402992249e-02 3.911561518907546997e-02 -2.545976638793945312e-01 1.460809260606765747e-01 -2.012638598680496216e-01 2.877108752727508545e-02 -4.732275754213333130e-02 1.477540731430053711e-01 1.749123781919479370e-01 5.291340872645378113e-02 -4.292666539549827576e-02 -2.876652479171752930e-01 2.375115901231765747e-01 8.416696637868881226e-02 2.943668141961097717e-02
6.218968424946069717e-03 -8.790928870439529419e-02 4.949850961565971375e-02 -3.261412382125854492e-01 -1.526725143194198608e-01 4.450748115777969360e-02 2.265738844871520996e-01 3.063823282718658447e-01 -4.214350581169128418e-01 -1.329871863126754761e-01 2.246832102537155151e-01 2.450325526297092438e-02 -1.960962712764739990e-01 2.729895524680614471e-02 -6.431474816054105759e-03 9.305138140916824341e-02 -1.132902279496192932e-01 1.535866595804691315e-02 -2.313795732334256172e-03 -5.130160972476005554e-02 8.688443154096603394e-02 -2.199781090021133423e-01 1.734918951988220215e-01 9.397918730974197388e-02 -1.127618774771690369e-01 6.013107299804687500e-02 -1.333168596029281616e-01 -3.015578389167785645e-01 -9.058470278978347778e-02 1.009612455964088440e-01 2.473688274621963501e-01 -3.216122090816497803e-01
2.530880868434906006e-01 -1.668747216463088989e-01 -1.179726719856262207e-01 -8.268348872661590576e-02 -6.111860275268554688e-02 5.442423373460769653e-02 3.623570501804351807e-01 1.060413494706153870e-01 -4.983781278133392334e-02 1.333161350339651108e-02 3.522261045873165131e-03 8.683127164840698242e-02 4.280077815055847168e-01 -1.656606942415237427e-01 9.422903507947921753e-02 2.487844601273536682e-02 -1.846151351928710938e-01 1.841418147087097168e-01 1.433140039443969727e-01 -1.503100842237472534e-01 5.479538813233375549e-02 -2.813828364014625549e-02 1.251191943883895874e-01 1.355727165937423706e-01 -3.357062861323356628e-02 1.540990620851516724e-01 2.169843912124633789e-01 -7.890697568655014038e-02 -4.529601931571960449e-01 2.141826599836349487e-01 1.545733213424682617e-01 -7.536756247282028198e-02
1.049080342054367065e-01 -8.233770728111267090e-03 1.628717631101608276e-01 -2.349538356065750122e-01 -1.329087615013122559e-01 1.506569385528564453e-01 1.273952051997184753e-02 1.291740983724594116e-01 -3.220783770084381104e-01 1.921056360006332397e-01 2.726863138377666473e-02 1.937333792448043823e-01 -3.255996853113174438e-02 1.087597012519836426e-01 1.715841293334960938e-01 2.544418871402740479e-01 -1.038403287529945374e-01 2.466744929552078247e-02 5.456167459487915039e-02 -2.835880815982818604e-01 -3.342431783676147461e-02 8.769857883453369141e-02 -2.991629019379615784e-02 1.005482375621795654e-01 -9.525367617607116699e-02 9.459027089178562164e-03 -2.086626440286636353e-01 -1.439788490533828735e-01 -3.306614756584167480e-01 4.205941557884216309e-01 2.989851534366607666e-01 -1.829774491488933563e-02
1.546101123094558716e-01 -5.118558928370475769e-02 -4.842353612184524536e-02 -8.644355833530426025e-02 -1.414865404367446899e-01 8.210466057062149048e-02 3.382056057453155518e-01 -2.891468703746795654e-01 -1.702143251895904541e-01 6.146462261676788330e-02 1.763873398303985596e-01 1.158951148390769958e-01 3.992001712322235107e-01 -1.517178565263748169e-01 4.463032260537147522e-02 3.303944692015647888e-02 1.333388686180114746e-01 1.152043044567108154e-01 2.124511003494262695e-01 -1.343242228031158447e-01 7.445655018091201782e-02 -2.342998981475830078e-02 4.696456342935562134e-02 -4.071709513664245605e-02 -1.761589348316192627e-01 1.630208492279052734e-01 2.129882574081420898e-01 -1.921913027763366699e-01 -3.424777388572692871e-01 3.278619050979614258e-01 3.130424395203590393e-02 -7.932613790035247803e-02
-5.343766137957572937e-02 -1.969830319285392761e-02 3.048929274082183838e-01 -1.919286847114562988e-01 -2.222755998373031616e-01 -4.404042288661003113e-02 -6.159706041216850281e-02 1.704878211021423340e-01 7.253342121839523315e-02 -1.461670100688934326e-01 8.486042916774749756e-02 -2.097162753343582153e-01 1.954736262559890747e-01 -3.245616257190704346e-01 1.600655354559421539e-02 1.630430221557617188e-01 5.319208651781082153e-02 -2.848832309246063232e-01 3.130603730678558350e-01 7.584332954138517380e-03 3.088718652725219727e-01 -2.063001394271850586e-01 1.290170359425246716e-03 -1.701981574296951294e-01 -1.705648303031921387e-01 -6.483785063028335571e-02 -3.415260836482048035e-02 -7.970675826072692871e-02 -7.347221672534942627e-02 1.947271376848220825e-01 2.489560693502426147e-01 -1.986492276191711426e-01
2.497723847627639771e-01 -6.882762163877487183e-02 1.550230532884597778e-01 1.132331639528274536e-01 -1.722975522279739380e-01 -1.588390469551086426e-01 2.180379480123519897e-01 1.507571786642074585e-01 1.604263782501220703e-01 1.516566425561904907e-01 -1.982713583856821060e-03 -3.083631992340087891e-01 -1.806632876396179199e-01 -9.157642722129821777e-02 -3.938403427600860596e-01 5.953043699264526367e-02 1.247674971818923950e-01 -1.275177858769893646e-02 1.331180781126022339e-01 -1.574180424213409424e-01 2.031338663073256612e-04 -1.069406978785991669e-03 2.777177393436431885e-01 1.069628670811653137e-01 -2.333844751119613647e-01 -1.933865994215011597e-01 1.230471879243850708e-01 8.238491415977478027e-02 -3.696205615997314453e-01 8.771270513534545898e-02 1.131907775998115540e-01 -9.803543239831924438e-02
1.347055435180664062e-01 3.412844613194465637e-02 -1.586597859859466553e-01 -1.760948896408081055e-01 -9.274744987487792969e-02 1.001447718590497971e-02 3.645918369293212891e-01 -1.405351329594850540e-02 -3.303159773349761963e-01 -1.487952321767807007e-01 -3.918608278036117554e-02 1.844594925642013550e-01 -4.993677884340286255e-02 -1.688022166490554810e-01 -2.078883349895477295e-01 3.062279522418975830e-01 1.761616580188274384e-02 9.079331159591674805e-02 -1.412869542837142944e-01 -1.566802412271499634e-01 -1.361516863107681274e-01 -1.923507079482078552e-02 6.720896065235137939e-02 -1.034724041819572449e-01 -1.344731897115707397e-01 1.433536112308502197e-01 2.514448575675487518e-02 -1.131404414772987366e-01 -3.033965528011322021e-01 4.055798947811126709e-01 2.072087824344635010e-01 9.564536809921264648e-02
2.404539287090301514e-01 -2.446466237306594849e-01 9.018847346305847168e-02 -9.053267538547515869e-02 -1.518355775624513626e-02 -3.824153244495391846e-01 3.515627086162567139e-01 2.776915132999420166e-01 6.747601181268692017e-02 3.419641032814979553e-02 -1.330810785293579102e-01 1.945905536413192749e-01 -1.057554632425308228e-01 -3.622904885560274124e-03 -9.839334338903427124e-02 3.915937989950180054e-02 -7.126223295927047729e-02 -1.596371270716190338e-02 1.592991352081298828e-01 1.314872652292251587e-01 1.349210143089294434e-01 -3.251712024211883545e-02 1.468936651945114136e-01 -2.825537510216236115e-02 -1.942879855632781982e-01 -4.670163244009017944e-02 2.594274282455444336e-01 -1.492157578468322754e-01 -1.302327811717987061e-01 5.854414775967597961e-02 1.985415220260620117e-01 -3.951824605464935303e-01
5.838970467448234558e-02 -1.714628785848617554e-01 -2.918676659464836121e-02 -2.042282521724700928e-01 -1.399661153554916382e-01 -6.865678727626800537e-02 2.844291031360626221e-01 -4.123875498771667480e-02 4.760430753231048584e-02 1.232348158955574036e-01 2.409737706184387207e-01 -5.363449454307556152e-03 -4.894698783755302429e-02 -2.156576840206980705e-03 1.146869286894798279e-01 8.176637440919876099e-02 1.366408467292785645e-01 -2.904117405414581299e-01 -1.069306656718254089e-01 -2.239555120468139648e-01 6.917621195316314697e-02 -2.667844891548156738e-01 1.688119620084762573e-01 3.124826215207576752e-02 -1.735695153474807739e-01 2.383572608232498169e-01 3.201718791387975216e-04 -3.514125347137451172e-01 -2.230592072010040283e-01 3.566842675209045410e-01 -3.407535701990127563e-02 -2.476510703563690186e-01
1.508312374353408813e-01 1.056391075253486633e-01 -1.232337281107902527e-01 -7.022967189550399780e-02 6.837420910596847534e-02 -8.001595735549926758e-02 3.268363177776336670e-01 1.491495966911315918e-01 -1.662241965532302856e-01 4.081415385007858276e-02 8.857311308383941650e-02 2.056962251663208008e-02 -4.730379953980445862e-02 -8.921652287244796753e-02 -5.603209137916564941e-02 -5.682258307933807373e-02 1.655237525701522827e-01 2.018366307020187378e-01 4.748287051916122437e-02 -1.685186661779880524e-02 -6.461936235427856445e-02 -4.330936074256896973e-01 -8.221179991960525513e-02 -7.269885390996932983e-02 -2.454047948122024536e-01 -1.031712070107460022e-01 1.565526723861694336e-01 -3.698380589485168457e-01 2.696208655834197998e-02 2.644107043743133545e-01 2.138169854879379272e-01 -3.587721884250640869e-01
-4.441574215888977051e-02 -3.563696444034576416e-01 -3.008826449513435364e-02 -1.009765639901161194e-01 -3.202764689922332764e-01 -1.368723362684249878e-01 1.426576673984527588e-01 -7.705897837877273560e-02 4.773939400911331177e-02 2.145617455244064331e-02 1.919998377561569214e-01 -1.977517902851104736e-01 -6.997826695442199707e-02 1.294779032468795776e-01 -2.944822050631046295e-02 2.886315286159515381e-01 -7.737963646650314331e-02 -2.590806782245635986e-01 3.005610108375549316e-01 -6.800374388694763184e-02 3.612533584237098694e-02 7.817020267248153687e-02 -2.849486283957958221e-02 -4.017978161573410034e-02 -9.677195549011230469e-02 -4.879671335220336914e-02 1.855230778455734253e-01 -2.259854823350906372e-01 -2.461183965206146240e-01 1.304578334093093872e-01 3.937112689018249512e-01 1.415270268917083740e-01
-4.204800724983215332e-02 -4.844557493925094604e-02 2.232842445373535156e-01 -8.712932467460632324e-02 -1.154901236295700073e-01 -2.680824995040893555e-01 2.359891235828399658e-01 2.406971901655197144e-01 -2.492710761725902557e-02 -9.422045946121215820e-02 2.307057976722717285e-01 9.812096133828163147e-03 -2.209014594554901123e-01 -8.400881290435791016e-02 -3.944572061300277710e-02 -1.114058792591094971e-01 5.121761932969093323e-02 -1.035904418677091599e-02 1.813433021306991577e-01 -1.879794597625732422e-01 3.834150359034538269e-02 -2.211969941854476929e-01 -9.340365976095199585e-02 1.321547031402587891e-01 -4.386879801750183105e-01 5.205337330698966980e-02 1.484867036342620850e-01 -3.277515769004821777e-01 -1.733661293983459473e-01 2.056717425584793091e-01 2.198114246129989624e-01 -1.188430339097976685e-01
9.958270192146301270e-02 3.419283404946327209e-02 -1.433283686637878418e-01 -1.707501858472824097e-01 -1.162945255637168884e-01 -6.892383843660354614e-02 3.654899597167968750e-01 1.229060292243957520e-01 7.961492985486984253e-02 -7.239015772938728333e-03 -1.835822761058807373e-01 9.967020014300942421e-04 -1.507044304162263870e-02 3.272864967584609985e-02 -3.599555194377899170e-01 7.289905101060867310e-02 7.636715471744537354e-02 -6.012148410081863403e-02 6.464968621730804443e-02 -1.112878546118736267e-01 2.766417562961578369e-01 -3.344647586345672607e-01 -1.441832333803176880e-01 -5.430887266993522644e-02 -1.429427564144134521e-01 -1.363148353993892670e-02 -1.323732174932956696e-02 -3.079035878181457520e-01 -2.963497042655944824e-01 3.299803733825683594e-01 -1.751889586448669434e-01 -1.217815354466438293e-01
-2.281555682420730591e-01 -2.164436578750610352e-01 1.083692833781242371e-01 -1.984027922153472900e-01 -3.580200076103210449e-01 8.480084687471389771e-02 2.025058418512344360e-01 2.493411451578140259e-01 -8.063440024852752686e-02 1.297336071729660034e-02 2.303709983825683594e-01 -2.278137393295764923e-02 6.072032079100608826e-02 -1.273089554160833359e-02 8.424304425716400146e-02 3.753184154629707336e-02 5.996838212013244629e-02 -2.225321978330612183e-01 1.830619573593139648e-02 -1.769647598266601562e-01 7.481268793344497681e-02 -7.411227375268936157e-02 -3.625091016292572021e-01 -2.125673145055770874e-01 -3.018357455730438232e-01 -1.909070312976837158e-01 1.663377135992050171e-01 -7.947374880313873291e-02 -2.642221152782440186e-01 7.139330357313156128e-02 1.451789587736129761e-01 9.406602382659912109e-02
1.170542985200881958e-01 -2.304591834545135498e-01 -1.388254910707473755e-01 -1.899639517068862915e-01 -1.839334219694137573e-01 4.175144806504249573e-02 4.926208853721618652e-01 -1.046899333596229553e-01 -4.931372776627540588e-02 -3.055010922253131866e-02 5.555072799324989319e-02 9.848006814718246460e-02 -8.858444541692733765e-02 -2.182891517877578735e-01 3.385787596926093102e-03 2.263384163379669189e-01 -1.772304475307464600e-01 -1.291507575660943985e-02 -3.244068101048469543e-02 -1.863361299037933350e-01 1.928802728652954102e-01 3.672654181718826294e-02 1.039098203182220459e-01 4.489536955952644348e-02 8.939585834741592407e-02 2.643133699893951416e-01 1.862276643514633179e-01 -2.096364051103591919e-01 -3.290123641490936279e-01 2.764108479022979736e-01 2.076742472127079964e-03 -7.666473090648651123e-02
1.456055641174316406e-01 6.124420091509819031e-02 -4.863902181386947632e-02 -1.823683679103851318e-01 -9.499103762209415436e-03 -9.082453697919845581e-02 2.609604038298130035e-02 -1.620784103870391846e-01 -4.715796113014221191e-01 -1.941277831792831421e-01 -1.219036728143692017e-01 -1.849811375141143799e-01 2.297715544700622559e-01 -2.130935937166213989e-01 1.050988771021366119e-02 -2.570245414972305298e-02 5.107298959046602249e-03 2.184386998414993286e-01 -1.862088777124881744e-02 -2.932841889560222626e-02 2.247589379549026489e-01 -6.277826428413391113e-02 2.304556816816329956e-01 -9.527641534805297852e-02 -2.881756424903869629e-01 -2.147695422172546387e-01 -1.070122048258781433e-02 6.319874525070190430e-02 -2.716516554355621338e-01 3.002794981002807617e-01 1.626385003328323364e-01 -8.198315650224685669e-02
3.549422621726989746e-01 -3.232495486736297607e-01 -7.261887192726135254e-02 -3.994582295417785645e-01 -8.014030009508132935e-02 -1.990952044725418091e-01 1.964743435382843018e-02 -1.224729567766189575e-01 -1.410842239856719971e-01 -1.096269488334655762e-01 9.791786223649978638e-02 -7.411901652812957764e-02 6.264632940292358398e-02 -1.272573024034500122e-01 2.433342635631561279e-01 -1.558880954980850220e-01 1.368431448936462402e-01 -9.245133399963378906e-02 1.211379915475845337e-01 -5.158003419637680054e-02 -1.460464596748352051e-01 -2.349537983536720276e-02 1.630699485540390015e-01 -2.805319428443908691e-02 -1.951731443405151367e-01 -3.906980156898498535e-01 9.732596576213836670e-03 -1.573828905820846558e-01 -1.994996368885040283e-01 -3.393510729074478149e-02 1.863890588283538818e-01 8.625233918428421021e-02
2.212981507182121277e-02 -8.064997941255569458e-02 9.908172488212585449e-02 -1.227770000696182251e-02 -2.874743379652500153e-02 -1.816794574260711670e-01 3.776598274707794189e-01 5.832888931035995483e-02 -6.835959851741790771e-02 -4.013366997241973877e-02 9.112953394651412964e-02 4.169052466750144958e-02 1.534688919782638550e-01 1.616385020315647125e-02 -2.771954238414764404e-01 -1.980138123035430908e-01 4.072193056344985962e-02 1.351101882755756378e-02 3.695622086524963379e-02 5.104146152734756470e-02 6.135733425617218018e-02 -2.207063138484954834e-01 -1.681300401687622070e-01 1.269052326679229736e-01 -2.848282158374786377e-01 -4.016122221946716309e-01 1.244626641273498535e-01 -3.576195836067199707e-01 -6.541532278060913086e-02 1.594944149255752563e-01 1.284814178943634033e-01 -3.351117670536041260e-01
2.204636782407760620e-01 -3.587871193885803223e-01 1.144493930041790009e-02 -1.849715113639831543e-01 -2.876356542110443115e-01 -2.827018201351165771e-01 1.661693751811981201e-01 -3.049006760120391846e-01 -3.054048418998718262e-01 3.982609882950782776e-02 -6.035239621996879578e-02 1.055597811937332153e-01 2.037830948829650879e-01 -2.058277279138565063e-01 -5.667448788881301880e-02 1.370519846677780151e-01 4.128259140998125076e-03 -1.786084175109863281e-01 5.963210389018058777e-02 -2.473527379333972931e-02 2.673727832734584808e-02 1.582866907119750977e-01 -1.225601956248283386e-01 -1.468642055988311768e-01 -2.879079803824424744e-02 -1.172687858343124390e-01 6.890200078487396240e-02 2.164872437715530396e-01 -6.473476439714431763e-02 3.487727046012878418e-02 3.365235924720764160e-01 -7.914441078901290894e-02
-1.780101358890533447e-01 1.378514915704727173e-01 4.737358540296554565e-02 -1.684362143278121948e-01 -8.422086387872695923e-02 -2.666025757789611816e-01 3.874258399009704590e-01 -1.112767383456230164e-01 9.017137927003204823e-04 7.290896773338317871e-02 -1.786000095307826996e-02 3.137346208095550537e-01 1.372287422418594360e-01 -2.948124110698699951e-01 -8.672344684600830078e-02 1.828020215034484863e-01 1.878210902214050293e-02 1.413650661706924438e-01 3.535610623657703400e-03 -1.764416545629501343e-01 1.930282562971115112e-01 6.027935445308685303e-02 1.225946322083473206e-01 1.400049775838851929e-01 4.838399216532707214e-02 1.053072065114974976e-01 2.384396493434906006e-01 -1.369794458150863647e-01 -2.947846651077270508e-01 2.432964146137237549e-01 2.001772522926330566e-01 -1.583658009767532349e-01
3.464222252368927002e-01 -7.741910964250564575e-02 2.371698245406150818e-02 -8.939711004495620728e-02 -1.648699790239334106e-01 -4.684953764081001282e-02 3.679422140121459961e-01 -1.361793428659439087e-01 -1.660991576500236988e-03 -2.651396766304969788e-02 1.342377215623855591e-01 1.551925539970397949e-01 -2.516526281833648682e-01 -1.899977475404739380e-01 5.878153815865516663e-02 2.335769385099411011e-01 -1.396725047379732132e-02 -5.435485765337944031e-02 3.073379397392272949e-01 1.380958259105682373e-01 3.139522671699523926e-02 1.359310895204544067e-01 -1.780704595148563385e-02 -2.261334806680679321e-01 -5.406641587615013123e-02 -2.409843206405639648e-01 1.652235984802246094e-01 -1.201064586639404297e-01 -6.518737226724624634e-02 -3.051741234958171844e-02 1.002962812781333923e-01 -4.199219048023223877e-01
1.139222085475921631e-02 -4.218152165412902832e-02 -3.368175029754638672e-02 -1.024387627840042114e-01 3.525152569636702538e-03 2.136302143335342407e-01 3.348744809627532959e-01 5.407090485095977783e-02 -1.046038195490837097e-01 2.111072242259979248e-01 1.140947937965393066e-01 -6.784715503454208374e-02 2.954048216342926025e-01 9.074046276509761810e-03 -5.768623203039169312e-02 1.236541271209716797e-01 -2.696005813777446747e-02 3.606100976467132568e-01 -2.651311829686164856e-02 3.337807720527052879e-03 1.126135978847742081e-02 -1.819448024034500122e-01 2.051791846752166748e-01 -1.397532820701599121e-01 -8.160553872585296631e-02 -1.438181847333908081e-01 -1.149085909128189087e-01 -9.940057992935180664e-02 -2.710174322128295898e-01 4.520393311977386475e-01 2.884027063846588135e-01 -9.444528073072433472e-02
-6.011973135173320770e-03 -4.774676635861396790e-02 -5.216358974575996399e-02 -2.679722607135772705e-01 -2.642554044723510742e-01 -1.641204580664634705e-02 7.394320517778396606e-02 -8.641848713159561157e-02 1.524779945611953735e-01 8.498842269182205200e-02 -8.984165638685226440e-02 2.725231228396296501e-03 2.359144985675811768e-01 -2.900890409946441650e-01 -3.963515162467956543e-01 2.345859557390213013e-01 -1.394796818494796753e-01 9.813231229782104492e-02 1.600529183633625507e-03 -1.034314185380935669e-01 7.475233171135187149e-03 -4.271931201219558716e-02 4.230288043618202209e-02 6.600535660982131958e-02 -7.089835405349731445e-02 1.613131463527679443e-01 6.359332054853439331e-02 -2.108250111341476440e-01 -4.420440495014190674e-01 1.642891764640808105e-01 -7.864098995923995972e-03 -3.159531950950622559e-01
2.358027994632720947e-01 2.775051444768905640e-02 -1.138802394270896912e-01 -2.104035317897796631e-01 -6.241943314671516418e-02 -1.052197720855474472e-02 4.095699489116668701e-01 2.513541840016841888e-02 -3.897052258253097534e-02 -3.564659273251891136e-03 8.069533854722976685e-02 1.465370953083038330e-01 3.380013406276702881e-01 -5.019404739141464233e-02 -1.206960901618003845e-01 -2.527381107211112976e-02 1.261978298425674438e-01 -5.679887719452381134e-03 -1.608682125806808472e-01 3.255892917513847351e-02 2.267564982175827026e-01 1.558842789381742477e-02 3.788514807820320129e-02 4.388552531599998474e-02 -6.922818720340728760e-02 1.355032473802566528e-01 2.476470768451690674e-01 1.444468460977077484e-02 -5.166817903518676758e-01 3.114822208881378174e-01 -7.430436462163925171e-02 2.005360648036003113e-02
-5.197884514927864075e-02 -9.166191518306732178e-02 1.681129634380340576e-01 -1.171028316020965576e-01 -1.722136735916137695e-01 -5.343150496482849121e-01 3.841656446456909180e-01 2.583221197128295898e-01 -4.756427183747291565e-02 -1.603394299745559692e-01 6.510841846466064453e-02 4.500145092606544495e-03 8.729664236307144165e-02 3.868035599589347839e-02 -8.281042426824569702e-02 7.851760089397430420e-02 8.947729133069515228e-03 -2.074806094169616699e-01 1.306806653738021851e-01 3.749315068125724792e-02 -6.961710751056671143e-02 -2.328699976205825806e-01 7.523221522569656372e-02 1.020890027284622192e-01 -2.967380881309509277e-01 1.295266114175319672e-02 1.791874617338180542e-01 -2.026965022087097168e-01 -1.078209355473518372e-01 8.034972846508026123e-02 1.486193239688873291e-01 -1.572731584310531616e-01
1.421997547149658203e-01 -1.920232027769088745e-01 -8.755737543106079102e-02 1.885409653186798096e-01 -1.016445308923721313e-01 1.590044200420379639e-01 9.500707685947418213e-02 -4.734615795314311981e-03 -2.041507959365844727e-01 2.000284492969512939e-01 1.140401139855384827e-02 2.607103884220123291e-01 -1.752360016107559204e-01 -3.782125413417816162e-01 3.560395911335945129e-02 8.358591049909591675e-02 2.410767525434494019e-01 5.535765364766120911e-02 4.001006484031677246e-03 -1.885236650705337524e-01 1.360104680061340332e-01 -1.210039108991622925e-02 3.546771407127380371e-01 -5.861129239201545715e-02 -2.466660439968109131e-01 -1.207639649510383606e-01 1.333517432212829590e-01 -2.516186237335205078e-01 -2.295283228158950806e-01 1.594249308109283447e-01 1.998505890369415283e-01 -6.368249654769897461e-02
2.284452915191650391e-01 3.010809794068336487e-02 -1.954834014177322388e-01 -5.904016494750976562e-01 -1.373889893293380737e-01 1.333183944225311279e-01 3.421571850776672363e-02 1.183312200009822845e-02 -2.037304453551769257e-02 -1.082066074013710022e-01 1.099229380488395691e-01 3.999293968081474304e-02 -3.103275224566459656e-02 -2.148058861494064331e-01 8.893819525837898254e-03 1.161942929029464722e-01 8.185577578842639923e-03 -7.208041846752166748e-02 1.560785770416259766e-01 3.622900694608688354e-02 1.178156957030296326e-01 1.493863761425018311e-01 1.339555531740188599e-01 2.727054953575134277e-01 -1.942469924688339233e-01 2.242184989154338837e-02 -2.836041711270809174e-02 -4.181024432182312012e-01 -8.536173403263092041e-02 1.626556217670440674e-01 1.099984794855117798e-01 -1.285700798034667969e-01
-1.839465834200382233e-02 -8.414255082607269287e-02 4.290086030960083008e-02 -8.656650781631469727e-02 -9.748603403568267822e-02 -1.911585479974746704e-01 -7.974214851856231689e-02 3.151559829711914062e-01 1.017981581389904022e-02 1.912779361009597778e-02 -1.304810983128845692e-03 1.066075116395950317e-01 7.039744406938552856e-02 -1.265861093997955322e-01 -1.115528196096420288e-01 1.236077211797237396e-02 -9.641160070896148682e-02 -1.193282306194305420e-01 1.627758592367172241e-01 -1.524589657783508301e-01 2.867573499679565430e-01 1.639753282070159912e-01 -1.445467174053192139e-01 8.631689101457595825e-02 -2.710112333297729492e-01 1.876492984592914581e-02 1.652188450098037720e-01 -8.816643059253692627e-02 -2.966789305210113525e-01 7.657595723867416382e-02 5.704051852226257324e-01 -2.173860222101211548e-01
9.866665303707122803e-02 1.223998442292213440e-01 4.510239139199256897e-02 -3.379458785057067871e-01 -9.999380260705947876e-02 1.099930256605148315e-01 1.879772245883941650e-01 -1.157624870538711548e-01 -3.687203824520111084e-01 -1.611039228737354279e-02 -2.094056010246276855e-01 7.029799371957778931e-02 8.206853643059730530e-03 6.212361529469490051e-02 -4.725869372487068176e-02 1.968442499637603760e-01 1.703342348337173462e-01 2.008791267871856689e-02 -9.069854766130447388e-02 -3.021932840347290039e-01 1.745526790618896484e-01 4.412637278437614441e-02 1.134959161281585693e-01 2.150263786315917969e-01 9.950968623161315918e-02 -3.507459163665771484e-02 -9.042752906680107117e-03 -2.970552742481231689e-01 -2.333635687828063965e-01 2.205723971128463745e-01 3.574159145355224609e-01 -8.650284260511398315e-02
1.425339281558990479e-01 -1.963289231061935425e-01 4.220660775899887085e-02 3.498052433133125305e-02 -1.299640089273452759e-01 -2.132495194673538208e-01 2.057532221078872681e-01 1.685257852077484131e-01 2.374788187444210052e-02 -5.577876046299934387e-02 1.824118047952651978e-01 6.494548171758651733e-02 -6.725846230983734131e-02 -1.012077257037162781e-01 -3.770779371261596680e-01 1.031656861305236816e-01 6.617230921983718872e-02 -1.606481075286865234e-01 2.316247373819351196e-01 1.568271368741989136e-01 1.348393410444259644e-01 -8.025786280632019043e-02 -7.205528020858764648e-02 -2.440665364265441895e-01 -2.476086169481277466e-01 1.397426426410675049e-01 1.492092162370681763e-01 -1.917456835508346558e-01 -1.247494891285896301e-01 1.227887868881225586e-01 3.265037238597869873e-01 -3.483403921127319336e-01
1.084718480706214905e-01 -1.917216628789901733e-01 -3.294917047023773193e-01 -2.991678118705749512e-01 -2.737564444541931152e-01 -1.790768802165985107e-01 1.712470203638076782e-01 -1.502668410539627075e-01 1.150875687599182129e-01 2.858628332614898682e-02 -1.708888411521911621e-01 1.977001130580902100e-01 3.682243227958679199e-01 -1.833326965570449829e-01 -3.377312123775482178e-01 3.447415307164192200e-02 8.342505246400833130e-02 -4.683463834226131439e-03 8.464931510388851166e-03 -5.009867250919342041e-02 -5.815596133470535278e-02 -3.251198679208755493e-02 -6.367734074592590332e-02 6.673447787761688232e-02 -3.024797737598419189e-01 6.404782831668853760e-02 -1.122960522770881653e-01 -1.072032526135444641e-01 -2.190846353769302368e-01 1.917595565319061279e-01 -2.339152805507183075e-02 1.286568120121955872e-02
1.786881498992443085e-02 -1.168782338500022888e-01 -3.671082854270935059e-01 -2.234796434640884399e-01 -1.603223383426666260e-01 -2.203566767275333405e-02 3.198354542255401611e-01 -1.668476313352584839e-01 5.676865205168724060e-02 -1.461901366710662842e-01 1.066172048449516296e-01 8.458886295557022095e-03 1.036874875426292419e-01 -4.701647162437438965e-02 -6.959107518196105957e-02 8.296782523393630981e-02 -4.528195783495903015e-02 -1.123815402388572693e-01 1.485638022422790527e-01 4.336951300501823425e-03 4.189333617687225342e-01 -9.465971589088439941e-02 -1.827477291226387024e-02 1.081661656498908997e-01 -2.395183295011520386e-01 -3.181196004152297974e-02 3.156857192516326904e-02 -1.889715343713760376e-01 -1.352006644010543823e-01 4.791468679904937744e-01 5.377080291509628296e-02 7.180628180503845215e-02
-6.350813433527946472e-03 -2.225027531385421753e-01 -4.674454033374786377e-02 -3.028112053871154785e-01 -7.135912030935287476e-02 8.752214163541793823e-02 2.911063134670257568e-01 8.416601456701755524e-03 1.595727056264877319e-01 -7.156235724687576294e-02 -3.707015886902809143e-02 -7.786662131547927856e-02 -3.454304859042167664e-02 -3.054543733596801758e-01 3.992959856986999512e-02 7.170918583869934082e-02 1.436794102191925049e-01 -5.458195134997367859e-02 6.353710591793060303e-02 -1.985811442136764526e-02 -3.554617241024971008e-02 1.513574086129665375e-02 1.737831085920333862e-01 2.995479404926300049e-01 7.108430564403533936e-02 2.551862299442291260e-01 9.110470861196517944e-02 -2.931776940822601318e-01 -3.308620750904083252e-01 2.767612934112548828e-01 3.131314218044281006e-01 -1.474174559116363525e-01
7.846967875957489014e-02 -9.609966538846492767e-03 -1.210622563958168030e-01 -3.126577138900756836e-01 -2.378492802381515503e-01 -2.237027287483215332e-01 2.366402298212051392e-01 -2.213388830423355103e-01 2.430536597967147827e-02 5.700692161917686462e-02 -1.476086974143981934e-01 -5.684212222695350647e-02 3.141415119171142578e-01 -4.414696246385574341e-02 -2.728534936904907227e-01 3.713419139385223389e-01 2.180628478527069092e-02 -6.238606292754411697e-03 -9.639013558626174927e-03 -4.054802656173706055e-01 3.468381986021995544e-02 8.870030753314495087e-03 4.766475409269332886e-02 -6.957668066024780273e-02 -6.714832037687301636e-02 1.061312034726142883e-01 7.713565230369567871e-02 -9.537652879953384399e-02 -1.796041280031204224e-01 5.726567283272743225e-02 -1.514433026313781738e-01 -2.553221881389617920e-01
1.703017652034759521e-01 -1.165349110960960388e-01 -7.708373665809631348e-02 -1.110974475741386414e-01 -1.465483307838439941e-01 -1.610996723175048828e-01 2.627086341381072998e-01 -1.707605868577957153e-01 -1.999413818120956421e-01 2.398792356252670288e-01 -1.075446158647537231e-01 1.033296510577201843e-01 1.780409961938858032e-01 -3.443263005465269089e-03 -4.241485521197319031e-02 2.026317268610000610e-01 1.240882724523544312e-01 -1.820084154605865479e-01 1.478224098682403564e-01 -1.418632268905639648e-01 3.064728900790214539e-02 2.125144600868225098e-01 -1.204618364572525024e-01 -2.952273353002965450e-04 -1.464496701955795288e-01 -3.708658516407012939e-01 -1.089417636394500732e-01 1.295273751020431519e-01 -1.848029345273971558e-01 3.426229208707809448e-02 4.743652045726776123e-01 -9.994158521294593811e-03
2.377818673849105835e-01 -3.473131656646728516e-01 6.087123602628707886e-02 -1.005330681800842285e-01 -9.777542948722839355e-02 -1.015644147992134094e-01 3.120004534721374512e-01 -1.327794194221496582e-01 -1.074475198984146118e-01 1.146029531955718994e-01 -7.804042100906372070e-02 1.973792612552642822e-01 4.692479595541954041e-02 -2.004424780607223511e-01 -2.977821417152881622e-02 2.556356191635131836e-01 -7.555589824914932251e-02 -1.108125820755958557e-01 1.597958244383335114e-02 -2.545413374900817871e-01 1.617590039968490601e-01 -8.347403258085250854e-02 -7.829745300114154816e-03 -2.914259582757949829e-02 -2.169535756111145020e-01 -3.427920341491699219e-01 -7.930040010251104832e-04 1.702624410390853882e-01 -1.830863207578659058e-01 -9.509920328855514526e-02 3.668372035026550293e-01 -8.971878886222839355e-02
1.311090737581253052e-01 -2.402467429637908936e-01 9.875421226024627686e-02 -4.247269034385681152e-01 -2.481047362089157104e-01 -1.898960918188095093e-01 3.898556828498840332e-01 7.504177093505859375e-02 5.424243211746215820e-02 1.417813003063201904e-01 1.167465969920158386e-01 2.266354672610759735e-02 2.116148918867111206e-01 7.724957913160324097e-02 3.097900450229644775e-01 -1.946170255541801453e-02 -6.119462847709655762e-02 -1.501432657241821289e-01 1.421309113502502441e-01 -1.251008510589599609e-01 -2.860494889318943024e-03 3.030442297458648682e-01 -7.287992537021636963e-02 2.104639261960983276e-02 -7.765434682369232178e-02 -1.080938056111335754e-02 1.149374246597290039e-01 -3.831087425351142883e-02 -1.414026468992233276e-01 -1.263581588864326477e-02 2.306723147630691528e-01 -2.037149369716644287e-01
1.466717422008514404e-01 -1.821732670068740845e-01 -3.885917365550994873e-02 -3.697190880775451660e-01 -1.896942257881164551e-01 -6.832086364738643169e-04 2.217899858951568604e-01 -2.432126253843307495e-01 2.083386927843093872e-01 -4.644512012600898743e-02 -1.182002797722816467e-01 -1.064839810132980347e-01 3.769893944263458252e-01 -1.785130351781845093e-01 2.992729283869266510e-02 3.041299283504486084e-01 -1.691694557666778564e-02 1.835138648748397827e-01 -3.529250621795654297e-02 -1.588013172149658203e-01 -9.540110081434249878e-02 -1.472980994731187820e-02 7.866770774126052856e-02 -5.582438781857490540e-02 -2.156585156917572021e-01 1.497477889060974121e-01 1.026164889335632324e-01 -2.738410830497741699e-01 -2.623147070407867432e-01 1.047200039029121399e-01 9.734703600406646729e-02 4.202044010162353516e-02
-1.662648618221282959e-01 1.437251269817352295e-01 1.516622900962829590e-01 -2.180109769105911255e-01 -5.394389852881431580e-02 -5.902288481593132019e-02 2.471867799758911133e-01 2.955542206764221191e-01 -3.462560474872589111e-01 3.094151243567466736e-02 -2.740055136382579803e-02 -8.383740484714508057e-02 6.067904084920883179e-02 -2.044617533683776855e-01 1.213463097810745239e-01 -3.427207702770829201e-04 5.994638055562973022e-02 -3.293054997920989990e-01 1.773449033498764038e-01 -5.746709555387496948e-02 5.511555448174476624e-02 -2.062055915594100952e-01 1.733976453542709351e-01 -1.458300799131393433e-01 -1.528848856687545776e-01 -3.391318768262863159e-02 5.099415406584739685e-02 -1.153359785676002502e-01 -1.697222143411636353e-01 3.791116774082183838e-01 2.311852276325225830e-01 -1.655129790306091309e-01
9.535655379295349121e-02 -3.104021847248077393e-01 5.031776614487171173e-03 -1.337396800518035889e-01 -1.887628287076950073e-01 -2.677785456180572510e-01 3.674110770225524902e-01 -1.113449633121490479e-01 -1.200148910284042358e-01 1.390718221664428711e-01 -5.130951851606369019e-02 3.656975328922271729e-01 7.862317562103271484e-02 -1.211511418223381042e-01 -3.490796685218811035e-02 2.535822391510009766e-01 1.007011439651250839e-02 3.823943436145782471e-02 8.538461476564407349e-02 -1.449403315782546997e-01 -1.763748563826084137e-02 2.779534161090850830e-01 1.685789972543716431e-01 -1.063469350337982178e-01 -2.336699813604354858e-01 -2.826505601406097412e-01 2.302351035177707672e-02 9.904921799898147583e-02 -1.786623001098632812e-01 1.876316964626312256e-02 1.569036692380905151e-01 -1.286182701587677002e-01
1.018584519624710083e-01 -2.411006391048431396e-01 4.087971895933151245e-02 -2.967660427093505859e-01 -3.725325167179107666e-01 -5.244148150086402893e-02 3.998493552207946777e-01 2.545398175716400146e-01 7.279807236045598984e-03 -1.375202387571334839e-01 5.979677289724349976e-02 1.242505237460136414e-01 2.873772978782653809e-01 4.783687740564346313e-02 2.168947309255599976e-01 -3.129822015762329102e-02 -8.296348154544830322e-02 2.188220061361789703e-02 8.169373124837875366e-02 -2.241321951150894165e-01 4.663603007793426514e-02 1.431120485067367554e-01 -1.620033532381057739e-01 -1.726762056350708008e-01 -1.305682491511106491e-02 -3.491928055882453918e-02 -2.364128641784191132e-02 3.453611209988594055e-02 -1.581391692161560059e-02 1.282491683959960938e-01 1.687839776277542114e-01 -3.366918265819549561e-01
2.487713694572448730e-01 -9.642944484949111938e-02 -2.357308939099311829e-02 4.866388812661170959e-02 -7.181426137685775757e-02 3.576405718922615051e-02 1.257231682538986206e-01 2.328832633793354034e-03 3.453790023922920227e-02 1.505075246095657349e-01 -1.754359900951385498e-01 9.114062041044235229e-02 2.106448411941528320e-01 3.572129830718040466e-02 -1.969148069620132446e-01 3.888428583741188049e-02 3.646264374256134033e-01 -7.569690048694610596e-02 -6.362798064947128296e-02 -1.146628931164741516e-01 4.005548655986785889e-01 -8.618131279945373535e-03 -4.565291851758956909e-02 1.090960875153541565e-01 -3.370562493801116943e-01 4.224154725670814514e-02 1.228018850088119507e-01 -3.157460391521453857e-01 -3.565521836280822754e-01 2.140382528305053711e-01 -2.861717157065868378e-02 -1.430615782737731934e-01
4.652191996574401855e-01 -9.370571374893188477e-02 1.287160441279411316e-03 2.535357140004634857e-02 -3.376598358154296875e-01 1.072692722082138062e-01 1.329119205474853516e-01 2.405334264039993286e-01 -3.627665340900421143e-01 2.275537401437759399e-01 -1.691327095031738281e-01 7.701112329959869385e-02 -4.347784817218780518e-02 -8.574816584587097168e-02 -8.661895059049129486e-03 2.739091217517852783e-01 -9.282142668962478638e-02 -1.902486979961395264e-01 -2.970422059297561646e-02 -5.810986459255218506e-02 5.519117787480354309e-02 -1.412954777479171753e-01 7.484040409326553345e-02 -1.028065904974937439e-01 -9.041550755500793457e-02 1.252454612404108047e-02 -1.310483962297439575e-01 6.533980369567871094e-02 -2.667080760002136230e-01 2.617100179195404053e-01 1.148380115628242493e-01 -1.943986630067229271e-03
1.308727264404296875e-01 -3.025294244289398193e-01 2.486126273870468140e-01 -2.213119417428970337e-01 -3.348864018917083740e-01 -1.452253758907318115e-01 2.148771733045578003e-01 -5.156064778566360474e-02 -5.918867886066436768e-03 1.564032584428787231e-01 -9.740915894508361816e-02 -2.759411558508872986e-02 -3.832775726914405823e-02 -1.393882632255554199e-01 -2.897152006626129150e-01 1.388107091188430786e-01 -1.189625561237335205e-01 3.983892500400543213e-01 3.192112967371940613e-02 -8.381077647209167480e-02 1.915125250816345215e-01 2.121948078274726868e-02 -3.321155672892928123e-03 -2.305685877799987793e-01 -5.258434917777776718e-03 1.944372653961181641e-01 4.550408106297254562e-03 -1.350606679916381836e-01 1.446862965822219849e-01 2.836827635765075684e-01 9.951604157686233521e-02 -3.200082480907440186e-02
2.327006757259368896e-01 -4.044266417622566223e-02 -1.289773434400558472e-01 -2.887593805789947510e-01 -4.115135595202445984e-02 -1.200884282588958740e-01 3.305237591266632080e-01 7.592132687568664551e-02 -1.129994615912437439e-01 -1.932991743087768555e-01 1.255915164947509766e-01 3.382219374179840088e-01 -1.049658879637718201e-01 -1.126706302165985107e-01 6.354505568742752075e-02 -2.165660560131072998e-01 -1.483017802238464355e-01 -2.082614153623580933e-01 5.133715644478797913e-02 3.794228658080101013e-02 2.176286280155181885e-01 1.215730085968971252e-01 9.542483836412429810e-02 1.764261573553085327e-01 -4.047835990786552429e-02 -1.889292150735855103e-01 -1.600228622555732727e-02 -2.337843775749206543e-01 -1.742396950721740723e-01 3.438147902488708496e-01 1.183638498187065125e-01 -1.774350851774215698e-01
8.274847269058227539e-02 2.208942770957946777e-01 -6.146175786852836609e-03 -4.736805856227874756e-01 -1.129690408706665039e-01 -2.023877575993537903e-02 3.658312261104583740e-01 2.247395180165767670e-02 1.283889561891555786e-01 5.189890041947364807e-02 6.004999205470085144e-02 1.871827393770217896e-01 -1.607498228549957275e-01 4.143800213932991028e-02 -2.041856199502944946e-01 2.312901020050048828e-01 1.899784803390502930e-01 -1.539704762399196625e-02 4.976522177457809448e-02 -1.141323968768119812e-01 4.059411957859992981e-02 1.863411515951156616e-01 5.687966570258140564e-02 9.196440875530242920e-02 -9.707763791084289551e-03 3.513017669320106506e-02 6.643635034561157227e-02 -2.987769842147827148e-01 1.962207071483135223e-02 3.465333878993988037e-01 1.824490278959274292e-01 -2.078697830438613892e-01
8.053407073020935059e-02 -3.003778457641601562e-01 1.377001553773880005e-01 -1.880409196019172668e-02 -3.571375906467437744e-01 2.890494167804718018e-01 1.959629952907562256e-01 -9.773058444261550903e-02 -5.522285029292106628e-02 2.122901976108551025e-01 8.849287033081054688e-02 1.603246927261352539e-01 9.188567847013473511e-02 -2.061073333024978638e-01 -1.448860019445419312e-01 -1.266428176313638687e-02 1.916460096836090088e-01 2.791737392544746399e-02 2.395644485950469971e-01 -3.245212435722351074e-01 2.721613645553588867e-01 -1.469824910163879395e-01 1.366737298667430878e-03 -1.567865759134292603e-01 -6.852899491786956787e-02 3.794411662966012955e-03 1.350333243608474731e-01 -1.335302442312240601e-01 1.621835231781005859e-01 2.489328384399414062e-01 -2.163825556635856628e-02 -1.456339508295059204e-01
2.712771296501159668e-01 9.894917905330657959e-02 1.922467797994613647e-01 7.542295753955841064e-02 -5.180980637669563293e-02 -3.031653761863708496e-01 8.302639424800872803e-02 4.619641602039337158e-01 -7.678133994340896606e-02 -3.899254649877548218e-02 9.775219112634658813e-02 -1.409905254840850830e-01 -3.120867768302559853e-03 -1.094944849610328674e-01 -8.651644736528396606e-02 1.318973600864410400e-01 9.310535341501235962e-02 -1.099805608391761780e-01 2.109224945306777954e-01 -1.623939722776412964e-01 -2.239087410271167755e-02 -1.084063202142715454e-01 -1.481392085552215576e-01 1.730645447969436646e-01 -3.351080715656280518e-01 8.943846076726913452e-02 8.668833225965499878e-02 -3.022175133228302002e-01 -2.491026073694229126e-01 1.987980157136917114e-01 8.896383643150329590e-02 -3.055441938340663910e-02
5.585072934627532959e-02 9.164600074291229248e-02 -8.356373757123947144e-03 -3.166786432266235352e-01 -1.808791160583496094e-01 -2.632641196250915527e-01 -5.339308641850948334e-03 -4.232257604598999023e-02 -1.514412760734558105e-01 -2.279625833034515381e-01 6.342268735170364380e-02 2.866484224796295166e-01 -1.139504984021186829e-01 -1.659234464168548584e-01 3.936760127544403076e-02 -1.624210327863693237e-01 6.141361221671104431e-02 2.101135104894638062e-01 2.121958285570144653e-01 -1.502112299203872681e-01 1.194568350911140442e-01 -3.096990585327148438e-01 -1.615581661462783813e-01 -8.150602132081985474e-02 -8.297218382358551025e-02 -1.195372790098190308e-01 1.070819720625877380e-01 -1.774721592664718628e-01 -3.790447711944580078e-01 2.512716054916381836e-01 -9.036771208047866821e-02 -1.311182528734207153e-01
8.720843493938446045e-02 -1.940198987722396851e-02 8.897617459297180176e-02 1.553353220224380493e-01 -1.913401186466217041e-01 1.180308032780885696e-02 1.562020778656005859e-01 7.320676930248737335e-03 -1.667883098125457764e-01 -4.604020342230796814e-02 -1.905215382575988770e-01 2.172756753861904144e-02 3.159818351268768311e-01 1.882599480450153351e-02 -3.681765869259834290e-02 1.770772226154804230e-02 2.089955210685729980e-01 -1.944317668676376343e-01 5.453973636031150818e-02 4.995292797684669495e-02 5.913853645324707031e-02 -2.631677985191345215e-01 -3.572285547852516174e-02 -6.630096584558486938e-02 -3.559452295303344727e-01 -9.591376781463623047e-02 1.640595495700836182e-01 1.720994710922241211e-01 -1.357227861881256104e-01 3.871394395828247070e-01 4.002572298049926758e-01 -2.094748318195343018e-01
4.324641078710556030e-02 2.550938129425048828e-01 -8.423484861850738525e-02 -3.919955193996429443e-01 -1.143489331007003784e-01 6.350874155759811401e-02 1.555005759000778198e-01 1.136666163802146912e-02 -3.393675386905670166e-02 1.204498484730720520e-01 1.136781051754951477e-01 4.653033241629600525e-02 -3.877457231283187866e-02 -1.766853407025337219e-02 -1.893749684095382690e-01 1.984066367149353027e-01 1.221391707658767700e-01 -2.460320740938186646e-01 1.204638406634330750e-01 -1.172549873590469360e-01 -5.038222763687372208e-03 -5.499276518821716309e-02 2.414555698633193970e-01 -2.123620510101318359e-01 -3.658042550086975098e-01 4.574438557028770447e-02 -3.552969172596931458e-02 1.006302610039710999e-01 -2.790334522724151611e-01 3.151430487632751465e-01 8.734109252691268921e-02 -2.843157947063446045e-01
1.905618309974670410e-01 -2.984040975570678711e-01 -5.932598933577537537e-02 -3.000183403491973877e-01 -1.070525683462619781e-02 -2.373453043401241302e-02 4.210229814052581787e-01 -1.816199868917465210e-01 7.805644720792770386e-02 2.002249062061309814e-01 -1.065731495618820190e-01 -2.801632508635520935e-03 3.582120239734649658e-01 -4.304353520274162292e-02 -1.875060796737670898e-01 2.587014436721801758e-01 9.066384285688400269e-02 1.914332509040832520e-01 8.385356515645980835e-02 4.671834036707878113e-02 -6.904138624668121338e-02 7.057760655879974365e-02 1.739452220499515533e-02 -1.507230848073959351e-02 -1.194817870855331421e-01 1.895116716623306274e-01 1.632458269596099854e-01 -1.390056610107421875e-01 -2.862983345985412598e-01 1.777834594249725342e-01 6.282119452953338623e-02 4.841114208102226257e-02
1.337523162364959717e-01 1.940274834632873535e-01 1.562344729900360107e-01 -2.669814825057983398e-01 -1.552087441086769104e-02 -9.789559245109558105e-02 2.601973414421081543e-01 9.005707502365112305e-02 -6.735680252313613892e-02 7.900471240282058716e-02 1.633383333683013916e-01 -1.478967368602752686e-01 1.280160993337631226e-01 -7.230739295482635498e-02 -1.576431095600128174e-01 -1.158528402447700500e-01 -1.127784922719001770e-01 6.849625706672668457e-02 4.476721212267875671e-02 5.594808235764503479e-02 -1.545301377773284912e-01 -2.991423010826110840e-01 -1.711045950651168823e-01 9.839455038309097290e-02 -1.962768584489822388e-01 -1.717153936624526978e-01 7.431570440530776978e-03 -4.799112975597381592e-01 -1.961710155010223389e-01 9.016668796539306641e-02 1.232482120394706726e-01 -3.299448788166046143e-01
1.600231081247329712e-01 8.240143768489360809e-03 -2.819501161575317383e-01 -3.104978203773498535e-01 -1.905808225274085999e-02 1.433200836181640625e-01 1.426877677440643311e-01 -7.581353932619094849e-02 -1.296097878366708755e-02 2.904712557792663574e-01 9.603711962699890137e-02 -2.497071959078311920e-02 1.036754399538040161e-01 -1.671713441610336304e-01 -7.691808044910430908e-02 1.724893301725387573e-01 2.069449275732040405e-01 4.530651122331619263e-02 6.126570515334606171e-03 -4.550418816506862640e-03 1.068018227815628052e-01 -2.760573923587799072e-01 1.084839478135108948e-01 -3.650639578700065613e-02 -7.973682880401611328e-02 1.584307849407196045e-01 3.820815384387969971e-01 -9.578979760408401489e-02 -2.254448384046554565e-01 2.999807596206665039e-01 2.177295684814453125e-01 -2.493257522583007812e-01
2.813997864723205566e-01 -2.865948081016540527e-01 4.750795662403106689e-02 -1.054802313446998596e-01 -1.968277990818023682e-01 -1.384830921888351440e-01 1.431895047426223755e-01 -9.038227796554565430e-02 -1.784470230340957642e-01 1.130213588476181030e-01 7.647272944450378418e-02 1.534153223037719727e-01 -8.750626444816589355e-02 -1.216664910316467285e-01 2.244623154401779175e-01 1.864562332630157471e-01 4.506968334317207336e-02 7.104813307523727417e-02 2.995049953460693359e-01 2.538896501064300537e-01 3.414052724838256836e-02 -1.667737402021884918e-02 2.284923046827316284e-01 2.156446315348148346e-02 -4.045178890228271484e-01 -3.166078329086303711e-01 -5.091390013694763184e-02 2.034160308539867401e-02 -1.518804877996444702e-01 9.585479274392127991e-03 1.237720847129821777e-01 -1.907159835100173950e-01
-4.088694602251052856e-02 -1.395303159952163696e-01 9.055807441473007202e-02 -1.805777549743652344e-01 -1.395897716283798218e-01 -1.997637450695037842e-01 2.738530337810516357e-01 3.533466458320617676e-01 -6.020066887140274048e-02 1.813901662826538086e-01 5.925540253520011902e-02 -1.710636168718338013e-01 -1.127550750970840454e-01 1.830869354307651520e-02 -2.295183241367340088e-01 -1.734163314104080200e-01 2.221658080816268921e-01 2.364049702882766724e-01 1.238134503364562988e-01 -1.219467446208000183e-01 8.050046116113662720e-02 -5.794659256935119629e-02 5.766258761286735535e-02 1.087391227483749390e-01 -1.404417008161544800e-01 3.105166256427764893e-01 2.671524286270141602e-01 -1.953304708003997803e-01 6.194189935922622681e-02 3.498782813549041748e-01 -2.966766990721225739e-02 -2.180363796651363373e-02
4.294328764081001282e-02 -1.908074468374252319e-01 -2.890791371464729309e-02 -3.508326709270477295e-01 -1.991968899965286255e-01 3.190216422080993652e-02 2.988735437393188477e-01 -1.458544582128524780e-01 2.230385988950729370e-01 -9.509169310331344604e-02 -9.014787524938583374e-02 8.936773240566253662e-02 4.113323986530303955e-01 -1.746439188718795776e-01 -5.889355763792991638e-02 2.675845026969909668e-01 1.821043044328689575e-01 6.788411736488342285e-02 1.702440083026885986e-01 -2.464064806699752808e-01 -4.994079843163490295e-02 -4.771057143807411194e-02 -1.350073516368865967e-01 -3.430279344320297241e-02 -2.691521346569061279e-01 3.736026585102081299e-02 -2.084698155522346497e-02 6.361438333988189697e-02 -2.470061779022216797e-01 2.104267477989196777e-01 -3.280907496809959412e-02 -2.312969788908958435e-02
1.657576858997344971e-01 1.415969133377075195e-01 -2.122931741178035736e-02 -2.322722077369689941e-01 -1.921177059412002563e-01 1.318664848804473877e-01 4.098048508167266846e-01 2.807801589369773865e-02 1.916493326425552368e-01 3.276916444301605225e-01 -9.361749887466430664e-02 1.856199353933334351e-01 2.426133304834365845e-01 -9.466714411973953247e-02 -2.204048782587051392e-01 1.096740141510963440e-01 8.910688757896423340e-02 2.126618921756744385e-01 -2.450530789792537689e-02 -1.868675798177719116e-01 3.415343537926673889e-02 4.163374751806259155e-02 -2.513797953724861145e-02 -6.741033494472503662e-02 -1.500512957572937012e-01 -3.435325250029563904e-02 -3.522110357880592346e-02 -2.272419184446334839e-01 -3.824397623538970947e-01 1.987155526876449585e-01 -1.410273462533950806e-02 2.114484552294015884e-03
1.071514263749122620e-01 2.992868423461914062e-03 4.181436821818351746e-02 -1.834523826837539673e-01 1.759459264576435089e-02 -1.168901994824409485e-01 4.446120560169219971e-01 1.479628086090087891e-01 -2.241375148296356201e-01 -1.999799311161041260e-01 6.724244449287652969e-03 -7.550822943449020386e-02 1.851078309118747711e-02 -2.262393981218338013e-01 -1.186624243855476379e-01 -1.816012859344482422e-01 2.145010977983474731e-01 -1.415683142840862274e-02 8.975409716367721558e-02 -6.305024959146976471e-03 -7.912519574165344238e-02 -3.606539964675903320e-01 -6.424814462661743164e-02 1.272873580455780029e-01 -5.803476087749004364e-03 -2.572488784790039062e-01 -6.332614272832870483e-02 -3.573365807533264160e-01 -8.021650463342666626e-02 4.151347093284130096e-03 2.687537670135498047e-01 -1.934897750616073608e-01
2.147685885429382324e-01 -2.065909802913665771e-01 2.087666094303131104e-01 -1.483024358749389648e-01 -1.708752512931823730e-01 -3.295466601848602295e-01 1.144348308444023132e-01 7.870160788297653198e-02 -1.817680895328521729e-02 -5.131989717483520508e-02 3.295551240444183350e-02 1.404516696929931641e-01 4.900208488106727600e-02 -3.538504242897033691e-01 -1.726243495941162109e-01 -1.480240002274513245e-02 -4.300400987267494202e-02 -7.078456133604049683e-02 1.211909949779510498e-02 1.739725321531295776e-01 9.948092699050903320e-02 -2.660874724388122559e-01 -2.344673275947570801e-01 8.430906571447849274e-03 -3.309887051582336426e-01 -2.869331464171409607e-02 1.645593792200088501e-01 -1.974285244941711426e-01 -1.933299452066421509e-01 -6.675257533788681030e-02 2.661065757274627686e-01 -2.121900916099548340e-01
1.843843795359134674e-02 -5.203626118600368500e-03 2.701505646109580994e-02 -7.402717322111129761e-02 -1.673453450202941895e-01 -2.711047232151031494e-01 4.530057776719331741e-03 2.393661290407180786e-01 -6.175600737333297729e-02 -2.125355787575244904e-02 2.959844842553138733e-02 -5.605221539735794067e-02 -9.215605258941650391e-02 -2.304707318544387817e-01 -7.458625733852386475e-02 -1.005468964576721191e-01 7.045745104551315308e-02 -1.398494839668273926e-01 5.765720084309577942e-02 -1.680365800857543945e-01 1.203144493047147989e-04 -2.147481292486190796e-01 3.024952672421932220e-02 1.757658720016479492e-01 -5.872721076011657715e-01 -5.469335615634918213e-02 1.097230389714241028e-01 -3.139625787734985352e-01 -2.594160139560699463e-01 1.489725112915039062e-01 1.937562227249145508e-01 -1.717790216207504272e-01
1.408051103353500366e-01 -1.418725997209548950e-01 -1.394337564706802368e-01 -3.726856708526611328e-01 -1.201519817113876343e-01 3.468077629804611206e-02 3.449116647243499756e-01 -1.199157834053039551e-01 -3.491060342639684677e-03 -1.466774381697177887e-02 9.677100926637649536e-02 7.621683180332183838e-02 3.080239705741405487e-02 -2.264035940170288086e-01 1.415180712938308716e-01 -1.087144762277603149e-01 2.627046704292297363e-01 -1.569013297557830811e-01 -1.677488833665847778e-01 -2.206082344055175781e-01 1.002144590020179749e-01 -1.564288288354873657e-01 2.299472093582153320e-01 7.347282767295837402e-02 -1.741884350776672363e-01 2.005213648080825806e-01 6.030010432004928589e-02 -1.645442396402359009e-01 -1.887747347354888916e-01 2.873771488666534424e-01 -5.296317115426063538e-02 -2.603032588958740234e-01
1.644425690174102783e-01 3.686009673401713371e-03 7.503291219472885132e-02 -2.341699041426181793e-02 8.230590075254440308e-02 -6.756040453910827637e-02 1.633137762546539307e-01 -1.210246309638023376e-01 -2.660537138581275940e-02 -1.796891987323760986e-01 1.887211352586746216e-01 2.140373438596725464e-01 4.514672234654426575e-02 -1.699442416429519653e-01 -2.822972238063812256e-01 -2.095025219023227692e-02 -2.512119412422180176e-01 -5.852257087826728821e-02 1.792604327201843262e-01 -3.310099542140960693e-01 2.108560353517532349e-01 -1.208759024739265442e-01 8.313306421041488647e-02 1.047212351113557816e-02 -2.944589555263519287e-01 8.013409376144409180e-02 1.231240667402744293e-02 -1.561384201049804688e-01 -2.284211814403533936e-01 3.723053932189941406e-01 2.396021932363510132e-01 -2.201243788003921509e-01
1.230623126029968262e-01 1.013780832290649414e-01 -3.454958274960517883e-02 1.463619619607925415e-01 -2.190311551094055176e-01 4.741830378770828247e-02 2.864003181457519531e-01 2.676788270473480225e-01 -4.061309248208999634e-02 9.825305640697479248e-02 1.077858656644821167e-01 -9.170608222484588623e-02 8.284629881381988525e-02 -1.123500540852546692e-01 -3.446843102574348450e-02 1.437428891658782959e-01 3.458957672119140625e-01 -2.107561528682708740e-01 9.361355751752853394e-02 6.002476066350936890e-02 3.171598911285400391e-01 -1.281798817217350006e-02 5.570347607135772705e-02 -1.783470660448074341e-01 -9.573856368660926819e-03 -5.035148561000823975e-02 8.250673115253448486e-02 4.632978141307830811e-02 -4.092653691768646240e-01 2.684373259544372559e-01 2.416457235813140869e-01 -2.318869680166244507e-01
-1.582064032554626465e-01 2.825071848928928375e-02 3.959513083100318909e-02 -2.565197050571441650e-01 -1.177889779210090637e-01 -1.102252081036567688e-01 8.878026902675628662e-02 8.432824909687042236e-02 2.552429139614105225e-01 1.427756249904632568e-01 2.794157154858112335e-02 6.788907945156097412e-02 1.058684363961219788e-01 -3.902914226055145264e-01 -6.621801853179931641e-02 -9.180549532175064087e-03 -2.138249762356281281e-02 3.038311004638671875e-01 1.524510681629180908e-01 -7.027485221624374390e-02 2.147967815399169922e-01 -1.251461450010538101e-03 2.252252101898193359e-01 4.381059855222702026e-02 -6.934855133295059204e-02 8.856861293315887451e-02 -6.859970092773437500e-02 -3.121806681156158447e-01 -1.785894483327865601e-01 4.494923055171966553e-01 1.717870533466339111e-01 -9.411249309778213501e-02
2.184439003467559814e-01 -1.476049572229385376e-01 8.077125996351242065e-02 -7.997174561023712158e-02 -2.663549184799194336e-01 -3.701560795307159424e-01 -9.938843548297882080e-02 -3.010966256260871887e-02 9.444274008274078369e-02 -1.365697234869003296e-01 1.981687237275764346e-04 -3.347508981823921204e-02 -1.226597279310226440e-01 -5.106219649314880371e-02 2.573799788951873779e-01 2.389749046415090561e-03 -4.842958971858024597e-02 9.417807310819625854e-02 1.141285300254821777e-01 -1.497670859098434448e-01 -1.294569373130798340e-01 -2.109165191650390625e-01 6.594140827655792236e-02 -9.012199938297271729e-02 -2.066650688648223877e-01 -1.442743986845016479e-01 2.536021769046783447e-01 -3.058162033557891846e-01 -3.365186452865600586e-01 3.108219206333160400e-01 1.070523411035537720e-01 -1.522247940301895142e-01
1.634699702262878418e-01 -1.977491527795791626e-01 2.272564545273780823e-02 -1.051257848739624023e-01 -4.370017559267580509e-04 6.795277819037437439e-03 1.190505251288414001e-01 7.166853547096252441e-02 -1.235995218157768250e-01 -2.526953220367431641e-01 -2.763240337371826172e-01 -1.311702281236648560e-01 -5.648737773299217224e-02 2.211250513792037964e-01 -1.191694755107164383e-02 1.155567020177841187e-01 9.224278479814529419e-02 1.757983416318893433e-01 7.385537028312683105e-02 -2.219458222389221191e-01 3.517432510852813721e-01 -2.405827939510345459e-01 2.355462014675140381e-01 8.138342201709747314e-02 -2.436020970344543457e-01 -4.943731427192687988e-02 -5.066133663058280945e-02 -2.368886619806289673e-01 -1.428147554397583008e-01 3.899256587028503418e-01 6.483463197946548462e-02 -1.732827723026275635e-01
9.783500432968139648e-02 1.013873331248760223e-02 7.641077972948551178e-03 -3.776234388351440430e-01 -7.720315456390380859e-02 -9.250493347644805908e-02 4.041358232498168945e-01 -1.100310534238815308e-01 -5.734036117792129517e-02 1.551142036914825439e-01 -1.251914501190185547e-01 3.326999396085739136e-02 3.810969591140747070e-01 -1.316273808479309082e-01 -3.525135293602943420e-02 2.303047627210617065e-01 -2.482192777097225189e-02 1.186038032174110413e-01 1.659822762012481689e-01 -1.416909992694854736e-01 -1.026346534490585327e-01 8.200335502624511719e-02 -1.600151658058166504e-01 -6.609459221363067627e-02 -2.170122601091861725e-02 1.715094000101089478e-01 6.568901985883712769e-02 -1.613992303609848022e-01 -3.411782383918762207e-01 2.963432967662811279e-01 -3.089902363717556000e-02 1.475690305233001709e-01
1.183730959892272949e-01 8.459319919347763062e-02 1.585702225565910339e-02 -4.089659452438354492e-01 -1.165948063135147095e-01 -1.928182691335678101e-02 2.999717593193054199e-01 1.284250803291797638e-02 -1.328267455101013184e-01 1.072877049446105957e-01 1.069565340876579285e-01 1.628175824880599976e-01 -7.923742383718490601e-02 2.583448030054569244e-02 -1.021307036280632019e-01 -3.781059011816978455e-02 2.474386245012283325e-01 -2.269481420516967773e-01 -3.964433819055557251e-02 1.749635487794876099e-02 -1.991715431213378906e-01 5.803286656737327576e-02 1.501280963420867920e-01 1.862806826829910278e-01 -2.536128461360931396e-01 2.038077861070632935e-01 -1.031534150242805481e-01 -1.755145192146301270e-01 -2.032630741596221924e-01 3.134110867977142334e-01 2.620164752006530762e-01 -2.256558388471603394e-01
1.945662647485733032e-01 9.521005302667617798e-02 9.701180458068847656e-02 -2.264009863138198853e-01 1.170764192938804626e-01 1.249458715319633484e-01 1.998775303363800049e-01 -4.190790653228759766e-02 -1.890069544315338135e-01 1.094259545207023621e-01 2.466682493686676025e-01 -8.125015534460544586e-03 1.930891573429107666e-01 -3.541448116302490234e-01 -2.642868645489215851e-02 1.869420260190963745e-01 1.887825317680835724e-02 -5.904199928045272827e-02 9.322840720415115356e-02 -4.010640829801559448e-02 9.093180298805236816e-02 -1.429834663867950439e-01 2.287822961807250977e-01 -2.423162013292312622e-02 -1.209478974342346191e-01 2.556653320789337158e-01 2.713961601257324219e-01 2.826756983995437622e-02 -3.064361512660980225e-01 2.250735312700271606e-01 3.065391480922698975e-01 -1.602143347263336182e-01
1.618209034204483032e-01 -4.510762542486190796e-02 -5.685057118535041809e-02 6.328081339597702026e-02 -2.091086506843566895e-01 2.225348912179470062e-02 2.713375389575958252e-01 1.025573015213012695e-01 -4.443045705556869507e-02 -4.583495855331420898e-02 8.287388086318969727e-02 -1.863839030265808105e-01 2.393073290586471558e-01 -1.615655720233917236e-01 6.230077240616083145e-03 -1.243952065706253052e-01 3.806078433990478516e-01 -3.437908291816711426e-01 1.736310571432113647e-01 8.392568677663803101e-02 3.014491200447082520e-01 -1.114676296710968018e-01 -5.326211452484130859e-02 -4.516168311238288879e-02 -1.864425837993621826e-01 -3.604260459542274475e-02 1.080909073352813721e-01 2.212104620411992073e-03 -2.657438814640045166e-01 1.830816119909286499e-01 3.622690141201019287e-01 -8.255765773355960846e-03
3.459933996200561523e-01 -2.589680254459381104e-02 -8.662334084510803223e-02 -3.559036850929260254e-01 -1.167664378881454468e-01 -3.776462748646736145e-02 2.074514925479888916e-01 1.543872803449630737e-01 -1.655005961656570435e-01 -3.363312035799026489e-02 2.039866000413894653e-01 2.781803607940673828e-01 -1.917557269334793091e-01 1.601461768150329590e-01 6.856905762106180191e-03 -1.429119259119033813e-01 -8.106351643800735474e-02 -3.648702055215835571e-03 1.616467982530593872e-01 4.356645047664642334e-02 1.651721075177192688e-02 -1.088375318795442581e-02 6.455481052398681641e-02 2.216666638851165771e-01 -1.618543416261672974e-01 -1.339146587997674942e-02 1.956997253000736237e-02 -8.119889348745346069e-02 -9.988370537757873535e-02 3.392958045005798340e-01 4.154001176357269287e-01 -1.174541637301445007e-01
1.577293425798416138e-01 -3.741741925477981567e-02 2.093435674905776978e-01 -2.286738008260726929e-01 -2.288622409105300903e-01 -3.034743368625640869e-01 2.393921464681625366e-01 3.117155134677886963e-01 -2.937047556042671204e-02 7.351953536272048950e-02 4.762440547347068787e-02 -9.346712380647659302e-03 -3.109833598136901855e-01 6.910923123359680176e-02 -1.215613558888435364e-01 -6.799716502428054810e-02 1.332022100687026978e-01 -2.213806509971618652e-01 1.763219535350799561e-01 -6.159257516264915466e-02 6.392268836498260498e-02 -4.193907231092453003e-02 8.547008968889713287e-03 -3.000528924167156219e-02 -9.946780651807785034e-02 -5.364788696169853210e-02 2.093259096145629883e-01 3.862984944134950638e-03 9.093966335058212280e-02 6.385598331689834595e-02 3.846226632595062256e-01 -3.518587946891784668e-01
-2.336400561034679413e-02 6.225532665848731995e-02 -5.639820918440818787e-02 -4.170253872871398926e-01 -1.401205658912658691e-01 -1.455472856760025024e-01 2.258640080690383911e-01 5.042131990194320679e-02 -1.531500518321990967e-01 -2.794705033302307129e-01 1.283697485923767090e-01 -2.688212692737579346e-01 9.343528002500534058e-02 -1.549026817083358765e-01 -1.221989542245864868e-01 2.079049050807952881e-01 -1.038088276982307434e-01 5.192058905959129333e-02 3.034159541130065918e-02 1.047024354338645935e-01 2.961562871932983398e-01 -7.689101248979568481e-02 7.465338706970214844e-02 -1.211931649595499039e-02 -2.188292592763900757e-01 8.146756328642368317e-03 -2.218182682991027832e-01 -3.632135689258575439e-01 -1.476480513811111450e-01 1.431238204240798950e-01 2.113737910985946655e-01 4.678940027952194214e-02
1.031445488333702087e-01 -2.090081125497817993e-01 1.248369663953781128e-01 -2.515550553798675537e-01 -2.970308363437652588e-01 -3.070288896560668945e-01 1.530966013669967651e-01 -2.108373045921325684e-01 -1.916541159152984619e-01 6.816820241510868073e-04 -1.396521329879760742e-01 7.600143551826477051e-02 1.831866651773452759e-01 -1.037153750658035278e-01 1.442393958568572998e-01 2.376749813556671143e-01 -1.193339675664901733e-01 -1.040044352412223816e-01 1.299060881137847900e-01 -1.166100874543190002e-01 -3.828469291329383850e-02 1.510569453239440918e-01 -6.688739359378814697e-02 1.400254517793655396e-01 8.169127255678176880e-02 -3.797448873519897461e-01 3.343345597386360168e-02 1.612841337919235229e-01 -2.941505610942840576e-01 5.011321976780891418e-02 2.353467643260955811e-01 -8.048681914806365967e-02
-1.412255913019180298e-01 3.257331252098083496e-02 2.112424522638320923e-01 -5.042525380849838257e-02 -1.968743503093719482e-01 -2.198621183633804321e-01 1.228735670447349548e-01 3.231578171253204346e-01 5.891899019479751587e-02 -1.049272343516349792e-01 1.912095993757247925e-01 -9.725951589643955231e-03 -8.577267639338970184e-03 -2.300947606563568115e-01 -7.639810442924499512e-02 -1.290613412857055664e-02 3.310761600732803345e-02 -3.244349360466003418e-02 9.487096220254898071e-02 -1.890565305948257446e-01 -5.137052386999130249e-02 -2.079717665910720825e-01 -6.524690240621566772e-02 9.860533475875854492e-02 -3.902024328708648682e-01 -1.519463658332824707e-01 2.643703818321228027e-01 -1.327802687883377075e-01 -2.600335180759429932e-01 2.396774739027023315e-01 -2.922356687486171722e-02 -3.456811606884002686e-01
1.192666515707969666e-01 8.636578172445297241e-02 8.960581570863723755e-02 -2.772259712219238281e-01 -2.195384353399276733e-01 -2.704409696161746979e-02 2.339165061712265015e-01 -1.586560010910034180e-01 -9.141139686107635498e-02 -3.553309440612792969e-01 1.175694167613983154e-01 -1.685038208961486816e-01 -1.540757901966571808e-02 -9.329163283109664917e-02 -1.324322223663330078e-01 3.178358674049377441e-01 -2.220455855131149292e-01 8.933042734861373901e-02 2.077105641365051270e-01 9.621397405862808228e-02 3.021023273468017578e-01 2.256255596876144409e-02 1.699364036321640015e-01 -1.922829076647758484e-02 -3.264445960521697998e-01 9.039916098117828369e-02 2.270378172397613525e-02 -2.004141360521316528e-01 -1.282927840948104858e-01 1.560783088207244873e-01 1.700840145349502563e-01 6.640498340129852295e-02
1.937066018581390381e-01 -4.014142602682113647e-02 2.737998962402343750e-01 -8.294274657964706421e-02 -2.227522060275077820e-02 -1.043355911970138550e-01 2.781166136264801025e-01 3.900736868381500244e-01 -6.366281211376190186e-02 -8.506666868925094604e-02 -4.134543240070343018e-01 -4.230191186070442200e-02 1.741931736469268799e-01 -3.454830348491668701e-01 -6.019217148423194885e-02 7.983799278736114502e-02 -3.240641206502914429e-02 -1.207334622740745544e-01 2.461093217134475708e-01 -5.760840699076652527e-02 1.186800971627235413e-01 7.980786263942718506e-03 3.512452542781829834e-02 1.095247417688369751e-01 1.097858324646949768e-01 -9.218186140060424805e-02 1.190768778324127197e-01 -2.890592813491821289e-01 -8.015492558479309082e-02 2.492737919092178345e-01 1.393194030970335007e-02 -2.180087938904762268e-02
1.167375966906547546e-01 -5.182867497205734253e-02 2.539221644401550293e-01 -1.501068174839019775e-01 -2.503357827663421631e-01 -1.922829896211624146e-01 2.857717275619506836e-01 -4.869690537452697754e-02 -1.933095306158065796e-01 3.482055664062500000e-01 -2.329782843589782715e-01 -2.450401186943054199e-01 -1.214207988232374191e-02 1.156706884503364563e-01 -1.708910167217254639e-01 -2.470661699771881104e-01 1.656068116426467896e-01 -6.239186972379684448e-02 -5.481230560690164566e-03 1.934935301542282104e-01 6.710278242826461792e-02 -2.154663354158401489e-01 1.111712679266929626e-01 1.992306113243103027e-02 -7.100383192300796509e-02 -7.224114984273910522e-02 2.337349355220794678e-01 -1.285296678543090820e-01 3.052833490073680878e-02 2.719992697238922119e-01 2.175947278738021851e-01 -1.184371393173933029e-02
5.158124491572380066e-02 4.120723158121109009e-02 -1.656908541917800903e-01 -3.193118274211883545e-01 -1.494057178497314453e-01 9.760408848524093628e-02 4.704029560089111328e-01 -9.778711944818496704e-02 -5.832777544856071472e-02 2.035296522080898285e-02 -4.345452412962913513e-02 1.197182163596153259e-01 -1.916655600070953369e-01 -5.780481151305139065e-04 -8.679543435573577881e-02 1.186744719743728638e-01 6.454929709434509277e-02 -1.471322178840637207e-01 5.090915039181709290e-02 -2.025255858898162842e-01 -1.204758957028388977e-01 8.412504196166992188e-02 2.632114291191101074e-02 3.365868330001831055e-02 -1.568402647972106934e-01 1.315002143383026123e-01 -1.577223390340805054e-01 -2.726171016693115234e-01 -4.142941534519195557e-02 3.940261602401733398e-01 1.736497282981872559e-01 -3.226345479488372803e-01
2.641286849975585938e-01 2.551743760704994202e-02 1.560766845941543579e-01 -3.061610506847500801e-03 3.982944786548614502e-02 -1.879343390464782715e-01 3.462551534175872803e-01 9.549803286790847778e-02 -1.385314613580703735e-01 -1.107283681631088257e-01 -5.211485177278518677e-02 4.300724714994430542e-02 -1.021687835454940796e-01 -5.774985533207654953e-03 -4.346979036927223206e-02 8.438130468130111694e-02 9.901233762502670288e-02 1.295731663703918457e-01 1.227466985583305359e-01 -6.211134605109691620e-03 -8.569269627332687378e-02 -2.501961290836334229e-01 -1.651782244443893433e-01 1.600790172815322876e-01 -3.853178620338439941e-01 -1.918446123600006104e-01 7.493969053030014038e-02 -4.359480142593383789e-01 -8.700616657733917236e-02 3.383968472480773926e-01 5.736392922699451447e-03 -1.272543668746948242e-01
4.050974845886230469e-01 1.628969162702560425e-01 -5.176134407520294189e-02 -3.248775899410247803e-01 -1.690742224454879761e-01 -2.074655145406723022e-02 1.853952556848526001e-02 2.117617875337600708e-01 -3.297275304794311523e-01 -4.603175818920135498e-02 9.022048860788345337e-02 -4.109545052051544189e-02 -4.025838896632194519e-02 -1.733998507261276245e-01 1.199551522731781006e-01 1.583804041147232056e-01 2.435646355152130127e-01 -1.849718242883682251e-01 -4.011822864413261414e-02 -1.688014268875122070e-01 5.470888316631317139e-02 1.276337206363677979e-01 2.794232964515686035e-01 -2.001759596168994904e-02 2.500044703483581543e-01 -4.137481003999710083e-02 -2.141575701534748077e-02 -6.040436774492263794e-02 -1.491738706827163696e-01 2.766644358634948730e-01 9.708186239004135132e-02 -1.927628964185714722e-01
1.049480736255645752e-01 -5.219732597470283508e-02 -1.492342799901962280e-01 1.555617153644561768e-01 -2.408161610364913940e-01 3.331613540649414062e-02 2.298734486103057861e-01 -1.010956689715385437e-01 -1.067580878734588623e-01 1.984591186046600342e-01 -1.937880665063858032e-01 -6.077174469828605652e-02 -9.387963265180587769e-02 -2.058784216642379761e-01 -1.150294244289398193e-01 -1.056598499417304993e-01 1.479571163654327393e-01 1.361029595136642456e-01 1.921312212944030762e-01 -2.267900407314300537e-01 1.704221367835998535e-01 -6.273302435874938965e-02 -2.929804623126983643e-01 -1.760253459215164185e-01 -7.286652922630310059e-02 -1.406630575656890869e-01 1.432576179504394531e-01 -2.147947549819946289e-01 1.909601986408233643e-01 3.914844393730163574e-01 2.192148715257644653e-01 -2.046945691108703613e-01
1.130042150616645813e-01 -1.737602204084396362e-01 -9.958347678184509277e-02 -2.242924869060516357e-01 -1.207516640424728394e-01 -2.426221966743469238e-01 2.483267188072204590e-01 2.913881838321685791e-01 -1.006634831428527832e-01 -6.905126571655273438e-02 -1.190629452466964722e-01 1.457806974649429321e-01 7.230471074581146240e-02 -1.485987454652786255e-01 -4.325488582253456116e-02 1.279238611459732056e-01 -3.241329491138458252e-01 -2.317093014717102051e-01 3.230473101139068604e-01 1.471006721258163452e-01 -1.143638715147972107e-01 1.160773560404777527e-01 -1.065888702869415283e-01 6.121659651398658752e-02 -1.216491162776947021e-01 -1.186905726790428162e-01 1.102665788494050503e-03 -1.477862447500228882e-01 -2.807171940803527832e-01 1.056476831436157227e-01 1.446053683757781982e-01 -3.048048913478851318e-01
2.134757637977600098e-01 1.951972991228103638e-01 -1.364235132932662964e-01 -1.921920478343963623e-01 2.708812803030014038e-02 -2.159102410078048706e-01 1.287901550531387329e-01 -4.103576019406318665e-02 -5.201258510351181030e-02 1.900966838002204895e-02 2.112534046173095703e-01 2.486914247274398804e-01 2.778032124042510986e-01 -1.174414902925491333e-01 -1.184865087270736694e-01 1.585803553462028503e-02 3.382885828614234924e-02 -7.553587108850479126e-02 1.813516914844512939e-01 -2.667769193649291992e-01 1.209719032049179077e-01 -8.966435492038726807e-02 2.249835282564163208e-01 -4.741210862994194031e-02 -3.445980548858642578e-01 1.212491020560264587e-01 1.425971239805221558e-01 -2.432748228311538696e-01 -2.578625082969665527e-01 2.341827601194381714e-01 2.438500970602035522e-01 -1.201870571821928024e-02
3.057931065559387207e-01 -1.413008868694305420e-01 -5.847081169486045837e-02 1.020046509802341461e-02 -2.640358507633209229e-01 -2.745134532451629639e-01 3.824991583824157715e-01 -1.134090498089790344e-01 -2.271840125322341919e-01 5.107610672712326050e-02 7.821053266525268555e-02 2.290919721126556396e-01 1.266383677721023560e-01 -1.151074022054672241e-01 1.044244877994060516e-02 3.781419098377227783e-01 1.738890819251537323e-02 -4.217635095119476318e-02 2.634478174149990082e-02 -2.288410663604736328e-01 9.353701025247573853e-02 7.929814606904983521e-02 -6.293196231126785278e-03 -7.195308059453964233e-02 -1.365065574645996094e-01 -2.965184748172760010e-01 -2.663257718086242676e-02 1.181968525052070618e-01 -1.216566562652587891e-01 -1.439732406288385391e-02 2.769902050495147705e-01 -7.202264666557312012e-02
5.560139939188957214e-02 9.406681358814239502e-02 9.500488638877868652e-02 -2.484381049871444702e-01 -4.056197032332420349e-02 -1.780947856605052948e-02 1.895871609449386597e-01 4.170508384704589844e-01 -3.283538222312927246e-01 4.002776369452476501e-02 1.099965423345565796e-01 -1.683093756437301636e-01 8.504688739776611328e-02 -2.030459791421890259e-01 1.331676393747329712e-01 1.346180588006973267e-01 1.864118874073028564e-01 -3.477521836757659912e-01 1.288646012544631958e-01 -1.160226687788963318e-01 2.636627294123172760e-02 -1.730592995882034302e-01 -4.740653932094573975e-02 -1.340527683496475220e-01 -1.911360770463943481e-01 -1.047453433275222778e-01 -1.148125007748603821e-01 2.173417061567306519e-02 -1.709145009517669678e-01 5.627807974815368652e-02 3.031791746616363525e-01 -2.219171226024627686e-01
4.045857787132263184e-01 -3.274977505207061768e-01 8.224579691886901855e-02 -3.091397583484649658e-01 -4.129007160663604736e-01 -6.072953343391418457e-02 1.680431067943572998e-01 2.789867520332336426e-01 5.157266557216644287e-02 -2.660059742629528046e-02 1.546837538480758667e-01 -6.948153674602508545e-02 1.411647647619247437e-01 1.805341802537441254e-02 3.350344300270080566e-01 -1.542347134090960026e-03 -8.771614730358123779e-02 -1.612120419740676880e-01 -1.062556058168411255e-01 -1.065995469689369202e-01 1.905583143234252930e-01 -2.967879734933376312e-02 -1.262617707252502441e-01 -6.511222571134567261e-02 2.467283420264720917e-02 -3.248019888997077942e-02 9.458374977111816406e-02 -8.502826839685440063e-02 -7.687857002019882202e-02 2.262155711650848389e-02 1.018990948796272278e-01 -1.830132156610488892e-01
1.802710294723510742e-01 -3.598847389221191406e-01 2.485900968313217163e-01 -9.386483579874038696e-02 -3.566853404045104980e-01 1.956741213798522949e-01 7.474444806575775146e-02 -6.098149344325065613e-02 -2.504551112651824951e-01 2.188261151313781738e-01 4.152690991759300232e-02 1.433519721031188965e-01 2.097239643335342407e-01 -2.972305715084075928e-01 -1.023844406008720398e-01 1.008169353008270264e-01 1.265603750944137573e-01 1.368407011032104492e-01 7.681477069854736328e-02 -9.223435074090957642e-02 2.455328255891799927e-01 -1.180268228054046631e-01 -1.197674591094255447e-02 7.832614332437515259e-02 -4.904938861727714539e-03 1.087854057550430298e-01 1.535242646932601929e-01 1.089065987616777420e-02 -1.677962392568588257e-02 3.522055149078369141e-01 -1.229659095406532288e-01 -4.530544951558113098e-02
-1.062604635953903198e-01 -1.118132397532463074e-01 -1.102430820465087891e-01 -3.867150843143463135e-01 -5.205303058028221130e-02 1.446982380002737045e-02 2.189566940069198608e-02 -2.192422151565551758e-01 -5.506474152207374573e-02 3.293317854404449463e-01 -1.098717898130416870e-01 6.729668378829956055e-02 4.201078712940216064e-01 1.497372612357139587e-02 -7.819505990482866764e-04 2.408872991800308228e-01 2.252476215362548828e-01 -6.577594578266143799e-02 -5.951308459043502808e-02 -1.815641224384307861e-01 -2.044093422591686249e-02 2.868987806141376495e-02 6.732378900051116943e-02 9.471886605024337769e-02 -1.366321444511413574e-01 1.636904664337635040e-02 1.432474702596664429e-01 -1.956597417593002319e-01 -1.980477869510650635e-01 2.130119055509567261e-01 8.894310891628265381e-02 -3.516281843185424805e-01
3.914849758148193359e-01 7.313792407512664795e-02 -5.361311137676239014e-02 -1.531143784523010254e-01 -1.945419907569885254e-01 -1.200503781437873840e-01 1.517125964164733887e-01 9.237616905011236668e-04 2.514906227588653564e-01 -1.334551908075809479e-02 -3.444608673453330994e-02 -1.065506711602210999e-01 1.206863522529602051e-01 -5.551407858729362488e-02 -1.290309131145477295e-01 9.294538944959640503e-02 6.843933463096618652e-02 5.831437185406684875e-03 -1.208364814519882202e-01 -2.862889319658279419e-02 8.052255213260650635e-02 -3.176130354404449463e-01 1.242011785507202148e-03 2.030603736639022827e-01 -2.213985100388526917e-02 2.184884389862418175e-03 4.963251203298568726e-02 -4.422904253005981445e-01 -3.930716216564178467e-01 2.949820160865783691e-01 -5.015230178833007812e-02 -9.770260006189346313e-02
2.704685330390930176e-01 -9.684038907289505005e-02 2.094436585903167725e-01 -2.067744284868240356e-01 -2.049070037901401520e-02 -2.184695154428482056e-01 1.077710092067718506e-01 1.828179359436035156e-01 -4.487052559852600098e-02 -1.109584495425224304e-01 -3.445043787360191345e-02 2.546862959861755371e-01 1.016777455806732178e-01 4.913129843771457672e-03 -2.231354266405105591e-01 1.144028902053833008e-01 -4.348367825150489807e-02 -5.634684115648269653e-02 2.304615974426269531e-01 -1.306088864803314209e-01 4.325332865118980408e-02 2.333125658333301544e-02 -6.096757203340530396e-02 -1.877171918749809265e-02 -1.422537863254547119e-01 1.379150450229644775e-01 2.050895541906356812e-01 -1.199403256177902222e-01 -1.960918158292770386e-01 5.020279809832572937e-02 1.520766466856002808e-01 -5.852506160736083984e-01
1.316343247890472412e-01 1.121430099010467529e-01 1.287242919206619263e-01 -1.565797477960586548e-01 -1.212995201349258423e-01 2.737810313701629639e-01 2.488224804401397705e-01 -5.134304612874984741e-02 2.694357745349407196e-02 1.810954064130783081e-01 -7.997717708349227905e-02 1.299820989370346069e-01 -9.495652467012405396e-02 -3.328336775302886963e-01 -2.389235049486160278e-01 1.872746944427490234e-01 1.188357621431350708e-01 -7.241707295179367065e-03 1.566986292600631714e-01 -9.538338333368301392e-02 2.687545418739318848e-01 -4.097611084580421448e-02 8.690112829208374023e-02 5.855617672204971313e-02 -3.277753666043281555e-02 7.812964916229248047e-02 -4.068299382925033569e-02 4.160290956497192383e-02 5.543821677565574646e-02 4.778735339641571045e-01 3.203418850898742676e-01 -1.693842560052871704e-01
-4.295059666037559509e-02 1.910620331764221191e-01 -1.454357951879501343e-01 -3.323895931243896484e-01 -3.462923690676689148e-02 1.597842574119567871e-01 3.842308521270751953e-01 -1.618720889091491699e-01 -2.368243187665939331e-01 2.335874140262603760e-01 9.201332926750183105e-02 2.452984265983104706e-02 2.081228606402873993e-02 -1.570547372102737427e-02 -1.084427610039710999e-01 2.396232038736343384e-01 8.372809737920761108e-02 -3.606917560100555420e-01 1.570139676332473755e-01 -1.255493015050888062e-01 6.858288496732711792e-02 -6.367553025484085083e-02 1.143733188509941101e-01 3.640309441834688187e-03 -1.392865031957626343e-01 -3.957406152039766312e-03 1.399073451757431030e-01 -2.188988327980041504e-01 -1.610647886991500854e-01 1.029485166072845459e-01 1.657288074493408203e-01 -2.993040382862091064e-01
-4.955955222249031067e-02 1.196642071008682251e-01 -3.651241213083267212e-02 -6.563987582921981812e-02 -2.059379518032073975e-01 -1.093436926603317261e-01 4.514957964420318604e-01 -1.178366392850875854e-01 8.269536495208740234e-02 -5.671104881912469864e-03 1.274276822805404663e-01 1.468167155981063843e-01 1.448368132114410400e-01 -3.572807312011718750e-01 -7.917742431163787842e-02 2.624954283237457275e-02 1.223635673522949219e-01 8.361415006220340729e-03 2.184820547699928284e-02 -1.038956269621849060e-01 5.566020682454109192e-02 -4.664184153079986572e-02 2.414937168359756470e-01 1.594278216361999512e-02 1.660702675580978394e-01 -5.565142631530761719e-02 3.445264697074890137e-02 -3.508090674877166748e-01 -3.109312951564788818e-01 2.937105596065521240e-01 2.705311775207519531e-01 -6.332691013813018799e-02
3.641359508037567139e-01 1.880440860986709595e-01 -1.732068359851837158e-01 -1.933632344007492065e-01 -2.086898982524871826e-01 1.695361584424972534e-01 1.558852940797805786e-02 2.648595869541168213e-01 6.479971855878829956e-02 1.760589778423309326e-01 1.151391714811325073e-01 -1.037957966327667236e-01 -1.289029270410537720e-01 -9.593921899795532227e-02 -1.629585959017276764e-02 1.194524578750133514e-02 6.277340650558471680e-02 -9.447554498910903931e-02 2.299807369709014893e-01 5.725084617733955383e-02 -2.721678465604782104e-02 -5.308458209037780762e-02 -2.298183925449848175e-02 -1.579440832138061523e-01 -4.393050968647003174e-01 -1.110719740390777588e-01 -4.349292814731597900e-02 -2.821916043758392334e-01 -2.031106352806091309e-01 3.250908553600311279e-01 -1.943793613463640213e-03 -6.820818781852722168e-02
6.469470262527465820e-02 2.946774363517761230e-01 -2.461516261100769043e-01 -2.340844273567199707e-01 -1.314346641302108765e-01 -2.208348214626312256e-01 1.945634782314300537e-01 2.919015288352966309e-02 3.254720196127891541e-02 6.784696131944656372e-02 7.205517590045928955e-02 1.485595554113388062e-01 2.153046429157257080e-01 -2.648098170757293701e-01 -2.349719703197479248e-01 -5.666359886527061462e-02 -4.166359081864356995e-02 5.910582095384597778e-02 1.661459356546401978e-01 -1.767891794443130493e-01 2.482371926307678223e-01 2.179253995418548584e-01 1.435293257236480713e-01 2.207352034747600555e-02 9.081200510263442993e-02 -3.000222705304622650e-02 4.612901806831359863e-02 -1.138679832220077515e-01 -1.135319098830223083e-01 4.641717374324798584e-01 1.336033642292022705e-01 -1.276383250951766968e-01
-1.147276628762483597e-02 -3.086537420749664307e-01 2.677756249904632568e-01 -2.711957693099975586e-01 -8.931048959493637085e-02 -1.091301292181015015e-01 1.351197510957717896e-01 3.119507431983947754e-01 1.570234596729278564e-01 5.394234880805015564e-02 1.684914529323577881e-01 1.783259809017181396e-01 1.289642155170440674e-01 3.259289637207984924e-02 -1.308220028877258301e-01 -1.016640961170196533e-01 -1.110094320029020309e-02 3.139705955982208252e-02 2.087420225143432617e-01 4.279694333672523499e-02 1.461937651038169861e-02 3.179514780640602112e-02 1.041165087372064590e-02 2.462712079286575317e-01 -1.949262022972106934e-01 -1.469800025224685669e-01 -8.408440649509429932e-02 -1.322834342718124390e-01 -2.755422592163085938e-01 9.717375040054321289e-02 2.511106431484222412e-01 -3.871777355670928955e-01
1.980375498533248901e-01 -1.443883627653121948e-01 -6.582240015268325806e-02 -1.489742845296859741e-01 -1.665473878383636475e-01 -7.196784764528274536e-02 3.222864866256713867e-01 -4.693132266402244568e-02 -4.562772437930107117e-02 -2.644462883472442627e-01 1.050860583782196045e-01 -6.458675954490900040e-03 1.814948022365570068e-01 -1.889984160661697388e-01 6.501694768667221069e-02 1.522467583417892456e-01 -8.966775983572006226e-02 3.502295538783073425e-02 1.480687856674194336e-01 -6.184102967381477356e-02 2.866188883781433105e-01 1.756477653980255127e-01 6.269934773445129395e-02 3.025716841220855713e-01 -1.438874751329421997e-01 -9.084267914295196533e-02 -1.528166979551315308e-01 -3.856874406337738037e-01 5.964987725019454956e-02 3.725385367870330811e-01 -7.912606745958328247e-02 4.567601159214973450e-02
-2.111513540148735046e-02 1.145965978503227234e-01 1.669255346059799194e-01 -3.129532635211944580e-01 -2.076720595359802246e-01 -1.973944716155529022e-02 3.113793432712554932e-01 -3.116357512772083282e-02 -1.615211367607116699e-01 -6.098486855626106262e-02 1.711562159471213818e-03 -2.039569169282913208e-01 2.296286672353744507e-01 -6.976026296615600586e-02 6.156928092241287231e-02 1.707774996757507324e-01 7.840466499328613281e-02 -5.026909112930297852e-01 6.888770312070846558e-02 -5.435847491025924683e-02 1.665588915348052979e-01 -8.747021853923797607e-02 1.310024112462997437e-01 -7.049115747213363647e-02 4.892377927899360657e-02 -1.028048098087310791e-01 -3.294195979833602905e-02 3.640025481581687927e-02 -7.614342123270034790e-02 7.573632150888442993e-02 3.324384391307830811e-01 -3.093866109848022461e-01
2.631700932979583740e-01 -9.314784407615661621e-02 -1.546330749988555908e-01 -4.620319604873657227e-02 -2.805923521518707275e-01 -1.644960939884185791e-01 -4.844349808990955353e-03 -2.149577625095844269e-02 1.367378421127796173e-02 2.252353280782699585e-01 -8.417764306068420410e-02 1.339716371148824692e-02 -3.350476326886564493e-04 -1.385285407304763794e-01 6.938984990119934082e-02 1.020343303680419922e-01 1.766784787178039551e-01 -6.534577161073684692e-02 1.623912900686264038e-01 -1.622032374143600464e-01 1.430254727602005005e-01 -1.105453744530677795e-01 3.698517680168151855e-01 -1.338818520307540894e-01 5.073334556072950363e-03 2.074663043022155762e-01 -7.106887549161911011e-02 -8.412051200866699219e-02 -1.210674345493316650e-01 2.502065300941467285e-01 5.370634198188781738e-01 2.631792984902858734e-02
-1.736748235998675227e-04 1.041950285434722900e-01 -2.458965331315994263e-01 -4.768919646739959717e-01 -8.305639028549194336e-02 1.183559969067573547e-01 3.431643545627593994e-01 -4.078323487192392349e-03 -8.313854038715362549e-02 1.882125437259674072e-01 -2.037000060081481934e-01 2.413732744753360748e-02 -2.980826050043106079e-02 -1.169530302286148071e-01 -1.523833274841308594e-01 8.644432574510574341e-02 -6.718027591705322266e-02 -1.670342534780502319e-01 5.670825764536857605e-02 6.902997195720672607e-02 5.344668868929147720e-03 2.370171695947647095e-01 1.179298236966133118e-01 6.952193379402160645e-02 -1.205219328403472900e-01 5.522873252630233765e-02 -4.672585055232048035e-02 -3.991645872592926025e-01 1.745566539466381073e-02 2.756132483482360840e-01 1.633893102407455444e-01 -1.884131878614425659e-01
-1.258863881230354309e-02 2.398810908198356628e-02 1.353219449520111084e-01 -1.115441545844078064e-01 -1.973150968551635742e-01 -1.037175357341766357e-01 -1.585126109421253204e-02 2.987850904464721680e-01 1.471584104001522064e-02 -9.530530124902725220e-02 1.465506404638290405e-01 -2.788927555084228516e-01 5.484515056014060974e-02 -6.966184079647064209e-02 -7.732087373733520508e-02 7.959146797657012939e-02 1.922078579664230347e-01 -3.305718004703521729e-01 3.246437609195709229e-01 -4.246331285685300827e-03 5.439727008342742920e-02 -4.675224050879478455e-02 1.145731210708618164e-01 -1.290884017944335938e-01 -2.402166575193405151e-01 -5.086349695920944214e-02 1.132537648081779480e-01 -1.573126614093780518e-01 -2.929514348506927490e-01 2.142068147659301758e-01 3.437901437282562256e-01 -2.573623955249786377e-01
2.072645872831344604e-01 1.222429946064949036e-01 -3.986650109291076660e-01 -3.370799720287322998e-01 -1.554300040006637573e-01 3.953247889876365662e-02 1.518123894929885864e-01 2.316178381443023682e-01 -1.674773097038269043e-01 2.918890118598937988e-01 -2.200484089553356171e-02 -3.343046084046363831e-02 8.841831982135772705e-02 -2.799238860607147217e-01 -8.700927346944808960e-02 -7.927729189395904541e-02 9.938992559909820557e-02 -1.008330062031745911e-01 1.758856475353240967e-01 -1.424950826913118362e-02 2.131272107362747192e-01 -3.214000537991523743e-02 -1.406464260071516037e-02 7.885908335447311401e-02 -1.668938994407653809e-01 -4.617878049612045288e-02 1.655673533678054810e-01 1.107721701264381409e-01 -3.307034969329833984e-01 1.317850500345230103e-01 -1.918800920248031616e-01 -1.223498880863189697e-01
6.833056360483169556e-02 1.434257030487060547e-01 3.535201027989387512e-02 -2.693482637405395508e-01 -6.929925084114074707e-02 1.310456097126007080e-01 3.089528083801269531e-01 5.029675364494323730e-02 -8.882797509431838989e-02 1.100759580731391907e-01 3.795197978615760803e-02 4.268084838986396790e-02 3.725840151309967041e-01 -2.353804856538772583e-01 9.768999367952346802e-02 1.028460934758186340e-01 2.614681720733642578e-01 4.263862967491149902e-02 -3.764591366052627563e-02 -1.538756191730499268e-01 1.996413916349411011e-01 -2.018361091613769531e-01 1.508944183588027954e-01 3.884717077016830444e-02 -1.562878042459487915e-01 1.116779297590255737e-01 3.065831959247589111e-01 9.282885491847991943e-02 -3.276701271533966064e-01 3.067372553050518036e-02 2.731157243251800537e-01 -1.443322300910949707e-01
1.656578779220581055e-01 -2.025351822376251221e-01 2.091549523174762726e-02 7.301540579646825790e-03 -2.624599337577819824e-01 -9.982733428478240967e-02 1.391139179468154907e-01 -6.850915029644966125e-03 -1.488550659269094467e-02 1.806883066892623901e-01 -4.339383915066719055e-02 -4.270892590284347534e-02 -4.340508580207824707e-02 -1.634984314441680908e-01 1.506009697914123535e-01 3.067066967487335205e-01 3.915983140468597412e-01 1.635675281286239624e-01 -7.771664857864379883e-02 2.020910084247589111e-01 -2.735749185085296631e-01 2.146044075489044189e-01 2.527370452880859375e-01 1.841988116502761841e-01 -2.011699676513671875e-01 -1.323801279067993164e-01 -1.063288282603025436e-02 -2.019957900047302246e-01 -2.131980657577514648e-01 7.331115752458572388e-02 2.158025652170181274e-01 -9.411635249853134155e-02
8.371209353208541870e-02 -1.586293578147888184e-01 1.630679368972778320e-01 1.127405092120170593e-01 -2.412885278463363647e-01 7.573509216308593750e-02 2.740209102630615234e-01 1.346645057201385498e-01 -1.083132177591323853e-01 1.100564450025558472e-01 1.545236706733703613e-01 -1.761961281299591064e-01 2.781370878219604492e-01 2.756739407777786255e-02 1.459368914365768433e-01 -1.024619340896606445e-01 1.837400048971176147e-01 -2.226770818233489990e-01 2.216176688671112061e-01 2.395716123282909393e-02 3.223882019519805908e-01 -1.721538603305816650e-01 1.951956003904342651e-01 -4.900364577770233154e-02 -6.761137396097183228e-02 -1.898642480373382568e-01 -3.517465898767113686e-03 6.922819186002016068e-03 -1.856705993413925171e-01 2.415586858987808228e-01 3.040883839130401611e-01 -2.226769924163818359e-01
8.138833194971084595e-02 7.098774425685405731e-03 3.172710537910461426e-01 2.891121618449687958e-02 -2.117017060518264771e-01 -2.256629765033721924e-01 2.801679968833923340e-01 5.313492566347122192e-02 -2.153259962797164917e-01 1.987604498863220215e-01 1.062805876135826111e-01 -1.764969974756240845e-01 1.259055584669113159e-01 -1.852073669433593750e-01 -5.051359534263610840e-02 6.120404228568077087e-02 1.778789609670639038e-01 1.442541182041168213e-01 -3.613996207714080811e-01 -7.162649929523468018e-02 5.215686745941638947e-03 -2.470462769269943237e-01 -9.182147681713104248e-02 1.627202779054641724e-01 -1.838290840387344360e-01 -1.405707839876413345e-02 3.209768235683441162e-02 -1.587803661823272705e-02 -1.579157263040542603e-01 2.838782370090484619e-01 -1.390490978956222534e-01 -2.927632033824920654e-01
2.949348986148834229e-01 -4.495060741901397705e-01 -3.809133777394890785e-03 -1.403204649686813354e-01 -1.143980622291564941e-01 -2.790515720844268799e-01 1.740650832653045654e-01 -1.177357733249664307e-01 -1.976132392883300781e-01 1.134880259633064270e-01 2.814867533743381500e-02 1.357497572898864746e-01 1.545529663562774658e-01 -7.672440260648727417e-02 5.281470343470573425e-02 3.188169896602630615e-01 -6.274160463362932205e-03 -8.463090658187866211e-02 7.096435129642486572e-02 -2.184982597827911377e-01 9.632284194231033325e-02 8.743496239185333252e-02 -3.703103959560394287e-02 5.557803064584732056e-02 4.918239638209342957e-02 -3.524149954319000244e-01 -1.201284900307655334e-01 -2.333388663828372955e-02 -1.151425838470458984e-01 1.896826922893524170e-02 2.979519367218017578e-01 -1.594758480787277222e-01
1.819416582584381104e-01 -1.086834594607353210e-01 1.586424112319946289e-01 -6.775338202714920044e-02 -1.272285580635070801e-01 -2.294860780239105225e-01 2.520504593849182129e-01 6.100287660956382751e-02 -9.671085327863693237e-02 2.238576710224151611e-01 8.192641660571098328e-03 -1.771740168333053589e-01 2.316578663885593414e-02 -1.362040787935256958e-01 -4.045501351356506348e-02 -2.378989011049270630e-01 8.562318235635757446e-02 -2.034745365381240845e-02 -2.281277626752853394e-01 -2.340459674596786499e-01 -1.850067228078842163e-01 -2.665220499038696289e-01 1.253249496221542358e-01 1.521886289119720459e-01 -5.447588562965393066e-01 -1.041494086384773254e-01 -3.230766206979751587e-02 -1.394210904836654663e-01 -2.522309124469757080e-02 1.503528207540512085e-01 3.634463623166084290e-02 -9.814704209566116333e-02
5.143052339553833008e-02 -2.722913026809692383e-01 -4.992181435227394104e-03 -3.003777861595153809e-01 2.776791341602802277e-02 -4.996857419610023499e-02 3.287034332752227783e-01 1.090456731617450714e-02 2.736313454806804657e-02 1.262650191783905029e-01 -9.403534978628158569e-02 -4.786974936723709106e-02 4.868791401386260986e-01 -2.203468680381774902e-01 7.043395191431045532e-02 1.320002973079681396e-01 2.455281168222427368e-01 -5.691089108586311340e-02 1.184113249182701111e-01 -1.756288558244705200e-01 -8.386246114969253540e-02 3.918754681944847107e-02 7.982350140810012817e-02 -9.365975111722946167e-02 -2.975258231163024902e-01 1.015922799706459045e-01 -2.491856738924980164e-02 -1.501157879829406738e-01 -2.945504784584045410e-01 1.704614758491516113e-01 -1.050247028470039368e-01 -6.903191655874252319e-02
2.049963921308517456e-01 -2.102754861116409302e-01 1.215474456548690796e-01 -1.839421242475509644e-01 -3.165598809719085693e-01 7.748561445623636246e-03 2.024569660425186157e-01 1.382335722446441650e-01 -3.746973276138305664e-01 7.269721478223800659e-02 -5.474656820297241211e-02 -5.333686247467994690e-02 -1.162463426589965820e-01 -9.126220829784870148e-03 1.872479766607284546e-01 1.416600793600082397e-01 1.467299014329910278e-01 -1.119888648390769958e-01 5.012478306889533997e-02 -1.459444463253021240e-01 -6.642470508813858032e-02 -8.424403518438339233e-02 1.961611211299896240e-01 -6.196789816021919250e-02 -7.962932810187339783e-03 -1.191192194819450378e-01 -1.445614453405141830e-02 -5.209249258041381836e-02 -2.545475661754608154e-01 2.077857553958892822e-01 3.574013411998748779e-01 3.463255763053894043e-01
3.878770023584365845e-02 1.269925832748413086e-01 1.664868183434009552e-02 -2.177085280418395996e-01 2.044527605175971985e-02 -8.741626143455505371e-02 3.397369682788848877e-01 2.613340318202972412e-01 1.039715856313705444e-01 1.685375720262527466e-01 1.000382751226425171e-01 1.718419641256332397e-01 1.475763171911239624e-01 -1.591707170009613037e-01 -1.308783292770385742e-01 -1.628520339727401733e-01 7.290417701005935669e-02 1.351269632577896118e-01 9.324420988559722900e-02 -2.098485231399536133e-01 2.208221256732940674e-01 1.048408597707748413e-01 1.687674522399902344e-01 -1.355987880378961563e-02 1.828726530075073242e-01 -1.465200632810592651e-01 -5.069686472415924072e-02 -1.098115891218185425e-01 -3.272109851241111755e-02 4.686869680881500244e-01 3.407253324985504150e-01 -4.800878837704658508e-02
1.112175267189741135e-02 -5.036530271172523499e-02 2.225811406970024109e-02 -4.052045196294784546e-02 -1.684274151921272278e-02 -1.714215725660324097e-01 3.763596713542938232e-01 8.171968162059783936e-02 -9.213362634181976318e-02 2.254161238670349121e-02 9.131750091910362244e-03 -1.247340738773345947e-01 -2.127048186957836151e-02 -1.811914891004562378e-01 2.793208882212638855e-02 -1.641247980296611786e-02 -3.913234919309616089e-02 -9.282111376523971558e-02 3.038407489657402039e-02 2.861194610595703125e-01 2.378333918750286102e-02 -4.239465594291687012e-01 -1.744115911424160004e-02 1.925790458917617798e-01 -3.844521939754486084e-01 -2.647449076175689697e-01 1.550285220146179199e-01 -2.198766618967056274e-01 -1.908082515001296997e-01 1.715203821659088135e-01 2.326945066452026367e-01 -1.933103352785110474e-01
1.366150677204132080e-01 1.433706879615783691e-01 1.823336780071258545e-01 -1.834119707345962524e-01 -2.220104634761810303e-01 -1.800514385104179382e-02 2.619004249572753906e-01 -5.740856286138296127e-03 -2.137964516878128052e-01 6.230708584189414978e-02 -2.127553522586822510e-01 -8.331374265253543854e-03 -3.371084854006767273e-02 -1.654225289821624756e-01 8.654290437698364258e-02 2.037739753723144531e-01 1.296983063220977783e-01 4.267426580190658569e-02 1.784382760524749756e-01 -1.590506881475448608e-01 2.406087219715118408e-01 -1.120653152465820312e-01 3.176881670951843262e-01 5.684166029095649719e-02 9.026600420475006104e-02 1.381802558898925781e-01 -2.004829794168472290e-02 -1.329348087310791016e-01 9.174355864524841309e-02 5.040287971496582031e-01 2.110607922077178955e-01 -2.249438129365444183e-02
2.898933589458465576e-01 -3.983703553676605225e-01 -5.770334228873252869e-02 -2.973188646137714386e-02 -3.643773496150970459e-01 -2.048247605562210083e-01 1.697898060083389282e-01 -1.283894330263137817e-01 3.567278757691383362e-02 -1.516114622354507446e-01 -8.206918835639953613e-03 8.633912354707717896e-02 1.038346514105796814e-01 9.438332170248031616e-02 -1.473557651042938232e-01 -8.324237912893295288e-02 -5.223172158002853394e-02 4.482794553041458130e-03 1.518847495317459106e-01 -1.804668158292770386e-01 2.583231329917907715e-01 2.256809473037719727e-01 8.910523355007171631e-02 1.484926342964172363e-01 -1.096364483237266541e-02 -1.666376590728759766e-01 1.283604651689529419e-01 2.183754369616508484e-02 -2.989012515172362328e-03 1.902992129325866699e-01 3.454984724521636963e-02 -4.057135283946990967e-01
1.650932878255844116e-01 -2.938239574432373047e-01 -6.348270177841186523e-02 -1.126141622662544250e-01 -3.749150037765502930e-01 -3.679534792900085449e-02 2.531734406948089600e-01 -4.944971948862075806e-02 -1.334730833768844604e-01 -6.457412987947463989e-02 7.017684727907180786e-02 1.077675148844718933e-01 1.172158494591712952e-02 -2.146348357200622559e-01 1.651300862431526184e-02 4.054747149348258972e-02 -2.660377416759729385e-03 7.344320416450500488e-02 2.622537314891815186e-01 -1.567618362605571747e-02 2.323216050863265991e-01 2.255938649177551270e-01 7.738823443651199341e-02 1.615677401423454285e-02 -3.640267252922058105e-02 -2.716613113880157471e-01 -1.847646832466125488e-01 2.829793989658355713e-01 -2.049483507871627808e-01 8.809497207403182983e-02 1.563182920217514038e-01 -3.542832732200622559e-01
1.123232170939445496e-01 -1.867925077676773071e-01 7.728732377290725708e-02 -1.816517710685729980e-01 -5.228000506758689880e-02 -4.359400868415832520e-01 1.867398023605346680e-01 3.467316180467605591e-02 -6.656197458505630493e-02 -2.031750790774822235e-02 1.442023366689682007e-01 1.192112863063812256e-01 1.090716272592544556e-01 -2.027411013841629028e-01 -5.654566735029220581e-02 -8.768315613269805908e-02 -9.219670668244361877e-03 -7.445195317268371582e-02 8.411625027656555176e-02 2.900329232215881348e-01 -2.297047711908817291e-02 -1.338885724544525146e-01 -2.309735678136348724e-02 1.435091346502304077e-01 -1.394170224666595459e-01 9.766394644975662231e-02 2.487186193466186523e-01 -1.704458892345428467e-01 -2.014856189489364624e-01 1.263546496629714966e-01 3.574747443199157715e-01 -3.745557665824890137e-01
-4.438892751932144165e-02 1.812844127416610718e-01 -2.457405813038349152e-02 -1.114349216222763062e-01 -3.484774827957153320e-01 -2.021151483058929443e-01 2.796526253223419189e-01 -1.556937694549560547e-01 3.318765163421630859e-01 3.089990466833114624e-03 3.594927862286567688e-02 1.429373472929000854e-01 3.644428774714469910e-02 -4.528805613517761230e-02 -1.563848704099655151e-01 1.578410156071186066e-02 -4.458085075020790100e-02 4.772670194506645203e-02 5.303610861301422119e-02 -1.814540922641754150e-01 2.436155825853347778e-01 -2.042596489191055298e-01 4.625683650374412537e-02 2.868303656578063965e-01 -1.491828449070453644e-02 -8.155813068151473999e-02 -2.613739669322967529e-02 -1.970943361520767212e-01 -2.943545877933502197e-01 3.230722546577453613e-01 2.420473247766494751e-01 -7.716745138168334961e-02
1.497169118374586105e-02 -3.313293457031250000e-01 -3.575325757265090942e-02 -1.087358295917510986e-01 -3.152566850185394287e-01 1.716289483010768890e-02 2.472970038652420044e-01 -2.648284845054149628e-02 9.610841423273086548e-02 1.880931854248046875e-01 -1.274670809507369995e-01 -1.750646233558654785e-01 -8.806578069925308228e-02 -8.183952420949935913e-02 -1.870055347681045532e-01 -7.678320258855819702e-02 2.540756464004516602e-01 7.668855041265487671e-02 -4.320736043155193329e-03 2.268880605697631836e-01 -1.456575840711593628e-01 -1.107939332723617554e-01 -1.222555488348007202e-01 5.196973308920860291e-02 -2.131990343332290649e-01 -2.472831010818481445e-01 -5.394299700856208801e-02 1.645739972591400146e-01 -3.276836574077606201e-01 3.775369822978973389e-01 2.810718491673469543e-02 -9.030982851982116699e-02
2.083315514028072357e-02 4.551075771450996399e-02 2.832303941249847412e-02 -3.001975081861019135e-02 -2.635200917720794678e-01 -2.786225974559783936e-01 -8.788014762103557587e-03 1.540601104497909546e-01 1.345442980527877808e-01 5.225507169961929321e-02 -7.792988419532775879e-02 -9.310080111026763916e-02 3.567134588956832886e-02 -3.980523347854614258e-02 -2.484857738018035889e-01 9.294819086790084839e-02 2.033192217350006104e-01 -1.713156402111053467e-01 -9.595538489520549774e-03 -8.696703612804412842e-02 1.865917742252349854e-01 -2.257458418607711792e-01 2.233774363994598389e-01 9.830330312252044678e-02 -3.136965930461883545e-01 1.876959502696990967e-01 1.708066016435623169e-01 -1.566122025251388550e-01 -3.821460902690887451e-01 3.383648395538330078e-01 6.627549976110458374e-02 -2.003821432590484619e-01
3.188992440700531006e-01 -8.108101040124893188e-02 -6.173637881875038147e-02 -2.864129655063152313e-02 -1.128828525543212891e-01 -2.273354679346084595e-02 1.749716401100158691e-01 1.511528994888067245e-02 4.342519864439964294e-02 7.099714130163192749e-02 -3.277265131473541260e-01 -7.327006012201309204e-02 1.207548677921295166e-01 7.513874024152755737e-02 -1.877128034830093384e-01 -1.323808822780847549e-02 1.259939223527908325e-01 -1.645311266183853149e-01 7.174035906791687012e-02 -1.029578745365142822e-01 2.664016485214233398e-01 -2.814005613327026367e-01 -1.422260403633117676e-01 1.520057618618011475e-01 -2.827818691730499268e-01 6.733281910419464111e-02 -7.041413336992263794e-02 -2.915226221084594727e-01 -3.647993206977844238e-01 2.187656760215759277e-01 1.654864847660064697e-01 -1.808549016714096069e-01
5.005956068634986877e-02 -5.057196021080017090e-01 -1.120097190141677856e-01 -3.136072456836700439e-01 -1.990658193826675415e-01 -1.691340506076812744e-01 2.725582420825958252e-01 -9.180307388305664062e-02 -9.972219914197921753e-02 9.746900945901870728e-02 4.012354090809822083e-02 1.284096539020538330e-01 4.689380154013633728e-02 1.048176363110542297e-01 1.234832108020782471e-01 -9.694255888462066650e-03 -3.419825434684753418e-02 -7.156012952327728271e-02 1.869020164012908936e-01 1.622882857918739319e-02 7.727444916963577271e-02 4.116339609026908875e-02 -1.735966652631759644e-01 -1.621655523777008057e-01 -2.278522998094558716e-01 1.303863823413848877e-01 -5.392032209783792496e-03 -1.172678694128990173e-01 -5.293624103069305420e-02 8.217008411884307861e-02 3.050909936428070068e-01 -3.505811393260955811e-01
3.151059448719024658e-01 -2.321808487176895142e-01 2.177155315876007080e-01 -3.472319245338439941e-01 -8.897818624973297119e-02 -1.357386410236358643e-01 -6.194505095481872559e-02 1.656410098075866699e-01 1.034749895334243774e-01 1.471345424652099609e-01 7.977607846260070801e-02 8.147418498992919922e-02 3.588898181915283203e-01 4.857924580574035645e-02 -1.648558080196380615e-01 9.446431696414947510e-02 -1.068046409636735916e-02 -2.648457288742065430e-01 -9.580747038125991821e-02 -1.806935071945190430e-01 1.864416003227233887e-01 -2.109261453151702881e-01 2.881019115447998047e-01 6.830655038356781006e-02 -8.288991451263427734e-02 -8.413518965244293213e-02 2.271715104579925537e-01 -1.531631220132112503e-02 -2.157413959503173828e-01 1.294263452291488647e-01 -1.008202042430639267e-02 -1.999767683446407318e-02
7.125851511955261230e-02 -1.214101016521453857e-01 3.557516261935234070e-02 -5.606071949005126953e-01 -1.286215633153915405e-01 -1.260252892971038818e-01 1.554462164640426636e-01 2.318056821823120117e-01 2.831870317459106445e-01 -9.117523580789566040e-02 4.713639616966247559e-02 2.431778609752655029e-01 -1.365056037902832031e-01 -1.469663232564926147e-01 -1.632922440767288208e-01 8.075327426195144653e-02 2.571019530296325684e-01 3.314300626516342163e-02 1.383069809526205063e-02 -1.048166826367378235e-01 8.271292597055435181e-02 -1.125425659120082855e-02 1.745884418487548828e-01 1.528140753507614136e-01 -2.063277512788772583e-01 -1.210847590118646622e-02 -1.250179558992385864e-01 -2.273658663034439087e-01 -1.562803834676742554e-01 1.522852033376693726e-01 1.278934627771377563e-01 1.335533261299133301e-01
1.005370989441871643e-01 -3.344250321388244629e-01 7.516478747129440308e-02 -1.248615458607673645e-01 -2.520057260990142822e-01 -1.918028146028518677e-01 2.892211079597473145e-01 -7.532609254121780396e-02 -5.673096515238285065e-03 -4.624974727630615234e-02 8.074150979518890381e-02 2.304115444421768188e-01 -1.121865734457969666e-01 -2.740927338600158691e-01 1.435790508985519409e-01 1.695529818534851074e-01 -1.687546633183956146e-02 1.188390478491783142e-01 1.389084756374359131e-01 9.672024846076965332e-02 9.832123667001724243e-02 1.711237877607345581e-01 4.476736858487129211e-02 -7.684610038995742798e-02 -2.217973172664642334e-01 -2.881757318973541260e-01 5.257299914956092834e-02 4.662641137838363647e-02 -9.475692361593246460e-02 1.797252148389816284e-02 4.643870592117309570e-01 -1.276167631149291992e-01
5.431996285915374756e-02 3.493775380775332451e-03 -1.862209290266036987e-01 -4.085456728935241699e-01 -1.304743140935897827e-01 1.458616256713867188e-01 2.783998548984527588e-01 -4.042089730501174927e-02 -1.614479906857013702e-02 2.128133475780487061e-01 -1.614229977130889893e-01 -8.892121911048889160e-02 7.413266692310571671e-03 6.663114577531814575e-02 7.329704612493515015e-02 1.174060925841331482e-01 2.427227795124053955e-01 -2.271541059017181396e-01 1.360945105552673340e-01 9.983371198177337646e-02 -4.411951825022697449e-02 1.664092391729354858e-01 1.528885960578918457e-01 -8.770886063575744629e-02 -2.072648406028747559e-01 1.797047853469848633e-01 1.566863269545137882e-03 -1.862465590238571167e-01 -6.274317950010299683e-02 2.836142480373382568e-01 3.135493099689483643e-01 -2.872387170791625977e-01
2.138311862945556641e-01 5.974646657705307007e-02 5.144852772355079651e-02 -1.274290084838867188e-01 -4.416335001587867737e-02 -1.189777851104736328e-01 2.408901154994964600e-01 2.420351356267929077e-01 -2.552433609962463379e-01 5.316498130559921265e-02 -3.137252032756805420e-01 -1.658340543508529663e-01 1.838985085487365723e-01 -3.056196868419647217e-01 1.444206386804580688e-01 -3.597327042371034622e-03 2.419854104518890381e-01 -2.185670435428619385e-01 7.271953672170639038e-02 3.197700250893831253e-03 9.173540771007537842e-02 2.549414634704589844e-01 3.262305259704589844e-02 2.374171093106269836e-02 -2.153057754039764404e-01 -1.312149316072463989e-01 1.020635887980461121e-01 -3.639242649078369141e-01 -9.217568486928939819e-02 1.763623952865600586e-01 2.420784905552864075e-02 1.543719023466110229e-01
1.550665348768234253e-01 -1.852183490991592407e-01 1.913341730833053589e-01 -1.793789267539978027e-01 -3.834533393383026123e-01 2.848693132400512695e-01 2.552043497562408447e-01 6.957927346229553223e-02 -1.837349683046340942e-01 2.511934638023376465e-01 2.954208850860595703e-01 -8.078273385763168335e-02 3.264349699020385742e-01 -2.496018111705780029e-01 -8.522446453571319580e-02 -1.146083995699882507e-01 2.355047017335891724e-01 2.617425471544265747e-02 8.985238522291183472e-02 1.335701048374176025e-01 1.032845377922058105e-01 5.869222059845924377e-02 -4.067173972725868225e-02 -6.541463546454906464e-03 -1.510539948940277100e-01 1.277542561292648315e-01 -3.070658259093761444e-02 -1.932855695486068726e-01 -7.334005087614059448e-02 8.855510503053665161e-02 3.090271493420004845e-03 -7.904259115457534790e-02
8.472263067960739136e-02 6.570272892713546753e-02 6.394822895526885986e-02 -3.312996327877044678e-01 -1.164350956678390503e-01 -2.210022956132888794e-01 3.726999461650848389e-02 -8.818209171295166016e-02 -1.538211554288864136e-01 -1.343259662389755249e-01 2.780885696411132812e-01 -2.349180877208709717e-01 -3.194335440639406443e-04 -2.024897933006286621e-01 1.069484874606132507e-01 3.044059276580810547e-01 -1.259902119636535645e-01 1.506737619638442993e-01 1.175281032919883728e-01 -7.412917166948318481e-02 1.913612484931945801e-01 6.894112378358840942e-02 6.883636862039566040e-02 -1.517511066049337387e-02 -2.892238199710845947e-01 9.972949326038360596e-02 -2.343070656061172485e-01 -2.887503504753112793e-01 -1.393299847841262817e-01 2.593966126441955566e-01 2.365087419748306274e-01 7.093162834644317627e-02
6.807753816246986389e-03 -6.899469532072544098e-03 1.289474368095397949e-01 -2.678568102419376373e-02 -1.098294928669929504e-01 2.161924913525581360e-02 3.111055493354797363e-01 3.241115435957908630e-02 3.288963064551353455e-02 3.039543926715850830e-01 -9.647200256586074829e-02 2.241704054176807404e-02 2.641893327236175537e-01 -1.338596642017364502e-01 -1.994113773107528687e-01 1.324112117290496826e-01 5.060607194900512695e-02 3.782555460929870605e-02 -2.068150192499160767e-01 -3.523201048374176025e-01 2.970352172851562500e-01 -2.822008430957794189e-01 -1.627931892871856689e-01 5.820196121931076050e-02 -2.044122070074081421e-01 -1.121415011584758759e-02 7.919616997241973877e-02 -2.500705718994140625e-01 -1.765292435884475708e-01 3.010982573032379150e-01 -1.015907451510429382e-01 -1.113182678818702698e-01
1.876211166381835938e-01 7.866725325584411621e-02 9.130348265171051025e-02 -1.427706480026245117e-01 -4.154291152954101562e-01 4.816119617316871881e-04 3.030249178409576416e-01 1.123587489128112793e-01 -1.645381003618240356e-01 2.130421400070190430e-01 -1.511647403240203857e-01 1.066212579607963562e-01 -1.989538669586181641e-01 -3.438889607787132263e-02 5.643730610609054565e-02 -4.522238671779632568e-02 3.207529485225677490e-01 1.505468133836984634e-02 1.153531894087791443e-01 -3.231395184993743896e-01 -8.580927737057209015e-03 -3.971668332815170288e-02 1.082900911569595337e-01 1.414227336645126343e-01 3.549316152930259705e-02 1.194148063659667969e-01 1.027992218732833862e-01 -2.407811135053634644e-01 -2.747941017150878906e-01 -4.201620817184448242e-02 2.156559526920318604e-01 1.952577680349349976e-01
2.323345392942428589e-01 -1.748616993427276611e-01 3.284216523170471191e-01 -2.214558422565460205e-01 -2.319682985544204712e-01 -9.433949738740921021e-02 9.812265634536743164e-02 -8.311656862497329712e-02 -6.837429106235504150e-02 4.477815032005310059e-01 -7.785481959581375122e-02 4.949593544006347656e-02 1.236713826656341553e-01 -3.333769142627716064e-01 -2.009277343750000000e-01 2.968696355819702148e-01 -8.062006533145904541e-02 1.284595727920532227e-01 -1.899554580450057983e-02 -5.519325658679008484e-02 1.484309788793325424e-02 4.747404158115386963e-02 1.631882041692733765e-01 -7.052226364612579346e-02 -7.311606407165527344e-02 6.592150032520294189e-02 1.330187320709228516e-01 -1.725638061761856079e-01 1.628544777631759644e-01 2.169595658779144287e-01 4.440169036388397217e-02 -1.320883482694625854e-01
1.850288510322570801e-01 6.141596660017967224e-02 -1.270842254161834717e-01 -4.316360056400299072e-01 1.874998807907104492e-01 2.285536378622055054e-02 3.983324170112609863e-01 6.564867496490478516e-02 8.105858415365219116e-02 9.951452910900115967e-02 8.675441890954971313e-02 -9.216334670782089233e-02 4.618274793028831482e-02 1.274057328701019287e-01 1.110045518726110458e-02 3.048887550830841064e-01 9.804861992597579956e-02 -1.900061815977096558e-01 -3.151590749621391296e-02 2.698600525036454201e-03 8.502402156591415405e-02 -4.042565450072288513e-02 -9.635224193334579468e-02 7.724792696535587311e-03 -2.048125118017196655e-01 8.622568845748901367e-02 8.567471802234649658e-02 -1.866999454796314240e-02 -2.366006076335906982e-01 3.150897920131683350e-01 -6.147541105747222900e-02 -3.686464428901672363e-01
1.947985291481018066e-01 -6.894223392009735107e-02 -2.531979680061340332e-01 -1.413284689188003540e-01 -2.392168492078781128e-01 -1.319600045680999756e-01 2.097945809364318848e-01 -4.584975168108940125e-02 -1.544447392225265503e-01 3.280762732028961182e-01 -1.648566573858261108e-01 1.345787495374679565e-01 -9.006103873252868652e-02 -1.360337138175964355e-01 -2.925697863101959229e-01 3.621182441711425781e-01 8.900698274374008179e-02 8.523434400558471680e-02 1.130622811615467072e-02 -1.422790288925170898e-01 -1.246623918414115906e-01 -9.084427356719970703e-02 3.677681833505630493e-02 3.571045994758605957e-01 -4.783963318914175034e-03 1.414218693971633911e-01 1.069330200552940369e-01 -1.423226743936538696e-01 -1.463922709226608276e-01 7.883638143539428711e-02 2.192387878894805908e-01 -1.291952133178710938e-01
4.236114323139190674e-01 -3.008883893489837646e-01 -2.536129951477050781e-02 -2.341617047786712646e-01 -2.327081412076950073e-01 -6.352535635232925415e-02 4.416244626045227051e-01 -7.909725606441497803e-02 -2.755203656852245331e-02 4.530860856175422668e-02 1.401617377996444702e-01 1.089866980910301208e-01 5.210608616471290588e-02 -9.867569431662559509e-03 1.504109147936105728e-02 4.122913628816604614e-02 -3.645524755120277405e-02 1.552083194255828857e-01 1.259635686874389648e-01 -6.808700412511825562e-02 3.836971148848533630e-02 2.372242957353591919e-01 2.532943189144134521e-01 -4.306256771087646484e-02 -3.474354371428489685e-02 -2.516048550605773926e-01 -8.202899247407913208e-02 1.253203302621841431e-01 -1.867145895957946777e-01 -5.253124050796031952e-03 1.244899630546569824e-01 -2.626377046108245850e-01
1.436987221240997314e-01 1.247416343539953232e-02 8.607187867164611816e-02 -1.985767185688018799e-01 -2.072416059672832489e-02 -1.152155920863151550e-01 3.076145648956298828e-01 1.056680455803871155e-01 -1.297797262668609619e-01 4.416977241635322571e-02 4.651454836130142212e-02 -1.600492298603057861e-01 4.538641124963760376e-02 -1.762600988149642944e-01 -2.226413488388061523e-01 5.627736821770668030e-02 1.406727284193038940e-01 -6.597515940666198730e-02 1.326512545347213745e-01 1.195879876613616943e-01 -1.566994488239288330e-01 -2.240086942911148071e-01 -1.801364868879318237e-02 2.572905421257019043e-01 -3.999977707862854004e-01 -2.249094545841217041e-01 2.462342828512191772e-01 -2.746447026729583740e-01 -3.957263752818107605e-02 1.366417855024337769e-01 -3.807110711932182312e-02 -3.388125598430633545e-01
-3.397015482187271118e-02 -6.092096120119094849e-02 4.531491100788116455e-01 -2.238869965076446533e-01 -2.349436581134796143e-01 -2.077680528163909912e-01 1.121638044714927673e-01 -2.313088253140449524e-02 -1.905688047409057617e-01 3.258071541786193848e-01 1.564916074275970459e-01 -2.724914550781250000e-01 6.901068985462188721e-02 -1.100689768791198730e-01 -2.183295041322708130e-01 9.410278499126434326e-02 9.248428046703338623e-03 1.979341357946395874e-01 1.713080406188964844e-01 -1.021465435624122620e-01 2.822216153144836426e-01 3.601195663213729858e-02 8.071403950452804565e-02 3.218220174312591553e-02 -1.144305896013975143e-02 -1.001606043428182602e-02 1.033879350870847702e-02 -2.891094088554382324e-01 4.241630807518959045e-02 1.359212249517440796e-01 -9.172907471656799316e-02 -1.828229874372482300e-01
2.540347874164581299e-01 8.313424140214920044e-02 -4.335166886448860168e-04 -1.830480992794036865e-01 -1.392507106065750122e-01 -1.713080853223800659e-01 1.604531854391098022e-01 -2.623959258198738098e-02 -5.835166573524475098e-02 -2.593927383422851562e-01 8.718384802341461182e-02 -5.679972097277641296e-02 4.902100190520286560e-02 -1.490803658962249756e-01 1.259955763816833496e-02 3.203743994235992432e-01 -8.619235455989837646e-02 1.293454915285110474e-01 4.678409546613693237e-02 7.964571565389633179e-02 3.258198201656341553e-01 1.815025210380554199e-01 3.992133587598800659e-02 3.603751957416534424e-02 -3.914072811603546143e-01 -3.472491726279258728e-02 -5.367773398756980896e-02 -2.817026674747467041e-01 -3.517270088195800781e-02 1.775861829519271851e-01 3.696675002574920654e-01 1.737154126167297363e-01
9.807361662387847900e-02 -1.040799841284751892e-01 -3.726920485496520996e-02 3.120493888854980469e-02 -1.159646958112716675e-01 -1.699574887752532959e-01 1.049477886408567429e-02 3.884871900081634521e-01 -3.288617357611656189e-02 2.113154828548431396e-01 -1.382208913564682007e-01 -3.813261911273002625e-02 2.180892378091812134e-01 -3.046753704547882080e-01 2.555299103260040283e-01 -5.165452882647514343e-02 -2.164406515657901764e-02 -2.469334192574024200e-02 1.741614751517772675e-02 1.024102121591567993e-01 1.584125012159347534e-01 2.180082350969314575e-02 1.991066634654998779e-01 3.030761517584323883e-02 -1.368423923850059509e-03 -1.687554642558097839e-02 2.040237635374069214e-01 -3.292594254016876221e-01 -1.908880025148391724e-01 2.962929010391235352e-01 3.377445340156555176e-01 -2.062704712152481079e-01
2.464728802442550659e-01 -2.154290229082107544e-01 2.125601517036557198e-03 -1.426347941160202026e-01 -3.961383998394012451e-01 -2.166574150323867798e-01 1.963690370321273804e-01 -1.095839310437440872e-03 -2.923637926578521729e-01 -1.378553453832864761e-02 -7.702261209487915039e-02 3.705225288867950439e-01 -6.850837916135787964e-02 -1.600732356309890747e-01 3.923954814672470093e-02 1.105360090732574463e-01 5.835188180208206177e-02 -2.000428289175033569e-01 7.858949154615402222e-02 -1.165506690740585327e-01 2.445416152477264404e-01 2.888009324669837952e-02 8.891209959983825684e-02 1.897762180306017399e-03 4.822700843214988708e-02 -2.375595569610595703e-01 1.273018680512905121e-02 1.242901980876922607e-01 -2.449099570512771606e-01 1.236144229769706726e-01 2.312261611223220825e-01 1.492644399404525757e-01
1.099681407213211060e-01 -2.121988534927368164e-01 -3.007653951644897461e-01 -1.288074404001235962e-01 -3.380497510079294443e-04 -4.333478584885597229e-02 4.610445797443389893e-01 4.580284003168344498e-03 -3.215448856353759766e-01 -1.786813884973526001e-02 9.332846105098724365e-02 3.788696229457855225e-02 -4.090163856744766235e-02 -3.080757260322570801e-01 4.149793088436126709e-02 1.695502698421478271e-01 4.123006761074066162e-02 1.288995146751403809e-01 -2.857295423746109009e-02 -7.615505903959274292e-02 -2.709599584341049194e-02 3.512847051024436951e-02 1.654931008815765381e-01 1.645912379026412964e-01 -4.643901716917753220e-03 3.675721213221549988e-02 2.018782310187816620e-02 -1.720419377088546753e-01 -3.821472823619842529e-01 3.367777466773986816e-01 6.317108124494552612e-02 6.522937119007110596e-02
2.136581093072891235e-01 -2.963211834430694580e-01 1.381085533648729324e-02 -1.187856122851371765e-01 -4.972092062234878540e-02 -3.706223368644714355e-01 1.412568241357803345e-01 1.254287958145141602e-01 -9.799129515886306763e-02 6.762059777975082397e-02 1.136783435940742493e-01 8.529105037450790405e-02 -9.077043086290359497e-02 -1.232072263956069946e-01 -1.268240660429000854e-01 -1.370959170162677765e-02 -1.796585135161876678e-02 -2.199560850858688354e-01 9.301739186048507690e-02 2.290786504745483398e-01 1.192234009504318237e-01 -8.962967246770858765e-02 1.330553442239761353e-01 -4.135859757661819458e-02 -3.163027465343475342e-01 -5.152681469917297363e-02 1.781538724899291992e-01 -1.969039291143417358e-01 -2.577281296253204346e-01 3.267848119139671326e-02 3.221153020858764648e-01 -3.266550004482269287e-01
1.178764924407005310e-01 -7.803592830896377563e-02 3.277718424797058105e-01 -2.134017646312713623e-01 -1.527837216854095459e-01 -1.248100679367780685e-02 1.426230221986770630e-01 1.785691231489181519e-01 -1.815126985311508179e-01 -1.669443547725677490e-01 -2.223658114671707153e-01 -1.348575949668884277e-01 7.168149948120117188e-02 1.136272307485342026e-02 8.718058466911315918e-03 8.569609373807907104e-02 1.744565069675445557e-01 4.707062542438507080e-01 1.415644888766109943e-03 2.822795137763023376e-02 2.012995481491088867e-01 -1.749439984560012817e-01 1.668894290924072266e-01 -2.856607548892498016e-03 -2.693905532360076904e-01 -9.554130025207996368e-03 -1.966851502656936646e-01 -1.894547343254089355e-01 -2.315509170293807983e-01 2.231726199388504028e-01 3.012867458164691925e-02 -8.258800208568572998e-02
-2.184697054326534271e-02 4.216801002621650696e-02 -2.100230902433395386e-01 -8.620537817478179932e-02 -8.742675185203552246e-02 -1.454381644725799561e-01 3.229192197322845459e-01 2.757338285446166992e-01 -1.528535783290863037e-01 7.776706665754318237e-02 2.630843780934810638e-02 1.672108024358749390e-01 2.086400538682937622e-01 -2.472530454397201538e-01 -9.714452549815177917e-03 -1.434241235256195068e-01 1.433226168155670166e-01 -5.889464542269706726e-02 1.614564210176467896e-01 -3.699003905057907104e-02 1.580151356756687164e-02 -2.660870365798473358e-02 2.281986922025680542e-01 1.382948160171508789e-01 -7.480654865503311157e-03 2.126883156597614288e-02 -8.096118271350860596e-02 -1.913713514804840088e-01 -8.016475290060043335e-02 3.701741099357604980e-01 4.625996947288513184e-01 -1.701903194189071655e-01
-6.217460031621158123e-04 2.255532890558242798e-02 -8.002016693353652954e-02 1.288863271474838257e-02 -6.165417283773422241e-02 -2.739847898483276367e-01 1.642073392868041992e-01 -1.014150455594062805e-01 3.886247426271438599e-02 -1.814716607332229614e-01 1.466054618358612061e-01 1.184525713324546814e-01 8.789521455764770508e-02 -1.033052653074264526e-01 -2.107047438621520996e-01 -1.613210737705230713e-01 2.344441413879394531e-01 4.218719154596328735e-02 1.025218889117240906e-01 -1.850014925003051758e-01 9.429980069398880005e-02 -1.498981378972530365e-02 1.411670297384262085e-01 3.513800203800201416e-01 -9.159361943602561951e-03 -1.256102323532104492e-01 1.998567767441272736e-02 -1.909915804862976074e-01 -2.318332195281982422e-01 4.309037327766418457e-01 4.143641293048858643e-01 -1.280516479164361954e-02
3.514967262744903564e-01 -3.163011670112609863e-01 9.773487597703933716e-02 -1.798267364501953125e-01 -2.152849286794662476e-01 -1.615180224180221558e-01 3.697296082973480225e-01 -2.131224572658538818e-01 -6.139880977571010590e-03 2.205340005457401276e-02 -8.037680760025978088e-03 1.637137830257415771e-01 2.667137049138545990e-02 -7.222813367843627930e-02 1.304575949907302856e-01 8.433466404676437378e-02 1.416593044996261597e-01 7.033455371856689453e-02 2.429747730493545532e-01 -6.229318305850028992e-02 1.230490859597921371e-02 2.231504768133163452e-01 2.431035190820693970e-01 -7.398944348096847534e-02 -1.283674091100692749e-01 -1.853052824735641479e-01 -8.207158744335174561e-02 8.473551273345947266e-02 -1.894554197788238525e-01 -2.708614058792591095e-02 2.608004212379455566e-01 -2.251174151897430420e-01
1.165050342679023743e-01 -1.578580290079116821e-01 9.835452586412429810e-02 6.497857719659805298e-02 -5.918432958424091339e-03 -2.353820651769638062e-01 1.756359338760375977e-01 -7.617126218974590302e-03 2.363648861646652222e-01 -1.151194348931312561e-01 -4.915858060121536255e-02 -2.864132523536682129e-01 -1.316969394683837891e-01 -3.013758957386016846e-01 -1.655465066432952881e-01 1.352194845676422119e-01 2.289685755968093872e-01 -1.174628958106040955e-01 -1.681012362241744995e-01 -8.669091761112213135e-02 6.670139729976654053e-02 4.966167360544204712e-02 1.673000492155551910e-02 7.145185023546218872e-02 -2.517251074314117432e-01 -2.436514198780059814e-01 1.071551740169525146e-01 8.235654979944229126e-02 -2.814090251922607422e-01 4.553794264793395996e-01 1.041261851787567139e-01 -3.371030464768409729e-02
3.854955360293388367e-02 -1.634115278720855713e-01 -9.739381819963455200e-02 -4.499058052897453308e-02 -2.034371644258499146e-01 -6.455751508474349976e-02 3.041622936725616455e-01 2.817958891391754150e-01 1.865880638360977173e-01 3.755829930305480957e-01 -1.957638375461101532e-02 -1.640648096799850464e-01 1.448808461427688599e-01 -1.171148475259542465e-02 8.131421636790037155e-04 1.492225527763366699e-01 2.983636409044265747e-02 1.555041670799255371e-01 -1.462952792644500732e-01 -2.080368250608444214e-01 1.585410237312316895e-01 -2.002699971199035645e-01 -1.238648146390914917e-01 -8.716815710067749023e-02 -2.773399949073791504e-01 -2.192966938018798828e-01 -5.816880241036415100e-02 -2.784905731678009033e-01 1.718413457274436951e-02 3.304626941680908203e-01 -5.235134437680244446e-02 -1.099981367588043213e-02
1.010352671146392822e-01 1.700336188077926636e-01 -1.399833410978317261e-01 -3.907364606857299805e-01 -2.121415734291076660e-01 1.246473193168640137e-01 1.993479579687118530e-01 6.569929886609315872e-03 -5.427462235093116760e-02 2.465085387229919434e-01 -8.799537271261215210e-02 1.942555755376815796e-01 -8.695547282695770264e-02 1.428736932575702667e-02 -5.796166136860847473e-02 2.938782870769500732e-01 1.128078326582908630e-01 -2.926450073719024658e-01 8.421415090560913086e-02 -2.513585090637207031e-01 -3.435207158327102661e-02 1.554729603230953217e-02 1.776967644691467285e-01 6.741929799318313599e-02 -2.102011293172836304e-01 8.164932951331138611e-03 3.402104601263999939e-02 -1.321029961109161377e-01 -3.034881353378295898e-01 3.070316016674041748e-01 1.592308282852172852e-01 2.890848182141780853e-02
2.268039137125015259e-01 -1.599025577306747437e-01 1.296572238206863403e-01 -2.234496027231216431e-01 1.829217560589313507e-02 2.064127288758754730e-02 1.864907592535018921e-01 7.916197180747985840e-03 8.298064023256301880e-02 2.213125675916671753e-01 1.386855989694595337e-01 -6.928461045026779175e-02 1.149380654096603394e-01 1.569555373862385750e-03 -3.785164356231689453e-01 1.733336150646209717e-01 1.406036764383316040e-01 -3.095220625400543213e-01 -2.915990650653839111e-01 -1.988450884819030762e-01 -1.731683462858200073e-01 5.845434963703155518e-02 -1.282903254032135010e-01 -5.750335007905960083e-02 -2.536202371120452881e-01 -7.409479469060897827e-02 -2.474176511168479919e-02 -1.126412153244018555e-01 -4.981797561049461365e-02 3.324669003486633301e-01 2.221647202968597412e-01 -1.241699531674385071e-01
1.504076272249221802e-01 -2.254083305597305298e-01 -1.282207220792770386e-01 -4.274481162428855896e-02 -2.875161468982696533e-01 -1.319466531276702881e-01 3.767903149127960205e-01 2.694585025310516357e-01 3.085947632789611816e-01 1.628932505846023560e-01 -8.484450727701187134e-02 -1.504825204610824585e-01 -1.080637201666831970e-01 -3.148452192544937134e-02 -1.121583506464958191e-01 2.093984931707382202e-01 -1.541943103075027466e-02 1.259678155183792114e-01 -1.040977314114570618e-01 1.574498713016510010e-01 5.811383575201034546e-02 -4.010716453194618225e-02 -9.583149105310440063e-02 5.156971141695976257e-02 -1.559143662452697754e-01 -2.909400165081024170e-01 1.733886748552322388e-01 -3.399085626006126404e-02 -2.966960072517395020e-01 2.559879124164581299e-01 -9.695103764533996582e-02 -3.533144667744636536e-02
2.198963165283203125e-01 1.562628895044326782e-01 1.479748543351888657e-02 -3.346566259860992432e-01 1.346776378341019154e-03 -1.696523725986480713e-01 1.477136760950088501e-01 -1.472948491573333740e-01 -1.185393109917640686e-01 -8.244954794645309448e-02 5.495951324701309204e-02 2.525748685002326965e-03 3.919180110096931458e-02 -6.610520184040069580e-02 -5.900430306792259216e-02 2.444778196513652802e-02 1.741460710763931274e-01 1.794669926166534424e-01 -9.186300635337829590e-02 -7.302756607532501221e-02 3.756852149963378906e-01 -1.565549150109291077e-02 1.249194592237472534e-01 -2.065001130104064941e-01 -1.935665011405944824e-01 -2.913471758365631104e-01 4.123383387923240662e-02 -7.395976036787033081e-02 -4.167705178260803223e-01 2.349892109632492065e-01 5.187936127185821533e-02 2.679251432418823242e-01
8.816379122436046600e-03 5.507081374526023865e-02 1.543325036764144897e-01 -5.476995557546615601e-02 -2.554459273815155029e-01 -6.091162934899330139e-02 8.087673783302307129e-02 4.164108633995056152e-01 -3.570114374160766602e-01 -6.229619681835174561e-02 -1.111158579587936401e-01 1.252314168959856033e-02 -1.677561551332473755e-01 -2.216953486204147339e-01 -8.252210915088653564e-02 -6.739475578069686890e-02 3.745469823479652405e-02 -1.089424360543489456e-02 1.345693767070770264e-01 2.388912439346313477e-02 3.465501219034194946e-02 4.699888080358505249e-02 -1.299596726894378662e-01 1.605899035930633545e-01 -3.131213486194610596e-01 1.701293513178825378e-02 2.459626495838165283e-01 -6.204540282487869263e-02 -2.218233197927474976e-01 2.400650382041931152e-01 2.577868103981018066e-01 -2.939770817756652832e-01
-1.919924616813659668e-01 -8.696911484003067017e-02 1.089929267764091492e-01 -8.444720506668090820e-02 -3.230271339416503906e-01 -5.851785093545913696e-02 1.581671684980392456e-01 -2.820469811558723450e-02 -1.141249909996986389e-01 2.407382801175117493e-02 -4.593921452760696411e-02 1.245761215686798096e-01 -1.734417527914047241e-01 -5.714808404445648193e-02 3.739485889673233032e-02 3.424911499023437500e-01 2.784103453159332275e-01 1.819104850292205811e-01 -1.800588071346282959e-01 -1.622505336999893188e-01 -8.663955330848693848e-02 1.750296801328659058e-01 8.598591387271881104e-02 7.824134081602096558e-02 -3.369936943054199219e-01 1.143851205706596375e-01 9.903296828269958496e-02 -1.595464497804641724e-01 -2.803628444671630859e-01 1.858233064413070679e-01 3.108526766300201416e-01 -1.643760800361633301e-01
1.204916741698980331e-02 9.177446365356445312e-02 -4.276608675718307495e-02 -1.418633759021759033e-01 1.227721944451332092e-02 2.069988846778869629e-01 3.133479058742523193e-01 2.583738267421722412e-01 -3.017862439155578613e-01 5.020223185420036316e-02 6.571326870471239090e-03 -9.990412741899490356e-02 1.698531657457351685e-01 1.833517700433731079e-01 2.767937071621417999e-02 1.252713650465011597e-01 2.975489497184753418e-01 7.636063545942306519e-02 8.975524455308914185e-02 -1.978785842657089233e-01 1.770825125277042389e-02 1.362668871879577637e-01 6.528722494840621948e-02 7.321231067180633545e-02 -2.636252641677856445e-01 -2.928072959184646606e-02 -1.902451179921627045e-02 -4.110061228275299072e-01 -7.798459380865097046e-02 2.587822377681732178e-01 1.500254273414611816e-01 -2.714858949184417725e-01
5.430089682340621948e-02 9.497049264609813690e-03 5.408459529280662537e-02 -1.144248694181442261e-01 1.214578375220298767e-01 -2.138362526893615723e-01 3.041472136974334717e-01 2.269181311130523682e-01 -1.761935651302337646e-01 -1.407688856124877930e-01 9.951543062925338745e-02 -2.866554632782936096e-02 3.698817640542984009e-02 -6.146442517638206482e-02 -1.377134621143341064e-01 6.344684213399887085e-02 1.600806415081024170e-01 4.481948912143707275e-02 -2.889158204197883606e-02 -3.081635572016239166e-02 -1.468477398157119751e-01 -2.589038312435150146e-01 9.290590137243270874e-02 1.324429810047149658e-01 -2.944694757461547852e-01 -2.599940001964569092e-01 2.560406625270843506e-01 -4.144249558448791504e-01 7.218242972157895565e-04 2.046776115894317627e-01 2.691343426704406738e-01 -1.913594901561737061e-01
1.552218347787857056e-01 2.289150841534137726e-02 3.682406544685363770e-01 -3.310745954513549805e-01 4.388755932450294495e-02 -2.208667062222957611e-02 1.471581757068634033e-01 5.909335985779762268e-02 9.643252938985824585e-02 -8.946374803781509399e-02 -1.404553055763244629e-01 -3.996751904487609863e-01 -1.161749735474586487e-01 -3.910639584064483643e-01 -2.773505076766014099e-02 -5.346430093050003052e-02 3.744376450777053833e-02 9.576858580112457275e-02 6.589055061340332031e-02 -2.560893297195434570e-01 2.610055543482303619e-02 3.451884165406227112e-02 -3.891337290406227112e-02 2.344487793743610382e-02 -2.064163237810134888e-01 -1.871013492345809937e-01 6.734170019626617432e-02 1.451557129621505737e-01 -2.784752845764160156e-01 1.765344738960266113e-01 1.983263194561004639e-01 9.133353829383850098e-03
2.944127917289733887e-01 7.267050910741090775e-03 1.537366770207881927e-02 -2.216165214776992798e-01 -1.377530246973037720e-01 2.404291480779647827e-01 1.619500070810317993e-01 -4.203099012374877930e-02 -2.055940926074981689e-01 -1.039569228887557983e-01 -6.249455735087394714e-02 3.035985827445983887e-01 6.585606187582015991e-02 -3.007234036922454834e-01 -9.472101926803588867e-02 3.175176382064819336e-01 -2.669343492016196251e-03 1.573151648044586182e-01 -7.219654321670532227e-02 -1.592035591602325439e-01 -6.030808761715888977e-02 2.502760849893093109e-02 4.610462486743927002e-02 5.575740709900856018e-02 -5.569725111126899719e-02 3.301993384957313538e-02 5.158117786049842834e-02 -2.220828831195831299e-01 -3.662861287593841553e-01 1.969219893217086792e-01 3.338915705680847168e-01 -3.757348516955971718e-03
4.433163255453109741e-02 -1.896169185638427734e-01 -2.537248134613037109e-01 -2.322776764631271362e-01 -1.080113798379898071e-01 5.163621902465820312e-02 3.419537842273712158e-01 -4.744051955640316010e-03 -7.815575599670410156e-02 -5.964082479476928711e-02 8.851604908704757690e-02 -2.980354428291320801e-02 1.583413779735565186e-01 -2.025382667779922485e-01 1.017297878861427307e-01 1.085392162203788757e-01 -8.620588481426239014e-02 -4.594904370605945587e-03 -4.226094856858253479e-02 -9.576182067394256592e-02 1.960031837224960327e-01 1.182043328881263733e-01 1.194797456264495850e-01 8.403337746858596802e-02 -2.796098589897155762e-01 1.753430366516113281e-01 1.389380730688571930e-02 -2.594162225723266602e-01 -1.107445061206817627e-01 5.520327687263488770e-01 1.395898759365081787e-01 2.844385616481304169e-02
2.238689363002777100e-01 -2.613565623760223389e-01 6.818918138742446899e-02 -2.027596980333328247e-01 -2.757070958614349365e-01 4.932964220643043518e-02 -2.478256449103355408e-02 2.247499078512191772e-01 3.049457632005214691e-02 -4.326857998967170715e-02 -1.051147952675819397e-01 -5.081048235297203064e-02 2.327854335308074951e-01 3.071203641593456268e-02 -9.498461335897445679e-02 1.252588927745819092e-01 9.794036298990249634e-02 -6.282432377338409424e-02 1.451845020055770874e-01 2.626748979091644287e-01 1.236500442028045654e-01 -4.076367914676666260e-01 7.632540166378021240e-02 1.526198834180831909e-01 -1.034878150676377118e-04 9.703657776117324829e-02 -1.374706253409385681e-02 -2.410510331392288208e-01 -2.208652794361114502e-01 3.134628236293792725e-01 1.925073266029357910e-01 -2.096685618162155151e-01
2.420416772365570068e-01 3.560547530651092529e-02 1.930124908685684204e-01 -1.149883121252059937e-01 -9.861508756875991821e-02 4.982306063175201416e-02 1.481754481792449951e-01 -1.645029783248901367e-01 1.291205137968063354e-01 2.855469584465026855e-01 -1.045591980218887329e-01 -2.160295099020004272e-01 -6.001029908657073975e-02 6.847292929887771606e-02 -1.926007419824600220e-01 -6.033840030431747437e-02 1.269536316394805908e-01 6.535285711288452148e-02 1.107990220189094543e-01 -3.733336925506591797e-02 1.976789832115173340e-01 -1.348621398210525513e-02 -2.910490632057189941e-01 9.222751110792160034e-02 -2.738496363162994385e-01 1.144351884722709656e-01 2.366305142641067505e-01 -6.689634919166564941e-02 -4.351784884929656982e-01 1.806865036487579346e-01 -3.840813785791397095e-02 -2.915772795677185059e-01
2.255857549607753754e-02 -2.480441033840179443e-01 1.200400516390800476e-01 -2.257365882396697998e-01 -1.791572719812393188e-01 -2.136507034301757812e-01 1.876594871282577515e-01 3.180412650108337402e-01 -1.026838645339012146e-01 -5.757362395524978638e-02 -8.646340668201446533e-02 2.050758451223373413e-01 -6.607817858457565308e-02 1.475922670215368271e-02 -3.267737030982971191e-01 -1.962473988533020020e-02 1.140520572662353516e-01 -2.318822406232357025e-02 2.540123462677001953e-01 1.663391888141632080e-01 1.791246384382247925e-01 -9.561652690172195435e-02 3.195115178823471069e-02 -1.448907516896724701e-02 -1.445602625608444214e-01 5.043149366974830627e-02 1.274306923151016235e-01 -8.423304557800292969e-02 -3.191718161106109619e-01 7.557333260774612427e-02 4.968282952904701233e-02 -4.222875833511352539e-01
1.612830609083175659e-01 2.071735858917236328e-01 1.115033775568008423e-01 -2.707965970039367676e-01 -2.566196918487548828e-01 -1.813612133264541626e-01 3.242333531379699707e-01 1.780886799097061157e-01 -1.413928270339965820e-01 1.221112459897994995e-01 -7.229120284318923950e-02 -7.014885544776916504e-02 2.453086972236633301e-01 -9.453319013118743896e-02 -1.773654073476791382e-01 -1.702751666307449341e-01 1.327443420886993408e-01 -1.535946428775787354e-01 -2.091485448181629181e-02 1.335568577051162720e-01 -1.103765144944190979e-02 1.084666252136230469e-01 -6.263758987188339233e-02 2.755336165428161621e-01 6.034795939922332764e-02 1.200371086597442627e-01 1.872775256633758545e-01 -2.605768442153930664e-01 1.994374692440032959e-01 2.397059053182601929e-01 2.529467046260833740e-01 -4.053550213575363159e-02
-8.209487423300743103e-03 1.717747151851654053e-01 -8.992284536361694336e-03 -3.408777117729187012e-01 -1.521463245153427124e-01 -5.325116589665412903e-02 2.426341474056243896e-01 -1.052360758185386658e-01 -1.062124893069267273e-01 2.184640914201736450e-01 1.683060638606548309e-02 1.887303590774536133e-01 2.017075419425964355e-01 -3.703594207763671875e-01 8.323617279529571533e-02 6.879320740699768066e-02 2.001546472311019897e-01 6.610303372144699097e-02 2.087416201829910278e-01 -3.459569066762924194e-02 7.237170636653900146e-02 -3.279520869255065918e-01 2.062623053789138794e-01 5.123803019523620605e-02 -4.333124682307243347e-02 1.769430786371231079e-01 2.335223853588104248e-01 -9.555796533823013306e-02 -2.570676803588867188e-01 2.007912248373031616e-01 6.031068414449691772e-02 -1.405158042907714844e-01
-5.077606067061424255e-02 3.667366504669189453e-02 3.048900514841079712e-02 -3.876003623008728027e-01 -3.524444699287414551e-01 -1.065104231238365173e-01 4.309753179550170898e-01 7.590864598751068115e-02 8.341076225042343140e-02 1.274714171886444092e-01 -1.083930358290672302e-01 -2.357461452484130859e-01 2.543579339981079102e-01 5.927729979157447815e-02 -1.076584160327911377e-01 -4.972943291068077087e-02 -9.185568988323211670e-02 -1.828803867101669312e-01 -1.746713221073150635e-01 -2.426014281809329987e-02 2.906893193721771240e-01 -1.780630052089691162e-01 -7.446070015430450439e-02 2.130537033081054688e-01 1.901723816990852356e-02 3.202515421435236931e-03 3.834697231650352478e-02 -5.980759859085083008e-02 2.294645272195339203e-02 2.267485857009887695e-01 2.125235050916671753e-01 4.890678077936172485e-02
2.825527265667915344e-02 -2.332830876111984253e-01 8.784049004316329956e-02 -5.521788448095321655e-02 -1.519239246845245361e-01 -1.874985396862030029e-01 1.929774731397628784e-01 -5.431183427572250366e-02 -3.031983971595764160e-01 1.899518519639968872e-01 1.005364879965782166e-01 2.667270898818969727e-01 1.662471592426300049e-01 -2.199728488922119141e-01 2.086200565099716187e-02 1.921857595443725586e-01 9.585717320442199707e-02 5.856093391776084900e-02 5.320171639323234558e-02 -2.167289257049560547e-01 2.049353718757629395e-01 8.939396589994430542e-02 1.063601523637771606e-01 -1.603761017322540283e-01 -1.967399567365646362e-01 -3.991694152355194092e-01 -6.972952187061309814e-02 1.751652061939239502e-01 -1.669370234012603760e-01 2.752370387315750122e-02 2.702134847640991211e-01 -1.681043356657028198e-01
3.288161456584930420e-01 -3.006938695907592773e-01 2.973907291889190674e-01 -1.806711256504058838e-01 -3.836579024791717529e-01 2.974609136581420898e-01 1.075953170657157898e-01 1.811978667974472046e-01 -2.183260619640350342e-01 1.943722367286682129e-01 1.213058605790138245e-01 -2.838275209069252014e-02 1.755977571010589600e-01 -8.610060065984725952e-02 -6.827273219823837280e-02 -1.159451380372047424e-01 2.273878082633018494e-02 1.348038911819458008e-01 6.700015068054199219e-02 -2.932580828201025724e-04 2.500043250620365143e-02 -8.559998869895935059e-02 -2.636501938104629517e-02 -1.967791318893432617e-01 5.799859017133712769e-02 -5.451394990086555481e-02 1.420945078134536743e-01 -1.334791034460067749e-01 -4.125932231545448303e-02 2.607489228248596191e-01 -8.870303630828857422e-03 -2.414794564247131348e-01
9.997750073671340942e-02 -1.132468134164810181e-02 -4.832367599010467529e-02 3.018750064074993134e-02 -3.289057314395904541e-01 -8.308966457843780518e-02 1.161730363965034485e-01 2.001093775033950806e-01 1.013647615909576416e-01 1.535092145204544067e-01 1.007154136896133423e-01 8.708509057760238647e-02 1.649094521999359131e-01 8.402596227824687958e-03 5.621499568223953247e-02 -1.127794459462165833e-01 7.715062052011489868e-02 -8.483277261257171631e-02 2.146377414464950562e-01 1.619575619697570801e-01 1.303751468658447266e-01 -1.339331567287445068e-01 -1.240872815251350403e-01 1.127092749811708927e-03 -2.050816565752029419e-01 1.399090886116027832e-01 3.236463963985443115e-01 -2.200622707605361938e-01 -1.889818012714385986e-01 1.408575624227523804e-01 2.274739295244216919e-01 -5.151745080947875977e-01
8.458306640386581421e-02 -3.274383544921875000e-01 7.019800692796707153e-02 -7.758308202028274536e-02 -1.116532683372497559e-01 -2.621574103832244873e-01 2.716225087642669678e-01 -1.772854179143905640e-01 -1.710696816444396973e-01 -6.378945708274841309e-02 -6.064973026514053345e-02 2.929258346557617188e-01 -5.267249792814254761e-02 -2.342427670955657959e-01 -4.932533949613571167e-03 2.421853393316268921e-01 2.280596345663070679e-01 -1.413838565349578857e-01 9.483423084020614624e-02 -1.068846657872200012e-01 1.296850889921188354e-01 1.163590848445892334e-01 -1.789218634366989136e-01 -4.573210328817367554e-02 -5.040692165493965149e-02 -3.828975260257720947e-01 -6.797643005847930908e-02 2.053225785493850708e-02 -2.343454957008361816e-01 9.093864262104034424e-02 2.735154330730438232e-01 8.278104476630687714e-03
1.319994628429412842e-01 7.123319059610366821e-02 2.369855940341949463e-01 -1.000004038214683533e-01 -2.590343952178955078e-01 2.358179911971092224e-02 4.336835741996765137e-01 -6.471437215805053711e-02 -1.148067787289619446e-01 2.369034588336944580e-01 1.204989776015281677e-01 -2.692957222461700439e-01 3.241145238280296326e-02 -1.878027915954589844e-01 -1.911709457635879517e-01 -3.859757632017135620e-02 5.623950436711311340e-02 2.815672457218170166e-01 -2.493319064378738403e-01 -1.844975352287292480e-01 3.141950070858001709e-02 1.081799790263175964e-01 9.478504955768585205e-02 -2.045342028141021729e-01 -2.503806352615356445e-01 5.347277596592903137e-02 8.972128480672836304e-02 9.678702801465988159e-02 6.884861737489700317e-02 2.040337026119232178e-01 2.099651843309402466e-01 7.165796309709548950e-02
2.944354414939880371e-01 -1.600634157657623291e-01 3.348352909088134766e-01 -1.651214510202407837e-01 1.173776611685752869e-01 -1.144389435648918152e-01 3.956365585327148438e-02 2.147290259599685669e-01 -5.004334449768066406e-02 1.572206765413284302e-01 1.137115806341171265e-01 1.742049306631088257e-01 4.308156371116638184e-01 5.099355801939964294e-02 -4.115630313754081726e-02 1.763795167207717896e-01 5.235979333519935608e-02 -2.501033544540405273e-01 8.356145769357681274e-02 -2.109603770077228546e-02 3.237063288688659668e-01 -8.008123189210891724e-02 -1.186241433024406433e-01 3.598428517580032349e-02 -1.007282584905624390e-01 -2.486800700426101685e-01 9.403151273727416992e-02 -2.593296207487583160e-02 -4.367243498563766479e-02 2.864973545074462891e-01 8.806632459163665771e-02 -9.859727323055267334e-02
-1.277922093868255615e-01 -2.422824688255786896e-02 7.191672921180725098e-02 -3.816137015819549561e-01 -3.501462340354919434e-01 -5.210110172629356384e-02 2.792310118675231934e-01 3.004607744514942169e-02 1.477252990007400513e-01 1.420321911573410034e-01 2.332095056772232056e-02 -2.514289319515228271e-01 7.139725238084793091e-02 -1.276015043258666992e-01 4.065538290888071060e-03 -1.490518450736999512e-01 1.671282947063446045e-01 2.009888924658298492e-02 1.877100020647048950e-01 2.564640045166015625e-01 -4.491095244884490967e-02 -1.085557714104652405e-01 -1.842807978391647339e-01 1.908641904592514038e-01 4.333263263106346130e-02 -8.845867216587066650e-02 1.279920190572738647e-01 -1.051079258322715759e-01 -3.747785091400146484e-02 4.650422632694244385e-01 7.785029709339141846e-02 6.577249616384506226e-02
-1.141250133514404297e-01 -2.000841498374938965e-01 8.772519975900650024e-02 -3.650465607643127441e-01 -1.040032356977462769e-01 -7.829197496175765991e-02 2.363863438367843628e-01 -9.311290830373764038e-02 -3.388516232371330261e-02 1.821515858173370361e-01 6.467821449041366577e-02 1.061634421348571777e-01 4.513489007949829102e-01 -2.190535217523574829e-01 -1.651419997215270996e-01 2.641523778438568115e-01 1.930750012397766113e-01 1.591304838657379150e-01 8.051088452339172363e-02 -7.487736642360687256e-03 -1.199588254094123840e-01 2.158500254154205322e-02 -5.759814754128456116e-02 -1.477998029440641403e-02 -1.185546368360519409e-01 1.391071379184722900e-01 1.515377610921859741e-01 -1.474055647850036621e-01 -3.822226524353027344e-01 8.181101828813552856e-02 1.568477600812911987e-02 -8.544255793094635010e-02
6.243459880352020264e-02 -2.361118793487548828e-01 -6.608859449625015259e-02 -2.095797508955001831e-01 -1.612892150878906250e-01 -1.680272445082664490e-02 1.070754006505012512e-01 2.279515266418457031e-01 8.796772360801696777e-02 1.465705484151840210e-01 -1.590969413518905640e-01 -9.905637800693511963e-02 -1.077835559844970703e-01 -1.504877954721450806e-01 -1.079059466719627380e-01 1.452504545450210571e-01 -1.349922865629196167e-01 1.083721742033958435e-01 -2.090924233198165894e-01 1.889914423227310181e-01 -7.722642272710800171e-02 -1.058317050337791443e-01 -1.426226794719696045e-01 -5.715621262788772583e-02 -1.226682886481285095e-01 -3.327642977237701416e-01 1.481686979532241821e-01 1.308846008032560349e-02 -4.640126526355743408e-01 3.927710056304931641e-01 -1.193579565733671188e-02 -5.644923448562622070e-02
-5.353847518563270569e-02 7.316445000469684601e-03 1.674991995096206665e-01 -1.239349041134119034e-02 -3.779458701610565186e-01 -1.470814794301986694e-01 3.322556018829345703e-01 6.646037846803665161e-02 -7.769315689802169800e-02 2.415203675627708435e-02 2.878057062625885010e-01 -2.796379923820495605e-01 -4.879449680447578430e-02 -2.139110565185546875e-01 -1.669897437095642090e-01 -2.869196794927120209e-02 3.907863199710845947e-01 1.463257223367691040e-01 -4.689132049679756165e-02 -1.349277198314666748e-01 1.500385254621505737e-01 -6.981993466615676880e-02 5.679062008857727051e-02 1.314520984888076782e-01 -2.584694623947143555e-01 2.127561271190643311e-01 -6.031621620059013367e-02 7.854787260293960571e-02 5.236425623297691345e-02 1.940050274133682251e-01 2.007851004600524902e-01 9.595823474228382111e-03
3.148357272148132324e-01 -7.042451296001672745e-03 1.241490244865417480e-01 -2.349747344851493835e-03 -1.880210265517234802e-02 -9.391056746244430542e-02 1.820793151855468750e-01 1.755508929491043091e-01 2.004915662109851837e-02 -1.436624228954315186e-01 3.404650464653968811e-02 -1.740254163742065430e-01 -3.026911020278930664e-01 -2.539918720722198486e-01 -1.797662079334259033e-01 -2.181974947452545166e-01 2.625854909420013428e-01 -9.579296410083770752e-02 4.855836182832717896e-02 -7.521706819534301758e-02 1.167868077754974365e-01 9.171801805496215820e-02 -1.261883974075317383e-01 1.663698069751262665e-02 -3.220908343791961670e-01 -2.126244008541107178e-01 1.602609455585479736e-01 9.983301907777786255e-02 -2.189979702234268188e-01 3.005388379096984863e-01 1.847584396600723267e-01 -2.056842446327209473e-01
-6.949860602617263794e-02 -5.978717654943466187e-02 2.530320882797241211e-01 3.089752979576587677e-02 -3.503023087978363037e-01 -2.306729406118392944e-01 3.517781496047973633e-01 1.637327857315540314e-02 -9.967281669378280640e-02 3.808100521564483643e-02 3.040823638439178467e-01 2.128220200538635254e-01 2.145696729421615601e-01 -8.994906209409236908e-03 5.813596025109291077e-02 1.794876754283905029e-01 1.156502068042755127e-01 -1.109304502606391907e-01 -8.211645297706127167e-03 1.562542766332626343e-01 -5.265019088983535767e-02 5.073081701993942261e-03 -4.999727383255958557e-02 1.109101325273513794e-01 -1.826889961957931519e-01 -5.327289551496505737e-02 3.784178495407104492e-01 5.388780031353235245e-03 -2.257736325263977051e-01 6.355599313974380493e-02 -2.745635621249675751e-02 -3.047062754631042480e-01
2.310869544744491577e-01 2.756031453609466553e-01 2.510767877101898193e-01 -2.162359952926635742e-01 -9.147668629884719849e-02 1.519375294446945190e-01 3.127597272396087646e-01 -5.772262439131736755e-02 -2.362464368343353271e-01 1.740071922540664673e-02 -1.394037306308746338e-01 8.620963245630264282e-02 -1.171581260859966278e-02 -1.190727502107620239e-01 -5.957992374897003174e-02 1.390656083822250366e-01 1.666617840528488159e-01 1.308197379112243652e-01 1.878931075334548950e-01 -2.269737720489501953e-01 1.275370717048645020e-01 -8.395840972661972046e-02 1.957872956991195679e-01 1.773789376020431519e-01 1.974954083561897278e-02 -1.033744029700756073e-02 -6.183197721838951111e-02 -1.795872151851654053e-01 -1.060789544135332108e-02 4.155053496360778809e-01 2.710018455982208252e-01 -2.151091396808624268e-02
4.861046746373176575e-02 -1.832954771816730499e-02 1.018996834754943848e-01 -3.466560542583465576e-01 -1.860463917255401611e-01 3.836972266435623169e-02 3.658608496189117432e-01 -9.064222127199172974e-02 1.284823752939701080e-02 1.618401259183883667e-01 -7.773798704147338867e-02 -2.479027397930622101e-02 1.920860558748245239e-01 -1.939243972301483154e-01 -1.971367299556732178e-01 1.450246293097734451e-02 4.116743803024291992e-02 1.897125542163848877e-01 3.590311110019683838e-01 -2.226458787918090820e-01 -1.513973474502563477e-01 -6.477926671504974365e-02 7.582063227891921997e-02 2.892303280532360077e-02 5.117712914943695068e-02 2.806470692157745361e-01 2.539762854576110840e-01 -5.489507690072059631e-02 -3.277366459369659424e-01 1.420975625514984131e-01 4.602300748229026794e-02 -1.162578761577606201e-01
2.137809991836547852e-01 -2.978616058826446533e-01 1.856247931718826294e-01 4.615036770701408386e-02 -4.573884606361389160e-01 -1.456646770238876343e-01 -1.772462576627731323e-02 3.175391852855682373e-01 -1.007385402917861938e-01 5.867758020758628845e-02 1.825794577598571777e-01 -2.943377709016203880e-03 4.635798931121826172e-02 -1.154738217592239380e-01 1.808226108551025391e-01 2.167457491159439087e-01 -1.000682711601257324e-01 -1.702856272459030151e-01 -1.125200279057025909e-02 -2.233976125717163086e-01 -5.739413946866989136e-02 1.669183559715747833e-02 -1.194826066493988037e-01 4.861045628786087036e-02 -2.946825921535491943e-01 -2.788610756397247314e-01 4.470859840512275696e-02 4.984116926789283752e-02 -2.080088295042514801e-02 4.353325814008712769e-02 2.637495994567871094e-01 -7.138733565807342529e-02
1.766622513532638550e-01 -1.312670484185218811e-02 -1.051236242055892944e-01 -2.226132899522781372e-02 -1.649517565965652466e-01 -5.053373798727989197e-02 1.207757294178009033e-01 -2.974112927913665771e-01 -1.053834110498428345e-01 1.833627372980117798e-01 9.950134158134460449e-02 -2.239988744258880615e-01 -2.366800755262374878e-01 2.694635652005672455e-02 -4.000732004642486572e-01 9.548962861299514771e-02 1.296421438455581665e-01 -1.240533310920000076e-02 3.585215657949447632e-02 1.826931238174438477e-01 1.227623447775840759e-01 -8.346648514270782471e-02 -1.472279429435729980e-01 -1.842367053031921387e-01 -1.236433014273643494e-01 -2.213488668203353882e-01 3.203733861446380615e-01 -1.772413104772567749e-01 -1.831948906183242798e-01 3.005065619945526123e-01 2.050267606973648071e-01 -5.300760269165039062e-03
3.253785520792007446e-02 -1.917966008186340332e-01 -1.177934482693672180e-01 -1.361225992441177368e-01 -9.922499954700469971e-02 -1.604717224836349487e-01 -4.708951711654663086e-02 2.854630053043365479e-01 -3.298473358154296875e-02 1.628846526145935059e-01 -1.480169296264648438e-01 -2.162110209465026855e-01 8.848614990711212158e-02 -2.967527210712432861e-01 4.687961935997009277e-02 1.302768737077713013e-01 -6.698321551084518433e-03 -4.700420051813125610e-02 1.130671575665473938e-01 -2.657859027385711670e-02 3.303314447402954102e-01 -3.500026464462280273e-01 -1.340698897838592529e-01 1.991661936044692993e-01 -9.724000841379165649e-02 1.825616061687469482e-01 5.217494815587997437e-02 -1.166783049702644348e-01 -2.789168655872344971e-01 3.235514760017395020e-01 1.168363839387893677e-01 -1.971065849065780640e-01
2.862961590290069580e-01 -3.125991523265838623e-01 6.780731678009033203e-02 -2.326184362173080444e-01 -2.522971630096435547e-01 -2.291914820671081543e-01 2.332219481468200684e-01 2.164303511381149292e-01 -5.434905365109443665e-02 -3.087956272065639496e-02 1.712148934602737427e-01 6.455921381711959839e-02 1.431595832109451294e-01 -1.372767984867095947e-01 3.054352402687072754e-01 -5.795094743371009827e-02 -8.794139325618743896e-02 -1.069685369729995728e-01 4.267529770731925964e-02 -1.805772781372070312e-01 2.842603027820587158e-01 8.012890815734863281e-02 -6.889051198959350586e-02 -2.066621780395507812e-01 -8.330314606428146362e-02 1.091421395540237427e-01 1.787767261266708374e-01 -1.227609515190124512e-01 -3.910646215081214905e-02 8.382210507988929749e-03 1.473747342824935913e-01 -3.054913282394409180e-01
-1.549140550196170807e-02 -2.218005210161209106e-01 7.360664755105972290e-02 -2.708979547023773193e-01 -2.992553710937500000e-01 1.577239930629730225e-01 2.109816819429397583e-01 6.853591650724411011e-02 -3.782061114907264709e-02 1.825923658907413483e-02 -1.059122085571289062e-01 1.508689820766448975e-01 -6.004273518919944763e-02 -4.716217517852783203e-02 -1.058363094925880432e-01 2.409547716379165649e-01 3.997792899608612061e-01 5.174185708165168762e-02 -1.834948807954788208e-01 -1.064428016543388367e-01 -2.404609173536300659e-01 2.942974865436553955e-02 1.340399086475372314e-01 9.051197022199630737e-02 -6.695757061243057251e-02 -9.222618490457534790e-02 5.014396086335182190e-02 -4.468238651752471924e-01 -1.585681885480880737e-01 1.798212677240371704e-01 9.963513910770416260e-02 -1.495910435914993286e-01
2.837853729724884033e-01 1.150455474853515625e-01 -1.365794390439987183e-01 -1.266949474811553955e-01 -4.494788497686386108e-02 -1.324818283319473267e-01 2.819485962390899658e-01 -1.314162462949752808e-01 -1.900933869183063507e-02 -9.756674058735370636e-03 5.612090229988098145e-02 1.816941052675247192e-01 3.635269999504089355e-01 -1.303333938121795654e-01 -2.186283618211746216e-01 5.799067392945289612e-02 -1.399476677179336548e-01 -1.347384881228208542e-02 1.172554939985275269e-01 -2.431104332208633423e-01 2.375556528568267822e-01 -7.717128843069076538e-02 2.300253510475158691e-01 3.631050931289792061e-03 -2.703420519828796387e-01 1.099318787455558777e-01 -2.544507384300231934e-02 -2.541054189205169678e-01 -2.634017169475555420e-01 2.138314247131347656e-01 2.085662037134170532e-01 3.669627010822296143e-02
3.149145841598510742e-01 7.882158271968364716e-03 -1.143268495798110962e-02 6.079696118831634521e-02 -1.504403501749038696e-01 -1.402004361152648926e-01 2.149355709552764893e-01 3.846993669867515564e-02 3.578961640596389771e-02 1.716059073805809021e-02 -3.743796795606613159e-02 -2.329662889242172241e-01 -1.633900701999664307e-01 -1.793159544467926025e-01 -6.395069509744644165e-02 -2.057821750640869141e-01 1.210966706275939941e-01 6.582467257976531982e-02 -2.262143790721893311e-01 1.221214607357978821e-02 -3.961536660790443420e-02 -9.068132191896438599e-02 -9.665662050247192383e-02 8.921103924512863159e-02 -2.618198692798614502e-01 -2.425117492675781250e-01 -1.822727322578430176e-01 1.964883208274841309e-01 -3.270485699176788330e-01 2.731696665287017822e-01 3.353988826274871826e-01 -2.318549007177352905e-01
7.919961214065551758e-02 2.534930408000946045e-01 -1.866700686514377594e-02 -1.898289322853088379e-01 -3.429089859127998352e-02 1.319619119167327881e-01 4.438084065914154053e-01 -7.676456868648529053e-02 -1.624049693346023560e-01 1.977997273206710815e-02 1.094069927930831909e-01 -1.877220571041107178e-01 3.953765332698822021e-02 1.680628955364227295e-01 -2.006545960903167725e-01 2.237405627965927124e-01 1.094639152288436890e-01 3.368972837924957275e-01 2.306699454784393311e-01 -2.581985294818878174e-01 2.459958940744400024e-01 -1.484059821814298630e-02 7.306155562400817871e-02 -1.029438376426696777e-01 -1.535373479127883911e-01 -1.645896136760711670e-01 -6.815216690301895142e-02 -1.432602405548095703e-01 -7.440697401762008667e-02 1.621481329202651978e-01 1.594710797071456909e-01 -1.497066318988800049e-01
2.734744250774383545e-01 -1.996650248765945435e-01 -1.308489311486482620e-02 -2.676956951618194580e-01 -2.028743028640747070e-01 -3.801514580845832825e-02 1.513280123472213745e-01 -1.360238790512084961e-01 1.383161842823028564e-01 3.651219233870506287e-02 5.112952366471290588e-02 -5.331904068589210510e-02 3.346983194351196289e-01 -2.833025753498077393e-01 -2.327666282653808594e-01 2.665196955204010010e-01 1.525495648384094238e-01 2.190012633800506592e-01 1.483180224895477295e-01 -1.137961894273757935e-01 -1.389982700347900391e-01 -9.033542871475219727e-02 -4.105833172798156738e-02 -3.953523933887481689e-03 -7.211128622293472290e-02 2.997777797281742096e-02 -1.874190568923950195e-01 -2.761169970035552979e-01 -2.364692389965057373e-01 7.308464497327804565e-02 -1.535154581069946289e-01 -2.200801223516464233e-01
3.285529613494873047e-01 -2.641622722148895264e-01 9.807306528091430664e-02 -1.923747807741165161e-01 -3.020712137222290039e-01 -5.014426633715629578e-02 3.236965537071228027e-01 -7.946106791496276855e-02 -2.215876942500472069e-03 -5.391656234860420227e-02 1.642552614212036133e-01 1.632890254259109497e-01 4.048928618431091309e-02 -6.386692821979522705e-02 1.363931000232696533e-01 1.330415308475494385e-01 4.928327351808547974e-02 1.711106896400451660e-01 8.372729271650314331e-02 -5.267383530735969543e-02 1.538546085357666016e-01 2.130249440670013428e-01 3.358063995838165283e-01 3.713675215840339661e-02 -5.536504089832305908e-02 -1.939343810081481934e-01 1.179001556010916829e-04 1.100637018680572510e-01 -2.050236910581588745e-01 -3.507945686578750610e-02 1.411962062120437622e-01 -3.626753687858581543e-01
1.291418075561523438e-01 -1.179797425866127014e-01 1.011044308543205261e-01 -1.226783245801925659e-01 -1.166368499398231506e-01 -4.562151804566383362e-02 1.758926212787628174e-01 1.923100948333740234e-01 -3.818371593952178955e-01 -5.286570638418197632e-02 -2.160735279321670532e-01 -1.729163378477096558e-01 2.063381522893905640e-01 2.997561991214752197e-01 -2.115084677934646606e-01 8.243595808744430542e-02 1.602127552032470703e-01 -1.020390689373016357e-01 1.720732152462005615e-01 -4.029759764671325684e-02 -2.902232296764850616e-02 -3.116360679268836975e-02 -1.852445602416992188e-01 -1.581166833639144897e-01 -1.538173109292984009e-01 3.883015736937522888e-02 -8.719652146100997925e-02 -2.825846672058105469e-01 -2.599195837974548340e-01 3.520296216011047363e-01 8.219560980796813965e-02 -1.098828092217445374e-01
2.587574422359466553e-01 -3.250056505203247070e-01 6.366314738988876343e-02 -1.678226441144943237e-01 -3.256454765796661377e-01 -1.462626159191131592e-01 3.289474546909332275e-01 -3.136140853166580200e-02 -2.998964115977287292e-02 -3.505192697048187256e-02 6.601572781801223755e-02 1.459962874650955200e-01 6.202930957078933716e-02 -1.706826537847518921e-01 1.332686692476272583e-01 1.195586025714874268e-01 4.471827298402786255e-03 1.044239550828933716e-01 2.039697021245956421e-01 -8.666509389877319336e-02 2.104665637016296387e-01 1.607438772916793823e-01 1.037630736827850342e-01 -9.379498660564422607e-02 -1.074874494224786758e-02 -3.386140465736389160e-01 -1.585176587104797363e-01 2.774851322174072266e-01 -1.510405987501144409e-01 8.768123388290405273e-02 1.593596190214157104e-01 -2.078441381454467773e-01
2.524977624416351318e-01 -2.220763564109802246e-01 8.339724689722061157e-02 -5.931628867983818054e-03 6.307406723499298096e-02 -2.240817062556743622e-03 2.878487110137939453e-01 3.407884836196899414e-01 5.489574396051466465e-04 -6.856130436062812805e-03 -2.099246531724929810e-01 -3.009129464626312256e-01 2.146728038787841797e-01 -1.123588308691978455e-01 1.117630749940872192e-01 3.783680126070976257e-02 8.650194853544235229e-02 -1.670264750719070435e-01 9.222606569528579712e-02 -8.010803163051605225e-02 1.049433052539825439e-01 -1.554364711046218872e-01 1.535911858081817627e-01 1.390704065561294556e-01 -1.415021568536758423e-01 -1.932082325220108032e-01 2.580922544002532959e-01 -1.630785167217254639e-01 1.915114820003509521e-01 2.219339460134506226e-01 3.065401315689086914e-01 -1.039204001426696777e-01
3.766491264104843140e-02 -2.719919681549072266e-01 -4.826473444700241089e-02 -1.947782337665557861e-01 -5.784100666642189026e-02 -1.248461566865444183e-02 1.850147247314453125e-01 -1.192949130199849606e-03 3.413669392466545105e-02 -2.030133754014968872e-01 3.822861239314079285e-02 -7.455465197563171387e-02 2.104193121194839478e-01 -2.505108714103698730e-01 1.507361084222793579e-01 1.797407120466232300e-01 -9.134653955698013306e-02 8.834534138441085815e-02 1.683458872139453888e-02 1.274798661470413208e-01 3.101515769958496094e-01 8.993417024612426758e-03 -9.044092148542404175e-02 2.225979417562484741e-01 -2.456607818603515625e-01 4.161194339394569397e-02 1.774324290454387665e-02 -3.190167248249053955e-01 3.904478251934051514e-02 4.755067229270935059e-01 2.280518412590026855e-01 6.816647201776504517e-02
2.400350570678710938e-02 -2.701695263385772705e-01 2.192123383283615112e-01 -1.050396542996168137e-02 -1.088205724954605103e-01 -2.925154864788055420e-01 3.145883977413177490e-01 4.050502181053161621e-01 4.794992506504058838e-02 6.903316080570220947e-02 7.971990108489990234e-02 3.786528110504150391e-02 -2.294640429317951202e-02 9.838183224201202393e-02 -2.856605919077992439e-03 1.450846493244171143e-01 -2.945107035338878632e-02 4.492085427045822144e-02 4.453631862998008728e-02 -5.974853411316871643e-02 -1.095961555838584900e-01 -2.147918194532394409e-01 1.842125318944454193e-02 4.244718700647354126e-02 -3.725316226482391357e-01 -1.900580525398254395e-01 2.427088618278503418e-01 -1.724981367588043213e-01 -1.177653595805168152e-01 -2.672920562326908112e-02 3.019751012325286865e-01 -1.834346204996109009e-01
-1.128490865230560303e-01 -1.309803314507007599e-02 1.491014212369918823e-01 -2.176875323057174683e-01 -7.028132677078247070e-02 -1.786429136991500854e-01 1.700584590435028076e-01 -1.497427970170974731e-01 -8.241481333971023560e-02 1.800497025251388550e-01 -7.756573706865310669e-02 -3.389446139335632324e-01 9.348725527524948120e-02 -2.563323080539703369e-01 -7.014147937297821045e-02 2.419380657374858856e-02 -2.747706510126590729e-02 4.399204850196838379e-01 -1.906884089112281799e-02 -1.941114515066146851e-01 2.348962873220443726e-01 -1.974293738603591919e-01 9.439190477132797241e-02 -8.681848645210266113e-02 -4.081339240074157715e-01 7.505412213504314423e-03 1.008380874991416931e-01 -2.492164447903633118e-02 -1.535743176937103271e-01 1.800753325223922729e-01 8.759680390357971191e-02 -7.199679315090179443e-02
-6.600414216518402100e-02 -2.471376359462738037e-01 3.847589716315269470e-02 -2.711887955665588379e-01 -3.399061560630798340e-01 1.990975737571716309e-01 5.648559704422950745e-02 1.869219988584518433e-01 5.190555751323699951e-02 2.481178492307662964e-01 1.510890573263168335e-01 -2.376807332038879395e-01 9.236602485179901123e-02 1.132612023502588272e-02 6.673610955476760864e-02 1.377692073583602905e-01 8.535743504762649536e-02 -3.111907467246055603e-02 -8.778693526983261108e-02 7.862084358930587769e-02 1.676085963845252991e-02 -1.755867749452590942e-01 -8.338483422994613647e-02 1.104032769799232483e-01 -3.311443030834197998e-01 -2.490693777799606323e-01 2.924953997135162354e-01 3.037031739950180054e-02 -1.558768749237060547e-01 2.763925492763519287e-01 2.037672996520996094e-01 1.333821266889572144e-01
1.483432948589324951e-01 -2.202200740575790405e-01 -2.283650189638137817e-01 -1.074567809700965881e-02 -2.105281949043273926e-01 -8.988618105649948120e-02 2.171805799007415771e-01 -5.745544284582138062e-02 -8.621004223823547363e-02 2.470275163650512695e-01 1.253683120012283325e-01 -8.948068134486675262e-03 -5.334754288196563721e-02 -7.420906424522399902e-02 -1.128680035471916199e-01 2.684095501899719238e-01 -8.264604210853576660e-02 -3.426142632961273193e-01 1.858814954757690430e-01 -5.701583996415138245e-02 7.894784212112426758e-02 6.756207905709743500e-03 -5.050066113471984863e-02 9.571266174316406250e-02 1.335870623588562012e-01 -3.120812475681304932e-01 4.206072390079498291e-01 -1.138709932565689087e-01 -1.802133768796920776e-01 1.946885734796524048e-01 1.941747218370437622e-01 6.135471537709236145e-02
4.953888803720474243e-02 2.737943548709154129e-03 -1.650938987731933594e-01 -9.692450985312461853e-03 -4.465756416320800781e-01 -2.125375866889953613e-01 1.498799622058868408e-01 -8.073796518146991730e-03 2.920801639556884766e-01 1.930546015501022339e-01 -1.079130917787551880e-01 -1.050430685281753540e-01 6.963105499744415283e-02 -2.352807670831680298e-01 5.983660928905010223e-03 2.484858967363834381e-02 1.777652204036712646e-01 -1.799972169101238251e-02 -6.376340240240097046e-02 -2.254306077957153320e-01 -1.076644882559776306e-01 1.230335757136344910e-01 4.853765293955802917e-02 2.343246787786483765e-01 -2.595567703247070312e-01 1.640206128358840942e-01 5.256301257759332657e-03 -3.211658895015716553e-01 -2.231830656528472900e-01 2.182187587022781372e-01 9.145818650722503662e-02 -1.513075828552246094e-01
2.164987027645111084e-01 7.326003164052963257e-02 -2.951511144638061523e-01 -2.123372107744216919e-01 -3.883086442947387695e-01 -1.238872334361076355e-01 2.703180611133575439e-01 2.561313211917877197e-01 -1.159716323018074036e-01 -2.659757435321807861e-01 -7.867097109556198120e-02 7.743027806282043457e-02 -5.038551241159439087e-02 -7.336288224905729294e-03 2.051133811473846436e-01 2.042085528373718262e-01 -4.629865288734436035e-02 -1.401768922805786133e-01 -1.191986724734306335e-01 1.870160251855850220e-01 1.220525577664375305e-01 1.199666783213615417e-01 9.143410623073577881e-02 2.786169648170471191e-01 -7.038199156522750854e-02 2.282722853124141693e-02 1.760648339986801147e-01 -5.419808998703956604e-02 -1.238682307302951813e-02 7.004026323556900024e-02 1.332487612962722778e-01 -2.820156812667846680e-01
5.665154382586479187e-02 1.360399872064590454e-01 1.678759157657623291e-01 -1.927392631769180298e-01 -3.185955062508583069e-02 -7.566878944635391235e-02 7.664881646633148193e-02 2.597208917140960693e-01 -3.465980887413024902e-01 -6.244904547929763794e-02 -1.117867883294820786e-02 4.443707317113876343e-02 -2.044592499732971191e-01 -1.309196501970291138e-01 -6.331963837146759033e-02 7.205098867416381836e-02 -1.407912820577621460e-01 -9.737076610326766968e-02 9.792687743902206421e-02 8.359174430370330811e-02 -1.797050796449184418e-02 -3.395061567425727844e-02 -1.687892228364944458e-01 7.268501073122024536e-02 -3.204468488693237305e-01 -8.318977057933807373e-02 1.091694980859756470e-01 8.357141911983489990e-02 -1.719783544540405273e-01 4.404639005661010742e-01 3.953241109848022461e-01 -2.215944677591323853e-01
-4.963979497551918030e-02 -1.495680958032608032e-01 -2.515168488025665283e-01 -2.776733636856079102e-01 -1.379776000976562500e-01 2.894213236868381500e-02 4.237160086631774902e-01 -7.337442785501480103e-02 -1.146041005849838257e-01 2.146054804325103760e-02 8.950172364711761475e-02 1.192737556993961334e-02 -7.961015403270721436e-02 -4.266046285629272461e-01 1.420879215002059937e-01 4.037642106413841248e-02 1.577313691377639771e-01 -2.155681699514389038e-02 -6.482724100351333618e-02 -2.083031237125396729e-01 5.790674686431884766e-02 -8.435384929180145264e-02 -1.039066002704203129e-03 1.538905054330825806e-01 8.389065414667129517e-02 2.141667716205120087e-02 4.463870078325271606e-02 -1.660999953746795654e-01 -3.422974050045013428e-01 3.568508327007293701e-01 -5.824784934520721436e-02 -7.772789150476455688e-02
2.068927884101867676e-01 -2.087267935276031494e-01 6.553242355585098267e-02 -1.310283094644546509e-01 -4.490239322185516357e-01 3.991738334298133850e-02 1.247761100530624390e-01 -2.602447010576725006e-02 -2.368945777416229248e-01 2.982335090637207031e-01 -1.742615550756454468e-01 -1.995183527469635010e-02 1.476973742246627808e-01 -2.403297573328018188e-01 -2.826644778251647949e-01 7.814349979162216187e-02 5.958195403218269348e-02 2.418281883001327515e-01 7.069037854671478271e-02 -2.687887847423553467e-01 2.244808077812194824e-01 -1.032264605164527893e-01 -9.262020885944366455e-02 -1.822900027036666870e-01 1.815065369009971619e-02 1.899243704974651337e-02 9.339326992630958557e-03 -3.584141656756401062e-02 -1.013412326574325562e-02 5.273562297224998474e-02 -5.893331766128540039e-02 -2.841610312461853027e-01
2.047375887632369995e-01 -7.124942261725664139e-03 -2.223464101552963257e-01 -3.037298917770385742e-01 -2.262162715196609497e-01 1.799537390470504761e-01 2.011713534593582153e-01 1.559219807386398315e-01 5.216944962739944458e-02 2.368286699056625366e-01 1.316688209772109985e-02 -8.368465304374694824e-02 8.125278353691101074e-02 -3.334540128707885742e-01 -4.363282769918441772e-02 2.076177299022674561e-02 1.496471911668777466e-01 6.306339800357818604e-02 -7.420287933200597763e-03 -1.819227077066898346e-02 4.480849802494049072e-01 -2.981759309768676758e-01 4.592781141400337219e-02 -4.460988938808441162e-02 -9.518542140722274780e-02 -7.760690152645111084e-02 9.108573198318481445e-02 2.443671971559524536e-02 -2.924619317054748535e-01 1.196183115243911743e-01 -7.920940965414047241e-02 -1.767753660678863525e-01
2.772979438304901123e-01 -6.770361214876174927e-02 5.722022429108619690e-02 -2.976587973535060883e-02 -1.272951066493988037e-01 -3.202253878116607666e-01 1.537597328424453735e-01 2.805626392364501953e-01 3.160509839653968811e-02 8.467440307140350342e-02 -2.930380590260028839e-02 8.928423374891281128e-02 1.763246953487396240e-01 3.716321289539337158e-02 -3.107386827468872070e-02 3.175139427185058594e-02 2.375093102455139160e-02 -3.916784822940826416e-01 1.090511158108711243e-01 1.044641435146331787e-01 3.202485144138336182e-01 -4.329998773755505681e-05 6.692916899919509888e-02 -9.700275957584381104e-03 -2.485972642898559570e-01 2.083684876561164856e-02 1.250676214694976807e-01 -1.458731740713119507e-01 -2.245266586542129517e-01 2.307307869195938110e-01 4.398360382765531540e-03 -3.937946259975433350e-01
3.043302297592163086e-01 -4.020930081605911255e-02 -1.192274764180183411e-01 -2.108127027750015259e-01 -1.591337323188781738e-01 8.157537132501602173e-02 1.131750717759132385e-01 1.182973682880401611e-01 3.024767637252807617e-01 1.937067955732345581e-01 -5.312442034482955933e-02 -6.481907330453395844e-03 1.694608479738235474e-01 -1.112648323178291321e-01 -1.549818813800811768e-01 -8.733250200748443604e-02 8.719927072525024414e-02 1.758028566837310791e-01 -1.577525734901428223e-01 4.721640422940254211e-02 1.657889187335968018e-01 -1.552389115095138550e-01 1.167061775922775269e-01 -2.689967863261699677e-02 -4.486469030380249023e-01 7.713317126035690308e-02 5.508524551987648010e-02 2.586326934397220612e-02 -1.452040225267410278e-01 4.204849898815155029e-01 1.468503028154373169e-01 -1.475058197975158691e-01
2.316760458052158356e-02 -1.836084723472595215e-01 -1.491713076829910278e-01 -1.128816381096839905e-01 -2.339675575494766235e-01 1.476563420146703720e-02 1.477513164281845093e-01 1.480334997177124023e-01 -2.334257364273071289e-01 -1.227866634726524353e-01 1.091351807117462158e-01 -8.137434720993041992e-02 -4.113920778036117554e-02 -2.049594521522521973e-01 1.553075760602951050e-01 1.793768256902694702e-01 2.659341990947723389e-01 1.235926225781440735e-01 1.898606307804584503e-02 -2.769019603729248047e-01 -4.236903972923755646e-03 3.022371828556060791e-01 2.880526185035705566e-01 -5.200913920998573303e-02 -1.728054136037826538e-01 1.725599765777587891e-01 -8.143362402915954590e-02 -2.666448652744293213e-01 -3.385055065155029297e-01 1.901226639747619629e-01 1.245374307036399841e-01 1.650241762399673462e-02
2.685589790344238281e-01 1.113711446523666382e-01 1.118608713150024414e-01 -1.150141879916191101e-01 -2.652947902679443359e-01 -1.074299141764640808e-01 3.001365065574645996e-01 3.298583626747131348e-02 6.603675428777933121e-03 1.547675579786300659e-01 9.041642397642135620e-02 -1.677849739789962769e-01 7.114194333553314209e-02 -1.955156624317169189e-01 1.500575803220272064e-02 -1.081746518611907959e-01 5.912333354353904724e-02 2.629145085811614990e-01 -3.689609766006469727e-01 2.885072305798530579e-02 -3.245988115668296814e-02 -3.289938569068908691e-01 -1.188031584024429321e-01 2.430130690336227417e-01 -2.650213241577148438e-01 -8.653984963893890381e-02 2.499356679618358612e-02 -3.978061676025390625e-02 -1.521829813718795776e-01 1.129820495843887329e-01 1.658441722393035889e-01 -2.563105821609497070e-01
3.479362726211547852e-01 -8.520274609327316284e-02 -1.827648282051086426e-01 -3.063809275627136230e-01 -5.327911116182804108e-03 4.353132843971252441e-02 2.515944242477416992e-01 1.076773926615715027e-01 -3.291935026645660400e-01 -3.126972317695617676e-01 -5.163816362619400024e-02 2.414317429065704346e-02 -9.093917906284332275e-02 -1.787834614515304565e-02 2.657411433756351471e-02 3.920203819870948792e-02 2.196836844086647034e-02 -1.969070583581924438e-01 1.798631995916366577e-02 -3.704082593321800232e-02 -3.851158544421195984e-02 -1.585668921470642090e-01 1.683374792337417603e-01 1.422677468508481979e-02 -7.138128578662872314e-02 -1.670465804636478424e-02 -7.772652804851531982e-02 -2.138117104768753052e-01 -2.459641695022583008e-01 2.821160852909088135e-01 3.722642958164215088e-01 -1.242762878537178040e-01
1.395221948623657227e-01 -2.244132310152053833e-01 9.053292870521545410e-02 -3.196288645267486572e-02 -1.340073794126510620e-01 -2.374431192874908447e-01 3.316977322101593018e-01 3.218798339366912842e-01 -2.034993469715118408e-01 -6.026767194271087646e-02 5.107590928673744202e-02 1.347721815109252930e-01 -8.744022250175476074e-02 -1.857826113700866699e-01 -1.221450269222259521e-01 9.307032823562622070e-02 -8.767510950565338135e-02 -9.182729572057723999e-02 1.604669690132141113e-01 2.030239701271057129e-01 -3.366456180810928345e-02 -1.324555575847625732e-01 7.348595559597015381e-02 -6.041233986616134644e-02 -2.988317608833312988e-01 -1.367680430412292480e-01 1.966003477573394775e-01 -8.636841177940368652e-02 -1.062716096639633179e-01 5.814884230494499207e-02 2.912213802337646484e-01 -3.701504468917846680e-01
5.519079789519309998e-02 -4.593057185411453247e-02 -3.571346402168273926e-02 -2.503454387187957764e-01 5.451352894306182861e-02 -2.266976088285446167e-01 3.476360738277435303e-01 2.737908959388732910e-01 7.908769696950912476e-02 2.860119007527828217e-02 9.818139672279357910e-02 -2.178985858336091042e-03 -4.507270641624927521e-03 -1.297933012247085571e-01 -5.676105991005897522e-02 -8.081594854593276978e-02 2.120772004127502441e-01 8.332345634698867798e-02 8.959425240755081177e-02 -6.745146214962005615e-02 -1.628219783306121826e-01 -3.028569817543029785e-01 -1.207412108778953552e-01 1.501501202583312988e-01 -2.496189177036285400e-01 -2.824974358081817627e-01 -6.083042547106742859e-02 -3.214087784290313721e-01 -1.611962914466857910e-02 1.757761985063552856e-01 2.121798098087310791e-01 -3.037015199661254883e-01
1.428904980421066284e-01 -4.411369189620018005e-02 3.422158211469650269e-02 -9.765192866325378418e-02 -3.770972192287445068e-01 -2.300123870372772217e-01 4.541851952672004700e-02 -1.500845104455947876e-01 -2.305976152420043945e-01 -5.822055414319038391e-02 1.501715183258056641e-01 -1.386046409606933594e-01 -1.833106130361557007e-01 3.725637868046760559e-02 1.749629527330398560e-01 -1.964587867259979248e-01 7.112688571214675903e-02 1.489053368568420410e-01 1.350219845771789551e-01 -1.389632970094680786e-01 -1.332665700465440750e-02 -2.111139893531799316e-01 -1.354713886976242065e-01 1.994481086730957031e-01 -8.672951161861419678e-02 9.089867025613784790e-02 1.141751334071159363e-01 -3.071184456348419189e-01 -3.524373471736907959e-01 3.498131036758422852e-01 5.896972864866256714e-02 -6.207249313592910767e-02
3.535068631172180176e-01 1.665116404183208942e-03 1.595269143581390381e-01 -5.445986613631248474e-02 -2.197009027004241943e-01 -1.045731604099273682e-01 1.437319517135620117e-01 -2.385580986738204956e-01 7.039661705493927002e-02 1.929060518741607666e-01 1.453365534543991089e-01 -4.385228827595710754e-02 1.555214375257492065e-01 -4.802937805652618408e-02 -6.705808639526367188e-02 -9.599213302135467529e-02 1.519818883389234543e-02 1.598234027624130249e-01 -3.264826834201812744e-01 -2.108016461133956909e-01 2.538428008556365967e-01 2.140241442248225212e-03 -1.584504246711730957e-01 -1.209891960024833679e-02 -1.189655214548110962e-01 -1.429685056209564209e-01 -1.445372700691223145e-01 -3.076248168945312500e-01 -2.854743003845214844e-01 5.358887091279029846e-02 2.816480398178100586e-01 -1.552966088056564331e-01
1.072068735957145691e-01 -5.330972373485565186e-02 1.997663974761962891e-01 4.377151373773813248e-03 -1.750863045454025269e-01 -1.246703788638114929e-01 1.089953929185867310e-01 3.109171986579895020e-01 3.049350976943969727e-01 -9.587074816226959229e-02 -3.364864736795425415e-02 -7.332869619131088257e-02 -8.212129026651382446e-02 -2.370923608541488647e-01 -2.932915985584259033e-01 1.835134625434875488e-02 5.597565323114395142e-03 -1.522310823202133179e-02 1.720023602247238159e-01 -1.868655830621719360e-01 1.341615319252014160e-01 1.261236965656280518e-01 -3.028065711259841919e-02 5.096673592925071716e-02 -4.101743996143341064e-01 -3.592793643474578857e-01 5.697799846529960632e-02 -1.329044252634048462e-01 -2.799452245235443115e-01 1.030219569802284241e-01 1.192766129970550537e-01 9.674635529518127441e-02
-1.042415350675582886e-01 -2.913134098052978516e-01 -2.258684188127517700e-01 -2.607691586017608643e-01 -1.028724461793899536e-01 -3.734635934233665466e-02 3.403033614158630371e-01 5.415077507495880127e-02 2.160249650478363037e-01 4.037662744522094727e-01 -4.779692366719245911e-02 -9.821698069572448730e-02 -1.460096240043640137e-01 -2.568848896771669388e-03 -5.737805366516113281e-02 3.518829643726348877e-01 2.139917574822902679e-02 1.653091311454772949e-01 1.502959579229354858e-01 -1.758778654038906097e-02 9.410469233989715576e-02 -1.154380813241004944e-01 -5.027759354561567307e-03 -5.987039953470230103e-02 -6.869202107191085815e-02 -1.203091442584991455e-01 -3.697636350989341736e-02 3.109468612819910049e-03 -1.861004531383514404e-01 3.904364407062530518e-01 -7.668063044548034668e-03 -1.718790270388126373e-02
1.994336582720279694e-02 2.434236109256744385e-01 -1.287953853607177734e-01 -2.523567378520965576e-01 -1.734945178031921387e-01 1.347904056310653687e-01 3.326681554317474365e-01 -2.841951139271259308e-02 -2.310533523559570312e-01 1.405033022165298462e-01 6.992122530937194824e-02 2.272466011345386505e-02 -2.788480138406157494e-03 1.627339166589081287e-03 -1.552064716815948486e-01 8.505582809448242188e-02 1.864058822393417358e-01 4.005144536495208740e-01 1.156989261507987976e-01 -1.465075314044952393e-01 2.088014185428619385e-01 -5.938014760613441467e-02 1.788408495485782623e-02 -3.488191217184066772e-02 7.974936813116073608e-02 -3.761566057801246643e-02 -1.458283513784408569e-01 -2.725829780101776123e-01 -8.583638072013854980e-02 3.231551349163055420e-01 2.513909935951232910e-01 -1.829127669334411621e-01
2.535616159439086914e-01 9.701828658580780029e-02 6.011407077312469482e-02 -3.342826366424560547e-01 -2.796084582805633545e-01 1.471730321645736694e-01 1.473516374826431274e-01 -1.418752968311309814e-01 -1.332555264234542847e-01 -2.059555053710937500e-01 1.994216740131378174e-01 -3.031264245510101318e-02 6.469117105007171631e-02 -1.133633852005004883e-01 -2.255833707749843597e-02 1.484422385692596436e-01 -3.499921783804893494e-02 1.294476091861724854e-01 6.499913334846496582e-02 -1.175907105207443237e-01 2.282256036996841431e-01 2.405192703008651733e-02 1.203215196728706360e-01 2.833913825452327728e-02 -2.999291718006134033e-01 1.268544816412031651e-03 -1.859494298696517944e-01 -3.603615462779998779e-01 -1.445862371474504471e-02 3.425996303558349609e-01 2.056196182966232300e-01 1.028149202466011047e-01
-3.037947975099086761e-02 3.475415706634521484e-02 2.258090078830718994e-01 -1.580922603607177734e-01 -3.106248974800109863e-01 -2.818824052810668945e-01 1.861579716205596924e-01 1.732068806886672974e-01 -7.330446690320968628e-02 -6.846450269222259521e-02 1.649983376264572144e-01 1.951528340578079224e-01 -4.220535606145858765e-02 -2.306666821241378784e-01 -6.849116832017898560e-02 2.060182094573974609e-01 2.047676146030426025e-01 -3.162788450717926025e-01 8.267006278038024902e-02 -9.526002220809459686e-03 9.563454240560531616e-02 1.049002632498741150e-01 1.234376803040504456e-03 5.632420629262924194e-02 -2.836326062679290771e-01 -2.264991402626037598e-01 2.423808276653289795e-01 -1.334293335676193237e-01 -6.840842217206954956e-02 4.359033331274986267e-02 -9.084251523017883301e-02 -3.293145000934600830e-01
1.493521928787231445e-01 1.873694919049739838e-02 1.307126283645629883e-01 -1.942586749792098999e-01 -1.080474928021430969e-01 -2.719341218471527100e-01 3.655720353126525879e-01 1.121642217040061951e-01 -2.480311319231987000e-02 -7.082419469952583313e-04 -1.056420952081680298e-01 -2.938041687011718750e-01 -4.599170759320259094e-02 1.388878840953111649e-02 -2.528164386749267578e-01 -5.017228052020072937e-02 1.617758125066757202e-01 3.763817250728607178e-02 -3.002160787582397461e-01 -2.399112433195114136e-01 8.589905500411987305e-02 -8.684805780649185181e-02 -2.647548317909240723e-01 8.383223414421081543e-02 -3.153115510940551758e-01 6.390359997749328613e-02 -3.444216772913932800e-02 -2.074754834175109863e-01 -1.561555266380310059e-01 2.862142026424407959e-01 -4.760578740388154984e-03 -4.953604936599731445e-02
9.475623071193695068e-02 6.988564971834421158e-03 9.885450452566146851e-02 -7.844244688749313354e-02 1.310031563043594360e-01 2.017000764608383179e-01 2.581764161586761475e-01 2.802672088146209717e-01 -2.724434733390808105e-01 2.518670856952667236e-01 -2.125737816095352173e-01 -2.311309128999710083e-01 1.434675753116607666e-01 3.288428112864494324e-02 -1.144090890884399414e-01 1.140152569860219955e-02 2.108806669712066650e-01 2.106337398290634155e-01 2.701131701469421387e-01 -5.555222928524017334e-02 3.995377942919731140e-02 1.487645953893661499e-01 8.358288556337356567e-02 -5.238105356693267822e-02 -1.517515480518341064e-01 1.936743594706058502e-02 1.368709504604339600e-01 -2.063322067260742188e-01 -2.785654962062835693e-01 3.222472071647644043e-01 5.414697527885437012e-02 -1.828019469976425171e-01
5.556311085820198059e-02 5.313419550657272339e-02 -1.640084534883499146e-01 -5.922972410917282104e-02 -1.086463406682014465e-01 -1.936422288417816162e-01 -3.359039500355720520e-02 1.788765490055084229e-01 5.155144608579576015e-04 8.190297335386276245e-02 -4.123080670833587646e-01 -1.292107105255126953e-01 2.004636973142623901e-01 -2.783771157264709473e-01 7.443658262491226196e-02 1.338691264390945435e-01 1.742227002978324890e-02 -9.344417601823806763e-02 1.547801047563552856e-01 1.820005625486373901e-01 2.140278071165084839e-01 -4.727553948760032654e-02 1.603900641202926636e-01 2.552505135536193848e-01 -9.544742107391357422e-02 -1.296803206205368042e-01 -6.550027057528495789e-03 -1.016725897789001465e-01 -1.649445295333862305e-01 3.813371360301971436e-01 3.127148151397705078e-01 -1.869581490755081177e-01
2.007566839456558228e-01 1.702437400817871094e-01 -3.022301793098449707e-01 -2.392131388187408447e-01 -2.784336209297180176e-01 6.275676190853118896e-02 2.434152364730834961e-01 9.987163543701171875e-02 -4.370931163430213928e-02 1.563385128974914551e-01 7.545260339975357056e-02 5.109835788607597351e-02 -2.919420972466468811e-02 -4.283677786588668823e-03 -2.047718316316604614e-02 1.365856528282165527e-01 2.824955284595489502e-01 6.101712118834257126e-03 2.282780706882476807e-01 2.459210157394409180e-02 5.929628759622573853e-02 -2.629334926605224609e-01 -2.414923310279846191e-01 -2.561779022216796875e-01 -1.928610950708389282e-01 -9.975323081016540527e-02 -5.906806513667106628e-02 -2.410125285387039185e-01 -1.325473934412002563e-01 3.323667943477630615e-01 -1.817170879803597927e-03 1.046061962842941284e-01
5.252886191010475159e-02 -1.343963295221328735e-01 -1.066108420491218567e-01 -2.346632927656173706e-01 -2.823860347270965576e-01 8.788840845227241516e-03 1.857707053422927856e-01 3.896524608135223389e-01 -3.501928746700286865e-01 6.251308321952819824e-02 2.053885906934738159e-02 -3.202731162309646606e-02 7.980095595121383667e-02 8.472100831568241119e-03 1.979922801256179810e-01 7.579133659601211548e-02 -9.884421527385711670e-02 -2.953796982765197754e-01 1.229816675186157227e-01 -1.221988648176193237e-01 -1.405902653932571411e-01 -1.324721723794937134e-01 -1.091350317001342773e-01 -1.505874246358871460e-01 -6.586854159832000732e-02 -1.949622035026550293e-01 1.662323176860809326e-01 8.642775937914848328e-03 -1.428886204957962036e-01 2.610569894313812256e-01 2.452759891748428345e-01 -2.223687171936035156e-01
4.681024253368377686e-01 1.279594451189041138e-01 -1.366323232650756836e-01 -3.201763331890106201e-01 -1.644762754440307617e-01 1.325664576143026352e-02 -2.022136934101581573e-02 3.402706682682037354e-01 5.426288396120071411e-02 1.059232726693153381e-01 -5.327942967414855957e-02 3.812501206994056702e-03 -2.247771434485912323e-02 -1.299724876880645752e-01 4.999239463359117508e-03 7.986352592706680298e-02 9.387805312871932983e-02 -1.993891224265098572e-02 3.007876873016357422e-01 -9.099252521991729736e-02 -2.050549685955047607e-01 -1.955646872520446777e-01 -4.929959401488304138e-02 -7.218513637781143188e-02 -1.525838375091552734e-01 -6.290498375892639160e-02 2.170733362436294556e-01 -3.201807141304016113e-01 -2.657898068428039551e-01 3.355721011757850647e-02 5.774736776947975159e-02 1.058636680245399475e-01
1.118702888488769531e-01 -7.133276015520095825e-02 -1.923228949308395386e-01 8.842318505048751831e-02 -4.399367868900299072e-01 -1.235774019733071327e-03 -7.892733067274093628e-02 -4.492517933249473572e-02 -9.908964857459068298e-04 7.671459764242172241e-02 2.360233366489410400e-01 -2.356681674718856812e-01 -1.607554107904434204e-01 -1.407285481691360474e-01 -4.485809504985809326e-01 1.079208031296730042e-01 8.810281008481979370e-02 3.252489864826202393e-02 3.846670687198638916e-02 -2.782565355300903320e-02 -1.399959772825241089e-01 2.235018089413642883e-02 -4.856894537806510925e-02 -2.541494555771350861e-02 -1.293760538101196289e-01 -2.452443987131118774e-01 4.543799534440040588e-02 -2.287795990705490112e-01 -1.991755813360214233e-01 3.582611083984375000e-01 1.443628817796707153e-01 -7.627366483211517334e-02
6.660935282707214355e-02 8.016449958086013794e-02 -8.663092553615570068e-02 -5.245380997657775879e-01 -2.343705892562866211e-01 6.338871270418167114e-02 2.030367553234100342e-01 1.374594122171401978e-01 2.339887320995330811e-01 -4.095636308193206787e-03 -1.797260046005249023e-01 2.083284705877304077e-01 -4.229253903031349182e-02 -1.031131595373153687e-01 -1.502851545810699463e-01 1.157513111829757690e-01 6.486959010362625122e-02 2.564780972898006439e-02 -5.377032980322837830e-02 -2.986100316047668457e-01 -8.025752753019332886e-02 1.515162885189056396e-01 5.817358940839767456e-02 8.172453194856643677e-02 -2.464536726474761963e-01 -7.149387896060943604e-02 1.108620241284370422e-01 -2.261425554752349854e-01 1.080109551548957825e-02 -1.844189874827861786e-02 3.593606948852539062e-01 -1.152609735727310181e-01
2.314825206995010376e-01 -3.363929688930511475e-02 8.523726835846900940e-03 -4.724931716918945312e-02 -1.301402151584625244e-01 -1.460462808609008789e-01 1.738716810941696167e-01 -2.522351220250129700e-02 4.581789299845695496e-02 2.503092586994171143e-01 1.170150637626647949e-01 7.014767825603485107e-02 1.152130812406539917e-01 -3.616687059402465820e-01 3.100515529513359070e-02 -1.765826046466827393e-01 2.751103341579437256e-01 2.753846049308776855e-01 -1.193423643708229065e-01 -1.762471795082092285e-01 6.172779947519302368e-02 5.949314311146736145e-02 -1.192874684929847717e-01 2.770276963710784912e-01 -2.351060211658477783e-01 -2.563296854496002197e-01 -4.214129224419593811e-02 -1.792200207710266113e-01 5.897018313407897949e-02 3.867803812026977539e-01 -9.270116686820983887e-02 -5.059964209794998169e-02
3.375635743141174316e-01 -1.458944380283355713e-01 -2.746189832687377930e-01 -3.953166306018829346e-01 -1.395927667617797852e-01 -2.307149469852447510e-01 -1.897871345281600952e-01 6.045510992407798767e-02 -1.219999045133590698e-03 6.506948173046112061e-02 -6.240117922425270081e-02 8.956523984670639038e-02 -5.162063613533973694e-02 -2.216812074184417725e-01 -1.829057633876800537e-01 3.599140048027038574e-02 2.643597424030303955e-01 -3.445079317316412926e-03 1.496322154998779297e-01 2.921264432370662689e-02 -8.701689541339874268e-02 -3.917974606156349182e-02 -1.705460697412490845e-01 -1.871383935213088989e-01 -1.114243790507316589e-01 -3.804567456245422363e-02 2.174854427576065063e-01 -2.791413478553295135e-02 -1.117829233407974243e-01 4.196846485137939453e-01 -1.212211418896913528e-02 -3.004215657711029053e-02
2.736692726612091064e-01 1.048067361116409302e-01 -2.381704747676849365e-01 -4.233963787555694580e-01 -1.448000818490982056e-01 1.352279037237167358e-01 1.268973201513290405e-01 1.145564168691635132e-01 -2.592841722071170807e-02 2.558719515800476074e-01 9.011579304933547974e-02 -1.268847472965717316e-02 1.138286814093589783e-01 -2.813305854797363281e-01 5.617843568325042725e-02 1.674396544694900513e-01 1.624596118927001953e-01 -6.671108305454254150e-02 2.221447229385375977e-01 4.391127824783325195e-02 2.133643180131912231e-01 -2.088968306779861450e-01 9.390876442193984985e-02 7.271922379732131958e-02 -1.109551414847373962e-01 -6.304191425442695618e-03 1.386926174163818359e-01 -4.892297834157943726e-02 -3.960624933242797852e-01 1.121338978409767151e-01 -1.143110543489456177e-01 -1.002765074372291565e-01
2.891767323017120361e-01 1.463561356067657471e-01 -2.003690004348754883e-01 -1.972380653023719788e-02 -6.904053688049316406e-02 -3.594300150871276855e-02 2.744873166084289551e-01 -8.109682053327560425e-02 3.181029558181762695e-01 1.466243267059326172e-01 -2.804422192275524139e-02 -9.197554737329483032e-02 1.954272389411926270e-01 -5.328305065631866455e-02 2.765903249382972717e-02 6.571251153945922852e-02 1.931445486843585968e-02 -3.830581530928611755e-02 -1.606047153472900391e-01 -2.090791463851928711e-01 2.038331329822540283e-01 -9.611674398183822632e-02 1.051841676235198975e-01 2.631496265530586243e-02 -3.143843710422515869e-01 2.680214494466781616e-02 2.079281061887741089e-01 -2.163994014263153076e-01 1.082288566976785660e-02 4.740474820137023926e-01 1.070915982127189636e-01 -1.690470576286315918e-01
1.953746825456619263e-01 -8.572497218847274780e-02 7.858642190694808960e-02 -1.026623249053955078e-01 -7.069951854646205902e-03 -1.978036314249038696e-01 8.087557740509510040e-03 -4.119564965367317200e-02 1.694477945566177368e-01 2.209265530109405518e-01 2.122561186552047729e-01 -7.419850677251815796e-02 3.860048055648803711e-01 1.111179515719413757e-01 -4.641013219952583313e-02 4.487452656030654907e-02 -2.424954436719417572e-02 -1.363278478384017944e-01 -1.357373688369989395e-02 -1.246395632624626160e-01 3.055365085601806641e-01 -1.753479689359664917e-01 6.125561147928237915e-02 1.176480352878570557e-01 -2.027655988931655884e-01 -1.264340579509735107e-01 2.474082410335540771e-01 -1.917187273502349854e-01 -3.826530575752258301e-01 2.387600839138031006e-01 -1.134121492505073547e-01 -2.351347655057907104e-01
1.770097017288208008e-01 -1.553574353456497192e-01 3.368423283100128174e-01 -1.050264537334442139e-01 -1.778662651777267456e-01 -1.594107598066329956e-01 2.442613840103149414e-01 -1.783949509263038635e-02 -1.510977298021316528e-01 3.212043046951293945e-01 3.142282366752624512e-02 -3.254634886980056763e-02 3.823022171854972839e-02 -2.862804830074310303e-01 -1.042994037270545959e-01 2.708051800727844238e-01 -4.873722791671752930e-03 1.639445722103118896e-01 2.721684053540229797e-02 -1.580125838518142700e-01 2.622570693492889404e-01 9.263795614242553711e-02 1.057184413075447083e-01 -1.760918647050857544e-01 -2.340498864650726318e-01 1.955891251564025879e-01 -9.989243932068347931e-03 -2.706008851528167725e-01 1.737638413906097412e-01 1.885721683502197266e-01 -3.054014779627323151e-02 -4.611020535230636597e-02
-1.202114019542932510e-02 -2.120755165815353394e-01 -7.664281874895095825e-02 -7.848989963531494141e-02 -4.234403669834136963e-01 -6.494939327239990234e-02 1.933470517396926880e-01 -1.528646331280469894e-02 -1.678310483694076538e-01 7.940518110990524292e-02 1.941772252321243286e-01 -3.630647659301757812e-01 -1.431573778390884399e-01 -6.939202547073364258e-02 5.853881686925888062e-02 1.225150153040885925e-01 5.040425807237625122e-02 -4.055212065577507019e-02 1.642534136772155762e-01 -2.611950226128101349e-02 1.494012475013732910e-01 -9.699531644582748413e-02 1.349500119686126709e-01 4.990858957171440125e-02 -1.018072739243507385e-01 -2.607520818710327148e-01 3.489037454128265381e-01 -3.640874326229095459e-01 3.489452227950096130e-02 1.492904573678970337e-01 -1.100264638662338257e-01 1.463896036148071289e-01
3.833385407924652100e-01 2.877393923699855804e-02 -1.454897820949554443e-01 1.793889910914003849e-03 -8.996880054473876953e-02 3.444817289710044861e-02 3.441533744335174561e-01 -1.562514901161193848e-01 -1.543526798486709595e-01 2.719960175454616547e-02 1.629309207201004028e-01 6.785269081592559814e-02 1.133876591920852661e-01 -9.609923511743545532e-02 -7.090813666582107544e-02 1.970027089118957520e-01 1.326130926609039307e-01 3.063241839408874512e-01 4.377361387014389038e-02 -1.703469455242156982e-01 -1.083490438759326935e-02 -6.076754257082939148e-02 2.672181129455566406e-01 -1.455537676811218262e-01 -2.641364634037017822e-01 2.519974485039710999e-02 -8.371227234601974487e-02 -1.632563322782516479e-01 -3.656933903694152832e-01 3.420199081301689148e-02 2.685733139514923096e-01 8.612826466560363770e-02
1.134547963738441467e-01 -2.629572898149490356e-02 3.213903680443763733e-02 -1.035309806466102600e-01 -1.425602138042449951e-01 -2.498571388423442841e-02 3.613172471523284912e-01 2.745262086391448975e-01 -6.993724405765533447e-02 -2.875311858952045441e-02 -4.525795113295316696e-03 8.992395014502108097e-04 -2.659117430448532104e-02 -4.807226061820983887e-01 1.184820383787155151e-01 3.576825186610221863e-02 2.708653211593627930e-01 -2.298550456762313843e-01 -1.571219712495803833e-01 8.635588735342025757e-02 2.978587150573730469e-02 1.132013797760009766e-01 -1.510357297956943512e-02 -3.353292122483253479e-02 -1.766250133514404297e-01 2.457237094640731812e-01 -1.473340988159179688e-01 -6.814035028219223022e-02 -3.664452135562896729e-01 1.810865998268127441e-01 9.584898501634597778e-02 -1.654565632343292236e-01
7.258326560258865356e-02 2.153936475515365601e-01 -2.100185453891754150e-01 -2.049094885587692261e-01 -2.662791311740875244e-01 4.679223522543907166e-02 1.270913928747177124e-01 -3.160349652171134949e-02 1.281963288784027100e-02 1.548638194799423218e-01 -5.842549726366996765e-02 7.376200705766677856e-02 1.393286138772964478e-01 -3.054664134979248047e-01 -1.092722117900848389e-01 3.142175674438476562e-01 4.532656166702508926e-03 -1.123787611722946167e-01 2.325379997491836548e-01 -1.218079924583435059e-01 7.178422808647155762e-02 -1.200196593999862671e-01 -1.704324781894683838e-02 -1.097767706960439682e-02 -1.756560988724231720e-02 1.146315559744834900e-01 1.944353133440017700e-01 2.105348929762840271e-02 -4.144120216369628906e-01 5.126915872097015381e-02 1.785201877355575562e-01 -3.951428532600402832e-01
3.716215193271636963e-01 -1.668923348188400269e-01 -1.972089409828186035e-01 -1.473395824432373047e-01 -1.078051999211311340e-01 -1.156646236777305603e-01 -1.046164482831954956e-01 6.189035996794700623e-02 -1.661529839038848877e-01 8.995931595563888550e-02 -4.993545264005661011e-02 -6.106771901249885559e-02 -7.567370682954788208e-02 -1.322602033615112305e-01 -3.175082802772521973e-02 2.188903652131557465e-02 1.811461150646209717e-02 1.938314139842987061e-01 3.297335803508758545e-01 -6.672222167253494263e-02 -2.197542190551757812e-01 -1.506724208593368530e-01 7.299131155014038086e-02 -2.418676018714904785e-01 -1.436696201562881470e-01 -2.626769244670867920e-02 2.707879543304443359e-01 -8.909994363784790039e-02 -2.729363739490509033e-01 4.345764517784118652e-01 -9.454564750194549561e-02 -7.910571992397308350e-02
2.665222883224487305e-01 5.274881143122911453e-03 -1.309276558458805084e-02 -3.162574768066406250e-01 -1.345481276512145996e-01 7.169009000062942505e-02 2.263025939464569092e-01 8.599487692117691040e-02 1.807521097362041473e-02 2.466840445995330811e-01 -5.728045105934143066e-02 1.024160459637641907e-01 1.525605469942092896e-02 -3.527380526065826416e-01 -8.911021053791046143e-03 7.569303363561630249e-02 1.594609320163726807e-01 -2.398840524256229401e-02 1.004659831523895264e-01 -1.952694207429885864e-01 2.489511966705322266e-01 -2.426822185516357422e-01 1.925593763589859009e-01 -1.519276201725006104e-01 5.039496719837188721e-02 5.008424818515777588e-02 -3.691361099481582642e-02 1.294333338737487793e-01 -4.121533036231994629e-01 2.688333094120025635e-01 2.084500622004270554e-03 -1.446126550436019897e-01
1.131102591753005981e-01 5.701571330428123474e-02 2.138173729181289673e-01 -2.731435000896453857e-03 -1.949883550405502319e-01 -3.912626951932907104e-02 2.060381472110748291e-01 3.868269547820091248e-02 1.207360178232192993e-01 2.858891189098358154e-01 -1.847720295190811157e-01 4.930196329951286316e-02 1.157714650034904480e-01 8.699765801429748535e-02 -9.028379619121551514e-02 5.712332669645547867e-03 -9.643277153372764587e-03 -1.097160056233406067e-01 1.019853502511978149e-01 2.705526351928710938e-01 3.008648157119750977e-01 -5.213527765590697527e-05 9.851573407649993896e-02 2.081235349178314209e-01 -4.027954041957855225e-01 7.454839348793029785e-02 7.372204214334487915e-02 -2.328643053770065308e-01 -3.396980762481689453e-01 1.358791887760162354e-01 1.706276535987854004e-01 -2.509764432907104492e-01
1.247130259871482849e-01 -9.116238914430141449e-03 7.918120175600051880e-02 -1.076566502451896667e-01 -1.023567318916320801e-01 -2.344330549240112305e-01 1.547421514987945557e-01 3.946854770183563232e-01 -1.475267261266708374e-01 -1.827486045658588409e-02 7.999150454998016357e-02 2.653156816959381104e-01 -1.439996901899576187e-02 -1.246988996863365173e-01 1.347844954580068588e-02 1.255942583084106445e-01 -4.571351781487464905e-02 -1.953135877847671509e-01 1.555901616811752319e-01 8.001862466335296631e-02 -2.005669176578521729e-01 -1.880233585834503174e-01 4.467730596661567688e-02 2.089132666587829590e-01 -3.410314023494720459e-01 -1.604725718498229980e-01 6.183000653982162476e-02 -1.251049637794494629e-01 -3.122029602527618408e-01 2.223778665065765381e-01 2.621214389801025391e-01 -1.466869860887527466e-01
2.681552767753601074e-01 -1.162418499588966370e-01 3.917633369565010071e-02 -4.242580831050872803e-01 -4.059100151062011719e-01 -1.684259027242660522e-01 8.068546652793884277e-02 -9.415603429079055786e-02 -1.026981770992279053e-01 5.437925830483436584e-02 9.419999271631240845e-02 2.610650658607482910e-01 -5.596225336194038391e-02 3.812325373291969299e-02 -1.080228313803672791e-01 1.738186031579971313e-01 2.828736789524555206e-02 -2.646518051624298096e-01 2.933347523212432861e-01 5.078613013029098511e-02 1.238806731998920441e-02 2.668268419802188873e-02 -4.669788759201765060e-03 -4.279623553156852722e-02 9.628695994615554810e-02 -2.050146609544754028e-01 2.998759411275386810e-02 -2.163730412721633911e-01 -3.832226619124412537e-02 -2.538758888840675354e-02 1.240226998925209045e-01 -3.299210667610168457e-01
2.607468366622924805e-01 -2.038458883762359619e-01 7.763545215129852295e-02 -6.522182375192642212e-02 -1.950197070837020874e-01 -3.186284601688385010e-01 1.105704084038734436e-01 2.732748985290527344e-01 -5.647084489464759827e-02 5.341036617755889893e-02 5.283670499920845032e-02 1.182937473058700562e-01 7.726383954286575317e-02 -2.493313997983932495e-01 -1.530681103467941284e-01 -3.359739109873771667e-02 1.941545493900775909e-02 -6.365880370140075684e-02 -1.555138267576694489e-03 3.795966207981109619e-01 4.073256626725196838e-02 -7.924978435039520264e-02 -1.298780739307403564e-01 1.121442839503288269e-01 -3.063919246196746826e-01 -8.877106755971908569e-02 2.394951507449150085e-02 -1.600063741207122803e-01 -3.093871474266052246e-01 6.541806738823652267e-03 3.455087244510650635e-01 -9.598243981599807739e-02
2.626429200172424316e-01 -2.083548009395599365e-01 2.340189516544342041e-01 -1.935410313308238983e-02 -2.744700610637664795e-01 2.882696501910686493e-02 1.420883834362030029e-01 7.580026984214782715e-02 1.622250974178314209e-01 -7.698448747396469116e-02 5.274169147014617920e-02 -1.974209398031234741e-01 -2.831502631306648254e-02 -3.160618841648101807e-01 -2.092034220695495605e-01 -1.429885625839233398e-01 3.366222605109214783e-02 -1.855072677135467529e-01 2.001730352640151978e-01 -1.932738348841667175e-02 2.329039620235562325e-03 1.483065541833639145e-02 -1.136722117662429810e-01 6.149857491254806519e-02 4.357619956135749817e-02 -2.283853143453598022e-01 1.415112763643264771e-01 7.773950695991516113e-03 -2.337965518236160278e-01 3.295938298106193542e-02 4.688369035720825195e-01 -2.210008203983306885e-01
1.434170920401811600e-02 -3.342097401618957520e-01 5.166034400463104248e-02 -1.860873252153396606e-01 -2.608628571033477783e-01 -2.725035548210144043e-01 1.834522187709808350e-01 2.783399820327758789e-01 -1.870728880167007446e-01 5.083868280053138733e-02 -5.510197579860687256e-02 2.585165202617645264e-01 7.297906279563903809e-02 -1.846489012241363525e-01 -7.610092312097549438e-02 6.501826643943786621e-02 -2.207017093896865845e-01 -2.473201006650924683e-01 1.892843693494796753e-01 4.907849431037902832e-02 -9.437791258096694946e-02 7.632759958505630493e-02 -6.703480333089828491e-02 -4.727506637573242188e-02 -3.664989173412322998e-01 -7.996871136128902435e-03 1.099510937929153442e-01 -1.276203542947769165e-01 -1.262024194002151489e-01 9.646348655223846436e-03 2.301364839076995850e-01 -1.978830397129058838e-01
1.003490537405014038e-01 -2.226945012807846069e-01 7.369568198919296265e-02 -7.444527000188827515e-02 -1.050765812397003174e-01 -3.251311779022216797e-01 2.081693112850189209e-01 1.745692826807498932e-02 -1.846115738153457642e-01 1.818662285804748535e-01 8.755815215408802032e-03 1.188571676611900330e-01 -1.352357119321823120e-01 -2.186506241559982300e-01 -2.656376659870147705e-01 6.226274743676185608e-02 -1.771630495786666870e-01 -1.956359446048736572e-01 8.664134144783020020e-02 2.133897691965103149e-01 2.498476579785346985e-02 -8.612710051238536835e-03 -2.485747449100017548e-02 1.061563715338706970e-01 -2.514101862907409668e-01 5.083265528082847595e-02 1.668859124183654785e-01 -1.488126963376998901e-01 -1.659073382616043091e-01 2.818593196570873260e-02 3.419439196586608887e-01 -3.882735371589660645e-01
6.856956332921981812e-02 -1.867750585079193115e-01 -2.461887449026107788e-01 3.617706149816513062e-02 -4.420423209667205811e-01 -1.152631361037492752e-02 1.046671718358993530e-02 -5.131737329065799713e-03 -1.967483162879943848e-01 1.528333872556686401e-01 -1.180730462074279785e-01 1.629618704319000244e-01 -1.646963506937026978e-01 -2.267688065767288208e-01 -1.308365613222122192e-01 -2.151883393526077271e-02 4.024114310741424561e-01 2.413351982831954956e-01 1.371355801820755005e-01 -1.718603819608688354e-01 6.922562420368194580e-02 8.427266031503677368e-02 1.560270637273788452e-01 1.461705118417739868e-01 -2.605048120021820068e-01 1.062751561403274536e-01 -4.150720313191413879e-02 -2.124744504690170288e-01 -1.389653831720352173e-01 9.482917934656143188e-02 1.538667976856231689e-01 9.861973812803626060e-04
2.313231527805328369e-01 2.385590225458145142e-02 5.934961885213851929e-02 -2.555831372737884521e-01 -1.496903747320175171e-01 -3.016187548637390137e-01 7.004454731941223145e-02 1.871538907289505005e-01 3.066620416939258575e-02 7.609380036592483521e-02 1.234040930867195129e-01 1.442765146493911743e-01 -8.749462664127349854e-02 -1.207248792052268982e-01 -4.436907917261123657e-02 3.783403709530830383e-02 1.682198196649551392e-01 -1.490144282579421997e-01 3.142287135124206543e-01 2.504982054233551025e-01 1.383826136589050293e-01 -1.758176535367965698e-01 -4.401274770498275757e-02 -4.183052480220794678e-02 -2.955044209957122803e-01 -8.737058937549591064e-02 -7.622555643320083618e-02 -3.211775422096252441e-02 -1.779968664050102234e-02 -4.166797548532485962e-02 3.727758526802062988e-01 -3.831483721733093262e-01
1.797999739646911621e-01 7.934764772653579712e-02 1.548637151718139648e-01 3.303253650665283203e-02 -1.928282827138900757e-01 -1.962862461805343628e-01 2.164690196514129639e-01 1.216816157102584839e-01 -1.580263823270797729e-01 -1.349835693836212158e-01 -4.819417893886566162e-01 -7.071584463119506836e-02 2.613494396209716797e-01 -3.560748994350433350e-01 6.822301447391510010e-02 5.947652086615562439e-02 1.133530586957931519e-01 -1.390642225742340088e-01 4.547156393527984619e-02 -1.516492217779159546e-01 2.930483408272266388e-02 6.082499772310256958e-02 -9.705812484025955200e-02 -1.443839967250823975e-01 -1.328140944242477417e-01 -5.040732398629188538e-02 -4.940910264849662781e-02 -3.341182172298431396e-01 1.509227603673934937e-02 1.406061798334121704e-01 2.359320968389511108e-01 -1.148156225681304932e-01
2.096935212612152100e-01 -7.951088249683380127e-02 1.870493590831756592e-01 -1.851494014263153076e-01 -1.852787099778652191e-02 -1.526926755905151367e-01 2.292501777410507202e-01 -2.093941122293472290e-01 -3.060794807970523834e-02 -2.805449962615966797e-01 1.073578223586082458e-01 1.052727624773979187e-01 2.327796518802642822e-01 -2.252586781978607178e-01 4.476676881313323975e-02 2.325882613658905029e-01 1.869340194389224052e-03 9.400804527103900909e-03 -5.733497440814971924e-02 -3.205871582031250000e-01 3.603143692016601562e-01 -2.315363101661205292e-02 -4.780864715576171875e-02 -2.120638638734817505e-02 -2.504674196243286133e-01 4.737401753664016724e-02 -1.714331954717636108e-01 -1.300836820155382156e-02 -7.195582240819931030e-02 3.537707328796386719e-01 9.428504854440689087e-02 1.552040874958038330e-01
2.733640968799591064e-01 1.165056750178337097e-01 -1.493407040834426880e-01 -1.535533182322978973e-02 -3.229489922523498535e-01 -1.710628271102905273e-01 2.949670255184173584e-01 -4.087513312697410583e-02 2.056731581687927246e-01 7.431164383888244629e-03 2.331842780113220215e-01 -3.273180872201919556e-02 3.934821486473083496e-02 -2.464065700769424438e-01 -5.262397974729537964e-02 7.039646152406930923e-03 2.258723378181457520e-01 1.616469025611877441e-01 -2.742969244718551636e-02 -1.641467660665512085e-01 -2.189727574586868286e-01 -2.766957692801952362e-02 -1.029127538204193115e-01 1.401927024126052856e-01 -1.473240107297897339e-01 -2.757847309112548828e-01 7.371842861175537109e-02 -2.898408100008964539e-02 1.333044003695249557e-02 3.264360427856445312e-01 -2.052296698093414307e-01 -2.595020234584808350e-01
1.276873052120208740e-01 -3.054289817810058594e-01 5.914851278066635132e-02 -3.696018457412719727e-01 -2.517760694026947021e-01 -1.952609419822692871e-01 1.979440897703170776e-01 -1.896427422761917114e-01 -2.048905752599239349e-02 3.705126792192459106e-02 3.812945634126663208e-02 1.344429403543472290e-01 -2.054438441991806030e-01 -1.105844378471374512e-01 6.810837984085083008e-02 1.012409329414367676e-01 1.322091668844223022e-01 -4.122767969965934753e-02 3.905210196971893311e-01 9.833870083093643188e-02 -4.481950309127569199e-03 -3.901291638612747192e-02 1.044504493474960327e-01 -6.291173398494720459e-02 -5.337676033377647400e-02 -2.241501361131668091e-01 7.960303127765655518e-02 -2.413791604340076447e-02 1.236075460910797119e-01 4.725113138556480408e-02 3.052518069744110107e-01 -3.384183645248413086e-01
2.758921980857849121e-01 -1.248995885252952576e-01 -2.093360722064971924e-01 -1.021510139107704163e-01 -7.529330998659133911e-02 -6.336678564548492432e-02 2.484446614980697632e-01 -5.171873047947883606e-02 -2.012308090925216675e-01 3.035490773618221283e-02 -8.800995349884033203e-02 2.043319046497344971e-01 2.875893414020538330e-01 -1.369526982307434082e-01 -3.092813119292259216e-02 3.123607337474822998e-01 -2.910388261079788208e-02 -6.994252558797597885e-03 -6.901382654905319214e-02 -1.890625506639480591e-01 -4.824970290064811707e-02 6.980753690004348755e-02 1.896947622299194336e-01 5.502882227301597595e-02 -6.443265080451965332e-02 1.711561083793640137e-01 -5.361461266875267029e-02 -2.975874841213226318e-01 -2.405280917882919312e-01 1.966595798730850220e-01 4.180770814418792725e-01 7.230678200721740723e-02
3.418049216270446777e-01 -3.651137948036193848e-01 1.378948837518692017e-01 -4.153424799442291260e-01 -2.421278357505798340e-01 -1.259714514017105103e-01 2.386526316404342651e-01 2.246239930391311646e-01 3.510392084717750549e-02 -1.220661029219627380e-02 1.695679575204849243e-01 -1.090795174241065979e-02 1.879362314939498901e-01 8.428392559289932251e-02 2.797825336456298828e-01 8.813632652163505554e-03 -1.680870652198791504e-01 -5.906279385089874268e-02 8.673911541700363159e-02 -1.035828813910484314e-01 9.136167913675308228e-02 9.949874877929687500e-02 -7.514610886573791504e-02 -1.229876130819320679e-01 -9.015497565269470215e-02 1.463673729449510574e-02 1.515458375215530396e-01 -1.029543429613113403e-01 -8.892203122377395630e-02 1.231922954320907593e-01 4.314232245087623596e-02 -2.636871933937072754e-01
1.338094770908355713e-01 6.387777626514434814e-02 -2.014074772596359253e-01 -4.623201489448547363e-01 -1.589186936616897583e-01 1.101024970412254333e-01 1.271425783634185791e-01 3.551308810710906982e-01 -7.345683872699737549e-03 3.127726614475250244e-01 5.142233520746231079e-02 -1.073106285184621811e-02 1.391987204551696777e-01 -2.777136266231536865e-01 8.919528871774673462e-02 6.137288734316825867e-02 5.115173757076263428e-02 -5.150378681719303131e-03 1.085044965147972107e-01 -7.534647732973098755e-02 2.064762562513351440e-01 -7.659058272838592529e-02 1.340327113866806030e-01 7.376096397638320923e-02 -1.994387805461883545e-01 1.227000057697296143e-01 1.818749457597732544e-01 -3.057202510535717010e-02 -3.540796041488647461e-01 8.049743622541427612e-02 -6.102965399622917175e-02 -1.369909346103668213e-01
9.790549986064434052e-03 -1.407296061515808105e-01 7.445482909679412842e-02 -1.372762620449066162e-01 5.586907640099525452e-02 -9.074336290359497070e-02 5.625093355774879456e-02 -3.904903680086135864e-02 -1.065495982766151428e-01 3.960991799831390381e-01 5.246581137180328369e-02 -1.702579110860824585e-01 7.495623081922531128e-03 -2.605674602091312408e-02 -1.513263583183288574e-01 3.260001838207244873e-01 1.169529743492603302e-02 3.495329916477203369e-01 2.203949838876724243e-01 -3.645086586475372314e-01 2.186414450407028198e-01 -3.515273332595825195e-02 2.276083379983901978e-01 2.392015010118484497e-01 -4.024088382720947266e-02 -5.922533944249153137e-02 -5.236587673425674438e-02 -2.254370003938674927e-01 -1.921384781599044800e-01 1.022553890943527222e-01 2.046542912721633911e-01 -2.556997351348400116e-03
1.441975086927413940e-01 -3.135245442390441895e-01 1.177166178822517395e-01 -1.329433470964431763e-01 -2.087838947772979736e-01 1.012550964951515198e-01 -1.088722124695777893e-01 2.302206605672836304e-01 1.075670123100280762e-01 4.038430377840995789e-02 4.255245253443717957e-02 3.662751987576484680e-02 1.176863089203834534e-01 5.778859555721282959e-02 1.139749065041542053e-01 1.768592000007629395e-01 1.721593886613845825e-01 -3.458952531218528748e-02 1.416575163602828979e-01 1.182144880294799805e-01 1.983970701694488525e-01 -1.725858300924301147e-01 2.106530815362930298e-01 -5.719496682286262512e-02 -2.057728618383407593e-01 1.684127748012542725e-01 1.675328463315963745e-01 -3.372514545917510986e-01 -1.543973982334136963e-01 4.477936327457427979e-01 8.337383717298507690e-02 -1.654613018035888672e-01
-9.432107955217361450e-02 -3.367175906896591187e-02 -1.169479340314865112e-01 -3.994060158729553223e-01 -3.120333850383758545e-01 -3.323505818843841553e-02 2.142347991466522217e-01 8.326654881238937378e-02 -2.189302258193492889e-02 3.107883930206298828e-01 1.111400797963142395e-01 -2.405776977539062500e-01 2.439737468957901001e-01 -1.008486822247505188e-01 -2.290685772895812988e-01 -7.646628469228744507e-02 4.311955720186233521e-02 6.203251425176858902e-03 -1.762954592704772949e-01 -5.135175958275794983e-02 2.983510196208953857e-01 -2.517227455973625183e-02 3.882305324077606201e-02 1.016010940074920654e-01 3.550190106034278870e-02 -7.819534093141555786e-02 1.101760789752006531e-01 -2.651589512825012207e-01 1.682710647583007812e-01 2.886155843734741211e-01 1.392543315887451172e-01 -1.106178760528564453e-01
1.089231371879577637e-01 -2.155473977327346802e-01 1.383508592844009399e-01 -1.218622475862503052e-01 -2.392106056213378906e-01 -1.706390529870986938e-01 6.266772747039794922e-02 2.189918793737888336e-02 -2.422237843275070190e-01 4.535217285156250000e-01 -1.366026848554611206e-01 7.729148864746093750e-02 2.164184749126434326e-01 -1.836908012628555298e-01 -1.702487766742706299e-01 2.319982647895812988e-01 -2.734398841857910156e-02 2.982806563377380371e-01 5.923548340797424316e-02 -2.431568652391433716e-01 2.720346450805664062e-01 2.160535380244255066e-02 -1.003738120198249817e-01 -9.671857953071594238e-02 -5.965730641037225723e-03 5.266228108666837215e-04 1.817358434200286865e-01 -2.211443781852722168e-01 5.408712476491928101e-02 1.115771681070327759e-01 -1.981399022042751312e-02 -1.434349864721298218e-01
1.790541559457778931e-01 -1.518349796533584595e-01 2.217628061771392822e-01 1.221623197197914124e-01 -1.241733431816101074e-01 -1.090651527047157288e-01 1.439134031534194946e-01 1.842681020498275757e-01 1.417675316333770752e-01 -9.961624443531036377e-02 1.353157311677932739e-02 -1.813204586505889893e-01 -1.316541135311126709e-01 -1.834088265895843506e-01 -3.153017163276672363e-01 -2.209534943103790283e-01 5.483090132474899292e-02 -1.166871190071105957e-01 6.456854939460754395e-02 -1.699861586093902588e-01 6.602029502391815186e-02 -3.338133916258811951e-02 -6.416720151901245117e-02 -5.150948092341423035e-02 -3.001613616943359375e-01 -3.594709336757659912e-01 4.961534589529037476e-02 -1.275414042174816132e-02 -3.090969920158386230e-01 3.446879088878631592e-01 1.558782756328582764e-01 -1.182990670204162598e-01
1.868467777967453003e-01 -9.339751303195953369e-02 -5.266061052680015564e-02 -9.247587062418460846e-03 -8.591697365045547485e-02 -3.630915880203247070e-01 -3.329844027757644653e-02 -1.014225259423255920e-01 -1.457457840442657471e-01 -1.486963629722595215e-01 2.371508441865444183e-02 8.811824023723602295e-03 -1.242100000381469727e-01 -1.415143311023712158e-01 5.594567209482192993e-02 4.933331906795501709e-02 2.594620361924171448e-02 1.669322103261947632e-01 1.928388178348541260e-01 -3.209059238433837891e-01 5.268779024481773376e-02 3.974276036024093628e-02 -2.353772968053817749e-01 1.918620765209197998e-01 -2.727920114994049072e-01 -6.471886485815048218e-02 2.362244427204132080e-01 -2.874212563037872314e-01 -4.141606688499450684e-01 2.378065884113311768e-01 -6.802509888075292110e-04 -8.665300905704498291e-02
2.306516319513320923e-01 8.066239953041076660e-02 1.433778107166290283e-01 -1.638716459274291992e-01 -1.079379469156265259e-01 3.035846725106239319e-02 1.360039561986923218e-01 -7.249788194894790649e-02 2.389143221080303192e-03 -6.551765650510787964e-02 -3.006586432456970215e-01 -1.815660893917083740e-01 2.492522895336151123e-01 2.295276522636413574e-01 -1.326469331979751587e-01 5.790933966636657715e-02 6.323792785406112671e-02 -1.216964125633239746e-01 8.910518139600753784e-02 -1.440840959548950195e-01 3.618145585060119629e-01 -2.696417570114135742e-01 -8.761802315711975098e-02 1.959137022495269775e-01 -2.275372445583343506e-01 -8.387414366006851196e-02 -6.148932129144668579e-02 -2.394832223653793335e-01 -1.304554492235183716e-01 2.671683728694915771e-01 2.624701261520385742e-01 -1.368392109870910645e-01
1.069177538156509399e-01 -3.163038939237594604e-02 1.453661471605300903e-01 -3.890262544155120850e-02 -4.635700210928916931e-02 -2.244537472724914551e-01 3.240458369255065918e-01 1.571163386106491089e-01 -1.632613688707351685e-01 -1.975457519292831421e-01 9.653696790337562561e-03 -4.094943031668663025e-02 1.156441792845726013e-01 -6.862539798021316528e-02 -1.069348305463790894e-01 -2.778629399836063385e-02 -1.310949176549911499e-01 3.025030344724655151e-02 3.314871340990066528e-02 -4.546021297574043274e-02 -2.059817314147949219e-01 -1.975815445184707642e-01 -1.567696454003453255e-03 2.342955172061920166e-01 -3.918529450893402100e-01 -1.967054605484008789e-01 6.103643774986267090e-02 -3.814990222454071045e-01 -1.854031831026077271e-01 2.662733793258666992e-01 9.390901774168014526e-02 -2.678266763687133789e-01
9.032139554619789124e-03 -1.730401813983917236e-01 -1.858741044998168945e-01 -1.530746221542358398e-01 -8.394450694322586060e-02 -8.545880764722824097e-02 2.140904963016510010e-01 -7.722704112529754639e-02 2.455718815326690674e-02 1.881548911333084106e-01 2.005741745233535767e-02 -2.166223526000976562e-01 -3.809834271669387817e-02 5.610195174813270569e-02 -1.287240833044052124e-01 2.652076780796051025e-01 1.255027502775192261e-01 -3.102546371519565582e-02 1.931467354297637939e-01 -1.025027632713317871e-01 2.398566342890262604e-03 5.277031287550926208e-02 -1.968386769294738770e-01 -3.476372361183166504e-01 -5.985795706510543823e-02 -1.736429184675216675e-01 1.612780392169952393e-01 -3.964593112468719482e-01 -7.720008492469787598e-02 4.601143598556518555e-01 -7.157336920499801636e-02 -6.619916856288909912e-02
1.461551785469055176e-01 -1.115183159708976746e-02 1.514738202095031738e-01 -1.139488145709037781e-01 -6.916115432977676392e-02 5.079054832458496094e-02 2.288206815719604492e-01 1.777926981449127197e-01 -3.583622574806213379e-01 -6.858675181865692139e-02 -1.612279750406742096e-02 -9.347126632928848267e-02 1.693805009126663208e-01 -1.445064693689346313e-02 -1.270616948604583740e-01 -4.222931340336799622e-02 2.671366333961486816e-01 4.251514077186584473e-01 -2.449446171522140503e-02 -2.402538247406482697e-02 1.906652003526687622e-01 -1.620379835367202759e-01 -1.432801596820354462e-02 1.113993301987648010e-02 -2.608676254749298096e-01 -1.212606653571128845e-01 -2.494807690382003784e-01 -2.289076447486877441e-01 -3.260161578655242920e-01 1.970213353633880615e-01 -2.440075762569904327e-02 -5.455238744616508484e-02
3.513064384460449219e-01 2.103049866855144501e-02 -5.014515668153762817e-02 -4.888407513499259949e-02 -8.197101950645446777e-02 -2.408053278923034668e-01 1.665642410516738892e-01 -5.115823820233345032e-03 -5.280748382210731506e-02 -4.291166737675666809e-02 -2.249422520399093628e-01 -4.854493308812379837e-03 2.741098105907440186e-01 2.665017917752265930e-02 -1.022888645529747009e-01 5.426328629255294800e-02 1.117489933967590332e-01 -2.305829524993896484e-01 2.287250384688377380e-02 -1.747411191463470459e-01 2.601460814476013184e-01 -1.607473194599151611e-01 -1.592608690261840820e-01 1.166380196809768677e-01 -2.605655789375305176e-01 1.836106628179550171e-01 -4.297051206231117249e-02 -2.403136789798736572e-01 -3.429912626743316650e-01 3.448619842529296875e-01 5.586719885468482971e-02 -6.448347121477127075e-02
2.782563446089625359e-03 -1.391501426696777344e-01 -3.214174881577491760e-03 -1.644443720579147339e-01 -3.116917908191680908e-01 -1.681541949510574341e-01 2.969239354133605957e-01 3.081313073635101318e-01 -8.864228427410125732e-02 -2.397179231047630310e-02 -4.016542062163352966e-02 3.061735033988952637e-01 2.798660993576049805e-01 -1.345406770706176758e-01 -8.116027712821960449e-02 1.556362807750701904e-01 -2.546381056308746338e-01 3.155709430575370789e-02 3.442226946353912354e-01 4.621768370270729065e-02 4.555308818817138672e-02 -2.971296012401580811e-02 -2.249244600534439087e-01 -7.994908839464187622e-02 -1.849243342876434326e-01 -8.216074854135513306e-02 -8.277289569377899170e-02 -9.907864779233932495e-02 -6.193278357386589050e-02 5.572573095560073853e-02 3.982155025005340576e-02 -3.185482323169708252e-01
1.860014200210571289e-01 -2.637359797954559326e-01 1.612160354852676392e-01 -7.635057717561721802e-02 -2.276722937822341919e-01 -2.385828644037246704e-01 3.902393281459808350e-01 -2.976904250681400299e-02 -1.600197106599807739e-01 1.515072435140609741e-01 -2.124694734811782837e-02 2.741566002368927002e-01 1.475021988153457642e-01 -4.372276365756988525e-02 2.586708962917327881e-02 2.894127964973449707e-01 3.405675292015075684e-02 -7.070480287075042725e-02 1.268246620893478394e-01 -3.266785666346549988e-02 1.126252189278602600e-01 -1.122927851974964142e-02 1.025382131338119507e-01 -1.222003623843193054e-01 -1.116278544068336487e-01 -3.239575028419494629e-01 -1.262229084968566895e-01 2.586233317852020264e-01 -1.045586243271827698e-01 1.605615913867950439e-01 2.658350169658660889e-01 -2.548629976809024811e-02
1.243917047977447510e-01 9.734635800123214722e-02 -2.236654609441757202e-01 -1.743338257074356079e-02 -1.465958952903747559e-01 -2.023558169603347778e-01 5.412585288286209106e-02 2.335225939750671387e-01 -2.734273113310337067e-02 2.696505784988403320e-01 1.329229474067687988e-01 -2.780412435531616211e-01 -1.211758889257907867e-02 -2.740816771984100342e-01 1.301489770412445068e-01 1.103760451078414917e-01 1.642317175865173340e-01 5.754357669502496719e-03 -8.953069150447845459e-02 -3.323395922780036926e-02 3.945148289203643799e-01 7.858119159936904907e-02 2.947482466697692871e-02 -7.216417044401168823e-02 -5.961526557803153992e-02 2.445376366376876831e-01 -5.624688044190406799e-02 -1.273137778043746948e-01 -5.109870806336402893e-03 3.544968068599700928e-01 3.377471268177032471e-01 -7.405977696180343628e-02
2.485704421997070312e-01 -3.222363442182540894e-02 2.855491265654563904e-02 -6.587035953998565674e-03 -1.600933521986007690e-01 -1.543210595846176147e-01 2.361961007118225098e-01 -6.558000296354293823e-02 5.395734682679176331e-02 -2.052759081125259399e-01 9.519162029027938843e-02 1.578909158706665039e-01 3.110044896602630615e-01 -2.452896237373352051e-01 -1.967804580926895142e-01 1.164165362715721130e-01 -1.023367717862129211e-01 -3.377746907062828541e-04 1.101140081882476807e-01 -2.633700966835021973e-01 2.022592276334762573e-01 -3.951734304428100586e-02 2.283818870782852173e-01 -2.681234618648886681e-03 -3.068881630897521973e-01 -6.843276321887969971e-03 -6.374254077672958374e-02 -2.113243490457534790e-01 -3.363893032073974609e-01 1.625893115997314453e-01 2.177555859088897705e-01 1.483852714300155640e-01
1.823566108942031860e-01 -3.528122603893280029e-01 1.660731732845306396e-01 -9.035169333219528198e-02 -2.551797032356262207e-01 -7.855086773633956909e-02 3.717270791530609131e-01 -7.171852141618728638e-02 -1.580350548028945923e-01 1.035884618759155273e-01 8.833833783864974976e-02 2.904323041439056396e-01 1.531504392623901367e-01 6.177543848752975464e-02 5.774631723761558533e-02 2.293655872344970703e-01 4.946489632129669189e-02 -1.036765500903129578e-01 2.201435714960098267e-02 -1.055295467376708984e-01 1.233030781149864197e-01 1.259349286556243896e-01 1.043916866183280945e-01 -1.385525614023208618e-01 -5.628310889005661011e-02 -3.383742868900299072e-01 3.412233490962535143e-04 6.043104454874992371e-02 -2.618664503097534180e-01 2.277941815555095673e-02 3.148295283317565918e-01 -7.306087017059326172e-02
6.158676370978355408e-02 -7.612369209527969360e-02 1.363467276096343994e-01 -4.715545848011970520e-02 -1.453130543231964111e-01 -1.751489490270614624e-01 1.497962232679128647e-02 3.550996482372283936e-01 -7.403751369565725327e-03 -6.445918232202529907e-02 2.053648531436920166e-01 -2.080391645431518555e-01 -1.032723933458328247e-01 -1.574729979038238525e-01 -9.801828861236572266e-02 -6.353451311588287354e-02 1.028723642230033875e-01 1.813438284443691373e-04 4.864156246185302734e-03 -2.745939493179321289e-01 -5.318811535835266113e-02 -1.194091066718101501e-01 -8.853386342525482178e-02 2.443143576383590698e-01 -4.351856708526611328e-01 -1.722088754177093506e-01 1.784579902887344360e-01 -2.733136415481567383e-01 -2.381418794393539429e-01 2.710547447204589844e-01 7.357548177242279053e-02 -1.445816457271575928e-01
2.786055505275726318e-01 -3.153456449508666992e-01 -1.296744048595428467e-01 -1.957139521837234497e-01 -3.355801701545715332e-01 -3.963708281517028809e-01 -8.212266489863395691e-03 4.549806937575340271e-02 -1.272195577621459961e-01 -1.794736683368682861e-01 -3.715049102902412415e-02 1.406748499721288681e-02 -6.210771203041076660e-02 5.393090471625328064e-02 9.718686342239379883e-02 5.089875310659408569e-02 1.361223906278610229e-01 -1.034836005419492722e-02 2.970308251678943634e-02 3.092018887400627136e-02 -1.453365087509155273e-01 -1.141899228096008301e-01 7.098013162612915039e-02 -2.699308991432189941e-01 -2.446264624595642090e-01 -3.404895961284637451e-01 1.990260630846023560e-01 1.289252936840057373e-02 -2.446794956922531128e-01 1.075673848390579224e-01 5.323029682040214539e-02 -6.940490007400512695e-02
-1.161519959568977356e-01 2.028332650661468506e-02 5.302734300494194031e-02 -1.964813917875289917e-01 -1.993728429079055786e-01 1.910754106938838959e-02 2.695064544677734375e-01 -1.290434002876281738e-01 -8.538646996021270752e-02 2.241585701704025269e-01 -1.806998997926712036e-01 -3.996532410383224487e-02 4.360861182212829590e-01 -2.266938835382461548e-01 -2.162702381610870361e-01 1.959907412528991699e-01 1.002218499779701233e-01 9.987260401248931885e-02 1.450008600950241089e-01 -4.821295663714408875e-02 5.346559733152389526e-02 -6.040692329406738281e-02 1.459942013025283813e-01 -2.026812359690666199e-02 -1.150593310594558716e-01 2.183189094066619873e-01 2.730202972888946533e-01 -7.780195772647857666e-02 -3.391681015491485596e-01 2.151812165975570679e-01 1.196117028594017029e-01 -8.946853876113891602e-02
2.328603863716125488e-01 3.183013945817947388e-02 1.160761117935180664e-01 -2.459733933210372925e-01 -6.836652755737304688e-02 -1.811267435550689697e-01 2.009572237730026245e-01 2.450544685125350952e-01 -1.736288964748382568e-01 -2.922357991337776184e-02 -5.041204094886779785e-01 -8.745440840721130371e-02 1.984038501977920532e-01 -1.393575370311737061e-01 9.570442140102386475e-02 1.335635185241699219e-01 1.532114893198013306e-01 -1.161925792694091797e-01 1.886234879493713379e-01 4.956623166799545288e-02 -2.605234831571578979e-02 2.288000732660293579e-01 7.230674475431442261e-02 -2.212853431701660156e-01 -2.070058137178421021e-01 -9.003029763698577881e-02 1.840099394321441650e-01 -5.694903805851936340e-02 4.885353893041610718e-02 2.783474028110504150e-01 4.055600613355636597e-02 4.998045787215232849e-02
2.211614251136779785e-01 -6.344841420650482178e-02 -7.608567178249359131e-02 -2.683783769607543945e-01 -4.984089639037847519e-03 -3.298515221104025841e-03 1.043162047863006592e-01 1.713634431362152100e-01 5.766722932457923889e-02 3.971196413040161133e-01 1.260856688022613525e-01 7.654935121536254883e-03 1.905576735734939575e-01 -7.939059287309646606e-02 -8.315387368202209473e-02 2.753229737281799316e-01 6.727066356688737869e-03 -5.064862966537475586e-02 3.415089845657348633e-02 -3.407812118530273438e-01 3.232396841049194336e-01 -1.161769703030586243e-01 -5.481671914458274841e-02 2.249372452497482300e-01 -3.613868728280067444e-02 -1.327648013830184937e-01 1.583464592695236206e-01 -1.138052046298980713e-01 -2.455033361911773682e-01 1.532826870679855347e-01 -2.796994745731353760e-01 -1.272661983966827393e-01
2.753995358943939209e-01 -4.673394262790679932e-01 1.638481914997100830e-01 -2.161404639482498169e-01 -3.839240074157714844e-01 8.749988675117492676e-02 6.055102497339248657e-02 2.543881535530090332e-01 -3.095961734652519226e-02 1.470093429088592529e-01 -7.727365940809249878e-02 -1.687486171722412109e-01 2.085311710834503174e-01 -1.428527534008026123e-01 1.125890687108039856e-01 2.002060860395431519e-01 2.200134098529815674e-01 -1.058253869414329529e-01 -1.858205907046794891e-02 4.061437211930751801e-03 -6.944352388381958008e-02 3.661693632602691650e-02 -2.916911542415618896e-01 3.811348974704742432e-02 -1.269797384738922119e-01 -9.623049199581146240e-02 -4.104091599583625793e-02 -1.853383034467697144e-01 1.958846114575862885e-02 1.099045276641845703e-01 -9.192816168069839478e-02 9.242413565516471863e-03
2.947988733649253845e-02 -3.004188537597656250e-01 3.561539947986602783e-02 -8.193241804838180542e-02 -1.840192228555679321e-01 -1.373179256916046143e-01 2.477307915687561035e-01 1.089313775300979614e-01 -1.685353517532348633e-01 1.259699016809463501e-01 5.282844603061676025e-02 1.771920472383499146e-01 -7.378347963094711304e-02 -1.956001669168472290e-01 -6.611382961273193359e-02 7.355409115552902222e-02 -1.879155039787292480e-01 -2.703214883804321289e-01 2.918851673603057861e-01 -1.244098246097564697e-01 4.199128597974777222e-02 7.094016671180725098e-02 -1.008027419447898865e-01 2.225570231676101685e-01 -1.309599578380584717e-01 -1.300315558910369873e-02 -2.990388683974742889e-02 -2.735408544540405273e-01 -2.186426520347595215e-01 1.661379262804985046e-02 2.373203486204147339e-01 -4.123199880123138428e-01
1.972956061363220215e-01 -6.199241802096366882e-02 3.873005136847496033e-02 -6.733921170234680176e-02 1.541814114898443222e-02 -5.382250547409057617e-01 3.718472421169281006e-01 1.383314561098814011e-02 1.839617080986499786e-02 1.239330247044563293e-01 -4.245873168110847473e-02 -1.165073513984680176e-01 -2.444628626108169556e-01 -2.060523815453052521e-02 -1.914781928062438965e-01 1.309190690517425537e-01 8.925794810056686401e-02 -1.129410564899444580e-01 2.362927943468093872e-01 -3.080774098634719849e-02 7.862618565559387207e-02 -2.171163856983184814e-01 -4.100824519991874695e-02 2.651109099388122559e-01 -5.790593847632408142e-02 -2.166867256164550781e-01 6.118626147508621216e-02 1.417528092861175537e-01 -2.237968891859054565e-01 1.727046072483062744e-01 1.050247550010681152e-01 9.933330863714218140e-02
-1.508221030235290527e-01 -2.524291872978210449e-01 -1.367503106594085693e-01 -2.163316160440444946e-01 -2.692704796791076660e-01 -3.727856650948524475e-02 3.122821450233459473e-01 1.746159940958023071e-01 -1.260714381933212280e-01 4.520060867071151733e-02 -1.509955674409866333e-01 -3.193657696247100830e-01 2.441517710685729980e-01 -3.242174088954925537e-01 -2.353083938360214233e-01 8.433111011981964111e-02 3.954128548502922058e-02 -3.687547147274017334e-02 2.556720972061157227e-01 2.132131010293960571e-01 1.146695241332054138e-01 4.104955866932868958e-02 2.112367190420627594e-02 -7.634029537439346313e-02 -1.991211920976638794e-01 8.474688977003097534e-02 8.075895905494689941e-02 6.043078377842903137e-02 1.439872533082962036e-01 1.608674824237823486e-01 8.089945465326309204e-02 -1.765351891517639160e-01
-6.600896269083023071e-02 -7.411497086286544800e-02 5.314763262867927551e-02 -3.484668135643005371e-01 -1.269694268703460693e-01 -1.758935675024986267e-02 2.337658554315567017e-01 -1.011430099606513977e-01 1.606606841087341309e-01 1.741128265857696533e-01 -2.601231038570404053e-01 -9.983060508966445923e-02 3.695563077926635742e-01 -2.631980180740356445e-01 7.041000574827194214e-02 2.158207446336746216e-01 1.781423687934875488e-01 1.228013858199119568e-01 8.757553249597549438e-02 -3.809096291661262512e-02 1.000250503420829773e-01 -1.205326318740844727e-01 -3.572705900296568871e-04 8.406218141317367554e-02 1.413963502272963524e-03 1.648442745208740234e-01 -2.088921330869197845e-02 -2.123456299304962158e-01 -4.038953185081481934e-01 1.342313885688781738e-01 1.509888321161270142e-01 -1.710721999406814575e-01
4.164982736110687256e-01 -2.266933172941207886e-01 1.489593386650085449e-01 -2.587864398956298828e-01 -2.539814710617065430e-01 -2.281364351511001587e-01 2.739912271499633789e-01 -1.394372284412384033e-01 3.171540331095457077e-03 8.555272221565246582e-02 1.686131116002798080e-03 1.275751739740371704e-01 -3.056585490703582764e-01 -6.159801781177520752e-02 5.099091678857803345e-02 9.436671435832977295e-02 9.645032137632369995e-02 -1.583440005779266357e-01 3.116507530212402344e-01 1.114076673984527588e-01 -2.853267081081867218e-02 1.408633738756179810e-01 7.280245423316955566e-02 -3.425340726971626282e-02 -1.438858062028884888e-01 -7.270589470863342285e-02 -2.864438667893409729e-02 -1.615516394376754761e-01 2.023906409740447998e-01 1.389710009098052979e-01 1.314775049686431885e-01 -2.026463598012924194e-01
5.203400924801826477e-02 -1.320831924676895142e-01 -2.225290387868881226e-01 -1.941935867071151733e-01 -1.429348140954971313e-01 -3.691957890987396240e-02 3.888458311557769775e-01 -1.349369138479232788e-01 -1.102930307388305664e-01 -1.488854438066482544e-01 1.913922280073165894e-01 1.076921299099922180e-01 9.374594688415527344e-02 -6.529611349105834961e-02 2.797199599444866180e-02 1.292166411876678467e-01 -1.528012603521347046e-01 -1.140044163912534714e-02 6.159623339772224426e-02 4.352863878011703491e-02 1.799771487712860107e-01 2.553800307214260101e-02 7.468783855438232422e-02 9.004606306552886963e-02 -2.425424158573150635e-01 1.199962049722671509e-01 3.422677889466285706e-02 -3.389834165573120117e-01 -1.079561114311218262e-01 5.427629351615905762e-01 1.287940144538879395e-01 1.684597320854663849e-02
1.685459315776824951e-01 7.713794708251953125e-02 -8.438058197498321533e-02 -7.147923856973648071e-02 -2.216645479202270508e-01 -2.451324909925460815e-01 1.044451911002397537e-02 -1.839764863252639771e-01 -3.160431683063507080e-01 -4.612497985363006592e-02 2.272667437791824341e-01 -9.978634864091873169e-02 -2.522363066673278809e-01 -2.530625462532043457e-01 2.585904598236083984e-01 1.344079226255416870e-01 3.604079782962799072e-02 8.667331188917160034e-02 1.920982897281646729e-01 1.713474839925765991e-02 1.518401056528091431e-01 -1.750525683164596558e-01 -2.101460248231887817e-01 1.194975823163986206e-01 -1.468777805566787720e-01 -1.938187927007675171e-01 7.965396344661712646e-02 -2.323307543992996216e-01 -2.905910909175872803e-01 2.328994125127792358e-01 3.979804925620555878e-03 -1.330634355545043945e-01
1.628327667713165283e-01 -5.012015812098979950e-03 1.594853401184082031e-01 -9.165966510772705078e-02 -1.480787843465805054e-01 5.293052643537521362e-03 1.857345700263977051e-01 1.827844530344009399e-01 -2.050983719527721405e-02 -2.373336255550384521e-02 -1.643335372209548950e-01 -1.841201335191726685e-01 2.294236868619918823e-01 -2.508348524570465088e-01 1.196150481700897217e-02 3.353301286697387695e-01 3.824653923511505127e-01 -1.590680330991744995e-01 1.184545308351516724e-01 -1.988048898056149483e-03 4.964828863739967346e-02 -1.019322872161865234e-01 4.216199368238449097e-02 5.051107704639434814e-02 2.342288494110107422e-01 -2.615303099155426025e-01 1.193007379770278931e-01 -4.276006519794464111e-01 -1.120425686240196228e-01 5.827316641807556152e-02 1.375085115432739258e-01 4.161809012293815613e-02
1.141532585024833679e-01 -8.237604796886444092e-02 1.441496759653091431e-01 -1.715815365314483643e-01 -1.672001183032989502e-01 -9.897911548614501953e-02 1.314184814691543579e-01 6.431801617145538330e-02 -1.398149430751800537e-01 1.649724096059799194e-01 2.577423490583896637e-02 -1.714901924133300781e-01 -8.711393922567367554e-02 -9.113735705614089966e-02 -3.001562319695949554e-02 -2.221719473600387573e-01 8.735736459493637085e-02 1.120902746915817261e-01 -4.225490391254425049e-01 3.012681007385253906e-02 -4.034883156418800354e-02 -2.019565105438232422e-01 1.257774829864501953e-01 2.293618768453598022e-01 -2.293010950088500977e-01 -1.102471202611923218e-01 -1.055297628045082092e-01 -1.124755665659904480e-01 -5.756677687168121338e-02 3.763458132743835449e-01 2.217602133750915527e-01 -3.669734895229339600e-01
2.412221953272819519e-02 -4.630963876843452454e-02 2.107954621315002441e-01 4.357679560780525208e-02 -3.565523028373718262e-01 -2.088302075862884521e-01 2.643440961837768555e-01 1.328342705965042114e-01 -1.289912611246109009e-01 1.512985676527023315e-01 1.852487176656723022e-01 -7.679142802953720093e-02 1.938817352056503296e-01 -2.734995186328887939e-01 -3.333232924342155457e-02 1.337402611970901489e-01 3.297996222972869873e-01 3.571202754974365234e-01 -6.314013153314590454e-02 -1.577142179012298584e-01 2.378254234790802002e-01 -2.114793807268142700e-01 1.116362307220697403e-02 7.711576670408248901e-02 5.579353868961334229e-02 8.773483335971832275e-02 9.240917861461639404e-02 5.865782871842384338e-02 -1.187569368630647659e-02 9.041128307580947876e-02 2.752674221992492676e-01 4.633435606956481934e-02
6.895668059587478638e-02 5.517138540744781494e-02 3.450745046138763428e-01 -1.884161233901977539e-01 -3.717574179172515869e-01 -2.038494944572448730e-01 2.296984791755676270e-01 2.142071574926376343e-01 3.980859369039535522e-02 -3.171642497181892395e-02 1.237088143825531006e-01 2.621676921844482422e-01 -4.269263893365859985e-02 -1.318938732147216797e-01 -1.264799088239669800e-01 2.285474687814712524e-01 3.353346139192581177e-02 -2.254324555397033691e-01 6.595677882432937622e-02 -1.166912540793418884e-01 -4.065920948050916195e-04 5.472132563591003418e-02 -1.739553920924663544e-02 1.810360550880432129e-01 -3.278176784515380859e-01 -1.368023753166198730e-01 1.775400936603546143e-01 -5.385003238916397095e-02 8.569560945034027100e-03 1.693871431052684784e-02 3.211661428213119507e-02 -3.423000276088714600e-01
1.926399767398834229e-02 -1.741827726364135742e-01 -5.050817877054214478e-02 -2.970197200775146484e-01 -3.523461893200874329e-02 1.238954812288284302e-02 3.803599476814270020e-01 9.863846004009246826e-03 1.439199447631835938e-01 -1.339690834283828735e-01 5.069417878985404968e-02 1.073843836784362793e-01 -1.815922409296035767e-01 -2.669720649719238281e-01 -1.328106224536895752e-01 5.662895739078521729e-02 2.108667045831680298e-01 -1.895477622747421265e-01 -1.005444079637527466e-01 -7.568217068910598755e-02 7.530994713306427002e-02 -5.386970937252044678e-02 1.634457707405090332e-01 2.111170440912246704e-01 -3.353977203369140625e-01 6.838894635438919067e-02 -1.284794211387634277e-01 -3.874303698539733887e-01 -1.235191002488136292e-01 2.111313939094543457e-01 9.329961240291595459e-02 -1.615224033594131470e-01
-6.589493900537490845e-02 -2.282023578882217407e-01 2.577229961752891541e-02 -1.388324797153472900e-01 -4.001127183437347412e-01 -7.553401589393615723e-02 9.591003507375717163e-02 9.342591278254985809e-03 -2.114099264144897461e-01 7.368621230125427246e-02 1.688320785760879517e-01 -3.346970081329345703e-01 -1.996455527842044830e-02 -1.009800806641578674e-01 9.130442887544631958e-02 2.683409750461578369e-01 -2.022293210029602051e-01 3.373828902840614319e-02 2.080924510955810547e-01 -8.105551823973655701e-03 -1.172455772757530212e-01 -1.216207258403301239e-02 6.884548068046569824e-02 2.570405304431915283e-01 -2.133222967386245728e-01 -1.457219421863555908e-01 3.606338500976562500e-01 -1.504448801279067993e-01 -6.460314244031906128e-02 2.426737099885940552e-01 -4.027413669973611832e-03 1.198037564754486084e-01
-1.400177329778671265e-01 -2.705468423664569855e-02 -4.578834399580955505e-02 3.414827585220336914e-02 -3.468911647796630859e-01 -1.503552943468093872e-01 1.862591803073883057e-01 2.348462343215942383e-01 4.618743434548377991e-02 3.029144108295440674e-01 -8.521625399589538574e-02 -9.410765022039413452e-02 -8.561952412128448486e-02 -2.680946588516235352e-01 -1.143051162362098694e-01 -5.523598939180374146e-02 3.497650623321533203e-01 9.269232302904129028e-02 -9.204662591218948364e-02 -1.646551638841629028e-01 -1.149097234010696411e-01 -6.657654047012329102e-02 -9.599474817514419556e-02 1.216783374547958374e-01 -2.581839263439178467e-01 1.992135941982269287e-01 2.325888425111770630e-01 -1.588173359632492065e-01 -1.990153938531875610e-01 2.816000580787658691e-01 1.507007032632827759e-01 -5.323266983032226562e-02
1.342652142047882080e-01 -2.241380214691162109e-01 -2.484178096055984497e-01 -9.188438951969146729e-02 -3.812151029706001282e-02 -7.566344738006591797e-02 5.077027678489685059e-01 -6.563403457403182983e-02 -1.827683299779891968e-01 -1.017806865274906158e-02 1.379932314157485962e-01 1.535096317529678345e-01 1.529977321624755859e-01 -1.779518574476242065e-01 9.534898400306701660e-02 1.304235029965639114e-02 -1.263242512941360474e-01 1.858589053153991699e-01 -9.013743698596954346e-02 -2.058421447873115540e-02 1.419819742441177368e-01 1.716729369945824146e-03 2.430835738778114319e-02 1.506591439247131348e-01 -2.035790830850601196e-01 1.270009279251098633e-01 7.154267281293869019e-02 -2.906366884708404541e-01 -1.004635319113731384e-01 4.268527626991271973e-01 6.967689841985702515e-02 -7.118429988622665405e-02
2.778703570365905762e-01 5.624011531472206116e-02 -1.456724703311920166e-01 -1.389361917972564697e-01 -2.331304550170898438e-01 -1.389051228761672974e-01 1.995682269334793091e-01 -2.387013286352157593e-02 2.207336947321891785e-02 1.595054008066654205e-02 -1.891050040721893311e-01 -1.897026449441909790e-01 1.254581809043884277e-01 -1.660617291927337646e-01 -1.783750504255294800e-01 1.999126821756362915e-01 2.971553504467010498e-01 -4.953982308506965637e-02 1.896957457065582275e-01 8.928541094064712524e-02 1.036224365234375000e-01 -2.392213642597198486e-01 2.327457256615161896e-02 2.295649237930774689e-02 3.103860840201377869e-02 2.698822021484375000e-01 1.227744040079414845e-03 -8.282729983329772949e-02 -1.991187632083892822e-01 8.523470908403396606e-02 3.885069489479064941e-02 -4.946129322052001953e-01
4.554386436939239502e-02 -7.005940377712249756e-02 4.336258396506309509e-02 -3.173841238021850586e-01 -1.309002637863159180e-01 -2.189339846372604370e-01 2.826828062534332275e-01 -1.987576931715011597e-01 2.431871369481086731e-02 1.573475897312164307e-01 -1.207809075713157654e-01 1.120087057352066040e-01 4.079595208168029785e-01 -6.930799037218093872e-02 -1.067848578095436096e-01 1.704779714345932007e-01 1.421008110046386719e-01 2.443346381187438965e-01 2.719096541404724121e-01 -1.208602041006088257e-01 -5.223407596349716187e-02 1.784373261034488678e-02 1.273961514234542847e-01 -9.463398903608322144e-02 -4.792133346199989319e-02 2.844408750534057617e-01 1.024827584624290466e-01 -1.678783297538757324e-01 -2.015569359064102173e-01 2.117941379547119141e-01 1.932427436113357544e-01 -1.896148920059204102e-02
4.239194840192794800e-02 -1.568892002105712891e-01 1.235145404934883118e-01 -4.129180908203125000e-01 7.470644265413284302e-02 1.094634085893630981e-02 2.236379683017730713e-01 -4.504504799842834473e-02 -1.030622869729995728e-01 3.732829391956329346e-01 -5.023303255438804626e-02 -3.341521660331636667e-04 1.201681867241859436e-01 -1.940614134073257446e-01 -1.635097563266754150e-01 -1.653205417096614838e-02 1.166896447539329529e-01 -4.577977582812309265e-02 -3.978354334831237793e-01 -1.722310483455657959e-01 -4.117896035313606262e-02 -2.339019775390625000e-01 -5.562394484877586365e-02 2.464376576244831085e-02 -1.771440505981445312e-01 -5.133945867419242859e-02 5.302860587835311890e-02 -2.875192463397979736e-01 4.225836601108312607e-03 3.149205446243286133e-01 4.448846727609634399e-02 -1.186168193817138672e-01
7.894013822078704834e-02 -2.434184551239013672e-01 -5.021528806537389755e-03 -1.211890131235122681e-01 -3.757900372147560120e-02 -1.559180915355682373e-01 1.357252299785614014e-01 2.536825835704803467e-01 -1.158349066972732544e-01 8.988341689109802246e-02 2.660286426544189453e-02 7.904202491044998169e-02 9.062932431697845459e-02 -1.425692886114120483e-01 5.667954310774803162e-02 1.674834787845611572e-01 -1.210690811276435852e-01 -4.525627940893173218e-02 3.075008988380432129e-01 5.902933701872825623e-02 -4.252706840634346008e-02 7.975534349679946899e-02 -3.029453381896018982e-02 3.339769840240478516e-01 -2.199461311101913452e-01 1.068356707692146301e-01 -3.069433569908142090e-02 -2.703607678413391113e-01 -1.783517152070999146e-01 2.802021044772118330e-04 2.678283751010894775e-01 -5.003063678741455078e-01
-1.973302513360977173e-01 4.498460516333580017e-02 -8.364053815603256226e-02 -1.014840826392173767e-01 -1.266507506370544434e-01 -2.984426021575927734e-01 2.243262380361557007e-01 4.183366522192955017e-02 -9.567007422447204590e-02 3.855175152420997620e-02 1.138344556093215942e-01 1.646693795919418335e-01 1.840586960315704346e-01 -2.321543395519256592e-01 -2.377865612506866455e-01 6.069630035199224949e-04 -1.125292107462882996e-01 1.673610657453536987e-01 2.732127718627452850e-02 -1.586745083332061768e-01 2.003663033246994019e-01 -1.276751421391963959e-02 2.661148309707641602e-01 1.576306670904159546e-01 6.400974839925765991e-02 -1.827098131179809570e-01 -2.569631673395633698e-02 -3.216674327850341797e-01 -1.868500709533691406e-01 4.147810041904449463e-01 1.782932579517364502e-01 -8.128062635660171509e-02
-1.098191179335117340e-02 2.160530984401702881e-01 2.955393195152282715e-01 -3.040061891078948975e-01 -1.126912161707878113e-01 -2.171484567224979401e-02 1.701319217681884766e-01 -6.701617501676082611e-03 -1.610101461410522461e-01 -1.893864423036575317e-01 6.576613336801528931e-02 -1.977570801973342896e-01 8.458451926708221436e-02 6.918317079544067383e-02 -1.667833514511585236e-02 1.872085630893707275e-01 1.206431612372398376e-01 3.173733353614807129e-01 2.022056281566619873e-01 -7.088896632194519043e-02 3.477673232555389404e-01 -6.326393783092498779e-02 1.300674229860305786e-01 -1.560745239257812500e-01 -2.362133860588073730e-01 -9.679609537124633789e-02 -1.042616963386535645e-01 -4.603873193264007568e-02 -1.113461777567863464e-01 3.520825207233428955e-01 1.094438284635543823e-01 -1.577260792255401611e-01
1.374112218618392944e-01 4.647757112979888916e-02 -3.782942518591880798e-02 -2.240490466356277466e-01 -1.253882199525833130e-01 -3.582518398761749268e-01 8.065888285636901855e-02 1.438294649124145508e-01 1.849833875894546509e-01 2.049858123064041138e-01 -8.600204437971115112e-02 -1.180284246802330017e-01 6.241975724697113037e-02 -1.079091355204582214e-01 -2.827853262424468994e-01 4.077900648117065430e-01 1.540767252445220947e-01 1.672868430614471436e-01 1.436850707978010178e-02 -2.061969488859176636e-01 -7.862185686826705933e-02 -1.856821477413177490e-01 -1.153047978878021240e-01 -5.709628388285636902e-02 -1.799564659595489502e-01 1.471736282110214233e-01 -1.340827792882919312e-01 -1.637033224105834961e-01 -1.009988412261009216e-01 1.727018654346466064e-01 4.466136172413825989e-02 -3.227977752685546875e-01
4.076129496097564697e-01 -3.348428308963775635e-01 -5.980988964438438416e-02 -2.009067535400390625e-01 -2.373548895120620728e-01 -1.514083445072174072e-01 2.468955218791961670e-01 -4.068933799862861633e-02 -2.875981032848358154e-01 2.627445571124553680e-02 1.563486754894256592e-01 1.735839806497097015e-02 -3.410014137625694275e-02 3.396347537636756897e-02 -9.757237136363983154e-02 2.777158096432685852e-02 4.350086674094200134e-02 1.484661847352981567e-01 -5.398283526301383972e-02 -7.709442079067230225e-02 1.414163112640380859e-01 2.528646290302276611e-01 1.716949492692947388e-01 8.174896985292434692e-02 -1.727939546108245850e-01 3.257710859179496765e-02 5.179871246218681335e-02 7.854956388473510742e-02 -1.800218373537063599e-01 -9.828134626150131226e-02 2.488696873188018799e-01 -3.442244827747344971e-01
2.658126354217529297e-01 -9.928398579359054565e-02 1.234268248081207275e-01 -1.603631377220153809e-01 -9.437587857246398926e-02 -4.191771894693374634e-02 2.134414613246917725e-01 2.314015179872512817e-01 -1.663821637630462646e-01 -2.504117190837860107e-01 -7.842444628477096558e-02 -2.200825959444046021e-01 -7.571264170110225677e-03 -2.409355193376541138e-01 4.584696516394615173e-02 1.549264192581176758e-01 1.154145970940589905e-01 -2.555125653743743896e-01 -1.420138776302337646e-02 2.701765671372413635e-02 -9.640168398618698120e-02 4.489978030323982239e-02 -2.339399419724941254e-02 2.774261534214019775e-01 9.535976499319076538e-02 2.249589711427688599e-01 -1.684447973966598511e-01 -2.613480016589164734e-02 -2.483487576246261597e-01 4.341849088668823242e-01 7.737684249877929688e-02 -1.621194332838058472e-01
3.015378415584564209e-01 -1.003445610404014587e-01 -2.381849735975265503e-01 -3.137638866901397705e-01 -4.997539892792701721e-02 -1.256465725600719452e-02 1.916265934705734253e-01 1.099610254168510437e-01 -1.996837556362152100e-02 2.924781739711761475e-01 -1.602057069540023804e-01 1.960962265729904175e-02 2.711152136325836182e-01 -2.379863560199737549e-01 1.061142086982727051e-01 3.223771601915359497e-02 1.919943988323211670e-01 9.072351455688476562e-02 1.909445598721504211e-02 -7.378959655761718750e-02 3.182118535041809082e-01 -2.719257175922393799e-01 1.631063520908355713e-01 -1.584588433615863323e-03 -1.849091500043869019e-01 -7.333123683929443359e-02 -1.791838556528091431e-02 6.022690609097480774e-02 -2.547436952590942383e-01 9.438273310661315918e-02 -1.242518499493598938e-01 -2.290337681770324707e-01
3.371616303920745850e-01 -1.292048841714859009e-01 2.226513065397739410e-02 -3.308133482933044434e-01 -6.241228058934211731e-02 -5.149618163704872131e-02 -1.779110170900821686e-02 6.653881818056106567e-02 1.202492117881774902e-01 2.362634241580963135e-01 1.660116575658321381e-02 -1.798687875270843506e-01 2.345242723822593689e-02 -1.209388002753257751e-01 -4.914094228297472000e-03 4.519777372479438782e-02 5.657293274998664856e-02 -5.995262414216995239e-02 2.891823053359985352e-01 1.292641758918762207e-01 -2.828732728958129883e-01 1.616482995450496674e-02 6.806440651416778564e-02 -1.168337613344192505e-01 -3.144256472587585449e-01 -1.455234140157699585e-01 -5.367365665733814240e-03 9.877078235149383545e-02 -2.605987489223480225e-01 4.696827530860900879e-01 -3.261164575815200806e-02 5.619442835450172424e-02
1.736288964748382568e-01 -6.808072328567504883e-02 -1.509095635265111923e-02 -5.140405520796775818e-02 -2.882584929466247559e-01 1.873597651720046997e-01 3.415776789188385010e-01 2.643790841102600098e-01 2.608299814164638519e-02 3.659559786319732666e-02 2.029441297054290771e-01 3.222842002287507057e-03 -4.496798664331436157e-02 1.008629519492387772e-02 -5.908304080367088318e-02 3.190006315708160400e-02 2.578440010547637939e-01 -6.128915026783943176e-02 1.461993753910064697e-01 4.868391901254653931e-02 2.075867205858230591e-01 -1.815204918384552002e-01 7.248420268297195435e-02 -3.610630705952644348e-02 1.946962177753448486e-01 1.701483279466629028e-01 -5.167595297098159790e-02 -3.616542220115661621e-01 8.604793250560760498e-02 3.172212243080139160e-01 2.813933789730072021e-01 -2.088307738304138184e-01
-7.647832389920949936e-03 -3.104861825704574585e-02 -6.319957971572875977e-02 -1.436399668455123901e-01 -2.162751406431198120e-01 -2.476595640182495117e-01 2.761721312999725342e-01 -4.177515208721160889e-02 1.543445587158203125e-01 1.329304426908493042e-01 -5.733591318130493164e-02 -3.233350440859794617e-02 2.258674204349517822e-01 -2.125173807144165039e-01 -2.062575966119766235e-01 -2.001456357538700104e-02 8.120932430028915405e-02 1.343529820442199707e-01 -2.705681324005126953e-01 -2.248538583517074585e-01 -3.395757451653480530e-02 -5.588683113455772400e-02 -1.269305646419525146e-01 2.741445899009704590e-01 -1.156003400683403015e-01 4.673174768686294556e-02 -1.514942646026611328e-01 -2.078563123941421509e-01 -3.149659633636474609e-01 2.542989850044250488e-01 -2.086967788636684418e-02 -3.366183936595916748e-01
-1.758154109120368958e-02 1.270991656929254532e-02 2.603166997432708740e-01 -2.529658973217010498e-01 -1.052715852856636047e-01 5.839527025818824768e-02 -5.930285900831222534e-03 3.423877805471420288e-02 -7.800400257110595703e-02 2.589921057224273682e-01 -1.760867051780223846e-02 1.603477448225021362e-01 1.024845093488693237e-01 -2.369645088911056519e-01 -1.903129518032073975e-01 4.596430435776710510e-02 1.868974119424819946e-01 1.463077068328857422e-01 -1.278032511472702026e-01 -5.203695893287658691e-01 1.760326139628887177e-02 -2.532388269901275635e-01 -7.450315356254577637e-02 1.390891820192337036e-01 -1.993285417556762695e-01 -2.464979290962219238e-01 7.081641256809234619e-02 -1.507196575403213501e-01 -1.951067522168159485e-02 2.098303437232971191e-01 -7.683784514665603638e-02 -1.912434697151184082e-01
3.103859163820743561e-02 -1.062337160110473633e-01 7.243917882442474365e-02 -2.485843002796173096e-01 -3.049515187740325928e-02 4.976738989353179932e-02 2.385915070772171021e-01 -2.126486450433731079e-01 -4.717896506190299988e-02 2.398549318313598633e-01 1.528270095586776733e-01 -1.478261202573776245e-01 -2.071289159357547760e-02 -1.016540154814720154e-01 -9.513199329376220703e-02 -9.825961291790008545e-02 -6.561966985464096069e-02 -2.569221258163452148e-01 -3.473805189132690430e-01 -1.483820974826812744e-01 1.400376856327056885e-02 -3.809936344623565674e-02 1.331865787506103516e-01 9.981384128332138062e-02 -2.700118422508239746e-01 1.026804670691490173e-01 1.044835448265075684e-01 -1.603134423494338989e-01 -3.166156113147735596e-01 3.007700741291046143e-01 2.476111799478530884e-02 -3.563454747200012207e-01
-5.446597933769226074e-02 -1.280595660209655762e-01 -3.490182384848594666e-02 1.898047327995300293e-01 -2.860647737979888916e-01 -3.334393724799156189e-02 2.076154500246047974e-01 1.435450762510299683e-01 -3.338880091905593872e-02 -8.324221521615982056e-02 -9.066076576709747314e-02 5.569364503026008606e-02 5.987709760665893555e-02 -2.589425444602966309e-01 -1.288551185280084610e-02 2.338311523199081421e-01 3.654570579528808594e-01 4.808128625154495239e-02 2.822553515434265137e-01 -1.135215461254119873e-01 -1.939916163682937622e-01 1.012553796172142029e-01 8.523981273174285889e-02 8.847089856863021851e-02 -2.812036871910095215e-01 -2.405763566493988037e-01 -3.710995614528656006e-02 -2.180643528699874878e-01 -6.049010530114173889e-02 -5.784619972109794617e-02 3.641950786113739014e-01 -1.869813203811645508e-01
-8.094371110200881958e-02 -1.854804158210754395e-01 3.379865884780883789e-01 -3.550596162676811218e-02 -1.104075089097023010e-01 -2.236054092645645142e-01 -2.691177092492580414e-02 2.754811346530914307e-01 -1.129211932420730591e-01 1.465253531932830811e-01 -3.529908135533332825e-04 1.715716123580932617e-01 1.281172484159469604e-01 2.499564550817012787e-02 -6.108530331403017044e-03 3.696065396070480347e-02 -1.555098220705986023e-02 1.144311204552650452e-01 3.485696762800216675e-02 -3.278671577572822571e-02 3.343301266431808472e-02 2.133035510778427124e-01 4.755453765392303467e-02 1.936551332473754883e-01 -2.242640405893325806e-01 4.665138199925422668e-02 5.458090454339981079e-02 -1.067672148346900940e-01 -1.791375130414962769e-01 2.867733836174011230e-01 5.520600080490112305e-01 -1.862564235925674438e-01
2.420851141214370728e-01 -5.468928068876266479e-02 2.129617482423782349e-01 -2.254673391580581665e-01 -1.253169924020767212e-01 -1.084945350885391235e-01 2.470046132802963257e-01 3.350172936916351318e-01 5.556761100888252258e-02 2.028951495885848999e-01 -7.823176681995391846e-02 1.384636312723159790e-01 1.610269546508789062e-01 -1.958779394626617432e-01 -1.311528086662292480e-01 -3.318795859813690186e-01 -6.739401072263717651e-02 -8.694039285182952881e-02 1.237280592322349548e-01 -1.328860595822334290e-02 8.801621943712234497e-02 2.490877807140350342e-01 6.978293508291244507e-02 -1.428994983434677124e-01 -9.336965531110763550e-02 -5.034216493368148804e-02 4.179915785789489746e-02 -1.248490661382675171e-01 -5.079975351691246033e-02 1.613063514232635498e-01 4.468228816986083984e-01 -2.824588678777217865e-02
1.763120740652084351e-01 -2.958602607250213623e-01 3.115331940352916718e-02 -2.456648349761962891e-01 1.442911177873611450e-01 -6.976908445358276367e-02 2.065386772155761719e-01 -1.690020412206649780e-01 -1.409366279840469360e-01 3.396500349044799805e-01 1.369217932224273682e-01 1.406526714563369751e-01 4.313864931464195251e-02 -2.166498899459838867e-01 -3.130661845207214355e-01 1.769670993089675903e-01 1.800059080123901367e-01 7.851538062095642090e-02 -1.346237659454345703e-01 -3.141243755817413330e-01 1.651747524738311768e-01 -8.876804262399673462e-02 1.324804276227951050e-01 9.402534365653991699e-02 -5.373629555106163025e-02 2.216967195272445679e-02 -6.645862758159637451e-02 -2.783995866775512695e-01 -2.190977334976196289e-01 7.510781288146972656e-02 8.844740688800811768e-03 -1.237958669662475586e-01
4.173719286918640137e-01 -1.429970413446426392e-01 -9.708305448293685913e-02 -4.721677303314208984e-01 -3.992092981934547424e-02 -1.979768723249435425e-01 -8.019655942916870117e-02 -3.469349443912506104e-02 9.292072057723999023e-02 1.819167435169219971e-01 -1.368332207202911377e-01 -6.549448519945144653e-02 -1.469269627705216408e-03 6.359925866127014160e-02 3.493119776248931885e-02 3.171824663877487183e-02 5.673693865537643433e-02 8.843632042407989502e-02 2.688415944576263428e-01 -5.607100203633308411e-02 -2.712168097496032715e-01 4.299048800021409988e-03 -2.905154600739479065e-02 -1.336691826581954956e-01 -9.423340857028961182e-02 -1.645375043153762817e-01 1.977420449256896973e-01 -8.169125765562057495e-02 -1.667956560850143433e-01 4.033170640468597412e-01 3.984075412154197693e-02 -3.159826993942260742e-02
1.055464670062065125e-01 -8.930518478155136108e-02 -6.669628201052546501e-04 -1.210698336362838745e-01 -3.309827297925949097e-02 1.672830991446971893e-02 2.646909356117248535e-01 -4.476967826485633850e-02 2.228560447692871094e-01 -4.484841227531433105e-02 1.185324043035507202e-01 -1.426715850830078125e-01 -2.735885679721832275e-01 -2.672665715217590332e-01 -1.611526012420654297e-01 -2.902103029191493988e-02 2.454182207584381104e-01 1.076704487204551697e-01 -1.707247942686080933e-01 -2.379050403833389282e-01 -6.526178214699029922e-03 6.833543628454208374e-02 -1.765602380037307739e-01 -2.181829661130905151e-01 -2.115308344364166260e-01 -1.571000069379806519e-01 9.100961685180664062e-02 -1.035056412220001221e-01 -4.107588231563568115e-01 3.255999386310577393e-01 1.685322374105453491e-01 3.143128380179405212e-02
1.712563186883926392e-01 -1.106954440474510193e-01 -5.852345004677772522e-02 -1.079691648483276367e-01 -8.216323703527450562e-02 3.726401180028915405e-02 3.667083680629730225e-01 -1.521483510732650757e-01 -2.567080259323120117e-01 3.538891673088073730e-02 6.185047328472137451e-02 2.198220640420913696e-01 2.547030448913574219e-01 -3.857380747795104980e-01 3.243961930274963379e-02 2.199289798736572266e-01 1.318019479513168335e-01 1.505441367626190186e-01 1.251473724842071533e-01 -9.384015947580337524e-02 -2.382950484752655029e-02 -2.560648918151855469e-01 4.522929340600967407e-02 4.598779603838920593e-02 -3.636873513460159302e-02 2.076136022806167603e-01 1.684710532426834106e-01 -9.827855229377746582e-02 -3.155285120010375977e-01 2.311032712459564209e-01 1.567749977111816406e-01 -1.927245967090129852e-02
1.695315167307853699e-02 -2.193437963724136353e-01 -2.146727591753005981e-01 -8.053686469793319702e-02 -4.363826811313629150e-01 -2.171557396650314331e-01 5.767422914505004883e-02 3.536256775259971619e-02 1.669074296951293945e-01 9.143828600645065308e-02 2.968680858612060547e-01 -1.540440600365400314e-02 -2.030925750732421875e-01 -1.387711316347122192e-01 1.461361199617385864e-01 6.438930332660675049e-02 -4.856303706765174866e-02 -2.039940506219863892e-01 5.977175384759902954e-02 3.413941245526075363e-03 1.948812976479530334e-02 -5.922834575176239014e-02 -9.077855944633483887e-02 5.965118110179901123e-02 -2.473197430372238159e-01 -3.316525816917419434e-01 1.935294829308986664e-02 4.721283167600631714e-02 -2.478873133659362793e-01 2.449922859668731689e-01 6.105690822005271912e-02 -2.899480462074279785e-01
1.231996342539787292e-01 -3.970624506473541260e-01 -8.793794363737106323e-02 -2.291310727596282959e-01 -2.464393824338912964e-01 -1.275478899478912354e-01 3.754911720752716064e-01 1.693181693553924561e-02 -1.701660901308059692e-01 1.354283094406127930e-01 6.403505802154541016e-02 4.568216577172279358e-02 -3.711092472076416016e-02 1.977892816066741943e-01 8.140809834003448486e-02 -2.251571789383888245e-02 9.450221806764602661e-02 -3.742301836609840393e-02 5.461141094565391541e-02 -8.939829468727111816e-02 3.216436207294464111e-01 2.419571429491043091e-01 1.405439376831054688e-01 5.958827957510948181e-02 -1.986780017614364624e-01 -2.153185382485389709e-02 4.249078035354614258e-02 -1.152800098061561584e-01 -1.509375721216201782e-01 -5.711897835135459900e-02 1.958635449409484863e-01 -3.485480248928070068e-01
1.751750409603118896e-01 -4.684668481349945068e-01 -3.908873349428176880e-02 -6.851895898580551147e-02 -1.415188759565353394e-01 -1.122804060578346252e-01 4.140269160270690918e-01 1.963376998901367188e-02 -6.562200188636779785e-02 -4.082253947854042053e-02 -3.819724917411804199e-02 1.367595046758651733e-01 -4.344362393021583557e-02 -9.069346636533737183e-02 1.697272360324859619e-01 -1.931774169206619263e-01 8.702578395605087280e-02 -2.640483081340789795e-01 -4.937713593244552612e-02 -1.296830773353576660e-01 4.635398462414741516e-02 7.985439151525497437e-02 5.352280661463737488e-02 8.429159969091415405e-02 -3.262313082814216614e-02 1.388412266969680786e-01 1.468077152967453003e-01 -2.280907034873962402e-01 -8.029716461896896362e-02 1.161487400531768799e-01 1.593487709760665894e-01 -4.272280931472778320e-01
-4.499022662639617920e-02 -2.600568532943725586e-01 1.424100548028945923e-01 -9.385092556476593018e-02 -5.672098398208618164e-01 -1.105007249861955643e-02 2.972224950790405273e-01 3.134886175394058228e-02 -1.838682144880294800e-01 4.914763942360877991e-02 -1.598278582096099854e-01 1.352590322494506836e-01 -1.694484986364841461e-02 -5.485899746417999268e-02 1.171020567417144775e-01 1.324157416820526123e-01 -1.342805922031402588e-01 -2.845573723316192627e-01 -9.629473835229873657e-02 -2.079893052577972412e-01 6.227444112300872803e-02 -5.100461840629577637e-02 1.724026054143905640e-01 -2.639839649200439453e-01 -5.605599284172058105e-02 -5.721927806735038757e-02 -5.854590982198715210e-02 6.259798258543014526e-02 -8.989196270704269409e-02 2.086142301559448242e-01 2.283897995948791504e-01 2.295888960361480713e-02
-7.856120169162750244e-02 -4.366154968738555908e-02 2.798317670822143555e-01 -3.867895305156707764e-01 -8.489797264337539673e-02 -2.232022397220134735e-02 2.783075869083404541e-01 -1.597125232219696045e-01 -2.647381424903869629e-01 1.889088004827499390e-01 -5.913152545690536499e-02 -1.742786616086959839e-01 5.182433128356933594e-02 -2.297749370336532593e-01 -2.798513174057006836e-01 1.010024324059486389e-01 1.369422487914562225e-02 2.707188129425048828e-01 -3.314270451664924622e-02 9.409953840076923370e-03 -1.021851375699043274e-01 -1.536043547093868256e-02 6.882455199956893921e-02 -8.046321570873260498e-02 -3.925950452685356140e-02 -1.449170112609863281e-01 2.079171091318130493e-01 2.947563230991363525e-01 2.109697088599205017e-03 2.938934266567230225e-01 1.720737516880035400e-01 -6.712348014116287231e-02
1.269517466425895691e-02 -6.098956987261772156e-02 1.922020018100738525e-01 -1.931900978088378906e-01 -6.323473900556564331e-02 -1.849870532751083374e-01 3.670190870761871338e-01 1.179470494389533997e-01 -4.929368942975997925e-02 -2.023995965719223022e-01 -1.213188171386718750e-01 1.985370218753814697e-01 6.890738010406494141e-02 -8.967945724725723267e-02 -1.926059275865554810e-02 -1.691050268709659576e-02 -1.362915039062500000e-01 5.619097501039505005e-02 1.499890536069869995e-01 1.160861402750015259e-01 -8.231156319379806519e-02 -1.863319724798202515e-01 -1.120611801743507385e-01 2.412953823804855347e-01 -2.845703363418579102e-01 -8.660421520471572876e-02 3.630408644676208496e-01 -3.579865992069244385e-01 3.558998927474021912e-02 1.654852926731109619e-01 2.174277901649475098e-01 -1.723412573337554932e-01
2.989765070378780365e-02 5.144425854086875916e-02 2.021136879920959473e-01 -1.882011890411376953e-01 -1.174093857407569885e-01 -3.026612997055053711e-01 -3.351073246449232101e-03 1.059797778725624084e-01 -7.911559939384460449e-02 -6.407481618225574493e-03 -7.404792308807373047e-02 8.582738786935806274e-02 -1.856004595756530762e-01 -8.207980543375015259e-02 3.744461759924888611e-02 7.588277757167816162e-02 -2.285148203372955322e-01 -4.508559592068195343e-03 1.076314747333526611e-01 -7.961791753768920898e-02 1.393394321203231812e-01 -1.125003173947334290e-01 1.585225164890289307e-01 1.386993825435638428e-01 -5.417250990867614746e-01 -3.527607396245002747e-02 -1.459888368844985962e-02 -2.723688781261444092e-01 -2.711562812328338623e-01 9.913063049316406250e-02 1.188176795840263367e-01 -3.505472540855407715e-01
1.619187593460083008e-01 1.244913861155509949e-01 1.305339038372039795e-01 -2.894874215126037598e-01 -4.955871403217315674e-02 -1.345745623111724854e-01 3.418587446212768555e-01 1.264243125915527344e-01 -2.460295259952545166e-01 -9.221099317073822021e-02 9.174637496471405029e-02 -2.662285268306732178e-01 1.302613168954849243e-01 2.091222554445266724e-01 7.683125138282775879e-02 1.030283272266387939e-01 1.404743641614913940e-01 2.155600041151046753e-01 -3.755567967891693115e-02 1.706632077693939209e-01 5.319115146994590759e-02 -1.203384399414062500e-01 3.260729014873504639e-01 6.597506254911422729e-02 -1.024662852287292480e-01 -1.649598479270935059e-01 -3.373251482844352722e-02 -1.271254271268844604e-01 -1.774275600910186768e-01 3.607678413391113281e-01 1.658019423484802246e-01 -9.809363633394241333e-02
2.603061199188232422e-01 -2.519946694374084473e-01 1.443534642457962036e-01 -1.478407829999923706e-01 -1.697668060660362244e-02 -4.111409783363342285e-01 2.195565700531005859e-01 1.086589097976684570e-01 -7.978801429271697998e-02 1.936435103416442871e-01 6.435296684503555298e-02 1.663864552974700928e-01 3.601430729031562805e-02 -1.130210384726524353e-01 -7.260772585868835449e-02 7.614194601774215698e-02 1.053569093346595764e-01 -9.228402376174926758e-02 7.640512287616729736e-02 3.454045653343200684e-01 -1.022049225866794586e-02 -1.440591365098953247e-01 1.798800751566886902e-02 -2.969536744058132172e-02 -2.516607642173767090e-01 2.253191471099853516e-01 2.609318196773529053e-01 -2.210273891687393188e-01 -1.809355169534683228e-01 6.782788038253784180e-02 1.821115016937255859e-01 -1.658706665039062500e-01
2.279379218816757202e-01 1.152974441647529602e-01 1.328646987676620483e-01 -2.320685684680938721e-01 -8.265137672424316406e-02 2.001353353261947632e-02 2.855706810951232910e-01 4.941378161311149597e-02 -2.738729119300842285e-01 -1.020889803767204285e-01 1.310756355524063110e-01 1.100554838776588440e-01 2.666148841381072998e-01 -1.247871518135070801e-01 1.797320437617599964e-03 2.604797780513763428e-01 2.747062221169471741e-02 -1.463283896446228027e-01 4.187855497002601624e-02 -1.969852745532989502e-01 -4.529569670557975769e-02 -9.679084271192550659e-02 1.321550011634826660e-01 1.635042764246463776e-02 -1.973286569118499756e-01 2.022627443075180054e-01 3.192510306835174561e-01 2.014408111572265625e-01 -3.294817507266998291e-01 1.958486437797546387e-01 1.089562177658081055e-01 -1.725603193044662476e-01
8.460704982280731201e-02 -3.534023761749267578e-01 -4.688946902751922607e-02 -3.908666074275970459e-01 -1.996641308069229126e-01 1.729741990566253662e-01 1.011789888143539429e-01 2.387304902076721191e-01 2.615071274340152740e-02 -2.420654147863388062e-01 1.369944363832473755e-01 1.036358624696731567e-01 -2.648991048336029053e-01 -6.494010984897613525e-02 -2.081335932016372681e-01 -1.833520829677581787e-01 -1.610770821571350098e-02 5.551388114690780640e-02 1.138583272695541382e-01 -1.851590573787689209e-01 1.632375717163085938e-01 7.372019439935684204e-02 2.498635649681091309e-01 -1.664533652365207672e-02 -1.807719916105270386e-01 -1.405770778656005859e-01 -2.256537973880767822e-02 -3.189197927713394165e-02 -9.461086988449096680e-02 2.201023250818252563e-01 1.918587833642959595e-01 -2.056514173746109009e-01
-4.555360227823257446e-02 -2.220924943685531616e-02 7.919295877218246460e-02 2.014625072479248047e-02 -1.674872487783432007e-01 -2.608825862407684326e-01 1.583401113748550415e-01 9.378695487976074219e-02 3.460266813635826111e-02 3.428957238793373108e-02 1.904770433902740479e-01 4.141779243946075439e-02 -2.427171170711517334e-01 -2.458356469869613647e-01 1.692312806844711304e-01 3.758311569690704346e-01 1.328153256326913834e-02 7.598999887704849243e-02 2.782407402992248535e-01 -5.601968243718147278e-02 -4.831761866807937622e-02 8.096133172512054443e-02 1.383696794509887695e-01 2.034169137477874756e-01 -4.763129353523254395e-01 -1.491221040487289429e-01 2.197080850601196289e-01 -1.027931198477745056e-01 -8.189734071493148804e-02 1.110108867287635803e-01 1.936495155096054077e-01 -1.037727594375610352e-01
3.740772306919097900e-01 -3.521115779876708984e-01 1.159237548708915710e-01 -2.053801566362380981e-01 -2.179745584726333618e-01 9.636327624320983887e-03 2.429323345422744751e-01 -1.408289372920989990e-01 -3.695008531212806702e-02 5.114912241697311401e-02 1.121483072638511658e-01 9.660689532756805420e-02 9.649818390607833862e-02 -5.991705507040023804e-02 1.411904692649841309e-01 1.577589511871337891e-01 -8.387532830238342285e-02 1.689605712890625000e-01 2.778515219688415527e-01 -1.173073798418045044e-01 -6.222781166434288025e-02 2.015848308801651001e-01 1.294966489076614380e-01 2.893513254821300507e-02 -4.824991151690483093e-02 -1.823269873857498169e-01 4.338527843356132507e-02 1.856426149606704712e-01 -2.208925932645797729e-01 4.771718755364418030e-02 2.126865088939666748e-01 -3.369127511978149414e-01
4.042309224605560303e-01 1.185157336294651031e-02 1.754791736602783203e-01 -1.546212583780288696e-01 -2.619537115097045898e-01 1.192795261740684509e-01 2.634811103343963623e-01 1.962397545576095581e-01 -2.245285362005233765e-01 1.947977095842361450e-01 -2.002852410078048706e-01 -1.304060965776443481e-01 3.547393977642059326e-01 -1.221990063786506653e-01 -9.173268079757690430e-02 -7.612276822328567505e-02 7.492960989475250244e-02 1.959871053695678711e-01 1.925054639577865601e-01 3.807803988456726074e-02 -4.272936284542083740e-02 1.081884503364562988e-01 -3.461080044507980347e-02 2.055531889200210571e-01 -1.686527431011199951e-01 -1.587258093059062958e-02 7.350828498601913452e-02 -1.967953443527221680e-01 1.071297079324722290e-01 1.141562089323997498e-01 -1.333370357751846313e-01 -1.894362717866897583e-01
3.208647966384887695e-01 -4.588195383548736572e-01 -3.069469472393393517e-03 -1.950086504220962524e-01 -3.031859993934631348e-01 -8.704803138971328735e-02 2.855445444583892822e-01 -1.301269978284835815e-01 5.611007660627365112e-02 4.111231118440628052e-02 2.416737936437129974e-02 1.876609921455383301e-01 1.008595973253250122e-01 3.176013415213674307e-04 3.687810152769088745e-02 1.612130254507064819e-01 8.198553323745727539e-02 1.366834491491317749e-01 1.783479601144790649e-01 -1.470977663993835449e-01 9.102191776037216187e-02 2.103660702705383301e-01 1.423964053392410278e-01 1.108354702591896057e-02 -5.736115947365760803e-02 -2.109457403421401978e-01 -5.768965184688568115e-02 1.388437151908874512e-01 -1.007536351680755615e-01 6.575931608676910400e-02 3.130904436111450195e-01 -1.941122859716415405e-01
8.054716885089874268e-02 1.539022624492645264e-01 2.091988772153854370e-01 -3.150869011878967285e-01 -1.396315395832061768e-01 -1.905678212642669678e-01 2.377128154039382935e-01 -1.095123868435621262e-02 -1.744294017553329468e-01 2.355567812919616699e-01 1.044777259230613708e-01 -8.794722706079483032e-02 1.035794839262962341e-01 -6.667742878198623657e-02 -3.299888372421264648e-01 8.272482454776763916e-02 1.429431587457656860e-01 -7.171951234340667725e-02 1.215434744954109192e-01 -8.986232429742813110e-02 1.926157921552658081e-01 -1.998523920774459839e-01 -1.183433160185813904e-01 -1.409085243940353394e-01 -1.306962519884109497e-01 -1.815501041710376740e-02 1.397272199392318726e-01 -2.693082690238952637e-01 2.519129812717437744e-01 -1.324150594882667065e-03 3.787209093570709229e-01 -5.646670237183570862e-02
1.043681353330612183e-01 -8.389421738684177399e-03 3.091202676296234131e-02 -2.156218737363815308e-01 -2.346097826957702637e-01 2.000051140785217285e-01 2.964151203632354736e-01 -7.856458425521850586e-02 -2.040046155452728271e-01 3.042846024036407471e-01 -1.277651339769363403e-01 1.378083080053329468e-01 4.290004819631576538e-02 -2.017948776483535767e-01 -2.351774126291275024e-01 1.166034862399101257e-01 1.011560857295989990e-01 5.330192670226097107e-02 6.739643961191177368e-02 -1.032879054546356201e-01 3.192848563194274902e-01 -2.031189501285552979e-01 1.112307310104370117e-01 3.182713389396667480e-01 1.101451069116592407e-01 9.918919205665588379e-02 4.378677159547805786e-02 -1.557956039905548096e-01 8.893519639968872070e-02 2.277998179197311401e-01 2.357153147459030151e-01 -1.511449515819549561e-01
1.319099813699722290e-01 -2.996200919151306152e-01 -6.018507853150367737e-02 -2.085770666599273682e-01 -1.326178908348083496e-01 2.429700493812561035e-01 1.721718311309814453e-01 -1.774268001317977905e-01 -5.362822208553552628e-03 4.089516997337341309e-01 -8.593338727951049805e-02 3.800665587186813354e-02 7.879295945167541504e-02 2.331800013780593872e-02 -4.239251464605331421e-02 2.767683938145637512e-02 7.535722106695175171e-02 -4.931986331939697266e-02 1.759379208087921143e-01 -2.736055850982666016e-02 1.321725696325302124e-01 2.710157632827758789e-02 -3.900941833853721619e-02 -2.357260137796401978e-01 -2.083897441625595093e-01 -2.902668118476867676e-01 -5.661981645971536636e-03 -3.027864992618560791e-01 -1.974232941865921021e-01 3.737592697143554688e-01 4.356181621551513672e-02 8.644138276576995850e-02
3.677346110343933105e-01 2.239767834544181824e-02 -9.327804669737815857e-03 4.134836199227720499e-04 -5.884007364511489868e-02 -8.414684981107711792e-02 1.229498907923698425e-01 8.989773690700531006e-02 1.531940698623657227e-02 -2.284415215253829956e-01 -5.837946757674217224e-02 -2.192292362451553345e-01 2.636969089508056641e-01 -1.651832461357116699e-01 -1.548088192939758301e-01 5.231826752424240112e-02 6.205917149782180786e-02 2.045831829309463501e-01 -3.542409837245941162e-02 -1.714541949331760406e-02 -9.919081628322601318e-02 -1.444460749626159668e-01 1.480482667684555054e-01 6.609953125007450581e-04 -2.402311414480209351e-01 -2.076126635074615479e-01 9.821999818086624146e-02 -8.651439845561981201e-02 2.236818373203277588e-01 3.421368002891540527e-01 4.596299529075622559e-01 -8.278605341911315918e-02
2.722575068473815918e-01 -9.467715024948120117e-02 1.216035708785057068e-01 -1.353281289339065552e-01 9.567854553461074829e-02 -1.153748407959938049e-01 1.640587300062179565e-01 3.564519584178924561e-01 -3.780284151434898376e-02 4.038137942552566528e-02 -4.148013889789581299e-02 -3.058036565780639648e-01 3.714070618152618408e-01 -2.055295407772064209e-01 -2.414042130112648010e-03 1.449460834264755249e-01 7.503570616245269775e-02 -2.461491376161575317e-01 1.162346526980400085e-01 -6.797001510858535767e-02 2.547807693481445312e-01 -9.389872848987579346e-02 1.207070723176002502e-01 -1.365274786949157715e-01 2.562234736979007721e-02 -1.417819261550903320e-01 8.255042880773544312e-02 -2.421043962240219116e-01 2.386893518269062042e-02 1.791661679744720459e-01 2.110263705253601074e-01 -2.306394428014755249e-01
2.556116282939910889e-01 -1.326824575662612915e-01 1.239145249128341675e-01 -8.107738196849822998e-02 -1.456975638866424561e-01 -3.826765120029449463e-01 2.765771746635437012e-01 3.120720684528350830e-01 5.253674834966659546e-02 -1.038338541984558105e-01 1.109493374824523926e-01 7.967638224363327026e-02 -3.226243657991290092e-03 -1.172935515642166138e-01 -2.159396708011627197e-01 3.374896571040153503e-02 1.373898833990097046e-01 -6.681749969720840454e-02 1.589230746030807495e-01 2.483801990747451782e-01 1.145798936486244202e-01 -1.486922949552536011e-01 -4.431439191102981567e-02 4.612024500966072083e-02 -8.856287598609924316e-02 3.181407973170280457e-02 2.563072144985198975e-01 -2.561600208282470703e-01 -1.001208275556564331e-01 7.728938758373260498e-02 2.141937315464019775e-01 -3.289041519165039062e-01
-1.100267935544252396e-02 -2.290308177471160889e-01 5.812219809740781784e-03 -1.384160369634628296e-01 -2.453723996877670288e-01 -2.606801092624664307e-01 2.342084199190139771e-01 9.221868216991424561e-02 -1.974398940801620483e-01 2.354179471731185913e-01 -1.215754169970750809e-02 1.573191583156585693e-01 -4.601841047406196594e-02 -2.237571328878402710e-01 1.007863730192184448e-01 6.196275725960731506e-02 -1.921851336956024170e-01 -2.988476753234863281e-01 2.926291227340698242e-01 1.164856716059148312e-03 -6.984205543994903564e-02 1.407258510589599609e-01 -4.373440518975257874e-02 2.762573957443237305e-01 -1.555757075548171997e-01 3.173397481441497803e-02 9.337483905255794525e-03 -1.950828433036804199e-01 -1.137399747967720032e-01 6.588233169168233871e-03 2.861244976520538330e-01 -2.797041237354278564e-01
1.980512142181396484e-01 2.321552112698554993e-02 -1.221311166882514954e-01 -1.502942591905593872e-01 2.572890929877758026e-02 -1.379719227552413940e-01 1.783605962991714478e-01 -1.973709315061569214e-01 -9.777591563761234283e-03 -1.686163805425167084e-02 -3.802108764648437500e-02 2.199960500001907349e-01 3.064075112342834473e-01 -1.795274764299392700e-02 -2.625901997089385986e-01 1.254153549671173096e-01 4.810387641191482544e-02 -3.160624206066131592e-02 2.767359465360641479e-02 -2.423693239688873291e-01 1.718702167272567749e-01 -4.263917729258537292e-02 2.126440256834030151e-01 9.760306030511856079e-02 -2.247951477766036987e-01 1.258320659399032593e-01 -1.264587938785552979e-01 -1.725488752126693726e-01 -1.183255091309547424e-01 3.774133622646331787e-01 4.291849434375762939e-01 -3.816002607345581055e-02
1.302400082349777222e-01 -1.023847460746765137e-01 -1.623175144195556641e-01 1.685566604137420654e-01 -2.935787439346313477e-01 1.480552647262811661e-02 9.352760761976242065e-02 5.959667637944221497e-02 -2.786168158054351807e-01 1.029059514403343201e-01 -1.286029517650604248e-01 2.394226640462875366e-01 -1.401412338018417358e-01 -3.553892374038696289e-01 2.005548961460590363e-02 3.022322952747344971e-01 1.381935477256774902e-01 4.735129699110984802e-02 1.169207245111465454e-01 -1.764828860759735107e-01 1.322069764137268066e-02 2.406220324337482452e-02 3.174187839031219482e-01 -2.603476345539093018e-01 -1.737800836563110352e-01 -7.407949119806289673e-02 1.150692328810691833e-01 -2.010280191898345947e-01 -1.550508439540863037e-01 1.561715006828308105e-01 2.007548063993453979e-01 -7.618499547243118286e-02
3.858783096075057983e-02 -2.051339596509933472e-01 6.928679347038269043e-02 -2.392394095659255981e-01 -9.966571629047393799e-02 -8.743786253035068512e-03 3.839611113071441650e-01 -2.515474259853363037e-01 -6.379479169845581055e-02 1.118287742137908936e-01 -6.070079654455184937e-02 3.771492838859558105e-02 4.339964985847473145e-01 -1.152233853936195374e-01 -1.447231322526931763e-01 1.517453342676162720e-01 -9.675060212612152100e-02 2.865904867649078369e-01 4.216807708144187927e-02 -2.914237044751644135e-02 -1.238351389765739441e-01 -5.077864229679107666e-02 5.895017832517623901e-02 -2.331679500639438629e-02 -1.944379806518554688e-01 2.710300981998443604e-01 1.147168800234794617e-01 -1.190419942140579224e-01 -1.516369283199310303e-01 3.255089819431304932e-01 1.096664145588874817e-01 -1.037992089986801147e-01
1.301386654376983643e-01 1.852923631668090820e-01 1.862160712480545044e-01 -4.323405921459197998e-01 -2.140659838914871216e-01 -5.434444174170494080e-02 3.278781473636627197e-01 6.443186104297637939e-02 -7.831178605556488037e-02 -1.266012340784072876e-01 1.599094569683074951e-01 -2.035183608531951904e-01 9.371557831764221191e-02 1.533792316913604736e-01 -8.270087838172912598e-02 3.760888054966926575e-02 1.777789741754531860e-01 2.509295642375946045e-01 -2.497080340981483459e-02 1.024314090609550476e-01 7.050763070583343506e-02 -1.308815367519855499e-02 2.603756487369537354e-01 6.282556056976318359e-02 3.634501248598098755e-02 -1.451975107192993164e-01 3.631572006270289421e-03 -2.046512514352798462e-01 -8.068150281906127930e-02 3.816999495029449463e-01 1.339169889688491821e-01 -1.413540840148925781e-01
3.883492946624755859e-01 5.438575055450201035e-03 -6.834943592548370361e-02 -9.649772942066192627e-02 -4.367314279079437256e-01 2.626414000988006592e-01 5.226896703243255615e-02 -7.622136920690536499e-02 -1.275933682918548584e-01 2.647794187068939209e-01 -1.709670424461364746e-01 2.626913599669933319e-02 -1.649136841297149658e-01 -2.911792397499084473e-01 8.075822889804840088e-02 2.800578176975250244e-01 -3.974071238189935684e-03 6.496565043926239014e-02 1.862130910158157349e-01 -1.101574674248695374e-02 1.438170671463012695e-01 -2.664185874164104462e-02 -1.253527104854583740e-01 1.147525161504745483e-01 -1.359368395060300827e-02 4.743043705821037292e-02 2.521599233150482178e-01 -1.772168874740600586e-01 -1.097280830144882202e-01 7.369294017553329468e-02 2.194638550281524658e-01 -3.609951585531234741e-02
1.254326254129409790e-01 -1.564067155122756958e-01 8.245638012886047363e-02 -6.704722344875335693e-02 -1.674613356590270996e-01 -1.526524126529693604e-01 2.032416611909866333e-01 -1.001782417297363281e-01 -6.002943217754364014e-02 2.699730694293975830e-01 1.141886264085769653e-01 -6.207475066184997559e-02 7.248946279287338257e-02 -3.309621214866638184e-01 -2.089552432298660278e-01 2.311536222696304321e-01 2.777015268802642822e-01 8.272204548120498657e-02 -3.383291140198707581e-02 -2.156070023775100708e-01 4.248818159103393555e-01 -1.235176548361778259e-01 -2.132570445537567139e-01 -4.433693736791610718e-02 2.180337160825729370e-02 1.243352219462394714e-01 2.885607443749904633e-02 3.021524287760257721e-02 2.063183486461639404e-01 1.854841858148574829e-01 2.606308758258819580e-01 -5.617907270789146423e-02
2.267116904258728027e-01 -1.674798280000686646e-01 -3.522294340655207634e-03 -1.116602588444948196e-02 -1.358309835195541382e-01 -4.653053283691406250e-01 2.149163782596588135e-01 2.360142469406127930e-01 -1.342254132032394409e-01 1.815381646156311035e-01 3.956650570034980774e-02 1.094863489270210266e-01 -6.397825479507446289e-02 -2.979209125041961670e-01 -6.268352270126342773e-02 1.363231390714645386e-01 -1.448712348937988281e-01 -2.245782315731048584e-02 -6.909281481057405472e-03 2.936294674873352051e-01 -4.482202231884002686e-02 -1.197201311588287354e-01 2.938037179410457611e-02 -7.695567607879638672e-02 -2.650369703769683838e-01 2.158020436763763428e-01 1.617276668548583984e-01 -2.703445218503475189e-02 -1.588590145111083984e-01 1.189026162028312683e-01 1.465670913457870483e-01 -2.612135708332061768e-01
7.674633711576461792e-02 1.652970761060714722e-01 1.451550424098968506e-01 -2.478754371404647827e-01 -1.346306353807449341e-01 2.208542078733444214e-01 2.387810200452804565e-01 -7.080831378698348999e-02 -1.213699951767921448e-01 1.527121216058731079e-01 9.179890155792236328e-03 -1.967726945877075195e-01 -2.963841706514358521e-02 7.579514384269714355e-02 -2.105941921472549438e-01 1.344899535179138184e-01 2.035496085882186890e-01 3.689751923084259033e-01 1.795300692319869995e-01 -8.935509622097015381e-02 2.655572891235351562e-01 -8.518344722688198090e-03 2.354167699813842773e-01 -2.401507459580898285e-02 -2.340310066938400269e-01 -2.292355895042419434e-02 -1.127132251858711243e-01 -1.693947911262512207e-01 -2.184501886367797852e-01 2.160469889640808105e-01 2.542889118194580078e-01 -9.638609737157821655e-02
-4.454564303159713745e-02 -3.442978858947753906e-01 -9.223923087120056152e-02 -5.400003120303153992e-02 4.320167005062103271e-02 -4.191989004611968994e-01 2.064706832170486450e-01 1.304218173027038574e-01 -1.165872290730476379e-01 -3.505834564566612244e-02 1.182835698127746582e-01 1.769843399524688721e-01 1.587726622819900513e-01 -8.682652562856674194e-02 1.898006349802017212e-01 -6.562702823430299759e-03 2.072717398405075073e-01 -4.753225669264793396e-02 1.863694787025451660e-01 1.632354557514190674e-01 2.259713970124721527e-02 2.726395241916179657e-02 1.627255603671073914e-02 6.839018315076828003e-02 -2.211486250162124634e-01 -2.694460563361644745e-02 1.732232719659805298e-01 -1.937662661075592041e-01 -1.265731304883956909e-01 1.832750439643859863e-01 1.343011409044265747e-01 -4.519264101982116699e-01
6.666281074285507202e-02 -2.701047658920288086e-01 3.460199385881423950e-02 -7.900001853704452515e-02 -4.375672340393066406e-01 -3.274326622486114502e-01 4.354595392942428589e-02 -1.349792629480361938e-01 -6.854911148548126221e-02 6.260539591312408447e-02 1.578455716371536255e-01 -3.421080484986305237e-02 -6.669611483812332153e-02 -2.702291868627071381e-02 -1.550610810518264771e-01 -1.389792710542678833e-01 -1.344062089920043945e-01 -2.350113168358802795e-02 2.354748696088790894e-01 2.362416498363018036e-02 1.406834423542022705e-01 1.554950624704360962e-01 -6.243921071290969849e-02 1.366334855556488037e-01 -1.533210277557373047e-01 -3.372706472873687744e-01 -2.814326249063014984e-02 -3.202945739030838013e-02 -1.894320398569107056e-01 1.064019650220870972e-01 9.628238528966903687e-02 -4.200140237808227539e-01
1.877021193504333496e-01 -4.673246741294860840e-01 1.411744300276041031e-02 -2.057881504297256470e-01 -2.227400392293930054e-01 -1.578890979290008545e-01 2.446225136518478394e-01 1.326183676719665527e-01 -2.798273265361785889e-01 7.037863880395889282e-02 -1.737513020634651184e-02 1.272559463977813721e-01 3.429767116904258728e-02 2.543769590556621552e-02 -2.010567486286163330e-02 -7.642701268196105957e-02 1.798114031553268433e-01 -1.267727464437484741e-01 2.119782567024230957e-01 1.515523493289947510e-01 2.882638573646545410e-01 2.059548795223236084e-01 1.185070052742958069e-01 -4.243069142103195190e-02 -1.555080264806747437e-01 -1.499814540147781372e-01 3.161038504913449287e-03 -3.730096668004989624e-02 -1.057105660438537598e-01 -7.224416732788085938e-02 2.926476895809173584e-01 -1.904137581586837769e-01
2.187718302011489868e-01 -3.720833063125610352e-01 1.313984096050262451e-01 -4.356494173407554626e-02 -2.594281435012817383e-01 1.489049643278121948e-01 2.510055899620056152e-02 -1.042618975043296814e-01 -2.357946783304214478e-01 3.029643297195434570e-01 -2.980331145226955414e-02 3.160324692726135254e-02 2.331793457269668579e-01 -9.462088346481323242e-02 -2.358447164297103882e-01 3.339779376983642578e-02 3.145351707935333252e-01 1.857889592647552490e-01 1.224170476198196411e-01 -4.600835219025611877e-02 1.608804166316986084e-01 3.969409316778182983e-02 -2.123266607522964478e-01 3.228788496926426888e-03 -2.597937881946563721e-01 3.479660302400588989e-02 7.803128659725189209e-02 -1.186017096042633057e-01 1.678939461708068848e-01 2.658128440380096436e-01 7.427420467138290405e-02 -8.883452415466308594e-02
-2.535518258810043335e-03 8.241139352321624756e-02 -3.286550566554069519e-02 -4.035864174365997314e-01 -2.811847031116485596e-01 -8.925209939479827881e-02 7.312389463186264038e-02 8.546838909387588501e-02 -3.534241914749145508e-01 8.666987530887126923e-03 -3.477455675601959229e-02 -1.398739963769912720e-01 -2.240759730339050293e-01 1.444356292486190796e-01 -1.219083368778228760e-01 2.131063640117645264e-01 -1.247221138328313828e-02 -7.217866182327270508e-02 -7.800757139921188354e-02 8.917708694934844971e-02 4.265654087066650391e-02 -6.413927674293518066e-02 -4.340007528662681580e-02 -1.157903745770454407e-01 4.726306349039077759e-02 -2.366116493940353394e-01 1.128063052892684937e-01 -3.347867727279663086e-01 -3.655884563922882080e-01 8.264534920454025269e-02 2.700467109680175781e-01 -1.240460947155952454e-01
1.308165118098258972e-02 -8.195947855710983276e-02 2.148333638906478882e-01 -1.373129189014434814e-01 9.779652953147888184e-02 1.449538916349411011e-01 1.980210095643997192e-01 -1.201041117310523987e-01 -1.127621307969093323e-01 1.717763394117355347e-01 -3.809685409069061279e-01 -8.531589806079864502e-02 5.300025641918182373e-02 2.444000216200947762e-03 -6.762193888425827026e-02 2.040231227874755859e-01 3.332121074199676514e-01 8.366531878709793091e-02 7.903654128313064575e-02 -8.395929634571075439e-02 2.696160376071929932e-01 -3.768230974674224854e-02 -8.147434331476688385e-03 1.556057929992675781e-01 -4.537953734397888184e-01 -2.021313011646270752e-01 9.245033562183380127e-02 -2.081112004816532135e-02 -2.050332576036453247e-01 1.039593741297721863e-01 -1.807413250207901001e-02 -2.481531649827957153e-01
1.657115109264850616e-02 -7.694224268198013306e-02 -9.894054383039474487e-02 -6.355131417512893677e-02 -3.764322102069854736e-01 5.430872738361358643e-02 7.349446415901184082e-02 2.349627912044525146e-01 -6.515590101480484009e-02 4.413562640547752380e-02 3.775601685047149658e-01 -1.139548122882843018e-01 -1.097698463127017021e-03 -1.131116598844528198e-01 3.854406997561454773e-02 1.279525160789489746e-01 1.207916960120201111e-01 -2.812146246433258057e-01 2.029256671667098999e-01 8.004145324230194092e-02 3.284054696559906006e-01 -2.319068312644958496e-01 1.798775419592857361e-02 -1.679770499467849731e-01 -1.738809496164321899e-01 -3.342897593975067139e-01 7.434560451656579971e-03 -4.099825769662857056e-02 -1.031930819153785706e-01 1.441528052091598511e-01 2.109268754720687866e-01 -1.768227368593215942e-01
3.379376232624053955e-01 -5.074198916554450989e-02 2.234310209751129150e-01 -9.547182172536849976e-02 -3.499437570571899414e-01 1.747155040502548218e-01 2.550943195819854736e-01 1.822948157787322998e-01 -2.066137045621871948e-01 8.084978163242340088e-02 -3.826899081468582153e-02 -1.633276641368865967e-01 3.419985175132751465e-01 -1.783230900764465332e-01 -1.379704177379608154e-01 -2.116041034460067749e-01 2.668487131595611572e-01 2.930670045316219330e-02 1.962274163961410522e-01 6.086134910583496094e-02 -9.089907258749008179e-02 -9.863362461328506470e-02 8.586269617080688477e-02 -1.491052359342575073e-01 -1.229249015450477600e-01 -1.008314192295074463e-01 1.234811320900917053e-01 -3.232103586196899414e-02 -2.690305188298225403e-02 1.941905617713928223e-01 -1.621564030647277832e-01 -1.215950846672058105e-01
2.570899128913879395e-01 -2.505921423435211182e-01 -2.661670744419097900e-02 8.783889934420585632e-03 -1.175711378455162048e-01 -3.796478807926177979e-01 6.493790075182914734e-03 -1.144073233008384705e-01 -1.884815841913223267e-01 -1.556571722030639648e-01 1.559098362922668457e-01 -7.256672531366348267e-02 -3.529908135533332825e-02 -1.723696142435073853e-01 5.748176202178001404e-02 -6.615836918354034424e-02 1.015077531337738037e-01 9.956447035074234009e-02 3.047635592520236969e-02 9.942246600985527039e-03 -1.598999649286270142e-01 -1.822402179241180420e-01 -5.182187259197235107e-02 2.260966300964355469e-01 -1.188509687781333923e-01 3.241202980279922485e-02 3.266827762126922607e-01 -3.042411506175994873e-01 -2.894690632820129395e-01 2.745663821697235107e-01 1.156605556607246399e-01 -2.245515137910842896e-01
-8.051983267068862915e-02 -2.815130949020385742e-01 -2.593413926661014557e-02 9.154804795980453491e-02 -5.611730813980102539e-01 -9.690147638320922852e-02 3.047426640987396240e-01 -5.223833397030830383e-02 -1.790142506361007690e-01 9.763962030410766602e-02 4.700725525617599487e-02 3.347257897257804871e-02 -9.464275836944580078e-02 -1.109420061111450195e-01 8.209026604890823364e-02 3.319102823734283447e-01 1.697206646203994751e-01 1.942147128283977509e-02 5.257818475365638733e-02 1.356813013553619385e-01 -1.740506142377853394e-01 -1.210183426737785339e-01 2.777407467365264893e-01 -1.008400246500968933e-01 -1.999838948249816895e-01 -1.094943061470985413e-01 2.590254507958889008e-02 -1.322466284036636353e-01 -1.005477458238601685e-01 6.987979263067245483e-02 1.849413812160491943e-01 1.703729107975959778e-02
6.772343069314956665e-02 -1.975248754024505615e-01 1.586084216833114624e-01 -1.426538079977035522e-01 -3.518274426460266113e-02 -2.897424399852752686e-01 2.656357884407043457e-01 2.816217541694641113e-01 -1.922565251588821411e-01 2.856503985822200775e-02 2.924646437168121338e-02 1.969174742698669434e-01 -2.991685457527637482e-02 -1.035323739051818848e-01 -3.650281578302383423e-02 2.013004273176193237e-01 -6.038371473550796509e-02 -8.652759343385696411e-02 3.030540943145751953e-01 6.747048348188400269e-02 5.013987421989440918e-02 4.424617439508438110e-02 -1.812275350093841553e-01 2.236561924219131470e-01 -1.583570539951324463e-01 8.366095274686813354e-02 -1.779962033033370972e-01 -1.890525668859481812e-01 -1.330200582742691040e-01 1.668078452348709106e-01 1.681983023881912231e-01 -4.204479753971099854e-01
4.104932546615600586e-01 7.840227335691452026e-02 -9.549893438816070557e-02 -1.855746209621429443e-01 -1.636920869350433350e-01 -9.657445549964904785e-02 5.247864872217178345e-02 -7.885816693305969238e-02 -1.839964985847473145e-01 2.552833855152130127e-01 1.905090920627117157e-02 6.379411369562149048e-02 4.724055901169776917e-02 -2.714507579803466797e-01 -3.204286694526672363e-01 1.969940811395645142e-01 1.881658434867858887e-01 1.166213676333427429e-01 1.084759645164012909e-02 -2.508034110069274902e-01 3.053240478038787842e-03 2.917574718594551086e-02 1.755124926567077637e-01 1.483733300119638443e-02 -1.148700714111328125e-01 2.842812240123748779e-01 -1.925471238791942596e-03 -1.483296155929565430e-01 -1.756551116704940796e-01 -4.840084910392761230e-02 3.223953545093536377e-01 -1.370257139205932617e-01
-2.094433158636093140e-01 -2.444273680448532104e-01 4.885571077466011047e-03 -1.559419631958007812e-01 -3.043009340763092041e-01 -1.505153775215148926e-01 5.256505012512207031e-01 1.926016360521316528e-01 -4.103104397654533386e-02 5.166413262486457825e-02 -1.250374466180801392e-01 -2.720982432365417480e-01 1.291714608669281006e-01 -1.953178048133850098e-01 -1.647312492132186890e-01 1.794599294662475586e-01 7.150771468877792358e-02 -1.263068169355392456e-01 2.540925443172454834e-01 7.117222994565963745e-02 2.736311554908752441e-01 4.906971380114555359e-02 -1.557797938585281372e-01 7.290247082710266113e-02 -1.241414099931716919e-01 -1.627769693732261658e-02 -5.051079019904136658e-02 -9.887069463729858398e-02 5.446191504597663879e-02 4.780077561736106873e-02 3.879555314779281616e-02 5.357221886515617371e-02
3.650268316268920898e-01 -3.308194875717163086e-01 -1.053382903337478638e-01 -1.439812183380126953e-01 -2.454167455434799194e-01 -1.276672929525375366e-01 3.041633069515228271e-01 -6.367673724889755249e-02 -2.112375497817993164e-01 9.523811936378479004e-02 9.348949790000915527e-02 3.753059310838580132e-03 3.930761944502592087e-03 1.876081526279449463e-01 8.332203328609466553e-02 -5.797301419079303741e-03 1.129763871431350708e-01 1.493861079216003418e-01 1.532317847013473511e-01 -1.231451183557510376e-01 1.412389129400253296e-01 1.184256747364997864e-01 1.360453963279724121e-01 1.649405658245086670e-01 -2.149825543165206909e-01 3.036452457308769226e-02 4.827888309955596924e-02 1.783973872661590576e-01 -6.730080395936965942e-02 6.673433631658554077e-02 2.523894011974334717e-01 -3.746516108512878418e-01
2.477292865514755249e-01 -2.364416122436523438e-01 -1.190271526575088501e-01 -4.606363177299499512e-02 -1.966745555400848389e-01 -3.403733670711517334e-01 2.060210257768630981e-01 6.233727559447288513e-02 8.573247492313385010e-02 4.049900174140930176e-02 -6.061571650207042694e-03 -6.922946125268936157e-02 -2.259033732116222382e-02 4.055045545101165771e-02 9.994762390851974487e-02 7.825715094804763794e-02 2.451022267341613770e-01 -1.010295227169990540e-01 -2.478423118591308594e-01 -1.062060818076133728e-01 -7.846396416425704956e-02 -4.050700962543487549e-01 4.574654623866081238e-02 -2.136106491088867188e-01 -2.841315269470214844e-01 -3.152672350406646729e-01 5.647252313792705536e-03 -6.364096701145172119e-02 -1.695677340030670166e-01 2.338142544031143188e-01 7.003167271614074707e-02 -1.181000610813498497e-03
1.431379318237304688e-01 -1.562803238630294800e-01 3.234265372157096863e-02 -2.491357773542404175e-01 2.404293045401573181e-02 -8.423031121492385864e-02 8.945442736148834229e-02 1.442756224423646927e-02 9.463551640510559082e-02 1.739970445632934570e-01 -8.610205724835395813e-03 -1.849819570779800415e-01 -2.577246427536010742e-01 -2.490031570196151733e-01 -8.822516351938247681e-02 -2.067552320659160614e-02 5.668379366397857666e-02 -6.572818011045455933e-02 -3.028134703636169434e-01 -8.253657072782516479e-02 1.523546427488327026e-01 -1.605098247528076172e-01 2.138996571302413940e-01 1.965541839599609375e-01 -3.285371065139770508e-01 -3.281609416007995605e-01 -1.103350445628166199e-01 -2.638065814971923828e-02 -2.013845145702362061e-01 2.870597839355468750e-01 2.508973777294158936e-01 -1.101063936948776245e-01
1.741565316915512085e-01 -2.954664826393127441e-01 1.743071824312210083e-01 -5.132789909839630127e-02 -3.801323771476745605e-01 -2.235609106719493866e-03 2.275512218475341797e-01 -3.524748841300606728e-03 -2.065689563751220703e-01 5.736173689365386963e-02 1.152046620845794678e-01 -1.236681640148162842e-01 1.930558383464813232e-01 -1.738570332527160645e-01 -2.103494703769683838e-01 1.805627644062042236e-01 1.708984822034835815e-01 2.013310790061950684e-02 -1.884553767740726471e-02 1.696144230663776398e-02 -2.220634967088699341e-01 -1.768925786018371582e-01 -3.109633326530456543e-01 5.519099533557891846e-02 -3.113752901554107666e-01 1.860925555229187012e-02 6.879599392414093018e-02 6.246471032500267029e-02 9.647976607084274292e-02 2.776036858558654785e-01 -1.740763485431671143e-01 -3.111569955945014954e-02
3.630854189395904541e-02 1.427070354111492634e-03 2.697923183441162109e-01 -3.132874965667724609e-01 -4.286280572414398193e-01 -1.544996649026870728e-01 2.317187786102294922e-01 1.439544558525085449e-01 -4.583644866943359375e-02 1.778929866850376129e-02 7.276996970176696777e-02 2.318206727504730225e-01 -4.009606316685676575e-02 -9.137559682130813599e-02 -5.737353116273880005e-02 1.608524620532989502e-01 2.581296488642692566e-02 -2.069297134876251221e-01 1.417426913976669312e-01 -5.002698302268981934e-02 -8.115381933748722076e-03 1.014315187931060791e-01 1.234160885214805603e-01 9.290230460464954376e-03 -2.420598864555358887e-01 -2.097210288047790527e-01 2.923863828182220459e-01 -5.680746957659721375e-02 4.256066307425498962e-02 -3.954726830124855042e-02 -3.664118424057960510e-02 -3.967302739620208740e-01
2.370397746562957764e-01 -3.925832733511924744e-02 -1.560376025736331940e-02 -2.491122782230377197e-01 -3.295453786849975586e-01 1.465603709220886230e-01 1.207901686429977417e-01 2.495757043361663818e-01 -3.665637075901031494e-01 -8.190058916807174683e-02 7.465747743844985962e-02 6.492046266794204712e-02 -1.853163540363311768e-01 -1.550673544406890869e-01 -3.682905808091163635e-02 1.064440235495567322e-01 1.177120655775070190e-01 3.473456203937530518e-02 1.510627660900354385e-02 -2.585709095001220703e-01 -3.725152835249900818e-02 4.016068577766418457e-02 3.585282862186431885e-01 -2.211048305034637451e-01 1.026986166834831238e-01 1.237133592367172241e-01 -9.856516495347023010e-03 -9.882669150829315186e-02 -2.137465327978134155e-01 3.081666827201843262e-01 9.324226528406143188e-02 -5.854892358183860779e-02
5.320209637284278870e-02 -1.981803476810455322e-01 1.753452979028224945e-02 -6.197442859411239624e-02 1.903550873976200819e-04 -2.314248830080032349e-01 2.388079613447189331e-01 1.659921407699584961e-01 -2.169850282371044159e-02 -1.612807959318161011e-01 -9.135115146636962891e-02 1.859183162450790405e-01 2.405526675283908844e-02 -2.565006017684936523e-01 -2.357642538845539093e-02 4.728199541568756104e-02 -1.350490842014551163e-02 -4.368396848440170288e-02 1.360022872686386108e-01 1.664326339960098267e-01 2.207350730895996094e-02 -1.970691531896591187e-01 -6.199409067630767822e-02 3.024544417858123779e-01 -2.844536304473876953e-01 -1.428297162055969238e-01 2.916554808616638184e-01 -4.743992686271667480e-01 -9.250813722610473633e-02 1.785898059606552124e-01 1.877219378948211670e-01 -8.363088220357894897e-02
2.920252382755279541e-01 4.856234416365623474e-02 6.191705353558063507e-03 -3.060412406921386719e-01 -1.208057329058647156e-01 -1.368481963872909546e-01 2.092363387346267700e-01 -1.417242735624313354e-01 -4.546291753649711609e-02 -3.238188326358795166e-01 1.963126659393310547e-01 -8.718898147344589233e-02 7.991498708724975586e-02 -1.946404725313186646e-01 3.257845714688301086e-02 3.040663301944732666e-01 -1.433309167623519897e-01 1.161400228738784790e-01 -2.255178801715373993e-02 1.012973785400390625e-01 2.875331342220306396e-01 1.059436127543449402e-01 -4.810060188174247742e-02 1.085618808865547180e-01 -2.891633808612823486e-01 -8.883375674486160278e-02 -1.125448793172836304e-01 -1.715604364871978760e-01 -2.464035004377365112e-01 8.902420848608016968e-02 2.718577682971954346e-01 4.083798453211784363e-02
7.108367979526519775e-02 -1.658635437488555908e-01 -3.462078869342803955e-01 -2.156477272510528564e-01 -5.332662165164947510e-02 1.922643557190895081e-02 3.147287070751190186e-01 -4.634215310215950012e-02 -2.350359410047531128e-01 -7.363541424274444580e-02 2.815070003271102905e-02 5.965693667531013489e-02 -1.284703612327575684e-01 -3.469514548778533936e-01 -9.169737249612808228e-02 2.395381629467010498e-01 -3.317381814122200012e-02 1.912094503641128540e-01 6.535438355058431625e-03 -1.964790076017379761e-01 1.218145899474620819e-02 -3.704801201820373535e-02 9.885364025831222534e-02 1.423307135701179504e-02 -7.910426706075668335e-02 1.035124659538269043e-01 5.327855795621871948e-02 -2.563861608505249023e-01 -3.287146985530853271e-01 3.418471813201904297e-01 1.359266042709350586e-01 -1.106240972876548767e-01
3.632178008556365967e-01 -4.749519824981689453e-01 5.757710314355790615e-04 -2.012965530157089233e-01 -2.341568619012832642e-01 -2.251783385872840881e-02 2.618314921855926514e-01 -1.070973873138427734e-01 -2.829296141862869263e-02 7.492047268897294998e-03 8.085671067237854004e-02 1.735000461339950562e-01 1.598275150172412395e-03 -7.292739301919937134e-02 2.818023599684238434e-02 8.215119689702987671e-02 1.363919377326965332e-01 1.773200929164886475e-01 2.869097292423248291e-01 -5.839275196194648743e-02 -2.470186911523342133e-02 2.076194286346435547e-01 1.912412643432617188e-01 -3.803484607487916946e-03 -4.639545455574989319e-02 -2.417110204696655273e-01 4.017211869359016418e-02 3.443571180105209351e-02 -1.636458188295364380e-01 1.484396774321794510e-02 1.490499526262283325e-01 -2.959421873092651367e-01
1.531746834516525269e-01 -1.561823189258575439e-01 5.706407502293586731e-02 -2.991416156291961670e-01 -3.260844349861145020e-01 2.967460080981254578e-02 5.091371014714241028e-02 -1.374316513538360596e-01 1.073595881462097168e-02 3.265585601329803467e-01 -9.933418780565261841e-02 1.745660901069641113e-01 -6.111849844455718994e-02 -2.376995235681533813e-01 1.068001333624124527e-02 1.979733556509017944e-01 1.442525833845138550e-01 1.269029080867767334e-01 -1.413744240999221802e-01 -2.675141394138336182e-01 9.544325619935989380e-02 -2.423684298992156982e-01 8.296685665845870972e-02 2.787130326032638550e-02 -2.125975936651229858e-01 -8.833005279302597046e-02 -7.669769972562789917e-02 -2.049729377031326294e-01 -3.611388802528381348e-01 1.599420905113220215e-01 -1.321814656257629395e-01 7.565614581108093262e-02
2.646244876086711884e-02 -9.606456011533737183e-02 2.173769474029541016e-01 -1.402394771575927734e-01 -1.844421327114105225e-01 -1.139647141098976135e-01 1.853621155023574829e-01 3.410478830337524414e-01 1.596401780843734741e-01 1.861601918935775757e-01 4.272832535207271576e-03 -1.831130534410476685e-01 -1.852641403675079346e-01 -2.720192670822143555e-01 -3.980120420455932617e-01 -5.812293849885463715e-03 2.184609770774841309e-01 8.275483548641204834e-02 2.690801918506622314e-01 -2.625634968280792236e-01 2.434363588690757751e-02 -1.096936091780662537e-01 -1.892693191766738892e-01 3.513786196708679199e-02 3.446700051426887512e-02 -8.143822848796844482e-02 -4.403795301914215088e-02 -2.355166897177696228e-02 -2.825645506381988525e-01 7.683736830949783325e-02 1.451715975999832153e-01 4.777139425277709961e-02
-4.065010324120521545e-02 -2.167727798223495483e-02 -1.129406914114952087e-01 -2.631171941757202148e-01 -2.105815336108207703e-02 -1.074998006224632263e-01 3.452499806880950928e-01 1.512768119573593140e-01 -2.723883986473083496e-01 -9.984559565782546997e-02 -9.180790930986404419e-02 -1.973010040819644928e-02 1.200372949242591858e-01 -1.418937742710113525e-02 -8.785469830036163330e-02 3.847178071737289429e-02 1.274690628051757812e-01 -4.376262426376342773e-02 8.161920309066772461e-02 1.356344968080520630e-01 -3.378557264804840088e-01 -2.076493948698043823e-01 -1.027195230126380920e-01 -9.660205687396228313e-04 -4.504061043262481689e-01 -2.170604318380355835e-01 7.898659259080886841e-02 -2.472168058156967163e-01 -8.264373987913131714e-02 1.340060830116271973e-01 2.055203467607498169e-01 -2.227487266063690186e-01
-3.704971075057983398e-02 -1.140007898211479187e-01 2.518100440502166748e-01 -1.412397716194391251e-02 -3.298642933368682861e-01 -3.351907432079315186e-01 1.375625282526016235e-01 2.782177031040191650e-01 -5.430789291858673096e-02 3.620953485369682312e-02 -9.292415529489517212e-02 -2.231277674436569214e-01 2.025019228458404541e-01 -2.605023682117462158e-01 -2.570967376232147217e-01 -9.232689440250396729e-02 2.413372844457626343e-01 1.655735671520233154e-01 -4.572065919637680054e-02 -7.143156975507736206e-02 1.781267859041690826e-02 -7.033859193325042725e-02 9.256619215011596680e-02 2.474736273288726807e-01 -2.568134069442749023e-01 1.013934239745140076e-01 1.356308907270431519e-02 -1.659148782491683960e-01 -4.601824283599853516e-02 2.360202372074127197e-01 1.631114929914474487e-01 4.535376280546188354e-02
1.567589193582534790e-01 -8.642035722732543945e-02 1.340774744749069214e-01 -2.626982331275939941e-01 7.933976501226425171e-02 7.963317632675170898e-02 8.755517005920410156e-02 -1.125355213880538940e-01 -1.614616364240646362e-01 5.063863098621368408e-02 -6.507143378257751465e-02 -2.308915853500366211e-01 2.931890487670898438e-01 -2.520309984683990479e-01 -2.088139802217483521e-01 -1.068416535854339600e-01 1.843391954898834229e-01 -1.774745248258113861e-02 2.089570760726928711e-01 2.829722873866558075e-02 -2.355999797582626343e-01 -2.528823316097259521e-01 1.493055671453475952e-01 1.059939991682767868e-02 3.261716291308403015e-02 -2.426301538944244385e-01 -3.715185075998306274e-02 -3.513667285442352295e-01 3.063318505883216858e-02 1.595444232225418091e-01 3.432657718658447266e-01 -8.780702948570251465e-02
3.471631184220314026e-02 -1.776691712439060211e-02 -9.825977683067321777e-02 -3.907710611820220947e-01 -4.030375555157661438e-02 -6.569160521030426025e-02 2.600862979888916016e-01 2.769932448863983154e-01 -5.381265282630920410e-02 -2.859966643154621124e-02 -7.708426564931869507e-02 -4.671612009406089783e-02 9.607807546854019165e-02 3.761243075132369995e-02 -1.535762846469879150e-01 1.854301244020462036e-01 2.027804702520370483e-01 -1.653453707695007324e-01 1.800282597541809082e-01 -1.285083740949630737e-01 2.401175647974014282e-01 -2.848095297813415527e-01 5.366854742169380188e-02 5.279294028878211975e-02 -2.062920629978179932e-01 6.658554077148437500e-02 5.686272680759429932e-02 -2.027647793292999268e-01 -4.368994832038879395e-01 1.051178798079490662e-01 5.075229797512292862e-03 -2.241449505090713501e-01
2.188116684556007385e-02 -5.068847537040710449e-02 -1.279979348182678223e-01 -2.782576978206634521e-01 -2.307135984301567078e-02 6.831891089677810669e-02 1.155795231461524963e-01 -3.108271770179271698e-02 -1.289209872484207153e-01 -3.161227107048034668e-01 8.298406004905700684e-02 -1.832562386989593506e-01 2.950578927993774414e-01 -1.068845689296722412e-01 1.459127217531204224e-01 2.169594764709472656e-01 6.841106712818145752e-02 1.709142029285430908e-01 2.239527646452188492e-03 3.455978003330528736e-04 2.939638867974281311e-02 -3.903892263770103455e-02 -1.736580580472946167e-01 3.577155172824859619e-01 -2.973076999187469482e-01 -1.941902935504913330e-01 8.554824441671371460e-02 -1.027672067284584045e-01 -1.349642425775527954e-01 1.947989463806152344e-01 3.768900632858276367e-01 -1.521699428558349609e-01
-5.372652038931846619e-02 -8.390919864177703857e-02 8.960725367069244385e-02 7.805982232093811035e-02 -1.158179491758346558e-01 2.368342690169811249e-02 1.825311183929443359e-01 6.372019648551940918e-02 3.685436025261878967e-02 -1.600667238235473633e-01 2.309774160385131836e-01 -5.236616134643554688e-01 5.508400499820709229e-02 -1.402009874582290649e-01 -8.216776698827743530e-02 -4.539945349097251892e-02 1.420740932226181030e-01 -1.467513442039489746e-01 1.014054492115974426e-01 2.790721133351325989e-02 1.560681462287902832e-01 -1.030395105481147766e-01 2.138118594884872437e-01 -9.473799169063568115e-02 -1.368212103843688965e-01 -1.399030387401580811e-01 2.175046503543853760e-01 -1.786581873893737793e-01 -2.145480960607528687e-01 2.451623231172561646e-01 2.724338769912719727e-01 -3.133986890316009521e-01
1.985680609941482544e-01 -1.418658643960952759e-01 -2.076039314270019531e-01 -2.145658731460571289e-01 -5.242895334959030151e-02 3.112188912928104401e-02 2.303275167942047119e-01 -5.679387226700782776e-02 -2.587942779064178467e-01 -1.468755006790161133e-01 -6.630664318799972534e-02 1.602380573749542236e-01 -1.681108474731445312e-01 -3.670149445533752441e-01 -2.105541899800300598e-02 3.039942085742950439e-01 7.358262687921524048e-02 1.064505130052566528e-01 -4.321184381842613220e-02 -9.862097352743148804e-02 -1.340629160404205322e-02 1.420894116163253784e-01 8.260564506053924561e-02 -3.044220246374607086e-02 3.594189509749412537e-02 6.760285049676895142e-02 7.528883218765258789e-02 -2.826922535896301270e-01 -3.183286786079406738e-01 3.922897577285766602e-01 9.328050166368484497e-02 -7.103885710239410400e-02
-8.534187078475952148e-02 -2.684975229203701019e-02 -1.776150614023208618e-01 -2.936470210552215576e-01 2.706793323159217834e-02 -6.674634665250778198e-02 4.314879700541496277e-02 -1.138820424675941467e-01 -2.759417751803994179e-03 -2.607337236404418945e-01 -3.695014491677284241e-02 -2.038529068231582642e-01 3.505422770977020264e-01 -5.889689177274703979e-02 -3.445212915539741516e-02 2.404049783945083618e-01 -8.853644132614135742e-02 7.294619828462600708e-02 5.689353123307228088e-02 1.456646807491779327e-02 -1.804090104997158051e-02 9.604507684707641602e-02 -1.854148209095001221e-01 1.765805780887603760e-01 -2.095357924699783325e-01 -3.411853909492492676e-01 1.420437544584274292e-01 -2.548193335533142090e-01 -2.543577551841735840e-01 8.453567326068878174e-02 3.490787744522094727e-01 -1.646809577941894531e-01
1.964586228132247925e-01 -4.232603609561920166e-01 -1.319076120853424072e-01 -4.253744184970855713e-01 -2.895832955837249756e-01 -2.282422184944152832e-01 3.658358156681060791e-01 9.974593669176101685e-02 -1.185598075389862061e-01 -6.989306956529617310e-02 8.476511389017105103e-02 -8.295056223869323730e-02 1.025878414511680603e-01 2.145224623382091522e-02 2.042238414287567139e-01 -1.368749141693115234e-02 9.674681723117828369e-02 -1.451850682497024536e-01 1.524938642978668213e-01 -1.142624393105506897e-01 7.871078699827194214e-02 2.945277467370033264e-02 3.145113587379455566e-04 -2.436932772397994995e-01 -6.525443401187658310e-03 5.826293677091598511e-02 4.629877954721450806e-02 8.183663710951805115e-03 4.035028629004955292e-03 1.616534590721130371e-02 -1.827480830252170563e-02 -2.807658016681671143e-01
1.662417203187942505e-01 8.050756901502609253e-02 2.222931245341897011e-03 -2.821671366691589355e-01 -9.021281450986862183e-02 -1.213212162256240845e-01 2.226217091083526611e-01 -2.265690267086029053e-02 -2.127947062253952026e-01 -1.466023474931716919e-01 -7.008147239685058594e-02 -2.227320373058319092e-01 2.110300362110137939e-01 1.762106865644454956e-01 5.430281162261962891e-02 3.186465054750442505e-02 1.680274456739425659e-01 3.218528330326080322e-01 1.676512062549591064e-01 1.130021661520004272e-01 2.325650006532669067e-01 -5.910353362560272217e-02 2.913374304771423340e-01 -2.196825481951236725e-02 -2.242129743099212646e-01 -2.779709100723266602e-01 -3.267304226756095886e-02 -7.735602557659149170e-02 -1.349713504314422607e-01 2.999207079410552979e-01 2.321071028709411621e-01 1.456682384014129639e-02
2.005355209112167358e-01 -9.784540534019470215e-02 -9.519492276012897491e-03 -1.381580531597137451e-01 6.177890673279762268e-02 -8.427409827709197998e-02 1.758287400007247925e-01 1.921788207255303860e-03 -1.638024151325225830e-01 -6.860594451427459717e-02 1.174628809094429016e-01 4.256821423768997192e-02 2.502762675285339355e-01 -2.058833390474319458e-01 4.916459694504737854e-02 5.539284646511077881e-02 1.637985408306121826e-01 7.733871787786483765e-02 3.704558685421943665e-02 -3.381176590919494629e-01 1.804947853088378906e-01 -1.790730506181716919e-01 1.082005947828292847e-01 -1.591509878635406494e-01 -1.306885480880737305e-01 1.587934345006942749e-01 2.777691781520843506e-01 2.480160295963287354e-01 -3.575121164321899414e-01 2.531530559062957764e-01 1.432902663946151733e-01 -2.965651750564575195e-01
2.083583176136016846e-01 -2.497428096830844879e-02 1.068996042013168335e-01 -2.357810139656066895e-01 -3.331355750560760498e-01 -1.781343668699264526e-01 2.532497644424438477e-01 3.698448836803436279e-02 -1.673696637153625488e-01 2.666351199150085449e-01 2.814180962741374969e-02 -2.174229323863983154e-01 1.178500801324844360e-01 -1.546428352594375610e-01 -3.380725979804992676e-01 3.265828639268875122e-02 -7.198232412338256836e-02 2.371120601892471313e-01 1.083755120635032654e-01 1.143854334950447083e-01 1.917955087264999747e-04 1.123870015144348145e-01 8.905813843011856079e-02 2.441793680191040039e-02 -2.206473238766193390e-02 -4.131907969713211060e-02 6.174245476722717285e-02 -4.038650691509246826e-01 2.157488614320755005e-01 2.342163175344467163e-01 1.373831648379564285e-02 4.791739583015441895e-02
1.949894130229949951e-01 1.064927503466606140e-01 6.152968853712081909e-02 4.835453256964683533e-02 -3.666873872280120850e-01 -2.837637066841125488e-01 2.107511609792709351e-01 -1.550820916891098022e-01 -1.513361632823944092e-01 1.173295155167579651e-01 -3.431352600455284119e-02 -2.385753393173217773e-01 1.662468165159225464e-01 -2.466215044260025024e-01 -6.786063313484191895e-02 -4.595080763101577759e-02 3.097401745617389679e-02 2.182220667600631714e-01 9.483613818883895874e-02 -7.122104614973068237e-02 2.921332418918609619e-01 -1.973347961902618408e-01 5.601853877305984497e-02 3.861872479319572449e-02 -4.574698954820632935e-02 -4.317133873701095581e-02 -1.196037903428077698e-01 2.655983529984951019e-02 2.024236619472503662e-01 4.022626578807830811e-01 1.739095449447631836e-01 -1.660246849060058594e-01
1.887507736682891846e-02 6.593639403581619263e-02 -1.077587008476257324e-01 -3.178241550922393799e-01 -2.021478414535522461e-01 8.911199122667312622e-02 2.036055028438568115e-01 -1.821802258491516113e-01 -5.798572674393653870e-02 7.049900293350219727e-02 -1.355317384004592896e-01 3.986295685172080994e-02 2.100107967853546143e-01 -4.257612824440002441e-01 1.817496716976165771e-01 2.389253228902816772e-01 1.207894086837768555e-01 1.504354625940322876e-01 1.052819788455963135e-01 -1.292319297790527344e-01 2.018459588289260864e-01 -1.825782060623168945e-01 1.598420739173889160e-01 1.301031559705734253e-01 1.573939919471740723e-01 8.826130628585815430e-02 1.132448688149452209e-01 -6.940860301256179810e-02 -1.627612560987472534e-01 2.818766832351684570e-01 1.860644966363906860e-01 -2.076225429773330688e-01
-1.926501095294952393e-02 -5.495986342430114746e-02 3.168336451053619385e-01 1.015052646398544312e-01 -3.107918798923492432e-01 7.716766744852066040e-02 3.805035352706909180e-01 8.000482805073261261e-03 -1.724265366792678833e-01 1.664762794971466064e-01 -3.087370395660400391e-01 -2.478458136320114136e-01 -1.527346223592758179e-01 -1.537686735391616821e-01 -9.046441316604614258e-02 9.064570814371109009e-02 -3.898434713482856750e-02 1.309863030910491943e-01 1.243281066417694092e-01 9.177890606224536896e-03 -9.976851940155029297e-02 -2.302415110170841217e-02 -1.232222989201545715e-01 2.992038801312446594e-02 -3.718238174915313721e-01 -5.583453550934791565e-02 1.717870682477951050e-01 -1.181513592600822449e-01 -1.144258156418800354e-01 2.722195982933044434e-01 1.652566492557525635e-01 2.888471633195877075e-02
1.754137873649597168e-01 2.638442441821098328e-02 1.772424876689910889e-01 -2.060135602951049805e-01 -1.523179709911346436e-01 -2.391025274991989136e-01 1.235052719712257385e-01 3.608735799789428711e-01 6.134625896811485291e-02 1.811437457799911499e-01 1.541340500116348267e-01 -8.300276845693588257e-02 4.238005355000495911e-02 -9.683295339345932007e-02 3.002918660640716553e-01 1.569439917802810669e-01 4.819869995117187500e-02 -3.846848607063293457e-01 1.096006035804748535e-01 -6.948954612016677856e-02 1.095253154635429382e-01 -1.233643144369125366e-01 1.890879683196544647e-02 -9.538833051919937134e-02 -4.173936694860458374e-02 -1.892956346273422241e-01 3.564182817935943604e-01 3.264550864696502686e-02 -8.353796601295471191e-02 1.827200353145599365e-01 2.241397798061370850e-01 -1.245974972844123840e-01
1.409138143062591553e-01 -3.613937497138977051e-01 2.540586888790130615e-01 -2.880322337150573730e-01 -2.335596643388271332e-02 -1.599516868591308594e-01 2.078372538089752197e-01 1.958738267421722412e-01 -1.204638406634330750e-01 -1.287422925233840942e-01 3.433028236031532288e-02 2.306221872568130493e-01 3.624393837526440620e-03 1.325340270996093750e-01 9.979598969221115112e-02 1.075773388147354126e-01 -1.218149252235889435e-02 -2.366599440574645996e-01 1.294724941253662109e-01 1.982448436319828033e-02 1.973248273134231567e-01 -1.279676705598831177e-01 1.425246298313140869e-01 1.713013350963592529e-01 -2.321780323982238770e-01 6.438998039811849594e-03 2.471939623355865479e-01 -1.310537010431289673e-01 -1.774162352085113525e-01 1.329358667135238647e-01 6.566474586725234985e-02 -3.252748847007751465e-01
2.597854435443878174e-01 -1.805412173271179199e-01 3.060457706451416016e-01 -1.378484666347503662e-01 -3.466945588588714600e-01 1.161994505673646927e-02 1.731246411800384521e-01 1.218391805887222290e-01 7.317954301834106445e-02 1.261019855737686157e-01 5.692603997886180878e-03 -3.322809934616088867e-01 2.136353701353073120e-01 -2.632821798324584961e-01 -2.016151994466781616e-01 1.195387020707130432e-01 1.252370923757553101e-01 -7.462067902088165283e-02 -4.684100300073623657e-02 7.849415391683578491e-02 -1.008846759796142578e-01 -1.659415066242218018e-01 -1.596146225929260254e-01 -2.948684990406036377e-01 -2.528293728828430176e-01 1.033283099532127380e-01 1.383800357580184937e-01 -1.433483362197875977e-01 -8.310917764902114868e-02 1.159396246075630188e-01 -6.481408327817916870e-02 4.372245818376541138e-02
2.112335860729217529e-01 -2.412540167570114136e-01 -7.207505404949188232e-02 -2.243093848228454590e-01 -6.088428571820259094e-02 -4.258023202419281006e-01 2.477153390645980835e-01 1.390468478202819824e-01 -1.519979792647063732e-03 1.192893609404563904e-01 3.383700177073478699e-02 1.679021865129470825e-01 -8.856094628572463989e-02 -1.354190558195114136e-01 -2.035801261663436890e-01 1.085543930530548096e-01 -1.507800370454788208e-01 -1.244397759437561035e-01 9.582227095961570740e-03 3.016153275966644287e-01 -1.495616417378187180e-02 -1.148261129856109619e-01 -1.338121592998504639e-01 2.716053090989589691e-02 -1.829004883766174316e-01 5.233866348862648010e-02 2.478936165571212769e-01 -1.740854084491729736e-01 -1.740975379943847656e-01 1.199179515242576599e-01 2.395347803831100464e-01 -2.482453137636184692e-01
2.091061472892761230e-01 -1.908778697252273560e-01 -1.654351130127906799e-03 -1.846298128366470337e-01 -2.856153547763824463e-01 -2.644485235214233398e-01 1.617012545466423035e-02 -1.721983551979064941e-01 -2.316862940788269043e-01 -2.169096469879150391e-01 6.646659970283508301e-02 -2.783606573939323425e-02 -2.111473381519317627e-01 -6.091468036174774170e-02 2.063682377338409424e-01 -1.066249012947082520e-01 -1.604534871876239777e-02 1.322882175445556641e-01 2.110853940248489380e-01 -2.141398638486862183e-01 -1.207506060600280762e-01 -1.854594647884368896e-01 -6.999961286783218384e-02 1.374944448471069336e-01 -1.767112016677856445e-01 -6.751072406768798828e-02 1.688458323478698730e-01 -2.575648128986358643e-01 -2.975198328495025635e-01 2.579422891139984131e-01 -4.295672103762626648e-02 -1.663530468940734863e-01
1.400329321622848511e-01 -3.737216293811798096e-01 9.378667175769805908e-02 -2.499688714742660522e-01 -2.622722685337066650e-01 -1.055880561470985413e-01 1.603411883115768433e-01 2.051043212413787842e-01 -1.505622267723083496e-01 -1.530586648732423782e-02 -1.891479082405567169e-02 5.955327674746513367e-02 -2.712105959653854370e-02 -4.932523891329765320e-02 2.232767641544342041e-01 1.492660492658615112e-02 8.620253205299377441e-02 -1.288572847843170166e-01 2.355555891990661621e-01 5.369401350617408752e-02 2.566196620464324951e-01 7.421004027128219604e-02 -2.485228888690471649e-02 -4.554052278399467468e-02 -2.804311513900756836e-01 -1.136044599115848541e-02 -1.742259599268436432e-02 9.752487391233444214e-02 -1.637020856142044067e-01 -2.701533399522304535e-02 1.866747438907623291e-01 -4.840049743652343750e-01
7.920220494270324707e-02 -2.687112987041473389e-01 3.970452118664979935e-03 -5.250018462538719177e-02 -1.805211044847965240e-02 -1.380238980054855347e-01 1.897940337657928467e-01 1.064522117376327515e-01 3.454597666859626770e-02 1.081743389368057251e-01 -7.633712887763977051e-02 -2.732303738594055176e-01 -2.187183350324630737e-01 1.451182831078767776e-02 -2.390930354595184326e-01 2.411837279796600342e-01 2.005641907453536987e-01 3.223653882741928101e-02 -2.669219374656677246e-01 -1.179381236433982849e-01 -2.497413009405136108e-02 -1.492995768785476685e-01 -2.976503781974315643e-02 1.624189019203186035e-01 -3.188446164131164551e-01 -1.867094486951828003e-01 2.883971035480499268e-01 1.785248219966888428e-01 -2.263125628232955933e-01 2.242846041917800903e-01 2.129712998867034912e-01 -1.421695798635482788e-01
-2.654691971838474274e-02 -4.168785214424133301e-01 -1.544460356235504150e-01 -6.862141937017440796e-02 -2.402107268571853638e-01 -1.383525580167770386e-01 1.516190320253372192e-01 -1.043081805109977722e-01 -3.107634484767913818e-01 -1.188379991799592972e-02 -7.290524244308471680e-02 6.630124151706695557e-02 4.066479951143264771e-02 -1.764915585517883301e-01 4.066008701920509338e-02 3.084588050842285156e-01 1.002949029207229614e-01 -3.118847012519836426e-01 1.192386001348495483e-01 -2.986850142478942871e-01 -3.856957331299781799e-02 -1.329304575920104980e-01 1.643409021198749542e-03 1.855343952775001526e-02 5.098207667469978333e-02 -2.635085284709930420e-01 2.863706462085247040e-02 -4.082222003489732742e-03 -1.331324279308319092e-01 2.051715254783630371e-01 2.842829525470733643e-01 8.017995208501815796e-02
9.856524318456649780e-02 -2.909504175186157227e-01 -8.235211484134197235e-03 -8.811695873737335205e-02 -4.959084689617156982e-01 -1.260208487510681152e-01 9.246852248907089233e-03 -8.521626889705657959e-02 -1.829460114240646362e-01 5.541525036096572876e-02 5.391595885157585144e-02 1.187749952077865601e-01 -2.702343463897705078e-01 1.275336146354675293e-01 -8.280353248119354248e-02 1.056166887283325195e-01 1.848855763673782349e-01 -9.186359494924545288e-02 5.158866569399833679e-02 1.618554070591926575e-02 -1.302161961793899536e-01 -1.782692153938114643e-03 1.404643338173627853e-02 1.819787919521331787e-02 -2.069227844476699829e-01 -3.855482637882232666e-01 3.226377442479133606e-02 -1.879116594791412354e-01 -3.606475293636322021e-01 8.686830848455429077e-02 1.378960758447647095e-01 -1.425215303897857666e-01
-1.177966818213462830e-01 -1.224996596574783325e-01 -1.205906048417091370e-01 -3.359374105930328369e-01 -3.248720765113830566e-01 -8.905764669179916382e-02 1.756793707609176636e-01 1.834705770015716553e-01 -3.697523474693298340e-02 1.922084838151931763e-01 -1.848222315311431885e-01 -7.099407725036144257e-03 2.780371904373168945e-01 -1.852770149707794189e-01 -1.128769367933273315e-01 -9.891188889741897583e-02 5.757017806172370911e-02 -1.482073664665222168e-01 -2.237349301576614380e-01 1.276027783751487732e-02 3.740605413913726807e-01 5.353725329041481018e-02 1.898314058780670166e-02 3.037202060222625732e-01 7.181015796959400177e-03 -1.269778311252593994e-01 2.206401675939559937e-01 2.884733304381370544e-02 6.142304278910160065e-03 1.396709233522415161e-01 2.370444983243942261e-01 -8.202030509710311890e-02
7.493660598993301392e-02 1.021903678774833679e-01 2.545611262321472168e-01 -3.443689346313476562e-01 -4.630021378397941589e-02 -1.673179268836975098e-01 1.491499692201614380e-01 -1.067332103848457336e-01 -1.049100309610366821e-01 -1.606044620275497437e-01 -1.151636838912963867e-01 -2.919030189514160156e-01 5.542150884866714478e-02 -2.109135687351226807e-01 -1.260590851306915283e-01 2.276752144098281860e-01 2.127171754837036133e-01 3.270292282104492188e-01 1.335807293653488159e-01 -3.129703551530838013e-02 1.157405227422714233e-01 2.521893680095672607e-01 7.521645724773406982e-02 1.315832510590553284e-02 -2.459692656993865967e-01 -1.820270270109176636e-01 3.447369486093521118e-02 6.017751246690750122e-02 -2.849047183990478516e-01 2.099201381206512451e-01 2.315053716301918030e-02 9.031748026609420776e-02
4.665428027510643005e-02 -2.568967640399932861e-01 -7.687547244131565094e-03 -3.676963150501251221e-01 -6.555093079805374146e-02 -3.831478208303451538e-02 3.074114918708801270e-01 -1.559763103723526001e-01 -9.529673308134078979e-02 -2.773324847221374512e-01 -7.387701421976089478e-02 1.879852712154388428e-01 3.388435393571853638e-02 -3.035360276699066162e-01 -1.538262367248535156e-01 1.949387937784194946e-01 6.241901591420173645e-02 2.706677615642547607e-01 -1.174911335110664368e-01 -1.384564191102981567e-01 -4.882716014981269836e-02 5.289819836616516113e-02 1.042850092053413391e-01 2.496361359953880310e-02 5.949944257736206055e-02 6.693045794963836670e-02 1.362404376268386841e-01 -9.429889917373657227e-02 -3.321434259414672852e-01 2.767305672168731689e-01 1.876366287469863892e-01 -7.643934339284896851e-02
-6.841399520635604858e-02 -5.736376624554395676e-03 2.913608849048614502e-01 -8.735031634569168091e-02 -2.729257047176361084e-01 -2.556352317333221436e-01 1.431206315755844116e-01 1.610133200883865356e-01 1.970373094081878662e-01 -6.834995746612548828e-02 1.402323395013809204e-01 4.989395663142204285e-02 6.720261275768280029e-02 -2.275312095880508423e-01 6.053736805915832520e-02 1.698568910360336304e-01 1.191952079534530640e-01 -1.559252589941024780e-01 2.010904438793659210e-02 4.147098585963249207e-02 7.283566147089004517e-02 -8.437981456518173218e-02 -9.138721972703933716e-02 1.218409985303878784e-01 -4.749071598052978516e-01 -2.762989401817321777e-01 3.240837752819061279e-01 -1.773235946893692017e-01 6.780935078859329224e-02 1.585204601287841797e-01 1.060511916875839233e-01 -8.046253770589828491e-02
-9.594966657459735870e-03 -7.072199881076812744e-02 -8.215724676847457886e-02 -1.839141100645065308e-01 -8.271966129541397095e-02 -2.951312661170959473e-01 4.376680254936218262e-01 1.056848466396331787e-01 1.009518802165985107e-01 -8.354739844799041748e-02 5.037219449877738953e-02 2.715458720922470093e-02 5.420678853988647461e-02 -2.569999992847442627e-01 -6.504599004983901978e-03 2.017778754234313965e-01 -2.499959021806716919e-01 4.685806110501289368e-03 -7.540862262248992920e-02 -4.207686483860015869e-01 2.519548870623111725e-02 -1.028483361005783081e-01 2.700481116771697998e-01 -1.580097824335098267e-01 -3.322728872299194336e-01 -1.400253623723983765e-01 -6.915906816720962524e-02 -6.993320584297180176e-02 -4.193970561027526855e-02 1.773212105035781860e-01 -6.243400857783854008e-04 -1.509786117821931839e-02
7.157360762357711792e-02 7.706413418054580688e-02 1.492324918508529663e-01 -1.521507948637008667e-01 -1.129382327198982239e-01 -6.346556544303894043e-02 4.762890636920928955e-01 -9.213612228631973267e-02 -2.402793169021606445e-01 2.892984747886657715e-01 -7.715385407209396362e-02 -3.036600947380065918e-01 1.580354720354080200e-01 -2.346803992986679077e-01 -5.593747645616531372e-02 1.580378264188766479e-01 4.320641234517097473e-02 3.753498196601867676e-01 3.055091761052608490e-02 -4.655843973159790039e-02 -2.419358864426612854e-02 -5.995512008666992188e-02 -1.038078293204307556e-01 -1.857186853885650635e-01 -2.869280241429805756e-02 -2.436365038156509399e-01 -1.011183392256498337e-02 -1.502772513777017593e-02 1.032603979110717773e-01 8.812221139669418335e-02 2.493070513010025024e-01 -8.517457544803619385e-02
2.260026633739471436e-01 -3.658224642276763916e-01 1.219565942883491516e-01 -1.828937530517578125e-01 -1.955974996089935303e-01 -1.978816986083984375e-01 4.348204135894775391e-01 -1.376897003501653671e-02 -8.723413199186325073e-02 -5.846974253654479980e-02 1.954144835472106934e-01 -5.661589652299880981e-02 9.893260896205902100e-02 1.106397360563278198e-01 3.211535811424255371e-01 -1.119336858391761780e-01 -8.467592298984527588e-03 -1.473460197448730469e-01 2.182200700044631958e-01 -1.906550526618957520e-01 7.105581462383270264e-02 3.484048694372177124e-02 -1.340190172195434570e-01 -2.095946073532104492e-01 -1.847648024559020996e-01 3.757382929325103760e-02 1.023747697472572327e-01 -1.080250460654497147e-02 -1.229200214147567749e-01 3.445148840546607971e-02 2.687541842460632324e-01 3.745866194367408752e-02
5.808294564485549927e-02 1.753448881208896637e-02 -1.201470661908388138e-02 -1.009737104177474976e-01 -9.620838612318038940e-02 -5.587119981646537781e-02 2.515933215618133545e-01 -2.723414450883865356e-02 -8.207600563764572144e-02 -2.509844303131103516e-01 -6.701876968145370483e-02 1.230518072843551636e-01 1.218497380614280701e-01 -1.747501790523529053e-01 -1.784289181232452393e-01 2.971108555793762207e-01 1.283488869667053223e-01 9.572367370128631592e-02 1.688909977674484253e-01 2.793211042881011963e-01 1.644642353057861328e-01 9.474013932049274445e-03 -1.254776716232299805e-01 1.922531276941299438e-01 -2.603066563606262207e-01 -1.028699949383735657e-01 -1.387379970401525497e-02 -4.036800563335418701e-01 -1.247678301297128201e-03 2.723607420921325684e-01 3.384078145027160645e-01 1.117234379053115845e-01
1.247515156865119934e-01 -2.918810248374938965e-01 -1.458164304494857788e-01 -2.180684357881546021e-01 -4.353228583931922913e-02 -6.260016560554504395e-02 2.344433665275573730e-01 -2.532924413681030273e-01 1.196664199233055115e-02 2.722828090190887451e-01 1.052040904760360718e-01 -1.627049036324024200e-02 -2.770497277379035950e-02 -1.591809242963790894e-01 -2.453683912754058838e-01 6.156027689576148987e-02 3.579194843769073486e-02 5.602081492543220520e-02 1.559500545263290405e-01 -3.697915971279144287e-01 -4.695127904415130615e-02 -3.158515691757202148e-01 2.722608447074890137e-01 1.602834016084671021e-01 -7.259478420019149780e-02 -3.266108036041259766e-02 -2.314900904893875122e-01 -1.090459674596786499e-01 -5.943640694022178650e-02 1.699042171239852905e-01 2.414363622665405273e-01 -5.024515558034181595e-04
2.630786895751953125e-01 -3.374419510364532471e-01 -1.301021873950958252e-01 -2.665577232837677002e-01 -1.905423104763031006e-01 -2.199545353651046753e-01 3.164189755916595459e-01 -1.716342717409133911e-01 -4.726358130574226379e-02 7.523725181818008423e-02 2.612583152949810028e-02 1.123241931200027466e-01 -3.391240164637565613e-02 -2.468484342098236084e-01 1.557555049657821655e-01 9.192913025617599487e-02 1.934639215469360352e-01 1.101394966244697571e-01 2.607819139957427979e-01 -4.603793472051620483e-02 -2.058743238449096680e-01 5.857532471418380737e-02 -1.005148980766534805e-02 -6.405908614397048950e-02 -2.197109907865524292e-01 -2.387602329254150391e-01 9.805745631456375122e-02 1.955801397562026978e-01 2.654670551419258118e-02 -5.165899917483329773e-02 1.948754340410232544e-01 -1.857067346572875977e-01
1.573440432548522949e-01 -1.336285769939422607e-01 -4.695208743214607239e-02 -5.690488219261169434e-02 -2.564427554607391357e-01 -3.369352966547012329e-02 1.966088712215423584e-01 -1.203259825706481934e-02 -7.641287147998809814e-02 2.825335264205932617e-01 4.068137332797050476e-02 -7.859881967306137085e-02 -1.017332598567008972e-01 1.337755620479583740e-01 -2.847493588924407959e-01 1.468318551778793335e-01 3.621124476194381714e-02 -5.098501592874526978e-02 2.294603884220123291e-01 1.315399445593357086e-02 -2.819090709090232849e-02 5.047402158379554749e-02 -2.283819466829299927e-01 -9.797184914350509644e-02 -2.350318282842636108e-01 -2.684317827224731445e-01 8.603526651859283447e-02 -3.521990776062011719e-01 -1.159494146704673767e-01 4.500013887882232666e-01 -3.240707144141197205e-02 1.558488309383392334e-01
1.363926529884338379e-01 -1.018213666975498199e-02 1.795877814292907715e-01 -2.757995128631591797e-01 -2.372635751962661743e-01 -3.379021957516670227e-02 -3.399502485990524292e-03 -1.270933300256729126e-01 9.089431911706924438e-02 2.342130541801452637e-01 -1.215207204222679138e-01 1.523892879486083984e-01 9.417974948883056641e-02 -1.526857763528823853e-01 -3.591290861368179321e-02 2.692465782165527344e-01 -9.384667873382568359e-02 3.232080489397048950e-02 -2.728471159934997559e-01 -2.094068974256515503e-01 4.377418756484985352e-02 -8.279367536306381226e-02 2.364057451486587524e-01 8.838895708322525024e-02 -2.736931145191192627e-01 3.051447495818138123e-02 -1.462280750274658203e-01 -1.874004751443862915e-01 -4.331369698047637939e-01 1.126779913902282715e-01 2.411041259765625000e-01 3.011518530547618866e-02
-2.490775287151336670e-02 9.956101328134536743e-02 2.630673050880432129e-01 -1.508009284734725952e-01 -2.285058200359344482e-01 -2.240655124187469482e-01 4.376125335693359375e-01 3.562938049435615540e-02 -1.925433278083801270e-01 -4.903120547533035278e-02 9.033425897359848022e-02 2.265390753746032715e-01 9.017111361026763916e-02 -2.327276468276977539e-01 2.046461775898933411e-02 -6.151797249913215637e-03 3.601827323436737061e-01 -1.979702860116958618e-01 8.223792538046836853e-03 9.769704192876815796e-03 6.730635464191436768e-02 1.712214760482311249e-02 6.557583808898925781e-02 1.395305395126342773e-01 -2.628102600574493408e-01 -2.075506299734115601e-01 2.849080562591552734e-01 -4.333685338497161865e-02 -1.694464385509490967e-01 -2.826388925313949585e-02 -1.307535916566848755e-01 -3.371646627783775330e-02
3.655140697956085205e-01 -3.719800710678100586e-01 1.494567245244979858e-01 -2.152290642261505127e-01 -1.657992154359817505e-01 -3.359071165323257446e-02 3.644180297851562500e-01 -1.489554047584533691e-01 -3.289505094289779663e-02 6.336265802383422852e-02 9.528810530900955200e-02 1.618918031454086304e-01 3.220022469758987427e-02 -1.344549804925918579e-01 1.765910685062408447e-01 5.429814103990793228e-03 3.042290732264518738e-02 3.568926826119422913e-02 1.853561401367187500e-01 -1.435325741767883301e-01 1.119087636470794678e-01 2.048422992229461670e-01 1.658294647932052612e-01 3.739430010318756104e-02 -2.269319444894790649e-01 -1.514867693185806274e-01 9.365141391754150391e-03 2.191346287727355957e-01 -1.710405200719833374e-01 5.628376454114913940e-02 1.790654957294464111e-01 -2.397253811359405518e-01
1.647922992706298828e-01 2.279991516843438148e-03 9.009885042905807495e-02 -6.804943829774856567e-02 2.102741273120045662e-03 -3.439295887947082520e-01 3.990131318569183350e-01 -1.449873745441436768e-01 -1.768737882375717163e-01 -1.953980140388011932e-02 -2.653667330741882324e-02 -4.267499782145023346e-03 -4.451740160584449768e-02 -5.971290543675422668e-02 -5.995349586009979248e-02 -2.772952429950237274e-02 5.252145603299140930e-02 1.197972744703292847e-01 2.186117880046367645e-02 -2.522888965904712677e-02 -1.655781418085098267e-01 -3.732798099517822266e-01 3.736966103315353394e-02 4.150984808802604675e-02 -1.790162175893783569e-01 -7.499241083860397339e-02 3.157038688659667969e-01 -4.073138833045959473e-01 -8.153121918439865112e-02 1.652223914861679077e-01 1.784383207559585571e-01 -2.492741346359252930e-01
2.930585294961929321e-02 -8.579855412244796753e-02 -2.541697211563587189e-02 -3.771172463893890381e-01 -1.479963660240173340e-01 7.726039271801710129e-03 2.650987207889556885e-01 -2.246169298887252808e-01 4.291747510433197021e-02 -1.796553432941436768e-01 -1.649388223886489868e-01 5.228844285011291504e-02 1.745576858520507812e-01 -4.128265976905822754e-01 -9.496913291513919830e-03 1.780740469694137573e-01 1.254986226558685303e-01 1.797301769256591797e-01 9.678790345788002014e-03 -1.120606288313865662e-01 7.829888723790645599e-03 -9.358239918947219849e-02 -1.045452989637851715e-02 -1.058007180690765381e-01 1.129453107714653015e-01 1.567391455173492432e-01 2.044742405414581299e-01 -1.102342754602432251e-01 -3.734400570392608643e-01 1.212819144129753113e-01 2.864485681056976318e-01 -3.375280648469924927e-02
2.806806564331054688e-01 -1.274923980236053467e-01 4.121481254696846008e-02 -3.297687470912933350e-01 -3.537637293338775635e-01 7.510101795196533203e-02 2.263740003108978271e-01 -1.874527633190155029e-01 3.381899371743202209e-02 2.307136803865432739e-01 -1.321140974760055542e-01 2.003256082534790039e-01 1.728470921516418457e-01 -9.687579423189163208e-02 4.128064494580030441e-03 1.408701688051223755e-01 -3.546975925564765930e-02 2.631296217441558838e-01 -7.192222028970718384e-02 -1.793957501649856567e-01 -1.447499543428421021e-02 1.116755232214927673e-01 1.534209847450256348e-01 -6.242738664150238037e-02 -2.510058581829071045e-01 2.375275269150733948e-02 -1.569435894489288330e-01 -1.192767620086669922e-01 -3.647353351116180420e-01 1.441416293382644653e-01 -3.345188125967979431e-02 3.073850460350513458e-02
2.217468619346618652e-02 6.191374361515045166e-02 -3.383810445666313171e-02 -2.898550331592559814e-01 -2.393469959497451782e-01 -1.324346754699945450e-02 2.492163479328155518e-01 1.088732928037643433e-01 -1.938394904136657715e-01 -1.562358532100915909e-02 1.490096598863601685e-01 -3.602699637413024902e-01 2.091187685728073120e-01 1.442763656377792358e-01 -2.912612631916999817e-02 2.230768501758575439e-01 7.092120498418807983e-02 3.029501438140869141e-01 -1.199042983353137970e-02 1.456203013658523560e-01 4.384925216436386108e-02 -1.321322917938232422e-01 1.952409446239471436e-01 1.761883795261383057e-01 -4.643731191754341125e-02 -3.125757575035095215e-01 1.453779935836791992e-01 -1.237529590725898743e-01 -8.680909872055053711e-02 3.199138343334197998e-01 1.408875137567520142e-01 -3.708116710186004639e-02
2.608339190483093262e-01 5.275547504425048828e-02 -6.511618383228778839e-03 -2.778294980525970459e-01 -3.942734599113464355e-01 1.378687620162963867e-01 6.642149388790130615e-02 -8.765701949596405029e-02 -1.037600859999656677e-01 1.305070817470550537e-01 -2.449720650911331177e-01 8.621745742857456207e-03 -2.405942529439926147e-01 -2.496223002672195435e-01 9.764599800109863281e-02 1.442085951566696167e-01 -2.317948453128337860e-02 -3.188837692141532898e-02 8.951746672391891479e-02 -1.712276190519332886e-01 7.330732047557830811e-02 -3.068490624427795410e-01 3.037515655159950256e-02 -2.520530484616756439e-02 -5.701066926121711731e-02 -6.079239305108785629e-03 2.052302956581115723e-01 -3.744881153106689453e-01 -9.457273036241531372e-02 2.737583816051483154e-01 3.635508194565773010e-02 1.270921677350997925e-01
1.779274642467498779e-01 -4.732219502329826355e-03 3.965593501925468445e-02 -1.656889319419860840e-01 -1.831791996955871582e-01 -3.232373893260955811e-01 3.098694384098052979e-01 2.045693099498748779e-01 1.514186337590217590e-02 2.702296152710914612e-02 9.582769870758056641e-02 1.035694107413291931e-01 4.087177664041519165e-02 -8.615136891603469849e-02 -3.768269717693328857e-01 1.323931515216827393e-01 -1.185698732733726501e-01 -6.596019864082336426e-02 2.280697412788867950e-02 1.667300909757614136e-01 6.803359091281890869e-02 3.669131314381957054e-03 -1.056672930717468262e-01 -1.642329692840576172e-01 -2.934291660785675049e-01 -1.099523808807134628e-02 1.894591301679611206e-01 -2.096566110849380493e-01 -1.158227771520614624e-01 -2.150597125291824341e-01 2.646658122539520264e-01 -2.976689338684082031e-01
2.346308082342147827e-01 -3.899267911911010742e-01 -9.903596341609954834e-02 -4.188582301139831543e-01 -9.964727610349655151e-02 -1.405577659606933594e-01 2.632329165935516357e-01 7.650739699602127075e-02 -8.431509882211685181e-02 2.519058436155319214e-02 1.509574800729751587e-01 1.068398281931877136e-01 6.037217378616333008e-02 1.566402167081832886e-01 1.327256113290786743e-01 -6.806066632270812988e-02 6.396292895078659058e-02 4.330071806907653809e-02 1.936153769493103027e-01 -1.746793836355209351e-01 1.786731332540512085e-01 2.164390683174133301e-01 -5.039940774440765381e-02 8.812903426587581635e-03 -1.498643606901168823e-01 -1.140244752168655396e-01 -1.269394066184759140e-02 1.904744841158390045e-02 -1.341154873371124268e-01 1.717882975935935974e-02 2.823871374130249023e-01 -3.479726910591125488e-01
8.977481722831726074e-02 -3.750870004296302795e-02 9.468241780996322632e-02 -7.850658148527145386e-03 -6.635259836912155151e-02 -8.291438966989517212e-02 3.646367192268371582e-01 3.696657121181488037e-01 -1.153919771313667297e-01 -9.736744314432144165e-02 -2.025526016950607300e-01 -1.265995800495147705e-01 3.974764943122863770e-01 -1.476447135210037231e-01 -1.572773754596710205e-01 5.465863272547721863e-02 1.144074797630310059e-01 -2.353821843862533569e-01 7.765398174524307251e-02 -1.522993743419647217e-01 2.563104331493377686e-01 -7.635923475027084351e-02 5.605359375476837158e-02 -2.011304497718811035e-01 -2.919966727495193481e-02 -1.759269386529922485e-01 8.993089944124221802e-02 -3.478819727897644043e-01 -1.438744068145751953e-01 7.316952943801879883e-02 1.093661636114120483e-01 -3.858607634902000427e-02
2.057439684867858887e-01 2.773488759994506836e-01 -7.506942003965377808e-02 -2.646030485630035400e-01 -1.111229062080383301e-01 -1.073231771588325500e-01 1.429187357425689697e-01 3.344682045280933380e-03 -3.014715909957885742e-01 -1.444111019372940063e-01 -1.772263795137405396e-01 2.704500406980514526e-02 -2.449626922607421875e-01 -5.126399546861648560e-02 -9.162315726280212402e-02 1.567073315382003784e-01 -1.556401550769805908e-01 -1.176724284887313843e-01 1.021596416831016541e-01 1.502215862274169922e-01 -2.448528073728084564e-02 -7.588624430354684591e-05 -1.563650369644165039e-01 -4.748122766613960266e-03 -1.883983761072158813e-01 -9.349821507930755615e-02 1.463733762502670288e-01 4.066244885325431824e-02 -8.933705091476440430e-02 3.987376987934112549e-01 4.101846516132354736e-01 -1.504711508750915527e-01
3.269836604595184326e-01 1.788540333509445190e-01 3.553203642368316650e-01 -2.740067839622497559e-01 -4.912948235869407654e-02 6.249360367655754089e-02 2.420088499784469604e-01 -2.698871493339538574e-02 -8.069702237844467163e-02 1.162308547645807266e-02 -1.279990673065185547e-01 -9.236972779035568237e-02 -5.798253417015075684e-02 -1.444782912731170654e-01 7.858590781688690186e-02 2.638992667198181152e-01 1.174896582961082458e-01 1.629825085401535034e-01 4.191178083419799805e-02 -1.475372463464736938e-01 9.561914205551147461e-02 3.624530136585235596e-02 1.838730871677398682e-01 3.105209469795227051e-01 -1.571036316454410553e-02 -6.743360310792922974e-02 -1.292852014303207397e-01 -7.078392803668975830e-02 -2.650937624275684357e-02 3.909229636192321777e-01 2.786085605621337891e-01 1.678882725536823273e-02
2.600613236427307129e-01 -1.218900531530380249e-01 3.468323945999145508e-01 -1.896497756242752075e-01 -4.867465198040008545e-01 1.444956511259078979e-01 1.113575100898742676e-01 1.738768666982650757e-01 -5.249197781085968018e-02 3.332957923412322998e-01 1.854586787521839142e-02 -1.634421199560165405e-01 1.706204861402511597e-01 -1.408351361751556396e-01 -1.475964486598968506e-01 -1.892614550888538361e-02 1.221578791737556458e-01 6.647121161222457886e-02 1.204372495412826538e-01 -1.104966774582862854e-01 -7.171165198087692261e-03 -1.579261869192123413e-01 -9.071739763021469116e-02 1.187839731574058533e-01 -1.452385932207107544e-01 1.730003356933593750e-01 -1.413260996341705322e-01 -1.021762564778327942e-01 -6.600110977888107300e-02 2.585688531398773193e-01 1.622937247157096863e-02 5.028080940246582031e-02
-1.758926920592784882e-02 -3.863233625888824463e-01 6.432935595512390137e-02 -1.221277639269828796e-01 -2.395562529563903809e-01 3.739465028047561646e-02 1.694723963737487793e-01 -3.519389312714338303e-03 -2.282207757234573364e-01 -1.726411283016204834e-01 1.313252896070480347e-01 -9.842417389154434204e-02 7.739685475826263428e-02 -8.257313631474971771e-03 -1.891537606716156006e-01 1.330717951059341431e-01 -1.123340874910354614e-01 -1.325453221797943115e-01 9.083209931850433350e-02 -1.648370027542114258e-01 6.024909764528274536e-02 3.747513890266418457e-02 -1.732585728168487549e-01 9.347300231456756592e-02 6.076359003782272339e-02 -3.782024383544921875e-01 4.016034305095672607e-01 -5.934202671051025391e-02 5.240504816174507141e-02 2.575033605098724365e-01 2.923950552940368652e-01 -4.403430037200450897e-03
4.955006539821624756e-01 7.320104539394378662e-02 7.877127081155776978e-02 -2.248642742633819580e-01 -1.215567439794540405e-01 -2.248460240662097931e-02 9.304040670394897461e-02 -8.026697486639022827e-02 -1.358110457658767700e-01 9.063847362995147705e-02 -2.111995518207550049e-01 -2.810271270573139191e-02 8.281670510768890381e-03 -4.343283548951148987e-02 4.639534652233123779e-02 1.317595094442367554e-01 2.997810952365398407e-02 -8.167479932308197021e-02 4.222766309976577759e-02 -1.925561726093292236e-01 3.034891486167907715e-01 -3.123966455459594727e-01 1.183189898729324341e-01 5.770303308963775635e-02 -1.361950184218585491e-03 7.896666228771209717e-02 -1.000197604298591614e-01 -7.262278348207473755e-02 -3.424589037895202637e-01 2.806606292724609375e-01 -4.859201982617378235e-02 -3.083272576332092285e-01
2.097854577004909515e-02 -1.612122058868408203e-01 -3.415527567267417908e-02 -6.609062850475311279e-02 -1.824321448802947998e-01 -8.174940198659896851e-02 3.675423264503479004e-01 2.890881597995758057e-01 -3.034370392560958862e-02 6.588054820895195007e-03 -1.836323365569114685e-02 1.607459634542465210e-01 -3.090528771281242371e-02 -3.241821005940437317e-02 5.101851001381874084e-02 1.322467476129531860e-01 3.402382507920265198e-02 -2.500699460506439209e-01 7.121910154819488525e-02 -9.000738710165023804e-02 -2.519949376583099365e-01 -2.723406441509723663e-02 3.237111866474151611e-02 2.548182010650634766e-01 -1.482248604297637939e-01 -4.968615993857383728e-02 -1.618356704711914062e-01 -1.734557747840881348e-01 -1.225486546754837036e-01 2.190403938293457031e-01 3.732329308986663818e-01 -4.123919308185577393e-01
1.282932162284851074e-01 -1.930281370878219604e-01 -2.229614108800888062e-01 -2.459903247654438019e-02 4.964670166373252869e-02 -1.651448905467987061e-01 3.207759559154510498e-01 -5.100087448954582214e-02 1.643715351819992065e-01 1.728319823741912842e-01 -5.604692921042442322e-02 1.195647791028022766e-01 3.882337808609008789e-01 -3.890306353569030762e-01 -3.578053414821624756e-02 2.981856763362884521e-01 1.825924813747406006e-01 9.450737386941909790e-02 -1.309061050415039062e-01 -2.835114300251007080e-01 2.596928924322128296e-02 1.328489333391189575e-01 4.441605880856513977e-02 -1.541399117559194565e-02 -1.325849890708923340e-01 -3.841460496187210083e-02 -4.523944482207298279e-02 -9.419301897287368774e-02 -1.092891171574592590e-01 1.530780047178268433e-01 2.579596936702728271e-01 -4.385331645607948303e-02
2.638462483882904053e-01 -2.136095017194747925e-01 1.120306104421615601e-01 -1.514680236577987671e-01 -3.979111462831497192e-02 -3.962841928005218506e-01 1.980562359094619751e-01 2.060993015766143799e-01 -3.561041504144668579e-02 1.011313199996948242e-01 2.042863219976425171e-01 2.598306238651275635e-01 -4.178756847977638245e-02 -3.193083405494689941e-02 -1.771709024906158447e-01 5.321962013840675354e-02 -4.198501352220773697e-03 -3.972415998578071594e-02 5.456701293587684631e-02 2.177699357271194458e-01 1.025511026382446289e-01 -1.482410430908203125e-01 -1.317422837018966675e-01 -1.172320768237113953e-01 -1.652221381664276123e-01 1.089477911591529846e-01 1.992058008909225464e-01 -5.450940877199172974e-02 -9.888842701911926270e-02 2.407272458076477051e-01 2.412238866090774536e-01 -3.576013743877410889e-01
8.318860828876495361e-02 5.908827483654022217e-02 -2.057873830199241638e-02 -2.885391116142272949e-01 -2.566564679145812988e-01 -1.198579221963882446e-01 -3.954603523015975952e-02 -3.842848539352416992e-02 1.931386440992355347e-01 1.871182918548583984e-01 -9.102308750152587891e-02 9.290120005607604980e-02 1.828476041555404663e-01 -3.095257580280303955e-01 3.083819895982742310e-02 3.204560279846191406e-01 2.120651304721832275e-01 -1.134474668651819229e-02 1.455250531435012817e-01 3.636755794286727905e-02 3.946240991353988647e-03 -1.971080303192138672e-01 2.394156157970428467e-01 -5.193451792001724243e-02 -6.103069335222244263e-02 8.908498287200927734e-02 1.798206865787506104e-01 -2.922954224050045013e-02 -4.080092608928680420e-01 8.878667652606964111e-02 2.313883900642395020e-01 -2.475604861974716187e-01
-1.230445783585309982e-02 -7.294397056102752686e-02 -1.771319955587387085e-01 -1.687159538269042969e-01 -2.714306414127349854e-01 -9.277678094804286957e-03 3.267057240009307861e-02 1.480622030794620514e-02 -1.557604372501373291e-01 1.417169570922851562e-01 1.567029505968093872e-01 6.806781888008117676e-02 -1.554322987794876099e-01 -1.763871461153030396e-01 1.405935138463973999e-01 2.703601121902465820e-01 4.805558919906616211e-01 -1.741102524101734161e-02 2.149727428331971169e-03 2.411055378615856171e-02 -1.294405162334442139e-01 2.219439446926116943e-01 2.838200926780700684e-01 -9.508476406335830688e-02 -2.400862276554107666e-01 -1.319399029016494751e-01 8.157845586538314819e-02 -6.437316536903381348e-02 -2.416015230119228363e-02 2.888839244842529297e-01 -4.840733110904693604e-02 -2.798419594764709473e-01
1.791353225708007812e-01 3.053869307041168213e-02 8.376237004995346069e-02 -3.178222849965095520e-02 1.023401971906423569e-02 -3.524784743785858154e-01 1.156691461801528931e-01 -1.190956979990005493e-01 -1.975727379322052002e-01 3.583700954914093018e-02 -2.925123274326324463e-02 1.066403090953826904e-01 -6.473857164382934570e-02 -1.301201879978179932e-01 5.744086578488349915e-02 -2.699530124664306641e-02 -1.228951960802078247e-01 -1.263325214385986328e-01 -1.397530268877744675e-02 -2.600961327552795410e-01 2.936020120978355408e-02 -1.717449128627777100e-01 1.407691389322280884e-01 2.114654630422592163e-01 -5.005834698677062988e-01 5.501034855842590332e-02 1.433465443551540375e-02 -2.407718598842620850e-01 -2.138661742210388184e-01 4.128870368003845215e-01 7.342080026865005493e-02 -4.640577360987663269e-02
-1.336674541234970093e-01 -9.251196682453155518e-02 -8.041892200708389282e-03 -4.060801267623901367e-01 -1.670832335948944092e-01 7.009002566337585449e-02 3.916167318820953369e-01 -1.664491891860961914e-01 -3.030727151781320572e-03 1.453016884624958038e-02 1.554652396589517593e-02 -6.696225702762603760e-02 3.685233294963836670e-01 -2.651027441024780273e-01 -6.989423930644989014e-02 1.096006333827972412e-01 2.887029945850372314e-01 1.463813055306673050e-02 1.528855413198471069e-01 -1.711650639772415161e-01 -1.195889487862586975e-01 -1.556379050016403198e-01 -5.291707068681716919e-02 -1.680967211723327637e-01 -1.997188925743103027e-01 1.139758825302124023e-01 8.959123492240905762e-02 -2.210181504487991333e-01 -1.534929573535919189e-01 1.364401727914810181e-01 -2.935328334569931030e-02 -9.038898348808288574e-02
1.949259787797927856e-01 -4.255659133195877075e-02 2.422851175069808960e-01 -3.399116918444633484e-02 -1.555540710687637329e-01 -3.013592362403869629e-01 -2.340827882289886475e-02 2.950758039951324463e-01 -9.014409780502319336e-02 -4.909858852624893188e-02 4.943067580461502075e-02 1.852848827838897705e-01 -8.578787557780742645e-03 -1.369476169347763062e-01 -4.572135955095291138e-02 4.659594967961311340e-03 -1.757883429527282715e-01 -1.195261478424072266e-01 1.539279818534851074e-01 -3.844042122364044189e-02 2.547898590564727783e-01 1.610502302646636963e-01 2.106236219406127930e-01 4.891074076294898987e-02 -2.394895628094673157e-02 -3.087832406163215637e-02 1.159481480717658997e-01 -1.861117035150527954e-01 -9.299305826425552368e-02 3.072706460952758789e-01 4.892861843109130859e-01 -1.714954376220703125e-01
2.325769662857055664e-01 -1.199823543429374695e-01 1.413204222917556763e-01 -3.366501256823539734e-02 -1.546008139848709106e-01 -2.588689625263214111e-01 -4.773352295160293579e-02 3.292287513613700867e-02 -7.263730466365814209e-02 -1.788392364978790283e-01 -3.467690944671630859e-02 2.319804877042770386e-01 -6.330227851867675781e-02 -1.292061060667037964e-01 8.127164095640182495e-02 -1.215305477380752563e-01 -5.907058715820312500e-02 9.559234976768493652e-02 2.118881642818450928e-01 -1.457545012235641479e-01 -1.123087257146835327e-01 -2.248046547174453735e-01 1.146112829446792603e-01 6.331560015678405762e-02 -3.680361807346343994e-01 -1.473608762025833130e-01 3.253958523273468018e-01 -1.622172296047210693e-01 -3.074620366096496582e-01 3.030952215194702148e-01 4.415816068649291992e-02 -2.121363282203674316e-01
8.554942905902862549e-02 1.492965370416641235e-01 -3.476396948099136353e-02 -1.850490868091583252e-01 -2.262795120477676392e-01 2.451625466346740723e-02 3.100930750370025635e-01 8.036427199840545654e-02 -3.131232857704162598e-01 -7.454863190650939941e-02 6.916478276252746582e-02 -2.357680499553680420e-01 -3.657722771167755127e-01 -1.875123977661132812e-01 -4.594059661030769348e-03 1.649309843778610229e-01 3.829238563776016235e-02 -7.734851539134979248e-02 9.542571753263473511e-02 4.588934127241373062e-03 3.928762394934892654e-03 -8.243608288466930389e-03 -3.397388458251953125e-01 -9.536433033645153046e-03 3.330259025096893311e-02 -3.117009997367858887e-01 7.060834020376205444e-02 -2.649557590484619141e-01 -1.777803748846054077e-01 2.584874033927917480e-01 -6.562171876430511475e-02 -1.096290424466133118e-01
1.958650350570678711e-02 -3.053634762763977051e-01 -1.227938681840896606e-01 -3.717566132545471191e-01 -2.512170076370239258e-01 -1.893980801105499268e-01 4.509217441082000732e-01 1.155774816870689392e-01 -1.542772054672241211e-01 1.872905492782592773e-01 1.529839634895324707e-01 7.953106611967086792e-02 5.385671555995941162e-02 2.350024878978729248e-02 1.528459191322326660e-01 -6.585363298654556274e-02 3.575760498642921448e-02 -1.255056113004684448e-01 1.546297669410705566e-01 -3.854577615857124329e-02 -5.279380083084106445e-02 1.450242400169372559e-01 5.651804152876138687e-03 -1.666803210973739624e-01 -6.786975264549255371e-02 1.413338184356689453e-01 1.218261197209358215e-01 -1.307278871536254883e-01 -3.581086546182632446e-02 2.891276590526103973e-02 2.001387327909469604e-01 -3.534280955791473389e-01
3.149218857288360596e-01 -4.013011157512664795e-01 2.284217439591884613e-02 -1.426662057638168335e-01 -3.387247920036315918e-01 -8.638682961463928223e-02 2.885037362575531006e-01 -1.507762819528579712e-01 -6.385228037834167480e-02 6.229403242468833923e-02 7.621377706527709961e-02 1.661582142114639282e-01 4.217046499252319336e-02 -5.336695164442062378e-02 -2.908510621637105942e-03 6.339024007320404053e-02 2.605003304779529572e-02 1.080439910292625427e-01 1.495035141706466675e-01 -4.872774332761764526e-02 1.083495095372200012e-01 1.264997124671936035e-01 2.951624095439910889e-01 -7.938481867313385010e-02 3.693992272019386292e-02 -2.307396680116653442e-01 -4.076207429170608521e-02 3.753598406910896301e-02 -2.691049575805664062e-01 -3.930655773729085922e-03 3.073057532310485840e-01 -2.406765967607498169e-01
2.330561280250549316e-01 9.114661067724227905e-02 1.144556924700737000e-01 -1.761624217033386230e-01 -3.187279105186462402e-01 -2.532322704792022705e-01 2.093615382909774780e-01 4.816551133990287781e-02 -2.388452589511871338e-01 2.129329890012741089e-01 2.271680533885955811e-02 -1.585085242986679077e-01 1.264202594757080078e-01 -6.930603086948394775e-02 -3.804714977741241455e-01 1.344971954822540283e-01 -7.098038494586944580e-02 6.103533878922462463e-02 -1.051005274057388306e-01 -9.613689780235290527e-02 1.127959862351417542e-01 2.183311581611633301e-01 1.286273747682571411e-01 -2.302675843238830566e-01 9.601470082998275757e-02 4.976160451769828796e-02 4.024942964315414429e-02 -3.443404734134674072e-01 1.023610606789588928e-01 2.172408103942871094e-01 -2.222711406648159027e-02 -1.437125205993652344e-01
1.935353726148605347e-01 -1.206507813185453415e-02 4.862040653824806213e-02 -2.304946780204772949e-01 2.579437941312789917e-02 -9.141912311315536499e-02 3.241015970706939697e-01 1.127234194427728653e-02 3.933563828468322754e-02 -1.223304346203804016e-01 2.215750813484191895e-01 -8.084080368280410767e-02 2.647815048694610596e-01 -9.205900132656097412e-02 -3.695269301533699036e-02 3.020258247852325439e-01 2.501141466200351715e-02 -1.102068349719047546e-01 1.208737641572952271e-01 -2.440581172704696655e-01 4.936661571264266968e-02 -1.075647026300430298e-01 2.140308022499084473e-01 -1.273691952228546143e-01 -1.533254887908697128e-02 1.905452013015747070e-01 2.392572015523910522e-01 9.267184138298034668e-02 -3.690085113048553467e-01 1.452112346887588501e-01 3.166102468967437744e-01 -1.629347354173660278e-01
9.903196245431900024e-02 -2.923993580043315887e-02 -1.579254120588302612e-01 -2.193368971347808838e-01 1.070122793316841125e-01 -4.141030088067054749e-02 3.222977221012115479e-01 -3.716193884611129761e-02 -1.234529837965965271e-01 -7.279331982135772705e-02 7.251399755477905273e-02 1.074657738208770752e-01 2.384190708398818970e-01 -1.692574322223663330e-01 -8.266564458608627319e-02 1.670696586370468140e-02 2.519053220748901367e-02 2.443129569292068481e-02 5.199714750051498413e-02 -2.711106836795806885e-01 1.134925149381160736e-02 -7.108782976865768433e-02 1.393224596977233887e-01 -1.203056611120700836e-02 -1.465921103954315186e-01 1.571312695741653442e-01 3.860785365104675293e-01 8.347509056329727173e-02 -4.454287588596343994e-01 2.167457342147827148e-01 1.907141357660293579e-01 -2.859697639942169189e-01
1.257686614990234375e-01 -6.031077355146408081e-02 9.719587117433547974e-02 -1.049802824854850769e-01 -8.912665396928787231e-02 -1.437973380088806152e-01 1.709625720977783203e-01 1.419139057397842407e-01 2.001242041587829590e-01 1.513836383819580078e-01 3.716446086764335632e-02 -2.376213669776916504e-01 -1.234927326440811157e-01 -1.490759253501892090e-01 7.086136192083358765e-02 6.353279948234558105e-02 3.344267234206199646e-02 2.696006931364536285e-02 -3.595640361309051514e-01 -3.513621538877487183e-02 -1.052816864103078842e-02 -1.777908354997634888e-01 -5.933689698576927185e-02 7.864353805780410767e-02 -3.619272112846374512e-01 -2.637161314487457275e-01 -1.290185600519180298e-01 7.619768381118774414e-02 -3.283245265483856201e-01 3.537526428699493408e-01 2.866773605346679688e-01 -5.330019071698188782e-02
-5.468457471579313278e-03 2.335301600396633148e-02 1.040208265185356140e-01 -2.543051540851593018e-01 -1.168310791254043579e-01 1.338908728212118149e-02 2.919216156005859375e-01 -8.609785139560699463e-02 -9.514572471380233765e-02 -3.713652789592742920e-01 6.893177330493927002e-02 4.540171008557081223e-03 1.496997028589248657e-01 -1.013828516006469727e-01 -5.610096454620361328e-02 2.263673096895217896e-01 4.908516258001327515e-02 9.234134852886199951e-02 1.346791088581085205e-01 2.306400090456008911e-01 1.064160540699958801e-01 1.357119381427764893e-01 -9.317962080240249634e-02 2.099948823451995850e-01 -2.707701027393341064e-01 -1.232749000191688538e-01 -2.944396249949932098e-02 -3.678039610385894775e-01 -1.776589304208755493e-01 2.857260406017303467e-01 2.473641932010650635e-01 1.217187568545341492e-01
2.820857614278793335e-02 -1.590964347124099731e-01 1.087923943996429443e-01 -1.197133213281631470e-01 -1.879475265741348267e-02 -1.919461339712142944e-01 2.691922783851623535e-01 -1.817690581083297729e-01 -2.740911245346069336e-01 -9.421145170927047729e-02 1.177706271409988403e-01 -2.340468019247055054e-02 6.997607648372650146e-02 -4.599844571202993393e-03 -1.082247570157051086e-01 -1.988766789436340332e-01 -1.415512617677450180e-02 1.877982914447784424e-01 5.035417154431343079e-03 3.391885757446289062e-02 -2.932934463024139404e-01 -1.650991141796112061e-01 1.293750852346420288e-02 9.621590375900268555e-02 -1.281215697526931763e-01 -7.371869683265686035e-02 2.506349086761474609e-01 -4.555553197860717773e-01 -2.059378176927566528e-01 2.378947585821151733e-01 8.390764892101287842e-02 -3.046830296516418457e-01
-1.408150941133499146e-01 -2.497891932725906372e-01 2.290331721305847168e-01 -1.813573092222213745e-01 -3.228019773960113525e-01 -2.773050032556056976e-02 3.186782449483871460e-02 2.143124341964721680e-01 -9.903878672048449516e-04 9.898384660482406616e-02 2.578273117542266846e-01 -1.648555696010589600e-01 6.868536025285720825e-02 -6.601575762033462524e-02 1.708531975746154785e-01 1.164198890328407288e-01 -2.466244250535964966e-02 -1.514031887054443359e-01 3.131530806422233582e-02 4.946720600128173828e-02 -5.356812477111816406e-02 -1.535139977931976318e-01 3.938055597245693207e-03 1.748719513416290283e-01 -2.466006428003311157e-01 -3.371414840221405029e-01 3.643624782562255859e-01 -1.351696848869323730e-01 -2.993166819214820862e-02 3.321709632873535156e-01 4.591699689626693726e-02 4.902753978967666626e-02
4.961814731359481812e-02 6.426913663744926453e-03 1.464446336030960083e-01 8.738821744918823242e-02 -4.286599159240722656e-01 5.792909115552902222e-02 2.158517390489578247e-01 9.536274522542953491e-02 -1.707005053758621216e-01 9.089199826121330261e-03 1.720882654190063477e-01 -1.631848514080047607e-01 2.373662889003753662e-01 -5.425774306058883667e-02 9.993116557598114014e-02 3.570606932044029236e-02 1.575733572244644165e-01 -2.528573572635650635e-01 2.512270212173461914e-01 1.028142869472503662e-01 2.614855170249938965e-01 -1.109854429960250854e-01 2.079339772462844849e-01 -1.181297525763511658e-01 -9.373208880424499512e-02 -1.658348888158798218e-01 3.717624768614768982e-02 -9.879665076732635498e-02 -1.917979866266250610e-01 9.974510967731475830e-02 4.009091854095458984e-01 -1.199212446808815002e-01
5.042131617665290833e-02 -3.244416117668151855e-01 7.671727798879146576e-04 -2.063922397792339325e-02 -3.202607333660125732e-01 -1.903176903724670410e-01 3.212431371212005615e-01 -2.209251970052719116e-01 -1.093956530094146729e-01 1.309137940406799316e-01 -6.565506756305694580e-02 1.398781388998031616e-01 1.434400910511612892e-03 -9.095381200313568115e-02 1.576785445213317871e-01 2.605537474155426025e-01 8.702690899372100830e-02 1.032688170671463013e-01 2.313755005598068237e-01 -4.273237660527229309e-02 3.626341745257377625e-02 7.154634594917297363e-02 3.711854666471481323e-02 -7.095502316951751709e-02 -2.642830610275268555e-01 -3.744372129440307617e-01 1.230291798710823059e-01 6.607411801815032959e-02 -3.785274177789688110e-02 4.779453948140144348e-02 3.565078079700469971e-01 -1.254521403461694717e-02
4.631993919610977173e-02 1.230526566505432129e-01 5.486547481268644333e-03 -3.073412775993347168e-01 -3.873995840549468994e-01 -8.453740179538726807e-02 2.955015003681182861e-01 3.944570571184158325e-02 -1.462417542934417725e-01 1.037981137633323669e-01 1.287855505943298340e-01 1.437871903181076050e-01 2.443884462118148804e-01 -3.417489230632781982e-01 -1.110695898532867432e-01 6.639549136161804199e-02 1.468205749988555908e-01 1.135503873229026794e-01 4.947431012988090515e-02 1.110255997627973557e-02 -7.766842097043991089e-02 -1.871276646852493286e-01 2.616445720195770264e-01 -1.492257695645093918e-02 1.014804616570472717e-01 2.490934729576110840e-01 1.266952753067016602e-01 -1.487670242786407471e-01 -2.849830985069274902e-01 7.113876938819885254e-02 -5.982744693756103516e-02 -1.797286272048950195e-01
2.237144559621810913e-01 1.078395247459411621e-01 3.026236593723297119e-01 -2.149056084454059601e-02 -1.573618203401565552e-01 4.338382929563522339e-02 2.649055421352386475e-01 1.945259720087051392e-01 -3.438716828823089600e-01 1.346043944358825684e-01 -1.364216804504394531e-01 1.000484973192214966e-01 -1.140711307525634766e-01 -1.454702019691467285e-01 4.579227417707443237e-02 8.515985310077667236e-02 1.448588520288467407e-01 7.861395925283432007e-02 1.045759543776512146e-01 -3.283063471317291260e-01 1.587863266468048096e-02 -7.634043693542480469e-02 6.811545044183731079e-02 5.688104033470153809e-02 2.218749374151229858e-03 -4.517371207475662231e-02 -4.162276163697242737e-02 1.109801754355430603e-01 -1.562251001596450806e-01 3.943545222282409668e-01 3.422743380069732666e-01 1.734962165355682373e-01
2.592318952083587646e-01 -9.304741770029067993e-02 -2.603669166564941406e-01 -3.094928860664367676e-01 -1.738882213830947876e-01 5.434450134634971619e-02 1.716512590646743774e-01 1.856783777475357056e-01 -1.250516772270202637e-01 3.527511656284332275e-02 3.982125781476497650e-03 -8.448651432991027832e-02 -1.776110082864761353e-01 -4.619656130671501160e-02 1.915008411742746830e-03 2.401841729879379272e-01 2.485873699188232422e-01 -1.802680641412734985e-01 7.959250360727310181e-02 -1.961539089679718018e-01 1.111955940723419189e-02 2.247992306947708130e-01 3.592088520526885986e-01 -1.087474375963211060e-01 1.963590830564498901e-02 1.269599497318267822e-01 1.003761067986488342e-01 3.327912837266921997e-02 -3.229891061782836914e-01 2.653991580009460449e-01 1.217567920684814453e-01 -1.165131945163011551e-02
-9.874014556407928467e-02 -1.879328936338424683e-01 -2.177383750677108765e-01 -1.809093058109283447e-01 -3.130452930927276611e-01 2.725711092352867126e-02 4.341502189636230469e-01 9.392096847295761108e-02 -1.294420808553695679e-01 3.156221508979797363e-01 -2.119998931884765625e-01 -3.660978004336357117e-02 -6.676034629344940186e-02 -3.428610563278198242e-01 -9.840290993452072144e-03 1.108813285827636719e-01 9.662354737520217896e-02 1.989488899707794189e-01 1.759980022907257080e-01 -8.058652281761169434e-02 1.263584494590759277e-01 -1.744704246520996094e-01 -7.490210235118865967e-02 8.931168168783187866e-02 -9.329002350568771362e-02 -2.347288727760314941e-01 7.255049794912338257e-02 5.838320031762123108e-02 1.357335746288299561e-01 2.080412656068801880e-01 -3.346030041575431824e-02 3.155696205794811249e-03
2.727097570896148682e-01 -2.210850715637207031e-01 1.720539927482604980e-01 -3.210269212722778320e-01 -3.168684244155883789e-01 -1.274902522563934326e-01 2.339014858007431030e-01 -9.274752810597419739e-03 -5.263508856296539307e-02 8.083966677077114582e-04 -1.012260280549526215e-02 1.385958343744277954e-01 -2.261261940002441406e-01 -1.247580572962760925e-01 -9.060736745595932007e-02 1.281044036149978638e-01 -7.176450639963150024e-02 -3.205198645591735840e-01 6.846162676811218262e-02 -1.218152716755867004e-01 -2.051159553229808807e-02 -6.335540860891342163e-02 -2.875764667987823486e-02 -9.042414277791976929e-02 1.027538850903511047e-01 -2.396916151046752930e-01 3.589219180867075920e-03 -1.839908957481384277e-01 1.397202163934707642e-01 -1.297792652621865273e-03 9.044352918863296509e-02 -4.345198571681976318e-01
1.985378563404083252e-01 1.767842471599578857e-02 2.918493151664733887e-01 -1.290406286716461182e-01 -2.763603813946247101e-02 -4.532478284090757370e-03 2.436201721429824829e-01 2.107827365398406982e-01 -2.030466347932815552e-01 -1.974634081125259399e-01 -3.084038794040679932e-01 -4.551589954644441605e-03 2.306399345397949219e-01 -2.087081521749496460e-01 -1.002707034349441528e-01 1.981596276164054871e-02 3.113344311714172363e-01 -4.670259356498718262e-02 -8.355422317981719971e-02 3.322778269648551941e-02 7.817127555608749390e-02 1.831149756908416748e-01 5.841151252388954163e-02 -1.452637016773223877e-01 -1.261603832244873047e-01 -4.103344678878784180e-02 3.058078885078430176e-01 -2.819221019744873047e-01 -1.271916776895523071e-01 2.515178322792053223e-01 1.674178391695022583e-01 4.366480186581611633e-02
1.778222322463989258e-01 -7.470623403787612915e-02 -4.679997637867927551e-02 -2.738158404827117920e-01 -6.875707954168319702e-02 7.988831959664821625e-03 1.214241981506347656e-01 3.046499751508235931e-02 2.416852675378322601e-02 2.878611087799072266e-01 5.966873466968536377e-02 -1.379063427448272705e-01 -1.130165159702301025e-01 -2.581076622009277344e-01 -2.018571645021438599e-01 -1.092063412070274353e-01 6.004501134157180786e-02 1.391355097293853760e-01 -3.162817358970642090e-01 -1.372805535793304443e-01 2.919351458549499512e-01 -1.740645766258239746e-01 5.889135971665382385e-02 1.267996281385421753e-01 -2.336472570896148682e-01 -3.274962007999420166e-01 -2.592194080352783203e-01 -4.181918874382972717e-02 -5.222014337778091431e-02 1.731187999248504639e-01 2.682554423809051514e-01 -1.213130205869674683e-01
1.885240823030471802e-01 -2.634704299271106720e-02 -7.029853761196136475e-02 -3.495257496833801270e-01 4.440857737790793180e-04 -1.296141147613525391e-01 5.038661882281303406e-02 1.534696295857429504e-02 -3.732943236827850342e-01 -3.106041811406612396e-02 -1.657760441303253174e-01 -4.434948042035102844e-02 1.371274143457412720e-01 -9.946192800998687744e-02 -3.431582078337669373e-02 9.133599698543548584e-02 7.479275763034820557e-02 4.069239497184753418e-01 3.863690420985221863e-03 -1.020775511860847473e-01 3.499562144279479980e-01 -1.342746168375015259e-01 1.270834952592849731e-01 -4.933279007673263550e-02 -1.902586072683334351e-01 -6.458612531423568726e-02 3.543728590011596680e-02 -1.246820911765098572e-01 -1.969656050205230713e-01 2.994449436664581299e-01 2.210502624511718750e-01 1.841354817152023315e-01
6.419955939054489136e-02 -6.055217236280441284e-02 -8.931918442249298096e-02 -1.915791332721710205e-01 -8.874435722827911377e-02 -2.590435743331909180e-01 7.295329868793487549e-02 1.077214032411575317e-01 -3.658199310302734375e-01 -1.247935667634010315e-01 -1.726832091808319092e-01 -9.946402162313461304e-02 1.986226588487625122e-01 9.328437590738758445e-05 -1.905161701142787933e-02 1.006416678428649902e-01 -2.449403516948223114e-02 3.288706541061401367e-01 2.859425963833928108e-03 -5.455766618251800537e-02 3.319976925849914551e-01 6.274898536503314972e-03 3.828627616167068481e-02 -2.487936615943908691e-02 -4.532787501811981201e-01 -1.410516351461410522e-01 1.730996519327163696e-01 4.120673984289169312e-03 -2.877484261989593506e-01 1.353709399700164795e-01 1.218607798218727112e-01 1.455124914646148682e-01
4.946459531784057617e-01 1.705414615571498871e-02 -8.148825913667678833e-02 -8.070112764835357666e-02 -2.686195671558380127e-01 2.993218898773193359e-01 1.380667649209499359e-02 1.113711893558502197e-01 1.455856207758188248e-02 1.627439111471176147e-01 -1.128195300698280334e-01 4.319672286510467529e-02 -3.119195997714996338e-02 -1.773397177457809448e-01 5.512373149394989014e-02 3.668606281280517578e-01 1.374775916337966919e-01 -9.851939231157302856e-02 1.612026840448379517e-01 2.167527750134468079e-02 4.947225749492645264e-02 -1.115588843822479248e-01 -3.214802965521812439e-02 -1.578365117311477661e-01 -2.484263628721237183e-01 -1.264845393598079681e-02 -7.664093375205993652e-02 -2.318303138017654419e-01 -2.645274996757507324e-01 2.349800914525985718e-01 1.046603620052337646e-01 -5.155342817306518555e-02
-9.707405418157577515e-02 -2.003982104361057281e-02 -5.493769049644470215e-02 -1.563674807548522949e-01 -1.880278140306472778e-01 -3.157388567924499512e-01 6.112831830978393555e-02 -9.527824074029922485e-02 -2.082987576723098755e-01 2.494645565748214722e-01 -1.634614355862140656e-02 -3.028363883495330811e-01 5.250489711761474609e-02 -1.547588706016540527e-01 1.568193547427654266e-02 -6.519855465739965439e-03 2.989199459552764893e-01 1.675937473773956299e-01 -2.281657010316848755e-01 -3.104293942451477051e-01 1.254510283470153809e-01 -5.905230715870857239e-02 -5.744493007659912109e-02 -9.927695989608764648e-02 -1.322403550148010254e-01 -2.890232801437377930e-01 2.350229024887084961e-01 -2.352006919682025909e-02 -2.943931818008422852e-01 1.546516567468643188e-01 -2.075543859973549843e-03 -1.568600088357925415e-01
3.419840633869171143e-01 -1.462695747613906860e-01 -1.978175714612007141e-02 -4.930453598499298096e-01 -5.851431190967559814e-02 1.980630308389663696e-01 1.278816610574722290e-01 2.594625651836395264e-01 1.272047162055969238e-01 3.191018998622894287e-01 2.173906564712524414e-01 -2.671165391802787781e-02 -1.243603974580764771e-01 -1.523576825857162476e-01 -1.466510742902755737e-01 1.107672154903411865e-01 1.473204493522644043e-01 -1.587724238634109497e-01 2.375535294413566589e-02 1.570231467485427856e-01 1.188571155071258545e-01 1.264256332069635391e-02 9.798964112997055054e-02 8.896097540855407715e-02 -1.720291934907436371e-02 9.221418201923370361e-02 -4.713368788361549377e-02 -2.302519828081130981e-01 -2.231760323047637939e-01 1.355676501989364624e-01 -6.141065806150436401e-02 -1.160865798592567444e-01
2.430990040302276611e-01 -2.746176123619079590e-01 1.889929734170436859e-02 -9.346043318510055542e-02 -5.239227414131164551e-01 8.598647266626358032e-02 1.638267487287521362e-01 -1.206834390759468079e-01 -2.114643901586532593e-01 -2.682444825768470764e-02 -8.069500327110290527e-02 -1.703123301267623901e-01 1.504449844360351562e-01 -1.206315234303474426e-01 -9.409705549478530884e-02 -1.956648081541061401e-01 -9.189203381538391113e-02 2.787096239626407623e-02 -7.692813873291015625e-02 -1.400407850742340088e-01 7.288273423910140991e-02 -2.284763902425765991e-01 -2.598001658916473389e-01 7.765132188796997070e-02 -1.342310011386871338e-01 8.463890291750431061e-03 1.292963027954101562e-01 -1.375029236078262329e-01 1.141329184174537659e-01 2.697980403900146484e-01 1.556332707405090332e-01 1.956570297479629517e-01
-3.118625655770301819e-02 4.255307093262672424e-02 -2.526081502437591553e-01 -1.527503877878189087e-01 -1.185771822929382324e-01 1.147584170103073120e-01 2.888739109039306641e-01 4.970391839742660522e-02 -1.398771703243255615e-01 1.713937819004058838e-01 1.118946820497512817e-01 5.753984674811363220e-02 4.911693558096885681e-02 -2.917542159557342529e-01 -2.524690628051757812e-01 4.711414873600006104e-02 1.978231817483901978e-01 2.294740229845046997e-01 5.705813691020011902e-02 5.951443687081336975e-02 5.055871009826660156e-01 -8.794519305229187012e-02 -6.234366446733474731e-02 7.198381423950195312e-02 8.879882842302322388e-02 -2.236166149377822876e-01 -1.054156050086021423e-01 -1.502033472061157227e-01 -1.532923728227615356e-01 1.878043264150619507e-01 1.692392081022262573e-01 -1.693319678306579590e-01
1.580188721418380737e-01 1.162861660122871399e-01 -2.126444429159164429e-01 -2.067351341247558594e-02 -1.117114126682281494e-01 1.506818681955337524e-01 2.091106474399566650e-01 2.374689094722270966e-02 -1.880956441164016724e-01 2.260646224021911621e-01 8.901280164718627930e-02 5.872968584299087524e-02 3.664217591285705566e-01 -1.973984539508819580e-01 -8.819968253374099731e-02 2.776820957660675049e-01 4.577414318919181824e-02 2.442570477724075317e-01 4.051249474287033081e-02 -1.365875154733657837e-01 2.761848457157611847e-02 -2.519426047801971436e-01 -1.166101992130279541e-01 -1.159525141119956970e-01 1.332192718982696533e-01 -2.499586194753646851e-01 -1.432011369615793228e-02 -2.392701208591461182e-01 -1.613016277551651001e-01 3.203091025352478027e-01 2.015279084444046021e-01 -1.285183243453502655e-02
-3.493229299783706665e-02 -1.087341308593750000e-01 -3.082624673843383789e-01 -4.752506315708160400e-01 -1.580791175365447998e-01 -2.177359163761138916e-01 -6.596606969833374023e-02 -6.670279800891876221e-02 6.384216714650392532e-03 3.126950934529304504e-02 5.546920374035835266e-02 -1.626410037279129028e-01 1.375206261873245239e-01 -1.539761573076248169e-01 1.251649111509323120e-01 -1.260275952517986298e-02 -5.832634493708610535e-02 5.966988950967788696e-02 2.818678617477416992e-01 -1.401637047529220581e-01 -2.147862464189529419e-01 -2.050314545631408691e-01 -4.143843427300453186e-02 -7.106774020940065384e-03 -2.313506752252578735e-01 -1.690078675746917725e-01 2.630616426467895508e-01 -7.763521373271942139e-02 -9.777829051017761230e-02 2.389488816261291504e-01 2.567511200904846191e-01 9.992852807044982910e-02
1.895266175270080566e-01 1.121560931205749512e-01 1.457772403955459595e-01 5.829243920743465424e-03 -9.004832804203033447e-02 -1.475461572408676147e-01 1.686155349016189575e-01 2.345403730869293213e-01 -9.432073682546615601e-02 -2.682049274444580078e-01 -6.683280691504478455e-03 -9.183075278997421265e-02 6.125594303011894226e-02 2.969027124345302582e-02 -1.608134061098098755e-01 2.000635303556919098e-02 -3.553419932723045349e-02 -6.433818489313125610e-02 1.004969142377376556e-02 -2.202468812465667725e-01 -5.890102311968803406e-02 -7.421191781759262085e-02 -1.143803969025611877e-01 2.598900794982910156e-01 -4.739427268505096436e-01 -8.925107866525650024e-02 2.067977041006088257e-01 -2.973944544792175293e-01 -1.147825568914413452e-01 2.988259196281433105e-01 1.345234811305999756e-01 -2.621351778507232666e-01
2.795582413673400879e-01 -6.490211933851242065e-02 -2.012968957424163818e-01 3.753558546304702759e-02 -3.331870138645172119e-01 -1.744607090950012207e-01 2.252058386802673340e-01 -1.682322919368743896e-01 1.320298612117767334e-01 9.900180250406265259e-02 2.973590278998017311e-03 2.256417870521545410e-01 1.378598362207412720e-01 -4.893955290317535400e-01 3.738610073924064636e-02 -1.570957750082015991e-01 9.360800497233867645e-03 -6.688638031482696533e-02 1.825134456157684326e-02 -3.934197500348091125e-02 1.893740743398666382e-01 8.964648097753524780e-02 7.147946860641241074e-03 8.764345198869705200e-03 5.155628547072410583e-02 2.027365192770957947e-02 3.338707610964775085e-02 -2.303902953863143921e-01 -3.749966621398925781e-01 1.924418509006500244e-01 2.000105008482933044e-02 -8.185467869043350220e-02
1.278064548969268799e-01 9.949488937854766846e-02 7.720132172107696533e-02 -1.373665928840637207e-01 -3.363533616065979004e-01 -1.236028149724006653e-01 2.257160693407058716e-01 1.516855061054229736e-01 -1.085711419582366943e-01 1.331493407487869263e-01 -2.644682116806507111e-02 -2.759069800376892090e-01 2.570625245571136475e-01 -2.124128043651580811e-01 -2.720028758049011230e-01 9.234621375799179077e-02 -1.515172868967056274e-01 1.787515431642532349e-01 -2.354423142969608307e-02 1.417912542819976807e-01 4.073329269886016846e-02 1.113288477063179016e-01 1.576749682426452637e-01 1.706411093473434448e-01 -2.055070698261260986e-01 3.214745596051216125e-02 -1.668973267078399658e-01 -4.330959320068359375e-01 3.290687128901481628e-02 -3.449498210102319717e-03 1.337935328483581543e-01 -1.588213592767715454e-01
9.640005975961685181e-02 1.200140193104743958e-01 -8.888840675354003906e-02 -3.626103103160858154e-01 -2.579522728919982910e-01 1.824913173913955688e-01 1.274592708796262741e-02 1.368994563817977905e-01 -3.451678529381752014e-02 1.417101770639419556e-01 -1.836982369422912598e-01 5.654792860150337219e-02 3.616155311465263367e-02 -1.465919911861419678e-01 7.089822739362716675e-02 2.630633711814880371e-01 2.203782647848129272e-01 -1.934015899896621704e-01 -4.183506965637207031e-02 -3.375248312950134277e-01 -6.524712592363357544e-02 4.868232458829879761e-02 1.324650943279266357e-01 -1.934628486633300781e-01 -2.927297651767730713e-01 -1.044396162033081055e-01 -1.133318692445755005e-01 -1.923463493585586548e-01 -2.842777073383331299e-01 2.452680915594100952e-01 1.081158965826034546e-01 -2.415720932185649872e-02
3.390290737152099609e-01 -1.196978315711021423e-01 4.292377457022666931e-02 -1.108909696340560913e-01 -1.692635007202625275e-02 -1.644936650991439819e-01 2.623832523822784424e-01 2.484649978578090668e-02 -1.084535345435142517e-01 1.462535146856680512e-05 3.221897184848785400e-01 1.514979153871536255e-01 3.880391120910644531e-01 -2.990635037422180176e-01 -1.716028004884719849e-01 5.226674675941467285e-02 4.094283282756805420e-02 3.484792076051235199e-03 2.530659921467304230e-02 -2.470232695341110229e-01 1.169847603887319565e-02 -2.721021510660648346e-02 1.948881894350051880e-01 -1.825339160859584808e-02 -3.988698124885559082e-02 2.547397911548614502e-01 1.119594201445579529e-01 -9.307146072387695312e-02 -2.752484381198883057e-01 2.813021540641784668e-01 2.026477456092834473e-02 5.956401303410530090e-02
3.474194407463073730e-01 -3.768617659807205200e-02 -1.555337756872177124e-01 -7.033225893974304199e-02 -1.492496728897094727e-01 2.387230694293975830e-01 4.587225914001464844e-01 -1.060041636228561401e-01 -3.371601551771163940e-02 2.643629312515258789e-01 5.723357945680618286e-02 5.338760092854499817e-02 5.495963990688323975e-02 -1.864903047680854797e-02 3.182792663574218750e-02 2.488556504249572754e-01 6.944569200277328491e-02 3.656100034713745117e-01 8.089103549718856812e-02 -1.274733096361160278e-01 1.878165006637573242e-01 -1.172862723469734192e-01 -3.275907784700393677e-02 -5.523700267076492310e-02 -2.395304106175899506e-02 -4.197951778769493103e-02 -7.195616490207612514e-04 -3.186870738863945007e-02 -2.378409951925277710e-01 3.579068481922149658e-01 -3.957676142454147339e-02 -1.811345852911472321e-02
8.966763503849506378e-03 -3.946330770850181580e-02 7.572004944086074829e-02 -3.378140926361083984e-01 -2.084020525217056274e-01 -1.279754042625427246e-01 2.474531084299087524e-01 -3.216133713722229004e-01 -2.709385380148887634e-02 1.301962584257125854e-01 -8.510761708021163940e-02 1.010258048772811890e-01 3.270317912101745605e-01 -2.217480093240737915e-01 -1.674381494522094727e-01 2.148216664791107178e-01 2.258754670619964600e-01 4.725864157080650330e-02 1.989256888628005981e-01 -2.946055307984352112e-02 7.886791974306106567e-02 8.012850303202867508e-04 1.278269886970520020e-01 1.560544967651367188e-01 4.718242585659027100e-02 1.892608255147933960e-01 5.216723307967185974e-02 -1.552636474370956421e-01 -3.739698529243469238e-01 6.726842373609542847e-02 1.736220717430114746e-02 -1.960426419973373413e-01
2.420644462108612061e-01 -2.740007936954498291e-01 2.188456654548645020e-01 -3.138825893402099609e-01 -3.287767469882965088e-01 4.139584675431251526e-02 1.533196568489074707e-01 3.293474316596984863e-01 1.782763004302978516e-01 9.785787202417850494e-03 1.237481012940406799e-01 -4.878114536404609680e-02 -1.346697099506855011e-02 -9.818832576274871826e-02 3.957197070121765137e-01 7.461427897214889526e-02 -2.847362458705902100e-01 3.483681753277778625e-02 2.211065962910652161e-02 -1.668147891759872437e-01 6.950923055410385132e-02 2.765117026865482330e-02 5.729657132178544998e-03 -1.034980192780494690e-01 -5.182278528809547424e-02 -1.329674273729324341e-01 8.773466199636459351e-02 -1.657661646604537964e-01 -8.624003827571868896e-02 1.565112173557281494e-01 2.508383430540561676e-02 -2.037738263607025146e-01
[truncated: 3,275,050 more chars]
