# Supplementary material for: The Language of Innovation
Source: PLoS One. 2020 Apr 30;15(4):e0230107. doi: 10.1371/journal.pone.0230107 (PMC7194493; doi:10.1371/journal.pone.0230107)
Supplement: S9 File — (GZ) [file pone.0230107.s009.tar.gz › 1987-1991/V2Run_28_VS_4500_embeddings1987-1991ED32.txt]

2.152329534292221069e-01 1.527659147977828979e-01 -3.063840270042419434e-01 2.866561412811279297e-01 1.616802364587783813e-01 4.318896681070327759e-02 -1.266555637121200562e-01 3.926413133740425110e-02 3.305264115333557129e-01 8.903507143259048462e-03 4.987239092588424683e-02 -5.057569220662117004e-02 -9.096640348434448242e-02 -5.816603079438209534e-02 -1.152498722076416016e-01 2.572265267372131348e-01 1.220251843333244324e-01 2.423513680696487427e-01 1.693469732999801636e-01 -3.404905274510383606e-02 2.619882524013519287e-01 1.414769142866134644e-01 2.362574040889739990e-01 -1.227298825979232788e-01 -2.252046912908554077e-01 -2.064289599657058716e-01 -1.170899569988250732e-01 -1.159489601850509644e-01 -8.491317182779312134e-02 -1.577687263488769531e-01 2.717204391956329346e-01 -1.175317689776420593e-01
1.654926985502243042e-01 -1.553861498832702637e-01 -9.914051741361618042e-02 2.650370001792907715e-01 1.059427857398986816e-01 3.516945540904998779e-01 -3.221632838249206543e-01 -2.275722622871398926e-01 -1.210386455059051514e-01 -1.175498142838478088e-01 2.693200111389160156e-01 -4.269522428512573242e-02 2.910328507423400879e-01 -1.049191206693649292e-01 -1.708576679229736328e-01 6.930422782897949219e-02 -3.543951734900474548e-02 6.060297042131423950e-02 1.076475754380226135e-01 -2.249650359153747559e-01 1.394958794116973877e-01 -2.616852521896362305e-02 5.022218078374862671e-02 2.505641579627990723e-01 -2.152711302042007446e-01 -4.329242184758186340e-02 8.028818666934967041e-02 -1.916174590587615967e-01 -2.818929851055145264e-01 8.358514308929443359e-02 9.565984457731246948e-02 7.628851383924484253e-02
1.650782376527786255e-01 -1.000475287437438965e-01 -4.456748664379119873e-01 1.686543971300125122e-01 1.628940403461456299e-01 7.606674730777740479e-02 6.807821244001388550e-02 -1.697822660207748413e-01 1.325699687004089355e-01 -1.914799511432647705e-01 1.803587377071380615e-01 1.276891380548477173e-01 1.739015579223632812e-01 -2.509831488132476807e-01 -1.186061576008796692e-01 -9.359699673950672150e-03 3.125447630882263184e-01 1.546432971954345703e-01 -1.057846918702125549e-01 -1.108285635709762573e-01 1.273934096097946167e-01 -1.114898696541786194e-01 -1.213956903666257858e-02 1.313691586256027222e-01 2.281420826911926270e-01 -9.861816465854644775e-02 5.738127976655960083e-02 -2.176971286535263062e-01 -2.174261063337326050e-01 1.871323883533477783e-01 8.658155798912048340e-02 2.569847702980041504e-01
2.537929415702819824e-01 -1.368945986032485962e-01 -4.512403607368469238e-01 2.906332910060882568e-01 -4.004523903131484985e-02 -1.333242952823638916e-01 2.155203931033611298e-02 -1.494519710540771484e-01 -2.805596590042114258e-01 7.431481033563613892e-02 1.941076070070266724e-01 -1.040952280163764954e-01 -9.627436287701129913e-03 8.049566298723220825e-02 -2.048031687736511230e-01 -2.104899734258651733e-01 2.186806350946426392e-01 1.908440738916397095e-01 3.226199448108673096e-01 1.938102021813392639e-02 1.548129469156265259e-01 1.931653730571269989e-02 -1.036067679524421692e-01 2.228959649801254272e-01 -1.368179172277450562e-01 -1.571294367313385010e-01 -8.927792310714721680e-02 -1.679586619138717651e-01 5.079149454832077026e-02 -7.008679956197738647e-02 -1.333997957408428192e-02 1.712481491267681122e-02
1.251271367073059082e-01 -9.703323245048522949e-02 -3.609320819377899170e-01 1.203895434737205505e-01 1.135395690798759460e-01 6.293285638093948364e-02 1.409171819686889648e-01 -3.455756008625030518e-01 -1.851322650909423828e-01 3.042655251920223236e-02 -3.842218592762947083e-02 -1.119112297892570496e-01 1.085482463240623474e-01 -1.461850106716156006e-01 -2.749192118644714355e-01 4.900906607508659363e-02 2.416614890098571777e-01 1.495046466588973999e-01 1.296098716557025909e-02 -8.915316313505172729e-02 2.211652547121047974e-01 1.144063323736190796e-01 1.052972823381423950e-01 5.044913664460182190e-02 -1.634856015443801880e-01 1.928316056728363037e-01 -1.071261838078498840e-01 -3.363548815250396729e-01 -2.115657627582550049e-01 1.653797328472137451e-01 4.267722368240356445e-02 2.945113480091094971e-01
-1.438858658075332642e-01 -9.834503382444381714e-02 -2.518143355846405029e-01 1.484233289957046509e-01 -1.241675689816474915e-01 2.435042709112167358e-01 -7.259488105773925781e-02 -1.878605782985687256e-01 6.786446552723646164e-03 1.373855173587799072e-01 2.699653506278991699e-01 9.813158214092254639e-02 1.101208552718162537e-01 -1.426577419042587280e-01 -1.617338359355926514e-01 -2.623878419399261475e-01 9.712159633636474609e-02 1.065390110015869141e-01 6.372031569480895996e-02 -1.842885464429855347e-01 4.108735918998718262e-01 -4.481718316674232483e-02 2.036382108926773071e-01 3.020360767841339111e-01 -2.914289236068725586e-01 -1.945112645626068115e-01 -1.209935024380683899e-01 -8.032197505235671997e-02 -9.541875869035720825e-02 -1.373612880706787109e-01 8.454537950456142426e-03 -7.596142590045928955e-02
1.046423986554145813e-01 8.451468497514724731e-02 -1.867863684892654419e-01 1.342552453279495239e-01 1.108204759657382965e-02 -7.045890390872955322e-02 2.019879221916198730e-01 -1.406153440475463867e-01 4.118403792381286621e-02 -2.506691031157970428e-02 6.257978081703186035e-02 1.312856376171112061e-01 -1.608528345823287964e-01 4.961370304226875305e-02 -3.310253024101257324e-01 -1.542614549398422241e-01 1.816862672567367554e-01 2.871122770011425018e-02 1.151869371533393860e-01 -1.222427114844322205e-01 3.535147607326507568e-01 3.931812942028045654e-02 1.445931792259216309e-01 3.455042541027069092e-01 -2.367776185274124146e-01 -6.823051720857620239e-02 -4.022220522165298462e-02 -4.180250167846679688e-01 -2.063891887664794922e-01 -2.546108663082122803e-01 -7.878796197474002838e-03 6.882425397634506226e-02
-7.840611506253480911e-04 -1.439725756645202637e-01 -3.869893848896026611e-01 -9.465885907411575317e-02 -7.288871705532073975e-02 8.796020597219467163e-02 -1.850586086511611938e-01 -1.869415342807769775e-01 -1.845084428787231445e-01 1.144074648618698120e-01 1.278072893619537354e-01 -7.148389518260955811e-02 7.304715365171432495e-02 -9.765268862247467041e-02 -1.755187846720218658e-02 -6.661390513181686401e-02 -1.361148506402969360e-01 1.191242188215255737e-01 2.567579504102468491e-03 -4.397768378257751465e-01 3.665995299816131592e-01 -1.097852811217308044e-01 2.593563869595527649e-02 1.370741128921508789e-01 -2.788761258125305176e-01 -7.798732817173004150e-02 -9.240839630365371704e-02 -2.390965521335601807e-01 -1.069340705871582031e-01 -3.007225692272186279e-01 7.143887132406234741e-02 -3.925913572311401367e-02
4.348020255565643311e-02 4.921237751841545105e-02 -3.559229373931884766e-01 2.576438784599304199e-01 -2.325423657894134521e-01 2.200295180082321167e-01 -2.903087735176086426e-01 -1.421977728605270386e-01 1.716173291206359863e-01 -1.461184322834014893e-01 1.980163529515266418e-02 3.091467171907424927e-02 3.274114429950714111e-01 1.049143671989440918e-01 -1.977252215147018433e-01 -2.044509164988994598e-02 -1.109520744648762047e-04 8.062898367643356323e-02 2.166976779699325562e-01 -2.961563467979431152e-01 2.945239245891571045e-01 1.644856780767440796e-01 -1.635696366429328918e-02 2.943512052297592163e-02 -2.054108120501041412e-02 -1.992433220148086548e-01 -6.072105094790458679e-02 4.179451242089271545e-02 -2.645446062088012695e-01 -1.431470387615263462e-03 8.218223601579666138e-02 -8.586894720792770386e-02
3.608770668506622314e-01 -2.172316908836364746e-01 -1.946941018104553223e-01 2.231675945222377777e-02 2.408090978860855103e-02 1.961325109004974365e-01 -6.193581223487854004e-02 -2.145991623401641846e-01 1.200318858027458191e-01 -1.917149424552917480e-01 1.677925586700439453e-01 1.367346476763486862e-02 1.329579502344131470e-01 -1.984332501888275146e-02 -1.877720803022384644e-01 -1.247236207127571106e-01 -1.484821587800979614e-01 1.153841055929660797e-02 3.571040034294128418e-01 -1.765902489423751831e-01 3.303041458129882812e-01 1.119027510285377502e-01 5.408076569437980652e-02 -7.675882428884506226e-02 -1.749788522720336914e-01 1.090877456590533257e-03 -1.349028944969177246e-01 -2.260552942752838135e-01 -3.204507231712341309e-01 -8.752735704183578491e-02 -7.571784406900405884e-02 -1.397121250629425049e-01
7.621554285287857056e-02 3.340179324150085449e-01 -1.703970581293106079e-01 -3.728963807225227356e-02 2.416906356811523438e-01 9.177742153406143188e-02 1.526091396808624268e-01 -2.315902262926101685e-01 -2.025749534368515015e-01 7.482250034809112549e-02 3.981556296348571777e-01 -1.745873540639877319e-01 -1.239700987935066223e-01 7.710092514753341675e-02 7.075633853673934937e-02 -2.822905778884887695e-01 1.085221115499734879e-02 -1.393385529518127441e-01 2.012634277343750000e-01 9.891299158334732056e-02 2.358205765485763550e-01 3.422044962644577026e-02 8.109377324581146240e-02 -2.991075068712234497e-02 -2.232788801193237305e-01 -2.212732881307601929e-01 -1.537697166204452515e-01 -1.397483497858047485e-01 6.392763555049896240e-02 2.818611217662692070e-03 2.803251147270202637e-01 8.967375010251998901e-02
-1.962935924530029297e-01 -2.179467827081680298e-01 -2.872842848300933838e-01 -1.694131642580032349e-02 1.279547959566116333e-01 1.232527568936347961e-01 -6.509070098400115967e-02 -2.521815896034240723e-01 -4.065291583538055420e-02 -6.668143719434738159e-02 -1.564415395259857178e-01 -7.329917699098587036e-02 -1.058290079236030579e-01 -7.889578491449356079e-02 -1.380802989006042480e-01 -1.562151312828063965e-01 2.199583649635314941e-01 1.373586207628250122e-01 3.641780912876129150e-01 -6.825660914182662964e-02 1.747248321771621704e-01 6.337630748748779297e-02 8.476659655570983887e-02 1.575633585453033447e-01 -2.751950025558471680e-01 -2.348182946443557739e-01 -1.188058853149414062e-01 -1.771908104419708252e-01 -1.913897246122360229e-01 -1.430745124816894531e-01 3.482223153114318848e-01 -9.528916329145431519e-02
-8.416101336479187012e-02 -4.034634307026863098e-02 -2.876863777637481689e-01 1.584839522838592529e-01 2.147690802812576294e-01 -8.737401105463504791e-03 2.879538759589195251e-02 -4.450837373733520508e-01 1.307434737682342529e-01 -1.154849380254745483e-01 -3.136577829718589783e-02 1.825096160173416138e-01 1.463414579629898071e-01 -9.897679835557937622e-02 -4.875462055206298828e-01 -2.034773230552673340e-01 1.521335691213607788e-01 3.189538419246673584e-02 -1.271518021821975708e-01 -1.023692935705184937e-01 3.383664786815643311e-01 7.191055454313755035e-03 -8.092027157545089722e-03 8.613674342632293701e-02 -1.152541711926460266e-01 9.790859371423721313e-02 -1.248204987496137619e-02 -1.037397086620330811e-01 -2.244472689926624298e-02 1.408000588417053223e-01 1.644323617219924927e-01 -9.615429490804672241e-02
-3.684348985552787781e-02 -4.929977282881736755e-02 -3.945814371109008789e-01 2.112810164690017700e-01 3.483898937702178955e-02 1.308431625366210938e-01 -2.411580644547939301e-02 -7.220637798309326172e-02 3.131367266178131104e-02 -2.623849809169769287e-01 -6.288421899080276489e-02 -2.396504729986190796e-01 5.120185017585754395e-02 3.998492285609245300e-02 -2.189162671566009521e-01 5.743200704455375671e-02 -1.787232905626296997e-01 9.468477219343185425e-02 1.936259716749191284e-01 -1.559887677431106567e-01 4.084167480468750000e-01 7.657194137573242188e-02 6.812601536512374878e-02 5.780356377363204956e-02 -1.193903237581253052e-01 -4.496201127767562866e-02 1.771761476993560791e-02 5.699047818779945374e-02 -4.665513336658477783e-01 -2.402181625366210938e-01 5.527184810489416122e-03 8.042926341295242310e-02
2.057669609785079956e-01 -4.772849380970001221e-02 -3.642674088478088379e-01 2.120242714881896973e-01 2.205268889665603638e-01 7.390039414167404175e-02 1.829623430967330933e-01 -6.005374342203140259e-02 6.788086891174316406e-02 2.059626281261444092e-01 -1.984613537788391113e-01 1.633755117654800415e-01 -8.705492317676544189e-02 5.894292891025543213e-02 -2.124108523130416870e-01 1.307920515537261963e-01 9.537541121244430542e-02 1.482466906309127808e-01 3.337401151657104492e-02 -2.218912094831466675e-01 2.546477019786834717e-01 8.704447746276855469e-02 1.534024477005004883e-01 3.637709021568298340e-01 -2.430966049432754517e-01 -1.620530486106872559e-01 5.487766116857528687e-02 -1.334264576435089111e-01 -2.981406077742576599e-02 -9.397163242101669312e-02 2.535110414028167725e-01 1.015460416674613953e-01
2.834552228450775146e-01 1.376757025718688965e-01 -1.849905699491500854e-01 1.200895756483078003e-01 -5.817591026425361633e-02 1.178675144910812378e-01 1.038898434489965439e-02 -3.703364133834838867e-01 2.055238187313079834e-02 -1.662570536136627197e-01 1.001045778393745422e-01 -1.291672140359878540e-01 -4.821516573429107666e-02 -1.001430228352546692e-01 -9.261120855808258057e-02 6.865840405225753784e-02 2.318872883915901184e-02 1.200582738965749741e-02 2.237278372049331665e-01 -3.770486637949943542e-02 5.247409343719482422e-01 -2.037997543811798096e-01 -5.764612928032875061e-02 2.591959014534950256e-02 -3.924883008003234863e-01 1.633287519216537476e-01 2.907950431108474731e-02 3.731334581971168518e-02 -1.026272624731063843e-01 1.654716432094573975e-01 -1.386976391077041626e-01 6.290306895971298218e-02
2.746141254901885986e-01 1.790335476398468018e-01 -2.224030345678329468e-01 1.769725084304809570e-01 4.238830506801605225e-02 5.095715448260307312e-02 1.296613924205303192e-02 -2.393287718296051025e-01 3.550899028778076172e-02 1.875808686017990112e-01 -1.636923998594284058e-01 2.370922118425369263e-01 6.675665080547332764e-02 -4.375435784459114075e-02 -7.360427081584930420e-02 -4.430334270000457764e-02 1.608117967844009399e-01 2.216816097497940063e-01 3.956477716565132141e-02 -3.050688505172729492e-01 2.818526625633239746e-01 3.054133057594299316e-01 -1.323550343513488770e-01 2.066071480512619019e-01 -2.341521084308624268e-01 -1.587502211332321167e-01 -1.277599781751632690e-01 -2.713510394096374512e-01 -7.484012842178344727e-02 -1.500337719917297363e-01 1.180197522044181824e-01 4.609318077564239502e-02
1.380957067012786865e-01 4.933580383658409119e-02 -4.114663898944854736e-01 1.648969799280166626e-01 -3.928169608116149902e-03 8.963936567306518555e-02 6.736277043819427490e-02 -2.896955609321594238e-02 5.329392105340957642e-02 1.178491637110710144e-01 -4.254967719316482544e-02 8.938261866569519043e-02 3.472368121147155762e-01 -2.249847352504730225e-01 -6.376951187849044800e-02 -8.744465559720993042e-02 -1.340391933917999268e-01 9.236058592796325684e-02 1.707947403192520142e-01 -2.453373521566390991e-01 1.663738787174224854e-01 -1.076862066984176636e-01 5.451712757349014282e-02 4.962487220764160156e-01 -1.444597393274307251e-01 -9.663008898496627808e-02 -2.800013124942779541e-01 -3.072062507271766663e-02 -1.182536110281944275e-01 -1.460134387016296387e-01 9.554599225521087646e-02 -2.803956530988216400e-02
2.862595617771148682e-01 4.195471405982971191e-01 -1.212460026144981384e-01 1.674369275569915771e-01 7.079990115016698837e-03 3.116911649703979492e-01 -3.419800661504268646e-03 -1.956638395786285400e-01 4.407934471964836121e-02 1.152297034859657288e-01 1.560274213552474976e-01 7.968503236770629883e-02 1.785264015197753906e-01 -2.010719478130340576e-01 -2.198843359947204590e-01 2.321769669651985168e-02 -1.042446400970220566e-02 1.777092218399047852e-01 4.151137173175811768e-01 4.746938496828079224e-02 2.234889119863510132e-01 -1.516458988189697266e-01 1.423369497060775757e-01 1.276437658816576004e-03 2.314881421625614166e-02 -1.441258937120437622e-01 -9.330497682094573975e-02 -3.250314621254801750e-04 1.877524331212043762e-02 1.708976477384567261e-01 1.933438479900360107e-01 1.661056466400623322e-02
2.340079545974731445e-01 1.650293320417404175e-01 -1.694406121969223022e-01 1.357475966215133667e-01 4.466830939054489136e-02 8.248104155063629150e-02 1.240289732813835144e-01 -3.943205475807189941e-01 6.730673462152481079e-02 9.500167518854141235e-02 -1.253217607736587524e-01 2.421363592147827148e-01 1.246145367622375488e-01 -1.224824935197830200e-01 -1.872312873601913452e-01 6.053778156638145447e-02 4.784018546342849731e-02 7.235525548458099365e-02 -2.239881455898284912e-01 -1.225448995828628540e-01 2.381214052438735962e-01 -5.568455904722213745e-02 6.022837385535240173e-02 2.030539661645889282e-01 -3.837756812572479248e-01 -6.297849118709564209e-02 -2.127745933830738068e-02 -2.671951949596405029e-01 -1.648451834917068481e-01 -2.342949956655502319e-01 1.666461229324340820e-01 1.541029810905456543e-01
1.576845198869705200e-01 4.119571298360824585e-02 -3.561911582946777344e-01 1.841354817152023315e-01 1.482699811458587646e-01 -8.507210761308670044e-02 6.273698806762695312e-02 -1.713686883449554443e-01 3.799596428871154785e-02 2.195950150489807129e-01 3.393029794096946716e-02 -5.301562324166297913e-02 -1.154166162014007568e-01 -3.462121188640594482e-01 -4.251339659094810486e-02 -3.818188011646270752e-01 6.326244771480560303e-02 1.094212308526039124e-01 3.319948911666870117e-01 3.231849521398544312e-02 2.285218089818954468e-01 7.142984867095947266e-02 1.221821457147598267e-01 2.228986769914627075e-01 -1.478704214096069336e-01 1.814674399793148041e-02 1.382272988557815552e-01 -2.542872130870819092e-01 -4.849454015493392944e-02 1.295771896839141846e-01 6.461250036954879761e-02 1.930652260780334473e-01
1.816435456275939941e-01 1.403915733098983765e-01 -9.759509563446044922e-02 1.238528192043304443e-01 -1.385687738656997681e-01 1.764261573553085327e-01 -1.330859661102294922e-01 -1.641963124275207520e-01 -4.920002445578575134e-02 -1.092653870582580566e-01 3.164027631282806396e-02 -1.057132855057716370e-01 1.130130067467689514e-01 2.983420901000499725e-02 -1.848474293947219849e-01 1.278503686189651489e-01 5.207900404930114746e-01 6.565077602863311768e-02 3.069980144500732422e-01 8.254953660070896149e-03 3.845492303371429443e-01 -5.529744178056716919e-02 6.560662388801574707e-02 3.116717748343944550e-02 -3.545042276382446289e-01 -4.146793112158775330e-02 9.529618918895721436e-02 -1.829618513584136963e-01 -1.044724658131599426e-01 1.422353386878967285e-01 4.760601371526718140e-02 -8.543299883604049683e-02
1.562995016574859619e-01 3.707417100667953491e-02 -4.816397428512573242e-01 2.243015542626380920e-02 1.486034095287322998e-01 -2.689771167933940887e-02 -3.064479529857635498e-01 -4.257047548890113831e-02 -3.428624942898750305e-02 -3.586400672793388367e-02 -1.471043825149536133e-01 -1.045204997062683105e-01 9.574603289365768433e-02 -3.725988268852233887e-01 -1.607737541198730469e-01 -3.826042264699935913e-02 1.985563337802886963e-01 -1.451851427555084229e-01 1.670307964086532593e-01 1.018304377794265747e-02 3.518454134464263916e-01 1.120920944958925247e-02 -4.527132585644721985e-02 4.507538676261901855e-02 -1.293062325567007065e-02 4.705039784312248230e-02 -6.353075057268142700e-02 -2.892324924468994141e-01 -1.144815161824226379e-01 -1.456541121006011963e-01 -5.772814620286226273e-03 -2.681723535060882568e-01
2.239498496055603027e-01 -1.325111687183380127e-01 -4.298222959041595459e-01 2.348432093858718872e-01 2.366031259298324585e-01 -3.205557540059089661e-02 2.789286673069000244e-01 -2.038378566503524780e-01 5.040472373366355896e-02 -3.756828233599662781e-02 4.345653578639030457e-02 -3.937884420156478882e-02 1.639498174190521240e-01 -1.724151521921157837e-01 -2.646186053752899170e-01 8.700571209192276001e-02 3.118187002837657928e-02 2.253053039312362671e-01 -2.883971631526947021e-01 -1.033526286482810974e-01 3.097226321697235107e-01 -4.381605610251426697e-02 6.591797620058059692e-02 3.142518922686576843e-03 -2.482452057301998138e-02 -1.707147434353828430e-02 -2.348889410495758057e-01 -9.277750551700592041e-02 -9.938430786132812500e-02 6.282770633697509766e-02 6.849683821201324463e-02 2.084260135889053345e-01
7.123707234859466553e-02 9.859456121921539307e-02 -2.768045067787170410e-01 2.561691403388977051e-01 -1.980605572462081909e-01 7.837234437465667725e-02 1.259062588214874268e-01 -1.930803209543228149e-01 9.653753042221069336e-02 2.363661229610443115e-01 3.496632725000381470e-02 2.010188996791839600e-01 3.836038708686828613e-02 1.368393301963806152e-01 -8.861654251813888550e-02 1.456471085548400879e-01 -4.965196177363395691e-02 2.540639042854309082e-01 3.112816251814365387e-03 -9.138461947441101074e-02 2.146475166082382202e-01 2.019306272268295288e-01 1.851045340299606323e-01 2.544394135475158691e-01 -2.406166195869445801e-01 -1.595414727926254272e-01 4.630056023597717285e-02 -2.487121224403381348e-01 -3.295741379261016846e-01 -1.211694441735744476e-02 2.246934175491333008e-01 1.433337777853012085e-01
1.466046273708343506e-01 -2.562240660190582275e-01 -2.793085575103759766e-01 -8.627080824226140976e-04 1.262743026018142700e-01 1.516076177358627319e-01 2.734567038714885712e-02 -2.142994999885559082e-01 6.308160722255706787e-02 3.415395691990852356e-02 -2.766154007986187935e-03 -1.834096610546112061e-01 1.936956942081451416e-01 9.807191789150238037e-02 -1.431378126144409180e-01 1.927075535058975220e-01 1.551377773284912109e-01 2.097322493791580200e-01 2.912474870681762695e-01 -3.461152315139770508e-01 2.964274585247039795e-01 -2.337246090173721313e-01 5.916417017579078674e-02 -1.248144656419754028e-01 -1.924268305301666260e-01 -2.274420261383056641e-01 1.399424485862255096e-02 3.427967056632041931e-02 -7.728828489780426025e-02 7.671021390706300735e-03 2.713281214237213135e-01 4.067905247211456299e-02
1.945650130510330200e-01 1.816461384296417236e-01 -2.375431656837463379e-01 1.823786646127700806e-01 3.739485144615173340e-02 -3.626549243927001953e-02 1.116949543356895447e-01 -3.869189620018005371e-01 8.883673697710037231e-02 1.618878245353698730e-01 7.372526079416275024e-02 1.383669394999742508e-02 1.806542128324508667e-01 1.186267957091331482e-01 -1.674951463937759399e-01 -5.431665852665901184e-02 1.358070373535156250e-01 4.302055388689041138e-02 -1.200600410811603069e-03 -2.285570949316024780e-01 3.236286938190460205e-01 1.762675493955612183e-01 -8.526750653982162476e-02 2.252193987369537354e-01 -1.971929669380187988e-01 -3.410880863666534424e-01 1.454342454671859741e-01 -2.278785705566406250e-01 -1.742397248744964600e-01 -6.902800500392913818e-02 -2.257485501468181610e-02 1.638630032539367676e-01
1.721927672624588013e-01 1.881720498204231262e-02 -2.942788004875183105e-01 2.095958292484283447e-01 9.663202613592147827e-02 -2.344923466444015503e-02 1.540627330541610718e-01 1.606399267911911011e-01 -3.462519496679306030e-02 1.881483495235443115e-01 -1.221591420471668243e-02 -6.320737302303314209e-02 2.735762894153594971e-01 -3.202826380729675293e-01 -3.498179018497467041e-01 1.778162419795989990e-01 3.574334830045700073e-02 1.063618585467338562e-01 2.560292780399322510e-01 3.182908892631530762e-02 3.361345529556274414e-01 -6.739089637994766235e-02 2.578567564487457275e-01 -1.443983707576990128e-02 -1.677282154560089111e-01 -2.135870158672332764e-01 9.805790334939956665e-02 -1.499350741505622864e-02 2.713129296898841858e-02 9.811802208423614502e-02 2.226685434579849243e-01 3.097767569124698639e-02
2.411805838346481323e-01 1.783547252416610718e-01 -3.853271603584289551e-01 2.138658165931701660e-01 1.474132239818572998e-01 -5.777137726545333862e-02 1.931979507207870483e-02 -2.517262995243072510e-01 -5.500853061676025391e-02 2.304602414369583130e-01 1.085622683167457581e-01 1.422942727804183960e-01 -1.993175223469734192e-02 -1.194245647639036179e-02 -2.298219949007034302e-01 -1.321668475866317749e-01 7.630894426256418228e-03 2.371020242571830750e-02 -1.950970292091369629e-01 -5.505471304059028625e-02 2.344417273998260498e-01 2.285245954990386963e-01 1.745642535388469696e-02 3.939157128334045410e-01 -2.163161933422088623e-01 -2.881356887519359589e-02 1.803059130907058716e-02 -1.516935080289840698e-01 -2.579776346683502197e-01 -4.410976171493530273e-02 3.289332240819931030e-02 1.519434750080108643e-01
-2.092975825071334839e-01 7.683276385068893433e-02 -3.283894956111907959e-01 8.758339285850524902e-02 -8.907252550125122070e-02 3.043288588523864746e-01 8.793122321367263794e-02 -6.304659694433212280e-02 -2.666823333129286766e-03 -1.668576151132583618e-01 1.892862766981124878e-01 2.407361716032028198e-01 -4.997924342751502991e-02 -1.373528391122817993e-01 -1.734575927257537842e-01 -3.123275637626647949e-01 -6.717356294393539429e-02 8.190300315618515015e-02 6.367085129022598267e-02 -1.080875918269157410e-01 9.264106303453445435e-02 1.442795991897583008e-01 1.797194927930831909e-01 -1.581422388553619385e-01 -3.617939352989196777e-01 -5.511128529906272888e-02 1.419507712125778198e-01 5.990581586956977844e-02 -2.186707854270935059e-01 1.400144547224044800e-01 3.264788687229156494e-01 -8.091925829648971558e-02
-9.272810071706771851e-02 6.791366636753082275e-02 -1.471047103404998779e-01 5.858621560037136078e-03 2.143504917621612549e-01 3.770973533391952515e-02 -2.892145514488220215e-01 -2.860630154609680176e-01 -3.087643766775727272e-03 -6.047346163541078568e-03 3.538148999214172363e-01 1.196617186069488525e-01 -1.856175810098648071e-01 -2.007822841405868530e-01 9.811297059059143066e-02 -8.449902385473251343e-02 2.553687989711761475e-02 8.319412171840667725e-02 1.876813471317291260e-01 -6.936418265104293823e-02 2.875635027885437012e-01 1.011908352375030518e-01 7.981255650520324707e-02 -2.637154757976531982e-01 -3.500002920627593994e-01 1.974098533391952515e-01 2.451853454113006592e-02 6.600295752286911011e-02 -3.462787717580795288e-02 -3.675236105918884277e-01 8.074866607785224915e-03 4.430200532078742981e-02
1.803440004587173462e-01 -1.220130696892738342e-01 -2.177686691284179688e-01 2.042804807424545288e-01 -3.350875154137611389e-02 9.261137992143630981e-02 8.997567743062973022e-02 -7.220828533172607422e-02 2.503856271505355835e-02 2.808003425598144531e-01 -4.626007284969091415e-03 1.780699640512466431e-01 1.220586057752370834e-02 -2.344401776790618896e-01 -2.768252789974212646e-01 -1.974676549434661865e-01 2.037748396396636963e-01 1.554699540138244629e-01 1.909609138965606689e-01 -1.930867880582809448e-02 3.615824580192565918e-01 -5.182715505361557007e-02 1.260268837213516235e-01 3.231393396854400635e-01 -1.570376455783843994e-01 -1.915179379284381866e-02 2.123715877532958984e-01 -8.998074382543563843e-02 -1.847545430064201355e-02 -8.603964745998382568e-02 3.248549401760101318e-01 1.035295203328132629e-01
-4.779004305601119995e-02 1.678594350814819336e-01 -2.424775063991546631e-01 1.135763078927993774e-01 2.093654125928878784e-01 3.865649104118347168e-01 2.138444781303405762e-01 -8.502972871065139771e-02 9.786859154701232910e-02 -2.584806084632873535e-01 3.095074892044067383e-01 -8.986415714025497437e-02 1.552559435367584229e-01 -2.373694628477096558e-01 5.586797744035720825e-02 -2.208992093801498413e-01 1.428535282611846924e-01 -6.104317307472229004e-02 8.833236992359161377e-02 -2.621249258518218994e-01 3.626010715961456299e-01 -2.820712327957153320e-02 -1.525108367204666138e-01 -2.282973751425743103e-02 -1.563624888658523560e-01 -1.716387718915939331e-01 1.053839251399040222e-01 -7.870092056691646576e-03 -5.545400828123092651e-02 -1.171328946948051453e-01 -1.183014642447233200e-02 -1.666453853249549866e-02
3.197291120886802673e-02 -1.616223156452178955e-01 -4.199899435043334961e-01 5.320018529891967773e-02 1.723533570766448975e-01 1.180549934506416321e-01 5.237692594528198242e-02 -2.071806937456130981e-01 -1.865843869745731354e-02 -2.771865129470825195e-01 -4.588624462485313416e-02 -8.723542839288711548e-02 2.541361451148986816e-01 4.488490521907806396e-02 -1.758377104997634888e-01 -1.988598523894324899e-04 3.910893574357032776e-02 1.799660474061965942e-01 3.254003077745437622e-02 -9.326891042292118073e-03 3.363188207149505615e-01 -7.921744138002395630e-03 1.893676668405532837e-01 3.778976798057556152e-01 -1.847994923591613770e-01 2.855166606605052948e-02 -8.228596299886703491e-02 -1.090778931975364685e-01 1.767209172248840332e-01 -3.105063736438751221e-01 1.002863422036170959e-01 4.086114838719367981e-02
2.735880911350250244e-01 2.086273431777954102e-01 -3.271345198154449463e-01 7.278086245059967041e-02 -5.887785926461219788e-02 4.316402971744537354e-02 3.789282636716961861e-03 3.326683342456817627e-01 2.002457231283187866e-01 -3.052942156791687012e-01 -5.938475206494331360e-02 -7.907313108444213867e-02 1.857863515615463257e-01 -1.013332232832908630e-01 -1.683744974434375763e-02 1.112544238567352295e-01 1.658948808908462524e-01 1.211049258708953857e-01 6.424394994974136353e-02 -4.157717823982238770e-01 1.790548563003540039e-01 8.133342117071151733e-02 6.686114519834518433e-02 4.308419674634933472e-02 -3.466486036777496338e-01 -5.689766630530357361e-02 -1.178541928529739380e-01 5.684747174382209778e-02 -1.683660037815570831e-02 -1.695233136415481567e-01 1.030453518033027649e-01 9.177473932504653931e-02
-7.447066903114318848e-02 2.394990622997283936e-01 -3.954672813415527344e-01 -1.385871320962905884e-02 1.405213922262191772e-01 2.426312416791915894e-01 -8.654690533876419067e-02 -1.139597222208976746e-01 1.303702592849731445e-01 9.122721850872039795e-02 1.108926534652709961e-01 -4.439486190676689148e-02 8.141077309846878052e-02 -1.673390567302703857e-01 -2.065753638744354248e-01 -2.232047356665134430e-02 3.719934821128845215e-02 -8.044788241386413574e-02 6.158409640192985535e-02 -2.339347600936889648e-01 1.402237713336944580e-01 -4.478611052036285400e-02 -2.053704112768173218e-01 -2.118483036756515503e-01 -1.321240067481994629e-01 -1.436929106712341309e-01 -1.177006512880325317e-01 7.269098609685897827e-02 4.388933777809143066e-01 2.821331657469272614e-02 2.739423811435699463e-01 2.514306902885437012e-01
1.293224543333053589e-01 -2.420852892100811005e-02 -4.189316034317016602e-01 2.413568049669265747e-01 2.290943562984466553e-01 -1.672136411070823669e-02 6.496605277061462402e-02 2.978442423045635223e-02 1.299106180667877197e-01 -3.219439685344696045e-01 1.107333973050117493e-01 6.583905220031738281e-02 -2.872887998819351196e-02 5.768806295236572623e-05 -1.326906532049179077e-01 1.506645698100328445e-02 3.073187172412872314e-01 -2.481299638748168945e-02 3.034263253211975098e-01 -1.640017628669738770e-01 3.789127171039581299e-01 2.335688918828964233e-01 -3.167830407619476318e-02 -2.264987379312515259e-01 -5.782934650778770447e-02 -8.445237576961517334e-02 6.920785456895828247e-02 6.976669281721115112e-02 6.888849288225173950e-02 -1.719773411750793457e-01 1.060087904334068298e-01 -7.161401212215423584e-02
-1.070455312728881836e-01 -1.025038510560989380e-01 -4.066300392150878906e-01 2.295033484697341919e-01 1.519481837749481201e-01 7.383161038160324097e-02 1.118716690689325333e-02 -1.323713660240173340e-01 2.039100229740142822e-01 -2.057884484529495239e-01 2.338071465492248535e-01 1.304155737161636353e-01 3.652603030204772949e-01 -5.181552097201347351e-02 -1.685307919979095459e-01 1.405673567205667496e-02 6.779917329549789429e-02 6.962457299232482910e-02 2.187822908163070679e-01 1.033933274447917938e-02 1.209180206060409546e-01 7.660900801420211792e-02 8.029007911682128906e-02 2.319289445877075195e-01 -1.439110636711120605e-01 -1.170479804277420044e-01 -1.433031558990478516e-01 -7.121340930461883545e-02 -2.206487357616424561e-01 -2.181994616985321045e-01 -1.503954082727432251e-01 2.764911949634552002e-01
-3.710900619626045227e-02 8.803219348192214966e-02 -3.752573132514953613e-01 -8.050659298896789551e-02 1.020180583000183105e-01 3.707066774368286133e-01 -1.615075394511222839e-02 -2.215816378593444824e-01 2.285757362842559814e-01 -1.285578496754169464e-02 1.413424462080001831e-01 1.431804746389389038e-01 -8.060387521982192993e-02 -1.618395447731018066e-01 -2.027815580368041992e-01 3.321444988250732422e-01 4.485916718840599060e-02 -5.496608791872859001e-04 1.021201089024543762e-01 -2.144648134708404541e-02 1.768491268157958984e-01 -1.876802742481231689e-02 7.690834254026412964e-02 -3.927817344665527344e-01 4.650261998176574707e-02 2.320672720670700073e-01 -1.911920607089996338e-01 -8.539996296167373657e-02 -1.889975857920944691e-03 -5.323173478245735168e-02 2.486194372177124023e-01 -1.132765598595142365e-02
2.047736644744873047e-01 7.084547728300094604e-02 -3.197506964206695557e-01 3.126028180122375488e-01 -1.148103550076484680e-01 -6.290204077959060669e-02 6.705838441848754883e-02 -2.519481182098388672e-01 -8.273363858461380005e-02 7.890592329204082489e-03 -8.721560239791870117e-02 5.202218890190124512e-02 -8.437563665211200714e-03 -1.167792230844497681e-01 -2.581498622894287109e-01 -1.456583440303802490e-01 2.671075463294982910e-01 2.882525026798248291e-01 -3.455944731831550598e-02 -3.035295903682708740e-01 2.022747248411178589e-01 -6.181603670120239258e-02 1.259926110506057739e-01 2.791993021965026855e-01 1.646701991558074951e-02 1.779783889651298523e-02 1.394123435020446777e-01 -1.593995690345764160e-01 -9.701620787382125854e-02 -2.472111135721206665e-01 1.604490876197814941e-01 1.454790681600570679e-01
3.495272994041442871e-01 -1.355317682027816772e-01 -1.942579746246337891e-01 -3.272037580609321594e-02 -1.064859256148338318e-01 4.433831945061683655e-02 -6.980711966753005981e-02 1.535894423723220825e-01 1.851025521755218506e-01 1.474959999322891235e-01 2.089601755142211914e-01 -1.442516129463911057e-02 6.193973124027252197e-03 -9.513234347105026245e-02 5.804257094860076904e-02 1.253479570150375366e-01 1.289933025836944580e-01 -2.837836444377899170e-01 2.431203573942184448e-01 -2.171235233545303345e-01 3.330264389514923096e-01 1.115215495228767395e-01 6.278017163276672363e-02 1.509937196969985962e-01 -8.591180294752120972e-02 -3.856322914361953735e-02 -1.055389866232872009e-01 -7.803279906511306763e-02 -1.698884554207324982e-02 -2.845110557973384857e-02 3.831443488597869873e-01 3.511797189712524414e-01
1.098047569394111633e-01 1.974190771579742432e-01 -8.927486091852188110e-02 -7.876818999648094177e-03 1.329039335250854492e-01 1.125444248318672180e-01 1.459631472826004028e-01 -2.155020684003829956e-01 1.774931252002716064e-01 4.924866370856761932e-03 3.692633509635925293e-01 6.135514378547668457e-02 9.492465853691101074e-02 2.606101930141448975e-01 -2.915488481521606445e-01 -1.172111257910728455e-01 -5.147093161940574646e-02 -1.897330433130264282e-01 3.135184943675994873e-01 -1.349487751722335815e-01 2.959134578704833984e-01 2.765656113624572754e-01 9.856188297271728516e-02 -2.100270241498947144e-01 9.724235534667968750e-02 -1.195267960429191589e-01 -5.681252479553222656e-02 -2.037086784839630127e-01 3.815265744924545288e-02 2.456041239202022552e-02 2.244358211755752563e-01 4.018805548548698425e-02
2.224536687135696411e-01 8.016934990882873535e-02 -3.694026470184326172e-01 2.317566573619842529e-01 2.492427080869674683e-01 4.933742433786392212e-02 1.240450963377952576e-01 1.689717173576354980e-01 -4.226884990930557251e-02 -1.849824190139770508e-01 1.828702986240386963e-01 -6.861648708581924438e-02 2.106929719448089600e-01 1.500762905925512314e-02 1.396531332284212112e-02 2.313508391380310059e-01 1.378030180931091309e-01 1.490553617477416992e-01 4.139464348554611206e-02 -3.091596364974975586e-01 1.822888702154159546e-01 2.958208620548248291e-01 1.060541793704032898e-01 -1.928344815969467163e-01 -3.743321001529693604e-01 1.927569694817066193e-02 1.116342023015022278e-01 -9.581532329320907593e-02 -9.702310897409915924e-03 -5.179752036929130554e-02 9.491864591836929321e-03 1.596513763070106506e-02
-1.195321008563041687e-01 2.383269667625427246e-01 3.680633381009101868e-02 2.059293240308761597e-01 -5.604277923703193665e-02 3.206118643283843994e-01 2.978943847119808197e-02 5.127244815230369568e-02 6.997855845838785172e-03 1.542812883853912354e-01 4.400243163108825684e-01 -2.424886077642440796e-01 7.275661081075668335e-02 4.284499213099479675e-02 4.443901591002941132e-03 -1.816672980785369873e-01 3.453141450881958008e-02 1.616438180208206177e-01 2.396081835031509399e-01 5.745898466557264328e-03 2.929413020610809326e-01 -3.317920118570327759e-02 1.450104266405105591e-01 -5.074521526694297791e-03 -5.567573010921478271e-03 -9.796177595853805542e-02 -9.433638304471969604e-02 -1.634783148765563965e-01 -1.516576576977968216e-02 -1.160179227590560913e-01 4.333239793777465820e-01 1.408145427703857422e-01
1.903198063373565674e-01 2.838354110717773438e-01 -2.740559279918670654e-01 3.239845335483551025e-01 4.895294457674026489e-02 -4.700279328972101212e-03 1.057629138231277466e-01 -3.468760251998901367e-01 1.548284571617841721e-02 1.767929196357727051e-01 1.217344682663679123e-02 -1.641017347574234009e-01 2.907188422977924347e-02 -1.874811798334121704e-01 5.074806883931159973e-02 -8.611423522233963013e-02 3.037805855274200439e-01 -5.015754327178001404e-02 1.591026484966278076e-01 -5.402780696749687195e-02 2.233160436153411865e-01 5.722317378968000412e-03 -9.362174198031425476e-03 3.929741680622100830e-01 -3.478491902351379395e-01 2.208023145794868469e-02 1.048581860959529877e-02 7.379767298698425293e-02 8.599413931369781494e-02 4.663053527474403381e-02 -1.025501731783151627e-02 2.213921211659908295e-02
1.966677755117416382e-01 1.253431886434555054e-01 -4.349144101142883301e-01 1.529103219509124756e-01 1.561242192983627319e-01 3.285483717918395996e-01 7.125184684991836548e-02 -1.407978087663650513e-01 -9.637828916311264038e-02 7.679551839828491211e-02 2.531168758869171143e-01 -7.178457826375961304e-02 -7.863137871026992798e-02 2.186240851879119873e-01 9.728121757507324219e-02 -2.612401545047760010e-01 -2.474192902445793152e-02 -4.834032058715820312e-02 2.560112997889518738e-02 -1.690944433212280273e-01 1.731183379888534546e-01 3.882559388875961304e-02 -3.476760163903236389e-02 2.726960740983486176e-02 1.623405367136001587e-01 -3.576091825962066650e-01 1.741807162761688232e-01 -2.075422108173370361e-01 1.053925752639770508e-01 -1.356508135795593262e-01 1.922859698534011841e-01 9.872006485238671303e-04
3.867972791194915771e-01 1.070955768227577209e-01 -2.909429371356964111e-01 2.253232896327972412e-02 -2.339192852377891541e-02 -8.636452257633209229e-02 -1.193338856101036072e-01 -5.997011438012123108e-02 2.883221507072448730e-01 1.651551425457000732e-01 5.018702894449234009e-02 2.183729112148284912e-01 1.428785324096679688e-01 -3.150476142764091492e-02 2.098164707422256470e-02 -3.740838542580604553e-02 8.747923374176025391e-02 1.631368398666381836e-01 1.017532348632812500e-01 -2.874563336372375488e-01 1.904131770133972168e-01 1.169338077306747437e-02 2.302472293376922607e-01 1.729825437068939209e-01 -2.669393122196197510e-01 4.135834425687789917e-02 -8.419443666934967041e-02 -4.447037279605865479e-01 -1.019389629364013672e-01 -8.322712965309619904e-03 -8.232298307120800018e-03 9.557493031024932861e-02
1.665212959051132202e-01 1.061628088355064392e-01 -3.998715579509735107e-01 3.768402040004730225e-01 -1.683506816625595093e-01 -5.500886961817741394e-02 -3.247476415708661079e-03 -1.979501247406005859e-01 -1.612351834774017334e-01 -6.456527858972549438e-02 1.828680397011339664e-03 -3.234030306339263916e-01 -4.706723242998123169e-02 -3.557776510715484619e-01 2.520191296935081482e-02 -9.613651037216186523e-02 -3.696505445986986160e-03 7.656864821910858154e-02 -1.129984632134437561e-01 -3.493396937847137451e-02 2.849795818328857422e-01 2.149799466133117676e-01 7.207395881414413452e-02 1.546449810266494751e-01 -1.097758114337921143e-01 -3.564905375242233276e-02 -6.000167503952980042e-02 -1.362966746091842651e-01 -1.457096785306930542e-01 -1.844433397054672241e-01 -7.685840129852294922e-02 2.050405144691467285e-01
1.471328884363174438e-01 5.985102802515029907e-02 -3.039711713790893555e-01 3.321931958198547363e-01 -4.528240486979484558e-02 -1.670884788036346436e-01 7.011542469263076782e-02 -3.929094970226287842e-01 -1.419303864240646362e-01 1.223346740007400513e-01 3.029733523726463318e-02 2.003238946199417114e-01 2.472295314073562622e-01 -2.551204338669776917e-02 -3.703719377517700195e-02 -8.883319795131683350e-02 4.148371517658233643e-02 6.553433090448379517e-02 7.401169836521148682e-02 -3.520955517888069153e-02 3.415210247039794922e-01 1.772183328866958618e-01 9.805428981781005859e-02 2.039345353841781616e-01 -1.024925261735916138e-01 -2.816991806030273438e-01 -2.733205854892730713e-01 3.115400858223438263e-02 -1.713462769985198975e-01 -6.055394187569618225e-02 2.234438620507717133e-02 1.565965712070465088e-01
-4.661102965474128723e-02 2.131070047616958618e-01 -3.018445372581481934e-01 2.367113679647445679e-01 2.560458183288574219e-01 2.703081965446472168e-01 8.373267948627471924e-02 -1.214373856782913208e-02 7.752865552902221680e-02 -3.445332348346710205e-01 2.438527941703796387e-01 -1.400710344314575195e-01 1.600364893674850464e-01 1.118495035916566849e-02 -6.486692279577255249e-02 -1.432127654552459717e-01 4.786207899451255798e-02 -7.349620759487152100e-02 2.302561253309249878e-01 -3.679602444171905518e-01 3.283212184906005859e-01 2.320079356431961060e-01 -1.696780510246753693e-02 -8.561562001705169678e-02 -1.090330332517623901e-01 4.127958044409751892e-02 -2.456795796751976013e-02 7.515428215265274048e-02 -3.332107514142990112e-02 2.090351283550262451e-02 8.857418596744537354e-02 -1.032063439488410950e-01
5.152720212936401367e-01 1.905113160610198975e-01 -2.514952719211578369e-01 -3.917783498764038086e-02 2.134218811988830566e-01 1.446029394865036011e-01 1.072881296277046204e-01 -1.867337822914123535e-01 -2.393780797719955444e-01 -5.782137624919414520e-03 4.493512678891420364e-04 -5.444655194878578186e-02 -1.632040590047836304e-01 -2.344980835914611816e-01 -2.961820363998413086e-01 -1.267372816801071167e-01 -1.483583152294158936e-01 7.581944763660430908e-02 2.132486253976821899e-01 3.721117973327636719e-02 9.494215250015258789e-02 -1.169082298874855042e-01 1.036387979984283447e-01 2.258717715740203857e-01 6.629711482673883438e-03 1.425268054008483887e-01 -7.720467448234558105e-02 -2.507062256336212158e-01 -4.303001612424850464e-02 -1.017430946230888367e-01 7.863163948059082031e-02 9.081955254077911377e-02
1.132751181721687317e-01 -1.926703900098800659e-01 -3.199380934238433838e-01 -7.389304693788290024e-03 1.888311654329299927e-02 3.176064789295196533e-02 1.176115050911903381e-01 -5.842975527048110962e-02 2.082974612712860107e-01 -2.024424374103546143e-01 8.326663076877593994e-02 -6.978451460599899292e-02 1.974406689405441284e-01 -2.255342751741409302e-01 -3.160866200923919678e-01 -7.577078789472579956e-02 2.633137702941894531e-01 3.149713873863220215e-01 -7.112012803554534912e-02 -1.566121578216552734e-01 3.006731271743774414e-01 -7.575605064630508423e-02 -1.570951640605926514e-01 -2.221605367958545685e-02 -2.778988778591156006e-01 -3.742282465100288391e-02 -9.677560068666934967e-03 -2.723010182380676270e-01 1.070254296064376831e-01 -3.635523095726966858e-02 1.235933825373649597e-01 1.923072785139083862e-01
1.414202302694320679e-01 1.328542456030845642e-02 -4.631820023059844971e-01 9.834305197000503540e-02 -2.478390559554100037e-02 3.331256210803985596e-01 1.582614034414291382e-01 -2.149207144975662231e-01 2.027374207973480225e-01 -2.074608504772186279e-01 2.068884223699569702e-01 -9.510441124439239502e-02 7.791516184806823730e-02 -2.289797924458980560e-02 1.207637367770075798e-03 -1.946551352739334106e-01 2.689733505249023438e-01 -1.352868974208831787e-01 2.299187481403350830e-01 1.223101094365119934e-01 1.110620945692062378e-01 2.018386870622634888e-02 -9.711930900812149048e-02 -5.902497842907905579e-02 -2.184351086616516113e-01 -1.081645935773849487e-01 6.245913682505488396e-04 3.273084461688995361e-01 -6.708969920873641968e-02 -9.416643530130386353e-03 1.891152411699295044e-01 -3.583855926990509033e-02
2.589173316955566406e-01 -4.956307262182235718e-02 -3.958295881748199463e-01 -5.528912693262100220e-02 -4.078252241015434265e-02 -1.432636529207229614e-01 3.696144372224807739e-02 3.235056251287460327e-02 1.459886878728866577e-01 1.303785890340805054e-01 4.975675418972969055e-02 -3.202661499381065369e-02 2.108450084924697876e-01 -2.330758869647979736e-01 -4.653201103210449219e-01 -3.746649250388145447e-02 4.557329043745994568e-02 -2.718103118240833282e-02 3.189682662487030029e-01 -9.444364160299301147e-02 2.073970437049865723e-01 5.546260997653007507e-02 -6.537041813135147095e-02 2.467337548732757568e-01 -1.931836903095245361e-01 1.772768679074943066e-03 1.450069546699523926e-01 -1.727099716663360596e-01 7.824894040822982788e-02 3.492028266191482544e-02 2.386558800935745239e-01 -1.022416129708290100e-01
-2.346728295087814331e-01 8.657539635896682739e-02 -3.364265859127044678e-01 3.357479870319366455e-01 1.630349606275558472e-01 3.662746846675872803e-01 2.549084126949310303e-01 1.874557882547378540e-02 2.021228224039077759e-01 -1.819576323032379150e-01 2.158619314432144165e-01 -4.689041152596473694e-02 8.765766024589538574e-02 -9.396064281463623047e-02 6.743821501731872559e-02 -2.901076897978782654e-02 9.004053659737110138e-03 1.406020671129226685e-01 5.817867070436477661e-02 -1.258082836866378784e-01 3.934074342250823975e-01 6.239273026585578918e-02 -1.515174657106399536e-02 -1.441475003957748413e-01 -2.141951918601989746e-01 -1.238204985857009888e-01 5.020873248577117920e-02 1.453043669462203979e-01 -1.498025357723236084e-01 -2.816008217632770538e-02 1.934485323727130890e-02 1.166665852069854736e-01
6.732910871505737305e-02 7.553452998399734497e-02 -4.384681880474090576e-01 3.518328666687011719e-01 5.584705621004104614e-02 -1.603695601224899292e-01 1.663815081119537354e-01 -2.619000673294067383e-01 1.012445241212844849e-01 4.076435044407844543e-02 -2.954718470573425293e-02 -9.980238974094390869e-02 -1.702143694274127483e-03 -2.072154581546783447e-01 -2.126765102148056030e-01 -2.206795662641525269e-01 1.213331371545791626e-01 -6.479210406541824341e-02 6.074799224734306335e-02 1.476513147354125977e-01 9.404192864894866943e-02 3.225218951702117920e-01 -1.021448299288749695e-01 6.561640650033950806e-02 -4.520820453763008118e-02 -2.491620481014251709e-01 -1.638018339872360229e-01 -1.558486670255661011e-01 -9.305094182491302490e-02 -2.249686270952224731e-01 1.388382818549871445e-02 2.055952996015548706e-01
2.097461670637130737e-01 -4.237257316708564758e-02 -2.618274688720703125e-01 2.144637256860733032e-01 6.932446360588073730e-02 -3.545188577845692635e-03 4.200983420014381409e-02 -3.909028470516204834e-01 7.661616057157516479e-02 -1.165646463632583618e-01 1.749056726694107056e-01 3.063335083425045013e-02 1.172908842563629150e-01 -7.022651284933090210e-02 -3.741854429244995117e-01 -5.981691554188728333e-02 3.349971473217010498e-01 1.275494843721389771e-01 -2.030568420886993408e-01 -1.159425601363182068e-01 1.965064704418182373e-01 2.014694511890411377e-01 1.827800087630748749e-02 1.635224670171737671e-01 1.497933268547058105e-01 5.985949933528900146e-02 -2.364906519651412964e-01 -1.989495009183883667e-01 -2.329208999872207642e-01 1.074390113353729248e-02 3.367915749549865723e-02 -2.297954261302947998e-02
-1.231883689761161804e-01 2.110615372657775879e-03 -4.385284781455993652e-01 4.221346378326416016e-01 -6.502392143011093140e-02 -5.607431754469871521e-02 9.273611754179000854e-02 -1.978548914194107056e-01 -8.292032778263092041e-02 -2.786879986524581909e-02 -3.553330525755882263e-02 -2.256519496440887451e-01 -5.146341770887374878e-02 -5.700692906975746155e-02 -3.769217133522033691e-01 -1.452472656965255737e-01 1.603211462497711182e-01 9.694879502058029175e-02 2.483554929494857788e-01 -1.397929936647415161e-01 2.500773668289184570e-01 -1.172694042325019836e-01 3.467207401990890503e-02 1.448387652635574341e-01 -1.819298267364501953e-01 -3.625623648986220360e-03 1.684352755546569824e-01 -1.939473748207092285e-01 -6.622252520173788071e-03 -7.142125815153121948e-02 6.075310707092285156e-02 8.699573576450347900e-02
-2.676567249000072479e-02 2.993369400501251221e-01 -3.500533699989318848e-01 2.565256357192993164e-01 2.719270810484886169e-02 1.054627746343612671e-01 -8.749434724450111389e-03 3.239145129919052124e-02 8.605939894914627075e-02 2.232691347599029541e-01 -4.906668886542320251e-02 -2.674428820610046387e-01 1.594802737236022949e-02 -2.454112321138381958e-01 2.119959890842437744e-02 -8.042179048061370850e-02 -2.090679295361042023e-02 2.441472411155700684e-01 1.066504865884780884e-01 -3.692300617694854736e-02 2.598204612731933594e-01 2.782794535160064697e-01 -6.033458933234214783e-02 2.327611446380615234e-01 -3.295364081859588623e-01 6.867966055870056152e-02 -6.494108587503433228e-02 -2.187698334455490112e-01 -9.700585156679153442e-02 -6.226185709238052368e-02 1.838561147451400757e-02 2.349548935890197754e-01
1.081911921501159668e-01 2.724402546882629395e-01 -4.884496703743934631e-02 2.027375698089599609e-01 1.316274255514144897e-01 1.804241538047790527e-01 -5.835023149847984314e-02 -5.943537130951881409e-02 -8.001969009637832642e-02 6.573783606290817261e-02 1.565796136856079102e-01 -2.424476444721221924e-01 2.516127228736877441e-01 9.389219433069229126e-02 2.910417877137660980e-02 -6.619191914796829224e-02 2.506971824914216995e-03 2.354243397712707520e-01 3.333568274974822998e-01 -1.365670710802078247e-01 1.177021265029907227e-01 -6.379924714565277100e-02 2.093052566051483154e-01 1.286475211381912231e-01 -3.537917137145996094e-02 -1.522165089845657349e-01 4.192455485463142395e-02 -1.457409709692001343e-01 1.609025001525878906e-01 -4.059232398867607117e-02 5.294064283370971680e-01 1.538548916578292847e-01
5.909124016761779785e-02 1.626836955547332764e-01 -1.017112955451011658e-01 2.415440827608108521e-01 2.062425464391708374e-01 2.123961001634597778e-01 1.866558045148849487e-01 -1.701448559761047363e-01 -1.489696949720382690e-01 2.303926646709442139e-01 3.346707820892333984e-01 -2.018025219440460205e-01 6.369651854038238525e-02 8.367038518190383911e-02 -4.337535426020622253e-02 8.589812554419040680e-03 -4.184229671955108643e-02 1.587525904178619385e-01 3.546576499938964844e-01 -9.484230726957321167e-02 4.064885526895523071e-02 -1.016689557582139969e-02 3.120224177837371826e-01 -8.266869932413101196e-02 -7.546033710241317749e-02 -1.254180967807769775e-01 -1.464796215295791626e-01 -9.805732220411300659e-02 -1.092684790492057800e-01 3.908224776387214661e-02 4.174638688564300537e-01 -3.137464448809623718e-02
-2.891466580331325531e-02 1.721720695495605469e-01 -1.922766119241714478e-01 -3.307886794209480286e-02 1.239537373185157776e-01 2.726491093635559082e-01 -9.974843263626098633e-02 2.397284470498561859e-02 1.138142347335815430e-01 -2.865378856658935547e-01 2.852337062358856201e-01 -2.830427289009094238e-01 -9.710487723350524902e-02 -7.393878698348999023e-02 3.285773098468780518e-02 -2.494838982820510864e-01 1.061755567789077759e-01 -5.080924928188323975e-02 -5.102793220430612564e-03 -1.821471452713012695e-01 2.289291173219680786e-01 -1.652880758047103882e-01 -2.404804714024066925e-02 -4.400429874658584595e-02 -9.652932733297348022e-02 -8.915672078728675842e-03 -1.745796352624893188e-01 -4.410009682178497314e-01 1.324420981109142303e-02 -6.204419955611228943e-02 3.575877547264099121e-01 -3.048983402550220490e-02
1.614426076412200928e-01 1.081221848726272583e-01 -4.583968818187713623e-01 3.458722531795501709e-01 -1.261311918497085571e-01 5.213283747434616089e-02 1.018461659550666809e-01 9.631722234189510345e-03 1.888972520828247070e-01 1.095438450574874878e-01 -3.687875345349311829e-02 -2.872425317764282227e-02 3.629897534847259521e-02 -1.442486196756362915e-01 -7.601853460073471069e-02 -1.185062974691390991e-01 1.151657626032829285e-01 4.332389682531356812e-02 -1.435870379209518433e-01 1.363667398691177368e-01 2.318406850099563599e-01 1.567059159278869629e-01 3.398447483777999878e-02 2.861167192459106445e-01 -1.867047399282455444e-01 1.154847666621208191e-01 -6.535153836011886597e-02 -4.323002696037292480e-01 4.734200239181518555e-02 -1.236202120780944824e-01 1.208047717809677124e-01 1.563290655612945557e-01
-7.098279148340225220e-02 -6.269649416208267212e-02 -5.073826909065246582e-01 6.275925040245056152e-02 -1.935182511806488037e-01 2.308477163314819336e-01 -1.101043671369552612e-01 1.323780715465545654e-01 -9.756252914667129517e-02 -1.431920379400253296e-01 1.878307759761810303e-01 -1.264656931161880493e-01 -1.043008416891098022e-01 -1.088475435972213745e-01 -2.151130884885787964e-01 1.288924552500247955e-02 1.112175174057483673e-02 1.713959127664566040e-02 4.774206876754760742e-02 -2.169230431318283081e-01 3.569224774837493896e-01 1.287756562232971191e-01 2.244206070899963379e-01 2.193073928356170654e-02 -1.997714340686798096e-01 -6.310442462563514709e-03 5.475623905658721924e-02 1.287889629602432251e-01 -7.664610445499420166e-02 2.866624593734741211e-01 2.579783797264099121e-01 -9.710694663226604462e-03
9.490343928337097168e-02 2.978298664093017578e-01 -1.720390319824218750e-01 2.557617425918579102e-01 6.382755935192108154e-02 2.075541615486145020e-01 1.473706513643264771e-01 -6.569069623947143555e-02 -1.182252839207649231e-01 7.581352442502975464e-02 1.721873581409454346e-01 -3.615972027182579041e-02 3.769913315773010254e-02 1.383943706750869751e-01 1.128760948777198792e-01 -1.077245399355888367e-01 -1.226994469761848450e-01 -1.390611007809638977e-02 3.809059858322143555e-01 -8.195161819458007812e-02 2.399523705244064331e-01 -1.129107698798179626e-01 3.634723424911499023e-01 -2.405201829969882965e-02 -2.114281207323074341e-01 -1.813767403364181519e-01 -1.909535825252532959e-01 -1.675423532724380493e-01 8.337314240634441376e-03 -6.032358855009078979e-02 3.252360522747039795e-01 1.296224147081375122e-01
1.210605502128601074e-01 1.579921692609786987e-01 -2.438213676214218140e-01 -1.669898778200149536e-01 3.640121594071388245e-02 1.090215072035789490e-01 1.301730722188949585e-01 -2.877627909183502197e-01 1.100509315729141235e-01 -2.363188713788986206e-01 2.814241647720336914e-01 -1.467055082321166992e-01 -7.484571635723114014e-02 5.706750322133302689e-03 2.944248728454113007e-02 -1.485662758350372314e-01 -8.871138840913772583e-02 -8.703956007957458496e-02 -2.258172817528247833e-02 -2.683718800544738770e-01 2.228726893663406372e-01 -2.302262783050537109e-01 -1.699111610651016235e-01 -1.654678285121917725e-01 -2.182876318693161011e-01 -1.019048392772674561e-01 -2.355033159255981445e-01 -3.219452500343322754e-01 -2.547129616141319275e-02 -4.573632031679153442e-02 3.084309399127960205e-01 3.020616807043552399e-02
-3.066673316061496735e-02 1.618631780147552490e-01 -5.514232516288757324e-01 3.480818867683410645e-02 7.566952705383300781e-02 9.575625509023666382e-02 4.341758042573928833e-02 -4.509891942143440247e-02 1.859533637762069702e-01 -6.783750653266906738e-02 7.711199671030044556e-02 5.389467626810073853e-02 5.688920989632606506e-02 -3.632104024291038513e-03 -2.453277707099914551e-01 -1.375749111175537109e-01 -1.187654137611389160e-01 2.371791154146194458e-01 2.709773480892181396e-01 5.995122715830802917e-02 2.748670279979705811e-01 1.986900568008422852e-01 5.149793624877929688e-02 2.966527938842773438e-01 -6.373395677655935287e-03 2.770755626261234283e-02 -1.259996294975280762e-01 6.046475470066070557e-02 -3.543654084205627441e-01 -8.287558704614639282e-02 -4.011219367384910583e-02 1.044693291187286377e-01
1.103822588920593262e-01 5.810713022947311401e-02 -2.529065012931823730e-01 2.812319062650203705e-02 -6.281201541423797607e-02 1.867763549089431763e-01 2.073780894279479980e-01 1.220381036400794983e-01 1.071810200810432434e-01 -1.529153734445571899e-01 -7.763535715639591217e-03 9.563446789979934692e-02 8.471468836069107056e-02 -2.163507193326950073e-01 -3.029854893684387207e-01 2.314036339521408081e-01 -2.094978094100952148e-01 1.841444224119186401e-01 4.967777729034423828e-01 7.625997066497802734e-02 2.203569114208221436e-01 -1.060225442051887512e-02 2.093302644789218903e-02 5.377461388707160950e-02 -1.764298677444458008e-01 -4.454964771866798401e-02 -1.562719792127609253e-01 -1.170601695775985718e-01 2.191753312945365906e-02 -2.430891431868076324e-02 3.494674563407897949e-01 -5.206857621669769287e-02
2.360347360372543335e-01 2.814869582653045654e-01 -2.343248426914215088e-01 1.464827805757522583e-01 5.904444260522723198e-04 -2.330271601676940918e-01 2.337391525506973267e-01 -2.993452548980712891e-02 3.098532743752002716e-02 -1.854122430086135864e-01 4.085762500762939453e-01 -1.249834671616554260e-01 1.930673718452453613e-01 -1.365528106689453125e-01 7.762867957353591919e-02 1.006956249475479126e-01 -1.362238973379135132e-01 7.113946229219436646e-02 -1.459203362464904785e-01 -4.771909117698669434e-02 1.094521731138229370e-01 -1.029005944728851318e-01 -2.318174391984939575e-01 2.398274838924407959e-01 -1.331097483634948730e-01 -7.982315123081207275e-02 8.793608099222183228e-02 -2.697630822658538818e-01 -4.899242147803306580e-02 -1.692986339330673218e-01 2.091876119375228882e-01 1.686576753854751587e-01
2.751424610614776611e-01 3.059243783354759216e-02 -1.676972806453704834e-01 -5.340567231178283691e-02 1.287650018930435181e-01 -1.166938245296478271e-01 1.922250986099243164e-01 -6.535415351390838623e-02 -2.010985910892486572e-01 -1.719711273908615112e-01 8.465117961168289185e-02 -2.290628105401992798e-01 -4.083875194191932678e-02 4.687362816184759140e-03 -2.059617787599563599e-01 -2.594082951545715332e-01 1.627108752727508545e-01 -9.285141713917255402e-03 2.941562421619892120e-02 -6.155186146497726440e-02 5.779390335083007812e-01 -3.998218849301338196e-02 -2.214672565460205078e-01 8.704160898923873901e-02 -4.377111792564392090e-03 -1.320956498384475708e-01 -5.560731142759323120e-02 -7.199787348508834839e-02 -2.018831670284271240e-01 6.154801696538925171e-02 2.510069906711578369e-01 -1.522145569324493408e-01
4.474973678588867188e-02 -2.756020054221153259e-02 -3.663979172706604004e-01 -4.793233424425125122e-02 1.249591112136840820e-01 -2.572937607765197754e-01 -1.103511229157447815e-01 -1.898125559091567993e-01 6.721508502960205078e-02 1.638262532651424408e-02 4.230967536568641663e-02 -3.337239623069763184e-01 -1.315248757600784302e-02 -2.661168575286865234e-01 -3.338370919227600098e-01 -2.321445494890213013e-01 1.469717025756835938e-01 2.907922565937042236e-01 1.020364761352539062e-01 -1.772191673517227173e-01 1.716401576995849609e-01 -1.091136857867240906e-01 1.269046962261199951e-01 5.500924959778785706e-02 -3.491898477077484131e-01 -1.098815426230430603e-01 -2.398324012756347656e-02 4.645426943898200989e-02 -2.442943118512630463e-02 1.360045652836561203e-02 1.740552335977554321e-01 -1.004537381231784821e-02
-1.021924465894699097e-01 3.351746201515197754e-01 -3.692307770252227783e-01 -8.208096027374267578e-02 1.224583834409713745e-01 -1.407590359449386597e-01 2.413462996482849121e-01 -2.086749523878097534e-01 2.108244039118289948e-02 1.260505318641662598e-01 2.065584361553192139e-01 2.072579264640808105e-01 8.439074456691741943e-02 -2.967256009578704834e-01 -8.238732069730758667e-02 9.477162361145019531e-02 -7.832463085651397705e-02 1.126479357481002808e-01 -1.295347362756729126e-01 -1.365746408700942993e-01 2.461806088685989380e-01 -2.857810854911804199e-01 4.691569879651069641e-02 1.807328909635543823e-01 -1.527967303991317749e-02 -1.801352500915527344e-01 1.128408461809158325e-01 -9.707915037870407104e-02 -8.472052216529846191e-02 -1.917132884263992310e-01 2.313989996910095215e-01 -3.061038069427013397e-02
1.197844967246055603e-01 -6.412040442228317261e-02 -5.028625130653381348e-01 2.747297585010528564e-01 1.003388836979866028e-01 -1.860161870718002319e-02 2.414214052259922028e-02 -9.576155990362167358e-02 4.779154434800148010e-02 -3.492295742034912109e-01 1.326206922531127930e-01 1.647326201200485229e-01 1.367428302764892578e-01 -7.933024317026138306e-02 -8.034367859363555908e-02 8.826049417257308960e-02 -1.047232071869075298e-03 -1.480411142110824585e-01 2.336877137422561646e-01 -2.676606178283691406e-01 3.190794289112091064e-01 1.873851418495178223e-01 2.167815808206796646e-03 -7.612300664186477661e-02 -1.014582589268684387e-01 1.120528131723403931e-01 1.110276356339454651e-01 2.594199180603027344e-01 7.821965217590332031e-02 -4.988774657249450684e-02 1.451041549444198608e-01 -4.227606207132339478e-02
2.536509744822978973e-02 -7.975731045007705688e-02 -1.892678737640380859e-01 3.291611373424530029e-01 -5.256130546331405640e-02 1.163616925477981567e-01 7.524537295103073120e-02 3.016066253185272217e-01 8.676412701606750488e-02 -1.396100372076034546e-01 2.050397992134094238e-01 1.420591175556182861e-01 -5.449545383453369141e-02 1.341519057750701904e-01 -1.024047434329986572e-01 -5.148230120539665222e-02 1.599611490964889526e-01 -1.335790008306503296e-01 1.524728834629058838e-01 1.021256074309349060e-01 4.202744960784912109e-01 1.078579109162092209e-02 1.356076151132583618e-01 8.134042471647262573e-02 -1.808905303478240967e-01 -2.233565151691436768e-01 -2.009470760822296143e-01 1.797101497650146484e-01 -6.246693804860115051e-02 -2.725174129009246826e-01 1.453489065170288086e-01 2.812649011611938477e-01
9.487323462963104248e-02 8.030294626951217651e-02 -4.552841186523437500e-01 1.575546413660049438e-01 9.506424516439437866e-02 1.955115646123886108e-01 -9.606572240591049194e-02 1.856305003166198730e-01 4.659211263060569763e-02 -1.651076823472976685e-01 1.471813321113586426e-01 8.515197038650512695e-02 -2.234779484570026398e-02 -3.051111660897731781e-02 -4.457807540893554688e-02 1.196918413043022156e-01 -4.180050641298294067e-02 -6.360252201557159424e-02 4.173645973205566406e-01 1.610805541276931763e-01 2.980146408081054688e-01 -6.190048903226852417e-02 4.598112776875495911e-02 6.914635747671127319e-02 -3.028282523155212402e-01 1.140778958797454834e-01 1.800653785467147827e-01 -2.572784125804901123e-01 -2.463642805814743042e-01 2.842556126415729523e-02 8.970016241073608398e-02 -8.395950496196746826e-02
-1.269221305847167969e-01 -3.166522383689880371e-01 -5.163242816925048828e-01 1.794817745685577393e-01 1.156198456883430481e-01 4.273572564125061035e-02 -3.286343514919281006e-01 -1.645562201738357544e-01 -1.239022985100746155e-01 9.823620319366455078e-02 9.600097686052322388e-02 -2.110830880701541901e-02 -7.101234048604965210e-03 -1.655372083187103271e-01 -6.792703270912170410e-02 2.343074604868888855e-02 6.367987394332885742e-02 1.722306907176971436e-01 -1.088428497314453125e-01 -5.335013847798109055e-03 2.684306502342224121e-01 1.289148721843957901e-02 2.118276432156562805e-02 1.426517665386199951e-01 -2.922137975692749023e-01 -2.912428975105285645e-01 -6.802646815776824951e-02 9.380275756120681763e-02 -2.079533971846103668e-02 -1.375579461455345154e-02 1.800268292427062988e-01 1.094612106680870056e-01
9.933360666036605835e-02 2.499974668025970459e-01 -4.262680113315582275e-01 2.462593019008636475e-01 -4.011576622724533081e-02 -5.367174278944730759e-03 7.829752564430236816e-02 -5.934049561619758606e-02 1.079059019684791565e-01 2.808594703674316406e-01 -4.890882596373558044e-02 -9.946865588426589966e-02 -8.775759488344192505e-03 -8.929797261953353882e-02 -7.003450393676757812e-02 -3.570337221026420593e-02 1.004467830061912537e-01 -7.573416456580162048e-03 -1.402462422847747803e-01 6.238330155611038208e-02 2.233055830001831055e-01 1.815068884752690792e-03 1.121938750147819519e-01 2.330827414989471436e-01 -1.788596808910369873e-01 -1.766193360090255737e-01 -1.161834523081779480e-01 -4.156962335109710693e-01 -2.257921993732452393e-01 -1.849345266819000244e-01 1.022963151335716248e-01 2.476445287466049194e-01
5.260850116610527039e-02 1.244338601827621460e-01 -4.086377024650573730e-01 3.353181481361389160e-01 7.775855809450149536e-02 -5.731916055083274841e-02 1.158213913440704346e-01 3.180655241012573242e-01 -7.218604907393455505e-03 -2.633321285247802734e-02 1.177164539694786072e-01 -2.852672524750232697e-02 -2.364391647279262543e-02 -1.249052397906780243e-02 6.951524317264556885e-02 5.957075394690036774e-03 1.819312423467636108e-01 1.723593026399612427e-01 1.568260043859481812e-01 -3.839883506298065186e-01 2.426372617483139038e-01 1.874317228794097900e-01 2.541722357273101807e-01 -1.010947227478027344e-01 -2.323180735111236572e-01 5.906625092029571533e-02 -9.757953882217407227e-02 2.003148347139358521e-01 -1.584406495094299316e-01 -7.341119647026062012e-02 7.470244076102972031e-03 1.268145143985748291e-01
-1.639236137270927429e-02 1.366995573043823242e-01 -4.569230377674102783e-01 1.700191199779510498e-01 -2.728592753410339355e-01 1.132728997617959976e-03 -1.877983361482620239e-01 -9.752468019723892212e-02 -9.739153087139129639e-02 1.099289879202842712e-01 1.451372802257537842e-01 3.848500922322273254e-02 6.188518553972244263e-02 3.059619478881359100e-02 -1.213175579905509949e-01 -1.089887097477912903e-01 6.622219830751419067e-02 1.042135432362556458e-02 4.443850740790367126e-02 -1.721774637699127197e-01 2.152471840381622314e-01 -2.058863826096057892e-02 9.488689899444580078e-02 4.978725612163543701e-01 -1.675628423690795898e-01 -1.727477163076400757e-01 -2.804950475692749023e-01 -2.379842549562454224e-01 1.625217683613300323e-02 -1.131295785307884216e-01 4.636626318097114563e-02 2.130062133073806763e-02
1.805129051208496094e-01 3.680184185504913330e-01 -9.823033958673477173e-02 1.792840063571929932e-01 1.218125373125076294e-01 2.634358704090118408e-01 9.662086144089698792e-03 -2.204112261533737183e-01 -3.681836128234863281e-01 1.054698042571544647e-02 1.421990692615509033e-01 1.596869342029094696e-02 -1.594364941120147705e-01 3.288850188255310059e-02 -1.337132602930068970e-01 2.793690375983715057e-02 1.220861747860908508e-01 -6.910829991102218628e-02 2.185398340225219727e-01 -1.236604452133178711e-01 2.520737946033477783e-01 8.060090988874435425e-02 6.573680788278579712e-02 -1.891541033983230591e-01 -6.407461315393447876e-02 -2.252058684825897217e-01 1.143322512507438660e-01 -3.304398953914642334e-01 3.174689039587974548e-02 -1.270551681518554688e-01 2.193314433097839355e-01 -1.440600156784057617e-01
1.184354275465011597e-01 1.596718654036521912e-02 -3.352067768573760986e-01 1.451925188302993774e-01 8.835052698850631714e-02 -1.755975633859634399e-01 1.416527386754751205e-02 -5.959080904722213745e-02 2.166756242513656616e-01 -1.833148747682571411e-01 3.243877887725830078e-01 1.007131561636924744e-01 -6.857464462518692017e-02 3.531851398292928934e-04 3.789367899298667908e-02 2.665851116180419922e-01 1.485329866409301758e-01 4.322439134120941162e-01 9.252148866653442383e-02 4.678085073828697205e-02 6.449503451585769653e-02 -8.599734306335449219e-02 1.445275098085403442e-01 -2.007467597723007202e-01 -3.574045598506927490e-01 -1.785891950130462646e-01 -1.538905035704374313e-02 1.824786216020584106e-01 -1.903409212827682495e-01 -6.484749913215637207e-02 9.688759595155715942e-02 3.707566112279891968e-02
1.779539883136749268e-02 3.712092339992523193e-02 -4.219127595424652100e-01 3.079436123371124268e-01 1.585669964551925659e-01 1.944265142083168030e-02 2.104222774505615234e-01 -1.954765915870666504e-01 1.067719534039497375e-01 2.350999116897583008e-01 3.370355442166328430e-02 -6.596297770738601685e-02 5.420607328414916992e-02 -9.657771140336990356e-02 -1.685176193714141846e-01 6.055384408682584763e-03 -1.502466350793838501e-01 -3.106610849499702454e-02 -7.525128871202468872e-02 9.815067797899246216e-02 2.532608509063720703e-01 2.046777307987213135e-01 -5.362147837877273560e-02 2.080364972352981567e-01 -2.973279356956481934e-01 3.693555667996406555e-02 -1.488380581140518188e-01 -3.798725605010986328e-01 -8.346025831997394562e-03 -1.914460510015487671e-01 1.676435396075248718e-02 1.426378786563873291e-01
1.502318191342055798e-03 5.689294636249542236e-02 -4.163592457771301270e-01 1.659164875745773315e-01 -1.132103949785232544e-01 -1.080958768725395203e-01 -2.302762418985366821e-01 -3.270142078399658203e-01 1.738478839397430420e-01 1.587331593036651611e-01 1.056358814239501953e-01 1.004516631364822388e-01 -1.075793057680130005e-01 -1.933923959732055664e-01 -7.693389058113098145e-02 5.024466663599014282e-02 3.647126024588942528e-03 1.154276058077812195e-01 -3.152904659509658813e-02 1.480174362659454346e-01 2.541134655475616455e-01 1.385617405176162720e-01 9.207048267126083374e-02 1.665462851524353027e-01 -2.566197812557220459e-01 -4.454270750284194946e-02 1.626175013370811939e-03 -3.312832415103912354e-01 -6.558501720428466797e-02 -2.542201876640319824e-01 1.796909794211387634e-02 2.724994122982025146e-01
1.335260719060897827e-01 1.107846572995185852e-01 -2.417004704475402832e-01 2.630956172943115234e-01 6.399050354957580566e-02 -2.238735556602478027e-02 -4.209819808602333069e-02 1.180429607629776001e-01 1.597329527139663696e-01 -1.149480491876602173e-01 4.722627624869346619e-02 -1.939886659383773804e-01 -2.233813889324665070e-02 7.786388695240020752e-02 1.089253276586532593e-02 -1.751001179218292236e-01 1.262665838003158569e-01 -3.877070173621177673e-02 1.465383768081665039e-01 -6.453751921653747559e-01 1.359679549932479858e-01 1.542018800973892212e-01 2.236162573099136353e-01 -1.201156973838806152e-01 -3.440165817737579346e-01 4.529521241784095764e-02 9.764610230922698975e-02 -7.810202986001968384e-02 -4.181031882762908936e-02 -3.404024615883827209e-02 4.757232591509819031e-02 5.192757770419120789e-02
-2.988316304981708527e-02 1.527561992406845093e-01 -2.544272541999816895e-01 1.538872569799423218e-01 2.370126992464065552e-01 3.205046355724334717e-01 1.408140361309051514e-01 -1.155837401747703552e-01 4.352012276649475098e-02 -2.354842424392700195e-01 2.598159909248352051e-01 -9.822725551202893257e-04 -2.021335624158382416e-02 -1.609754413366317749e-01 1.522643417119979858e-01 1.416573822498321533e-01 2.110452353954315186e-01 1.095619890838861465e-02 2.783451080322265625e-01 -1.831666380167007446e-01 2.100017219781875610e-01 3.423922955989837646e-01 -8.841482549905776978e-02 -6.556192040443420410e-02 -6.480259448289871216e-02 -1.907060593366622925e-01 1.085828244686126709e-01 2.198440209031105042e-02 -1.137217655777931213e-01 1.799065768718719482e-01 1.490090042352676392e-01 2.266434580087661743e-01
1.896104030311107635e-02 -4.332152754068374634e-02 -3.169487714767456055e-01 2.202609330415725708e-01 3.452462553977966309e-01 -2.169446088373661041e-02 -3.521175310015678406e-02 -4.814599826931953430e-02 -7.129943370819091797e-02 -3.820436298847198486e-01 1.686619520187377930e-01 1.209830585867166519e-02 7.774759829044342041e-02 -7.837027311325073242e-02 -1.512995064258575439e-01 -4.512685164809226990e-02 8.790792524814605713e-02 5.198987945914268494e-02 1.212268769741058350e-01 -4.748377576470375061e-02 5.356214046478271484e-01 2.400627583265304565e-01 1.460750102996826172e-01 -1.744846552610397339e-01 -2.117522507905960083e-01 4.456609953194856644e-03 3.965318948030471802e-02 1.547538936138153076e-01 5.262091383337974548e-02 -8.690984547138214111e-02 4.446223378181457520e-02 4.956491291522979736e-02
-1.499607041478157043e-02 -1.012465134263038635e-01 -3.404301404953002930e-01 2.199528217315673828e-01 1.352156549692153931e-01 -9.788893908262252808e-02 -2.348619326949119568e-02 -3.179721832275390625e-01 5.692950263619422913e-02 -8.142334967851638794e-02 9.504389762878417969e-02 -1.179138794541358948e-01 2.168686836957931519e-01 6.165494024753570557e-02 -1.785463690757751465e-01 3.511476889252662659e-02 5.059325322508811951e-02 2.284487634897232056e-01 -4.681364446878433228e-02 -1.077381670475006104e-01 4.130194187164306641e-01 -7.089744508266448975e-02 2.441087514162063599e-01 2.172249406576156616e-01 -1.294067651033401489e-01 -9.849571436643600464e-02 -1.875559240579605103e-02 -2.771079242229461670e-01 1.799094229936599731e-01 -2.975074946880340576e-01 -1.515710260719060898e-02 -5.783831700682640076e-02
2.078927308320999146e-01 -6.077298428863286972e-03 -3.164200484752655029e-01 1.946263015270233154e-02 5.117223039269447327e-02 1.396575123071670532e-01 2.248576283454895020e-01 -1.082126051187515259e-01 2.674854826182126999e-03 -2.032639831304550171e-01 -1.637507579289376736e-03 -1.357520520687103271e-01 8.000466227531433105e-02 2.312681525945663452e-01 -1.311629712581634521e-01 -1.668240278959274292e-01 2.347980141639709473e-01 -1.760675013065338135e-01 -1.562513411045074463e-02 2.912495657801628113e-02 4.657236933708190918e-01 1.643999069929122925e-01 -2.078179121017456055e-01 3.522031605243682861e-01 -2.231650501489639282e-01 1.523065194487571716e-02 -2.761016972362995148e-02 -2.537708170711994171e-02 4.354671109467744827e-03 -1.445639580488204956e-01 9.241744875907897949e-02 1.670089662075042725e-01
-6.600610795430839062e-04 1.311323493719100952e-01 -3.342380821704864502e-01 9.493675082921981812e-02 1.014681756496429443e-01 2.966187596321105957e-01 -2.357115298509597778e-01 8.908046782016754150e-02 -1.143259480595588684e-01 -2.601748108863830566e-01 1.068179309368133545e-01 2.228151410818099976e-01 -2.388969510793685913e-01 -3.648383915424346924e-02 -3.673322796821594238e-01 -8.756228722631931305e-03 -6.065568700432777405e-02 -1.189171802252531052e-02 1.221035979688167572e-02 -7.275701314210891724e-02 2.656403779983520508e-01 -1.831942936405539513e-03 -4.197628796100616455e-02 2.531473338603973389e-01 -3.788232207298278809e-01 1.974116452038288116e-02 -1.112204939126968384e-01 -1.163123100996017456e-01 -1.931750029325485229e-01 -7.233518362045288086e-02 8.358214050531387329e-02 8.030004799365997314e-03
1.812784373760223389e-01 1.076623052358627319e-01 -4.477929174900054932e-01 3.283945620059967041e-01 1.185183227062225342e-02 -8.543445169925689697e-02 2.085224390029907227e-01 -1.639139354228973389e-01 2.407905757427215576e-01 -8.800455182790756226e-02 1.933007389307022095e-01 4.440066963434219360e-02 -1.584981530904769897e-01 -6.983942538499832153e-02 -7.585008442401885986e-02 1.243106052279472351e-01 3.095112740993499756e-01 8.158927410840988159e-02 2.341981828212738037e-01 6.533339619636535645e-02 1.638741195201873779e-01 9.480649605393409729e-03 2.035296112298965454e-01 1.992255002260208130e-01 -1.855319291353225708e-01 -1.128416359424591064e-01 1.434651911258697510e-01 8.768526464700698853e-02 4.026057198643684387e-02 1.673798859119415283e-01 -6.924866139888763428e-02 1.834117770195007324e-01
2.475384324789047241e-01 1.104182898998260498e-01 -2.031281590461730957e-01 2.823997437953948975e-01 1.388657093048095703e-01 4.921280592679977417e-02 -1.768057644367218018e-01 1.440220233052968979e-02 -1.659374535083770752e-01 -2.716554105281829834e-01 1.593111753463745117e-01 1.732608079910278320e-01 2.119260840117931366e-02 -1.886567566543817520e-03 -1.333156824111938477e-01 4.401629418134689331e-02 7.763594388961791992e-02 -4.758691787719726562e-02 1.820234209299087524e-01 -8.166794478893280029e-02 3.814091086387634277e-01 2.019794434309005737e-01 -1.515889726579189301e-02 -1.791497468948364258e-01 2.808924019336700439e-02 -3.082453906536102295e-01 -5.302837863564491272e-02 7.561567239463329315e-03 1.488783955574035645e-01 -1.207434982061386108e-01 2.177732139825820923e-01 3.548587858676910400e-01
1.774165630340576172e-01 -1.168069764971733093e-01 -1.372787207365036011e-01 -3.521671146154403687e-02 -7.646720856428146362e-02 1.243914663791656494e-01 -7.060251384973526001e-02 -1.702142506837844849e-01 1.685730218887329102e-01 -7.815119624137878418e-02 2.796076238155364990e-01 8.013627678155899048e-02 2.386200278997421265e-01 -2.496211230754852295e-01 -3.206561505794525146e-01 1.947146840393543243e-03 1.116563379764556885e-01 -2.642251849174499512e-01 2.701507210731506348e-01 -2.881253063678741455e-01 1.685557812452316284e-01 2.335595041513442993e-01 1.719412803649902344e-01 2.263444215059280396e-01 5.492046009749174118e-03 -1.895698457956314087e-01 2.805972844362258911e-02 1.420276612043380737e-02 -2.597987353801727295e-01 -9.952764958143234253e-02 -6.705230567604303360e-03 1.479064971208572388e-01
1.724304705858230591e-01 1.291996836662292480e-01 -2.760149240493774414e-01 4.147039055824279785e-01 1.588860005140304565e-01 4.783886671066284180e-02 -1.251722313463687897e-02 -1.647905707359313965e-01 9.825997054576873779e-02 3.202744424343109131e-01 4.958887025713920593e-02 4.222095385193824768e-02 4.607416316866874695e-02 -8.130872249603271484e-02 -3.624262986704707146e-03 3.209168789908289909e-05 1.222731769084930420e-01 2.042745053768157959e-01 -1.966742426156997681e-01 1.699006110429763794e-01 2.730464637279510498e-01 1.240436881780624390e-01 1.688273400068283081e-01 3.251774236559867859e-02 -2.118508964776992798e-01 -1.474857330322265625e-01 -3.864575549960136414e-02 -3.334222137928009033e-01 -2.445605546236038208e-01 -1.499001532793045044e-01 -1.168426242657005787e-03 1.415674686431884766e-01
1.627850979566574097e-01 -4.144624620676040649e-02 -4.364946782588958740e-01 1.405196636915206909e-01 1.347374767065048218e-01 -4.942144080996513367e-02 -2.322672009468078613e-01 -9.391636401414871216e-02 -2.092831023037433624e-02 -1.512457579374313354e-01 -9.272548556327819824e-02 -2.410715520381927490e-01 2.417789213359355927e-02 -1.324651539325714111e-01 -1.165403723716735840e-01 -6.880823522806167603e-02 1.642428040504455566e-01 3.620437383651733398e-01 2.250392287969589233e-01 -3.084502741694450378e-02 3.965440988540649414e-01 -1.081272363662719727e-01 -5.036626756191253662e-02 -4.329902306199073792e-02 -2.083767056465148926e-01 -1.873556524515151978e-02 7.170268893241882324e-02 -2.281948626041412354e-01 1.442537177354097366e-03 4.457523673772811890e-02 1.285235136747360229e-01 -2.217684835195541382e-01
-8.396175503730773926e-02 8.977256715297698975e-02 -3.092097938060760498e-01 1.801762133836746216e-01 -9.580638259649276733e-02 5.124266445636749268e-02 1.172392219305038452e-01 -1.590408831834793091e-01 -2.735134661197662354e-01 8.451934158802032471e-02 4.768781736493110657e-02 4.492862615734338760e-03 1.053755506873130798e-01 9.693998098373413086e-02 -3.104722313582897186e-02 -4.207124002277851105e-03 -2.061548084020614624e-02 1.911731064319610596e-01 -2.216506050899624825e-03 -3.574098348617553711e-01 3.581004738807678223e-01 7.236956804990768433e-02 7.516487687826156616e-02 2.862302064895629883e-01 -4.813423454761505127e-01 -1.929874271154403687e-01 1.469349302351474762e-02 -1.348175406455993652e-01 -4.231916368007659912e-02 2.056551352143287659e-02 1.112065166234970093e-01 1.120994836091995239e-01
-2.192658744752407074e-02 2.554383575916290283e-01 -4.751636981964111328e-01 9.175893664360046387e-02 6.879510730504989624e-02 1.829762011766433716e-01 -1.872694641351699829e-01 -5.961780995130538940e-02 -1.050237491726875305e-01 -2.194714844226837158e-01 2.529985010623931885e-01 3.106312751770019531e-01 -2.025440335273742676e-02 1.401219069957733154e-01 -1.413623690605163574e-01 6.317900121212005615e-02 3.124533221125602722e-02 -2.600590884685516357e-01 6.572743505239486694e-02 -2.490225620567798615e-02 1.794105768203735352e-01 -3.881234303116798401e-02 5.326771736145019531e-02 -2.242779172956943512e-02 -3.419932723045349121e-01 2.448879182338714600e-02 3.759697824716567993e-02 -2.023466229438781738e-01 -2.686470448970794678e-01 1.046392321586608887e-01 6.204680353403091431e-02 -4.523858800530433655e-02
1.191879659891128540e-01 2.232919074594974518e-02 -1.597350239753723145e-01 2.777248155325651169e-03 1.152943745255470276e-01 1.922407746315002441e-01 -4.773670807480812073e-02 8.225227147340774536e-02 -1.118994280695915222e-01 6.089182198047637939e-02 1.252801269292831421e-01 -3.260808587074279785e-01 1.754312217235565186e-01 -1.065500602126121521e-01 -1.916261911392211914e-01 -3.094775080680847168e-01 1.496218144893646240e-01 -3.304713591933250427e-02 5.732149630784988403e-02 -9.592463821172714233e-02 5.884324908256530762e-01 -1.506492644548416138e-01 -2.286858558654785156e-01 -5.402840673923492432e-03 -1.900286972522735596e-01 -8.542781323194503784e-02 -8.932607620954513550e-02 -5.303110182285308838e-02 -1.030030772089958191e-01 7.512814551591873169e-02 1.515078544616699219e-01 1.922253966331481934e-01
-9.021057188510894775e-02 1.508985459804534912e-01 -2.874458730220794678e-01 9.352134913206100464e-02 2.889777421951293945e-01 3.983895480632781982e-01 -1.530207693576812744e-01 6.587090343236923218e-02 -8.122066967189311981e-03 -1.043900474905967712e-02 3.331424593925476074e-01 -2.601235508918762207e-01 6.877660006284713745e-02 1.277104616165161133e-01 3.660108894109725952e-02 -2.616952732205390930e-02 -4.204807803034782410e-02 1.038686111569404602e-01 -6.728754960931837559e-04 -6.047768890857696533e-02 4.508582353591918945e-01 -6.476261466741561890e-02 -6.011523306369781494e-03 -1.321855932474136353e-01 -2.609751522541046143e-01 -6.148829124867916107e-03 -7.772246003150939941e-02 1.517889499664306641e-01 -1.057562232017517090e-01 -1.866365820169448853e-01 8.813738822937011719e-02 -1.168427914381027222e-01
1.323628723621368408e-01 -3.351552188396453857e-01 -2.266549468040466309e-01 -3.951290156692266464e-03 -8.735138922929763794e-02 4.058549925684928894e-02 6.615480780601501465e-02 -5.421469360589981079e-02 4.120835363864898682e-01 -1.228125672787427902e-02 3.619775176048278809e-01 -1.136442795395851135e-01 -9.758863598108291626e-02 -8.620916306972503662e-02 -2.774536907672882080e-01 -1.218050643801689148e-01 1.848910599946975708e-01 1.368962675333023071e-01 -3.465978056192398071e-02 -1.140081733465194702e-01 2.874593734741210938e-01 2.251478470861911774e-02 -2.667879685759544373e-03 6.514745950698852539e-02 -1.398824453353881836e-01 9.369951486587524414e-02 -1.639342159032821655e-01 -3.060787171125411987e-02 -1.768802553415298462e-01 3.610409051179885864e-02 3.119741976261138916e-01 1.972287446260452271e-01
-1.986679248511791229e-02 4.026016891002655029e-01 -4.810382053256034851e-02 1.065617799758911133e-01 3.405510913580656052e-03 2.873781025409698486e-01 1.595193706452846527e-02 -1.382287293672561646e-01 1.151511818170547485e-01 1.835555434226989746e-01 2.301655113697052002e-01 -7.839973084628582001e-03 1.410294622182846069e-01 1.529431194067001343e-01 -9.830176085233688354e-02 6.393664330244064331e-02 1.673518717288970947e-01 9.281527996063232422e-02 1.642643809318542480e-01 9.720147401094436646e-02 1.950405389070510864e-01 -3.208335489034652710e-02 1.644282042980194092e-01 3.343134000897407532e-02 5.685976892709732056e-02 -3.456957340240478516e-01 -5.449217557907104492e-02 -1.586838364601135254e-01 -4.169557243585586548e-02 5.928720161318778992e-02 5.157960057258605957e-01 4.901116341352462769e-02
1.356986761093139648e-01 -3.438523970544338226e-03 -3.598310053348541260e-01 1.369825899600982666e-01 2.067564129829406738e-01 1.616867482662200928e-01 9.772742539644241333e-02 9.095131605863571167e-02 6.767099257558584213e-03 -3.212546706199645996e-01 2.005529850721359253e-01 5.419217050075531006e-02 9.212772548198699951e-02 -1.666554361581802368e-01 6.871022284030914307e-03 -5.671926215291023254e-02 4.479053243994712830e-02 1.147528216242790222e-01 7.887826859951019287e-02 -1.588025838136672974e-01 3.247611820697784424e-01 2.777402400970458984e-01 1.067034825682640076e-01 -2.114947140216827393e-01 -1.655244678258895874e-01 2.568724155426025391e-01 3.618571907281875610e-02 1.567848324775695801e-01 2.247805744409561157e-01 -2.819053530693054199e-01 1.613728851079940796e-01 5.739246960729360580e-03
2.344117015600204468e-01 -2.219751179218292236e-01 -1.851713210344314575e-01 -1.582712866365909576e-02 -1.275007985532283783e-02 -7.564409822225570679e-02 -1.244633793830871582e-01 -1.202530600130558014e-02 2.791079580783843994e-01 2.553163282573223114e-02 1.092557236552238464e-01 -1.152359396219253540e-01 -1.317024230957031250e-01 -2.129469513893127441e-01 -3.455505669116973877e-01 -8.468434959650039673e-02 8.780130743980407715e-02 5.241714790463447571e-02 -1.882773339748382568e-01 -2.294521182775497437e-01 4.309484064579010010e-01 1.117255240678787231e-01 4.339118095231242478e-05 9.349009022116661072e-03 -3.016583621501922607e-02 1.191726475954055786e-01 -8.380857855081558228e-02 -3.158869594335556030e-02 -1.370650976896286011e-01 -7.003354281187057495e-02 3.126045167446136475e-01 3.244910538196563721e-01
1.854807138442993164e-01 8.498213253915309906e-03 -4.726181030273437500e-01 3.132138773798942566e-02 -2.438452653586864471e-02 -1.572884172201156616e-01 1.605893522500991821e-01 -2.142796367406845093e-01 -7.526819407939910889e-02 -2.003020942211151123e-01 3.050317764282226562e-01 -1.157678663730621338e-02 -1.851190030574798584e-01 -2.129545211791992188e-01 -3.648789227008819580e-02 -2.800399959087371826e-01 -1.747392117977142334e-01 -1.670745164155960083e-01 2.993386797606945038e-02 -2.442300319671630859e-02 3.889249265193939209e-02 -1.184641122817993164e-01 4.835551977157592773e-02 -2.079985849559307098e-02 -1.878489255905151367e-01 1.224618107080459595e-01 9.706763923168182373e-02 1.849512010812759399e-01 -1.461413651704788208e-01 1.010566502809524536e-01 3.742695450782775879e-01 -4.451513662934303284e-02
1.526206149719655514e-03 1.402968913316726685e-01 -3.571451604366302490e-01 1.787358969449996948e-01 -1.520328819751739502e-01 -1.652372628450393677e-01 -1.002120301127433777e-01 -4.488867707550525665e-03 5.499967560172080994e-02 -2.349132858216762543e-02 4.683724045753479004e-01 8.662421256303787231e-02 7.650395482778549194e-02 -1.242008730769157410e-01 -1.741214543581008911e-01 -1.540909893810749054e-02 1.674461811780929565e-01 2.517180442810058594e-01 2.294212132692337036e-01 -1.961920857429504395e-01 -1.049954295158386230e-01 2.276496142148971558e-01 -1.392257362604141235e-01 -1.420278698205947876e-01 1.357719395309686661e-02 -2.026701867580413818e-01 2.417179942131042480e-02 1.352110654115676880e-01 -3.288475871086120605e-01 1.288855075836181641e-02 1.341258138418197632e-01 -8.182613551616668701e-02
9.563668817281723022e-02 -7.765658199787139893e-02 -3.088492453098297119e-01 1.396463364362716675e-01 2.034265249967575073e-01 -1.136569306254386902e-01 -8.860948681831359863e-02 -1.033470481634140015e-01 -1.814087294042110443e-02 -3.112876601517200470e-02 -1.444110423326492310e-01 -1.821806132793426514e-01 9.166559576988220215e-02 -2.951945960521697998e-01 -2.455651313066482544e-01 -2.269555032253265381e-01 2.641520798206329346e-01 2.690032720565795898e-01 1.068635806441307068e-01 -3.356050699949264526e-02 2.229013144969940186e-01 -1.450846046209335327e-01 1.433847248554229736e-01 1.737786680459976196e-01 -3.529704809188842773e-01 8.131480962038040161e-02 -8.596234768629074097e-02 -1.505447775125503540e-01 -1.843344978988170624e-02 -1.353874206542968750e-01 2.242625057697296143e-01 -1.673653423786163330e-01
3.680231273174285889e-01 8.331508189439773560e-02 -2.125784605741500854e-01 1.866917759180068970e-01 2.062103152275085449e-01 -1.272464096546173096e-01 -2.360176108777523041e-02 5.518306419253349304e-02 -1.837532036006450653e-02 -2.613436877727508545e-01 1.151911914348602295e-01 -1.285469233989715576e-01 2.327457517385482788e-01 -1.238754764199256897e-01 -2.183505892753601074e-01 -1.823576865717768669e-03 3.344015032052993774e-02 -1.010294109582901001e-01 8.300320059061050415e-02 -3.077670037746429443e-01 3.276441395282745361e-01 2.806235849857330322e-01 9.213017672300338745e-02 -1.109485849738121033e-01 -1.863383501768112183e-01 1.273483037948608398e-01 -2.911036014556884766e-01 1.160375773906707764e-01 -5.281488597393035889e-02 -1.089520081877708435e-01 1.619494892656803131e-02 1.254160106182098389e-01
2.861287891864776611e-01 -7.759943604469299316e-02 -1.942997872829437256e-01 1.203479841351509094e-01 -9.499075263738632202e-02 1.357757598161697388e-01 3.701404109597206116e-02 -9.498794376850128174e-02 -1.249648705124855042e-01 -3.288848698139190674e-02 3.094806373119354248e-01 1.242443770170211792e-01 8.307217061519622803e-02 -2.954437732696533203e-01 -1.811716854572296143e-01 -6.484470516443252563e-02 -1.246575787663459778e-01 1.726613640785217285e-01 1.549651566892862320e-02 -3.461619615554809570e-01 2.659944891929626465e-01 -2.784014940261840820e-01 8.880112320184707642e-02 5.290534347295761108e-02 -3.185618221759796143e-01 -1.865382492542266846e-01 2.210751362144947052e-02 -1.240873523056507111e-02 1.810814291238784790e-01 1.216820329427719116e-01 1.714311689138412476e-01 -1.569119542837142944e-01
1.258844584226608276e-01 2.663153409957885742e-01 -3.227814733982086182e-01 -1.200279891490936279e-01 -9.229716658592224121e-02 -7.754024118185043335e-02 6.662837415933609009e-02 -3.319090306758880615e-01 -1.702785342931747437e-01 -8.633454144001007080e-02 3.323654532432556152e-01 2.979748547077178955e-01 -9.394356049597263336e-03 -1.554010659456253052e-01 -2.466297298669815063e-01 1.573152691125869751e-01 1.370107978582382202e-01 1.176156923174858093e-01 1.785044558346271515e-02 -2.029780298471450806e-01 -3.084160983562469482e-01 3.750807791948318481e-02 -1.048199012875556946e-01 -1.011927798390388489e-02 1.787053234875202179e-02 -1.622708588838577271e-01 -2.778418362140655518e-03 -1.511640697717666626e-01 -7.213905453681945801e-02 -1.550210416316986084e-01 2.377878874540328979e-01 5.435935035347938538e-02
1.518566310405731201e-01 7.473433762788772583e-02 -2.596959769725799561e-01 2.649508416652679443e-01 2.874841094017028809e-01 3.477509617805480957e-01 -9.210394695401191711e-03 -1.038267165422439575e-01 -2.111967355012893677e-01 -1.399522423744201660e-01 1.429978609085083008e-01 -2.305980622768402100e-01 2.218554764986038208e-01 -1.931701004505157471e-01 2.296816743910312653e-02 6.910745799541473389e-02 1.558823138475418091e-01 -1.096810102462768555e-01 -8.803717046976089478e-02 -1.992021501064300537e-01 1.879220008850097656e-01 1.655354863032698631e-03 -1.954135596752166748e-01 -2.830634079873561859e-02 -8.801848441362380981e-02 -1.808885186910629272e-01 -3.058885969221591949e-02 -6.117398664355278015e-02 -1.076418161392211914e-01 1.032109186053276062e-01 3.635158240795135498e-01 -1.789499074220657349e-01
1.546727269887924194e-01 1.112019759602844715e-03 -2.006370574235916138e-01 6.975899636745452881e-02 9.698498249053955078e-02 1.479528397321701050e-01 3.801132366061210632e-02 -1.964654624462127686e-01 4.178481921553611755e-02 -1.337716132402420044e-01 2.258712425827980042e-02 -6.754010170698165894e-02 -6.396137177944183350e-02 4.337031394243240356e-03 -1.142897307872772217e-01 -7.843387126922607422e-02 8.062646538019180298e-02 1.029149070382118225e-01 -3.596763312816619873e-02 -1.994578354060649872e-02 4.711835980415344238e-01 3.451184928417205811e-01 -1.219859793782234192e-01 3.852131962776184082e-01 -4.385856389999389648e-01 -1.435820460319519043e-01 -3.544455766677856445e-02 7.137642800807952881e-02 -1.341866552829742432e-01 4.659685492515563965e-02 1.160129010677337646e-01 1.882625967264175415e-01
1.895939707756042480e-01 3.430990278720855713e-01 -8.375022560358047485e-02 2.250638008117675781e-01 -3.161707893013954163e-02 1.587560027837753296e-01 -3.402662649750709534e-02 -1.791377812623977661e-01 -1.294649541378021240e-01 1.079097986221313477e-01 2.550087273120880127e-01 -2.243351489305496216e-01 1.232389509677886963e-01 1.297179758548736572e-01 -8.140939287841320038e-03 -9.331078827381134033e-02 -9.848358482122421265e-02 7.211866229772567749e-02 2.771550416946411133e-01 -1.969017460942268372e-02 7.550780475139617920e-02 -8.062785863876342773e-02 2.472754120826721191e-01 -6.182696297764778137e-02 -1.297309845685958862e-01 3.802851960062980652e-02 -9.602624922990798950e-02 -1.372760981321334839e-01 -1.503634303808212280e-01 -2.337143011391162872e-02 5.475625395774841309e-01 7.793555408716201782e-02
-2.722238004207611084e-02 -8.498259633779525757e-02 -4.305042326450347900e-01 -9.328815154731273651e-03 -5.686969310045242310e-02 2.045636922121047974e-01 -1.954847872257232666e-01 3.571906313300132751e-02 -1.979947984218597412e-01 -1.774835288524627686e-01 3.012452125549316406e-01 -3.283312544226646423e-02 2.668699994683265686e-02 -4.348065331578254700e-02 -1.878971010446548462e-01 7.429596781730651855e-02 -5.352605879306793213e-02 8.327440358698368073e-03 -1.415706425905227661e-01 -2.917785346508026123e-01 2.979041635990142822e-01 3.121985867619514465e-02 2.170002162456512451e-01 -7.686982303857803345e-02 -2.556337118148803711e-01 -1.307451575994491577e-01 -1.908130384981632233e-02 2.803560160100460052e-02 2.855386957526206970e-02 2.560637593269348145e-01 3.223087191581726074e-01 -1.067596003413200378e-01
-1.760467141866683960e-01 -3.940099105238914490e-02 -4.053756296634674072e-01 -6.162975449115037918e-03 -5.032548680901527405e-02 2.087910920381546021e-01 8.912461996078491211e-02 -8.201938867568969727e-02 1.977937854826450348e-02 -1.030479297041893005e-01 1.837416738271713257e-01 -9.558632969856262207e-02 -2.191931456327438354e-01 -2.787339687347412109e-02 7.389210164546966553e-02 -8.097244054079055786e-02 -8.612942695617675781e-02 -4.167927801609039307e-02 -5.241598933935165405e-02 5.973943695425987244e-02 2.052309364080429077e-01 -1.751248352229595184e-02 -1.523005962371826172e-01 -1.266351491212844849e-01 -2.030681520700454712e-01 -1.014736518263816833e-01 -3.464924991130828857e-01 -1.535936146974563599e-01 -2.388876117765903473e-02 1.948739029467105865e-02 5.759513974189758301e-01 5.061592161655426025e-02
2.480023913085460663e-02 3.899016380310058594e-01 -2.650547921657562256e-01 1.696490943431854248e-01 -1.306373476982116699e-01 -5.350284650921821594e-02 3.498175740242004395e-02 -1.878248304128646851e-01 4.241623729467391968e-02 1.279481947422027588e-01 2.554135322570800781e-01 2.792451381683349609e-01 5.649061128497123718e-02 -3.585442900657653809e-01 8.315611630678176880e-02 1.873705238103866577e-01 7.463902980089187622e-02 6.110041961073875427e-02 -2.326526306569576263e-02 -4.800318554043769836e-02 2.626148164272308350e-01 -2.136138826608657837e-01 1.575190871953964233e-01 2.463134974241256714e-01 8.964639157056808472e-02 -1.734741032123565674e-01 -2.246495708823204041e-02 -1.291665732860565186e-01 -6.608172506093978882e-02 -1.972781568765640259e-01 2.052344232797622681e-01 -6.156094372272491455e-02
-3.425454022362828255e-03 1.126563623547554016e-01 -4.779871106147766113e-01 2.681162953376770020e-01 8.151795715093612671e-02 8.445094525814056396e-02 -2.128829807043075562e-01 -8.758488297462463379e-02 -9.027971327304840088e-02 9.891512989997863770e-02 5.820648372173309326e-02 -6.662999093532562256e-02 1.394917815923690796e-01 -1.946392357349395752e-01 -8.369649946689605713e-02 1.710954308509826660e-01 2.755099236965179443e-01 7.398350536823272705e-02 -6.044660508632659912e-02 1.160016208887100220e-01 1.334276348352432251e-01 2.132592052221298218e-01 1.457841545343399048e-01 1.553246974945068359e-01 -2.886030375957489014e-01 -1.119659990072250366e-01 -4.706699028611183167e-02 -4.194183051586151123e-01 2.195490710437297821e-02 1.514830440282821655e-02 -3.108950704336166382e-02 -1.341794431209564209e-01
3.279490768909454346e-02 -7.801656611263751984e-03 -3.874920606613159180e-01 2.496140003204345703e-01 -9.413223713636398315e-02 -4.635570570826530457e-02 3.268860653042793274e-02 -6.070909649133682251e-02 1.093224734067916870e-01 -2.016116976737976074e-01 1.608240604400634766e-01 7.572679221630096436e-02 2.448989003896713257e-01 4.824037104845046997e-02 -1.783211678266525269e-01 -1.966058611869812012e-01 -9.685108438134193420e-03 2.439510673284530640e-01 4.619169607758522034e-02 -7.746021263301372528e-03 1.875970065593719482e-01 9.385814517736434937e-02 2.114352434873580933e-01 1.752344369888305664e-01 -2.770925462245941162e-01 -5.658187344670295715e-02 -1.386433243751525879e-01 1.273370981216430664e-01 -1.725814193487167358e-01 -3.519017696380615234e-01 -1.205476373434066772e-01 2.981728017330169678e-01
-4.218535497784614563e-02 1.538071595132350922e-02 -3.164017200469970703e-01 1.747622191905975342e-01 2.497424483299255371e-01 1.947850584983825684e-01 2.349609881639480591e-01 -7.476280629634857178e-02 -3.295274823904037476e-02 -2.007473111152648926e-01 3.374445736408233643e-01 -1.074330955743789673e-01 1.933286935091018677e-01 -1.496955100446939468e-02 1.539320796728134155e-01 -2.244394086301326752e-02 4.507289081811904907e-02 -7.946735620498657227e-02 1.964827179908752441e-01 -1.844444870948791504e-01 2.375654280185699463e-01 -8.968953043222427368e-02 -2.458393573760986328e-01 7.059036195278167725e-02 -2.576023638248443604e-01 -2.465423941612243652e-01 -1.801298856735229492e-01 -3.421151265501976013e-02 -2.872406542301177979e-01 -3.289838507771492004e-02 8.475550264120101929e-02 -1.233807727694511414e-01
2.087763398885726929e-01 8.067304641008377075e-02 -3.009475469589233398e-01 8.666869997978210449e-02 3.559549525380134583e-02 -1.215335279703140259e-01 -7.652578502893447876e-02 -8.480612933635711670e-02 -1.377288997173309326e-01 -9.414304047822952271e-03 2.143967449665069580e-01 5.252252146601676941e-02 -1.521011590957641602e-01 -3.844264745712280273e-01 -3.143975138664245605e-01 1.167509034276008606e-01 7.763154804706573486e-02 1.264447569847106934e-01 1.010300293564796448e-01 -1.112515851855278015e-01 2.381592392921447754e-01 -1.255496740341186523e-01 8.923608809709548950e-02 4.164796769618988037e-01 -1.846036761999130249e-01 9.137059003114700317e-02 1.854015165008604527e-03 -6.514584273099899292e-02 -2.084158509969711304e-01 -8.024570345878601074e-02 6.477595865726470947e-02 -2.689113020896911621e-01
-6.425911933183670044e-02 -1.297414451837539673e-01 -3.578727841377258301e-01 1.852338910102844238e-01 -3.200038149952888489e-02 -7.784099876880645752e-02 -2.396969795227050781e-01 -8.144309371709823608e-02 -2.346532791852951050e-01 -1.091426610946655273e-02 9.520588070154190063e-02 -1.729632616043090820e-01 3.315129131078720093e-02 -2.643655836582183838e-01 -2.291313558816909790e-01 -1.147313714027404785e-01 1.176693886518478394e-01 -9.037376195192337036e-02 -1.180009916424751282e-01 3.662589564919471741e-02 2.608587145805358887e-01 2.431032061576843262e-02 2.114021033048629761e-01 1.993075907230377197e-01 -2.922686040401458740e-01 -1.427538692951202393e-01 -3.067500293254852295e-01 -1.444229334592819214e-01 -1.242054030299186707e-01 3.222600743174552917e-02 2.377814054489135742e-01 -1.748652607202529907e-01
2.935795187950134277e-01 2.522200345993041992e-01 -2.238281071186065674e-01 2.508209347724914551e-01 -1.334136277437210083e-01 -9.093546122312545776e-02 2.020651102066040039e-01 -2.180668562650680542e-01 7.897157967090606689e-02 3.034003777429461479e-03 1.324420720338821411e-01 -2.234119921922683716e-01 -1.339427083730697632e-01 3.078973665833473206e-02 -1.174480989575386047e-01 -1.836381703615188599e-01 1.688187271356582642e-01 1.162736266851425171e-01 9.334488958120346069e-02 6.786083430051803589e-02 3.193209469318389893e-01 -4.394214972853660583e-02 1.710784286260604858e-01 3.603836894035339355e-01 -3.759826421737670898e-01 2.978482656180858612e-02 9.509922564029693604e-02 -5.580360442399978638e-02 2.305197715759277344e-02 -1.770958863198757172e-02 7.816491276025772095e-02 -5.373381078243255615e-02
1.569288969039916992e-01 -7.026424258947372437e-02 -4.317758381366729736e-01 2.398235350847244263e-01 -7.521892338991165161e-02 -2.462898008525371552e-02 -7.382544130086898804e-02 -2.297778613865375519e-02 7.959640026092529297e-02 -2.469496577978134155e-01 -3.894037753343582153e-02 3.253577649593353271e-01 2.575044520199298859e-02 -6.570661813020706177e-02 -1.322741061449050903e-01 1.756854355335235596e-01 -4.823308065533638000e-02 2.536215782165527344e-01 1.400394588708877563e-01 -9.211165830492973328e-03 3.161067962646484375e-01 1.415238827466964722e-01 -1.022593397647142410e-02 -3.539588451385498047e-01 -9.079620987176895142e-02 -2.773984707891941071e-02 -2.081125974655151367e-01 -1.978921741247177124e-01 2.451563253998756409e-02 -1.692034304141998291e-01 1.445763558149337769e-01 -1.135915592312812805e-01
9.680571407079696655e-02 1.595607250928878784e-01 -2.438458651304244995e-01 3.678404390811920166e-01 -8.504541218280792236e-02 -1.238217428326606750e-01 2.093940526247024536e-01 -2.648308873176574707e-01 1.677347421646118164e-01 -6.178696826100349426e-02 9.811484068632125854e-02 -2.055496871471405029e-01 4.016712307929992676e-02 -5.741373822093009949e-02 -1.443951129913330078e-01 2.784163653850555420e-01 1.532139182090759277e-01 8.845615386962890625e-02 7.226098328828811646e-02 -9.808224439620971680e-02 4.157775044441223145e-01 3.333721682429313660e-02 3.147880733013153076e-02 2.561311125755310059e-01 -2.802696228027343750e-01 -4.761149361729621887e-02 1.562782004475593567e-02 1.153132319450378418e-01 7.677908986806869507e-02 2.105332314968109131e-01 4.021423682570457458e-02 1.176348775625228882e-01
-3.219722583889961243e-02 9.222684800624847412e-02 -3.627695441246032715e-01 -3.731190925464034081e-03 1.539361774921417236e-01 2.824867963790893555e-01 1.465719938278198242e-01 -8.696406334638595581e-02 -1.920829862356185913e-01 -1.632311940193176270e-01 3.876949846744537354e-01 -1.396186053752899170e-01 8.860186487436294556e-02 -4.852381721138954163e-02 9.736540913581848145e-02 -1.320627331733703613e-02 3.382963836193084717e-01 1.577369719743728638e-01 3.118712455034255981e-02 -1.800542920827865601e-01 1.948524266481399536e-01 1.097060069441795349e-01 -1.193495765328407288e-01 -2.122697979211807251e-01 -1.696135550737380981e-01 -1.661258749663829803e-02 -2.774963676929473877e-01 5.707201734185218811e-02 -3.868111409246921539e-03 1.588765531778335571e-02 1.363557130098342896e-01 -2.508198916912078857e-01
2.427553534507751465e-01 -3.849091753363609314e-02 -1.697035133838653564e-01 3.229352459311485291e-02 1.697056740522384644e-01 6.828208267688751221e-02 1.650148481130599976e-01 -2.263577133417129517e-01 1.509404778480529785e-01 7.849336601793766022e-03 2.002505511045455933e-01 1.651198603212833405e-02 9.985970705747604370e-02 1.868821796961128712e-03 -3.536816239356994629e-01 5.026854947209358215e-02 3.316391706466674805e-01 2.342868447303771973e-01 -3.159823119640350342e-01 -1.246530786156654358e-01 1.612768173217773438e-01 2.340719848871231079e-02 -8.735761791467666626e-02 1.368296891450881958e-01 -1.266844421625137329e-01 4.817476961761713028e-03 -1.239395439624786377e-01 -1.216092780232429504e-01 -1.792421638965606689e-01 6.173115968704223633e-02 2.872779667377471924e-01 3.148750662803649902e-01
-7.414597272872924805e-02 6.434804201126098633e-02 -3.607425689697265625e-01 -9.072306007146835327e-02 -5.609283968806266785e-02 3.607744872570037842e-01 -1.417612880468368530e-01 5.251583084464073181e-02 -2.252124994993209839e-01 2.790623111650347710e-03 2.645716071128845215e-01 1.614817976951599121e-01 2.142183296382427216e-02 -1.550521403551101685e-01 -1.992968022823333740e-01 -3.095180988311767578e-01 2.111954428255558014e-02 -1.542855501174926758e-01 -1.023931875824928284e-01 -1.559852361679077148e-01 2.589662373065948486e-01 -9.760110825300216675e-02 1.732376068830490112e-01 1.507845222949981689e-01 -2.312373816967010498e-01 -1.150752604007720947e-01 1.022149324417114258e-01 -6.235377863049507141e-02 -8.570853620767593384e-02 7.397299259901046753e-02 3.021678328514099121e-01 -1.242522224783897400e-01
2.653208747506141663e-02 3.075487017631530762e-01 -4.273841977119445801e-01 -4.751864075660705566e-02 -4.560292512178421021e-02 1.934963762760162354e-01 2.216212451457977295e-01 -1.142668053507804871e-01 -3.186542093753814697e-01 -6.977072358131408691e-02 1.272246837615966797e-01 8.606127649545669556e-02 -6.137276068329811096e-02 -6.528469175100326538e-02 -2.946106493473052979e-01 1.430474221706390381e-01 1.301154121756553650e-02 1.330205649137496948e-01 3.034860193729400635e-01 -6.642656773328781128e-02 1.212443336844444275e-01 -8.723416179418563843e-02 1.577889472246170044e-01 3.511270284652709961e-01 -1.680559366941452026e-01 -9.532014280557632446e-02 1.622771918773651123e-01 2.685126103460788727e-02 4.869377985596656799e-02 4.757322371006011963e-02 1.362524926662445068e-01 1.879468932747840881e-02
1.415525749325752258e-02 -8.857981115579605103e-02 -2.968164980411529541e-01 2.963726818561553955e-01 -1.387676000595092773e-01 -1.637708395719528198e-01 2.963426336646080017e-02 -6.125418096780776978e-02 -3.386337310075759888e-03 -4.452341422438621521e-02 2.669367752969264984e-02 -1.782602816820144653e-01 1.226847246289253235e-01 -2.612563967704772949e-01 -3.197506368160247803e-01 -7.059891521930694580e-02 3.762123286724090576e-01 2.277311086654663086e-01 6.883102469146251678e-03 3.712160140275955200e-02 4.785655438899993896e-02 -1.426948010921478271e-01 1.833415329456329346e-01 8.227927237749099731e-02 -3.497818708419799805e-01 3.742823377251625061e-02 -1.166967228055000305e-01 -1.245749816298484802e-01 -1.193916499614715576e-01 2.133135497570037842e-02 2.836546897888183594e-01 -1.854224950075149536e-01
-5.317750573158264160e-02 1.187615841627120972e-02 -5.173884630203247070e-01 1.818612031638622284e-02 6.765294075012207031e-02 3.343052268028259277e-01 -1.241937056183815002e-01 -7.896494865417480469e-02 -1.164501532912254333e-01 -1.258428692817687988e-01 1.331782042980194092e-01 2.767834067344665527e-01 1.763310842216014862e-02 -1.220693290233612061e-01 -7.857817690819501877e-04 -1.580188870429992676e-01 -1.770869269967079163e-02 -3.906378895044326782e-02 1.367939114570617676e-01 -2.343874871730804443e-01 2.635995447635650635e-01 8.810803294181823730e-02 3.635090589523315430e-02 -1.362665295600891113e-01 -3.258067369461059570e-01 8.186189830303192139e-02 1.988400369882583618e-01 1.175753846764564514e-01 -1.366507709026336670e-01 -2.067983848974108696e-03 2.520707845687866211e-01 -7.765790075063705444e-02
-1.604313254356384277e-01 3.639767318964004517e-02 -5.119338035583496094e-01 1.342042684555053711e-01 -9.212494641542434692e-02 7.302715629339218140e-02 1.629011183977127075e-01 -2.849703431129455566e-01 5.561156198382377625e-02 -4.577058926224708557e-02 2.298820465803146362e-01 5.579744279384613037e-02 4.687023162841796875e-02 -1.727159880101680756e-02 -3.145191818475723267e-02 -5.866764113306999207e-02 -2.355299293994903564e-01 7.039174437522888184e-02 6.247344613075256348e-02 -3.435817062854766846e-01 1.117914691567420959e-01 1.374370306730270386e-01 1.971978396177291870e-01 1.270187199115753174e-01 -9.384180605411529541e-02 -1.996091306209564209e-01 -2.655967772006988525e-01 -2.052242308855056763e-01 1.379928737878799438e-01 4.551386833190917969e-02 -2.891455218195915222e-02 2.261995822191238403e-01
1.184675842523574829e-02 -5.344470962882041931e-02 -3.315530419349670410e-01 1.759713739156723022e-01 -1.597075760364532471e-01 1.002325713634490967e-01 -5.307832732796669006e-03 -3.770350813865661621e-01 -1.255955547094345093e-01 1.987666487693786621e-01 1.380722671747207642e-01 1.581612825393676758e-01 1.367302685976028442e-01 -7.514638453722000122e-02 4.380617290735244751e-02 2.544355094432830811e-01 5.073841288685798645e-02 5.498389899730682373e-02 -2.331574819982051849e-02 -3.257295191287994385e-01 3.507265150547027588e-01 2.080822885036468506e-01 8.160608261823654175e-02 1.180710867047309875e-01 -2.267778962850570679e-01 -2.615927159786224365e-01 1.474255230277776718e-02 -2.162381261587142944e-01 -9.838072210550308228e-02 -8.996406942605972290e-02 -2.773786336183547974e-02 -5.905789136886596680e-02
1.075459718704223633e-01 4.210251271724700928e-01 -2.642917037010192871e-01 6.309634447097778320e-02 -2.573668025434017181e-02 1.080626919865608215e-01 -1.430061925202608109e-02 -5.002007260918617249e-02 -1.817308068275451660e-01 1.486701369285583496e-01 1.340633630752563477e-01 -5.700809415429830551e-03 -1.119815558195114136e-01 -4.580085352063179016e-02 -2.406412661075592041e-01 -4.036266803741455078e-01 1.209060251712799072e-01 3.447079285979270935e-02 5.769739300012588501e-02 -1.337995380163192749e-01 2.177278995513916016e-01 3.327265754342079163e-02 4.648414850234985352e-01 2.336644381284713745e-02 -4.440859705209732056e-02 2.877256274223327637e-01 -6.636393070220947266e-02 2.012477722018957138e-03 -7.138780504465103149e-02 -7.047168910503387451e-02 2.074884250760078430e-02 -1.089307889342308044e-01
-1.133462116122245789e-01 2.875368595123291016e-01 -3.213692307472229004e-01 2.891141921281814575e-04 3.924910351634025574e-02 2.485583424568176270e-01 -2.355539500713348389e-01 -8.285041898488998413e-02 -1.174929589033126831e-01 -2.054207921028137207e-01 1.636403501033782959e-01 2.393930256366729736e-01 -7.744593173265457153e-02 -7.101372629404067993e-02 -1.616755425930023193e-01 -4.708578344434499741e-03 -6.912309676408767700e-02 -1.812938600778579712e-01 7.495599240064620972e-02 -1.882448233664035797e-02 3.722494244575500488e-01 -8.977592736482620239e-02 2.895653015002608299e-03 -9.562791325151920319e-03 -3.254894316196441650e-01 -1.169157624244689941e-01 1.226924657821655273e-01 -1.135134696960449219e-01 -1.782002747058868408e-01 1.555483415722846985e-02 2.553242444992065430e-01 2.512916028499603271e-01
-7.898365706205368042e-02 8.399931341409683228e-02 -2.562688887119293213e-01 4.749723896384239197e-02 1.228561699390411377e-01 -2.936088144779205322e-01 -9.904757887125015259e-02 1.759590655565261841e-01 -1.481913775205612183e-01 -5.660902336239814758e-02 5.209898352622985840e-01 9.703169763088226318e-02 6.905166804790496826e-02 -2.575036585330963135e-01 7.790125161409378052e-02 -1.447729468345642090e-01 1.255021244287490845e-01 1.239535734057426453e-01 -8.546885848045349121e-02 -2.225846648216247559e-01 3.388842940330505371e-01 1.384190469980239868e-01 1.360570341348648071e-01 -8.305552415549755096e-03 -3.645579144358634949e-02 -7.021585851907730103e-02 -2.370582669973373413e-01 4.640722274780273438e-02 -1.283316500484943390e-02 -2.410254776477813721e-01 3.937245905399322510e-02 8.731774985790252686e-02
9.915434569120407104e-02 2.869280278682708740e-01 -6.695970147848129272e-02 1.628754585981369019e-01 1.266512870788574219e-01 3.032578229904174805e-01 -6.333340704441070557e-02 -2.321021407842636108e-01 1.193641647696495056e-01 6.283586472272872925e-02 2.739866077899932861e-01 -4.316288232803344727e-01 8.521097898483276367e-02 1.571152806282043457e-01 -1.023929566144943237e-01 -6.828176230192184448e-02 -9.565460681915283203e-02 6.246820464730262756e-02 2.450980097055435181e-01 4.764262959361076355e-02 2.231419384479522705e-01 -4.731027781963348389e-02 2.334091514348983765e-01 9.902472607791423798e-03 1.709084771573543549e-02 -7.128328830003738403e-02 -6.038426235318183899e-02 -2.037831693887710571e-01 -1.258967816829681396e-01 -6.085703615099191666e-03 3.620868921279907227e-01 6.880826503038406372e-02
6.587707251310348511e-02 1.676776111125946045e-01 -2.403034269809722900e-01 -8.689166605472564697e-02 1.748086512088775635e-01 -3.181063532829284668e-01 -1.900397799909114838e-02 -1.239329855889081955e-02 -8.633811026811599731e-02 -2.284133583307266235e-01 1.317838728427886963e-01 -2.103424072265625000e-01 -1.000013127923011780e-01 -1.783764213323593140e-01 1.534172743558883667e-01 -1.549177803099155426e-03 1.950885653495788574e-01 9.388148039579391479e-02 2.211136817932128906e-01 -1.430404335260391235e-01 4.342871606349945068e-01 2.204145640134811401e-01 1.343051642179489136e-01 -1.371289193630218506e-01 -1.974663585424423218e-01 1.668441295623779297e-01 -1.426859349012374878e-01 -1.313536521047353745e-02 -7.229129225015640259e-02 -2.300872802734375000e-01 1.420069187879562378e-01 1.656481325626373291e-01
2.053940892219543457e-01 1.075751185417175293e-01 -4.084507524967193604e-01 4.183533191680908203e-01 2.975625693798065186e-01 2.320708632469177246e-01 -1.342820078134536743e-01 -1.069151833653450012e-01 1.018653586506843567e-01 8.382632583379745483e-02 -1.300957351922988892e-01 5.013855919241905212e-02 -6.116988882422447205e-02 -1.399848610162734985e-01 -8.360626548528671265e-02 -3.987707570195198059e-02 3.461906313896179199e-02 -1.813508272171020508e-01 4.514633491635322571e-02 8.775957673788070679e-02 1.800052970647811890e-01 1.058527082204818726e-01 4.681168869137763977e-02 2.263764590024948120e-01 -1.067884787917137146e-01 4.858131520450115204e-03 -1.947989314794540405e-01 -3.525268435478210449e-01 -1.226583197712898254e-01 -6.644941121339797974e-02 1.638495177030563354e-02 1.718069314956665039e-01
1.794936954975128174e-01 2.183406054973602295e-01 -9.537950158119201660e-02 3.525701165199279785e-02 7.513025403022766113e-02 2.300736755132675171e-01 -1.279148552566766739e-02 1.414464265108108521e-01 -7.763590663671493530e-02 9.921487420797348022e-02 1.641414463520050049e-01 4.460769146680831909e-02 2.002844363451004028e-01 -2.617325782775878906e-01 -4.569858312606811523e-01 5.943057686090469360e-02 -1.976575851440429688e-01 1.525884419679641724e-01 2.198083400726318359e-01 -1.765176355838775635e-01 2.368181049823760986e-01 -1.882097125053405762e-01 9.062976390123367310e-02 -2.123605832457542419e-02 -2.330089807510375977e-01 5.087976902723312378e-02 -8.663582056760787964e-02 -7.820463180541992188e-02 4.965148121118545532e-02 1.026117801666259766e-01 3.480037748813629150e-01 1.364914029836654663e-01
1.309179216623306274e-01 8.866899460554122925e-02 -2.454826533794403076e-01 1.061063334345817566e-01 -6.269606202840805054e-02 -6.399657577276229858e-02 1.630212366580963135e-01 -2.124335914850234985e-01 2.795313894748687744e-01 -9.411777555942535400e-02 2.305420041084289551e-01 -2.337623685598373413e-01 -1.593676805496215820e-01 -1.213963050395250320e-02 -5.839548632502555847e-02 1.903447061777114868e-01 2.870150506496429443e-01 4.073594883084297180e-02 3.364194631576538086e-01 -1.440574228763580322e-01 1.971708983182907104e-01 1.663184538483619690e-02 1.332181245088577271e-01 3.257557153701782227e-01 -2.723433971405029297e-01 -9.391795098781585693e-02 1.398696601390838623e-01 -4.234599322080612183e-02 7.347384095191955566e-02 2.087741494178771973e-01 1.550403088331222534e-01 -7.359020411968231201e-02
9.026249498128890991e-02 3.197697401046752930e-01 -3.365858197212219238e-01 1.326510608196258545e-01 2.423077225685119629e-01 7.151206582784652710e-02 -1.479860395193099976e-01 2.223761528730392456e-01 9.581068530678749084e-03 -2.325084358453750610e-01 1.386102288961410522e-01 -3.068710304796695709e-02 3.843285143375396729e-02 -1.961497366428375244e-01 -2.499659061431884766e-01 5.028271302580833435e-02 2.358181178569793701e-01 -5.078833177685737610e-02 5.609535425901412964e-02 -3.334587514400482178e-01 2.207665592432022095e-01 2.794686257839202881e-01 -1.203506141901016235e-01 -1.414196193218231201e-01 -2.695792317390441895e-01 5.281289666891098022e-02 -9.750992991030216217e-03 -1.036289334297180176e-01 -7.709395885467529297e-02 1.096856519579887390e-01 1.005185209214687347e-02 7.771230489015579224e-02
3.207118511199951172e-01 -1.984792388975620270e-02 -4.166615307331085205e-01 -1.465447098016738892e-01 -1.326431334018707275e-01 8.320249617099761963e-02 1.547464728355407715e-01 -1.892411112785339355e-01 -4.749841243028640747e-02 7.125627994537353516e-02 2.344080358743667603e-01 -2.707520266994833946e-03 1.183121129870414734e-01 -2.336764484643936157e-01 -1.875285804271697998e-01 2.649059295654296875e-01 -8.075656951405107975e-04 1.026986911892890930e-01 7.277384400367736816e-02 6.692543625831604004e-02 1.039583981037139893e-01 -7.669547200202941895e-02 3.560637310147285461e-02 3.539078831672668457e-01 -1.914792656898498535e-01 -2.291207574307918549e-02 1.151601150631904602e-01 1.288135647773742676e-01 -1.877875030040740967e-01 1.618406921625137329e-02 3.290740549564361572e-01 -8.227396756410598755e-02
-5.100245028734207153e-02 1.810156702995300293e-01 -2.114180624485015869e-01 -8.546590059995651245e-02 1.355272233486175537e-01 2.241036891937255859e-01 -1.886566914618015289e-02 -4.069822132587432861e-01 -1.843737065792083740e-02 1.521005928516387939e-01 3.122845292091369629e-01 -2.226341217756271362e-01 -6.641594320535659790e-02 6.397031992673873901e-02 4.296985454857349396e-03 2.756993100047111511e-02 2.563118934631347656e-01 -1.821159124374389648e-01 1.428382545709609985e-01 -1.581243574619293213e-01 2.336101531982421875e-01 -1.724290847778320312e-01 6.850653141736984253e-02 6.630684435367584229e-02 -1.158666014671325684e-01 -3.268931210041046143e-01 -8.413497358560562134e-02 7.914045453071594238e-02 7.914392650127410889e-02 -2.736176848411560059e-01 1.698967665433883667e-01 1.300809383392333984e-01
2.784157358109951019e-02 3.992256224155426025e-01 -1.526393592357635498e-01 -1.274050474166870117e-01 7.896545343101024628e-03 1.424688398838043213e-01 -8.925492316484451294e-02 -1.970319151878356934e-01 -1.279915273189544678e-01 1.117812320590019226e-01 3.100966513156890869e-01 -2.185957282781600952e-01 -1.675793342292308807e-02 7.049872726202011108e-02 -6.509657483547925949e-03 -1.557303220033645630e-01 -1.016268208622932434e-01 1.110045611858367920e-01 2.244947254657745361e-01 -1.648972034454345703e-01 3.847062587738037109e-01 -2.704956941306591034e-02 2.846949696540832520e-01 -2.036052793264389038e-01 -7.815158367156982422e-02 -2.257333397865295410e-01 -1.298466622829437256e-01 -7.572355866432189941e-02 -5.940649285912513733e-02 -1.899246275424957275e-01 1.905028820037841797e-01 6.143197044730186462e-02
-5.993348546326160431e-03 2.177034616470336914e-01 -2.522881031036376953e-01 2.019201666116714478e-01 1.817734390497207642e-01 2.885657250881195068e-01 1.669361740350723267e-01 -2.992279827594757080e-02 9.055556356906890869e-02 -3.239917457103729248e-01 2.423148602247238159e-01 -5.047464370727539062e-02 -3.998294472694396973e-02 3.332396969199180603e-02 -1.850692778825759888e-01 3.628105390816926956e-03 3.482475578784942627e-01 1.852914541959762573e-01 3.042431771755218506e-01 -1.597387641668319702e-01 2.206778675317764282e-01 8.928294479846954346e-02 -1.379760503768920898e-01 -5.377111211419105530e-02 -1.479641646146774292e-01 -2.078103125095367432e-01 -1.137141436338424683e-01 4.861456155776977539e-02 -1.992210596799850464e-01 8.681050385348498821e-04 9.086222946643829346e-02 -1.051581874489784241e-01
1.095458939671516418e-01 1.151414290070533752e-01 -2.213486433029174805e-01 3.644763529300689697e-01 -1.806796900928020477e-02 -1.737245619297027588e-01 -9.575795382261276245e-02 -2.650460898876190186e-01 1.863473057746887207e-01 -1.038770973682403564e-01 2.530774176120758057e-01 -5.476022511720657349e-02 -3.029120154678821564e-02 -3.131961915642023087e-03 -2.881540954113006592e-01 -1.810718178749084473e-01 2.320377826690673828e-01 -1.437208987772464752e-02 2.177715897560119629e-01 7.518119364976882935e-02 2.406183481216430664e-01 1.632430404424667358e-01 8.110828697681427002e-02 3.098948597908020020e-01 -2.093171030282974243e-01 -3.609682619571685791e-02 -1.739137470722198486e-01 2.285517305135726929e-01 3.594543039798736572e-02 -1.184571236371994019e-01 -1.082322746515274048e-01 -6.890572607517242432e-02
-3.182136267423629761e-02 9.924896806478500366e-02 -3.810863494873046875e-01 1.718039661645889282e-01 1.697745919227600098e-01 -1.156140863895416260e-01 -2.525417506694793701e-01 -2.277072966098785400e-01 1.149343401193618774e-01 -3.453308343887329102e-02 2.719035446643829346e-01 -5.281498283147811890e-02 1.578824669122695923e-01 -3.330457806587219238e-01 -2.221850305795669556e-01 8.178050071001052856e-02 1.023549735546112061e-01 1.224457323551177979e-01 8.106587082147598267e-02 9.234123677015304565e-02 -2.840394340455532074e-02 1.449580937623977661e-01 1.263706386089324951e-01 -3.472854793071746826e-01 -7.686397433280944824e-02 9.043876081705093384e-02 6.217129901051521301e-02 -1.383708566427230835e-01 3.910565748810768127e-03 -2.504303157329559326e-01 1.945466361939907074e-02 2.727255225181579590e-01
1.277006864547729492e-01 1.447059563361108303e-03 -5.274783372879028320e-01 2.141575813293457031e-01 -3.509791335090994835e-03 2.754418253898620605e-01 -1.282455027103424072e-01 -1.117147132754325867e-01 -7.686121761798858643e-02 -2.959223687648773193e-01 4.987834393978118896e-02 6.140740215778350830e-02 7.651811093091964722e-02 -3.654211759567260742e-02 -3.198567777872085571e-02 -4.051903635263442993e-02 -2.778165228664875031e-02 1.924821138381958008e-01 3.301289677619934082e-01 2.726180292665958405e-02 2.335383892059326172e-01 9.574658423662185669e-02 9.905651956796646118e-02 2.000027894973754883e-01 -1.657470315694808960e-01 9.504395723342895508e-02 -3.184908255934715271e-02 2.364470660686492920e-01 -1.714842021465301514e-01 -1.904325187206268311e-01 -4.543478414416313171e-02 1.515299826860427856e-01
7.361137866973876953e-02 1.125848889350891113e-01 -5.690930485725402832e-01 1.807350106537342072e-02 1.420983523130416870e-01 1.105468813329935074e-02 -4.039667546749114990e-03 -1.258811652660369873e-01 3.078961968421936035e-01 -2.488916814327239990e-01 -1.192635297775268555e-02 1.399797108024358749e-02 1.459843069314956665e-01 -4.569884762167930603e-02 -1.709308773279190063e-01 -3.132775053381919861e-02 -1.960661858320236206e-01 8.025051653385162354e-02 3.697709739208221436e-01 6.716062873601913452e-02 1.068863794207572937e-01 1.648319661617279053e-01 5.363528802990913391e-02 1.829067319631576538e-01 -1.928722858428955078e-01 2.520067244768142700e-02 -6.909909844398498535e-02 -2.563513256609439850e-02 -2.601076662540435791e-01 -1.944021135568618774e-01 2.949037589132785797e-03 3.285525366663932800e-02
-1.135228481143712997e-02 2.289214730262756348e-02 -2.695403993129730225e-01 2.239805310964584351e-01 1.535598337650299072e-01 2.584982812404632568e-01 6.544382870197296143e-02 -3.208626210689544678e-01 1.473829299211502075e-01 -2.338805645704269409e-01 1.778731644153594971e-01 -2.565295398235321045e-01 -1.083187311887741089e-01 3.972985967993736267e-02 -8.489038050174713135e-02 -1.248253956437110901e-01 1.731888502836227417e-01 -4.626069962978363037e-02 1.488499343395233154e-01 -1.059174165129661560e-01 1.283006519079208374e-01 -2.752945721149444580e-01 3.770474344491958618e-02 -1.232249215245246887e-01 2.286661230027675629e-02 -2.011922001838684082e-01 -2.232984006404876709e-01 -2.162399291992187500e-01 3.380549699068069458e-02 -2.405906617641448975e-01 3.001824915409088135e-01 -8.831751346588134766e-02
1.419730335474014282e-01 4.059658572077751160e-02 -3.806621432304382324e-01 4.946557804942131042e-02 1.457605510950088501e-01 3.543125391006469727e-01 6.036217883229255676e-02 -1.240187585353851318e-01 -6.857564300298690796e-02 -1.350410431623458862e-01 2.966862358152866364e-02 -6.783867720514535904e-03 1.080424152314662933e-02 -3.525020182132720947e-02 2.942462861537933350e-01 2.133328467607498169e-02 -9.250875562429428101e-02 3.210953772068023682e-01 1.136926040053367615e-01 -5.445773154497146606e-02 2.434242144227027893e-02 2.075601071119308472e-01 1.834284700453281403e-02 2.774816453456878662e-01 6.337560713291168213e-02 -2.085111588239669800e-01 -1.219909489154815674e-01 -8.151389658451080322e-02 -2.846015989780426025e-01 1.155182570219039917e-01 3.533565998077392578e-01 1.264756768941879272e-01
3.553439378738403320e-01 -4.042039066553115845e-02 -2.706916928291320801e-01 1.352213025093078613e-01 -2.004495635628700256e-02 -1.049562469124794006e-01 3.543584048748016357e-02 -2.025447636842727661e-01 -3.639673441648483276e-02 -2.043554931879043579e-01 8.636660873889923096e-02 -2.337930053472518921e-01 2.476129978895187378e-01 -2.047456949949264526e-01 -1.565300226211547852e-01 -1.520349681377410889e-01 2.169374376535415649e-01 2.489081770181655884e-01 1.648453325033187866e-01 -6.413853168487548828e-02 1.111856848001480103e-01 -2.411425113677978516e-01 1.221299991011619568e-01 7.927918434143066406e-02 -1.149677336215972900e-01 -2.101134955883026123e-01 -1.300666779279708862e-01 1.543612629175186157e-01 9.580872952938079834e-02 -1.777879446744918823e-01 9.458951652050018311e-02 3.015357553958892822e-01
1.799728870391845703e-01 2.932003736495971680e-01 -2.556082010269165039e-01 1.078110262751579285e-01 2.708789706230163574e-01 2.380339205265045166e-01 1.004923284053802490e-01 -9.976091235876083374e-02 -2.280528992414474487e-01 -7.070425152778625488e-02 3.580425381660461426e-01 -1.294124275445938110e-01 -4.415231943130493164e-02 3.637762274593114853e-03 2.729555964469909668e-02 -1.817644089460372925e-01 -3.630231693387031555e-02 2.397589758038520813e-02 1.503194421529769897e-01 -9.312728047370910645e-02 1.928046643733978271e-01 -7.312496006488800049e-02 3.062804639339447021e-01 -2.433579415082931519e-01 4.581040889024734497e-02 -1.981993168592453003e-01 1.889522075653076172e-01 -2.030892223119735718e-01 -5.525079742074012756e-02 -1.214371174573898315e-01 2.273618876934051514e-01 1.915214955806732178e-02
-9.457702748477458954e-03 -9.072890877723693848e-02 -5.865086913108825684e-01 2.349051088094711304e-01 4.997673630714416504e-02 7.448502629995346069e-02 -2.364366352558135986e-01 -7.852711528539657593e-02 1.594115495681762695e-01 1.255623698234558105e-01 2.970212697982788086e-02 -8.009229600429534912e-02 1.183241382241249084e-01 -1.565716713666915894e-01 -1.713446378707885742e-01 3.719191998243331909e-02 1.446499526500701904e-01 1.061574835330247879e-02 8.852506428956985474e-02 -7.858446799218654633e-03 1.753973811864852905e-01 -2.892077565193176270e-01 2.377044409513473511e-01 1.031090840697288513e-01 -2.141019105911254883e-01 5.801753140985965729e-03 -5.627318099141120911e-02 -2.002596259117126465e-01 2.404762618243694305e-02 -1.387602835893630981e-02 8.199820667505264282e-02 -3.123226165771484375e-01
3.020399808883666992e-01 -1.229678615927696228e-01 -2.106062918901443481e-01 2.337870448827743530e-01 1.852402463555335999e-02 -6.179750338196754456e-02 -2.354527711868286133e-01 -2.869451045989990234e-01 1.906187832355499268e-01 -1.675122976303100586e-01 3.037141859531402588e-01 -1.712162792682647705e-02 -1.469040103256702423e-02 -1.086315438151359558e-01 -6.527735851705074310e-03 -9.037033468484878540e-02 -3.428247570991516113e-01 2.340967301279306412e-03 -6.647148728370666504e-02 -1.292396634817123413e-01 2.079099863767623901e-01 -4.417810589075088501e-02 1.323123648762702942e-02 -9.811551123857498169e-02 -2.217525243759155273e-01 1.407536119222640991e-01 -1.061001345515251160e-01 1.112518757581710815e-01 -1.903350092470645905e-02 2.002101987600326538e-01 3.282901644706726074e-01 2.026523798704147339e-01
-1.769671030342578888e-02 3.207364082336425781e-01 -1.891013979911804199e-01 2.774694561958312988e-01 -1.418597251176834106e-01 -1.701125502586364746e-01 1.598534137010574341e-01 -2.214514315128326416e-01 1.780341714620590210e-01 1.540433894842863083e-02 -3.310096450150012970e-03 5.736965686082839966e-02 -1.533493548631668091e-01 -3.468916714191436768e-01 8.068068325519561768e-02 1.518261432647705078e-01 1.186849474906921387e-01 1.246218159794807434e-01 1.105580627918243408e-01 -1.943299770355224609e-01 1.062344610691070557e-01 -1.192062124609947205e-01 4.587144032120704651e-02 6.955201178789138794e-02 -1.272476613521575928e-01 -1.408890783786773682e-01 -3.883320605382323265e-03 6.799111515283584595e-02 -3.136179745197296143e-01 -1.710610985755920410e-01 4.120835661888122559e-01 4.014782235026359558e-02
8.044683933258056641e-02 -2.635293602943420410e-01 -1.438451260328292847e-01 1.517841815948486328e-01 -7.138980925083160400e-02 4.665598645806312561e-02 4.284438490867614746e-02 -9.052228182554244995e-02 2.057286649942398071e-01 1.439699083566665649e-01 2.988891303539276123e-01 -9.489990025758743286e-02 5.054837837815284729e-02 -1.385394930839538574e-01 -2.005662173032760620e-01 -1.547983735799789429e-01 1.307637691497802734e-01 1.234015002846717834e-01 -7.031235098838806152e-02 -2.163197398185729980e-01 3.854373395442962646e-01 7.274814695119857788e-02 4.818515479564666748e-02 7.966157048940658569e-02 -4.732653498649597168e-02 1.306730955839157104e-01 -3.570355176925659180e-01 -1.640129834413528442e-02 -9.469386190176010132e-02 6.590387970209121704e-02 2.448043972253799438e-01 3.857878744602203369e-01
5.207315087318420410e-02 9.666980803012847900e-02 -5.189670324325561523e-01 8.986455202102661133e-02 1.863214075565338135e-01 -2.506674230098724365e-01 1.250756531953811646e-01 -1.762321405112743378e-02 -4.943741485476493835e-02 -4.945680871605873108e-02 4.984110966324806213e-02 9.592616558074951172e-02 7.257241755723953247e-02 -2.749142348766326904e-01 1.272603124380111694e-01 1.479243785142898560e-01 -5.029929429292678833e-02 2.034536004066467285e-01 6.702314317226409912e-02 -7.014735043048858643e-02 2.705906331539154053e-01 2.701862752437591553e-01 6.685704737901687622e-02 2.976347208023071289e-01 -1.157000958919525146e-01 -2.936695143580436707e-02 -1.766285151243209839e-01 -2.991463616490364075e-02 -1.822185963392257690e-01 -2.369424402713775635e-01 -2.128856256604194641e-03 1.823058724403381348e-01
2.247425466775894165e-01 1.149308979511260986e-01 -1.781013607978820801e-01 -2.037188969552516937e-02 -2.672508358955383301e-02 9.659383445978164673e-02 3.190431371331214905e-02 -1.450734585523605347e-01 -1.302015185356140137e-01 1.982971727848052979e-01 2.279001176357269287e-01 -9.838722646236419678e-02 -2.356308326125144958e-02 -5.634980797767639160e-01 -2.652857303619384766e-01 -3.546619042754173279e-02 -1.083698347210884094e-01 -1.219508051872253418e-01 3.027057349681854248e-01 -1.007741317152976990e-01 2.130439430475234985e-01 1.436804682016372681e-01 2.838344275951385498e-01 4.398016259074211121e-02 -1.087284833192825317e-01 1.899631023406982422e-01 -1.167235597968101501e-01 1.110318023711442947e-02 9.842739254236221313e-02 -1.268976330757141113e-01 -8.362187654711306095e-04 6.919918581843376160e-03
2.652752995491027832e-01 3.185296058654785156e-01 -2.868139743804931641e-01 2.926047444343566895e-01 1.415307074785232544e-01 -1.753114312887191772e-01 2.149202674627304077e-01 7.723950594663619995e-02 1.965996921062469482e-01 -2.373228222131729126e-01 2.651328444480895996e-01 2.339913398027420044e-01 -4.077159613370895386e-02 -2.767123878002166748e-01 4.672056809067726135e-02 2.662028186023235321e-02 9.112154692411422729e-02 4.599310085177421570e-02 -1.465926021337509155e-01 5.916997790336608887e-02 1.761358380317687988e-01 -4.594652727246284485e-02 -3.797413036227226257e-02 2.408598065376281738e-01 7.927409373223781586e-03 -5.626450758427381516e-03 5.000501126050949097e-02 -1.768545806407928467e-01 -1.365268696099519730e-02 -2.551899254322052002e-01 1.703396588563919067e-01 5.107393953949213028e-03
-3.087870031595230103e-02 -1.931096613407135010e-01 -4.125372171401977539e-01 1.326883435249328613e-01 -1.029566377401351929e-01 1.345931589603424072e-01 -2.499168366193771362e-01 1.127339676022529602e-01 6.079487875103950500e-02 -6.965462863445281982e-02 1.831239461898803711e-02 7.353998720645904541e-02 1.218832880258560181e-01 -2.689884230494499207e-02 4.528787732124328613e-02 -1.150893419981002808e-01 3.102723360061645508e-01 2.475721240043640137e-01 7.415392994880676270e-02 -1.058197468519210815e-01 2.870813906192779541e-01 1.124682426452636719e-01 7.934925705194473267e-02 3.014814853668212891e-01 -8.320613950490951538e-02 -1.033648774027824402e-01 -2.324137985706329346e-01 -1.924690008163452148e-01 -2.662302553653717041e-01 -1.380276232957839966e-01 2.313531190156936646e-01 -7.924746721982955933e-02
1.469656545668840408e-02 1.518477350473403931e-01 -2.431035190820693970e-01 -1.797520369291305542e-02 1.695581711828708649e-02 1.375468671321868896e-01 1.027396619319915771e-01 -7.830166816711425781e-02 -8.665930479764938354e-02 1.702214777469635010e-01 2.373526990413665771e-01 -1.165304780006408691e-01 3.075508866459131241e-03 -4.875492751598358154e-01 -2.795353531837463379e-01 -2.321503609418869019e-01 1.727862060070037842e-01 1.636641919612884521e-01 1.044350937008857727e-01 -2.789916656911373138e-02 2.564870715141296387e-01 1.797115802764892578e-01 9.876662865281105042e-03 2.549510896205902100e-01 -1.337382942438125610e-01 -5.695993453264236450e-02 -8.348308503627777100e-02 -2.029531151056289673e-01 2.703466825187206268e-02 -2.586375474929809570e-01 -1.060337126255035400e-01 -1.599986106157302856e-01
3.449642565101385117e-03 3.603957593441009521e-01 -1.337437778711318970e-01 1.989475935697555542e-01 1.252550035715103149e-01 9.685119241476058960e-02 -1.513717174530029297e-01 -2.572846412658691406e-01 -1.121263056993484497e-01 8.001320809125900269e-02 4.168575406074523926e-01 -9.490935504436492920e-02 4.766792058944702148e-02 -6.114147603511810303e-02 1.481796242296695709e-02 -2.008463144302368164e-01 8.492153882980346680e-02 -1.257880777120590210e-01 1.334842741489410400e-01 -7.892964780330657959e-02 3.256645798683166504e-01 -2.104414850473403931e-01 2.968602180480957031e-01 -5.927843973040580750e-02 -6.861022859811782837e-02 -2.128287404775619507e-01 -1.959387958049774170e-01 -2.395243048667907715e-01 3.936754539608955383e-02 -4.183981195092201233e-02 8.577004820108413696e-02 -6.816720217466354370e-02
1.275968551635742188e-01 1.317625790834426880e-01 -3.380759358406066895e-01 1.519412249326705933e-01 2.020954638719558716e-01 1.393879503011703491e-01 1.029076874256134033e-01 2.791798412799835205e-01 6.561704725027084351e-02 -2.135381549596786499e-01 1.712408065795898438e-01 -1.256656199693679810e-01 2.030598185956478119e-02 -1.195050030946731567e-01 4.239618405699729919e-02 7.069323211908340454e-02 1.115340366959571838e-01 1.643618941307067871e-01 2.128496319055557251e-01 -3.679967224597930908e-01 1.734945625066757202e-01 2.963241636753082275e-01 1.076116636395454407e-01 -1.896562427282333374e-02 -2.400027811527252197e-01 2.434987276792526245e-01 7.619544863700866699e-02 4.494070308282971382e-04 -1.996991932392120361e-01 -1.558955609798431396e-01 1.502779871225357056e-01 6.457479298114776611e-02
8.678628504276275635e-02 3.138933777809143066e-01 -4.198576137423515320e-02 2.526859939098358154e-01 2.989650070667266846e-01 -2.951256036758422852e-01 1.964664757251739502e-01 -2.474013902246952057e-02 9.731756150722503662e-02 -1.101768165826797485e-01 5.457018613815307617e-01 3.435848653316497803e-02 -7.395129650831222534e-03 -8.721805363893508911e-02 -2.589623257517814636e-02 7.239200174808502197e-02 -5.762431398034095764e-02 2.549264132976531982e-01 -1.234149709343910217e-01 -1.173045039176940918e-01 1.094836741685867310e-01 1.544228792190551758e-01 4.715233109891414642e-03 1.339162886142730713e-01 -1.440543234348297119e-01 1.952613587491214275e-03 4.406415857374668121e-03 -9.006202220916748047e-02 -8.951709419488906860e-02 -6.443586200475692749e-02 2.871067225933074951e-01 -6.254704296588897705e-02
1.910625845193862915e-01 -2.600993514060974121e-01 -1.597993820905685425e-01 1.726862490177154541e-01 -6.383235007524490356e-02 -8.154387027025222778e-02 2.239930778741836548e-01 -1.624479591846466064e-01 2.643046379089355469e-01 1.045986935496330261e-01 9.567606449127197266e-02 -1.672791391611099243e-01 9.921427816152572632e-02 -1.901903450489044189e-01 -2.852590382099151611e-01 -6.138855218887329102e-02 2.005831152200698853e-01 -4.565567895770072937e-02 -9.865709580481052399e-03 -8.571955561637878418e-02 3.150297999382019043e-01 1.759603321552276611e-01 -9.381209313869476318e-02 -1.423614919185638428e-01 -2.881303615868091583e-02 2.143979966640472412e-01 -1.495510637760162354e-01 -1.237543970346450806e-01 -1.630585491657257080e-01 -7.830180972814559937e-02 3.480056822299957275e-01 2.382618039846420288e-01
1.691549420356750488e-01 1.821218430995941162e-01 -4.513631463050842285e-01 5.876471474766731262e-02 -2.156017869710922241e-01 2.598911821842193604e-01 3.170432150363922119e-02 -3.703076839447021484e-01 1.032543703913688660e-01 -3.494028747081756592e-01 -1.193955354392528534e-02 -1.166897043585777283e-01 -1.351894736289978027e-01 -9.312216192483901978e-02 -1.198764368891716003e-01 -1.129487436264753342e-02 -6.191271170973777771e-02 -1.014487966895103455e-01 -3.950238227844238281e-02 -1.594893783330917358e-01 2.135492116212844849e-01 -6.322380900382995605e-02 -1.889692246913909912e-01 1.541168987751007080e-01 -1.826444417238235474e-01 7.440656423568725586e-02 1.123276278376579285e-01 2.233831733465194702e-01 -2.862248383462429047e-02 5.040752887725830078e-02 1.814173758029937744e-01 5.529536679387092590e-02
2.145969495177268982e-02 3.962669670581817627e-01 -6.743897497653961182e-02 4.274348169565200806e-02 1.076078638434410095e-01 2.531284987926483154e-01 -1.094392151571810246e-03 2.299114875495433807e-02 -4.672890156507492065e-02 2.218433171510696411e-01 1.954650282859802246e-01 -2.036408931016921997e-01 1.617217212915420532e-01 -1.627916991710662842e-01 -2.015163898468017578e-01 -1.292491704225540161e-01 -2.840832620859146118e-02 2.738162688910961151e-02 2.682023346424102783e-01 -1.579367816448211670e-01 2.892330586910247803e-01 -3.214051127433776855e-01 2.716177701950073242e-01 9.599917382001876831e-02 -8.555126190185546875e-02 -4.030798003077507019e-02 6.407140940427780151e-02 8.985768072307109833e-03 -2.123314701020717621e-02 7.446750253438949585e-02 3.421722948551177979e-01 1.196665391325950623e-01
2.061838358640670776e-01 -3.824504464864730835e-02 -1.731304377317428589e-01 1.999997645616531372e-01 8.039838075637817383e-02 -1.041546389460563660e-01 3.059186041355133057e-01 -2.931646108627319336e-01 -5.702254921197891235e-02 2.866956889629364014e-01 5.396407097578048706e-02 -1.129870302975177765e-02 -4.599997028708457947e-02 -4.063886404037475586e-02 -1.910859197378158569e-01 -1.070804744958877563e-01 1.542382389307022095e-01 3.927514553070068359e-01 5.726148933172225952e-02 -2.661255300045013428e-01 2.552023530006408691e-01 1.611514948308467865e-02 2.448315471410751343e-01 2.268837988376617432e-01 -3.489881008863449097e-02 -5.587894096970558167e-02 7.271697372198104858e-02 -1.230252012610435486e-01 -2.690351940691471100e-02 -7.055791467428207397e-02 2.901645600795745850e-01 7.322488725185394287e-02
3.732901811599731445e-02 1.917620897293090820e-01 -3.747258186340332031e-01 1.892124265432357788e-01 2.033065855503082275e-01 4.106444418430328369e-01 1.644059866666793823e-01 -1.335697830654680729e-03 1.698585748672485352e-01 -1.755358874797821045e-01 1.695529818534851074e-01 -3.617506101727485657e-02 7.395508885383605957e-02 -6.754527240991592407e-02 2.526287361979484558e-02 -2.314907126128673553e-02 1.667717248201370239e-01 9.551357477903366089e-02 2.746755182743072510e-01 -8.603060245513916016e-02 4.228988289833068848e-01 7.181500643491744995e-02 -5.695744417607784271e-03 -9.032840281724929810e-02 -8.694927394390106201e-02 -2.436188906431198120e-01 1.183237582445144653e-01 1.355821490287780762e-01 -1.292583048343658447e-01 -6.184769421815872192e-02 1.241536140441894531e-01 2.181343547999858856e-02
2.253627181053161621e-01 6.672141700983047485e-02 -1.794409304857254028e-01 4.982422664761543274e-02 -7.824581116437911987e-02 -6.054279580712318420e-02 -1.814737021923065186e-01 5.326974764466285706e-02 2.519338428974151611e-01 1.164638772606849670e-01 4.071390926837921143e-01 8.342049270868301392e-02 2.882760465145111084e-01 1.148837711662054062e-02 -7.895663380622863770e-02 1.074737161397933960e-01 3.609957545995712280e-02 -4.704172909259796143e-02 9.093212336301803589e-02 -1.815055161714553833e-01 4.059302210807800293e-01 2.187842279672622681e-01 2.798472642898559570e-01 1.739484965801239014e-01 -5.113811790943145752e-02 5.936808884143829346e-02 3.795528039336204529e-02 9.923496097326278687e-02 -2.977796792984008789e-01 8.809847757220268250e-03 1.525486409664154053e-01 1.354550123214721680e-01
1.136926785111427307e-01 7.428121566772460938e-02 -2.887308299541473389e-01 2.516136765480041504e-01 -1.706438213586807251e-01 -2.036324329674243927e-02 -1.378154456615447998e-01 -1.156382337212562561e-01 3.945110365748405457e-02 -2.076652795076370239e-01 6.686643511056900024e-02 -1.653668880462646484e-01 -1.053647920489311218e-01 -5.957113578915596008e-02 -9.662048518657684326e-02 1.772500947117805481e-02 2.912108302116394043e-01 -2.286588102579116821e-01 2.146520018577575684e-01 -3.437343984842300415e-02 4.065705835819244385e-01 -2.169743031263351440e-01 -5.686470121145248413e-02 2.496186792850494385e-01 -2.553464770317077637e-01 -1.554051190614700317e-01 1.699252873659133911e-01 -5.633944645524024963e-02 -1.514824852347373962e-02 1.760345399379730225e-01 2.367555052042007446e-01 3.528631851077079773e-02
3.602508306503295898e-01 -1.580951735377311707e-02 -8.211129903793334961e-02 2.946797907352447510e-01 -2.582803182303905487e-02 -1.198315527290105820e-02 -1.621161550283432007e-01 -1.573313176631927490e-01 4.741524904966354370e-02 -1.761038899421691895e-01 3.456917405128479004e-01 -3.071415126323699951e-01 -7.187612354755401611e-02 1.403404623270034790e-01 -1.300429552793502808e-01 -7.353230565786361694e-02 2.944970130920410156e-01 5.689134355634450912e-03 1.782729476690292358e-01 -1.446076035499572754e-01 3.469833731651306152e-01 9.451453387737274170e-02 -7.916653156280517578e-02 2.924893796443939209e-01 -1.805210411548614502e-01 -2.951256185770034790e-02 -3.621344640851020813e-02 1.202635392546653748e-01 6.495143473148345947e-02 2.404105849564075470e-02 -9.463458321988582611e-03 1.246804520487785339e-01
-1.823282800614833832e-02 3.704852461814880371e-01 -2.042950391769409180e-01 1.551999300718307495e-01 7.558647543191909790e-02 1.064021885395050049e-01 5.672542750835418701e-02 -1.813625097274780273e-01 -1.755960285663604736e-01 1.321902722120285034e-01 4.069679677486419678e-01 -1.096365973353385925e-01 3.293369710445404053e-02 3.920537605881690979e-02 1.535573750734329224e-01 -1.163498610258102417e-01 9.528827667236328125e-02 -1.250384896993637085e-01 1.559530198574066162e-01 -1.492420136928558350e-01 2.117540240287780762e-01 -1.865055710077285767e-01 3.543484807014465332e-01 -7.438797503709793091e-02 -7.718481123447418213e-02 -2.341330200433731079e-01 -9.417875856161117554e-02 -2.416275292634963989e-01 2.535884082317352295e-02 -1.919914036989212036e-02 2.536735534667968750e-01 -4.825936630368232727e-02
-7.996582984924316406e-02 9.464812278747558594e-02 -3.012993335723876953e-01 7.545472681522369385e-02 2.840578258037567139e-01 7.702220976352691650e-02 -2.867651283740997314e-01 -4.062582850456237793e-01 4.398063290864229202e-03 -4.052050411701202393e-02 1.195181012153625488e-01 1.496421098709106445e-01 2.165298759937286377e-01 1.608062386512756348e-01 -1.287281513214111328e-02 -7.878023386001586914e-02 8.372813463211059570e-02 1.494945883750915527e-01 7.974351942539215088e-02 -1.559974849224090576e-01 1.622009724378585815e-01 7.908818125724792480e-02 1.311945021152496338e-01 -7.545422762632369995e-02 -2.775091528892517090e-01 3.093014657497406006e-01 4.922814667224884033e-03 8.713321387767791748e-02 5.968999117612838745e-02 -2.513451278209686279e-01 1.711187809705734253e-01 2.120848447084426880e-01
-1.998232007026672363e-01 7.299816608428955078e-02 -3.610098659992218018e-01 3.271582722663879395e-01 -4.731865599751472473e-02 -1.964921355247497559e-01 1.044916883111000061e-01 -1.429888326674699783e-02 -2.280558943748474121e-01 -9.931657463312149048e-02 1.485492438077926636e-01 1.231872737407684326e-01 1.855441182851791382e-01 -2.458732128143310547e-01 2.498201653361320496e-02 2.984126210212707520e-01 2.035778760910034180e-01 1.071249097585678101e-01 8.805189281702041626e-02 -1.386813670396804810e-01 4.333096370100975037e-02 -5.030632484704256058e-03 2.339077442884445190e-01 4.665747657418251038e-02 7.557906210422515869e-02 1.089582964777946472e-01 -2.113513052463531494e-01 -1.469098031520843506e-01 -1.567608267068862915e-01 -2.346869260072708130e-01 2.365190982818603516e-01 1.536657512187957764e-01
2.197833545506000519e-02 -2.339599654078483582e-02 -2.812853753566741943e-01 2.004741430282592773e-01 -1.359286010265350342e-01 -4.833986237645149231e-02 -3.298419713973999023e-01 -1.373937875032424927e-01 -1.615519970655441284e-01 8.629425615072250366e-02 -3.288403386250138283e-03 -2.677097916603088379e-02 1.404665857553482056e-01 -4.627412557601928711e-01 -3.482379317283630371e-01 -3.448516502976417542e-02 9.717565029859542847e-02 1.522387713193893433e-01 1.865278929471969604e-01 -6.585095077753067017e-02 3.642225265502929688e-01 2.366543188691139221e-02 1.303467899560928345e-01 1.490587741136550903e-02 -5.580471083521842957e-02 -2.425976991653442383e-01 -8.498165011405944824e-02 -1.065574139356613159e-01 9.149661660194396973e-02 -8.945002406835556030e-02 1.402410864830017090e-01 4.261067882180213928e-02
-1.737714558839797974e-01 1.799487173557281494e-01 -3.558074235916137695e-01 -3.052221983671188354e-02 -1.185605395585298538e-02 -4.482819139957427979e-02 -1.523644328117370605e-01 -1.408967226743698120e-01 1.482294946908950806e-01 -2.900664322078227997e-02 1.371942162513732910e-01 -2.980547845363616943e-01 3.550737202167510986e-01 -1.085490286350250244e-01 -6.392463296651840210e-02 -2.864697277545928955e-01 3.147336840629577637e-02 2.256854772567749023e-01 3.637947887182235718e-02 3.408236056566238403e-02 3.833373785018920898e-01 1.388774812221527100e-01 -2.543074078857898712e-02 1.240205466747283936e-01 -5.730051547288894653e-02 2.103359848260879517e-01 -1.398453712463378906e-01 2.359271980822086334e-02 1.772869080305099487e-01 -1.188338994979858398e-01 2.455952614545822144e-01 3.429328091442584991e-03
-2.431070655584335327e-01 5.490010231733322144e-02 -3.997251391410827637e-01 3.570996522903442383e-01 1.391313970088958740e-01 -3.361527249217033386e-02 2.117290720343589783e-02 -2.470973283052444458e-01 -2.388439476490020752e-01 -3.392940014600753784e-02 2.926906645298004150e-01 4.448581114411354065e-02 2.154345065355300903e-01 -1.066512838006019592e-01 -5.571260675787925720e-02 1.408752053976058960e-01 6.463031470775604248e-02 1.085454598069190979e-02 1.002164557576179504e-01 2.705286741256713867e-01 2.248828299343585968e-02 9.942946583032608032e-02 9.654896706342697144e-02 -1.911855190992355347e-01 -4.950645565986633301e-02 1.735131442546844482e-01 -5.192012339830398560e-02 -1.496923416852951050e-01 -1.135707274079322815e-01 -4.789549112319946289e-02 1.602932661771774292e-01 3.157117664813995361e-01
2.187360972166061401e-01 -3.252124190330505371e-01 -8.063026517629623413e-02 1.526467055082321167e-01 -1.522111296653747559e-01 2.508974261581897736e-02 -1.834254711866378784e-01 -6.168867647647857666e-02 2.652316093444824219e-01 1.479205340147018433e-01 2.227227240800857544e-01 1.750141680240631104e-01 -8.672885596752166748e-02 -1.766658388078212738e-02 -7.082485407590866089e-02 6.810034811496734619e-02 2.896988391876220703e-01 -1.047936528921127319e-01 3.968277201056480408e-02 -1.177502945065498352e-01 2.918223738670349121e-01 1.260368525981903076e-01 9.164249151945114136e-02 1.210894957184791565e-01 -2.505324482917785645e-01 5.461308360099792480e-02 -1.221996638923883438e-02 -1.453623324632644653e-01 1.158982515335083008e-01 -3.812427520751953125e-01 1.993970870971679688e-01 2.130013108253479004e-01
1.462101638317108154e-01 -1.264876574277877808e-01 -4.617382287979125977e-01 1.156993210315704346e-02 1.587094813585281372e-01 9.314596652984619141e-02 -2.394851669669151306e-02 -7.877919077873229980e-02 -6.438462994992733002e-03 -3.035602159798145294e-02 4.058330655097961426e-01 -1.553240567445755005e-01 8.072230219841003418e-02 -1.680516004562377930e-01 -8.376903831958770752e-02 -1.042538136243820190e-01 1.111629083752632141e-01 -1.461962014436721802e-01 1.642285585403442383e-01 -1.586301326751708984e-01 3.511922955513000488e-01 -1.271233558654785156e-01 2.292009443044662476e-02 -3.478265106678009033e-01 -1.606383025646209717e-01 9.057333320379257202e-02 1.656356155872344971e-01 2.284557074308395386e-01 -2.898933179676532745e-02 -6.008055806159973145e-02 1.295739598572254181e-02 3.297057747840881348e-02
3.471622169017791748e-01 1.396896988153457642e-01 -5.550080537796020508e-01 5.392488092184066772e-02 -5.323054268956184387e-02 1.493581533432006836e-01 9.467595256865024567e-03 4.894659388810396194e-03 -1.540610939264297485e-01 2.187496423721313477e-01 -1.025581359863281250e-01 -4.005274176597595215e-02 2.445022948086261749e-02 -1.141395047307014465e-01 -6.269343197345733643e-02 -2.743398845195770264e-01 1.472324430942535400e-01 2.597446143627166748e-01 2.294347137212753296e-01 -3.003115952014923096e-02 1.343002319335937500e-01 -1.332926154136657715e-01 1.931313574314117432e-01 -1.853625662624835968e-02 -3.046204708516597748e-02 7.404656708240509033e-02 1.235573738813400269e-01 1.523695699870586395e-02 -8.653745986521244049e-03 -2.856308519840240479e-01 1.369718462228775024e-01 9.368580579757690430e-02
2.953754067420959473e-01 -1.472464650869369507e-01 -5.010775327682495117e-01 3.858091682195663452e-02 3.856548294425010681e-02 -8.851920068264007568e-02 -1.336973160505294800e-01 -1.763919927179813385e-02 1.476965099573135376e-02 -1.201071515679359436e-01 -9.052429348230361938e-02 -5.776738282293081284e-03 1.979472488164901733e-01 -1.699209511280059814e-01 -3.173779845237731934e-01 -1.474338956177234650e-02 6.486193835735321045e-02 -5.952490866184234619e-02 2.116252109408378601e-02 -3.625080734491348267e-02 3.810344636440277100e-02 6.178920716047286987e-02 4.378494620323181152e-01 -1.041723340749740601e-01 -2.974795401096343994e-01 -5.541574954986572266e-02 2.063014917075634003e-02 -6.549959629774093628e-02 -1.569188982248306274e-01 6.707525253295898438e-02 2.697592079639434814e-01 -6.001516431570053101e-02
2.730497121810913086e-01 1.191595569252967834e-01 -3.581135869026184082e-01 2.213781625032424927e-01 4.800631850957870483e-02 5.153382569551467896e-02 1.102615147829055786e-01 1.566072404384613037e-01 1.447553560137748718e-02 -2.100884914398193359e-01 5.055876914411783218e-03 -2.144292443990707397e-01 1.014086008071899414e-01 -2.063964121043682098e-02 -1.033539175987243652e-01 1.336759887635707855e-02 2.112649679183959961e-01 3.572289273142814636e-02 6.612054258584976196e-02 -4.974196851253509521e-01 2.081667631864547729e-01 2.013365924358367920e-01 -3.375047445297241211e-02 -1.412429660558700562e-01 -2.686562538146972656e-01 2.217787355184555054e-01 2.709772996604442596e-02 6.120967864990234375e-02 -1.555163860321044922e-01 -1.193947941064834595e-01 1.106906086206436157e-01 3.497564420104026794e-02
2.238138020038604736e-01 -4.957105219364166260e-02 -2.372458726167678833e-01 1.037626862525939941e-01 2.261684685945510864e-01 1.382763125002384186e-02 -2.025791108608245850e-01 1.053027436137199402e-01 2.962524071335792542e-02 1.690882593393325806e-01 3.435692787170410156e-01 3.228337466716766357e-01 -2.159734256565570831e-02 8.090287446975708008e-02 -5.869750864803791046e-03 -1.856190264225006104e-01 1.195378750562667847e-01 1.953697651624679565e-01 1.429342925548553467e-01 -7.594064623117446899e-02 1.569004505872726440e-01 -1.648494303226470947e-01 -1.305017340928316116e-02 1.282016932964324951e-01 -1.392022669315338135e-01 3.089692294597625732e-01 1.098637059330940247e-01 6.311240140348672867e-03 -7.036545127630233765e-02 -3.067468404769897461e-01 3.236662447452545166e-01 7.673443108797073364e-02
2.255909889936447144e-01 -4.205231368541717529e-02 -1.652266681194305420e-01 1.927109360694885254e-01 -1.339275240898132324e-01 -2.463901182636618614e-03 1.207780316472053528e-01 1.352870929986238480e-02 -3.828096389770507812e-02 1.502458602190017700e-01 -6.026535481214523315e-02 2.479974646121263504e-04 -2.512121805921196938e-03 -2.858971059322357178e-01 -3.217735588550567627e-01 -1.665493100881576538e-01 9.266634285449981689e-02 1.483974233269691467e-02 1.916663795709609985e-01 -1.509502679109573364e-01 3.316802978515625000e-01 1.452427059412002563e-01 2.273935526609420776e-01 2.234714031219482422e-01 -1.902611255645751953e-01 -1.859302818775177002e-01 2.172534018754959106e-01 -1.941826045513153076e-01 2.960946783423423767e-02 -1.917330361902713776e-02 3.293571174144744873e-01 2.074096202850341797e-01
1.291010230779647827e-01 -2.067365124821662903e-02 -3.290824294090270996e-01 1.291255503892898560e-01 8.926079422235488892e-02 -7.799405604600906372e-02 6.891885399818420410e-02 -2.958961129188537598e-01 -3.873272985219955444e-02 4.952425882220268250e-02 6.688489019870758057e-02 -4.215527325868606567e-02 1.376289874315261841e-01 5.678358022123575211e-03 -3.792181015014648438e-01 -3.301335498690605164e-02 3.231116533279418945e-01 1.178815066814422607e-01 -3.315404355525970459e-01 -1.564310342073440552e-01 3.397188484668731689e-01 -4.028400033712387085e-02 1.500693857669830322e-01 2.800382971763610840e-01 -5.758628994226455688e-02 1.005917713046073914e-01 3.509958274662494659e-03 -1.821182519197463989e-01 -9.918987751007080078e-02 -3.533296287059783936e-02 2.024824917316436768e-01 9.026025980710983276e-02
5.707692727446556091e-02 -1.353468596935272217e-01 -4.070496559143066406e-01 1.223495900630950928e-01 -2.601237297058105469e-01 2.754025161266326904e-01 2.475570589303970337e-01 -2.423309236764907837e-01 -9.457285702228546143e-02 -2.549004256725311279e-01 7.013854384422302246e-02 8.031871914863586426e-02 -2.243976853787899017e-02 -1.643220894038677216e-02 -5.899138748645782471e-02 1.339191943407058716e-01 -6.779794394969940186e-02 -1.264251768589019775e-01 2.720311880111694336e-01 -1.687926650047302246e-01 1.551203876733779907e-01 1.301061064004898071e-01 -3.480235859751701355e-02 7.767698168754577637e-02 -6.721993535757064819e-02 -9.320644289255142212e-02 4.440870136022567749e-02 -5.307161435484886169e-02 -3.948506414890289307e-01 -2.179963886737823486e-01 1.787791252136230469e-01 4.555663838982582092e-02
-3.933247923851013184e-02 7.212935388088226318e-02 -4.627169370651245117e-01 2.026827260851860046e-02 4.617238417267799377e-02 -8.343800902366638184e-02 -8.394071459770202637e-02 -1.111578717827796936e-01 1.719634830951690674e-01 4.890250042080879211e-02 1.254697889089584351e-01 9.747476875782012939e-02 1.319734007120132446e-01 -1.978242769837379456e-02 3.461584076285362244e-02 -1.658577173948287964e-01 -3.237308934330940247e-02 1.687324419617652893e-02 2.363499104976654053e-01 1.741303801536560059e-01 6.308502703905105591e-02 3.414411246776580811e-01 8.226354420185089111e-02 -4.213665425777435303e-02 -1.881464719772338867e-01 -8.664971590042114258e-02 6.256949901580810547e-02 6.623459607362747192e-02 -3.202273249626159668e-01 -4.926733970642089844e-01 7.441976666450500488e-02 1.669559180736541748e-01
-1.739821434020996094e-01 -1.270405352115631104e-01 -3.572559654712677002e-01 1.741460412740707397e-01 6.269901990890502930e-02 2.862839400768280029e-01 1.160950586199760437e-01 -8.752776682376861572e-02 1.296724826097488403e-01 -2.413287609815597534e-01 3.349259495735168457e-01 -8.847558498382568359e-02 1.898470818996429443e-01 -4.536901414394378662e-02 1.250566691160202026e-01 8.930892497301101685e-02 1.322189718484878540e-01 -9.749348461627960205e-02 2.622605562210083008e-01 -2.744039297103881836e-01 2.983310222625732422e-01 -6.587430834770202637e-02 -1.764651983976364136e-01 1.601780392229557037e-02 -8.086626231670379639e-02 -1.196506023406982422e-01 -2.371970191597938538e-02 2.303584851324558258e-02 -2.608633041381835938e-01 -1.954575777053833008e-01 8.141127973794937134e-02 3.460966795682907104e-02
3.921133279800415039e-02 2.552897632122039795e-01 -2.193125933408737183e-01 1.493536978960037231e-01 -5.831785127520561218e-02 -2.431703358888626099e-02 -1.952575147151947021e-01 -1.111604645848274231e-01 1.835622340440750122e-01 -3.041832447052001953e-01 3.405233025550842285e-01 -1.679203473031520844e-02 -7.571485638618469238e-02 -1.444378048181533813e-01 -2.305271476507186890e-01 1.316747814416885376e-01 1.515735499560832977e-02 3.188539743423461914e-01 3.126615285873413086e-02 -1.923345327377319336e-01 1.792304664850234985e-01 6.069839373230934143e-02 -1.745814979076385498e-01 2.449804171919822693e-02 -1.808664798736572266e-01 2.515923976898193359e-01 4.270611330866813660e-02 -2.648143284022808075e-02 -2.730633318424224854e-01 2.062059193849563599e-01 1.396441310644149780e-01 -1.643105745315551758e-01
-1.362817827612161636e-03 1.723290532827377319e-01 -4.476409256458282471e-01 9.775799512863159180e-02 -9.354656934738159180e-02 2.135245800018310547e-01 9.808050096035003662e-02 -2.886253297328948975e-01 -6.552065908908843994e-02 1.286335587501525879e-01 7.224480062723159790e-02 -1.503393352031707764e-01 -5.869803577661514282e-02 -8.701211959123611450e-02 -3.093915060162544250e-02 1.901921778917312622e-01 5.576315522193908691e-02 6.004186719655990601e-02 -5.662414804100990295e-02 -2.633277773857116699e-01 3.400540351867675781e-01 -8.490692079067230225e-02 1.135241389274597168e-01 3.793674707412719727e-01 -2.229351997375488281e-01 -1.099053919315338135e-01 -1.155752986669540405e-01 -2.186350673437118530e-01 -9.642214328050613403e-02 -6.209255754947662354e-02 -1.433276236057281494e-01 2.714165300130844116e-02
-1.641764342784881592e-01 2.855336964130401611e-01 -3.520119786262512207e-01 2.053315490484237671e-01 -1.978679895401000977e-01 -1.226243302226066589e-01 -6.865663081407546997e-02 -2.400099337100982666e-01 1.733904927968978882e-01 -2.445982694625854492e-01 4.439357221126556396e-01 -3.235641866922378540e-02 4.784209281206130981e-02 -3.678599745035171509e-02 -3.237641453742980957e-01 -9.672067314386367798e-02 -1.754314266145229340e-02 7.999417930841445923e-02 1.841345429420471191e-02 -5.578678101301193237e-02 -5.009322613477706909e-02 -6.380245089530944824e-02 1.790851801633834839e-01 3.343890979886054993e-02 -2.295227944850921631e-01 1.012737974524497986e-01 -9.525708854198455811e-03 -8.391938358545303345e-02 -2.507846951484680176e-01 7.039708644151687622e-02 -3.771720081567764282e-02 1.175928860902786255e-01
3.377221897244453430e-02 3.430753648281097412e-01 -1.706442683935165405e-01 2.528488337993621826e-01 5.494558066129684448e-02 1.044983491301536560e-01 1.918392479419708252e-01 -8.280295878648757935e-03 -1.238070800900459290e-01 -1.144426525570452213e-03 2.988248467445373535e-01 -2.778021097183227539e-01 8.713240176439285278e-02 6.790675967931747437e-02 2.296120673418045044e-02 7.099338620901107788e-02 -1.675652414560317993e-01 9.059240669012069702e-02 3.514635562896728516e-01 -6.372385472059249878e-02 1.820484548807144165e-01 -6.846690922975540161e-02 3.234100937843322754e-01 -6.750142667442560196e-03 -2.192872613668441772e-01 -6.384297460317611694e-02 5.737582221627235413e-02 -2.136311233043670654e-01 2.432122640311717987e-02 2.667691744863986969e-02 3.571846485137939453e-01 3.752436861395835876e-02
-1.007438898086547852e-01 3.452962636947631836e-01 -2.809627652168273926e-01 1.284622997045516968e-01 -1.017906293272972107e-01 -5.534318834543228149e-02 6.192790716886520386e-02 -5.727931484580039978e-02 -1.806413521990180016e-03 -2.578097395598888397e-02 1.204130351543426514e-01 6.542754173278808594e-02 -2.444417588412761688e-02 -1.633893251419067383e-01 5.085548758506774902e-02 3.073144555091857910e-01 -2.536309510469436646e-02 -3.168809041380882263e-02 -1.712403595447540283e-01 -3.775572404265403748e-02 3.072354793548583984e-01 -2.314452081918716431e-01 3.583319112658500671e-02 -8.995673805475234985e-02 -1.297006011009216309e-01 -5.916350334882736206e-02 -1.875449120998382568e-01 -6.994444876909255981e-02 -1.512549221515655518e-01 -1.249840259552001953e-01 5.642147064208984375e-01 6.253173202276229858e-02
-5.336016882210969925e-03 2.069718539714813232e-01 -4.117784500122070312e-01 9.247810393571853638e-02 -3.183432668447494507e-02 3.318482339382171631e-01 5.515699833631515503e-02 -3.813918307423591614e-02 -8.636805228888988495e-03 -2.879343330860137939e-01 5.515358597040176392e-02 -1.171179767698049545e-02 8.665113896131515503e-02 -3.801273405551910400e-01 3.486268594861030579e-02 1.808019541203975677e-02 -1.536666322499513626e-02 -5.471703037619590759e-02 4.371571540832519531e-02 -9.887654334306716919e-02 4.472186863422393799e-01 -2.186512202024459839e-02 -3.947198763489723206e-02 -1.174007505178451538e-01 -2.831693887710571289e-01 -3.638292476534843445e-02 -1.343642920255661011e-01 -5.380146205425262451e-02 -2.576081752777099609e-01 -7.366427779197692871e-02 -1.280870735645294189e-01 -4.781516268849372864e-02
8.281216770410537720e-02 3.418804109096527100e-01 -8.362368494272232056e-02 -3.291156515479087830e-02 1.841441988945007324e-01 2.700283527374267578e-01 6.277998536825180054e-02 1.167254075407981873e-01 -2.827005460858345032e-03 7.298393757082521915e-04 2.489397376775741577e-01 -1.252849698066711426e-01 7.626938819885253906e-02 2.527142465114593506e-01 -7.498543709516525269e-02 1.109966859221458435e-01 9.324228018522262573e-02 2.407424747943878174e-01 3.472633361816406250e-01 -8.317223191261291504e-02 2.294153273105621338e-01 -3.190284222364425659e-02 2.663440704345703125e-01 9.855229407548904419e-02 -1.266345232725143433e-01 -8.967667073011398315e-02 -7.148732244968414307e-02 -1.043709814548492432e-01 1.581484451889991760e-02 -1.335446350276470184e-02 4.574006795883178711e-01 1.748133078217506409e-02
2.011767178773880005e-01 2.556578814983367920e-01 -1.513138413429260254e-01 8.699079602956771851e-02 -5.518407002091407776e-02 -3.642351925373077393e-01 -1.605648696422576904e-01 5.431064963340759277e-02 -2.949214167892932892e-02 -1.022047773003578186e-01 2.988951504230499268e-01 -4.970951378345489502e-02 9.177313745021820068e-02 -1.207290589809417725e-01 1.527113001793622971e-02 -1.390563882887363434e-02 5.643590912222862244e-02 6.969170272350311279e-02 5.859262123703956604e-02 -2.270281910896301270e-01 -4.993697628378868103e-03 1.101804822683334351e-01 -2.128197997808456421e-01 2.696207761764526367e-01 -7.454074919223785400e-02 1.037584915757179260e-01 -1.362171769142150879e-01 -1.651522070169448853e-01 4.774883389472961426e-02 -3.858060240745544434e-01 3.970791995525360107e-01 -9.268921613693237305e-02
2.306596785783767700e-01 1.500537097454071045e-01 -2.762625515460968018e-01 -1.694836914539337158e-01 2.448663115501403809e-01 2.786845862865447998e-01 2.114834636449813843e-01 -2.931617759168148041e-02 4.290129616856575012e-02 -2.605116069316864014e-01 2.606008015573024750e-02 2.518202736973762512e-02 -6.745740026235580444e-02 -2.409305274486541748e-01 2.180537208914756775e-02 -2.765812873840332031e-01 -3.385517597198486328e-01 8.537025004625320435e-02 -4.700814187526702881e-02 -2.009712606668472290e-01 2.383789271116256714e-01 5.283831804990768433e-02 -7.841037213802337646e-02 1.093745082616806030e-01 -7.794365286827087402e-02 -8.034526556730270386e-02 -9.629802405834197998e-02 3.804796934127807617e-02 -1.234892904758453369e-01 8.093388378620147705e-02 3.557771742343902588e-01 1.075801700353622437e-01
-1.805215179920196533e-01 1.269512325525283813e-01 -3.024287819862365723e-01 1.190461739897727966e-01 -1.109896376729011536e-01 -9.211787581443786621e-02 -1.887618899345397949e-01 -4.062624275684356689e-02 6.927122175693511963e-02 -6.557140499353408813e-02 3.266071975231170654e-01 -2.734674513339996338e-01 -5.772514268755912781e-02 -1.834712177515029907e-02 -3.251305818557739258e-01 4.965303838253021240e-02 -1.643349528312683105e-01 1.755613535642623901e-01 5.984317511320114136e-02 -1.943663507699966431e-01 6.402245908975601196e-02 -1.166758965700864792e-02 2.326667606830596924e-01 -2.868430614471435547e-01 -1.432539224624633789e-01 3.071289062500000000e-01 -1.516759544610977173e-01 -6.872137635946273804e-02 -1.899033337831497192e-01 -1.893552243709564209e-01 1.196198388934135437e-01 1.285866498947143555e-01
1.064942404627799988e-01 8.686987310647964478e-02 -4.667636156082153320e-01 4.819775521755218506e-01 8.271449804306030273e-02 3.576891124248504639e-02 3.283322602510452271e-02 -2.134064435958862305e-01 -1.209213510155677795e-01 3.286922872066497803e-01 6.988479942083358765e-02 -1.643732339143753052e-01 -5.246775969862937927e-02 -1.525973826646804810e-01 -2.729219011962413788e-02 1.404785066843032837e-01 1.448410153388977051e-01 -3.479288890957832336e-02 -1.587480008602142334e-01 -5.562666803598403931e-02 6.173061579465866089e-02 6.452021002769470215e-02 1.403891481459140778e-03 1.037862077355384827e-01 -2.134533077478408813e-01 -1.543187797069549561e-01 -1.172947660088539124e-01 -1.529816091060638428e-01 -1.841147840023040771e-01 -8.111606538295745850e-02 -2.531172335147857666e-02 2.413111478090286255e-01
-2.024039775133132935e-01 -1.383732110261917114e-01 -4.404263496398925781e-01 1.897304803133010864e-01 -9.167736023664474487e-02 1.622914075851440430e-01 -9.639487415552139282e-02 -1.512743234634399414e-01 -4.896655306220054626e-02 6.941577792167663574e-02 4.027489721775054932e-01 9.706243872642517090e-02 2.014773041009902954e-01 -9.058630466461181641e-02 -1.646917313337326050e-01 1.555646061897277832e-01 9.197048842906951904e-02 1.236951649188995361e-01 1.257690787315368652e-02 2.129241824150085449e-01 1.105010062456130981e-01 1.715778112411499023e-01 5.979693308472633362e-02 -1.159852892160415649e-01 -4.546827822923660278e-02 2.880073189735412598e-01 -2.362921461462974548e-02 -5.662694200873374939e-02 5.086657404899597168e-02 1.387311797589063644e-02 1.852848380804061890e-01 3.319699466228485107e-01
1.789339035749435425e-01 5.558012798428535461e-02 -2.989878058433532715e-01 1.650928333401679993e-02 2.609937638044357300e-02 -8.808856457471847534e-02 4.527794942259788513e-02 -3.456453680992126465e-01 -3.643444925546646118e-02 -1.165496930480003357e-01 4.109737873077392578e-01 7.986585795879364014e-02 2.061739861965179443e-01 -9.920847415924072266e-02 9.135472029447555542e-02 4.398579597473144531e-01 6.847819685935974121e-02 1.656286418437957764e-01 -2.022054791450500488e-01 -1.363652013242244720e-02 1.161203309893608093e-01 5.007142946124076843e-02 1.467797309160232544e-01 2.165032736957073212e-02 -2.142049521207809448e-01 6.055925413966178894e-02 -7.093354314565658569e-02 2.818125784397125244e-01 1.823981106281280518e-02 -1.592801958322525024e-01 1.729570925235748291e-01 9.395866654813289642e-03
1.123306974768638611e-01 6.850867066532373428e-03 -3.427702486515045166e-01 1.977343857288360596e-02 1.528314203023910522e-01 -5.326879397034645081e-02 -1.663196682929992676e-01 -2.896978259086608887e-01 -2.422652952373027802e-02 -9.329561889171600342e-02 2.146951556205749512e-01 2.257644981145858765e-01 6.985875964164733887e-02 6.686388980597257614e-03 2.043265290558338165e-02 -9.693562239408493042e-02 2.439271360635757446e-01 2.033812850713729858e-01 1.761956959962844849e-01 5.813730508089065552e-02 2.696022689342498779e-01 1.931093931198120117e-01 -1.329805999994277954e-01 -3.163280487060546875e-01 -3.058697581291198730e-01 1.779717504978179932e-01 2.133805304765701294e-01 -5.344504490494728088e-03 -7.720521837472915649e-02 -1.016135662794113159e-01 2.185469865798950195e-01 1.128039062023162842e-01
-1.594845503568649292e-01 1.719712913036346436e-01 -1.922499984502792358e-01 2.605077326297760010e-01 2.674085795879364014e-01 3.313364982604980469e-01 3.732000663876533508e-02 -7.795251160860061646e-02 8.457813411951065063e-02 -1.752627193927764893e-01 -8.193646557629108429e-03 1.650463603436946869e-02 -9.072113037109375000e-02 -1.554161193780601025e-03 -2.079540938138961792e-01 7.864341139793395996e-02 1.265955269336700439e-01 2.509855031967163086e-01 -2.991176769137382507e-02 -3.903314173221588135e-01 2.359977513551712036e-01 2.383116483688354492e-01 1.789504885673522949e-01 -5.204606801271438599e-02 9.907826781272888184e-02 -8.270252496004104614e-02 2.471072226762771606e-02 -9.101669490337371826e-02 -6.954292207956314087e-02 -2.938367798924446106e-02 3.163643777370452881e-01 -2.114318162202835083e-01
5.304027795791625977e-01 -3.734675794839859009e-02 -2.876422703266143799e-01 -4.168800264596939087e-02 7.345612347126007080e-02 -5.072060227394104004e-02 -2.873108489438891411e-03 -1.228213459253311157e-01 1.457308381795883179e-01 1.248719245195388794e-01 2.033977955579757690e-01 -1.582135446369647980e-02 1.030454337596893311e-01 -3.106089532375335693e-01 -2.727943360805511475e-01 1.667464375495910645e-01 5.322731658816337585e-02 1.237702742218971252e-01 2.727197855710983276e-02 -3.509003669023513794e-02 2.284838259220123291e-01 5.096648260951042175e-02 -8.326622657477855682e-03 2.382763177156448364e-01 -1.405377238988876343e-01 -7.644544541835784912e-02 1.410234719514846802e-01 1.293549984693527222e-01 9.109878912568092346e-03 1.934262737631797791e-02 2.615525722503662109e-01 -2.431354522705078125e-01
2.283477783203125000e-02 3.563082218170166016e-01 -3.540070354938507080e-01 2.179074436426162720e-01 -3.036035457625985146e-03 1.523552089929580688e-01 -1.078527718782424927e-01 -1.564703583717346191e-01 1.236580312252044678e-02 2.394350618124008179e-01 -2.504985220730304718e-02 -1.640380918979644775e-01 -6.393583863973617554e-02 -1.009426191449165344e-01 -7.979433983564376831e-02 5.911864712834358215e-02 1.848162263631820679e-01 -1.246393471956253052e-01 -8.645480126142501831e-02 -2.529778331518173218e-02 4.030931591987609863e-01 2.608004808425903320e-01 8.970041573047637939e-02 2.243126183748245239e-01 -1.368521451950073242e-01 -1.519159972667694092e-01 5.183457210659980774e-02 -3.391002416610717773e-01 -1.171993836760520935e-01 -3.705663233995437622e-02 -9.946207702159881592e-02 8.392551913857460022e-03
-1.066488698124885559e-01 1.116494610905647278e-01 -3.277143537998199463e-01 9.352308511734008789e-02 1.409137845039367676e-01 3.472530841827392578e-01 2.435245066881179810e-01 2.539641456678509712e-03 -2.095361351966857910e-01 -1.317274272441864014e-01 1.512970179319381714e-01 -8.193145692348480225e-02 -1.486217528581619263e-01 -8.308491110801696777e-02 -1.693208068609237671e-01 7.649610936641693115e-02 -6.501296162605285645e-02 -4.731479659676551819e-02 2.885806262493133545e-01 6.454243510961532593e-02 1.795371621847152710e-01 1.678590476512908936e-02 -1.850236356258392334e-01 -1.682586669921875000e-01 2.884589321911334991e-02 3.489715233445167542e-02 5.488371010869741440e-03 -9.385553747415542603e-02 7.124641537666320801e-02 -2.330704592168331146e-02 5.401208996772766113e-01 9.318032115697860718e-02
2.877000570297241211e-01 1.762748807668685913e-01 -3.238560259342193604e-01 1.642812490463256836e-01 -3.152243793010711670e-02 3.733265399932861328e-02 -8.212494105100631714e-02 -3.164485991001129150e-01 -2.395138442516326904e-01 -6.428112275898456573e-03 2.697606682777404785e-01 2.127685770392417908e-02 1.492599695920944214e-01 1.153945997357368469e-01 -5.772504489868879318e-03 -1.961674354970455170e-02 -1.355748972855508327e-03 -5.090462788939476013e-02 1.382067650556564331e-01 -1.245265593752264977e-03 -9.112712740898132324e-02 4.515439644455909729e-02 -4.035374820232391357e-01 -6.965284049510955811e-02 -1.479928940534591675e-01 1.060820072889328003e-01 -1.201621964573860168e-01 -1.107822433114051819e-01 3.352348506450653076e-02 -3.797106444835662842e-01 7.224187999963760376e-02 2.612394988536834717e-01
-3.336566686630249023e-02 3.314042836427688599e-02 -4.487063884735107422e-01 2.919622957706451416e-01 -2.166341543197631836e-01 1.774973869323730469e-01 -5.540636926889419556e-02 -9.915602952241897583e-02 7.802475243806838989e-02 -2.161320298910140991e-01 3.800214827060699463e-01 9.186920523643493652e-02 -1.414397507905960083e-01 -1.638770401477813721e-01 -7.558438181877136230e-02 -1.280161589384078979e-01 -1.943675875663757324e-01 -9.973794966936111450e-02 2.650329470634460449e-01 -1.578908227384090424e-02 1.099706441164016724e-01 -4.526177048683166504e-02 7.402416318655014038e-02 2.733771800994873047e-01 -2.176967076957225800e-02 -1.342592835426330566e-01 -6.554433703422546387e-02 2.095705121755599976e-01 -5.167290568351745605e-02 -2.503103315830230713e-01 5.304256919771432877e-03 2.466533891856670380e-02
-2.105083018541336060e-01 5.207096412777900696e-02 -1.822386831045150757e-01 3.607330471277236938e-02 7.224166393280029297e-02 3.463976979255676270e-01 8.056933432817459106e-02 -3.139871656894683838e-01 1.421677917242050171e-01 -1.566252410411834717e-01 2.719036936759948730e-01 -2.093279063701629639e-01 -1.725529134273529053e-01 -8.055765181779861450e-02 -2.103896811604499817e-02 -1.753797680139541626e-01 2.655331790447235107e-02 -1.419223248958587646e-01 -1.090546231716871262e-02 -1.617475152015686035e-01 2.044012844562530518e-01 -6.354370713233947754e-02 -4.481552913784980774e-02 -7.312413305044174194e-02 -1.660537272691726685e-01 -1.297953277826309204e-01 -2.627212703227996826e-01 -2.142778784036636353e-01 -1.008198931813240051e-01 4.835287854075431824e-02 4.303674697875976562e-01 2.893137559294700623e-02
9.047812223434448242e-02 4.260245338082313538e-02 -4.992673695087432861e-01 6.160279270261526108e-03 1.318015009164810181e-01 -6.172852590680122375e-03 -5.244097858667373657e-02 -1.441280990839004517e-01 -1.155147030949592590e-01 2.409504950046539307e-01 1.332750767469406128e-01 -2.537623941898345947e-01 1.700856983661651611e-01 -7.040672004222869873e-02 -3.572223782539367676e-01 -2.958323955535888672e-01 1.868564337491989136e-01 -2.373675443232059479e-02 2.666120529174804688e-01 4.283110424876213074e-02 6.228760257363319397e-02 -1.056219264864921570e-01 1.657053530216217041e-01 2.069952785968780518e-01 -1.566423177719116211e-01 1.307914853096008301e-01 4.512091726064682007e-02 -3.159536421298980713e-02 1.607686132192611694e-01 -5.101166293025016785e-02 1.037714257836341858e-01 1.398571878671646118e-01
1.922338604927062988e-01 -4.117466136813163757e-02 -2.866918444633483887e-01 -1.890699937939643860e-02 -7.247334718704223633e-02 5.370044335722923279e-02 1.286721527576446533e-01 -3.349520266056060791e-01 1.329820603132247925e-01 2.516700141131877899e-02 8.204563707113265991e-02 -9.414792060852050781e-02 6.964718550443649292e-02 1.365372445434331894e-02 -1.789650171995162964e-01 8.734504692256450653e-03 1.368591487407684326e-01 7.698950171470642090e-02 -9.164846688508987427e-02 6.997843831777572632e-02 4.225045442581176758e-01 3.848458230495452881e-01 -1.196753904223442078e-01 3.191551864147186279e-01 -3.363042771816253662e-01 -6.091506779193878174e-02 2.113923989236354828e-02 -4.790550470352172852e-02 -1.010534539818763733e-01 4.385882988572120667e-03 1.154668778181076050e-01 2.167749851942062378e-01
-1.333454251289367676e-01 6.532205641269683838e-02 -3.257364332675933838e-01 1.761526763439178467e-01 7.717826962471008301e-02 -7.540637254714965820e-02 -2.231169939041137695e-01 -1.268339753150939941e-01 -1.263996511697769165e-01 -1.456647366285324097e-01 2.797135710716247559e-01 1.527083367109298706e-01 2.790380120277404785e-01 -1.102501302957534790e-01 8.082520961761474609e-02 -2.969848811626434326e-01 3.547376096248626709e-01 2.665691776201128960e-03 7.290614396333694458e-02 -1.363420337438583374e-01 7.266839593648910522e-02 1.170609295368194580e-01 1.770522631704807281e-02 -5.906312540173530579e-02 -3.217439055442810059e-01 1.143964603543281555e-01 6.113677099347114563e-02 -6.930193398147821426e-03 7.754647731781005859e-02 -7.398915290832519531e-02 1.383710205554962158e-01 3.409408926963806152e-01
2.943013906478881836e-01 1.346175093203783035e-03 -2.252581566572189331e-01 -9.604262560606002808e-02 1.965543925762176514e-01 -1.190849691629409790e-01 -8.519701659679412842e-02 -1.524818781763315201e-02 4.460670351982116699e-01 1.090384498238563538e-01 2.160589545965194702e-01 8.290400356054306030e-02 8.789565414190292358e-02 -1.227703094482421875e-01 -2.261942625045776367e-01 1.010924205183982849e-01 -4.477639868855476379e-02 4.440983757376670837e-02 7.428474724292755127e-02 -3.077200651168823242e-01 3.804219141602516174e-02 5.454504862427711487e-02 2.003039568662643433e-01 2.062145620584487915e-01 -3.661729097366333008e-01 -3.154336661100387573e-02 1.687692701816558838e-01 -3.865265473723411560e-02 6.575693935155868530e-02 -4.563178867101669312e-02 2.078435570001602173e-01 1.964604854583740234e-01
1.595838516950607300e-01 1.498307436704635620e-01 -3.537188470363616943e-01 3.118647038936614990e-01 1.569944769144058228e-01 1.544775664806365967e-01 -2.994752302765846252e-02 -1.637698560953140259e-01 -2.710307762026786804e-02 5.346864461898803711e-02 -1.891058124601840973e-02 -3.075181245803833008e-01 -1.123994365334510803e-01 -2.768646478652954102e-01 -1.483346223831176758e-01 -3.244586661458015442e-02 7.465498521924018860e-03 3.740967810153961182e-02 -1.734831184148788452e-01 1.523208804428577423e-02 4.339206218719482422e-02 4.165956974029541016e-01 -5.497511010617017746e-03 2.734373807907104492e-01 -1.239579692482948303e-01 -6.824943423271179199e-02 -3.210877627134323120e-02 -1.799990832805633545e-01 -5.333763360977172852e-02 -2.496982514858245850e-01 1.001030057668685913e-01 1.786933839321136475e-01
1.106122657656669617e-01 3.897786736488342285e-01 -2.891605496406555176e-01 1.632868796586990356e-01 3.801500052213668823e-02 -1.043320912867784500e-02 4.418150521814823151e-03 -2.512231469154357910e-01 -1.256420314311981201e-01 1.054908931255340576e-01 3.118176460266113281e-01 -2.388374805450439453e-01 -8.894622325897216797e-02 -3.060590475797653198e-02 4.642204195261001587e-02 -1.722548156976699829e-01 7.718486338853836060e-02 -6.037648767232894897e-02 1.198564320802688599e-01 -7.558947056531906128e-02 2.877646684646606445e-01 -1.634278446435928345e-01 2.995446324348449707e-01 -1.638608723878860474e-01 -6.187659874558448792e-02 -2.801564633846282959e-01 -1.922918558120727539e-01 -2.271350324153900146e-01 -3.033878281712532043e-02 -4.305224865674972534e-02 8.686625957489013672e-02 -4.508400335907936096e-02
2.308493703603744507e-01 -1.014123708009719849e-01 -3.743791878223419189e-01 3.008959591388702393e-01 1.371822506189346313e-01 1.646880246698856354e-02 -1.893298476934432983e-01 -1.300090849399566650e-01 1.227222308516502380e-01 -4.233669862151145935e-02 4.384699091315269470e-02 6.834726780652999878e-02 3.504633605480194092e-01 -4.722263291478157043e-02 -1.151736825704574585e-01 -1.783311180770397186e-02 -3.079759180545806885e-01 -1.893628686666488647e-01 1.872953772544860840e-01 -1.592140048742294312e-01 1.648591458797454834e-01 -9.469165652990341187e-02 1.393356472253799438e-01 -4.281350225210189819e-02 -7.554426789283752441e-02 -3.091201186180114746e-02 9.437651932239532471e-02 1.058884859085083008e-01 -2.520544826984405518e-01 -2.753248214721679688e-01 2.374226599931716919e-01 -2.807185426354408264e-02
7.128930184990167618e-03 3.939198255538940430e-01 -1.346312910318374634e-01 4.742064047604799271e-03 2.485258504748344421e-02 9.399762749671936035e-02 -6.390370428562164307e-02 -1.935847699642181396e-01 -1.240192428231239319e-01 4.665081202983856201e-02 3.936613202095031738e-01 -2.992214858531951904e-01 -7.486014813184738159e-02 7.362671196460723877e-02 -1.057342514395713806e-01 -2.376643419265747070e-01 -6.345435976982116699e-02 9.695617109537124634e-02 1.952168941497802734e-01 -1.653237342834472656e-01 3.517550230026245117e-01 -1.199794188141822815e-01 1.965371221303939819e-01 -1.152858138084411621e-01 -1.055088192224502563e-01 -2.381944507360458374e-01 -9.794595837593078613e-02 -2.278874367475509644e-01 5.602370202541351318e-02 -3.164909034967422485e-02 1.753994524478912354e-01 4.067831858992576599e-02
3.337515592575073242e-01 2.057590931653976440e-01 -2.590689659118652344e-01 1.900914609432220459e-01 -8.680838346481323242e-02 1.046213284134864807e-01 1.139166429638862610e-01 -2.344429679214954376e-02 -8.932413905858993530e-02 -2.963401079177856445e-01 1.360179185867309570e-01 1.833065599203109741e-01 -1.408513635396957397e-01 5.615148693323135376e-02 -8.708603680133819580e-02 -1.986292377114295959e-02 -1.359009146690368652e-01 -2.768978662788867950e-02 1.252647191286087036e-01 -2.119268774986267090e-01 1.434151530265808105e-01 -1.358994990587234497e-01 3.113528480753302574e-03 1.442921720445156097e-02 -1.955972015857696533e-01 1.728267073631286621e-01 -6.270378082990646362e-02 2.061608713120222092e-03 -3.806258440017700195e-01 9.513089060783386230e-02 4.275475740432739258e-01 -6.529901921749114990e-02
1.303494125604629517e-01 3.946601226925849915e-02 -1.194087713956832886e-01 3.371614962816238403e-02 1.014330461621284485e-01 -1.762368679046630859e-01 1.545862257480621338e-01 -1.553986817598342896e-01 1.452374607324600220e-01 -1.887480914592742920e-01 2.275442481040954590e-01 1.474719215184450150e-02 7.076292484998703003e-02 -1.190760284662246704e-01 -3.417381346225738525e-01 4.383434075862169266e-03 3.694752752780914307e-01 -7.950961589813232422e-02 -2.857945561408996582e-01 -1.034951433539390564e-01 3.475140631198883057e-01 5.759223550558090210e-02 1.510424464941024780e-01 1.020269468426704407e-01 -5.577174946665763855e-02 -8.488740772008895874e-02 -2.183516770601272583e-01 -2.940706610679626465e-01 -1.373490244150161743e-01 5.448722839355468750e-02 2.109570950269699097e-01 1.691767424345016479e-01
-7.100235670804977417e-02 2.040942013263702393e-01 -3.681605756282806396e-01 2.426882684230804443e-01 2.842086553573608398e-01 2.891264259815216064e-01 2.598744630813598633e-01 -2.898417040705680847e-02 4.171910136938095093e-02 -1.069653555750846863e-01 4.973492026329040527e-02 6.552844494581222534e-02 5.612979456782341003e-02 -1.147256270051002502e-01 6.770403683185577393e-02 -5.143842101097106934e-02 1.691830009222030640e-01 -1.157603114843368530e-01 1.510746628046035767e-01 -3.556847274303436279e-01 2.147982418537139893e-01 1.521944552659988403e-01 9.423193335533142090e-02 -3.839104771614074707e-01 -1.294347643852233887e-01 -8.679851889610290527e-03 -1.601495593786239624e-01 4.765373468399047852e-02 -2.551098354160785675e-02 -1.261565238237380981e-01 6.479344516992568970e-02 -1.379017438739538193e-02
1.570233404636383057e-01 4.420490935444831848e-02 -1.937108188867568970e-01 -4.936274141073226929e-02 1.451451480388641357e-01 -3.438263386487960815e-02 -1.176263857632875443e-02 7.927127182483673096e-02 2.407051026821136475e-01 1.008873805403709412e-01 3.113234937191009521e-01 -1.955283060669898987e-02 2.101746015250682831e-02 -1.989169269800186157e-01 2.382276356220245361e-01 2.726937234401702881e-01 1.274744421243667603e-01 1.112483739852905273e-01 1.717008650302886963e-01 -1.710627824068069458e-01 1.127073019742965698e-01 3.889785706996917725e-02 5.694198608398437500e-02 3.169481754302978516e-01 -4.640750586986541748e-03 2.512824535369873047e-01 -1.897603869438171387e-01 -1.585585772991180420e-01 -1.542046070098876953e-01 -2.972497642040252686e-01 2.938155829906463623e-01 2.003728449344635010e-01
-8.131640404462814331e-02 4.046378284692764282e-02 -2.647683024406433105e-01 1.479445248842239380e-01 -1.313113272190093994e-01 1.129898950457572937e-01 -6.137701496481895447e-02 -5.666199326515197754e-02 8.838558942079544067e-02 7.754525635391473770e-03 -1.107541564851999283e-02 -3.216117992997169495e-02 -2.176272682845592499e-02 -4.425693452358245850e-01 -2.716108262538909912e-01 2.017430216073989868e-01 7.399030774831771851e-02 7.681838423013687134e-02 1.032886579632759094e-01 1.069196462631225586e-01 2.799789234995841980e-02 1.998813897371292114e-01 -3.812647191807627678e-03 -3.338193297386169434e-01 -6.869790703058242798e-02 1.473226696252822876e-01 -2.125527858734130859e-01 -6.702601164579391479e-02 -1.157881394028663635e-01 -1.913894265890121460e-01 4.401363134384155273e-01 1.934341639280319214e-01
-8.646832406520843506e-02 3.560990989208221436e-01 -2.372814565896987915e-01 1.214336529374122620e-01 2.987530529499053955e-01 2.401154786348342896e-01 2.602626569569110870e-02 -1.775370091199874878e-01 5.135753750801086426e-02 7.768787443637847900e-02 1.079041361808776855e-01 -1.927219480276107788e-01 2.104596495628356934e-01 7.991601526737213135e-02 -4.119858443737030029e-01 1.381805688142776489e-01 4.390399158000946045e-02 -3.016402944922447205e-02 6.015166640281677246e-02 7.537554204463958740e-02 2.606223896145820618e-02 -5.848714709281921387e-02 -1.607127189636230469e-01 -7.105180621147155762e-02 -2.403242737054824829e-01 9.551893174648284912e-02 2.767305076122283936e-02 -1.051739901304244995e-01 2.093100845813751221e-01 -7.833795994520187378e-02 2.995526790618896484e-01 2.304301112890243530e-01
1.703710556030273438e-01 3.752700611948966980e-02 -3.609229326248168945e-01 1.626145839691162109e-01 -1.698475331068038940e-01 1.463703662157058716e-01 1.361422389745712280e-01 -2.982396185398101807e-01 1.233783960342407227e-01 -5.547737702727317810e-02 2.964913472533226013e-02 -1.542484462261199951e-01 -7.966749370098114014e-02 -3.074971735477447510e-01 1.048346012830734253e-01 2.789262309670448303e-02 1.626700907945632935e-01 1.857263445854187012e-01 2.007595300674438477e-01 1.696991324424743652e-01 1.144432574510574341e-01 2.232865989208221436e-01 2.795623540878295898e-01 -3.228660440072417259e-03 -1.813919693231582642e-01 1.423593014478683472e-01 -2.003649175167083740e-01 1.799834668636322021e-01 9.040203876793384552e-03 -2.873327732086181641e-01 2.609144523739814758e-02 1.387502998113632202e-01
2.321088919416069984e-03 -1.625010520219802856e-01 -3.080012202262878418e-01 -3.596086055040359497e-03 7.837195694446563721e-02 9.971576929092407227e-02 5.079684779047966003e-02 -8.448819816112518311e-02 -2.021962851285934448e-01 2.071040570735931396e-01 1.914937198162078857e-01 7.386684417724609375e-02 -1.094035208225250244e-01 -2.208653837442398071e-01 -5.344422534108161926e-02 -2.055135071277618408e-01 3.009026050567626953e-01 7.850667834281921387e-02 1.593921780586242676e-01 -5.658318102359771729e-02 4.479502141475677490e-01 -5.234770476818084717e-02 -1.632819622755050659e-01 -2.076220512390136719e-01 -1.746910810470581055e-02 -1.640379428863525391e-01 -1.193342283368110657e-01 -1.969157308340072632e-01 -2.912117242813110352e-01 1.993958801031112671e-01 1.155844479799270630e-01 -6.729283183813095093e-02
1.739340424537658691e-01 -1.611412316560745239e-01 -4.794044494628906250e-01 6.169853359460830688e-02 2.042877078056335449e-01 3.936111554503440857e-02 -6.074158847332000732e-02 -2.199972867965698242e-01 -4.022283852100372314e-02 1.331920474767684937e-01 2.933702766895294189e-01 -1.638493835926055908e-01 8.353756368160247803e-02 1.363852340728044510e-02 -3.024435043334960938e-01 -6.074833497405052185e-02 6.059381738305091858e-02 -2.209500595927238464e-02 1.051573455333709717e-01 -1.912866383790969849e-01 3.284242451190948486e-01 2.074208110570907593e-01 -1.130261495709419250e-01 -2.614769339561462402e-01 -1.946457028388977051e-01 -8.318664133548736572e-02 1.094348505139350891e-01 1.439512372016906738e-01 3.466143831610679626e-02 9.335240721702575684e-02 1.736855879426002502e-02 -9.281352907419204712e-02
-6.773052364587783813e-02 -1.070057787001132965e-02 -3.345346748828887939e-01 2.321357429027557373e-01 -7.677973806858062744e-02 1.025922130793333054e-03 1.902990192174911499e-01 -4.195614755153656006e-01 -5.958350747823715210e-02 1.118291094899177551e-01 8.223363757133483887e-02 -1.172135770320892334e-01 2.347567863762378693e-02 8.622736670076847076e-03 -1.602246463298797607e-01 -4.223007336258888245e-02 2.274694889783859253e-01 2.365293353796005249e-01 1.092542409896850586e-01 -2.701716423034667969e-01 1.766534298658370972e-01 -7.984773069620132446e-02 1.295043379068374634e-01 3.862563073635101318e-01 -1.138803362846374512e-02 8.853511512279510498e-02 5.313578620553016663e-02 -2.870428264141082764e-01 1.017324775457382202e-01 -2.668436802923679352e-02 2.014961987733840942e-01 7.553212344646453857e-02
5.746985971927642822e-02 4.176253974437713623e-01 -3.592240214347839355e-01 -8.697744342498481274e-04 -1.128025073558092117e-02 -2.321881204843521118e-01 1.777636408805847168e-01 9.540664404630661011e-02 7.892177253961563110e-02 -4.738957062363624573e-02 2.686490118503570557e-01 1.365648657083511353e-01 5.526585504412651062e-03 -2.747557461261749268e-01 1.762698963284492493e-02 2.747935056686401367e-01 -3.521951660513877869e-02 -1.525765657424926758e-02 -1.961805224418640137e-01 -1.333915889263153076e-01 2.699685692787170410e-01 5.201157927513122559e-02 6.927064061164855957e-02 1.617926657199859619e-01 -1.618077047169208527e-02 -2.104380875825881958e-01 1.037618611007928848e-02 -2.276956290006637573e-01 6.926009804010391235e-02 -8.443998545408248901e-02 2.540569901466369629e-01 1.028334274888038635e-01
1.655424246564507484e-03 6.702918559312820435e-02 -5.353803634643554688e-01 3.161072731018066406e-01 5.998253077268600464e-02 -7.779319584369659424e-02 -3.046442940831184387e-02 -2.049678713083267212e-01 1.283174008131027222e-01 -6.906294077634811401e-02 9.609176218509674072e-02 1.189261302351951599e-01 -8.717346191406250000e-02 -2.346659637987613678e-02 -7.210313528776168823e-02 1.503792405128479004e-01 -2.189122140407562256e-01 2.028813809156417847e-01 1.507880985736846924e-01 -2.451523095369338989e-01 7.117766886949539185e-02 -3.455321537330746651e-03 1.360986530780792236e-01 2.962505817413330078e-01 -1.822801530361175537e-01 -2.182544320821762085e-01 -2.651471495628356934e-01 -1.631004065275192261e-01 -2.977978624403476715e-02 -1.378920674324035645e-02 6.992547214031219482e-02 9.362784028053283691e-02
-1.554853748530149460e-02 1.213080137968063354e-01 -4.933559596538543701e-01 -4.555830731987953186e-02 2.881905436515808105e-01 2.478966861963272095e-01 3.511599823832511902e-02 -1.164863258600234985e-01 7.683883607387542725e-02 -2.288659960031509399e-01 1.000917050987482071e-02 7.885467261075973511e-02 3.325998084619641304e-03 -1.471483409404754639e-01 9.734072722494602203e-03 -2.070506066083908081e-01 -7.778012007474899292e-02 -7.945414632558822632e-02 1.187311783432960510e-01 -1.398863494396209717e-01 4.960490763187408447e-01 5.895642191171646118e-02 -6.762306392192840576e-02 1.397767812013626099e-01 -1.180014479905366898e-02 -1.861836463212966919e-01 -4.404319077730178833e-02 7.728598266839981079e-02 -2.529144883155822754e-01 -1.143682375550270081e-02 7.757020741701126099e-02 -1.360828876495361328e-01
-5.702162906527519226e-02 1.105164363980293274e-01 -5.850877165794372559e-01 1.369493603706359863e-01 1.521266344934701920e-02 -1.349896937608718872e-01 -2.651760168373584747e-02 -8.922249823808670044e-02 1.051485687494277954e-01 -2.049080282449722290e-01 9.962461888790130615e-02 8.310355246067047119e-02 -4.789372533559799194e-02 7.934786379337310791e-02 -4.535582556854933500e-04 4.453561455011367798e-02 1.224152743816375732e-01 -3.933084383606910706e-02 2.499568648636341095e-02 -5.880065262317657471e-02 1.873206943273544312e-01 5.474117398262023926e-02 4.191255569458007812e-01 3.353386223316192627e-01 -2.976531907916069031e-02 -1.847058534622192383e-01 -9.638199955224990845e-02 -9.830899536609649658e-02 -1.874081790447235107e-01 -2.779214382171630859e-01 3.587028011679649353e-02 3.824166953563690186e-02
2.950852215290069580e-01 5.626745894551277161e-02 -3.074865937232971191e-01 1.768787056207656860e-01 -6.179245561361312866e-02 1.971887648105621338e-01 2.501675188541412354e-01 -1.749764084815979004e-01 -4.688670486211776733e-02 1.837157905101776123e-01 1.960845887660980225e-01 -1.141209453344345093e-01 4.120775684714317322e-02 -1.107442378997802734e-01 -2.630406022071838379e-01 -1.075264587998390198e-01 8.916580677032470703e-02 3.947141468524932861e-01 -5.369822680950164795e-02 -1.615150719881057739e-01 9.146615117788314819e-02 -9.483531117439270020e-02 3.707163929939270020e-01 7.343584299087524414e-02 -1.521747931838035583e-02 9.273009002208709717e-02 1.204271987080574036e-02 -8.138610422611236572e-02 2.282855808734893799e-01 9.347272664308547974e-02 5.734136328101158142e-02 1.823263019323348999e-01
2.795490622520446777e-02 1.579816639423370361e-01 -3.135857284069061279e-01 2.663905732333660126e-02 1.146849095821380615e-01 -3.235394656658172607e-01 6.167061626911163330e-03 1.234901230782270432e-02 -2.348706126213073730e-01 -1.070095673203468323e-01 3.329468667507171631e-01 9.512277692556381226e-02 1.087630242109298706e-01 -3.177342414855957031e-01 1.173657849431037903e-01 -2.111807614564895630e-01 3.381461203098297119e-01 -6.895473599433898926e-02 -2.151824161410331726e-02 -2.055198401212692261e-01 1.936663091182708740e-01 1.837104111909866333e-01 2.077129483222961426e-01 1.070523560047149658e-01 -1.737675815820693970e-01 -3.795289993286132812e-02 -8.280722051858901978e-02 5.951758846640586853e-02 -3.762493655085563660e-02 -1.807980090379714966e-01 3.933453932404518127e-02 1.848633289337158203e-01
1.596881747245788574e-01 -2.365885674953460693e-01 -2.482152134180068970e-01 2.392390184104442596e-02 1.244094222784042358e-03 2.727701663970947266e-01 4.055155813694000244e-02 -7.289357483386993408e-02 1.726339608430862427e-01 1.319419443607330322e-01 7.568588946014642715e-03 -8.599625527858734131e-02 2.260000854730606079e-01 -3.150468319654464722e-02 -3.352511227130889893e-01 -2.023884356021881104e-01 8.001440018415451050e-02 1.668150275945663452e-01 1.277298629283905029e-01 -3.026482164859771729e-01 4.261136651039123535e-01 -1.321444846689701080e-02 4.366486519575119019e-02 1.006532236933708191e-01 -1.681453138589859009e-01 -2.054916508495807648e-02 1.374560445547103882e-01 -1.548750698566436768e-01 -7.490906864404678345e-02 3.302538022398948669e-02 3.059186935424804688e-01 -8.428093045949935913e-02
9.346414357423782349e-02 2.207241803407669067e-01 -3.639794588088989258e-01 3.413930833339691162e-01 2.102316319942474365e-01 3.432374596595764160e-01 2.078395485877990723e-01 3.898661956191062927e-02 4.935725592076778412e-03 -7.430713623762130737e-02 1.338140666484832764e-01 -2.102544605731964111e-01 1.093499585986137390e-01 -1.314489841461181641e-01 5.004164204001426697e-02 -3.016596660017967224e-02 1.244986280798912048e-01 9.179506450891494751e-04 8.150099217891693115e-02 -1.906671077013015747e-01 3.896716237068176270e-01 6.366451829671859741e-02 -9.200324863195419312e-02 -2.712808847427368164e-01 -1.251290589570999146e-01 -1.975327730178833008e-01 5.553485825657844543e-03 4.910909384489059448e-02 -1.158441379666328430e-01 1.030437555164098740e-02 1.103844642639160156e-01 -8.483488857746124268e-02
1.031189486384391785e-01 4.766319692134857178e-02 -2.897504568099975586e-01 2.666008472442626953e-01 2.061024159193038940e-01 4.422968626022338867e-02 -4.472581669688224792e-02 1.037589237093925476e-01 3.469169896561652422e-04 -2.018961310386657715e-01 2.921368926763534546e-02 -2.408452183008193970e-01 -3.089967742562294006e-02 -1.537768393754959106e-01 -5.380190908908843994e-03 -3.980646654963493347e-02 2.823672294616699219e-01 9.821814298629760742e-02 5.148002132773399353e-02 -4.824929237365722656e-01 1.859766989946365356e-02 1.935226619243621826e-01 1.091708168387413025e-01 -1.288280636072158813e-01 -3.325443863868713379e-01 -5.259872879832983017e-03 -2.102485448122024536e-01 1.208743825554847717e-01 -1.028795093297958374e-01 -2.557658255100250244e-01 1.060319393873214722e-01 3.483784943819046021e-02
2.991634905338287354e-01 1.003272160887718201e-01 -1.540538519620895386e-01 2.034661769866943359e-01 -7.344900071620941162e-02 5.429396033287048340e-02 9.211565554141998291e-02 -4.100578650832176208e-02 -2.324049733579158783e-02 -2.696802318096160889e-01 3.283655643463134766e-01 1.083575934171676636e-01 3.747883066534996033e-02 2.306760288774967194e-02 -2.956342101097106934e-01 1.257007010281085968e-02 2.367503941059112549e-01 -5.808764323592185974e-02 2.628716528415679932e-01 -3.281143680214881897e-02 2.164689451456069946e-01 8.399063348770141602e-02 4.093008488416671753e-02 -6.576436758041381836e-02 4.465662315487861633e-02 -1.483208239078521729e-01 -1.516305208206176758e-01 2.731738984584808350e-01 -8.389907330274581909e-02 -2.878218889236450195e-01 1.227907687425613403e-01 3.440702259540557861e-01
-4.284574463963508606e-02 1.434511393308639526e-01 -2.105629742145538330e-01 -6.418499350547790527e-02 -2.954813465476036072e-02 -1.362615078687667847e-01 2.923860549926757812e-01 -1.150969117879867554e-01 1.339032314717769623e-02 -1.221981197595596313e-01 3.715100586414337158e-01 1.210149154067039490e-01 1.884191781282424927e-01 -6.277439743280410767e-02 1.699316315352916718e-02 -2.417330257594585419e-02 2.517693340778350830e-01 6.925775855779647827e-02 1.104567945003509521e-01 8.050596714019775391e-02 2.030466869473457336e-02 3.581785261631011963e-01 8.935456722974777222e-02 2.053610235452651978e-01 -3.814009428024291992e-01 -1.886168718338012695e-01 -3.996909409761428833e-02 -1.259570270776748657e-01 3.822072967886924744e-02 -2.049201875925064087e-01 1.635340899229049683e-01 2.615926861763000488e-01
8.085127174854278564e-02 -8.704417198896408081e-02 -3.518310785293579102e-01 7.546076178550720215e-02 3.488768339157104492e-01 8.802540833130478859e-05 7.676523178815841675e-03 -4.490092396736145020e-01 2.453126385807991028e-02 -7.855034619569778442e-02 4.680012911558151245e-02 1.382920742034912109e-01 1.267226338386535645e-01 -2.108496576547622681e-01 5.628685653209686279e-02 -9.023738093674182892e-03 2.896942012012004852e-02 2.303421944379806519e-01 1.102195773273706436e-02 -1.180016770958900452e-01 1.262680888175964355e-01 1.297682970762252808e-01 -1.523795574903488159e-01 -2.811331152915954590e-01 -2.052078396081924438e-01 2.542213797569274902e-01 1.571604050695896149e-02 1.386430393904447556e-02 -1.974884048104286194e-02 -3.442122340202331543e-01 9.466504305601119995e-02 -5.637309700250625610e-02
-4.160013422369956970e-02 1.397182345390319824e-01 -2.573727369308471680e-01 3.619900643825531006e-01 1.711534857749938965e-01 1.143169030547142029e-01 -1.830965280532836914e-01 -6.859888136386871338e-02 -4.592683538794517517e-02 -2.638399600982666016e-02 1.797151565551757812e-01 1.609265208244323730e-01 7.593884319067001343e-02 -3.574052155017852783e-01 -4.137904942035675049e-02 2.440626323223114014e-01 5.461285635828971863e-02 1.862181723117828369e-01 7.387758046388626099e-02 1.566691510379314423e-02 7.032536901533603668e-03 -8.585954457521438599e-02 2.686526179313659668e-01 8.205336332321166992e-02 -4.731735587120056152e-02 1.826246082782745361e-01 -2.448667287826538086e-01 -3.731298446655273438e-01 -9.210126847028732300e-02 -8.308265358209609985e-02 6.579958647489547729e-02 2.468033283948898315e-01
2.018745988607406616e-01 -6.679289788007736206e-02 -3.555584847927093506e-01 3.266421332955360413e-02 -2.330883406102657318e-03 -1.524610817432403564e-01 -5.583569407463073730e-02 -8.088142611086368561e-03 3.483563661575317383e-01 6.818810105323791504e-02 1.496303826570510864e-01 1.164899617433547974e-01 -3.991102334111928940e-03 -2.350456267595291138e-01 -2.730153203010559082e-01 2.220243662595748901e-01 1.631280034780502319e-01 1.290058791637420654e-01 9.574907273054122925e-02 -1.995969712734222412e-01 2.539045549929141998e-02 -7.370433211326599121e-02 5.213316157460212708e-02 1.935284286737442017e-01 -4.934931397438049316e-01 -1.385342478752136230e-01 9.091681987047195435e-02 -1.682894825935363770e-01 9.523765742778778076e-02 -6.331088393926620483e-02 8.749280869960784912e-02 -3.538424521684646606e-02
1.214279532432556152e-01 -2.947962880134582520e-01 -1.910259574651718140e-01 1.757793501019477844e-02 -1.039224788546562195e-01 -1.751531660556793213e-02 8.696343004703521729e-02 -9.229550510644912720e-02 1.637937128543853760e-01 3.921005502343177795e-02 2.419681400060653687e-01 9.666157513856887817e-02 1.238784939050674438e-01 -2.390656173229217529e-01 -3.237014710903167725e-01 7.707755267620086670e-02 2.098607122898101807e-01 1.799776405096054077e-01 -7.806064933538436890e-02 5.680447816848754883e-02 3.247688114643096924e-01 1.077644675970077515e-01 -5.378738045692443848e-02 1.201009452342987061e-01 -1.284757107496261597e-01 5.866990983486175537e-02 -5.087263137102127075e-02 -1.406681835651397705e-01 -1.321583092212677002e-01 3.711675107479095459e-02 4.339178204536437988e-01 2.920140922069549561e-01
1.476509422063827515e-01 -2.260625548660755157e-02 -2.761827707290649414e-01 1.207429021596908569e-01 1.617249399423599243e-01 3.947581350803375244e-01 -6.582631263881921768e-03 -1.408726274967193604e-01 4.621801525354385376e-02 -1.360978633165359497e-01 2.121092081069946289e-01 -7.252127677202224731e-02 -1.621869653463363647e-01 -1.152837127447128296e-01 -9.960272163152694702e-02 -5.197099223732948303e-02 3.653416782617568970e-02 1.891226470470428467e-01 9.418006241321563721e-02 -1.828987598419189453e-01 1.763927787542343140e-01 3.436922132968902588e-01 1.565288007259368896e-01 -1.520911008119583130e-01 2.076974660158157349e-01 1.059881076216697693e-01 1.969568580389022827e-01 -4.894605954177677631e-04 -1.078744828701019287e-01 -1.766758412122726440e-01 2.881443798542022705e-01 -2.578603625297546387e-01
6.225096806883811951e-02 1.233226954936981201e-01 -3.353899419307708740e-01 3.150365501642227173e-02 -1.346067339181900024e-01 -1.321019232273101807e-01 -2.293557524681091309e-01 -8.451204001903533936e-02 2.117802575230598450e-02 -2.236092239618301392e-01 3.479518592357635498e-01 9.129809588193893433e-02 1.883827447891235352e-01 2.695088461041450500e-02 1.734917312860488892e-01 -4.760530591011047363e-02 2.608284652233123779e-01 2.919867634773254395e-01 2.583626210689544678e-01 -7.339109480381011963e-02 2.219066768884658813e-01 2.314990460872650146e-01 9.970410168170928955e-02 8.237442374229431152e-02 -8.151996880769729614e-02 5.698648467659950256e-02 -1.202518939971923828e-01 1.605796217918395996e-01 -2.324161976575851440e-01 -1.941775083541870117e-01 1.268982589244842529e-01 1.439956575632095337e-01
2.573077082633972168e-01 1.203792449086904526e-02 -3.795802891254425049e-01 1.722193360328674316e-01 1.542831957340240479e-01 -1.258941739797592163e-01 -3.155309259891510010e-01 -2.197666764259338379e-01 5.130729638040065765e-03 3.261351585388183594e-02 2.080230414867401123e-01 1.456769853830337524e-01 2.500838041305541992e-01 -3.360278606414794922e-01 5.350501462817192078e-02 -1.034289039671421051e-02 -2.498049288988113403e-01 -1.160004660487174988e-01 6.311663240194320679e-02 -3.514369204640388489e-02 7.557812333106994629e-02 9.561657905578613281e-02 3.311254680156707764e-01 -1.811570487916469574e-02 -1.733971238136291504e-01 5.079115554690361023e-02 1.964939534664154053e-01 -9.943733923137187958e-03 -4.956608265638351440e-02 -8.352193981409072876e-03 1.997201740741729736e-01 -9.333632141351699829e-02
1.736636310815811157e-01 7.982504367828369141e-02 -3.170615136623382568e-01 2.552395761013031006e-01 -7.215251028537750244e-02 3.306969255208969116e-02 5.900660529732704163e-03 -2.092540115118026733e-01 -1.770476251840591431e-01 -3.073920011520385742e-01 1.901907324790954590e-01 8.296120166778564453e-02 -1.103752106428146362e-01 -1.360442042350769043e-01 -3.338593244552612305e-01 -1.348993629217147827e-01 -1.214197650551795959e-02 -3.063303828239440918e-01 1.949070394039154053e-01 -1.168083250522613525e-01 9.304675459861755371e-02 -9.114477038383483887e-02 -8.868017792701721191e-02 2.455157041549682617e-01 -2.976171374320983887e-01 9.121708571910858154e-02 -1.136686652898788452e-01 2.096926867961883545e-01 -7.263702154159545898e-02 -3.470355272293090820e-02 1.417333781719207764e-01 -8.571828901767730713e-02
2.506809532642364502e-01 -6.589394062757492065e-02 -4.777252674102783203e-01 1.569538116455078125e-01 -1.050929650664329529e-01 -1.789982803165912628e-02 -7.309111952781677246e-02 -4.836182668805122375e-02 6.481038033962249756e-02 -1.326280385255813599e-01 -1.792930252850055695e-02 3.380722701549530029e-01 1.250614076852798462e-01 -8.827445656061172485e-02 -1.354170888662338257e-01 2.709142267704010010e-01 -4.690739139914512634e-02 3.067802488803863525e-01 1.302403304725885391e-02 -1.769207268953323364e-01 1.350299865007400513e-01 -1.164489164948463440e-01 1.406984627246856689e-01 -1.870161741971969604e-01 -9.775622934103012085e-02 -3.470876067876815796e-02 -2.050197571516036987e-01 -2.018538564443588257e-01 -5.418859794735908508e-02 -9.756240248680114746e-02 9.125197678804397583e-02 2.840329706668853760e-01
6.681205332279205322e-02 -1.091347709298133850e-01 -4.238466620445251465e-01 1.541285812854766846e-01 1.156365126371383667e-01 3.473431766033172607e-01 -1.980281025171279907e-01 1.553676873445510864e-01 -7.231681793928146362e-02 7.042543496936559677e-03 1.505885720252990723e-01 8.404809236526489258e-02 1.880012601613998413e-01 -9.550289064645767212e-02 -1.812549829483032227e-01 7.584763318300247192e-02 4.885493591427803040e-02 6.181609630584716797e-02 1.774895749986171722e-02 -2.165637910366058350e-01 2.263873517513275146e-01 -2.064226865768432617e-01 -1.550870947539806366e-02 -2.423403263092041016e-01 -8.146186918020248413e-02 -4.718608036637306213e-02 -1.067603528499603271e-01 -1.263865679502487183e-01 2.680469118058681488e-02 1.647726297378540039e-01 4.404585957527160645e-01 1.997267268598079681e-02
3.372922539710998535e-01 -1.164948791265487671e-01 -3.900838494300842285e-01 2.695725858211517334e-01 -3.354405760765075684e-01 1.537731289863586426e-01 -3.140428289771080017e-02 9.600980579853057861e-02 2.084626704454421997e-01 -1.640058159828186035e-01 1.015888974070549011e-01 3.120127022266387939e-01 -1.050274744629859924e-01 -4.116244614124298096e-02 -1.369707845151424408e-02 -9.518536925315856934e-02 -5.296609923243522644e-02 2.497039362788200378e-02 2.596096098423004150e-01 -1.318920701742172241e-01 1.868009418249130249e-01 9.129343181848526001e-02 -1.825592666864395142e-02 -1.665516346693038940e-01 -4.727599769830703735e-02 -3.647246211767196655e-02 -1.617307960987091064e-01 -2.229442298412322998e-01 8.177717030048370361e-02 -9.156433492898941040e-02 2.176297903060913086e-01 -8.585635572671890259e-03
8.046613633632659912e-02 2.294386327266693115e-01 -3.770285248756408691e-01 4.962664470076560974e-02 1.410412788391113281e-01 1.390139460563659668e-01 -4.230412542819976807e-01 -3.294015228748321533e-01 -1.788686960935592651e-01 -5.429817736148834229e-02 1.763570308685302734e-01 7.480183988809585571e-02 -3.878365457057952881e-02 -6.939022988080978394e-02 -1.161684840917587280e-01 -3.558351844549179077e-02 -5.758329294621944427e-03 5.904158577322959900e-02 -1.595844179391860962e-01 -1.368687599897384644e-01 5.370654910802841187e-02 2.685624063014984131e-01 -2.361698895692825317e-01 -2.333042956888675690e-02 4.675713554024696350e-02 9.431248530745506287e-03 -4.159329831600189209e-02 2.664663642644882202e-02 2.938915491104125977e-01 -2.362413257360458374e-01 1.306791603565216064e-01 1.839526742696762085e-01
3.559980392456054688e-01 -2.097132243216037750e-02 -3.671041429042816162e-01 -1.297155171632766724e-01 4.671125486493110657e-02 -5.302216112613677979e-02 -1.622417718172073364e-01 -2.905058264732360840e-01 3.580697346478700638e-03 -6.377369165420532227e-02 4.807666316628456116e-02 -1.634807735681533813e-01 1.241902485489845276e-01 -3.013579845428466797e-01 -1.870355010032653809e-01 -2.938710451126098633e-01 2.092296481132507324e-01 1.076432615518569946e-01 3.815769031643867493e-02 -9.175442904233932495e-02 7.298474758863449097e-02 1.327045820653438568e-02 1.579176634550094604e-02 -6.242319941520690918e-02 -2.297796756029129028e-01 -2.156725078821182251e-01 1.700858399271965027e-02 1.764592714607715607e-02 2.595654129981994629e-01 -1.092352420091629028e-01 2.045368701219558716e-01 2.210913002490997314e-01
2.253631055355072021e-01 1.214676201343536377e-01 -3.258239030838012695e-01 1.525781154632568359e-01 2.887323200702667236e-01 -1.975203454494476318e-01 1.630983501672744751e-01 -1.220092698931694031e-01 -1.191368326544761658e-01 -9.353372454643249512e-02 2.536788880825042725e-01 -2.794905379414558411e-02 -2.258022315800189972e-02 -2.931457757949829102e-01 2.061903774738311768e-01 -5.925419740378856659e-03 1.212008818984031677e-01 7.498764991760253906e-02 -2.410762757062911987e-02 -7.756372541189193726e-02 -1.226109191775321960e-01 3.240801692008972168e-01 3.062316477298736572e-01 1.823251992464065552e-01 1.390606537461280823e-02 1.867243796586990356e-01 -6.993699818849563599e-02 -3.079555556178092957e-02 -1.748215407133102417e-02 -7.534338533878326416e-02 2.259319275617599487e-01 2.283841371536254883e-01
2.035530656576156616e-02 -2.800695225596427917e-02 -2.487171441316604614e-01 6.953910738229751587e-02 -4.301153123378753662e-02 1.431802064180374146e-01 -1.855821311473846436e-01 -2.025280594825744629e-01 1.590948402881622314e-01 -3.596108257770538330e-01 2.212061882019042969e-01 3.091932535171508789e-01 1.152828484773635864e-01 -9.590657800436019897e-02 -9.407079219818115234e-02 -1.725360751152038574e-01 -5.023038759827613831e-02 -6.540937721729278564e-02 -1.192849203944206238e-01 -9.417949244379997253e-03 1.469960361719131470e-01 1.922264546155929565e-01 2.063772082328796387e-01 2.882585674524307251e-02 1.712045967578887939e-01 -1.363730877637863159e-01 -1.504525393247604370e-01 -2.593322098255157471e-01 1.357312798500061035e-01 -2.522476911544799805e-01 3.564372956752777100e-01 6.347271054983139038e-02
-1.187336295843124390e-01 2.882302179932594299e-02 -5.098344087600708008e-01 2.926671802997589111e-01 -1.041990518569946289e-01 1.823342442512512207e-01 3.180250152945518494e-02 -2.543660104274749756e-01 9.009675681591033936e-02 4.570965468883514404e-02 2.809112332761287689e-02 2.001601904630661011e-01 -5.426659435033798218e-02 -1.246593222022056580e-01 -6.880369782447814941e-02 1.040212363004684448e-01 -1.799686811864376068e-02 2.067064195871353149e-01 3.925869986414909363e-02 -3.053742349147796631e-01 1.324750036001205444e-01 5.185379087924957275e-02 -5.219870433211326599e-02 3.201940953731536865e-01 6.964998785406351089e-03 -1.348635554313659668e-01 -3.522198498249053955e-01 -1.566223204135894775e-01 3.379025310277938843e-02 -6.401908397674560547e-02 7.876565307378768921e-02 5.446713790297508240e-02
2.427891492843627930e-01 -1.031901687383651733e-02 -6.262524127960205078e-01 1.079439818859100342e-01 -1.156172454357147217e-01 -1.307645291090011597e-01 -8.169948309659957886e-02 -7.494995743036270142e-02 1.021700948476791382e-01 -2.074093073606491089e-01 7.540229707956314087e-02 7.839116454124450684e-02 7.206159830093383789e-02 9.865566343069076538e-02 -3.197915852069854736e-02 -1.313132327049970627e-02 9.013477712869644165e-02 8.543107658624649048e-02 -2.107078135013580322e-01 -7.264499366283416748e-02 2.286078929901123047e-01 2.443677335977554321e-01 2.207440286874771118e-01 3.300020396709442139e-01 6.134426966309547424e-02 -8.433980867266654968e-03 7.547481358051300049e-02 -6.614645570516586304e-02 2.170337736606597900e-02 -2.410199046134948730e-01 5.313627794384956360e-02 5.421871319413185120e-02
3.309769183397293091e-02 1.459901779890060425e-01 -3.550646305084228516e-01 1.334126144647598267e-01 1.948414742946624756e-01 1.746712476015090942e-01 -2.564064040780067444e-02 -7.120516896247863770e-02 2.542884461581707001e-02 -6.145696341991424561e-02 9.276513755321502686e-02 2.563254162669181824e-02 2.622719109058380127e-02 -9.705422073602676392e-02 1.152958944439888000e-01 -1.932378858327865601e-01 -1.160608530044555664e-01 2.841209471225738525e-01 -6.237689405679702759e-02 -6.131120957434177399e-03 1.253559887409210205e-01 3.975699841976165771e-01 1.338025033473968506e-01 2.674108743667602539e-01 -1.663359813392162323e-02 -2.657453119754791260e-01 -1.255984306335449219e-01 3.671278953552246094e-01 -2.039988636970520020e-01 -7.107000052928924561e-02 1.741491854190826416e-01 1.591633707284927368e-01
2.623164951801300049e-01 4.855372607707977295e-01 -1.659466624259948730e-01 1.066702902317047119e-01 1.630751974880695343e-02 -7.470147311687469482e-02 2.549182772636413574e-01 6.619070470333099365e-02 1.604261398315429688e-01 -2.728209793567657471e-01 4.066238105297088623e-01 1.202259063720703125e-01 7.270105183124542236e-02 -1.658779233694076538e-01 4.077376797795295715e-02 -8.587418124079704285e-03 7.042951136827468872e-02 2.231264114379882812e-01 -1.270414590835571289e-01 -7.543368637561798096e-02 1.248531565070152283e-01 -7.617852836847305298e-02 3.697519749402999878e-02 1.897937953472137451e-01 -5.110358074307441711e-02 -2.718129660934209824e-03 -1.668957434594631195e-02 -2.742828428745269775e-01 -1.416891068220138550e-01 -1.453628391027450562e-01 1.003635451197624207e-01 4.528095573186874390e-02
1.455576159060001373e-02 3.797409534454345703e-01 -3.459757566452026367e-01 3.309645503759384155e-02 -2.259449809789657593e-01 7.994835823774337769e-02 3.492227196693420410e-02 -1.422204822301864624e-01 1.970018744468688965e-01 2.113706991076469421e-02 1.773639470338821411e-01 -3.184357285499572754e-02 2.339457422494888306e-01 -6.981521844863891602e-02 -2.911428511142730713e-01 8.933299779891967773e-02 -9.767027199268341064e-02 1.205630134791135788e-02 2.286724746227264404e-01 -8.619016036391258240e-03 -8.299513161182403564e-02 2.839789390563964844e-01 -2.625550329685211182e-01 -1.999811828136444092e-01 -8.792075514793395996e-02 4.365499317646026611e-02 -1.395895928144454956e-01 5.643930751830339432e-03 1.610420644283294678e-01 -9.426333941519260406e-03 3.432873785495758057e-01 1.705117337405681610e-02
1.828625947237014771e-01 1.038161888718605042e-01 -1.393729299306869507e-01 -1.267132163047790527e-02 6.971560418605804443e-02 3.290585428476333618e-02 6.980915088206529617e-03 -1.493272334337234497e-01 6.348609924316406250e-02 3.413100838661193848e-01 -1.424083858728408813e-01 6.206766143441200256e-02 -2.528147585690021515e-02 -7.568178325891494751e-02 -2.339171469211578369e-01 6.469126790761947632e-02 -9.013374336063861847e-03 3.859746456146240234e-02 9.837655723094940186e-02 -1.085673049092292786e-01 4.685229361057281494e-01 1.239810287952423096e-01 3.207848668098449707e-01 2.498598545789718628e-01 -2.192598879337310791e-01 1.073474995791912079e-02 -3.178578987717628479e-02 -9.736503660678863525e-02 6.296391785144805908e-02 -2.048724591732025146e-01 1.971446275711059570e-01 3.622786998748779297e-01
9.730907529592514038e-02 -2.132751643657684326e-01 -3.536619842052459717e-01 1.802990585565567017e-01 -2.484072744846343994e-01 1.393492966890335083e-01 -1.389579027891159058e-01 -3.549580574035644531e-01 2.328231371939182281e-02 -1.841993331909179688e-01 2.049382776021957397e-01 -7.519223541021347046e-02 7.455276325345039368e-03 -1.739433109760284424e-01 5.142297223210334778e-02 -3.197114467620849609e-01 1.092026084661483765e-01 1.352364197373390198e-02 9.604532271623611450e-02 -1.778863817453384399e-01 2.268373966217041016e-01 -6.951513886451721191e-02 1.016210690140724182e-01 1.746721118688583374e-01 4.281674325466156006e-02 1.006575524806976318e-01 2.907825410366058350e-01 -8.821007609367370605e-02 7.919590920209884644e-02 -1.671646684408187866e-01 1.977255344390869141e-01 -1.265752911567687988e-01
1.931002549827098846e-02 -8.646406233310699463e-02 -3.203364610671997070e-01 2.795618474483489990e-01 -2.972076833248138428e-01 1.325110644102096558e-01 -1.123122647404670715e-01 -3.451380431652069092e-01 -1.818209141492843628e-01 1.876658648252487183e-01 2.099017947912216187e-01 -1.910686045885086060e-01 -2.947422489523887634e-02 -2.486011087894439697e-01 1.217602565884590149e-02 -1.567167788743972778e-01 -5.826834961771965027e-02 3.812622162513434887e-04 1.611553430557250977e-01 -1.460281163454055786e-01 2.206053435802459717e-01 1.707042902708053589e-01 2.604040550068020821e-03 2.600326836109161377e-01 -2.033289223909378052e-01 -4.822625964879989624e-02 -2.448762953281402588e-01 -6.135264784097671509e-02 -1.508584916591644287e-01 -6.759376823902130127e-02 4.237824305891990662e-02 -6.993386894464492798e-02
3.084214627742767334e-01 1.035104990005493164e-01 -1.681952327489852905e-01 1.697268038988113403e-01 -1.216188669204711914e-01 6.817136425524950027e-03 -1.909184902906417847e-01 -1.434671133756637573e-01 -3.427442163228988647e-02 -2.604866325855255127e-01 5.624642223119735718e-02 3.467682003974914551e-01 1.766450405120849609e-01 -1.400861591100692749e-01 -1.376583576202392578e-01 -1.166259571909904480e-01 3.107008151710033417e-02 -6.376763433218002319e-02 -7.422548532485961914e-02 -3.015629947185516357e-02 2.039293795824050903e-01 7.726728171110153198e-02 9.643456339836120605e-02 -1.885358989238739014e-01 1.342132240533828735e-01 -3.329378962516784668e-01 -1.398825943470001221e-01 -2.800449728965759277e-01 -1.756526343524456024e-02 -1.953191459178924561e-01 2.970654368400573730e-01 1.787828803062438965e-01
1.446718275547027588e-01 6.351671367883682251e-02 -3.991678357124328613e-01 3.075303137302398682e-01 -2.024469338357448578e-02 4.163417965173721313e-02 3.126653376966714859e-03 -2.597207427024841309e-01 -1.533865649253129959e-02 4.805839806795120239e-02 6.875955499708652496e-03 4.449611157178878784e-02 -1.262115240097045898e-01 -2.149593532085418701e-01 -5.706486105918884277e-02 1.142541840672492981e-01 -2.153437733650207520e-01 3.326266705989837646e-01 1.928187161684036255e-01 -1.934972554445266724e-01 2.051167041063308716e-01 -1.356867328286170959e-02 1.329341828823089600e-01 3.227214217185974121e-01 -1.649149507284164429e-01 -2.290768474340438843e-01 -2.573200762271881104e-01 -7.791085541248321533e-02 -5.971363931894302368e-02 -2.618507668375968933e-02 9.539491683244705200e-02 -8.647995442152023315e-02
-6.369489431381225586e-02 2.007229328155517578e-01 -5.490635037422180176e-01 -1.028805449604988098e-01 1.114449575543403625e-01 1.822116672992706299e-01 -4.888233914971351624e-02 -5.822356790304183960e-02 -2.504580188542604446e-03 -2.320963591337203979e-01 1.599911600351333618e-01 -1.184138581156730652e-01 3.641199320554733276e-02 -2.247453182935714722e-01 -1.210853978991508484e-01 -2.884073927998542786e-02 9.219326078891754150e-02 3.301259130239486694e-02 2.197776883840560913e-01 1.206936165690422058e-01 1.566374450922012329e-01 3.258549273014068604e-01 -1.079083234071731567e-02 8.236870169639587402e-02 -7.051187753677368164e-02 -2.063068002462387085e-01 1.195154637098312378e-01 9.163188934326171875e-02 -3.861918151378631592e-01 1.620962657034397125e-02 1.788334455341100693e-03 -4.090147837996482849e-02
1.238172277808189392e-01 -4.720714315772056580e-02 -4.076444506645202637e-01 9.169138222932815552e-02 9.736584126949310303e-02 3.119471371173858643e-01 7.224792242050170898e-02 1.267894357442855835e-02 -1.647623181343078613e-01 -2.514644861221313477e-01 2.024265229701995850e-01 -2.259907275438308716e-01 1.013757735490798950e-01 -8.408655971288681030e-02 -7.086242735385894775e-02 5.186849739402532578e-04 1.384789347648620605e-01 -5.024128127843141556e-03 2.254157066345214844e-01 -2.024254053831100464e-01 4.320248961448669434e-01 2.156509608030319214e-01 -5.023699626326560974e-02 -2.037348151206970215e-01 -1.623544543981552124e-01 -2.316424064338207245e-02 8.970528095960617065e-02 1.448089927434921265e-01 7.863603532314300537e-02 9.749685972929000854e-02 1.763211935758590698e-01 5.123171024024486542e-03
1.313363313674926758e-01 2.102854847908020020e-02 -1.761287003755569458e-01 1.501529663801193237e-01 1.999958902597427368e-01 4.477741718292236328e-01 -4.323218017816543579e-02 -1.153242215514183044e-01 1.319086086004972458e-02 6.898982077836990356e-02 2.832170426845550537e-01 -2.614698708057403564e-01 -3.487083362415432930e-03 1.718629002571105957e-01 9.714541025459766388e-03 -2.452017664909362793e-01 -2.668151445686817169e-02 -8.770971000194549561e-02 -4.912841320037841797e-02 -3.084611296653747559e-01 1.013704016804695129e-01 -8.018355071544647217e-02 1.391036361455917358e-01 -6.792052835226058960e-02 -5.630321428179740906e-02 -1.263202875852584839e-01 3.479880839586257935e-02 6.692515313625335693e-02 3.498781099915504456e-02 -3.166100680828094482e-01 3.947226703166961670e-01 -3.269839286804199219e-02
-3.792298585176467896e-02 1.736338883638381958e-01 -2.546747922897338867e-01 2.204542458057403564e-01 1.171118319034576416e-01 4.011763930320739746e-01 1.572645641863346100e-02 -1.575968861579895020e-01 9.152510319836437702e-04 -2.289704084396362305e-01 2.808919548988342285e-01 -1.087667420506477356e-01 5.320242792367935181e-02 -1.510078907012939453e-01 1.299957633018493652e-01 1.421146243810653687e-01 3.247256278991699219e-01 1.258146166801452637e-01 1.616346836090087891e-01 -8.748814463615417480e-02 2.592355310916900635e-01 2.244735211133956909e-01 -5.049532279372215271e-02 -1.207884177565574646e-01 -1.670633554458618164e-01 -1.909136474132537842e-01 1.171135976910591125e-01 1.594525724649429321e-01 -1.355180889368057251e-01 6.579498946666717529e-02 1.335586309432983398e-01 1.245219409465789795e-01
-2.002647370100021362e-01 3.333852887153625488e-01 -2.722623348236083984e-01 1.059529557824134827e-01 1.148485243320465088e-01 1.179050877690315247e-01 -5.193153768777847290e-02 -2.363543771207332611e-02 -2.099838405847549438e-01 8.597318828105926514e-02 2.066160291433334351e-01 1.816708892583847046e-01 1.669850647449493408e-01 -6.229839846491813660e-02 -6.442048400640487671e-02 -2.248791158199310303e-01 -2.274622954428195953e-02 1.511065214872360229e-01 1.855242252349853516e-02 -1.002892851829528809e-01 3.513812422752380371e-01 2.964660152792930603e-02 -1.501999944448471069e-01 -2.364624738693237305e-01 -3.321427702903747559e-01 2.619196288287639618e-02 1.246956884860992432e-01 1.208262890577316284e-01 -1.054333988577127457e-02 -1.026638597249984741e-01 3.202357888221740723e-01 -1.686818152666091919e-01
1.436724811792373657e-01 1.274900138378143311e-01 -1.645653545856475830e-01 3.235090076923370361e-01 1.669532805681228638e-01 4.097117781639099121e-01 1.707065821392461658e-04 -1.559146195650100708e-01 -3.531871736049652100e-02 -1.343055069446563721e-01 1.026718690991401672e-01 -2.795108258724212646e-01 1.164585277438163757e-01 -1.987237483263015747e-01 1.030613481998443604e-01 1.266422718763351440e-01 4.105790704488754272e-02 -4.689202457666397095e-02 4.723506420850753784e-02 -1.591484695672988892e-01 5.089501142501831055e-01 5.174549296498298645e-02 -1.128742024302482605e-01 -1.198793351650238037e-01 7.397052366286516190e-03 -9.538072347640991211e-02 -1.964978128671646118e-01 4.712476395070552826e-03 1.195017481222748756e-03 1.467468775808811188e-02 2.291543334722518921e-01 -5.360686406493186951e-02
3.533213213086128235e-02 2.017061114311218262e-01 -2.285660952329635620e-01 3.798418045043945312e-01 2.514673769474029541e-01 3.167637884616851807e-01 7.594844698905944824e-02 -1.265056580305099487e-01 5.226269736886024475e-02 -8.781319111585617065e-02 1.082570552825927734e-01 -1.401538550853729248e-01 1.501111239194869995e-01 -2.586625516414642334e-01 -1.111431512981653214e-02 -1.562222540378570557e-01 2.188997864723205566e-01 6.366518139839172363e-02 2.346898168325424194e-01 -9.523191303014755249e-02 3.291341960430145264e-01 2.554653957486152649e-02 -1.060650199651718140e-01 -1.529123634099960327e-01 -1.143461167812347412e-01 -2.338785529136657715e-01 7.156564295291900635e-02 2.140366882085800171e-01 -8.521903306245803833e-02 -1.733374781906604767e-02 1.840363740921020508e-01 -2.346984483301639557e-02
1.372939795255661011e-01 2.449998110532760620e-01 -3.954431116580963135e-01 -1.277832090854644775e-01 -3.468333557248115540e-02 1.188491210341453552e-01 3.551976084709167480e-01 -1.975723356008529663e-01 -8.309680968523025513e-02 2.928484678268432617e-01 1.992714852094650269e-01 5.805596336722373962e-02 1.340768299996852875e-02 -3.461138308048248291e-01 -2.441465705633163452e-01 -8.474843949079513550e-02 2.790288031101226807e-01 1.035503447055816650e-01 1.545560956001281738e-01 5.882126837968826294e-02 1.284059882164001465e-01 4.667682200670242310e-02 2.696748375892639160e-01 -1.036683749407529831e-02 5.236004013568162918e-03 5.414813384413719177e-02 -1.405883878469467163e-01 -1.005648225545883179e-01 2.501308731734752655e-02 4.830973222851753235e-02 -4.404632002115249634e-02 1.485782489180564880e-02
1.782374680042266846e-01 5.540996789932250977e-02 -2.740199565887451172e-01 2.070739567279815674e-01 1.454862654209136963e-01 4.599722623825073242e-01 -4.793141502887010574e-03 -5.717678368091583252e-02 9.921778738498687744e-02 -1.203290894627571106e-01 3.572521805763244629e-01 -8.941099792718887329e-02 5.269201472401618958e-03 1.176109816879034042e-02 7.813748717308044434e-02 9.603112190961837769e-02 2.907290589064359665e-03 1.391890794038772583e-01 -3.582369908690452576e-02 -1.113313734531402588e-01 2.825006544589996338e-01 1.669467538595199585e-01 7.746512442827224731e-02 -1.853031218051910400e-01 -1.806423664093017578e-01 -4.302871525287628174e-01 3.444338217377662659e-02 5.308520048856735229e-02 7.297165226191282272e-03 -3.910276293754577637e-02 -1.790669746696949005e-02 -1.759525239467620850e-01
2.119463980197906494e-01 -2.102029742673039436e-03 -4.905541539192199707e-01 2.353166788816452026e-01 -1.813545450568199158e-02 -1.791911572217941284e-01 -2.803659997880458832e-02 -9.418360143899917603e-02 1.424157023429870605e-01 -1.321993172168731689e-01 1.919304430484771729e-01 6.473296135663986206e-02 -1.536604911088943481e-01 4.223917052149772644e-02 1.032260712236166000e-02 -2.680300772190093994e-01 -1.768219172954559326e-01 -1.499002873897552490e-01 1.088881343603134155e-01 -1.474303007125854492e-01 2.428568154573440552e-01 -1.167835965752601624e-01 -7.241504639387130737e-02 3.546798974275588989e-02 -7.576470077037811279e-02 3.858741521835327148e-01 -8.464811742305755615e-02 -2.342761680483818054e-02 4.962643980979919434e-02 8.183370530605316162e-02 3.122778236865997314e-01 7.317581027746200562e-02
1.048596352338790894e-01 -9.658584743738174438e-02 -3.033259697258472443e-02 1.139279901981353760e-01 1.360120326280593872e-01 1.018559411168098450e-01 1.331228762865066528e-01 -1.362643390893936157e-01 7.136793434619903564e-02 2.379440702497959137e-02 3.797870501875877380e-02 -1.027161329984664917e-01 3.936053812503814697e-02 -2.082453221082687378e-01 -2.312009483575820923e-01 7.117469608783721924e-02 1.966739594936370850e-01 -2.560861408710479736e-02 -1.600071340799331665e-01 -1.551408022642135620e-01 3.037591874599456787e-01 2.880604565143585205e-01 -6.356515735387802124e-02 3.017784953117370605e-01 -1.056611686944961548e-01 -1.175551116466522217e-01 -2.228208929300308228e-01 -1.237952932715415955e-01 -2.133285254240036011e-02 -1.963080018758773804e-01 3.090934455394744873e-01 4.423455893993377686e-01
3.137496411800384521e-01 2.204437740147113800e-02 -4.166515171527862549e-01 6.456854194402694702e-02 1.875955313444137573e-01 -7.725474983453750610e-02 4.090833291411399841e-02 -1.600992083549499512e-01 -5.202862247824668884e-02 -2.247377634048461914e-01 1.474122256040573120e-01 -9.509859234094619751e-02 -2.644868791103363037e-01 -2.212692052125930786e-01 1.413633972406387329e-01 -9.842973947525024414e-02 1.086574271321296692e-01 3.775763511657714844e-02 -1.382712721824645996e-01 -1.162741258740425110e-01 1.676320098340511322e-02 2.717371284961700439e-01 2.436048537492752075e-01 -1.577915847301483154e-01 3.283909754827618599e-03 1.961329728364944458e-01 -7.956013083457946777e-02 -1.917652934789657593e-01 4.273772239685058594e-02 -2.847877442836761475e-01 7.476767525076866150e-03 2.312246263027191162e-01
2.710283994674682617e-01 1.533102840185165405e-01 -1.924718171358108521e-01 2.679126262664794922e-01 1.603521406650543213e-01 2.889571487903594971e-01 -2.713075838983058929e-02 -1.629367768764495850e-01 3.495153784751892090e-02 -3.248964250087738037e-02 4.152484238147735596e-01 -1.075966730713844299e-01 -5.566662922501564026e-02 2.842673063278198242e-01 8.809926360845565796e-02 -7.032067328691482544e-02 -1.375434249639511108e-01 -3.096723370254039764e-02 5.886896327137947083e-02 -5.015069991350173950e-02 2.505116760730743408e-01 6.733531504869461060e-02 2.182100713253021240e-02 -1.547297835350036621e-01 -9.009224176406860352e-02 -2.616803646087646484e-01 3.267205134034156799e-02 -1.623060405254364014e-01 1.203682795166969299e-01 -2.523667216300964355e-01 2.481332719326019287e-01 -1.162241771817207336e-01
1.296847313642501831e-01 8.897344768047332764e-02 -1.351766288280487061e-01 1.585693508386611938e-01 -2.316285818815231323e-01 1.687933132052421570e-02 2.112255245447158813e-01 -2.514079213142395020e-01 5.086255446076393127e-02 2.357963621616363525e-01 -4.206733778119087219e-02 6.663231179118156433e-03 1.759462058544158936e-01 -2.237021028995513916e-01 -4.122711420059204102e-01 -1.851007491350173950e-01 1.452823281288146973e-01 1.450877636671066284e-01 -2.476081997156143188e-02 -1.386106312274932861e-01 3.451753258705139160e-01 2.954724133014678955e-01 1.295290738344192505e-01 1.322385072708129883e-01 -9.925288707017898560e-02 -1.258151382207870483e-01 9.542918950319290161e-02 -5.306508019566535950e-02 4.743332788348197937e-02 -3.060595132410526276e-03 2.664501965045928955e-01 1.063157618045806885e-01
-1.742615401744842529e-01 1.108084619045257568e-02 -3.256038427352905273e-01 -3.236310556530952454e-02 6.153298169374465942e-02 2.541124522686004639e-01 5.226306617259979248e-02 -1.512545198202133179e-01 5.568185448646545410e-02 -1.186381205916404724e-01 2.500610053539276123e-01 -2.000231891870498657e-01 -2.598302662372589111e-01 -6.464229524135589600e-02 6.699768453836441040e-02 -1.395122408866882324e-01 -2.651311270892620087e-02 -8.256608992815017700e-02 -6.073326990008354187e-02 -2.064255625009536743e-01 2.783334553241729736e-01 -1.491660475730895996e-01 -5.040995404124259949e-02 -1.243508756160736084e-01 -1.220067441463470459e-01 -2.128721587359905243e-02 -3.133322298526763916e-01 -2.376155257225036621e-01 -3.504449501633644104e-02 -1.839962601661682129e-02 4.505222141742706299e-01 8.402055501937866211e-02
-1.250187009572982788e-01 -3.321706503629684448e-02 -5.353264808654785156e-01 2.464570105075836182e-01 -1.655589640140533447e-01 1.565912738442420959e-02 6.466989219188690186e-02 -4.184534847736358643e-01 -4.329367727041244507e-02 -2.275810576975345612e-03 8.461198955774307251e-02 2.089468538761138916e-01 3.807764872908592224e-02 -1.240678802132606506e-01 8.786059333942830563e-04 -9.722788631916046143e-02 4.047693312168121338e-02 2.450818940997123718e-02 7.086030393838882446e-02 -2.976862490177154541e-01 1.133665144443511963e-01 1.439815610647201538e-01 1.604108363389968872e-01 1.971091777086257935e-01 -1.146671995520591736e-01 -1.966348737478256226e-01 -2.832797169685363770e-01 -9.172741323709487915e-02 9.576550126075744629e-02 3.441245481371879578e-02 6.956228613853454590e-02 1.742837019264698029e-02
4.524538293480873108e-02 -5.475969240069389343e-02 -2.210277915000915527e-01 6.157272681593894958e-02 1.560900956392288208e-01 -4.048389568924903870e-02 1.326552312821149826e-02 1.360120922327041626e-01 1.666988432407379150e-01 2.243001163005828857e-01 2.935968935489654541e-01 -9.659595042467117310e-02 -1.729173362255096436e-01 -3.183431625366210938e-01 -1.381818354129791260e-01 1.767790317535400391e-01 -9.134793654084205627e-03 7.396632432937622070e-02 -2.907909080386161804e-02 -2.698343694210052490e-01 2.268534451723098755e-01 1.409159004688262939e-01 7.230047136545181274e-02 3.865674436092376709e-01 -2.487719953060150146e-01 -4.723954945802688599e-02 2.234162539243698120e-01 -1.416859477758407593e-01 9.564223140478134155e-02 -2.334607243537902832e-01 7.215721160173416138e-02 1.850829720497131348e-01
-4.949182737618684769e-03 7.133780419826507568e-02 -4.501416385173797607e-01 1.768933534622192383e-01 -1.012267768383026123e-01 2.812014818191528320e-01 1.178898662328720093e-01 -1.243119984865188599e-01 -2.410399317741394043e-01 -2.952429652214050293e-01 1.622016727924346924e-01 2.513927817344665527e-01 1.907353550195693970e-01 -1.902239918708801270e-01 -6.630121171474456787e-02 9.683963656425476074e-02 -3.403528127819299698e-03 8.229323476552963257e-02 -1.410443056374788284e-02 -6.677144020795822144e-02 2.125947326421737671e-01 -1.961386948823928833e-01 1.038752198219299316e-01 1.036093458533287048e-01 7.740165293216705322e-02 -5.294987186789512634e-02 -1.074038073420524597e-01 -8.085441775619983673e-03 -4.020008146762847900e-01 -1.333434879779815674e-01 2.231368236243724823e-02 -6.533092260360717773e-02
-9.164615720510482788e-02 2.979963719844818115e-01 -4.577840268611907959e-01 1.235081106424331665e-01 -8.488779515027999878e-02 -1.924941092729568481e-01 1.335492134094238281e-01 -1.918757259845733643e-01 3.040153384208679199e-01 -1.506460756063461304e-01 3.548792004585266113e-01 -1.152172982692718506e-01 -4.554267972707748413e-02 -3.823610767722129822e-02 -2.994442582130432129e-01 9.783646464347839355e-02 1.047991886734962463e-01 1.254528760910034180e-01 -1.901002824306488037e-01 -1.323202252388000488e-01 -7.512948662042617798e-02 1.037754341959953308e-01 1.383663117885589600e-01 1.646594852209091187e-01 -1.939355432987213135e-01 9.980852156877517700e-02 -1.253599375486373901e-01 2.772973850369453430e-03 7.268672809004783630e-03 9.246791899204254150e-02 7.182703167200088501e-02 4.313485696911811829e-02
3.115488290786743164e-01 3.138012588024139404e-01 -2.205028533935546875e-01 9.534464031457901001e-02 -5.000150576233863831e-02 -1.380778253078460693e-01 3.391097486019134521e-01 2.255401946604251862e-02 1.476344764232635498e-01 -6.683961302042007446e-02 2.674872279167175293e-01 6.773196160793304443e-02 -2.200544811785221100e-02 -2.150315046310424805e-01 8.505523204803466797e-02 6.852449476718902588e-02 -1.255714893341064453e-01 1.672588139772415161e-01 -1.051996871829032898e-01 -1.144281402230262756e-01 3.030628561973571777e-01 1.370230596512556076e-02 -7.100851833820343018e-02 1.436036974191665649e-01 -7.356766611337661743e-02 -5.381817743182182312e-02 -7.848879322409629822e-03 -3.254986703395843506e-01 -7.397055625915527344e-02 -2.921585142612457275e-01 2.188017219305038452e-01 -1.000270172953605652e-01
9.656166285276412964e-02 3.449274599552154541e-02 -3.041590452194213867e-01 1.628427803516387939e-01 1.368397772312164307e-01 -3.882984817028045654e-02 -1.645491719245910645e-01 -2.104383111000061035e-01 -7.855655252933502197e-02 -1.858479827642440796e-01 9.789542108774185181e-02 2.474803626537322998e-01 4.860149696469306946e-02 -1.003280803561210632e-01 1.092951148748397827e-01 -8.667457103729248047e-02 1.613079607486724854e-01 1.745223999023437500e-01 2.519159913063049316e-01 -1.038067638874053955e-01 1.659476608037948608e-01 7.256131619215011597e-02 -6.664292514324188232e-02 -3.553369939327239990e-01 -3.142398893833160400e-01 1.834999620914459229e-01 1.387766152620315552e-01 -1.533568557351827621e-02 -9.776608645915985107e-02 -2.896641492843627930e-01 2.887934446334838867e-01 1.114995330572128296e-01
1.232886761426925659e-01 4.126294702291488647e-02 -4.915650561451911926e-02 2.296196073293685913e-01 8.893129229545593262e-02 1.854003034532070160e-02 -5.031047016382217407e-02 -1.544188857078552246e-01 -7.570391148328781128e-02 -2.199296504259109497e-01 4.267852306365966797e-01 1.696024835109710693e-01 -6.518194079399108887e-02 1.638853400945663452e-01 -2.809077501296997070e-01 -2.994357608258724213e-02 1.734127700328826904e-01 -1.125717982649803162e-01 -3.559302911162376404e-02 -1.002876237034797668e-01 4.240202605724334717e-01 2.307297736406326294e-01 6.252769380807876587e-02 1.818850450217723846e-02 -2.900348510593175888e-03 -7.873678952455520630e-02 -7.238750159740447998e-02 2.390770018100738525e-01 2.423216775059700012e-02 -1.202179864048957825e-01 2.120997756719589233e-01 3.121425509452819824e-01
1.273295134305953979e-01 3.900063037872314453e-02 -4.633472263813018799e-01 -5.187974497675895691e-02 6.337955594062805176e-02 -3.341875970363616943e-02 -7.308324426412582397e-02 1.410900708287954330e-02 2.353465408086776733e-01 -1.906648725271224976e-01 1.019088774919509888e-01 -8.255476504564285278e-02 1.668621003627777100e-01 -1.653712689876556396e-01 -2.644017636775970459e-01 -8.933646231889724731e-02 -1.508368700742721558e-01 -2.234477996826171875e-01 3.429988324642181396e-01 -1.922332309186458588e-02 1.361199021339416504e-01 1.855910122394561768e-01 9.204683452844619751e-02 1.601569801568984985e-01 -1.748545467853546143e-01 6.811664253473281860e-02 -1.438255608081817627e-01 -3.542330488562583923e-02 -4.057377278804779053e-01 -8.781315386295318604e-02 6.769883632659912109e-02 1.795864105224609375e-02
2.600204348564147949e-01 -4.948292672634124756e-02 -2.933116853237152100e-01 2.092177122831344604e-01 3.344617486000061035e-01 -4.842535406351089478e-02 2.090179026126861572e-01 1.296430975198745728e-01 -6.416718661785125732e-02 -2.584578394889831543e-01 2.372791618108749390e-01 -8.642030507326126099e-02 1.733180694282054901e-02 -6.050384044647216797e-02 1.122898794710636139e-02 -6.472102552652359009e-02 1.691697984933853149e-01 4.281295835971832275e-02 2.644236385822296143e-01 -3.220090568065643311e-01 2.898291945457458496e-01 2.297637611627578735e-01 6.240815296769142151e-02 -7.009243220090866089e-02 -2.723097801208496094e-01 1.424329876899719238e-01 4.925108700990676880e-02 2.233959920704364777e-02 -4.304202273488044739e-02 -1.298599988222122192e-01 1.075277701020240784e-01 7.185864448547363281e-02
8.032587915658950806e-02 2.788217365741729736e-01 -5.005083084106445312e-01 1.728724688291549683e-01 -2.003933340311050415e-01 1.108926087617874146e-01 -1.555536985397338867e-01 -2.098055183887481689e-01 -1.169363185763359070e-01 -2.095420658588409424e-02 4.295789077877998352e-02 1.800531595945358276e-01 2.511946260929107666e-01 -3.836579248309135437e-02 -1.091223657131195068e-01 1.558089107275009155e-01 1.154367066919803619e-02 2.548128962516784668e-01 -1.659902632236480713e-01 -1.677960604429244995e-01 -8.831601589918136597e-02 1.680827140808105469e-01 8.381463703699409962e-04 -1.323902606964111328e-01 8.229359239339828491e-02 5.388196930289268494e-02 -5.989845469594001770e-02 -2.037063091993331909e-01 7.187584042549133301e-02 -1.223261877894401550e-01 2.811084985733032227e-01 1.932570636272430420e-01
2.702286243438720703e-01 -8.124866522848606110e-03 -2.661148011684417725e-01 9.135247766971588135e-02 -1.020308136940002441e-01 -2.245353609323501587e-01 6.434345617890357971e-03 2.207706123590469360e-02 2.750979959964752197e-01 1.764030307531356812e-01 2.805202305316925049e-01 9.583647549152374268e-02 1.983681172132492065e-01 5.793051421642303467e-02 -5.672759190201759338e-02 5.556416139006614685e-02 -3.232046589255332947e-02 -1.791080459952354431e-02 2.616456747055053711e-01 -1.678496748208999634e-01 2.623351812362670898e-01 2.064780890941619873e-01 1.821614205837249756e-01 1.839363873004913330e-01 -3.152636885643005371e-01 9.456122666597366333e-02 5.451189726591110229e-02 1.604148000478744507e-01 -1.419112533330917358e-01 -1.071594431996345520e-01 2.026844173669815063e-01 2.377021163702011108e-01
6.896167248487472534e-02 6.826972961425781250e-02 -4.832502901554107666e-01 -4.434769973158836365e-03 7.774491608142852783e-02 1.317380070686340332e-01 3.308329731225967407e-02 -1.370139718055725098e-01 2.551365196704864502e-01 -2.536904513835906982e-01 1.098763197660446167e-03 3.402505442500114441e-02 2.635416984558105469e-01 -1.130312830209732056e-01 -2.182677239179611206e-01 2.771154418587684631e-02 -2.505600079894065857e-02 -7.048602402210235596e-02 1.787172406911849976e-01 3.590452298521995544e-02 2.937313318252563477e-01 2.429139018058776855e-01 -9.342111647129058838e-02 3.146378695964813232e-01 1.602745987474918365e-02 -4.650084301829338074e-02 -1.522153764963150024e-01 1.882072165608406067e-02 -2.726802527904510498e-01 -2.300115823745727539e-01 2.456736564636230469e-02 8.290903270244598389e-02
1.093339920043945312e-01 9.597509354352951050e-02 -2.018259167671203613e-01 2.322785258293151855e-01 3.016021251678466797e-01 2.169464081525802612e-01 -2.757537364959716797e-02 -3.903425037860870361e-01 -3.709727153182029724e-02 -1.231415122747421265e-01 -3.834429383277893066e-02 -1.284005492925643921e-01 1.294399797916412354e-01 -2.058842778205871582e-01 1.646903306245803833e-01 1.134548783302307129e-01 2.790393307805061340e-02 -1.360674947500228882e-01 2.199006266891956329e-03 -3.221761584281921387e-01 3.142327070236206055e-01 -4.003016278147697449e-02 -4.347152262926101685e-02 -1.647691428661346436e-01 1.221583317965269089e-02 -4.579101130366325378e-02 -9.020307660102844238e-02 -2.160743623971939087e-01 -2.095785140991210938e-01 1.517600566148757935e-01 2.795358002185821533e-01 6.864307075738906860e-02
8.691079914569854736e-02 3.691190183162689209e-01 -6.384980678558349609e-02 1.709389686584472656e-01 6.007152795791625977e-02 1.836185604333877563e-01 6.852188706398010254e-02 7.358063012361526489e-02 -1.311683952808380127e-01 5.903803929686546326e-02 1.914319843053817749e-01 -2.592924535274505615e-01 3.792978823184967041e-02 4.703858494758605957e-02 -3.704358637332916260e-02 -5.696544051170349121e-02 -7.324914634227752686e-02 1.988547891378402710e-01 3.159781396389007568e-01 -1.382952630519866943e-01 1.613742113113403320e-01 4.400184005498886108e-02 3.005807995796203613e-01 4.449591413140296936e-02 -7.344552874565124512e-02 -2.186302840709686279e-01 -1.430643200874328613e-01 -1.023115664720535278e-01 -1.177407950162887573e-01 -3.562292456626892090e-02 5.017296671867370605e-01 -8.633060753345489502e-02
9.578794986009597778e-02 1.681625097990036011e-01 -4.085764288902282715e-01 7.652185857295989990e-02 -2.529703676700592041e-01 1.206816136837005615e-01 4.859187081456184387e-02 9.250038862228393555e-02 8.721035718917846680e-02 -2.872637808322906494e-01 1.363773196935653687e-01 1.065252348780632019e-01 -2.989581823348999023e-01 5.046723783016204834e-02 -2.538072466850280762e-01 1.012375801801681519e-01 7.866709679365158081e-02 2.516562938690185547e-01 3.551714867353439331e-02 -1.681770682334899902e-01 5.862610787153244019e-02 -2.297700345516204834e-01 1.432909965515136719e-01 2.471092194318771362e-01 -2.745975255966186523e-01 7.472293078899383545e-02 -1.411182880401611328e-01 1.837057620286941528e-01 -8.942510932683944702e-03 -1.560772955417633057e-01 1.289388239383697510e-01 3.180834278464317322e-02
2.776655256748199463e-01 4.595829173922538757e-02 -1.143377572298049927e-01 3.901866078376770020e-02 -1.428343355655670166e-01 1.586672514677047729e-01 1.318008005619049072e-01 -1.779617071151733398e-01 1.058162376284599304e-01 9.374774247407913208e-02 5.911633744835853577e-02 -7.390071451663970947e-02 1.079716086387634277e-01 -2.979452954605221748e-03 -1.442596018314361572e-01 1.416699290275573730e-01 2.598156929016113281e-01 8.271851390600204468e-02 -5.173736065626144409e-02 7.253850251436233521e-02 3.386889696121215820e-01 2.213171720504760742e-01 -2.639133334159851074e-01 2.496816217899322510e-01 -3.170726895332336426e-01 -1.583738923072814941e-01 -1.673480570316314697e-01 -7.072760909795761108e-02 -5.071793124079704285e-02 -1.319489479064941406e-01 2.413619011640548706e-01 3.394915461540222168e-01
5.552355945110321045e-02 3.206618130207061768e-01 -1.577586084604263306e-01 2.510024607181549072e-01 3.122961521148681641e-02 2.073083370923995972e-01 -2.571753971278667450e-02 -9.993799030780792236e-02 -1.235348656773567200e-01 6.939232349395751953e-02 2.862215936183929443e-01 -2.381676584482192993e-01 2.196664176881313324e-02 2.834392152726650238e-02 -8.470261842012405396e-02 1.663688570261001587e-02 -9.055796265602111816e-02 -6.601354479789733887e-02 4.504973888397216797e-01 -4.941464215517044067e-02 2.400520443916320801e-01 -4.149421676993370056e-02 1.832925975322723389e-01 -6.914900150150060654e-03 -1.003477796912193298e-01 -8.685751259326934814e-02 -2.174326777458190918e-01 -8.701266348361968994e-02 4.539001360535621643e-02 1.066203564405441284e-01 4.129858911037445068e-01 -1.294428408145904541e-01
1.519415825605392456e-01 -2.342003770172595978e-02 -3.285370171070098877e-01 1.911450922489166260e-01 1.444548815488815308e-01 -9.030055999755859375e-02 -7.697220146656036377e-02 4.379071295261383057e-03 4.282201454043388367e-02 -3.032366037368774414e-01 1.415744125843048096e-01 1.111361384391784668e-01 6.781866401433944702e-02 -1.489005386829376221e-01 -5.387742444872856140e-02 -3.947717696428298950e-02 1.213411465287208557e-01 -2.076699212193489075e-02 2.330487221479415894e-01 -1.247998028993606567e-01 3.893060088157653809e-01 2.009338736534118652e-01 1.602835655212402344e-01 -2.494866997003555298e-01 -1.903096735477447510e-01 2.450982928276062012e-01 9.804917871952056885e-02 1.844515353441238403e-01 1.094688773155212402e-01 -2.995746433734893799e-01 1.715665757656097412e-01 5.928094685077667236e-02
1.630595624446868896e-01 7.345350086688995361e-02 -2.233550399541854858e-01 1.024193167686462402e-01 1.259416043758392334e-01 2.554311454296112061e-01 -1.319876313209533691e-01 -1.293453481048345566e-02 7.298081368207931519e-02 -7.679093629121780396e-03 2.818905115127563477e-01 1.459886580705642700e-01 -1.988720893859863281e-02 -9.237051755189895630e-02 -2.151274979114532471e-01 2.523489296436309814e-02 1.138577908277511597e-01 -2.952922582626342773e-01 2.994397878646850586e-01 7.055398076772689819e-02 2.278591245412826538e-01 1.288530081510543823e-01 1.520766168832778931e-01 -3.056862950325012207e-01 1.545592993497848511e-01 -2.239745706319808960e-01 7.529282476752996445e-03 -1.163952052593231201e-01 1.069105714559555054e-01 -1.403084248304367065e-01 3.411036133766174316e-01 1.786531805992126465e-01
7.158984988927841187e-02 1.902635842561721802e-01 -4.580366611480712891e-01 3.003381192684173584e-01 -1.444343775510787964e-01 1.745064854621887207e-01 -6.756360828876495361e-02 -1.865401715040206909e-01 -1.802333444356918335e-01 3.190896213054656982e-01 -3.225088864564895630e-02 -9.245987981557846069e-02 2.752836234867572784e-02 -1.852803379297256470e-01 8.739710599184036255e-02 1.257008016109466553e-01 1.079185381531715393e-01 5.697775259613990784e-02 -1.472761109471321106e-02 6.901346147060394287e-02 3.733019232749938965e-01 9.062451124191284180e-02 1.201148405671119690e-01 2.110581248998641968e-01 -6.713797897100448608e-02 -7.878047972917556763e-02 -8.886321634054183960e-02 -1.154022291302680969e-01 -2.933898270130157471e-01 -8.888735622167587280e-02 8.183786412701010704e-04 1.151568219065666199e-01
2.199817746877670288e-01 -8.615734428167343140e-02 -3.679728806018829346e-01 7.726171612739562988e-02 -1.971117258071899414e-01 1.698425225913524628e-02 -2.832133769989013672e-01 -2.308522015810012817e-01 2.127757221460342407e-01 -3.534494712948799133e-02 3.149157762527465820e-01 3.993253782391548157e-02 -3.794424980878829956e-02 -7.277841214090585709e-04 -1.466827392578125000e-01 -1.957397907972335815e-01 -2.273105084896087646e-01 -6.848098337650299072e-02 -5.665954574942588806e-02 9.400567412376403809e-02 2.798381149768829346e-01 -1.317460238933563232e-01 5.770716071128845215e-02 -9.623349457979202271e-02 -8.029203116893768311e-02 1.673224419355392456e-01 2.985597774386405945e-02 7.859522849321365356e-02 -4.069289565086364746e-02 -3.279269114136695862e-02 4.470294713973999023e-01 -2.940439991652965546e-02
-8.757732808589935303e-02 1.158757135272026062e-01 -3.537994325160980225e-01 3.792469203472137451e-02 5.604567378759384155e-02 2.963139861822128296e-02 -3.474692255258560181e-02 -8.297206461429595947e-02 9.366576373577117920e-02 -4.699908941984176636e-02 8.253746479749679565e-02 9.399572014808654785e-02 -1.338048577308654785e-01 -1.350260376930236816e-01 -2.501703426241874695e-02 -5.274305865168571472e-02 -1.745819151401519775e-01 3.742330074310302734e-01 -5.901165679097175598e-02 -3.125640377402305603e-02 1.925199925899505615e-01 3.623478114604949951e-01 9.882000088691711426e-02 2.800199687480926514e-01 -1.907972842454910278e-01 -3.112666308879852295e-01 -3.952372670173645020e-01 -9.587107598781585693e-02 2.046624198555946350e-02 -4.567622393369674683e-02 1.497743576765060425e-01 1.372945606708526611e-01
-7.292290776968002319e-02 8.720076084136962891e-02 -2.668797075748443604e-01 -5.596337839961051941e-03 -7.331153005361557007e-02 2.045247703790664673e-01 1.004392877221107483e-01 1.057774126529693604e-01 1.595491170883178711e-01 -2.061473429203033447e-01 3.047830760478973389e-01 1.060536205768585205e-01 -1.525166034698486328e-01 -3.774518966674804688e-01 -7.161281257867813110e-02 2.347266376018524170e-01 -1.531628370285034180e-01 -2.819062396883964539e-02 -2.127598971128463745e-01 -1.650843322277069092e-01 1.177994683384895325e-01 -3.638307750225067139e-02 9.211385250091552734e-02 -1.301344931125640869e-01 2.653280086815357208e-02 -1.627321839332580566e-01 -8.234263211488723755e-02 -3.119498677551746368e-02 -1.565247029066085815e-01 -2.775323390960693359e-01 4.130642414093017578e-01 6.936998665332794189e-02
7.694389671087265015e-02 4.602323845028877258e-02 -2.103468030691146851e-01 2.193718254566192627e-01 2.799842655658721924e-01 2.992946207523345947e-01 5.185589566826820374e-02 -1.948561817407608032e-01 -1.439921855926513672e-01 -9.762154519557952881e-02 3.711369633674621582e-02 -3.512690365314483643e-01 1.039422899484634399e-01 -1.417236030101776123e-01 5.113709252327680588e-03 5.137477815151214600e-02 9.996949881315231323e-02 2.931370399892330170e-02 1.311990618705749512e-01 -3.880438208580017090e-02 2.792973518371582031e-01 -5.429079756140708923e-02 -1.096376255154609680e-01 -2.683365158736705780e-02 -2.054253667593002319e-01 -9.903997927904129028e-02 -1.557862907648086548e-01 6.544929742813110352e-02 -4.478800669312477112e-02 -1.410979777574539185e-01 4.567685723304748535e-01 -2.607649266719818115e-01
-6.326811760663986206e-02 2.547852098941802979e-01 -6.726752221584320068e-02 1.934791505336761475e-01 2.318978309631347656e-01 2.864871621131896973e-01 -3.589012920856475830e-01 6.367403268814086914e-02 2.643024623394012451e-01 -5.918347463011741638e-02 2.732284665107727051e-01 1.511365920305252075e-01 1.041119918227195740e-01 -9.883972257375717163e-02 -3.152716532349586487e-02 9.941904246807098389e-02 2.168643325567245483e-01 1.347523331642150879e-01 1.359149366617202759e-01 5.303726717829704285e-02 4.387183189392089844e-01 -5.480336397886276245e-02 1.116173341870307922e-01 1.552304346114397049e-02 -7.271517813205718994e-02 1.289137899875640869e-01 7.913943380117416382e-02 -4.204228892922401428e-02 7.792815566062927246e-02 -2.251337319612503052e-01 -2.513414248824119568e-02 1.899681389331817627e-01
2.508836099877953529e-03 2.509967088699340820e-01 -4.334934949874877930e-01 3.015719056129455566e-01 -4.906429722905158997e-02 -2.357298880815505981e-01 -1.361725330352783203e-01 3.044311515986919403e-02 -1.674377471208572388e-01 -1.002665087580680847e-01 3.010932505130767822e-01 -2.096479684114456177e-01 -2.505229711532592773e-01 7.869249209761619568e-03 -3.784505277872085571e-02 1.103199347853660583e-01 1.320255547761917114e-01 1.393095217645168304e-02 1.582736819982528687e-01 -7.019954919815063477e-02 2.427917532622814178e-02 -8.099625259637832642e-02 -9.018902480602264404e-02 6.291721761226654053e-02 9.492082148790359497e-02 3.384502232074737549e-02 1.174027174711227417e-01 -2.086188793182373047e-01 -1.622888743877410889e-01 1.586853861808776855e-01 3.762175142765045166e-01 6.478267163038253784e-02
3.300616145133972168e-02 1.217660829424858093e-01 -5.243204236030578613e-01 4.556358158588409424e-01 1.892786100506782532e-02 1.763857156038284302e-01 -7.900044322013854980e-02 -1.401936709880828857e-01 1.030831784009933472e-02 1.487244814634323120e-01 1.185267791152000427e-01 -3.072620369493961334e-02 -7.430613785982131958e-02 -2.596064507961273193e-01 -1.285258084535598755e-01 -2.570659853518009186e-02 6.691470742225646973e-02 3.349097818136215210e-02 2.789385057985782623e-02 1.928425878286361694e-01 1.578732877969741821e-01 7.846838980913162231e-02 5.351926013827323914e-02 3.456363379955291748e-01 -2.081576175987720490e-02 5.203012749552726746e-02 9.083172678947448730e-02 -1.757552176713943481e-01 -2.420212626457214355e-01 -8.762744814157485962e-02 -8.517434448003768921e-02 6.421610713005065918e-02
2.504497170448303223e-01 -2.765855938196182251e-02 -1.902446001768112183e-01 2.603034079074859619e-01 -2.641605678945779800e-03 1.717204749584197998e-01 1.353296339511871338e-01 -1.499004513025283813e-01 7.039395719766616821e-02 9.275052696466445923e-02 3.661275207996368408e-01 -2.559704482555389404e-01 -6.181788817048072815e-02 1.500682383775711060e-01 1.443737000226974487e-01 -2.716130614280700684e-01 -2.620669826865196228e-02 1.970859989523887634e-02 1.181624177843332291e-02 -4.775928333401679993e-02 3.524424135684967041e-01 1.238836795091629028e-01 -4.637689888477325439e-02 -2.289948761463165283e-01 -1.532056480646133423e-01 -2.517516613006591797e-01 3.376990556716918945e-02 -1.319785863161087036e-01 1.440029144287109375e-01 -2.209014147520065308e-01 1.895820200443267822e-01 -1.402107179164886475e-01
2.320852130651473999e-01 1.173603627830743790e-02 -2.809618115425109863e-01 1.215632110834121704e-01 7.187247276306152344e-02 3.523094207048416138e-02 1.458019763231277466e-01 -2.232722789049148560e-01 1.795183718204498291e-01 -8.377385884523391724e-02 -3.053531050682067871e-02 -5.519269034266471863e-02 1.137010455131530762e-01 7.195337116718292236e-02 -3.498260080814361572e-01 -1.403053849935531616e-01 3.368059694766998291e-01 2.374616861343383789e-01 -1.122005432844161987e-01 -1.203515082597732544e-01 2.897616624832153320e-01 1.463997662067413330e-01 1.461199522018432617e-01 2.485424429178237915e-01 -1.745090633630752563e-02 1.774505153298377991e-02 -1.921947300434112549e-01 -2.471477687358856201e-01 -1.353563070297241211e-01 7.091981172561645508e-02 2.447293400764465332e-01 6.380344927310943604e-02
4.278175830841064453e-01 -6.482746539404615760e-05 -7.251412421464920044e-02 2.792100310325622559e-01 -4.499135166406631470e-02 1.152833625674247742e-01 6.521426141262054443e-02 -1.407728530466556549e-02 -2.262134104967117310e-02 -5.121909826993942261e-02 3.456481397151947021e-01 6.929319351911544800e-02 -1.303594559431076050e-01 6.806284934282302856e-02 -3.752645254135131836e-01 -1.743812561035156250e-01 9.041889011859893799e-02 6.058147177100181580e-02 1.554719358682632446e-02 -1.287370175123214722e-01 2.568672597408294678e-01 -1.641687378287315369e-02 -1.304981559514999390e-01 -1.273673921823501587e-01 5.589862540364265442e-02 -6.761895865201950073e-02 9.272228181362152100e-02 1.172706205397844315e-02 3.466426581144332886e-02 -4.169845283031463623e-01 1.067158579826354980e-01 2.503222823143005371e-01
3.355584442615509033e-01 1.838896721601486206e-01 -2.468991428613662720e-01 -2.384883910417556763e-02 -1.581188440322875977e-01 2.078868895769119263e-01 -1.960604079067707062e-02 -1.877149045467376709e-01 -1.964605785906314850e-02 -8.821108937263488770e-02 2.606811523437500000e-01 2.454777956008911133e-01 1.208107620477676392e-01 -1.936247497797012329e-01 -1.726754195988178253e-02 -1.370592564344406128e-01 -1.052326783537864685e-01 -1.235761865973472595e-01 -1.543770581483840942e-01 -1.600658446550369263e-01 2.551069855690002441e-01 -1.101366505026817322e-01 -6.503567844629287720e-02 1.498660743236541748e-01 -7.210949808359146118e-02 2.318104207515716553e-01 3.265354633331298828e-01 3.175050020217895508e-02 -8.706022053956985474e-02 6.133947893977165222e-02 3.298158645629882812e-01 1.194976940751075745e-01
-7.162845134735107422e-02 9.002708643674850464e-02 -4.230096042156219482e-01 3.644156083464622498e-02 -1.855993643403053284e-02 -3.148577511310577393e-01 -7.000861316919326782e-02 3.168733790516853333e-02 -1.557962149381637573e-01 -2.276968508958816528e-01 2.269858568906784058e-01 1.551967486739158630e-02 1.488738805055618286e-01 -2.933560609817504883e-01 -2.207449171692132950e-03 -1.532707661390304565e-01 3.269254565238952637e-01 -1.045820862054824829e-01 4.622661508619785309e-03 -3.618808686733245850e-01 1.590391695499420166e-01 8.448432385921478271e-02 4.368337243795394897e-02 9.326782077550888062e-02 -2.208569049835205078e-01 1.533894836902618408e-01 -1.199067011475563049e-01 -7.432243973016738892e-02 6.061485037207603455e-02 -2.314197570085525513e-01 1.556418277323246002e-02 -5.866106366738677025e-04
3.008821010589599609e-01 -4.621861502528190613e-02 -2.206938266754150391e-01 1.189877912402153015e-01 1.107248570770025253e-02 -9.002400189638137817e-02 -4.194749519228935242e-02 -1.841541230678558350e-01 3.768331836909055710e-03 3.510682284832000732e-02 5.845261216163635254e-01 4.166373237967491150e-02 7.482380419969558716e-02 -2.284188419580459595e-01 5.061629414558410645e-02 2.696959674358367920e-01 -2.339032478630542755e-02 2.038704603910446167e-01 -2.584790810942649841e-02 -1.706182956695556641e-01 4.125696793198585510e-02 -5.173272639513015747e-02 9.987913072109222412e-02 6.418072432279586792e-02 -4.850232973694801331e-02 -1.634288281202316284e-01 -2.845961749553680420e-01 -2.631957828998565674e-02 1.706303954124450684e-01 -2.253687083721160889e-01 1.249555647373199463e-01 -1.619090586900711060e-01
3.878561034798622131e-02 -6.687072571367025375e-03 -2.391157746315002441e-01 2.013666033744812012e-01 2.557395994663238525e-01 3.265681862831115723e-01 1.557752583175897598e-02 -1.258472353219985962e-01 3.270550072193145752e-02 -1.811503916978836060e-01 1.671122759580612183e-01 -9.008645266294479370e-02 -1.533261090517044067e-01 -1.686972081661224365e-01 -3.783213719725608826e-02 -1.410596817731857300e-01 1.106537729501724243e-01 4.656815528869628906e-02 -4.684581607580184937e-02 -2.899195551872253418e-01 2.977482974529266357e-01 2.403871268033981323e-01 2.562578022480010986e-02 -9.794681519269943237e-02 2.136864326894283295e-02 1.008332893252372742e-02 1.261560469865798950e-01 5.663236975669860840e-02 1.070002838969230652e-01 -2.887683510780334473e-01 2.783809304237365723e-01 -3.464224338531494141e-01
1.331462115049362183e-01 -2.073183506727218628e-01 -1.642282605171203613e-01 2.413790076971054077e-01 2.049954831600189209e-01 -7.497702538967132568e-02 -5.714832991361618042e-02 -3.954647779464721680e-01 9.122784435749053955e-02 -1.377352476119995117e-01 -3.447382524609565735e-02 -2.551732957363128662e-01 2.756601572036743164e-01 -1.435618996620178223e-01 -1.606183797121047974e-01 -9.302889555692672729e-02 2.866422533988952637e-01 1.819131523370742798e-01 1.577499657869338989e-01 3.606467321515083313e-02 3.069953322410583496e-01 -7.539832592010498047e-02 9.287848323583602905e-02 1.905866712331771851e-02 -2.257213145494461060e-01 9.009908884763717651e-02 -9.958993643522262573e-02 -1.664894670248031616e-01 5.326046794652938843e-02 -2.570378780364990234e-01 5.982592701911926270e-02 5.054889619350433350e-02
-9.661709191277623177e-04 4.021358788013458252e-01 -2.752540111541748047e-01 2.217937558889389038e-01 -1.430805921554565430e-01 2.562309801578521729e-01 -9.752314537763595581e-02 7.072114199399948120e-02 1.388455480337142944e-01 7.067177444696426392e-03 2.649096548557281494e-01 -1.983786672353744507e-01 3.272234499454498291e-01 -1.760703772306442261e-01 -2.876155972480773926e-01 4.048848897218704224e-02 1.632039546966552734e-01 -4.960964992642402649e-02 -6.132352864369750023e-04 -1.452926695346832275e-01 -7.006372511386871338e-02 1.109602674841880798e-01 -1.697658747434616089e-01 -1.986563801765441895e-01 -4.693665727972984314e-02 5.597418919205665588e-02 -4.356160014867782593e-02 1.096763163805007935e-01 -8.837610483169555664e-03 -1.354545913636684418e-02 2.798925042152404785e-01 1.667808741331100464e-01
9.072189033031463623e-02 1.038684919476509094e-01 -4.349408745765686035e-01 2.191212624311447144e-01 -1.578099727630615234e-01 -1.256971620023250580e-03 8.181442320346832275e-02 -1.438034772872924805e-01 -1.324775069952011108e-02 4.155851434916257858e-03 1.771454960107803345e-01 -2.354376018047332764e-02 -8.798493444919586182e-02 -4.066019952297210693e-01 -1.875207386910915375e-02 1.039606407284736633e-01 2.739435136318206787e-01 1.383814066648483276e-01 3.011355996131896973e-01 8.908123522996902466e-02 6.299031525850296021e-02 9.457380324602127075e-02 2.760632336139678955e-01 -1.198325902223587036e-01 1.010957732796669006e-02 2.566832304000854492e-01 1.545164547860622406e-02 2.072095423936843872e-01 -3.345339000225067139e-02 -2.609728276729583740e-01 -1.501703448593616486e-02 -1.585780456662178040e-02
1.938610970973968506e-01 6.596931070089340210e-02 -2.546704411506652832e-01 8.850350230932235718e-02 9.277463890612125397e-03 -1.772192716598510742e-01 2.209458649158477783e-01 -2.716367542743682861e-01 1.257596015930175781e-01 1.636141166090965271e-02 -3.814022243022918701e-02 3.732803091406822205e-02 1.139138191938400269e-01 1.820254772901535034e-01 -2.938712239265441895e-01 -1.207081750035285950e-01 3.365390896797180176e-01 1.258186101913452148e-01 -2.112946845591068268e-02 -1.938558369874954224e-01 3.667164444923400879e-01 7.050175219774246216e-02 1.392636299133300781e-01 1.874362379312515259e-01 8.454716764390468597e-03 -3.772133961319923401e-02 -4.396587237715721130e-02 -3.002095222473144531e-01 -1.270822286605834961e-01 -8.772943168878555298e-02 2.880654931068420410e-01 6.191267073154449463e-02
3.846973180770874023e-02 -6.546197831630706787e-02 -4.047010540962219238e-01 1.184080764651298523e-01 -2.836333513259887695e-01 2.507407069206237793e-01 -8.575759828090667725e-03 -1.375485807657241821e-01 -1.411740183830261230e-01 -4.123078286647796631e-02 3.648295402526855469e-01 -1.902925372123718262e-01 8.590933680534362793e-02 -2.369050383567810059e-01 -6.564959138631820679e-02 -1.823398917913436890e-01 -9.401753544807434082e-02 6.646370887756347656e-02 1.789650022983551025e-01 -1.179512888193130493e-01 1.815461204387247562e-03 2.154939174652099609e-01 1.043543070554733276e-01 1.157333180308341980e-01 -2.478004992008209229e-01 -1.489051431417465210e-01 1.131210374296642840e-04 -1.781962066888809204e-01 -2.160147130489349365e-01 -2.350580245256423950e-01 -1.008435785770416260e-01 6.911475956439971924e-02
2.350320816040039062e-01 2.039719223976135254e-01 -4.873564243316650391e-01 2.092387378215789795e-01 4.638171941041946411e-02 1.204961389303207397e-01 7.262223958969116211e-02 3.537913411855697632e-02 7.077074795961380005e-02 3.502984046936035156e-01 6.845322251319885254e-02 -3.509888797998428345e-02 -1.271434426307678223e-01 -1.996477544307708740e-01 6.532185524702072144e-02 4.403855279088020325e-02 1.494642496109008789e-01 5.153023079037666321e-02 -1.568731367588043213e-01 2.387132495641708374e-02 2.273382395505905151e-01 1.769816875457763672e-01 5.827870592474937439e-02 2.014642208814620972e-01 -2.546744048595428467e-01 -2.483292818069458008e-01 2.991615235805511475e-02 -1.858280301094055176e-01 -1.959980577230453491e-01 -9.377513825893402100e-02 -6.433418393135070801e-02 1.110451743006706238e-01
-9.603459388017654419e-02 1.798706054687500000e-01 -4.968330264091491699e-01 -1.117631979286670685e-02 -7.177336513996124268e-02 -3.037196993827819824e-01 -2.285713516175746918e-02 1.696315221488475800e-02 -7.535146176815032959e-02 -4.150525107979774475e-02 1.388243585824966431e-01 -1.755634844303131104e-01 2.651354670524597168e-01 -1.736806780099868774e-01 1.889831870794296265e-01 -4.462938755750656128e-03 1.504752635955810547e-01 3.287304639816284180e-01 6.145390495657920837e-02 -4.467523470520973206e-02 3.874578177928924561e-01 7.444173097610473633e-02 1.135816723108291626e-01 2.449181526899337769e-01 -1.169583294540643692e-02 -5.943623185157775879e-02 -6.490116566419601440e-02 -9.896785020828247070e-02 -6.916940212249755859e-02 -9.837558865547180176e-02 1.393817961215972900e-01 5.442001670598983765e-02
6.097707152366638184e-02 2.350220084190368652e-02 -3.305784463882446289e-01 9.044153243303298950e-02 1.346678882837295532e-01 1.722276955842971802e-01 1.982750743627548218e-01 -2.166727483272552490e-01 -5.112407356500625610e-02 -2.585164606571197510e-01 1.517798453569412231e-01 -2.030377537012100220e-01 2.498996704816818237e-01 -1.177857071161270142e-01 -1.137719862163066864e-02 4.598025232553482056e-02 2.624280750751495361e-01 6.351134181022644043e-02 1.349738985300064087e-01 -2.917767465114593506e-01 2.017407864332199097e-01 -8.699817210435867310e-02 -1.395869348198175430e-02 -1.011571809649467468e-01 -1.800270825624465942e-01 -1.907064914703369141e-01 -1.678657718002796173e-02 1.454312801361083984e-01 -9.350679069757461548e-02 -8.978834003210067749e-02 3.379375040531158447e-01 -2.752627730369567871e-01
2.321411222219467163e-01 2.688556015491485596e-01 -2.033618092536926270e-01 1.617102921009063721e-01 -1.611351966857910156e-01 -1.957042366266250610e-01 2.701695635914802551e-02 -2.786164581775665283e-01 1.158367022871971130e-01 3.957476839423179626e-02 2.654447853565216064e-01 -2.390958815813064575e-01 5.975127592682838440e-02 -3.464318439364433289e-02 -1.821269094944000244e-01 4.149518534541130066e-02 4.183519780635833740e-01 -2.994392067193984985e-02 1.032224297523498535e-01 2.361666597425937653e-02 3.068618476390838623e-01 1.964059472084045410e-02 2.007799409329891205e-02 2.642676234245300293e-01 -2.571599781513214111e-01 -4.771957173943519592e-02 -1.498028263449668884e-02 1.731806099414825439e-01 -7.247644662857055664e-02 7.064187526702880859e-02 2.112715877592563629e-02 1.421009153127670288e-01
2.094772160053253174e-01 -1.458346694707870483e-01 -1.904027611017227173e-01 -1.319035328924655914e-02 9.711027145385742188e-02 2.702989988029003143e-02 -1.168792098760604858e-01 1.122880578041076660e-01 3.317307233810424805e-01 2.110584229230880737e-01 3.511907458305358887e-01 1.502513885498046875e-01 1.440224349498748779e-01 -2.298030406236648560e-01 -8.928694576025009155e-02 -2.551803924143314362e-02 1.013693436980247498e-01 6.387076526880264282e-02 1.215441599488258362e-01 -3.587722182273864746e-01 1.078032255172729492e-01 4.539885371923446655e-02 1.208289563655853271e-01 2.035734355449676514e-01 -2.266637682914733887e-01 -7.688459008932113647e-02 -9.255474805831909180e-02 4.874427244067192078e-02 -1.639584302902221680e-01 5.482638627290725708e-02 2.302997559309005737e-01 3.171607553958892822e-01
2.781462296843528748e-02 -7.629299908876419067e-02 -4.439584016799926758e-01 1.136413440108299255e-01 -7.213853299617767334e-02 8.136013895273208618e-02 -3.855980932712554932e-02 1.527128834277391434e-02 1.026412099599838257e-01 -4.394928924739360809e-03 2.704416513442993164e-01 -3.730470538139343262e-01 1.170390620827674866e-01 -2.985038757324218750e-01 1.773383282124996185e-02 -1.679223626852035522e-01 -4.760797321796417236e-02 1.549173593521118164e-01 1.172470822930335999e-01 -6.363873928785324097e-02 4.235697444528341293e-03 1.918589472770690918e-01 -8.832998573780059814e-02 2.785563766956329346e-01 -2.504555881023406982e-01 3.177018836140632629e-02 -5.349233373999595642e-02 -1.946422271430492401e-02 4.539389908313751221e-02 -3.653341829776763916e-01 -1.521614193916320801e-02 2.159894108772277832e-01
-1.152910366654396057e-01 2.684441804885864258e-01 -2.772130370140075684e-01 4.772862046957015991e-02 8.262401819229125977e-02 6.194187700748443604e-02 -1.778093352913856506e-02 -2.812741100788116455e-01 -1.513275038450956345e-02 7.752248644828796387e-02 1.704182624816894531e-01 -1.924814879894256592e-01 3.075507655739784241e-02 -2.526820003986358643e-01 1.188856139779090881e-01 -1.851613372564315796e-01 2.940163016319274902e-01 -1.228674501180648804e-01 1.339917927980422974e-01 -7.108938694000244141e-02 1.872273981571197510e-01 1.759307272732257843e-02 2.256495654582977295e-01 -1.616186052560806274e-01 -2.409693002700805664e-01 -4.423797428607940674e-01 -5.522749945521354675e-02 -1.693681180477142334e-01 -3.717125579714775085e-02 -7.548769470304250717e-03 1.841422021389007568e-01 4.563672095537185669e-02
-5.579145625233650208e-02 -3.557777702808380127e-01 -3.137197196483612061e-01 2.476813048124313354e-01 -2.050057500600814819e-01 -6.628251075744628906e-02 -3.520378144457936287e-03 -3.494022190570831299e-01 -2.630086615681648254e-02 -3.098996728658676147e-02 1.695670187473297119e-01 -2.038028240203857422e-01 1.086413264274597168e-01 -1.273235976696014404e-01 -1.410111133009195328e-02 -4.819546267390251160e-02 -1.108013466000556946e-01 -7.650647312402725220e-02 2.449636161327362061e-01 -1.778166145086288452e-01 2.895284593105316162e-01 -1.881948485970497131e-02 1.701258122920989990e-01 1.623253896832466125e-02 -1.725210249423980713e-01 7.611267268657684326e-02 2.242193222045898438e-01 -6.768627464771270752e-02 -1.543565932661294937e-02 1.027834322303533554e-02 3.451517522335052490e-01 -8.076137304306030273e-02
-2.394807338714599609e-02 1.402246654033660889e-01 -5.109735131263732910e-01 8.449970930814743042e-02 -1.073527615517377853e-03 9.846547991037368774e-02 7.923656143248081207e-03 -3.220954239368438721e-01 9.511372447013854980e-02 -9.417311847209930420e-02 2.580908313393592834e-02 1.170133948326110840e-01 -1.096312105655670166e-01 -1.538344472646713257e-01 -6.980360299348831177e-02 9.811772406101226807e-02 -1.933905184268951416e-01 6.654360890388488770e-02 -1.155199762433767319e-02 -1.451727598905563354e-01 4.382645711302757263e-02 1.096329391002655029e-01 2.375087141990661621e-01 2.579368650913238525e-01 -1.553002297878265381e-01 -3.250406682491302490e-01 -2.108591198921203613e-01 -3.277315199375152588e-01 -3.447569161653518677e-02 -1.570974141359329224e-01 8.684033155441284180e-02 -2.450191415846347809e-02
1.341517865657806396e-01 5.208590999245643616e-02 -2.069776356220245361e-01 -6.428942084312438965e-02 -2.342042326927185059e-01 9.126317501068115234e-02 -2.625879645347595215e-01 -1.404734402894973755e-01 1.843601912260055542e-01 -3.374630510807037354e-01 1.638086736202239990e-01 1.303429603576660156e-01 2.406321316957473755e-01 -8.524633198976516724e-02 -3.460299596190452576e-02 -9.322954714298248291e-02 8.288161456584930420e-02 5.619160085916519165e-02 -7.609200477600097656e-02 -4.962397739291191101e-03 2.387380450963973999e-01 3.711013123393058777e-02 -3.586588660255074501e-03 -3.223814964294433594e-01 -1.190386861562728882e-01 4.501428082585334778e-02 -2.307163029909133911e-01 -3.611724972724914551e-01 -2.710657566785812378e-02 -2.632403671741485596e-01 1.816265583038330078e-01 1.806976646184921265e-01
1.172501817345619202e-01 6.416827440261840820e-02 -3.017374575138092041e-01 -2.031713873147964478e-01 -3.158036768436431885e-01 2.304506599903106689e-01 1.023537144064903259e-01 -1.063451170921325684e-01 -1.052785068750381470e-01 -3.277715444564819336e-01 2.157800048589706421e-01 7.947054505348205566e-02 -1.182642113417387009e-02 -1.829447895288467407e-01 -3.019131422042846680e-01 1.528730094432830811e-01 1.935552060604095459e-01 1.251220703125000000e-01 -1.313390880823135376e-01 -9.438499063253402710e-02 1.782484799623489380e-01 -8.013601601123809814e-02 1.730869859457015991e-01 3.409170731902122498e-02 -3.652345240116119385e-01 3.060127794742584229e-02 -2.712010219693183899e-02 -1.810356788337230682e-02 -1.750254333019256592e-01 -1.635906100273132324e-01 3.100487869232892990e-03 -1.194427907466888428e-01
2.034549601376056671e-02 5.870461463928222656e-02 -2.610601782798767090e-01 2.454654127359390259e-01 -1.051111146807670593e-01 -1.700174510478973389e-01 -8.206502534449100494e-03 -2.199357300996780396e-01 2.340300753712654114e-02 -1.185104995965957642e-01 2.997590303421020508e-01 -2.100636214017868042e-01 -1.165290400385856628e-01 -2.255263775587081909e-01 -4.499654844403266907e-02 -7.830781489610671997e-02 2.814843058586120605e-01 2.690858840942382812e-01 2.044711112976074219e-01 5.824610218405723572e-02 1.716044545173645020e-01 4.084646701812744141e-01 2.287416756153106689e-01 8.332185447216033936e-02 -9.491727501153945923e-02 4.967120476067066193e-03 -1.534982025623321533e-01 -1.371914893388748169e-01 -3.266702964901924133e-02 -1.980128884315490723e-01 -8.294946700334548950e-02 8.482684195041656494e-02
1.141157522797584534e-01 4.287434741854667664e-02 -2.499607354402542114e-01 -1.344529688358306885e-01 1.387583464384078979e-01 -1.815714389085769653e-01 6.958629190921783447e-02 1.161978691816329956e-01 -2.178536951541900635e-01 -1.092883646488189697e-01 2.190563976764678955e-01 -1.440476328134536743e-01 -2.044927701354026794e-02 -3.819695413112640381e-01 9.071718901395797729e-03 1.864104717969894409e-01 1.187234073877334595e-01 1.275250613689422607e-01 -8.848602324724197388e-02 -1.547101736068725586e-01 3.526043891906738281e-01 3.900152742862701416e-01 2.009890973567962646e-01 1.421813070774078369e-01 -1.282920315861701965e-02 2.962417528033256531e-02 -6.639236956834793091e-02 -2.342889606952667236e-01 -3.609573096036911011e-02 -2.329163402318954468e-01 9.566356241703033447e-02 -2.242309041321277618e-02
-1.003271266818046570e-01 -4.880437627434730530e-02 -3.573924303054809570e-01 1.187454611063003540e-01 1.403467506170272827e-01 1.375280227512121201e-02 -1.836858838796615601e-01 -1.618644893169403076e-01 -1.036956682801246643e-01 -1.919745802879333496e-01 1.192721948027610779e-01 -2.168753594160079956e-01 2.641989588737487793e-01 3.736143698915839195e-03 5.211210995912551880e-02 -9.602639079093933105e-02 1.516579538583755493e-01 2.121391892433166504e-01 -6.248711422085762024e-02 1.090591326355934143e-01 3.724680542945861816e-01 1.480374336242675781e-01 2.279381752014160156e-01 3.212528824806213379e-01 4.486455395817756653e-02 5.823175609111785889e-02 4.954403266310691833e-02 3.093885630369186401e-02 2.541791647672653198e-02 -3.250721693038940430e-01 2.443822622299194336e-01 2.848672680556774139e-02
3.670476973056793213e-01 3.317403197288513184e-01 -4.315323531627655029e-01 -4.986458923667669296e-03 -1.829796843230724335e-02 2.032132893800735474e-01 1.277292817831039429e-01 1.027854979038238525e-01 -2.571079134941101074e-01 -2.875925973057746887e-02 -8.031099289655685425e-02 -1.634448170661926270e-01 5.687100440263748169e-02 7.158980518579483032e-02 2.147856540977954865e-02 -4.271973669528961182e-02 4.526597261428833008e-02 1.222844719886779785e-01 1.470826864242553711e-01 -1.323470026254653931e-01 2.648168206214904785e-01 -4.657956957817077637e-02 3.082874417304992676e-01 -7.384669734165072441e-04 -1.498457789421081543e-01 2.136621922254562378e-01 -1.179599687457084656e-01 4.112813621759414673e-02 5.345552042126655579e-02 -1.634132266044616699e-01 2.076431810855865479e-01 -9.924055635929107666e-02
-4.527848958969116211e-02 3.045846894383430481e-02 -4.664195775985717773e-01 1.152848079800605774e-01 1.530726402997970581e-01 1.765539944171905518e-01 1.344479024410247803e-01 -2.220466881990432739e-01 -1.032889410853385925e-01 -9.279093146324157715e-02 2.500982582569122314e-01 -1.772784143686294556e-01 -1.136076077818870544e-01 -3.983016312122344971e-02 6.409839540719985962e-02 -5.872888118028640747e-02 4.420575499534606934e-01 -1.304536610841751099e-01 -3.601323813199996948e-02 -5.730029568076133728e-02 1.037707328796386719e-01 -5.489346012473106384e-02 -4.741827026009559631e-02 -6.948897242546081543e-02 -2.426843643188476562e-01 3.489641845226287842e-02 -8.993663638830184937e-02 2.920182943344116211e-01 -2.420757114887237549e-01 -8.344726264476776123e-02 1.176763847470283508e-01 -1.952789574861526489e-01
1.401114463806152344e-01 1.788392663002014160e-01 -2.565841376781463623e-01 2.711974680423736572e-01 -1.248004883527755737e-01 3.073615133762359619e-01 -1.475095450878143311e-01 -1.529128700494766235e-01 7.476519793272018433e-02 -5.139579623937606812e-02 4.018298685550689697e-01 -1.033766120672225952e-01 -3.098837733268737793e-01 -6.666942685842514038e-02 6.236769258975982666e-02 -1.275146752595901489e-01 3.222529888153076172e-01 -3.038360178470611572e-02 -1.244597835466265678e-03 -7.300087064504623413e-02 1.371761411428451538e-01 -6.932941079139709473e-02 -1.846783161163330078e-01 -4.523010551929473877e-02 -7.506100833415985107e-02 6.513400934636592865e-03 -1.175439581274986267e-01 1.554001420736312866e-01 -2.573572695255279541e-01 1.398551613092422485e-01 2.256980985403060913e-01 -5.055276677012443542e-02
5.846536904573440552e-02 7.951899617910385132e-02 -2.670614719390869141e-01 -7.990667223930358887e-02 8.412304334342479706e-03 2.775168418884277344e-02 1.039967238903045654e-01 -1.069349646568298340e-01 -4.470943659543991089e-02 1.352081000804901123e-01 2.941079437732696533e-02 -1.928728371858596802e-01 9.505950659513473511e-02 -2.310814857482910156e-01 1.232592687010765076e-01 1.487299948930740356e-01 1.610861271619796753e-01 3.949938118457794189e-01 6.703593581914901733e-02 -8.506539463996887207e-02 3.280281126499176025e-01 2.633013427257537842e-01 1.411928981542587280e-02 3.539078235626220703e-01 -2.227178774774074554e-02 -4.854755010455846786e-03 1.848167479038238525e-01 -2.972804009914398193e-01 1.850384846329689026e-02 -1.981519460678100586e-01 2.262307405471801758e-01 1.464533954858779907e-01
1.480240374803543091e-01 6.536855548620223999e-02 -2.228948920965194702e-01 1.043057814240455627e-01 -2.048187553882598877e-01 1.875182092189788818e-01 -1.589020639657974243e-01 1.143066138029098511e-01 1.500522047281265259e-01 -2.048822045326232910e-01 2.691182792186737061e-01 2.867621779441833496e-01 1.031555756926536560e-01 -5.823996663093566895e-02 4.673861339688301086e-02 -1.312488466501235962e-01 9.234604984521865845e-02 5.863290652632713318e-02 7.606881670653820038e-03 -5.291449278593063354e-02 1.419251710176467896e-01 2.248070985078811646e-01 1.032558307051658630e-01 -7.478933036327362061e-02 1.565750688314437866e-01 -1.673882603645324707e-01 -5.348659306764602661e-02 -4.206043183803558350e-01 -1.152133122086524963e-01 -7.263401150703430176e-02 3.620595633983612061e-01 2.480544745922088623e-01
1.529763042926788330e-01 4.450548067688941956e-02 -2.853346467018127441e-01 1.802574247121810913e-01 1.417397111654281616e-01 2.088448703289031982e-01 -1.919874399900436401e-01 -3.798914849758148193e-01 1.033764705061912537e-01 5.540887266397476196e-02 9.787850081920623779e-02 2.769125103950500488e-01 1.219842284917831421e-01 -1.574696600437164307e-01 9.247418493032455444e-02 -1.280929893255233765e-01 2.213167995214462280e-01 2.453223615884780884e-01 1.290483921766281128e-01 1.202657148241996765e-01 7.243515551090240479e-02 6.891551613807678223e-02 -5.401309579610824585e-02 1.577246002852916718e-02 -1.844835579395294189e-01 2.302981019020080566e-01 -8.546756953001022339e-02 1.232692506164312363e-02 1.543197631835937500e-01 -3.289169967174530029e-01 1.745979636907577515e-01 2.017789930105209351e-01
1.823835670948028564e-01 1.328900605440139771e-01 -1.973301470279693604e-01 2.679974138736724854e-01 -3.863620758056640625e-02 1.875566244125366211e-01 1.698455512523651123e-01 -1.722202599048614502e-01 -1.746918708086013794e-01 2.530015110969543457e-01 6.825026869773864746e-02 1.545162647962570190e-01 7.818599045276641846e-02 -9.109683334827423096e-02 -1.527559608221054077e-01 -7.294601202011108398e-02 1.368528883904218674e-02 7.143855094909667969e-02 -1.079588755965232849e-01 -2.642675638198852539e-01 3.713874220848083496e-01 2.041336596012115479e-01 1.567365676164627075e-01 3.224509358406066895e-01 -2.907860875129699707e-01 2.603287808597087860e-03 1.864076592028141022e-02 -2.163297384977340698e-01 -8.189939707517623901e-02 -1.774985641241073608e-01 -3.890013322234153748e-02 1.032001674175262451e-01
-1.464349627494812012e-01 -1.363698020577430725e-02 -3.048312962055206299e-01 2.713378667831420898e-01 2.287475317716598511e-01 4.027207791805267334e-01 -7.544187456369400024e-02 -5.125862360000610352e-02 2.701426483690738678e-02 -1.110815778374671936e-01 2.275384515523910522e-01 -8.149663358926773071e-02 -2.285868972539901733e-01 -1.542483121156692505e-01 -1.800600588321685791e-01 1.143146082758903503e-01 7.451792061328887939e-02 5.568014830350875854e-02 -9.292505681514739990e-02 1.744722425937652588e-01 2.084577232599258423e-01 5.707272887229919434e-02 1.006058156490325928e-01 -2.234228700399398804e-01 -2.153174206614494324e-02 -4.716160148382186890e-02 -2.041163109242916107e-02 -3.223090618848800659e-02 2.228780090808868408e-01 -3.479764759540557861e-01 1.208667308092117310e-01 2.279990613460540771e-01
7.435794174671173096e-02 9.592778235673904419e-02 -2.974885702133178711e-01 -1.326955258846282959e-01 1.564043611288070679e-01 2.555319666862487793e-01 -1.458693947643041611e-02 -1.698404401540756226e-01 2.589067816734313965e-02 -8.183670043945312500e-02 2.372632622718811035e-01 -3.462781906127929688e-01 2.573281154036521912e-02 -1.661667972803115845e-01 5.536688864231109619e-02 -1.308555901050567627e-01 8.466193079948425293e-02 -1.726196408271789551e-01 2.128879576921463013e-01 -6.368601694703102112e-03 2.437384724617004395e-01 -5.544525012373924255e-02 1.759238243103027344e-01 -9.730512276291847229e-03 -2.323687076568603516e-02 -2.901203930377960205e-01 -1.902478784322738647e-01 -3.331474363803863525e-01 -1.106153614819049835e-02 -2.306407392024993896e-01 2.554147839546203613e-01 -4.486097767949104309e-02
-3.653135150671005249e-02 1.339065134525299072e-01 -9.897599369287490845e-02 -3.707582131028175354e-02 3.573606908321380615e-01 1.095004677772521973e-01 -6.468604505062103271e-02 -3.009380400180816650e-01 -4.475200548768043518e-02 -2.735927999019622803e-01 1.689727902412414551e-01 -9.899284690618515015e-02 -5.099352914839982986e-03 -2.348702773451805115e-02 -1.658314615488052368e-01 -1.941210180521011353e-01 1.762792319059371948e-01 6.478144228458404541e-02 9.018863737583160400e-02 -2.609711587429046631e-01 4.092742502689361572e-01 -1.937605142593383789e-01 6.781764328479766846e-02 9.615352749824523926e-02 -6.046008318662643433e-03 -1.379943042993545532e-01 -2.370416074991226196e-01 -1.275240629911422729e-01 1.319964230060577393e-01 -1.442824751138687134e-01 1.307731717824935913e-01 -2.772625386714935303e-01
2.243492156267166138e-01 1.770454943180084229e-01 -1.646075397729873657e-01 7.195311784744262695e-02 1.588801890611648560e-01 2.245705723762512207e-01 -5.135395005345344543e-02 -1.128766536712646484e-01 -7.169527560472488403e-02 -1.966112293303012848e-02 1.810845434665679932e-01 -7.701662182807922363e-02 7.959106564521789551e-02 -3.674862384796142578e-01 -1.898437142372131348e-01 1.184023451060056686e-02 -9.886559844017028809e-02 2.553550899028778076e-02 3.565359115600585938e-01 -2.510088980197906494e-01 1.661383807659149170e-01 -2.744692862033843994e-01 5.635129287838935852e-02 -1.026742011308670044e-01 1.724124401807785034e-01 -6.573240272700786591e-03 -2.860618829727172852e-01 9.835596429184079170e-04 1.119918376207351685e-01 1.432502567768096924e-01 3.031764030456542969e-01 1.392903774976730347e-01
1.268805414438247681e-01 1.859760433435440063e-01 -3.350368514657020569e-02 -5.785390269011259079e-03 5.174794048070907593e-02 -1.317039728164672852e-01 -1.413311362266540527e-01 1.519310325384140015e-01 2.047757990658283234e-02 6.290579587221145630e-02 4.076398313045501709e-01 1.108361035585403442e-01 3.171420991420745850e-01 -1.665724217891693115e-01 -4.921213164925575256e-02 1.049800217151641846e-01 1.402694731950759888e-01 9.186027199029922485e-02 -1.613498665392398834e-02 -9.683589451014995575e-04 1.913294643163681030e-01 2.728297375142574310e-02 -2.267750203609466553e-01 9.284115582704544067e-02 -2.629269659519195557e-01 2.256500571966171265e-01 -2.632751595228910446e-03 -3.194821476936340332e-01 -1.403697580099105835e-02 -1.623974144458770752e-01 4.220694899559020996e-01 -8.869990706443786621e-02
1.732435375452041626e-01 6.310026347637176514e-02 -2.848729789257049561e-01 1.616349071264266968e-01 2.764585912227630615e-01 -1.192400231957435608e-03 3.394282758235931396e-01 1.590286046266555786e-01 -6.625642627477645874e-02 -2.273880243301391602e-01 2.001950293779373169e-01 -9.074024856090545654e-02 -9.889414161443710327e-02 -6.044841930270195007e-02 -2.090153284370899200e-02 -3.647338226437568665e-02 2.829426229000091553e-01 5.220933817327022552e-03 2.877030670642852783e-01 -2.400371432304382324e-01 2.730550169944763184e-01 2.316213995218276978e-01 -1.790054887533187866e-01 -9.888315200805664062e-02 -1.492393463850021362e-01 -1.335564069449901581e-02 9.341587126255035400e-02 -1.887281835079193115e-01 -1.270564943552017212e-01 1.168135702610015869e-01 1.866247206926345825e-01 1.641630381345748901e-02
2.253221571445465088e-01 -9.291267395019531250e-02 -1.616186648607254028e-01 5.709312856197357178e-02 3.513187766075134277e-01 1.682196110486984253e-01 6.649017333984375000e-02 -6.716132164001464844e-02 -1.967101991176605225e-01 -1.612334400415420532e-01 2.489279359579086304e-01 3.945883736014366150e-02 1.700317859649658203e-01 -5.025511607527732849e-02 -8.290585130453109741e-03 -1.660987362265586853e-02 1.257076263427734375e-01 -6.682814564555883408e-03 1.138535439968109131e-01 2.204124629497528076e-02 5.541458129882812500e-01 1.448398977518081665e-01 -9.276282042264938354e-03 -1.792256534099578857e-02 -1.439397186040878296e-01 -1.319313794374465942e-01 -8.489742130041122437e-02 2.859252393245697021e-01 -1.151839047670364380e-01 -2.601664364337921143e-01 1.349859237670898438e-01 -8.092482388019561768e-02
3.014406263828277588e-01 3.000300750136375427e-02 -2.734322845935821533e-01 -2.248576581478118896e-01 -3.255611285567283630e-02 -4.169076308608055115e-02 -2.395135816186666489e-03 -1.203301176428794861e-01 1.385589390993118286e-01 9.282975643873214722e-02 1.148510500788688660e-01 -5.108198896050453186e-02 2.383571863174438477e-01 3.888307139277458191e-02 -6.861856579780578613e-02 6.570786982774734497e-02 1.170782595872879028e-01 -5.045914649963378906e-02 1.057332307100296021e-01 -3.080993592739105225e-01 7.685281336307525635e-02 1.831387430429458618e-01 2.428305596113204956e-01 1.546415835618972778e-01 -3.581430912017822266e-01 4.422964900732040405e-02 -1.460890471935272217e-01 1.215862035751342773e-01 -3.867186903953552246e-01 -2.464614436030387878e-02 2.988026738166809082e-01 6.466140598058700562e-02
-1.927592456340789795e-01 2.299695909023284912e-01 -1.710303127765655518e-01 2.490848749876022339e-01 1.490314751863479614e-01 2.064263671636581421e-01 1.449807584285736084e-01 -1.823970302939414978e-02 2.118157297372817993e-01 -2.189224213361740112e-01 2.916898131370544434e-01 -1.002120040357112885e-02 5.994416028261184692e-02 -2.728948295116424561e-01 -3.844912722706794739e-02 -1.887022331357002258e-02 1.539363116025924683e-01 7.071060687303543091e-02 3.057523667812347412e-01 -3.398990333080291748e-01 3.537340164184570312e-01 7.394210994243621826e-02 1.708880253136157990e-02 -4.913441836833953857e-02 -5.470348522067070007e-02 -2.394317984580993652e-01 8.097454160451889038e-02 1.051714345812797546e-01 -1.165776997804641724e-01 1.601843163371086121e-02 4.951306432485580444e-02 -9.676386415958404541e-02
-2.655629068613052368e-02 5.092990770936012268e-02 -2.526160180568695068e-01 1.875945478677749634e-01 -1.238871663808822632e-01 2.219913527369499207e-03 4.521685093641281128e-02 -3.052148222923278809e-01 -7.277250289916992188e-02 4.826977476477622986e-02 1.160281300544738770e-01 1.185754984617233276e-01 2.052760720252990723e-01 1.638804823160171509e-01 -2.215178608894348145e-01 -6.029832363128662109e-02 -8.724422752857208252e-02 1.240615397691726685e-01 -1.037997938692569733e-02 -2.480507493019104004e-01 2.685633599758148193e-01 1.380951851606369019e-01 -2.172989100217819214e-01 3.274919986724853516e-01 -4.316838383674621582e-01 -1.850131601095199585e-01 -3.096583299338817596e-02 -5.240039527416229248e-02 -1.144669130444526672e-01 -6.776420027017593384e-02 2.406413555145263672e-01 -9.830454364418983459e-03
1.496789157390594482e-01 -3.710360266268253326e-03 -1.814111769199371338e-01 -1.296295076608657837e-01 -8.639979362487792969e-02 -3.821149468421936035e-03 7.648607343435287476e-02 -2.645572721958160400e-01 -1.884192526340484619e-01 -1.249563768506050110e-01 3.116989433765411377e-01 -2.671572566032409668e-01 3.243792951107025146e-01 5.056778341531753540e-02 -1.802097707986831665e-01 -1.212029606103897095e-01 1.727562844753265381e-01 -2.789589576423168182e-03 1.371353715658187866e-01 6.927942484617233276e-02 3.732510209083557129e-01 -1.537003964185714722e-01 -1.618707925081253052e-01 -9.135969728231430054e-02 -6.660598516464233398e-02 -2.521875202655792236e-01 1.904470100998878479e-02 -1.052815467119216919e-01 1.181563921272754669e-02 7.081726938486099243e-02 3.581887185573577881e-01 7.794719189405441284e-02
4.212164282798767090e-01 2.526885867118835449e-01 -1.793851405382156372e-01 2.297784984111785889e-01 3.490986526012420654e-01 1.649214029312133789e-01 1.099039614200592041e-01 -9.001296013593673706e-02 -2.225408256053924561e-01 -2.030417174100875854e-01 1.443460434675216675e-01 3.727598860859870911e-02 -5.811458453536033630e-02 -1.249729394912719727e-01 -1.978326439857482910e-01 -2.442636527121067047e-02 1.780388206243515015e-01 1.804697513580322266e-02 2.013338357210159302e-02 -2.886743284761905670e-02 2.325388342142105103e-01 -1.705941744148731232e-02 1.115337759256362915e-01 -1.948543787002563477e-01 1.084657758474349976e-01 1.077432651072740555e-03 4.590525478124618530e-02 5.491231381893157959e-02 1.291468739509582520e-01 -3.292927742004394531e-01 1.086867004632949829e-01 -2.023428231477737427e-01
8.189010620117187500e-02 3.889501690864562988e-01 -1.571360230445861816e-01 2.183511555194854736e-01 1.729939877986907959e-01 4.539562389254570007e-02 -3.087121248245239258e-02 -1.623946577310562134e-01 -6.242175586521625519e-03 2.064636163413524628e-02 4.482977092266082764e-01 -1.421473473310470581e-01 -3.956091403961181641e-02 -1.466704881750047207e-03 -5.350484699010848999e-02 -1.467401534318923950e-01 1.439229547977447510e-01 -1.364278048276901245e-01 2.225115895271301270e-01 -6.905917823314666748e-02 2.560621201992034912e-01 -1.354559659957885742e-01 1.860237866640090942e-01 -8.162353932857513428e-02 6.468829512596130371e-02 -2.446277290582656860e-01 -1.800802499055862427e-01 -3.244703710079193115e-01 9.719865769147872925e-02 -6.887635588645935059e-02 1.651417762041091919e-01 -2.710552886128425598e-02
1.395953744649887085e-01 3.344027400016784668e-01 -9.716116636991500854e-02 5.417760461568832397e-02 -1.623573303222656250e-01 -3.045470714569091797e-01 9.480151534080505371e-02 -1.024809926748275757e-01 1.076575070619583130e-01 -1.785326153039932251e-01 2.501113414764404297e-01 1.834017634391784668e-01 1.025209501385688782e-01 -2.181252539157867432e-01 -1.146138738840818405e-02 -5.342812836170196533e-02 -3.625784069299697876e-02 1.380048096179962158e-01 9.978353232145309448e-02 -2.536461651325225830e-01 3.236162960529327393e-01 -1.594710350036621094e-01 -6.771156936883926392e-02 -7.510910183191299438e-02 -1.516153514385223389e-01 -3.305663540959358215e-02 -3.941581025719642639e-02 6.286089122295379639e-02 -2.316187620162963867e-01 1.535909920930862427e-01 4.050571918487548828e-01 1.051244586706161499e-01
3.735829517245292664e-02 3.810280859470367432e-01 -1.961455047130584717e-01 1.204514130949974060e-01 4.836290329694747925e-02 1.379141956567764282e-01 -4.020522534847259521e-02 -1.235022991895675659e-01 -1.036931872367858887e-01 5.534842144697904587e-03 4.768354892730712891e-01 -1.647059768438339233e-01 -7.327927649021148682e-02 9.230484813451766968e-02 -1.637445017695426941e-02 -1.571694016456604004e-01 4.234401136636734009e-02 6.978091597557067871e-02 3.466407060623168945e-01 -3.339947015047073364e-02 1.389805227518081665e-01 -1.402258574962615967e-01 1.992364078760147095e-01 -6.941958516836166382e-02 -6.458927690982818604e-02 -3.013900518417358398e-01 -2.161051481962203979e-01 -2.206416428089141846e-01 -6.621412187814712524e-02 -9.651813656091690063e-02 2.060696780681610107e-01 -8.991336449980735779e-03
1.025393679738044739e-01 2.987110912799835205e-01 -3.752054870128631592e-01 1.344527453184127808e-01 -1.993285268545150757e-01 8.462987840175628662e-02 8.062330633401870728e-02 -1.020255237817764282e-01 -4.467983730137348175e-03 -1.791726984083652496e-02 5.551730394363403320e-01 -1.014171540737152100e-02 4.765712097287178040e-02 2.519734948873519897e-02 8.538363873958587646e-02 -1.229624971747398376e-01 -1.269595772027969360e-01 7.044099271297454834e-02 -1.228555440902709961e-01 -2.892762422561645508e-01 -2.161026932299137115e-02 2.005113214254379272e-01 -9.450483322143554688e-02 3.032577633857727051e-01 1.376948319375514984e-02 1.597447246313095093e-01 1.150712221860885620e-01 6.624115258455276489e-02 -1.497521251440048218e-01 -9.175597876310348511e-02 6.340192258358001709e-02 -6.320634484291076660e-02
4.747525230050086975e-02 1.863566786050796509e-01 -3.664428293704986572e-01 2.534249424934387207e-02 1.696344837546348572e-02 -2.560522258281707764e-01 1.660482436418533325e-01 -2.176158428192138672e-01 4.143746569752693176e-02 3.242591768503189087e-02 2.590250074863433838e-01 -7.437195628881454468e-02 -7.460957020521163940e-02 -2.558845281600952148e-01 -3.818757832050323486e-01 2.392651140689849854e-01 2.488247863948345184e-02 1.560463607311248779e-01 1.394614577293395996e-01 6.700588390231132507e-03 1.817604899406433105e-01 3.053066879510879517e-02 6.343239545822143555e-02 2.722631990909576416e-01 -2.179630249738693237e-01 -3.512600436806678772e-02 8.542632311582565308e-02 -1.897566020488739014e-01 -3.206437453627586365e-02 6.346736103296279907e-03 7.041030377149581909e-02 -2.883476316928863525e-01
7.367578893899917603e-02 2.062550634145736694e-01 -4.060608148574829102e-01 -4.002588614821434021e-02 -1.667344123125076294e-01 1.179984025657176971e-02 -2.780307084321975708e-02 1.905184425413608551e-02 -6.477311998605728149e-02 -2.884260844439268112e-03 2.653686143457889557e-02 1.152118518948554993e-01 2.602809369564056396e-01 -6.279593706130981445e-02 -2.805772721767425537e-01 9.524264931678771973e-02 -1.172255948185920715e-01 3.111044764518737793e-01 -1.484694927930831909e-01 -1.460838317871093750e-01 1.407780051231384277e-01 -2.340355888009071350e-02 4.849891364574432373e-02 -3.647233918309211731e-02 -1.888867467641830444e-02 6.172597780823707581e-02 7.526619732379913330e-02 -4.154138267040252686e-01 1.025166362524032593e-01 -2.992757558822631836e-01 2.996139824390411377e-01 1.691057085990905762e-01
4.228695333003997803e-01 8.264818787574768066e-02 -2.594861090183258057e-01 1.429605334997177124e-01 -9.918502718210220337e-02 3.124106116592884064e-02 8.911973983049392700e-02 1.343865096569061279e-01 1.835642904043197632e-01 -4.858572036027908325e-02 -2.943026088178157806e-02 -3.658601269125938416e-02 -1.118166893720626831e-01 -1.373206377029418945e-01 -1.622046679258346558e-01 5.566861853003501892e-02 8.745923638343811035e-02 -3.706265985965728760e-02 1.424321830272674561e-01 -1.079185754060745239e-01 -7.318599522113800049e-02 1.519186496734619141e-01 6.384103745222091675e-02 -4.770443588495254517e-02 -4.054874181747436523e-01 2.116472423076629639e-01 1.724616736173629761e-01 -9.285601973533630371e-02 -4.030089378356933594e-01 -1.588413715362548828e-01 2.763212323188781738e-01 5.840301141142845154e-02
1.044765934348106384e-01 1.515828520059585571e-01 -4.905761182308197021e-01 2.415151745080947876e-01 -2.015792299062013626e-03 4.572122171521186829e-02 -1.319801248610019684e-02 2.042149193584918976e-02 -1.795755922794342041e-01 -1.132681518793106079e-01 4.705186933279037476e-02 1.719937473535537720e-02 -1.715432703495025635e-01 -2.589190192520618439e-02 3.411077708005905151e-02 -1.814542412757873535e-01 -2.334330081939697266e-01 -1.303775906562805176e-01 -1.160466000437736511e-01 -1.537842601537704468e-01 1.713254600763320923e-01 -1.167536452412605286e-01 8.675213903188705444e-02 1.766026169061660767e-01 -8.964619785547256470e-02 -4.522025701589882374e-04 1.742819696664810181e-01 1.056006625294685364e-01 -2.824133336544036865e-01 2.770669991150498390e-03 4.787600338459014893e-01 -6.173579394817352295e-02
-1.374797672033309937e-01 2.108748406171798706e-01 -4.125209152698516846e-01 2.298805564641952515e-01 1.515637487173080444e-01 3.005662560462951660e-01 9.833288937807083130e-02 -8.904732763767242432e-02 2.272545844316482544e-01 -2.935042977333068848e-01 1.429203152656555176e-01 -2.637399360537528992e-02 -3.620391013100743294e-03 -6.860750913619995117e-02 -6.503089517354965210e-02 -9.565692394971847534e-03 1.323205530643463135e-01 1.509072929620742798e-01 1.405872106552124023e-01 -3.720502555370330811e-01 3.369231522083282471e-01 8.691053092479705811e-02 -8.112683147192001343e-02 -5.926177650690078735e-02 -6.560370326042175293e-02 -1.093191727995872498e-01 1.368022412061691284e-01 -2.820259332656860352e-02 -2.131704986095428467e-01 1.932741142809391022e-02 -5.920777097344398499e-02 -5.727345123887062073e-03
9.771220386028289795e-02 8.019854873418807983e-02 -2.156593203544616699e-01 2.841454744338989258e-01 2.970885038375854492e-01 2.791285514831542969e-01 -6.807820871472358704e-03 -2.099890410900115967e-01 -2.061618417501449585e-01 -1.047831475734710693e-01 8.627487719058990479e-02 -2.851866185665130615e-01 1.931992471218109131e-01 -1.672351062297821045e-01 2.461035549640655518e-02 -2.237444929778575897e-02 1.912434697151184082e-01 -6.446512043476104736e-02 1.011870428919792175e-01 -1.010554656386375427e-01 2.242036163806915283e-01 -5.734054744243621826e-02 -1.129426285624504089e-01 4.143286496400833130e-02 -1.215157285332679749e-01 -9.547083079814910889e-02 -1.457023527473211288e-02 1.474216580390930176e-01 6.178985536098480225e-02 -1.025330945849418640e-01 4.487204253673553467e-01 -2.169888317584991455e-01
1.976865381002426147e-01 1.080697625875473022e-01 -3.229927122592926025e-01 -6.770006567239761353e-02 -8.717786520719528198e-02 1.898539364337921143e-01 -2.698107436299324036e-02 -1.147416010499000549e-01 2.117703408002853394e-01 2.239194512367248535e-02 1.923359557986259460e-02 -1.771839112043380737e-01 6.660442054271697998e-02 8.607462979853153229e-03 -3.369091153144836426e-01 -6.252099573612213135e-02 2.745283544063568115e-01 -4.784168303012847900e-02 6.699358671903610229e-02 6.561926752328872681e-02 3.841044008731842041e-01 2.715014517307281494e-01 -3.388701751828193665e-02 4.430217444896697998e-01 -7.036862522363662720e-02 -5.807120725512504578e-02 -2.507404610514640808e-02 -1.392354667186737061e-01 2.517892606556415558e-02 1.243807524442672729e-01 9.834688156843185425e-02 1.566068232059478760e-01
3.264220356941223145e-01 2.058334052562713623e-01 -2.864968180656433105e-01 7.547056674957275391e-02 4.841591790318489075e-02 2.672237157821655273e-01 1.606131345033645630e-01 -1.026631891727447510e-01 -2.883700430393218994e-01 9.921237081289291382e-02 -4.662740603089332581e-02 -3.557261312380433083e-03 -1.192138791084289551e-01 -1.633966863155364990e-01 -2.990719079971313477e-01 -4.073573648929595947e-02 6.194291636347770691e-02 2.850952371954917908e-02 2.006208896636962891e-01 -3.417966514825820923e-02 -1.414070185273885727e-02 -1.943626999855041504e-01 3.025834262371063232e-01 2.673667371273040771e-01 -1.477660983800888062e-01 -9.976339340209960938e-02 -1.302578449249267578e-01 7.932764478027820587e-03 1.211276575922966003e-01 -9.871691465377807617e-02 2.592602372169494629e-01 1.961616873741149902e-01
-2.224260009825229645e-02 2.827124595642089844e-01 -3.516469895839691162e-01 2.465840131044387817e-01 -1.034985780715942383e-01 2.728472277522087097e-02 3.582688421010971069e-02 -1.428729593753814697e-01 -4.149322211742401123e-02 3.329243659973144531e-01 7.419808954000473022e-02 8.945550769567489624e-02 5.182927008718252182e-03 -1.514472365379333496e-01 -2.135797590017318726e-01 -3.226367756724357605e-02 2.252311110496520996e-01 2.825234085321426392e-02 -1.833550333976745605e-01 6.070068106055259705e-02 3.361114859580993652e-01 2.306340485811233521e-01 4.636497236788272858e-03 1.426699012517929077e-01 -8.083750307559967041e-02 -1.185769885778427124e-01 -4.616776481270790100e-02 -2.365443110466003418e-01 -3.094072639942169189e-01 -7.301198691129684448e-02 1.168336346745491028e-02 2.258953601121902466e-01
1.961061805486679077e-01 5.751426145434379578e-02 -2.808228135108947754e-01 -1.955934613943099976e-01 -8.102444559335708618e-02 -9.536353498697280884e-02 -5.929778516292572021e-02 -1.909547299146652222e-01 2.552216351032257080e-01 1.082940846681594849e-01 1.820604503154754639e-01 -1.367833018302917480e-01 1.383678168058395386e-01 -1.625902503728866577e-01 -1.855261921882629395e-01 -3.006641939282417297e-02 2.449750453233718872e-01 1.041278541088104248e-01 7.014822214841842651e-02 -2.845053672790527344e-01 -1.701298169791698456e-02 2.107872217893600464e-01 2.171146422624588013e-01 8.596560359001159668e-02 -4.102807343006134033e-01 1.111326888203620911e-01 -1.098995581269264221e-01 5.667895451188087463e-02 -2.264443039894104004e-01 3.335065767168998718e-02 2.467822581529617310e-01 -1.030532121658325195e-01
-2.059981040656566620e-02 1.762096434831619263e-01 -2.722320556640625000e-01 2.224180474877357483e-02 -6.093372404575347900e-02 1.069288849830627441e-01 1.621104925870895386e-01 -9.515264630317687988e-02 -1.320920139551162720e-01 2.067909091711044312e-01 2.118334174156188965e-01 7.034184038639068604e-02 -1.818752498365938663e-03 -2.719994783401489258e-01 -4.844670593738555908e-01 2.423118501901626587e-01 -1.095294505357742310e-01 -5.885160341858863831e-02 2.078169584274291992e-01 -2.267770618200302124e-01 2.546901404857635498e-01 -5.455777794122695923e-02 8.309751003980636597e-02 1.278427541255950928e-01 1.162798330187797546e-01 2.312249131500720978e-02 -1.578616350889205933e-01 -8.467130362987518311e-02 -4.870021715760231018e-02 -3.400870561599731445e-01 2.346904389560222626e-02 -1.011532451957464218e-02
1.150096729397773743e-01 3.065706789493560791e-01 -2.814031541347503662e-01 -4.360103234648704529e-02 -6.873290240764617920e-02 -6.891261786222457886e-02 2.241121977567672729e-01 -1.518423259258270264e-01 -2.944505400955677032e-02 4.071148112416267395e-03 3.685546815395355225e-01 -9.541482478380203247e-02 1.415328830480575562e-01 -4.420797899365425110e-02 -4.835936427116394043e-02 3.308116793632507324e-01 -1.063124015927314758e-01 2.998202443122863770e-01 -4.488952457904815674e-02 -3.155562281608581543e-01 2.748978435993194580e-01 1.077000871300697327e-01 -8.972218632698059082e-02 2.801955640316009521e-01 -1.105740200728178024e-03 -8.834902546368539333e-04 -7.680854201316833496e-02 -8.553570508956909180e-02 1.151106581091880798e-01 -1.657534986734390259e-01 6.111805140972137451e-02 -1.231694072484970093e-01
-3.200110048055648804e-02 2.356014996767044067e-01 -1.054237186908721924e-01 3.216091990470886230e-01 2.878640294075012207e-01 2.274253815412521362e-01 1.910924166440963745e-01 -3.685319721698760986e-01 -1.103871967643499374e-02 -1.848174184560775757e-01 2.271131277084350586e-01 -9.567720443010330200e-02 1.802786737680435181e-01 -2.151061594486236572e-01 -4.550239443778991699e-02 -7.231786847114562988e-02 1.294629871845245361e-01 1.606489717960357666e-01 1.172946318984031677e-01 -2.959223389625549316e-01 2.085384130477905273e-01 6.800183653831481934e-02 -1.470294743776321411e-01 -4.622417315840721130e-02 -1.030060276389122009e-01 -2.360714972019195557e-01 3.878365457057952881e-02 1.616838276386260986e-01 -1.133555024862289429e-01 7.469446281902492046e-04 1.091728135943412781e-01 7.998508960008621216e-02
1.423304080963134766e-01 -4.243674874305725098e-02 -3.700713217258453369e-01 -8.278502523899078369e-02 9.307605773210525513e-02 -1.379401534795761108e-01 -9.578861296176910400e-02 1.686137542128562927e-02 3.544028401374816895e-01 1.311417818069458008e-01 2.965096533298492432e-01 3.644394129514694214e-02 1.672456413507461548e-01 -2.013974785804748535e-01 -3.182362616062164307e-01 -2.895771525800228119e-02 6.221216171979904175e-02 2.957557328045368195e-02 1.362795233726501465e-01 -2.146866321563720703e-01 -1.811249367892742157e-02 1.081981882452964783e-01 2.691015005111694336e-01 2.798907458782196045e-01 -2.651998698711395264e-01 -1.083943434059619904e-02 1.840287894010543823e-01 -1.503595411777496338e-01 -5.516229569911956787e-02 -3.332975506782531738e-02 1.328638195991516113e-01 1.156190037727355957e-01
-5.122729763388633728e-02 1.502941846847534180e-01 -2.680634856224060059e-01 4.562731832265853882e-02 1.776309907436370850e-01 2.847982048988342285e-01 4.090934693813323975e-01 -6.106344982981681824e-03 2.499734796583652496e-02 -3.612397015094757080e-01 1.637594997882843018e-01 -2.765088081359863281e-01 2.887903153896331787e-02 -4.202895611524581909e-02 -1.763708144426345825e-01 4.089159145951271057e-02 2.818459272384643555e-01 5.222366377711296082e-02 2.845086753368377686e-01 -8.611520379781723022e-02 1.482199281454086304e-01 -6.895209103822708130e-02 1.832885853946208954e-02 -5.868732184171676636e-02 -1.000728681683540344e-01 -5.207193642854690552e-02 -1.360313594341278076e-02 -1.293842643499374390e-01 -1.560503244400024414e-01 -8.147116750478744507e-02 1.941632628440856934e-01 -2.272628992795944214e-01
8.431406319141387939e-02 1.448097527027130127e-01 -3.042038083076477051e-01 -1.970984041690826416e-01 1.424327194690704346e-01 4.134151339530944824e-01 -4.270049557089805603e-02 -1.127456650137901306e-01 -1.141766831278800964e-02 6.183721870183944702e-02 2.851087450981140137e-01 -1.581586599349975586e-01 -2.351922541856765747e-01 2.104687690734863281e-02 2.208823803812265396e-03 1.177929341793060303e-01 2.403058707714080811e-01 5.281579121947288513e-02 1.746546030044555664e-01 7.781108468770980835e-02 2.789044976234436035e-01 -5.495782196521759033e-02 8.562353253364562988e-02 -2.247903048992156982e-01 4.287787154316902161e-02 -1.458944678306579590e-01 1.576836109161376953e-01 8.072750270366668701e-02 1.284499932080507278e-02 -3.317546844482421875e-01 2.068912982940673828e-01 1.077289581298828125e-01
-5.061610415577888489e-02 2.060595750808715820e-01 -2.938533723354339600e-01 9.653647243976593018e-02 -1.528502092696726322e-03 2.531514763832092285e-01 -1.054309308528900146e-01 -1.580597609281539917e-01 4.549182578921318054e-02 -1.288252603262662888e-02 2.328000515699386597e-01 -3.696929812431335449e-01 -7.473261654376983643e-02 -6.719668954610824585e-02 1.316685080528259277e-01 -1.481294482946395874e-01 -1.888328418135643005e-02 1.789312250912189484e-02 1.321989148855209351e-01 -9.917439892888069153e-03 3.569738864898681641e-01 -1.911972165107727051e-01 1.545027345418930054e-01 -3.326459527015686035e-01 -5.101857706904411316e-02 -2.404193431138992310e-01 -1.394262313842773438e-01 -5.773266404867172241e-02 -1.951285898685455322e-01 -5.014535039663314819e-02 2.659577429294586182e-01 7.331465929746627808e-02
1.648045927286148071e-01 3.305687904357910156e-01 -2.092512398958206177e-01 -1.411471217870712280e-01 -4.121013358235359192e-02 -1.407276540994644165e-01 1.761275976896286011e-01 -1.007772088050842285e-01 1.798699796199798584e-01 -1.150533929467201233e-01 3.344915211200714111e-01 5.958173424005508423e-02 -1.136036869138479233e-02 -3.155117332935333252e-01 -4.974278807640075684e-02 1.472572386264801025e-01 1.516469269990921021e-01 2.067559808492660522e-01 5.143975839018821716e-02 -9.822263568639755249e-02 2.047549933195114136e-01 -2.058772295713424683e-01 3.876426443457603455e-02 1.285788118839263916e-01 2.290181070566177368e-01 -2.392191588878631592e-01 -4.512283578515052795e-02 -8.284137398004531860e-02 -9.605334699153900146e-02 -1.612734943628311157e-01 3.300041258335113525e-01 9.601601958274841309e-02
1.435658037662506104e-01 -9.358997642993927002e-02 -4.027373194694519043e-01 1.433264315128326416e-01 -3.634830936789512634e-02 2.765929102897644043e-01 -6.209384277462959290e-02 9.334973990917205811e-02 1.223687902092933655e-01 2.191193401813507080e-01 1.657235920429229736e-01 -2.246678471565246582e-01 1.724568009376525879e-01 4.348512366414070129e-02 -4.286430776119232178e-01 -1.005435138940811157e-01 -4.927964508533477783e-02 -1.539737582206726074e-01 8.488707244396209717e-02 -2.130850255489349365e-01 3.197242692112922668e-02 8.651974797248840332e-02 -7.333347946405410767e-02 -4.113757982850074768e-02 -3.533757627010345459e-01 -2.997955307364463806e-02 -1.080764979124069214e-01 1.372745484113693237e-01 5.065841227769851685e-02 -2.207383811473846436e-01 1.635604053735733032e-01 4.923984408378601074e-02
1.701786667108535767e-01 -4.498791322112083435e-02 -4.207955896854400635e-01 -6.957215722650289536e-03 2.944809496402740479e-01 8.301836252212524414e-02 -3.240431547164916992e-01 1.803747713565826416e-01 1.450098305940628052e-01 1.053452491760253906e-01 3.225380778312683105e-01 2.522486820816993713e-02 1.344707459211349487e-01 -1.983029991388320923e-01 -7.831382006406784058e-02 -3.609501570463180542e-02 4.862144216895103455e-02 -8.413240313529968262e-02 2.146051973104476929e-01 1.968063414096832275e-01 -3.077048622071743011e-02 3.033521175384521484e-01 3.920765593647956848e-02 2.193921208381652832e-01 -9.862557798624038696e-02 -4.999244585633277893e-02 -3.234698623418807983e-02 -1.515702009201049805e-01 -1.727470755577087402e-01 -1.227115392684936523e-01 8.937647193670272827e-02 -1.819595545530319214e-01
-1.439651399850845337e-01 7.805871963500976562e-02 -5.486691594123840332e-01 1.053367629647254944e-01 -3.190686553716659546e-02 3.889642059803009033e-01 -1.066293194890022278e-01 1.886834949254989624e-02 -1.643504053354263306e-01 -1.867653876543045044e-01 1.027353629469871521e-01 1.161305308341979980e-01 -1.348279267549514771e-01 3.856161236763000488e-02 -2.953009605407714844e-01 4.016347229480743408e-02 -1.069211959838867188e-02 -1.480960939079523087e-02 1.007532104849815369e-01 1.067560538649559021e-02 1.192902773618698120e-01 1.589525341987609863e-01 -7.996744662523269653e-02 -1.601917147636413574e-01 -2.135603129863739014e-01 -1.040022447705268860e-01 2.008043974637985229e-02 -1.932795643806457520e-01 4.904915764927864075e-02 1.108669489622116089e-01 3.005321621894836426e-01 1.457503288984298706e-01
4.478176310658454895e-02 2.024613618850708008e-01 -5.805908516049385071e-02 1.064898222684860229e-01 -1.363052427768707275e-01 -1.995082050561904907e-01 -1.250229626893997192e-01 -1.545514762401580811e-01 1.466140747070312500e-01 -1.455066800117492676e-01 2.314042448997497559e-01 8.457867801189422607e-02 -8.761943131685256958e-02 -3.887877464294433594e-01 -2.631701156497001648e-02 9.337953478097915649e-02 -9.583114832639694214e-02 -2.418288774788379669e-02 1.424705386161804199e-01 -2.550727128982543945e-01 1.839428395032882690e-01 -1.647855788469314575e-01 -1.015009265393018723e-02 -1.386341601610183716e-01 -1.700831502676010132e-01 -1.084233149886131287e-01 2.524540722370147705e-01 7.446541637182235718e-02 -1.984034031629562378e-01 -1.383850425481796265e-01 4.759535491466522217e-01 4.827744886279106140e-02
4.157654568552970886e-02 1.778735667467117310e-01 -1.187642589211463928e-01 2.582468390464782715e-01 -7.785658538341522217e-02 1.326545029878616333e-01 8.755758404731750488e-02 8.555207401514053345e-02 -8.900060504674911499e-02 -3.299198746681213379e-01 3.300384581089019775e-01 -1.581421680748462677e-02 1.816820912063121796e-02 1.289770007133483887e-01 -2.732945084571838379e-01 -1.206995919346809387e-01 1.333319991827011108e-01 1.904780417680740356e-02 1.411361843347549438e-01 -3.208986520767211914e-01 3.167778551578521729e-01 9.426955133676528931e-02 5.778021737933158875e-02 -6.292858719825744629e-02 -9.309437125921249390e-03 7.695627864450216293e-03 1.604072004556655884e-01 1.147872433066368103e-01 -3.219096362590789795e-02 -8.893840014934539795e-02 1.890913099050521851e-01 4.167745709419250488e-01
9.250355511903762817e-02 4.103686511516571045e-01 -2.906462848186492920e-01 1.349619925022125244e-01 -9.876573830842971802e-02 2.485041767358779907e-01 -1.865929923951625824e-02 -2.988389693200588226e-02 -3.091403245925903320e-01 1.409408450126647949e-01 -3.449993673712015152e-03 -2.039368748664855957e-01 -5.270859692245721817e-03 -1.232860907912254333e-01 -3.105330169200897217e-01 1.013007536530494690e-01 6.026870384812355042e-02 6.195104494690895081e-02 1.536916345357894897e-01 -2.497477680444717407e-01 2.423315942287445068e-01 1.547867245972156525e-02 1.712478399276733398e-01 -2.076011747121810913e-01 7.929414510726928711e-02 1.555905938148498535e-01 -3.065535128116607666e-01 -5.887631326913833618e-02 5.413443595170974731e-02 -6.889947503805160522e-02 7.203906029462814331e-02 5.466189980506896973e-02
5.753289908170700073e-02 -2.007309719920158386e-02 -2.242399454116821289e-01 1.508059203624725342e-01 2.093686163425445557e-01 2.074773162603378296e-01 1.234238520264625549e-01 -1.856679767370223999e-01 -1.136605367064476013e-01 -2.182121425867080688e-01 1.388546079397201538e-01 -2.690477967262268066e-01 2.377156466245651245e-01 -2.454217076301574707e-01 1.140369847416877747e-01 -1.264762878417968750e-01 9.139378368854522705e-02 1.251635998487472534e-01 1.016721427440643311e-01 -1.169326007366180420e-01 2.344801276922225952e-01 -4.495211318135261536e-02 -5.962673109024763107e-03 -1.634764969348907471e-01 -2.331405431032180786e-01 -1.389117985963821411e-01 -1.608369797468185425e-01 1.260408908128738403e-01 -2.142785787582397461e-01 -1.321309711784124374e-03 3.746505677700042725e-01 -2.350580394268035889e-01
9.979171678423881531e-03 5.573309585452079773e-02 -2.857853770256042480e-01 -9.490852057933807373e-02 -1.288101673126220703e-01 1.130098924040794373e-01 1.290378570556640625e-01 4.827709868550300598e-02 -7.719384878873825073e-02 1.622339338064193726e-01 9.036028385162353516e-02 -1.168224960565567017e-01 -1.684548407793045044e-01 -5.428046584129333496e-01 -4.632814973592758179e-02 -4.377951263450086117e-04 1.994035392999649048e-01 3.595204278826713562e-02 2.071116715669631958e-01 -8.316218107938766479e-02 2.472235858440399170e-01 3.036499619483947754e-01 -1.295540779829025269e-01 2.514549195766448975e-01 -1.863262057304382324e-01 -1.016007438302040100e-01 5.023006722331047058e-02 -1.880013644695281982e-01 -9.028215892612934113e-03 -1.589938402175903320e-01 1.004460379481315613e-01 1.896231025457382202e-01
1.922180876135826111e-03 1.072186306118965149e-01 -3.704436421394348145e-01 3.715263903141021729e-01 -6.945946067571640015e-02 -1.528488844633102417e-01 -1.309889256954193115e-01 -1.072193011641502380e-01 1.998678781092166901e-02 7.398011535406112671e-02 2.277540415525436401e-01 -2.400205880403518677e-01 -2.094355672597885132e-01 -2.601332664489746094e-01 -1.291751861572265625e-01 2.182593345642089844e-01 1.028633937239646912e-01 -1.046292781829833984e-01 2.518881559371948242e-01 -1.946367174386978149e-01 2.854448184370994568e-02 2.005125023424625397e-02 -1.479542814195156097e-02 -1.063792705535888672e-01 9.467132389545440674e-02 -3.318257629871368408e-02 -1.242619156837463379e-01 -1.540856063365936279e-01 -3.204652070999145508e-01 1.331290602684020996e-01 1.896407455205917358e-01 1.547410786151885986e-01
5.113943014293909073e-03 1.568920016288757324e-01 -2.218733727931976318e-01 -1.032090485095977783e-01 1.193903982639312744e-01 6.968207657337188721e-02 4.727758839726448059e-02 -3.835895955562591553e-01 -9.630387648940086365e-03 1.518648117780685425e-02 2.843804359436035156e-01 -2.471419721841812134e-01 1.379813849925994873e-01 -5.968706309795379639e-02 1.029247716069221497e-01 -1.417494378983974457e-02 1.948321014642715454e-01 -2.409982979297637939e-01 2.526350915431976318e-01 3.819634765386581421e-02 3.143018782138824463e-01 -1.483807563781738281e-01 1.076868399977684021e-01 -7.757030427455902100e-02 -1.178460717201232910e-01 -2.362411618232727051e-01 7.593873306177556515e-05 -3.035736978054046631e-01 -1.895499080419540405e-01 -1.735128462314605713e-01 2.063092738389968872e-01 -3.360461071133613586e-02
1.080030575394630432e-01 1.811364889144897461e-01 -4.660885334014892578e-01 2.363831922411918640e-02 1.164092272520065308e-01 8.351362496614456177e-02 -1.960892230272293091e-01 -4.722237586975097656e-02 -1.571386121213436127e-02 -9.214705228805541992e-02 1.371020376682281494e-01 5.570833757519721985e-02 1.504998505115509033e-01 2.315753884613513947e-02 5.415429547429084778e-02 2.177949994802474976e-01 2.860399186611175537e-01 -6.549788266420364380e-02 2.482264116406440735e-02 2.400034666061401367e-02 2.432007044553756714e-01 1.170350015163421631e-01 2.647014856338500977e-01 -2.662695646286010742e-01 1.080965856090188026e-03 1.079089008271694183e-02 -7.104845345020294189e-02 -6.501515209674835205e-02 4.443675279617309570e-02 -6.589966267347335815e-02 2.316825464367866516e-02 5.049467682838439941e-01
-4.780656471848487854e-02 8.229138702154159546e-02 -4.170162975788116455e-01 1.454239040613174438e-01 2.356746345758438110e-01 -3.297331184148788452e-02 -3.127669095993041992e-01 -7.375568896532058716e-02 -1.261297240853309631e-02 -1.883934289216995239e-01 1.917893737554550171e-01 3.825478628277778625e-02 1.637236326932907104e-01 -1.234226003289222717e-01 2.517046965658664703e-02 -1.749377138912677765e-02 3.945493102073669434e-01 2.783845923840999603e-02 -5.791395530104637146e-02 -1.041093766689300537e-01 1.423632651567459106e-01 -1.575882663019001484e-03 -5.564403909374959767e-05 2.004062235355377197e-01 -3.352937102317810059e-01 2.007411420345306396e-01 -3.840185701847076416e-02 -1.256892532110214233e-01 2.034599035978317261e-01 -2.165568023920059204e-01 2.994504198431968689e-02 1.699206680059432983e-01
-1.423249207437038422e-02 3.441767692565917969e-01 -2.154831737279891968e-01 -9.718392044305801392e-03 1.671430021524429321e-01 -1.796886324882507324e-01 -7.178124785423278809e-02 -1.574222147464752197e-01 -3.073525801301002502e-02 -1.322585046291351318e-01 2.085755765438079834e-01 -1.794541254639625549e-02 1.070921123027801514e-01 -5.439583659172058105e-01 -7.846119999885559082e-02 1.532986909151077271e-01 1.856793910264968872e-01 -7.666216790676116943e-02 -1.729653030633926392e-01 -6.019496545195579529e-02 1.847961544990539551e-01 -7.494551688432693481e-02 1.493371557444334030e-02 -1.569616794586181641e-01 5.528645589947700500e-02 -3.664809092879295349e-02 -4.869014024734497070e-02 1.322531551122665405e-01 -2.517727911472320557e-01 -2.090364247560501099e-01 1.962424367666244507e-01 1.923422068357467651e-01
1.497265398502349854e-01 2.512651123106479645e-02 -1.893989890813827515e-01 7.441411912441253662e-02 1.622060239315032959e-01 3.947907984256744385e-01 1.573568768799304962e-02 -3.245589137077331543e-01 4.853020608425140381e-02 -3.930456563830375671e-02 2.704231142997741699e-01 -1.242303550243377686e-01 -1.566944569349288940e-01 -1.247953400015830994e-01 -6.645494699478149414e-02 -9.839486330747604370e-02 7.100971043109893799e-02 -6.426253169775009155e-02 3.121869172900915146e-03 -2.934386134147644043e-01 2.746430039405822754e-01 2.374726682901382446e-01 1.005747988820075989e-01 -1.898193806409835815e-01 2.195862829685211182e-01 1.620192453265190125e-02 -5.625453195534646511e-04 -1.832737773656845093e-02 9.501039981842041016e-03 -2.852230072021484375e-01 1.483455002307891846e-01 -2.749094665050506592e-01
2.261084765195846558e-01 -2.157727479934692383e-01 -2.804162204265594482e-01 1.811448037624359131e-01 1.143638975918292999e-02 2.933728396892547607e-01 2.311408966779708862e-01 -9.993997216224670410e-02 -1.253077983856201172e-01 1.537629216909408569e-01 1.646274030208587646e-01 5.655767396092414856e-02 -8.450634777545928955e-03 -3.171631097793579102e-01 -2.472589164972305298e-01 7.715778797864913940e-02 -9.115402586758136749e-03 9.212683141231536865e-02 2.483830302953720093e-01 -2.217390686273574829e-01 2.022614032030105591e-01 -1.505548655986785889e-01 2.607044577598571777e-01 1.502571403980255127e-01 -1.162504330277442932e-01 1.145697850733995438e-02 3.331749886274337769e-02 2.510567009449005127e-02 1.667802035808563232e-01 7.985882461071014404e-02 2.770413458347320557e-01 6.303665041923522949e-02
1.259163171052932739e-01 1.260372400283813477e-01 -2.400302290916442871e-01 9.288102388381958008e-02 1.420449763536453247e-01 1.429058760404586792e-01 2.815909087657928467e-01 1.327689290046691895e-01 2.660464495420455933e-03 -3.988617658615112305e-01 1.220176890492439270e-01 -1.172525361180305481e-01 -6.419005244970321655e-02 -1.642603874206542969e-01 -2.233728617429733276e-01 1.427198350429534912e-01 2.884270846843719482e-01 -2.843380160629749298e-02 3.038105368614196777e-01 -1.588642895221710205e-01 2.681247591972351074e-01 2.603043019771575928e-01 -1.593233644962310791e-01 -4.648251459002494812e-02 -1.548767238855361938e-01 1.080733444541692734e-02 4.501330852508544922e-02 -1.625245064496994019e-01 -8.929988741874694824e-02 1.289955824613571167e-01 1.708998531103134155e-01 1.736794412136077881e-02
2.232369929552078247e-01 -2.598973512649536133e-01 -1.963168531656265259e-01 1.028260588645935059e-01 -2.285980246961116791e-02 5.533282458782196045e-02 4.704140126705169678e-02 6.602600216865539551e-02 1.544079780578613281e-01 9.939487278461456299e-02 1.489579528570175171e-01 -3.816195949912071228e-02 -1.059863939881324768e-01 -1.651548445224761963e-01 -1.581468880176544189e-01 -1.008255034685134888e-01 1.588151156902313232e-01 -5.755066126585006714e-02 -1.666559427976608276e-01 5.190116912126541138e-02 3.974092006683349609e-01 6.832734495401382446e-02 -1.174860894680023193e-01 7.600516080856323242e-02 -3.924111649394035339e-02 1.958567202091217041e-01 -2.248197048902511597e-01 -6.525800377130508423e-02 -2.734406292438507080e-01 -1.054160296916961670e-01 3.849215805530548096e-01 3.498045504093170166e-01
1.354396641254425049e-01 -1.154030412435531616e-01 -2.980543375015258789e-01 2.387965023517608643e-01 -2.164878323674201965e-02 -1.016849372535943985e-02 2.495537102222442627e-01 -2.907631099224090576e-01 -2.434289641678333282e-02 8.808560669422149658e-02 6.937180459499359131e-02 3.420332446694374084e-02 8.330530487000942230e-03 -1.567570269107818604e-01 -2.733480632305145264e-01 -1.125646010041236877e-01 2.200086712837219238e-01 2.944885492324829102e-01 -4.904485121369361877e-02 -2.219834029674530029e-01 2.034040838479995728e-01 7.042647153139114380e-02 9.753438830375671387e-02 2.023625522851943970e-01 -1.953443139791488647e-01 8.106856048107147217e-02 2.084724754095077515e-01 -3.089326918125152588e-01 1.083227321505546570e-01 -3.057367168366909027e-02 2.535051405429840088e-01 6.744199246168136597e-02
8.525099605321884155e-03 2.786745131015777588e-01 -1.944386959075927734e-01 2.097163200378417969e-01 1.960073411464691162e-01 1.158858686685562134e-01 -5.735094472765922546e-02 -1.789617687463760376e-01 -6.385269016027450562e-02 1.818400025367736816e-01 4.161824882030487061e-01 -7.031878083944320679e-02 -5.434206873178482056e-02 5.466962978243827820e-02 -3.228056302759796381e-04 -2.244870960712432861e-01 3.159302473068237305e-02 -1.155804321169853210e-01 1.792292594909667969e-01 -7.484518736600875854e-02 3.444413840770721436e-01 -1.554071158170700073e-01 2.424433678388595581e-01 -1.299831122159957886e-01 -7.379153370857238770e-02 -2.654763162136077881e-01 -1.467588394880294800e-01 -2.887903153896331787e-01 4.766761884093284607e-02 -1.139133498072624207e-01 1.220056638121604919e-01 1.189743913710117340e-02
7.768029719591140747e-02 2.904317080974578857e-01 -3.694431185722351074e-01 1.204731911420822144e-01 1.004096120595932007e-01 -3.462760150432586670e-02 -2.942958287894725800e-02 -1.102794185280799866e-01 -1.798940449953079224e-01 -2.597420709207653999e-03 1.172764375805854797e-01 9.569886326789855957e-02 2.052884995937347412e-01 -3.935813009738922119e-01 -1.617399603128433228e-01 9.228999167680740356e-02 -6.227391213178634644e-02 1.530498117208480835e-01 1.396759748458862305e-01 7.592397183179855347e-02 1.841305941343307495e-01 2.198617309331893921e-01 1.340184658765792847e-01 3.805323541164398193e-01 9.062243998050689697e-02 -8.932131528854370117e-02 -1.215639710426330566e-02 -1.397760957479476929e-01 1.863699406385421753e-01 -2.074824124574661255e-01 8.104850351810455322e-02 1.717098653316497803e-01
-6.825229525566101074e-02 -9.164109081029891968e-02 -2.821724414825439453e-01 3.773207366466522217e-01 1.816213130950927734e-01 -1.869224198162555695e-02 2.990055270493030548e-02 -2.613188624382019043e-01 1.516762673854827881e-01 -8.101322455331683159e-04 5.014129281044006348e-01 2.098387926816940308e-01 1.179252564907073975e-01 -2.346244603395462036e-01 -1.364769041538238525e-02 -1.522389650344848633e-01 8.594073355197906494e-02 1.753337681293487549e-01 1.062721461057662964e-01 9.232416003942489624e-02 3.456122055649757385e-02 -9.850795567035675049e-02 1.216129306703805923e-02 -5.105849727988243103e-02 -1.281057447195053101e-01 1.970741450786590576e-01 9.395609050989151001e-02 1.442173421382904053e-01 5.974618718028068542e-02 -2.942418754100799561e-01 5.919244885444641113e-02 -3.920391574501991272e-02
2.700238823890686035e-01 3.340965136885643005e-02 -2.371719181537628174e-01 1.214193105697631836e-01 1.991179138422012329e-01 3.155365586280822754e-01 1.293113827705383301e-01 2.480382770299911499e-01 -7.979235053062438965e-02 -1.339781880378723145e-01 2.160089313983917236e-01 -9.891536831855773926e-02 2.630553245544433594e-01 -1.941237896680831909e-01 6.291129626333713531e-03 -5.200196057558059692e-02 1.969566196203231812e-01 2.094582095742225647e-02 1.146772205829620361e-01 -3.715510070323944092e-01 1.579595208168029785e-01 1.825224161148071289e-01 1.044636592268943787e-01 -1.025166288018226624e-01 -2.971871495246887207e-01 1.900915056467056274e-01 -1.089075952768325806e-02 -7.175753265619277954e-02 -2.152820117771625519e-02 1.119399368762969971e-01 1.435263901948928833e-01 1.170420125126838684e-01
1.870046555995941162e-01 -3.534823190420866013e-03 -3.682510852813720703e-01 2.358541339635848999e-01 1.093115732073783875e-01 -2.339437305927276611e-01 -2.011606656014919281e-02 -1.582667082548141479e-01 1.065734550356864929e-01 -1.751828193664550781e-01 4.047111272811889648e-01 3.569872304797172546e-02 1.464451551437377930e-01 -1.362465322017669678e-01 1.762360632419586182e-01 1.994855999946594238e-01 -4.143465310335159302e-02 2.957214117050170898e-01 -9.828638285398483276e-02 -4.698999226093292236e-02 2.725349068641662598e-01 -8.823454380035400391e-02 1.557154506444931030e-01 -1.192368492484092712e-01 -1.813626885414123535e-01 5.432949215173721313e-02 -1.930288821458816528e-01 2.250555902719497681e-01 -5.356217548251152039e-02 -9.560257941484451294e-02 7.866401970386505127e-02 -1.268897484987974167e-02
3.918739855289459229e-01 3.254244923591613770e-01 -9.477954357862472534e-02 3.764574527740478516e-01 -1.287441104650497437e-01 1.068161949515342712e-01 -2.295687347650527954e-01 9.288568049669265747e-02 -7.066961377859115601e-02 1.607332378625869751e-02 2.284576445817947388e-01 9.112262725830078125e-02 -1.413106918334960938e-02 -1.458766907453536987e-01 7.132256776094436646e-02 -1.149238422513008118e-01 6.585356593132019043e-02 1.723012775182723999e-01 6.839501112699508667e-02 -3.250606060028076172e-01 -5.122216045856475830e-02 8.084559813141822815e-03 1.957460194826126099e-01 4.177868366241455078e-02 -2.638248205184936523e-01 -3.216617926955223083e-02 2.584256231784820557e-01 7.184766232967376709e-02 -1.641340404748916626e-01 7.294980436563491821e-02 1.118669211864471436e-01 1.432325839996337891e-01
3.144450485706329346e-02 -1.610618978738784790e-01 -4.077291488647460938e-01 3.086703121662139893e-01 -4.029482230544090271e-02 1.437559723854064941e-01 -1.540715098381042480e-01 -1.177306622266769409e-01 -7.755819708108901978e-02 -9.123972803354263306e-02 1.924794018268585205e-01 2.632394246757030487e-02 2.974559664726257324e-01 -1.397501975297927856e-01 -2.861999720335006714e-02 -1.999436467885971069e-01 -4.582215473055839539e-02 7.240035384893417358e-02 1.274971961975097656e-01 -2.300709187984466553e-01 2.805420458316802979e-01 1.027536317706108093e-01 7.252976763993501663e-03 3.168087303638458252e-01 -2.027292251586914062e-01 -6.720456480979919434e-02 -2.705036699771881104e-01 1.208906527608633041e-02 -2.408217340707778931e-01 -4.625196754932403564e-02 1.513625029474496841e-02 7.255513221025466919e-02
2.419876158237457275e-01 -1.260414123535156250e-01 -1.176654994487762451e-01 1.137905120849609375e-01 2.714583575725555420e-01 4.924457520246505737e-02 1.931433975696563721e-01 7.561117527075111866e-04 9.466792456805706024e-03 5.316066741943359375e-02 1.529018133878707886e-01 1.724718660116195679e-01 1.098133251070976257e-01 -5.598496645689010620e-02 -1.691506803035736084e-01 -6.911229342222213745e-02 3.514159023761749268e-01 -3.648977577686309814e-01 -6.890404224395751953e-02 -1.064302325248718262e-01 6.585517525672912598e-02 2.419625669717788696e-01 2.173149436712265015e-01 4.820030182600021362e-02 -2.719887495040893555e-01 8.850820362567901611e-03 -2.066262066364288330e-01 -9.683527052402496338e-02 -3.053118586540222168e-01 -7.227882742881774902e-02 2.647885680198669434e-01 -2.981524914503097534e-02
4.960365593433380127e-02 2.040067166090011597e-01 -4.258727133274078369e-01 -3.188463300466537476e-02 1.343947052955627441e-01 1.520702093839645386e-01 -1.633756160736083984e-01 4.465213418006896973e-02 -5.467882752418518066e-02 -5.848820880055427551e-02 -4.668913036584854126e-02 3.126446604728698730e-01 -5.485057830810546875e-02 -1.964405737817287445e-02 -6.366796791553497314e-02 -2.167422771453857422e-01 7.658111304044723511e-02 4.703162983059883118e-02 3.867338597774505615e-02 -2.811934947967529297e-01 1.076999455690383911e-01 1.633281260728836060e-01 -1.824791580438613892e-01 -1.483837664127349854e-01 -4.543109238147735596e-01 1.059167236089706421e-01 1.516021341085433960e-01 -1.001838743686676025e-01 -1.751922816038131714e-01 -7.742975652217864990e-02 2.563183307647705078e-01 8.743046969175338745e-02
1.355173438787460327e-01 -7.146684080362319946e-02 -3.802601397037506104e-01 1.043399199843406677e-01 -8.158568292856216431e-02 1.895235031843185425e-01 3.378447294235229492e-01 -2.293519228696823120e-01 -5.859431996941566467e-02 1.659514904022216797e-01 8.604229986667633057e-02 -3.475850820541381836e-02 4.148050025105476379e-02 -1.180847138166427612e-01 -3.454284369945526123e-01 -2.176868617534637451e-01 1.971397250890731812e-01 3.180864751338958740e-01 -1.981189008802175522e-03 -9.945583343505859375e-02 2.043691873550415039e-01 7.891025394201278687e-02 2.223717272281646729e-01 1.376559138298034668e-01 -3.720431029796600342e-02 3.484283806756138802e-03 1.698061078786849976e-01 -2.102051824331283569e-01 7.203157246112823486e-02 1.534213777631521225e-02 2.040959000587463379e-01 4.407198354601860046e-02
1.950363963842391968e-01 -1.550138443708419800e-01 -1.520007252693176270e-01 2.507711648941040039e-01 2.270507365465164185e-01 -7.711338996887207031e-02 5.996764078736305237e-02 4.074829444289207458e-02 2.110165357589721680e-02 7.495841383934020996e-02 2.235482484102249146e-01 1.845606416463851929e-01 -7.566827535629272461e-02 -5.324359983205795288e-02 -1.343906521797180176e-01 -1.643676161766052246e-01 3.407377004623413086e-01 -2.843008041381835938e-01 -1.779977418482303619e-02 -6.407070159912109375e-02 6.663777679204940796e-02 2.613875269889831543e-01 5.730046890676021576e-03 -5.397302284836769104e-02 -3.480166196823120117e-01 -1.290320456027984619e-01 -1.369211226701736450e-01 -1.759613305330276489e-01 -3.178811669349670410e-01 -2.128174155950546265e-02 2.642574906349182129e-01 -9.786906093358993530e-02
-5.455366894602775574e-02 6.862775236368179321e-02 -2.540808618068695068e-01 8.982955664396286011e-02 1.985977292060852051e-01 2.291239202022552490e-01 1.055420935153961182e-01 -1.572372913360595703e-01 2.266529798507690430e-01 -9.904325008392333984e-02 2.118594795465469360e-01 -1.512584686279296875e-01 -2.665680348873138428e-01 1.207656040787696838e-02 5.916526913642883301e-02 -5.697726085782051086e-02 -6.195063889026641846e-02 -9.771797060966491699e-02 5.852300673723220825e-02 -9.251181781291961670e-02 3.493837416172027588e-01 -3.287007510662078857e-01 4.615325480699539185e-02 9.355603158473968506e-02 -1.706383973360061646e-01 -2.245019972324371338e-01 -1.427159905433654785e-01 -3.550414741039276123e-01 -2.559904195368289948e-02 -1.341137737035751343e-01 2.231058925390243530e-01 1.557733565568923950e-01
2.377293854951858521e-01 9.337705373764038086e-02 -1.138401702046394348e-01 -3.851529583334922791e-02 9.011366404592990875e-03 1.575531996786594391e-02 -1.462045311927795410e-01 -7.966580986976623535e-02 2.611997127532958984e-01 1.735759377479553223e-01 1.916053742170333862e-01 -1.066557690501213074e-02 2.697580754756927490e-01 -8.299978822469711304e-02 -3.756078705191612244e-02 -2.123345807194709778e-02 1.896842569112777710e-01 -2.798816859722137451e-01 8.998144418001174927e-02 -3.110240399837493896e-01 2.146670818328857422e-01 7.832514494657516479e-02 2.705021500587463379e-01 2.470216602087020874e-01 -1.976294368505477905e-01 1.490893661975860596e-01 -5.179223418235778809e-02 5.411864072084426880e-02 -2.109725326299667358e-01 3.989021852612495422e-02 3.582896888256072998e-01 1.692559272050857544e-01
1.180420964956283569e-01 7.992341369390487671e-02 -2.501798570156097412e-01 1.326092183589935303e-01 -6.096683442592620850e-02 7.227572798728942871e-02 2.702197991311550140e-02 -2.688046991825103760e-01 -1.042161509394645691e-01 2.907424047589302063e-02 1.648023724555969238e-01 1.867063492536544800e-01 4.120111837983131409e-02 -1.202199533581733704e-01 -9.079647809267044067e-02 1.533436179161071777e-01 -9.305868879891932011e-04 2.314856946468353271e-01 -1.555091738700866699e-01 -2.600693702697753906e-01 2.732380032539367676e-01 5.042770504951477051e-02 -8.885020017623901367e-02 2.164489775896072388e-01 -4.508431851863861084e-01 -3.865556418895721436e-01 4.843664169311523438e-02 -5.941254645586013794e-02 -2.031953483819961548e-01 6.196246296167373657e-02 9.959725290536880493e-02 7.058326900005340576e-02
1.430447399616241455e-01 3.136347830295562744e-01 -2.004007250070571899e-01 3.006461262702941895e-01 -1.659799665212631226e-01 -2.678253352642059326e-01 6.803565472364425659e-02 -5.693845823407173157e-02 2.185086011886596680e-01 -2.449156194925308228e-01 3.948219716548919678e-01 1.929361745715141296e-02 5.554643273353576660e-02 -9.958636760711669922e-02 -1.835083663463592529e-01 8.458717912435531616e-02 6.039976701140403748e-02 1.522048115730285645e-01 -2.690101563930511475e-01 -5.465318635106086731e-02 3.576239943504333496e-02 2.106436491012573242e-01 -2.038830965757369995e-01 -9.710719459690153599e-04 -2.126847654581069946e-01 1.925763301551342010e-02 4.748332500457763672e-02 -1.069870814681053162e-01 -1.797989010810852051e-01 -4.051800444722175598e-02 1.955059915781021118e-01 6.904794275760650635e-02
2.854391038417816162e-01 3.350577503442764282e-02 -2.485203593969345093e-01 3.229211270809173584e-02 5.893681570887565613e-02 -2.007174044847488403e-01 -4.181113466620445251e-02 -7.295558601617813110e-02 6.321432441473007202e-02 -1.140363439917564392e-01 4.286282658576965332e-01 -1.033723503351211548e-01 -1.645341366529464722e-01 -2.669573128223419189e-01 -1.740285605192184448e-01 3.090149760246276855e-01 -1.539886593818664551e-01 4.513986408710479736e-02 -8.890412747859954834e-02 -2.943231761455535889e-01 1.602870821952819824e-01 2.849652469158172607e-01 -1.789012104272842407e-01 1.830410212278366089e-01 9.779909998178482056e-02 -4.972170665860176086e-02 -7.338840514421463013e-02 -9.308247268199920654e-02 -2.361212484538555145e-02 -4.864515364170074463e-02 2.151166945695877075e-01 1.642172224819660187e-02
1.288374811410903931e-01 2.656471170485019684e-02 -5.189604759216308594e-01 1.518616676330566406e-01 -2.102638930082321167e-01 1.178469415754079819e-02 1.716975271701812744e-01 -4.087358415126800537e-01 -4.297896102070808411e-02 2.063726931810379028e-01 2.561972849071025848e-02 -2.312718145549297333e-02 -7.027337700128555298e-02 -9.594143182039260864e-02 -1.753720939159393311e-01 1.992851346731185913e-01 3.172785788774490356e-02 4.623415693640708923e-02 6.949013471603393555e-02 -1.114581525325775146e-01 1.790750622749328613e-01 8.011504262685775757e-02 2.077088356018066406e-01 2.876140475273132324e-01 -1.923943758010864258e-01 -1.515597403049468994e-01 1.117800325155258179e-01 -1.902766078710556030e-01 1.929870247840881348e-02 -4.333832859992980957e-02 3.415032476186752319e-02 -1.494233608245849609e-01
1.940090954303741455e-01 6.838890910148620605e-02 -4.289511442184448242e-01 -5.196962133049964905e-02 8.541780710220336914e-02 -3.655329579487442970e-03 4.312078282237052917e-02 1.071062590926885605e-02 -7.848379015922546387e-02 2.582296431064605713e-01 3.146406114101409912e-01 -1.261713635176420212e-02 1.310547739267349243e-01 -2.754829525947570801e-01 -1.621396690607070923e-01 1.661935746669769287e-01 4.245185758918523788e-03 1.056542322039604187e-01 3.075557649135589600e-01 -2.389084100723266602e-01 -4.316727444529533386e-02 1.947058886289596558e-01 -2.019903808832168579e-01 -1.952947825193405151e-01 8.840014226734638214e-03 7.207171618938446045e-02 -2.001183182001113892e-01 8.959118276834487915e-02 -2.074316442012786865e-01 -1.970724463462829590e-01 1.437300294637680054e-01 7.273919135332107544e-02
-1.049096230417490005e-02 5.296285450458526611e-02 -3.369589447975158691e-01 1.824030280113220215e-01 1.333439499139785767e-01 4.294592440128326416e-01 -9.882561117410659790e-02 1.361440867185592651e-01 -2.035064548254013062e-01 -8.326797932386398315e-02 1.999310702085494995e-01 1.500564068555831909e-01 -9.856651723384857178e-02 -1.960214413702487946e-02 -7.909028232097625732e-02 1.685133129358291626e-01 -1.353166252374649048e-01 8.647699654102325439e-02 -1.391267478466033936e-01 -1.975220628082752228e-02 3.721648752689361572e-01 -2.285064756870269775e-02 1.083856727927923203e-02 -9.341698139905929565e-02 -9.651961177587509155e-02 2.411080524325370789e-02 -2.460960447788238525e-01 9.461308270692825317e-02 -1.934217214584350586e-01 6.973356753587722778e-02 3.673771023750305176e-01 -1.187628954648971558e-01
-1.853471994400024414e-02 -1.216707602143287659e-01 -3.920472562313079834e-01 9.493194520473480225e-02 2.523639798164367676e-01 3.572442829608917236e-01 1.189140528440475464e-01 8.288025110960006714e-02 -9.852604568004608154e-02 -1.749478429555892944e-01 2.375768125057220459e-01 -1.717864423990249634e-01 -8.596454747021198273e-03 -7.736310362815856934e-02 -3.853435441851615906e-02 -7.865647971630096436e-02 6.677948683500289917e-02 -3.970074281096458435e-02 2.720966041088104248e-01 -1.630051434040069580e-01 3.646561205387115479e-01 1.710254512727260590e-02 9.575066505931317806e-04 2.021946758031845093e-02 5.091635882854461670e-02 -2.068930268287658691e-01 -2.760113775730133057e-01 -5.305394157767295837e-02 -2.265330255031585693e-01 -4.156468436121940613e-02 1.251244992017745972e-01 -1.908046603202819824e-01
8.390883356332778931e-02 3.123947679996490479e-01 -3.049818277359008789e-01 -5.066945403814315796e-02 2.373700141906738281e-01 -1.422281563282012939e-01 6.210878491401672363e-02 -1.539603471755981445e-01 -3.084075823426246643e-02 -3.227710723876953125e-02 2.948095500469207764e-01 1.504541933536529541e-01 -4.074547067284584045e-02 -3.862624466419219971e-01 4.396885260939598083e-02 1.013960465788841248e-01 -4.555982351303100586e-02 -3.373067080974578857e-02 -1.923209726810455322e-01 -1.711487770080566406e-01 1.479077786207199097e-01 -2.376807667315006256e-02 1.530666202306747437e-01 -3.415322005748748779e-01 6.524302065372467041e-02 4.458770155906677246e-02 -5.222782120108604431e-02 1.011400222778320312e-01 -3.009057044982910156e-01 -1.387474387884140015e-01 1.874401867389678955e-01 1.577938944101333618e-01
-8.670566976070404053e-02 1.464016586542129517e-01 -2.264501750469207764e-01 3.365642428398132324e-01 3.465526700019836426e-01 2.750156521797180176e-01 1.596792340278625488e-01 -1.786624342203140259e-01 1.025254726409912109e-01 -1.569633036851882935e-01 1.900429725646972656e-01 -1.120512560009956360e-01 1.180846840143203735e-01 -2.671699225902557373e-01 7.771996408700942993e-02 6.249701138585805893e-03 1.486751288175582886e-01 1.468886733055114746e-01 2.077435404062271118e-01 -2.083477824926376343e-01 2.130762189626693726e-01 1.775243282318115234e-01 -1.593371033668518066e-01 5.785568058490753174e-02 -5.841573327779769897e-02 -2.834686934947967529e-01 -2.300927788019180298e-02 1.303260773420333862e-01 1.093719154596328735e-01 1.118955165147781372e-01 1.200451701879501343e-01 4.523196071386337280e-02
2.237719446420669556e-01 1.229485645890235901e-01 -4.641976207494735718e-02 2.571405470371246338e-01 1.180914789438247681e-02 7.438506931066513062e-02 -4.931534081697463989e-02 4.948839545249938965e-02 -1.012858562171459198e-02 -3.565123975276947021e-01 2.389748990535736084e-01 1.231010854244232178e-01 -1.633579730987548828e-01 2.070506289601325989e-02 -3.885191977024078369e-01 -5.138331651687622070e-02 1.751834005117416382e-01 -2.509066648781299591e-02 1.853870004415512085e-01 -1.079502999782562256e-01 2.971254885196685791e-01 8.276929706335067749e-02 2.131469547748565674e-02 -4.417053610086441040e-02 1.180752217769622803e-01 -1.507381051778793335e-01 4.202089086174964905e-02 1.061779335141181946e-01 -6.076599657535552979e-02 -2.399648427963256836e-01 3.004715740680694580e-01 3.157046735286712646e-01
-1.681342124938964844e-01 -1.382014341652393341e-02 -3.628394603729248047e-01 5.726985633373260498e-02 2.556248754262924194e-02 2.578436136245727539e-01 4.425773024559020996e-02 -1.554863601922988892e-01 -1.250701490789651871e-02 -1.197056472301483154e-01 2.318013906478881836e-01 -3.571875989437103271e-01 -1.122441887855529785e-01 -5.796548351645469666e-02 1.571468263864517212e-02 -6.747519969940185547e-02 -1.296238973736763000e-02 -4.667172953486442566e-02 6.845029443502426147e-02 -1.522717028856277466e-01 1.718873381614685059e-01 -4.935995489358901978e-02 8.609478175640106201e-02 -2.738892734050750732e-01 -3.094286322593688965e-01 -3.495047986507415771e-01 2.049877308309078217e-02 -9.447158873081207275e-02 -2.138740420341491699e-01 -3.725752234458923340e-02 3.227153420448303223e-01 -6.024124845862388611e-02
-1.211076602339744568e-01 -2.470898441970348358e-02 -3.059618473052978516e-01 1.218931451439857483e-01 -2.388935722410678864e-02 8.207505941390991211e-02 -4.233938455581665039e-01 -1.679352074861526489e-01 -1.583522371947765350e-02 -1.019615009427070618e-01 3.972699642181396484e-01 1.002488955855369568e-01 1.786082983016967773e-02 -8.491034060716629028e-02 -9.331265091896057129e-02 -8.473151177167892456e-02 3.086051940917968750e-01 2.660754323005676270e-01 2.070570439100265503e-01 -1.493012756109237671e-01 -3.810285404324531555e-02 1.037672311067581177e-01 -1.457198262214660645e-01 -5.864374339580535889e-02 -2.965698838233947754e-01 2.212234735488891602e-01 -5.372969433665275574e-02 -4.083948209881782532e-02 -1.106305513530969620e-02 -1.865799129009246826e-01 1.218448877334594727e-01 -1.503524836152791977e-02
5.610765516757965088e-02 2.732718586921691895e-01 -1.150060296058654785e-01 1.408622264862060547e-01 1.933001279830932617e-01 3.503720164299011230e-01 -1.932114013470709324e-03 4.955241456627845764e-02 1.597578823566436768e-01 8.475911617279052734e-02 1.858929097652435303e-01 -1.153330802917480469e-01 3.435659408569335938e-01 -8.010106533765792847e-02 -3.832454979419708252e-01 4.387853667140007019e-02 4.681821167469024658e-02 2.328362315893173218e-01 1.506552994251251221e-01 1.550891203805804253e-03 1.711298823356628418e-01 -1.013007089495658875e-01 2.228231728076934814e-01 -4.341853410005569458e-02 5.760689452290534973e-02 3.742581978440284729e-02 -1.191961616277694702e-01 -8.780549466609954834e-02 2.394738197326660156e-01 6.779785454273223877e-02 3.047257661819458008e-01 1.451728641986846924e-01
1.906987130641937256e-01 1.301978081464767456e-01 -2.589601874351501465e-01 1.396829262375831604e-02 -4.756516776978969574e-03 4.658340513706207275e-01 -2.209741473197937012e-01 -9.753622859716415405e-02 -1.863716542720794678e-01 -6.409486383199691772e-02 1.374408006668090820e-01 -1.503199934959411621e-01 -3.223080933094024658e-02 2.875265665352344513e-02 -3.178306221961975098e-01 -1.178588792681694031e-01 1.028538197278976440e-01 -2.457431145012378693e-02 2.645351886749267578e-01 2.301647560670971870e-03 1.314435601234436035e-01 1.983462274074554443e-01 3.663712739944458008e-02 -2.166574001312255859e-01 -2.872061356902122498e-02 -1.850922033190727234e-02 -5.491898581385612488e-02 -4.113717004656791687e-02 2.897838950157165527e-01 -2.296056151390075684e-01 2.360294908285140991e-01 1.503708511590957642e-01
-1.492118388414382935e-01 3.473441898822784424e-01 -4.167203903198242188e-01 1.785840243101119995e-01 4.441540315747261047e-02 -1.094283610582351685e-01 1.160104647278785706e-01 -4.121710062026977539e-01 1.827826350927352905e-01 -1.517774015665054321e-01 2.861491739749908447e-01 -1.541223824024200439e-01 2.237806655466556549e-02 -4.021283984184265137e-02 -2.887527048587799072e-01 -7.088261842727661133e-02 2.265524864196777344e-02 -1.514784991741180420e-01 1.202991753816604614e-01 -1.391444951295852661e-01 -1.526552736759185791e-01 -5.902913957834243774e-02 7.128611952066421509e-02 1.204604506492614746e-01 -2.256702929735183716e-01 1.032687202095985413e-01 -9.075387567281723022e-02 -2.869515679776668549e-02 -6.131198629736900330e-02 1.340409964323043823e-01 -3.913968801498413086e-03 7.471698522567749023e-02
6.328046321868896484e-03 -1.498029232025146484e-01 -1.263378560543060303e-01 3.567927330732345581e-02 2.711654603481292725e-01 -1.367004215717315674e-01 -1.554306596517562866e-01 -1.490113325417041779e-02 2.828088104724884033e-01 5.406870692968368530e-02 3.671976029872894287e-01 8.025187253952026367e-02 -1.285717450082302094e-02 -1.227492392063140869e-01 -1.544423401355743408e-01 2.077442035079002380e-02 1.530232727527618408e-01 -1.856819838285446167e-01 1.474587917327880859e-01 -2.652030587196350098e-01 1.031462997198104858e-01 -2.175823785364627838e-02 -6.783657521009445190e-02 2.481465637683868408e-01 -9.667869657278060913e-02 2.050371766090393066e-01 1.150500774383544922e-01 1.013934612274169922e-03 -1.138983070850372314e-01 -2.946365773677825928e-01 3.937879502773284912e-01 1.823512613773345947e-01
9.818368405103683472e-02 -3.096807282418012619e-03 -4.543758332729339600e-01 2.763526737689971924e-01 -4.304770752787590027e-02 2.489068359136581421e-02 3.738505542278289795e-01 -1.679431647062301636e-01 -8.464567363262176514e-02 3.009914457798004150e-01 7.044513523578643799e-02 -1.860061474144458771e-02 3.250765800476074219e-02 -1.555210053920745850e-01 -2.062342315912246704e-01 -2.257217168807983398e-01 2.209811210632324219e-01 4.542004317045211792e-02 1.170240566134452820e-01 -3.794062137603759766e-02 1.966696381568908691e-01 3.084272518754005432e-02 6.911404430866241455e-02 1.991706043481826782e-01 -8.254833519458770752e-02 -1.005190704017877579e-02 2.593343853950500488e-01 -1.889552175998687744e-01 -8.964874595403671265e-02 -1.431724578142166138e-01 1.233099028468132019e-01 1.075410321354866028e-01
-8.753415942192077637e-02 1.614153087139129639e-01 -2.767490148544311523e-01 3.072305321693420410e-01 3.199729621410369873e-01 2.267995625734329224e-01 1.249336898326873779e-01 -2.111084759235382080e-02 -1.312506496906280518e-01 -2.218874096870422363e-01 2.207119315862655640e-01 9.502206742763519287e-02 -9.656198322772979736e-03 -1.480383723974227905e-01 -9.242919087409973145e-02 -4.370239377021789551e-02 1.402818858623504639e-01 -1.142988353967666626e-02 -7.806465029716491699e-02 -1.278166770935058594e-01 1.636384725570678711e-01 2.548101246356964111e-01 1.252732723951339722e-01 -1.262889951467514038e-01 8.918678760528564453e-02 2.613370716571807861e-01 1.616584658622741699e-01 1.047400012612342834e-01 -9.885399788618087769e-02 -2.665968835353851318e-01 2.994548380374908447e-01 -1.389198452234268188e-01
3.680754303932189941e-01 2.647885307669639587e-02 -2.505254447460174561e-01 -6.275145709514617920e-02 3.070895075798034668e-01 6.939154863357543945e-02 1.034090518951416016e-01 -2.601745724678039551e-01 9.589590132236480713e-02 -8.720028400421142578e-02 -1.031405627727508545e-01 -2.766090817749500275e-02 -4.293672740459442139e-03 8.256889134645462036e-02 5.260558053851127625e-02 8.817293494939804077e-02 1.001965627074241638e-01 2.219846546649932861e-01 2.238599583506584167e-02 1.692576408386230469e-01 1.622393280267715454e-01 3.685583174228668213e-02 1.355848927050828934e-02 1.026141345500946045e-01 -2.210700511932373047e-01 -2.029799371957778931e-01 1.182149872183799744e-01 -1.526530385017395020e-01 -6.363565474748611450e-02 -2.548470497131347656e-01 3.962005972862243652e-01 3.063545823097229004e-01
2.046248465776443481e-01 1.580760776996612549e-01 -2.139125019311904907e-01 1.359083354473114014e-01 -9.763894602656364441e-03 -1.102186813950538635e-01 2.401664666831493378e-02 1.137166097760200500e-01 1.450293958187103271e-01 7.226919382810592651e-02 3.238548636436462402e-01 4.533536732196807861e-02 6.043794378638267517e-02 -1.647131592035293579e-01 -4.825760424137115479e-02 3.727003633975982666e-01 1.319625079631805420e-01 1.593387424945831299e-01 1.463032066822052002e-01 -2.364391535520553589e-01 -1.610763669013977051e-01 9.079656749963760376e-02 -1.549163907766342163e-01 1.744826287031173706e-01 -2.537945508956909180e-01 9.548806399106979370e-02 -4.363343585282564163e-03 -2.608228027820587158e-01 -1.100671440362930298e-01 -2.436215281486511230e-01 3.407197892665863037e-01 -8.415703661739826202e-03
-2.175918221473693848e-01 1.048908829689025879e-01 -2.070875018835067749e-01 1.525015234947204590e-01 -7.261811941862106323e-02 2.153608202934265137e-01 1.611301153898239136e-01 -2.050770670175552368e-01 -2.161886729300022125e-02 -1.249669939279556274e-01 2.693317830562591553e-01 -1.087749749422073364e-01 -1.516443043947219849e-01 -1.119850203394889832e-02 -7.432089000940322876e-02 -2.197764813899993896e-01 4.204140231013298035e-02 -2.010556459426879883e-01 1.366616636514663696e-01 -2.653862833976745605e-01 2.928108274936676025e-01 -2.891335487365722656e-01 -4.002455621957778931e-02 -1.174928620457649231e-01 -4.029546678066253662e-02 2.032824791967868805e-03 -1.588526368141174316e-01 -2.577972412109375000e-01 1.007366552948951721e-01 -1.979287266731262207e-01 3.083890378475189209e-01 1.569882929325103760e-01
3.270015120506286621e-01 -1.984418034553527832e-01 -2.431408166885375977e-01 1.958872377872467041e-01 1.450532674789428711e-01 -1.184439659118652344e-01 1.594532579183578491e-01 9.030518680810928345e-02 1.603490114212036133e-01 -1.611182093620300293e-01 2.983545362949371338e-01 -2.098057791590690613e-02 -1.336322277784347534e-01 -2.004540562629699707e-01 -3.706468641757965088e-01 -3.194433078169822693e-02 1.207869648933410645e-01 -1.271517127752304077e-01 -3.067307732999324799e-02 -4.342092201113700867e-02 2.942031621932983398e-01 -6.834265589714050293e-02 -2.139150723814964294e-02 3.129335492849349976e-02 -2.955035865306854248e-01 1.733373999595642090e-01 -3.709210082888603210e-02 -2.291592657566070557e-01 -9.433072991669178009e-03 1.233741566538810730e-01 1.505569219589233398e-01 1.204340904951095581e-01
-1.081820055842399597e-01 -4.040297586470842361e-03 -1.484171599149703979e-01 9.769676253199577332e-03 1.074323803186416626e-01 -1.981491409242153168e-02 1.343687325716018677e-01 -2.156190574169158936e-01 2.602348849177360535e-02 9.123180061578750610e-02 1.629501730203628540e-01 -9.697507321834564209e-02 -1.571857929229736328e-01 -2.784983813762664795e-01 -2.242033779621124268e-01 2.230933904647827148e-01 1.396482139825820923e-01 2.207799851894378662e-01 1.105814948678016663e-01 -6.599318981170654297e-02 2.432679384946823120e-01 1.696244031190872192e-01 1.077720802277326584e-02 3.513054251670837402e-01 -9.804511070251464844e-02 -1.120692566037178040e-01 3.632763028144836426e-01 -1.179957836866378784e-01 -7.518613710999488831e-04 -3.458266258239746094e-01 1.978031694889068604e-01 1.389690488576889038e-01
5.800563097000122070e-02 2.823740839958190918e-01 -1.438255757093429565e-01 2.588276565074920654e-01 1.760657131671905518e-01 1.445021182298660278e-01 2.394771203398704529e-02 -2.194656729698181152e-01 -1.334322243928909302e-01 1.403506565839052200e-02 4.251253902912139893e-01 -9.784348309040069580e-02 -4.998144879937171936e-02 1.606332510709762573e-01 6.044229958206415176e-03 -1.853669732809066772e-01 -6.231445074081420898e-02 -1.199527159333229065e-01 8.811483532190322876e-02 8.567480742931365967e-02 8.145494014024734497e-02 1.275813281536102295e-01 1.566018462181091309e-01 -1.427347809076309204e-01 -4.920721799135208130e-02 -1.964270174503326416e-01 8.117469400167465210e-02 -3.806747794151306152e-01 8.913077414035797119e-02 -1.151270270347595215e-01 3.752646446228027344e-01 4.340780898928642273e-02
7.348660379648208618e-02 2.917696237564086914e-01 -4.608787000179290771e-01 1.946518123149871826e-01 -1.420765519142150879e-01 3.939066082239151001e-02 -2.628085613250732422e-01 -3.587475419044494629e-02 -1.000798568129539490e-01 -6.418241560459136963e-02 1.894744038581848145e-01 1.645931750535964966e-01 2.150463461875915527e-01 -8.588425070047378540e-02 -2.077328115701675415e-01 -1.028796657919883728e-01 -4.903466627001762390e-02 1.578182429075241089e-01 -6.922113150358200073e-02 -1.019820421934127808e-01 -9.134665876626968384e-02 9.491439908742904663e-02 -1.557082384824752808e-01 -2.375780493021011353e-01 5.265825893729925156e-03 1.025660634040832520e-01 4.454792663455009460e-02 -2.790774405002593994e-01 4.814851656556129456e-02 -2.812871336936950684e-01 2.323363423347473145e-01 1.273285448551177979e-01
7.050689309835433960e-02 6.008974835276603699e-02 -3.257840573787689209e-01 8.612929284572601318e-02 -5.304696783423423767e-02 -6.761113554239273071e-02 -1.520450692623853683e-02 -8.521838486194610596e-02 -2.097139060497283936e-01 -6.121813133358955383e-02 2.061548531055450439e-01 -1.190183125436306000e-02 1.723070144653320312e-01 -3.616367876529693604e-01 -2.486477941274642944e-01 -4.895349964499473572e-02 4.798443615436553955e-02 -9.131722152233123779e-02 1.002613157033920288e-01 1.961619853973388672e-01 3.277720808982849121e-01 1.976027786731719971e-01 6.584468763321638107e-03 3.466114401817321777e-01 -1.798946708440780640e-01 -4.712452739477157593e-02 9.869695454835891724e-02 -1.131156235933303833e-01 2.283333837985992432e-01 -2.203256189823150635e-01 6.750982254743576050e-02 2.443974018096923828e-01
1.134689375758171082e-01 1.614096760749816895e-01 -3.326655924320220947e-02 7.610324770212173462e-02 2.574333548545837402e-01 3.196415305137634277e-01 9.013342857360839844e-02 -2.206421196460723877e-01 7.623704522848129272e-02 -3.680107593536376953e-01 2.126224786043167114e-01 -1.493346877396106720e-03 3.065261803567409515e-02 -1.388394832611083984e-01 -1.765101701021194458e-01 -4.029104113578796387e-02 1.424319446086883545e-01 7.307295501232147217e-02 -1.268416494131088257e-01 -2.775919139385223389e-01 -7.518215104937553406e-03 3.928868174552917480e-01 1.807231754064559937e-01 1.003757342696189880e-01 3.766325116157531738e-02 1.354264765977859497e-01 2.008381932973861694e-01 -2.754944376647472382e-02 -5.891188234090805054e-02 -5.649115890264511108e-02 2.697405815124511719e-01 -1.824094802141189575e-01
1.657525002956390381e-01 3.672863841056823730e-01 -1.221492141485214233e-01 1.472477167844772339e-01 2.431633025407791138e-01 1.249221712350845337e-01 -3.877389803528785706e-02 -1.516271978616714478e-01 -9.708465635776519775e-02 5.709218233823776245e-02 3.629836142063140869e-01 -1.803153455257415771e-01 5.365168675780296326e-02 5.943155661225318909e-02 1.158804818987846375e-01 -1.283061206340789795e-01 5.083939991891384125e-03 -9.983313828706741333e-02 2.236786484718322754e-01 -1.006931737065315247e-01 3.001225888729095459e-01 -1.569769978523254395e-01 2.329970747232437134e-01 -8.841778337955474854e-02 -2.238148599863052368e-01 -1.010656133294105530e-01 -2.083262503147125244e-01 -3.353644311428070068e-01 6.357825547456741333e-02 -4.585248604416847229e-02 1.378936618566513062e-01 -1.479846518486738205e-02
2.255170047283172607e-01 8.727438747882843018e-02 -1.002816110849380493e-01 2.422782480716705322e-01 -1.162571236491203308e-01 1.044428795576095581e-01 1.812296509742736816e-01 2.116346359252929688e-01 -1.127315219491720200e-03 -3.517264127731323242e-01 3.677276670932769775e-01 -7.455118745565414429e-02 8.513832837343215942e-02 7.875950634479522705e-02 -8.322345465421676636e-02 6.778147071599960327e-02 3.449271917343139648e-01 7.383178919553756714e-02 2.717295885086059570e-01 -3.956138491630554199e-01 6.733863055706024170e-02 1.937496066093444824e-01 4.740186780691146851e-02 -6.000268459320068359e-02 -6.418396532535552979e-02 -1.023642569780349731e-01 7.992947846651077271e-02 -6.424607336521148682e-02 -5.991394817829132080e-02 -8.187820762395858765e-02 1.523697972297668457e-01 1.411663442850112915e-01
2.530253231525421143e-01 -5.079418048262596130e-02 -3.342568278312683105e-01 4.477940201759338379e-01 -9.294649958610534668e-02 1.386150568723678589e-01 2.081809788942337036e-01 -1.718485951423645020e-01 -1.491922587156295776e-01 3.113358616828918457e-01 1.423442512750625610e-01 -4.278454929590225220e-02 -1.218597218394279480e-01 -2.068400681018829346e-01 -2.683619968593120575e-02 -9.853053838014602661e-03 2.350007444620132446e-01 -4.136567190289497375e-02 -9.163501113653182983e-02 -8.716864138841629028e-02 2.603131234645843506e-01 5.934027582406997681e-02 5.305379256606101990e-02 1.827092468738555908e-01 -1.653958857059478760e-01 -5.502991750836372375e-02 1.967683583498001099e-01 -2.425046414136886597e-01 3.091966360807418823e-02 -9.573487192392349243e-02 2.176813408732414246e-02 4.215750843286514282e-02
1.732714027166366577e-01 2.501415610313415527e-01 -2.687552571296691895e-01 2.619674801826477051e-01 3.760526701807975769e-02 -9.712995588779449463e-02 -1.386794894933700562e-01 -1.838102936744689941e-01 -6.995514780282974243e-02 9.137902816291898489e-05 9.499415755271911621e-02 6.078089401125907898e-02 7.571208477020263672e-02 -3.570577502250671387e-01 -1.238800585269927979e-01 2.043450996279716492e-02 -5.781350284814834595e-02 1.393171846866607666e-01 5.526019632816314697e-02 2.275807559490203857e-01 2.243232727050781250e-01 2.909572124481201172e-01 -1.333805918693542480e-02 2.410150468349456787e-01 -7.488815486431121826e-02 7.425815612077713013e-02 1.151230260729789734e-01 -3.768646121025085449e-01 9.481760114431381226e-02 -9.864409267902374268e-02 1.064492985606193542e-01 2.622750401496887207e-01
2.990821301937103271e-01 2.534900009632110596e-01 -1.828260719776153564e-01 3.905601799488067627e-02 -6.283404678106307983e-02 1.159171201288700104e-02 -2.902069389820098877e-01 -1.985564678907394409e-01 1.499914228916168213e-01 1.330790519714355469e-01 1.353641897439956665e-01 -5.929431878030300140e-03 2.021469771862030029e-01 -6.820371747016906738e-02 -2.563145756721496582e-01 1.483646631240844727e-01 1.283956766128540039e-01 -1.039202138781547546e-01 7.888305000960826874e-03 -2.088938653469085693e-01 -1.190521195530891418e-01 2.210984826087951660e-01 1.104462444782257080e-01 -2.005082368850708008e-02 -3.974601626396179199e-01 4.435131326317787170e-02 -3.068592846393585205e-01 3.577107936143875122e-02 -1.843692958354949951e-01 1.473390311002731323e-02 2.265320122241973877e-01 -6.536283344030380249e-02
8.914605714380741119e-03 1.989117711782455444e-01 -4.449155032634735107e-01 -1.576465927064418793e-02 -2.335119247436523438e-01 5.070106312632560730e-02 7.463723421096801758e-02 1.729710549116134644e-01 -3.085342794656753540e-02 7.960141450166702271e-02 1.375497430562973022e-01 2.169435173273086548e-01 1.940987706184387207e-01 -3.469026684761047363e-01 -4.813982546329498291e-01 -5.738133937120437622e-02 -9.053598158061504364e-03 7.465519011020660400e-02 1.599881649017333984e-01 -9.008269011974334717e-02 9.147923439741134644e-02 7.136124372482299805e-02 -5.409381166100502014e-02 1.418328881263732910e-01 5.688756704330444336e-02 4.649605229496955872e-02 5.563006177544593811e-02 -4.017972201108932495e-02 -5.328369140625000000e-02 -1.488304436206817627e-01 2.222552448511123657e-01 2.070714086294174194e-01
-1.764476671814918518e-02 3.137503266334533691e-01 -2.458503544330596924e-01 1.360117048025131226e-01 2.900273501873016357e-01 2.301229536533355713e-01 1.825999021530151367e-01 -1.403519958257675171e-01 2.931332290172576904e-01 -1.194222792983055115e-01 2.165906578302383423e-01 2.965409308671951294e-03 1.375901252031326294e-01 -1.983058005571365356e-01 2.163062989711761475e-01 -3.087018616497516632e-02 1.326373070478439331e-01 8.546412736177444458e-02 6.741052120923995972e-02 -1.192006394267082214e-01 4.102479219436645508e-01 2.500664293766021729e-01 -1.123939231038093567e-01 -7.922193408012390137e-02 -1.703086942434310913e-01 -1.099269613623619080e-01 3.036296553909778595e-02 6.965395808219909668e-02 -1.468378677964210510e-02 1.616947352886199951e-01 1.106233224272727966e-01 -1.521687489002943039e-02
3.208456188440322876e-02 1.556548774242401123e-01 -2.288798689842224121e-01 -2.218573167920112610e-02 2.262952178716659546e-01 2.713949084281921387e-01 -4.143111035227775574e-02 -2.188647538423538208e-01 3.117530047893524170e-02 -1.007849946618080139e-01 2.677454948425292969e-01 -2.780348956584930420e-01 -3.308121860027313232e-02 2.696826867759227753e-02 -3.321479260921478271e-02 -1.569633036851882935e-01 2.259505540132522583e-01 -1.402408629655838013e-01 8.370692282915115356e-02 -1.367027312517166138e-01 1.624390631914138794e-01 -1.460423171520233154e-01 1.292359828948974609e-01 -1.036253347992897034e-01 -8.426707237958908081e-02 -2.581799030303955078e-01 -1.793783009052276611e-01 -4.372180700302124023e-01 -1.164591163396835327e-01 -6.154526397585868835e-02 2.641687095165252686e-01 6.243285536766052246e-02
2.057795673608779907e-01 2.104825153946876526e-02 -5.747608542442321777e-01 1.505316793918609619e-01 5.877625197172164917e-02 -3.288924321532249451e-02 -3.711503744125366211e-02 2.325322479009628296e-03 -3.160496801137924194e-02 -1.395776867866516113e-01 1.908467262983322144e-01 -3.201854228973388672e-02 -2.745522186160087585e-02 -4.351571202278137207e-02 -4.628878086805343628e-04 -2.734848260879516602e-01 -2.706765234470367432e-01 -3.109250664710998535e-01 -8.767592161893844604e-02 -9.122829884290695190e-02 2.251329869031906128e-01 -1.086805108934640884e-02 2.669780515134334564e-02 1.537298709154129028e-01 -4.472392052412033081e-02 -1.897930540144443512e-02 1.912393122911453247e-01 -7.100731879472732544e-02 -1.992775201797485352e-01 1.243400946259498596e-01 3.203248977661132812e-01 7.694785483181476593e-03
1.917159706354141235e-01 -1.921293884515762329e-01 -3.506484627723693848e-01 1.400055438280105591e-01 1.376986950635910034e-01 4.465406388044357300e-02 -2.428223751485347748e-02 1.136818006634712219e-01 -5.029322579503059387e-02 1.990874707698822021e-01 3.510094583034515381e-01 -1.127879098057746887e-01 2.097908705472946167e-01 -9.772779792547225952e-02 -4.244713783264160156e-01 -2.019051611423492432e-01 6.388226896524429321e-02 -2.469713985919952393e-02 7.890935242176055908e-02 -2.809072732925415039e-01 2.416703850030899048e-01 1.066466793417930603e-01 -2.709414958953857422e-01 -1.346849948167800903e-01 -5.476972833275794983e-02 -1.202529519796371460e-01 -2.291018702089786530e-02 4.707335308194160461e-02 -5.144679173827171326e-02 5.829224735498428345e-02 1.354553699493408203e-01 -3.099448606371879578e-02
4.952851831912994385e-01 2.633513510227203369e-02 -2.021725177764892578e-01 -1.190366744995117188e-01 2.252249047160148621e-02 -2.524526230990886688e-02 -5.465484783053398132e-02 -1.405350677669048309e-02 9.824843704700469971e-02 5.506299436092376709e-02 2.317800670862197876e-01 1.976616531610488892e-01 8.007368445396423340e-02 -3.238480985164642334e-01 -1.891128718852996826e-01 6.031610816717147827e-02 1.275273710489273071e-01 2.232511937618255615e-01 8.813987672328948975e-02 7.088426500558853149e-02 1.642016768455505371e-01 1.619130074977874756e-01 -1.069381553679704666e-02 2.406569421291351318e-01 -2.382483035326004028e-01 7.690568268299102783e-02 -6.023751571774482727e-02 9.891092777252197266e-02 -7.267479598522186279e-02 5.250136833637952805e-03 3.486275672912597656e-01 -2.131050974130630493e-01
-8.587403595447540283e-02 2.809715270996093750e-01 -2.344524115324020386e-01 2.211340814828872681e-01 -1.049546301364898682e-01 -1.716583222150802612e-01 3.225526586174964905e-02 -6.687121093273162842e-02 1.163377016782760620e-01 -1.158328950405120850e-01 3.015534281730651855e-01 1.426618248224258423e-01 -1.718999445438385010e-02 -4.437126517295837402e-01 -7.166333496570587158e-02 1.827119886875152588e-01 -1.191220358014106750e-01 1.373954415321350098e-01 1.421190351247787476e-01 -1.780493557453155518e-01 3.298999071121215820e-01 -7.284740358591079712e-02 1.106485873460769653e-01 -2.145755337551236153e-03 -1.079959049820899963e-01 -3.208014369010925293e-02 7.856283336877822876e-02 2.022618353366851807e-01 -1.447922587394714355e-01 -2.266049832105636597e-01 1.821390837430953979e-01 1.151743158698081970e-01
1.284283250570297241e-01 2.260479927062988281e-01 -3.776224553585052490e-01 1.973032802343368530e-01 1.551006734371185303e-01 1.205512806773185730e-01 -3.120155259966850281e-02 -1.420084834098815918e-01 6.553931534290313721e-02 2.428094744682312012e-01 -3.670077398419380188e-02 1.751960068941116333e-02 2.223043739795684814e-01 -3.667427226901054382e-02 -1.253146678209304810e-01 1.677669137716293335e-01 5.131074413657188416e-02 -1.584467887878417969e-01 9.127254784107208252e-02 -7.697831094264984131e-02 2.592031471431255341e-02 -1.640441268682479858e-02 -2.783572375774383545e-01 -2.077142000198364258e-01 -7.441927492618560791e-02 -5.904676765203475952e-02 -5.303922574967145920e-03 -5.148607864975929260e-02 1.871231198310852051e-01 -1.494386494159698486e-01 5.465500354766845703e-01 -1.737327128648757935e-02
9.875768423080444336e-02 1.606933958828449249e-02 -3.365346193313598633e-01 8.856087177991867065e-02 -1.331616640090942383e-01 1.171707287430763245e-01 8.329112827777862549e-02 -1.179667562246322632e-01 2.291130721569061279e-01 -8.892928063869476318e-02 -2.941813692450523376e-02 -6.983111798763275146e-02 1.537100821733474731e-01 -1.553929746150970459e-01 -1.309607625007629395e-01 1.751898080110549927e-01 -1.561808884143829346e-01 1.079374626278877258e-01 2.886027693748474121e-01 -7.606366276741027832e-02 2.026759684085845947e-01 1.367795616388320923e-01 1.780573278665542603e-01 3.142974376678466797e-01 -1.705960482358932495e-01 -1.836180239915847778e-01 -3.288244903087615967e-01 -7.619403302669525146e-02 -2.793796062469482422e-01 -1.117263957858085632e-01 2.037439048290252686e-01 -1.750024557113647461e-01
1.621546782553195953e-02 -3.142531588673591614e-02 -3.745144605636596680e-01 1.909280717372894287e-01 6.397308409214019775e-02 2.034567594528198242e-01 -1.302727460861206055e-01 -2.202284708619117737e-02 -2.380131483078002930e-01 -2.005186825990676880e-01 -7.960599660873413086e-02 -2.743148505687713623e-01 5.993124097585678101e-02 -1.499215215444564819e-01 -3.117714077234268188e-02 -1.779621541500091553e-01 3.529809713363647461e-01 1.672245748341083527e-02 2.038087397813796997e-01 -2.286358326673507690e-01 2.512145638465881348e-01 -1.074862256646156311e-01 1.031095683574676514e-01 -1.164921652525663376e-02 -2.182676792144775391e-01 -1.129165887832641602e-01 3.243816643953323364e-02 -2.140282094478607178e-02 -5.762483924627304077e-02 -7.113062590360641479e-02 3.449521958827972412e-01 -1.689583957195281982e-01
1.741015315055847168e-01 1.486283242702484131e-01 -2.033115774393081665e-01 4.917685091495513916e-01 5.692304112017154694e-03 7.204079627990722656e-02 3.287758231163024902e-01 -2.963057756423950195e-01 1.293669492006301880e-01 4.132122546434402466e-02 -1.277205199003219604e-01 -2.737097255885601044e-02 6.589396297931671143e-02 -7.874576002359390259e-02 -3.610038757324218750e-02 -7.318940758705139160e-02 -5.863865464925765991e-02 1.558522284030914307e-01 6.142769753932952881e-02 -1.067919582128524780e-01 6.004979461431503296e-02 2.265070974826812744e-01 1.418557912111282349e-01 1.748612672090530396e-01 -2.487304955720901489e-01 6.311443448066711426e-02 1.329065710306167603e-01 -1.655666381120681763e-01 1.188825517892837524e-01 -2.189759016036987305e-01 1.707494258880615234e-01 2.447913587093353271e-01
6.220827251672744751e-02 2.231479883193969727e-01 -2.143673896789550781e-01 1.960648596286773682e-01 1.512501835823059082e-01 3.001005351543426514e-01 3.145950138568878174e-01 -1.639349311590194702e-01 1.210549995303153992e-01 -1.503509730100631714e-01 1.752595901489257812e-01 -2.646015025675296783e-02 -3.962987288832664490e-02 -1.746131926774978638e-01 1.198101975023746490e-02 -1.817101389169692993e-01 1.061876788735389709e-01 1.061784252524375916e-01 2.698769867420196533e-01 -2.939276099205017090e-01 3.596573173999786377e-01 9.945563971996307373e-03 4.938941821455955505e-02 -5.356137827038764954e-02 4.394466057419776917e-02 -2.022525221109390259e-01 -1.471334695816040039e-01 1.796684712171554565e-01 -2.673745155334472656e-01 -5.951476749032735825e-03 5.569692328572273254e-02 -3.647506609559059143e-02
1.350236088037490845e-01 -4.162795469164848328e-02 -3.598002195358276367e-01 4.239168167114257812e-01 -2.885651886463165283e-01 2.547201514244079590e-01 -5.974555015563964844e-02 -1.615249365568161011e-01 -2.007968425750732422e-01 5.690433830022811890e-02 2.503433227539062500e-01 -1.367195695638656616e-01 -1.047635227441787720e-01 -5.343279615044593811e-02 9.532080031931400299e-03 9.466391988098621368e-03 6.547150760889053345e-02 1.132041215896606445e-01 -1.867357082664966583e-02 -1.946820914745330811e-01 1.023266613483428955e-01 9.699705243110656738e-02 1.422486752271652222e-01 2.855046391487121582e-01 -2.080133259296417236e-01 -1.754012554883956909e-01 -2.473572343587875366e-01 -4.955422133207321167e-02 -1.579768955707550049e-02 -1.907337754964828491e-01 -3.188474802300333977e-03 -5.325414985418319702e-02
1.295701116323471069e-01 4.354370385408401489e-02 -5.000293850898742676e-01 1.422356516122817993e-01 4.574725404381752014e-02 2.835414707660675049e-01 5.374626442790031433e-02 -1.830261349678039551e-01 -3.280045390129089355e-01 5.948136001825332642e-02 8.965619653463363647e-02 2.905977703630924225e-02 -3.805065527558326721e-02 -1.060958579182624817e-01 -1.573437303304672241e-01 -1.803504228591918945e-01 5.381648615002632141e-02 2.537658214569091797e-01 -5.279543623328208923e-02 9.779317677021026611e-02 1.263549178838729858e-01 7.050600647926330566e-02 2.963217198848724365e-01 -1.145630925893783569e-01 -8.420393615961074829e-02 -2.111675590276718140e-02 -8.445775508880615234e-02 -1.327593028545379639e-01 3.206231594085693359e-01 -6.581980735063552856e-02 1.727588623762130737e-01 -1.772021204233169556e-01
2.284586876630783081e-01 3.786456212401390076e-02 -2.251890003681182861e-01 8.587296307086944580e-02 2.402743697166442871e-01 -2.738411724567413330e-02 -3.943947330117225647e-02 -9.606919437646865845e-02 -2.889811433851718903e-02 -3.021123111248016357e-01 9.920135140419006348e-03 -4.662492498755455017e-02 2.026632875204086304e-01 9.329596161842346191e-02 -1.512135267257690430e-01 3.654001280665397644e-02 2.747647464275360107e-01 -2.598371170461177826e-02 1.368322223424911499e-02 -4.505318030714988708e-02 5.630581974983215332e-01 2.163332104682922363e-01 2.109109237790107727e-02 2.517264187335968018e-01 -1.196210365742444992e-02 -1.133607402443885803e-01 -1.147276628762483597e-02 1.216500326991081238e-01 -2.557202242314815521e-02 -2.807590961456298828e-01 1.275091767311096191e-01 1.448098570108413696e-01
4.888575151562690735e-02 1.694542914628982544e-01 -4.705532193183898926e-01 3.360451161861419678e-01 1.368858665227890015e-01 9.738182276487350464e-02 6.452974863350391388e-03 -1.842089593410491943e-01 4.565463215112686157e-02 2.643820643424987793e-01 -9.675370901823043823e-02 8.744984120130538940e-02 -2.710925973951816559e-02 -2.573077082633972168e-01 -3.963942825794219971e-02 -9.744192659854888916e-02 1.679003424942493439e-02 -1.032050848007202148e-01 -8.481045812368392944e-02 1.572666913270950317e-01 1.588694006204605103e-01 2.254152148962020874e-01 8.278235048055648804e-02 3.566553816199302673e-03 -3.181704878807067871e-01 -6.537453830242156982e-02 -4.993458837270736694e-02 -2.768967151641845703e-01 -2.199567109346389771e-01 -1.788653731346130371e-01 5.640908330678939819e-02 1.065383851528167725e-01
9.758837521076202393e-02 1.800078451633453369e-01 -4.225158095359802246e-01 7.976426184177398682e-02 4.604509472846984863e-02 2.017365247011184692e-01 1.028315722942352295e-01 -2.478806227445602417e-01 4.077055491507053375e-03 -6.839864701032638550e-02 2.330159991979598999e-01 -1.248516291379928589e-01 -1.772019416093826294e-01 1.619624346494674683e-02 -1.818711459636688232e-01 -1.658059805631637573e-01 1.999650448560714722e-01 -1.390255689620971680e-01 9.197534620761871338e-02 1.106843277812004089e-01 3.890210688114166260e-01 -1.179544478654861450e-01 -2.107070386409759521e-01 -4.399426281452178955e-02 -1.093856468796730042e-01 -1.683403700590133667e-01 1.759086735546588898e-02 2.921287417411804199e-01 -1.569368094205856323e-01 -4.496797174215316772e-02 1.437524259090423584e-01 -1.633010506629943848e-01
1.298854351043701172e-01 2.010943554341793060e-02 -4.066428542137145996e-02 2.377689182758331299e-01 1.608057320117950439e-01 3.897631168365478516e-02 2.995892893522977829e-03 1.315173059701919556e-01 -2.394401282072067261e-02 -3.426985442638397217e-01 2.623150050640106201e-01 -1.733497157692909241e-02 -1.404790878295898438e-01 -1.114182099699974060e-01 -1.806551218032836914e-01 -1.600650697946548462e-01 9.069379419088363647e-02 -1.332514733076095581e-01 2.775070071220397949e-01 -1.315123140811920166e-01 5.384632349014282227e-01 1.735923439264297485e-01 -3.654393926262855530e-02 -1.663597971200942993e-01 1.875231601297855377e-02 -1.133299469947814941e-01 1.374943554401397705e-01 -2.738647721707820892e-02 4.545123502612113953e-02 -2.030585855245590210e-01 2.000947594642639160e-01 1.294683218002319336e-01
1.474178582429885864e-01 1.121222525835037231e-01 -2.960798144340515137e-01 1.243947893381118774e-01 -1.237311810255050659e-01 1.926478892564773560e-01 -6.065716966986656189e-02 -1.203621402382850647e-01 7.002753764390945435e-02 1.574785709381103516e-01 3.504813015460968018e-01 2.031099051237106323e-01 1.725307106971740723e-01 -8.438417315483093262e-02 -4.296155571937561035e-01 -1.391060650348663330e-01 -4.041916877031326294e-02 9.160882234573364258e-02 -1.107246875762939453e-01 -2.083755135536193848e-01 2.263039052486419678e-01 1.374535262584686279e-01 -1.937112659215927124e-01 -2.467076033353805542e-01 -1.791141629219055176e-01 1.380288004875183105e-01 -7.586237043142318726e-02 5.062782764434814453e-02 1.301345676183700562e-01 -1.775638312101364136e-01 -9.355740994215011597e-02 8.061078190803527832e-02
9.589160978794097900e-02 4.772537574172019958e-02 -3.042907118797302246e-01 1.175818890333175659e-01 2.243855148553848267e-01 1.547391563653945923e-01 -3.547628968954086304e-02 -1.632705032825469971e-01 8.776442706584930420e-02 -2.611563801765441895e-01 1.809493750333786011e-01 -3.553012609481811523e-01 -2.518028616905212402e-01 1.947362534701824188e-02 -7.805868983268737793e-03 -5.619945004582405090e-02 9.201646596193313599e-02 9.528466314077377319e-02 1.783525571227073669e-02 -1.526677161455154419e-01 2.349646687507629395e-01 -1.852069795131683350e-01 -8.695691078901290894e-02 -2.280537970364093781e-02 8.829260617494583130e-02 -2.894383072853088379e-01 -2.206050157546997070e-01 -2.243399173021316528e-01 3.907996416091918945e-02 -1.721981465816497803e-01 3.356831371784210205e-01 -6.941790878772735596e-02
-6.845218595117330551e-03 3.973485231399536133e-01 -2.220420390367507935e-01 1.755100190639495850e-01 6.537560373544692993e-02 1.336967349052429199e-01 -1.151413191109895706e-02 -1.399566829204559326e-01 -5.872901156544685364e-02 2.983810566365718842e-02 4.055280685424804688e-01 -2.335780858993530273e-01 3.945798426866531372e-02 4.601648077368736267e-02 -2.432837150990962982e-02 -2.020304799079895020e-01 1.605851203203201294e-01 -3.772537037730216980e-02 2.425804436206817627e-01 -1.337922811508178711e-01 1.868389993906021118e-01 -1.518511921167373657e-01 2.562168240547180176e-01 -1.559045761823654175e-01 -5.876777693629264832e-02 -2.211112976074218750e-01 -2.438109964132308960e-01 -2.293618470430374146e-01 3.511902689933776855e-02 -6.875059567391872406e-03 1.846617013216018677e-01 -2.334350720047950745e-03
1.732376068830490112e-01 3.085815310478210449e-01 -2.104136049747467041e-01 1.824958175420761108e-01 -2.546454593539237976e-02 -2.044837921857833862e-01 1.947206705808639526e-01 -9.463799186050891876e-03 2.713014781475067139e-01 -1.955331414937973022e-01 4.078474640846252441e-01 -3.522766381502151489e-02 -2.679411508142948151e-02 -1.655220240354537964e-01 -6.644184142351150513e-02 -1.542164534330368042e-01 -2.258449420332908630e-02 -3.981177508831024170e-02 -1.892783939838409424e-01 -2.585003338754177094e-02 1.008531525731086731e-01 4.655751585960388184e-02 -2.303731888532638550e-01 9.169593453407287598e-02 -2.445477843284606934e-01 5.808637663722038269e-02 -2.270467430353164673e-01 -2.334921956062316895e-01 -2.451742589473724365e-01 -1.651193946599960327e-01 7.505429536104202271e-02 -7.953534275293350220e-02
1.373060196638107300e-01 3.515788912773132324e-02 -2.289716154336929321e-01 1.030774861574172974e-01 -5.871002748608589172e-02 1.977369487285614014e-01 -1.999497227370738983e-02 -1.264809966087341309e-01 -1.875918954610824585e-01 9.177750349044799805e-02 1.459527909755706787e-01 1.434662342071533203e-01 1.635178923606872559e-01 8.285687863826751709e-02 -1.115554012358188629e-02 -1.416521817445755005e-01 8.936406672000885010e-02 2.004859000444412231e-01 2.899853326380252838e-02 -1.681021451950073242e-01 1.956240236759185791e-01 1.075632125139236450e-01 -1.553562432527542114e-01 3.075908422470092773e-01 -4.943084418773651123e-01 -3.723568618297576904e-01 -7.186699658632278442e-02 -1.363639086484909058e-01 -1.066125184297561646e-01 -9.494647383689880371e-02 2.070937007665634155e-01 5.231492221355438232e-02
5.740324035286903381e-02 2.019439786672592163e-01 -2.826919257640838623e-01 1.649016886949539185e-01 -1.275755167007446289e-01 1.240359321236610413e-01 2.272314205765724182e-02 -2.500246465206146240e-01 -1.517724543809890747e-01 1.251733154058456421e-01 8.129300177097320557e-02 8.121643960475921631e-02 6.753464043140411377e-02 -1.575637049973011017e-02 -1.853971779346466064e-01 -8.560220897197723389e-02 1.574537009000778198e-01 1.217543259263038635e-01 -1.707515269517898560e-01 -2.376829683780670166e-01 4.719478189945220947e-01 1.857048422098159790e-01 -1.776276826858520508e-01 2.902152836322784424e-01 -3.306262195110321045e-01 -1.139794290065765381e-01 8.718287199735641479e-02 -1.563811004161834717e-01 -1.957101188600063324e-02 3.713503852486610413e-02 1.205276139080524445e-02 3.434211760759353638e-02
-1.430895775556564331e-01 1.326023191213607788e-01 -3.086554408073425293e-01 2.037535905838012695e-01 4.632554575800895691e-02 -6.456565856933593750e-02 -2.856843173503875732e-01 -9.064660966396331787e-02 -1.223170980811119080e-01 -8.030177652835845947e-02 1.526029407978057861e-01 1.801898926496505737e-01 2.370064854621887207e-01 -2.973291575908660889e-01 -2.226566139142960310e-04 -6.432329118251800537e-02 4.616197049617767334e-01 -2.067389898002147675e-02 1.292850673198699951e-01 -3.311629965901374817e-02 1.151248663663864136e-01 1.142169237136840820e-01 4.016571491956710815e-02 -3.347563743591308594e-02 -2.640192508697509766e-01 1.204091161489486694e-01 -1.737578809261322021e-01 1.218643784523010254e-02 1.020831614732742310e-01 -2.247904539108276367e-01 1.315911263227462769e-01 2.235032618045806885e-01
3.271340727806091309e-01 -2.830284833908081055e-01 -2.471276223659515381e-01 2.652593851089477539e-01 1.091950163245201111e-01 -1.002469062805175781e-01 9.764368087053298950e-02 1.555467862635850906e-02 1.993646323680877686e-01 -1.114358976483345032e-01 2.854714393615722656e-01 -1.353806536644697189e-02 -1.406354159116744995e-01 -1.040717884898185730e-01 -4.309676289558410645e-01 -9.993477165699005127e-02 1.679975241422653198e-01 -4.318659752607345581e-02 7.590559776872396469e-03 -4.107426106929779053e-02 2.194747477769851685e-01 7.252811640501022339e-02 -8.678173273801803589e-02 2.188025414943695068e-02 -2.213868349790573120e-01 1.199487149715423584e-01 -1.058186143636703491e-01 -1.103697791695594788e-01 -1.146512106060981750e-01 1.520550251007080078e-01 2.502498030662536621e-01 1.028681844472885132e-01
2.596841156482696533e-01 2.130653709173202515e-01 -1.938290297985076904e-01 3.680284619331359863e-01 1.995238214731216431e-01 -3.681054338812828064e-02 6.033876910805702209e-02 1.961828768253326416e-01 -1.484844833612442017e-02 -2.314987778663635254e-01 3.211214244365692139e-01 -1.960447132587432861e-01 1.554121728986501694e-02 6.960710138082504272e-02 -1.200360879302024841e-01 3.833260759711265564e-02 2.936082184314727783e-01 8.436252921819686890e-02 1.434655934572219849e-01 -3.929043412208557129e-01 2.159792780876159668e-01 -3.506607934832572937e-02 -3.440949320793151855e-02 -1.901318877935409546e-02 -6.428663432598114014e-02 3.714590147137641907e-02 9.260952472686767578e-02 1.330999657511711121e-02 6.028579175472259521e-02 -1.205702424049377441e-01 4.459712654352188110e-02 2.498038858175277710e-01
-6.376839429140090942e-02 3.302468955516815186e-01 -2.949860394001007080e-01 1.928140670061111450e-01 -2.592328190803527832e-02 2.920795977115631104e-01 -6.244031712412834167e-02 1.423982828855514526e-01 4.445537179708480835e-02 -2.987051606178283691e-01 6.138944998383522034e-02 -7.203385978937149048e-02 6.313274800777435303e-02 -2.807132005691528320e-01 -2.924056649208068848e-01 4.683423042297363281e-02 3.091506892815232277e-03 4.292824119329452515e-02 -1.171036623418331146e-02 1.889828778803348541e-02 1.312824040651321411e-01 1.880763173103332520e-01 -6.842497736215591431e-02 -2.532342672348022461e-01 8.894220739603042603e-02 2.433272600173950195e-01 -8.421824127435684204e-02 5.009523034095764160e-02 -7.374797016382217407e-02 -1.940226256847381592e-01 3.718768060207366943e-01 4.280404653400182724e-03
-7.547704130411148071e-02 1.760233342647552490e-01 -5.913473963737487793e-01 2.930650115013122559e-02 7.091845571994781494e-02 3.375952243804931641e-01 -2.185828387737274170e-01 -1.597325690090656281e-02 -1.657364331185817719e-02 -9.863755851984024048e-02 8.870828896760940552e-02 2.018937617540359497e-01 -1.112192198634147644e-01 -6.617875397205352783e-02 -3.230302780866622925e-02 4.720244184136390686e-02 -4.184222593903541565e-02 -1.670134961605072021e-01 6.130650639533996582e-02 -1.305364817380905151e-01 1.278854757547378540e-01 -1.249177940189838409e-02 -7.972435653209686279e-02 -4.604702442884445190e-02 -3.030170202255249023e-01 -2.578734606504440308e-02 1.499632000923156738e-01 -2.337489277124404907e-01 -1.963547915220260620e-01 1.170243322849273682e-01 2.298780530691146851e-01 1.301711946725845337e-01
1.075451225042343140e-01 3.765359520912170410e-01 -1.711554676294326782e-01 1.158096864819526672e-01 1.478978842496871948e-01 2.291977554559707642e-01 -7.056409120559692383e-02 -1.140758544206619263e-01 -2.569047510623931885e-01 1.261415183544158936e-01 2.289697378873825073e-01 -1.783569753170013428e-01 5.287347733974456787e-02 1.403086930513381958e-01 -4.628818109631538391e-02 -1.360991895198822021e-01 -8.506882935762405396e-02 -3.665363788604736328e-02 1.441898047924041748e-01 -3.298141062259674072e-02 1.197646334767341614e-01 1.796127557754516602e-01 3.603403568267822266e-01 -1.488956809043884277e-01 1.105111092329025269e-02 -9.505901485681533813e-02 -1.024176180362701416e-01 -2.240113615989685059e-01 1.091643571853637695e-01 -9.910351783037185669e-02 4.248237013816833496e-01 3.365223482251167297e-02
1.608885526657104492e-01 2.293492555618286133e-01 -3.925727307796478271e-01 1.214153096079826355e-01 -6.406001746654510498e-02 2.246823608875274658e-01 -2.372548682615160942e-03 -4.192747175693511963e-01 -1.195686012506484985e-01 1.553792357444763184e-01 7.330253720283508301e-02 -2.293039709329605103e-01 -5.291321128606796265e-02 -1.237310394644737244e-01 7.495128363370895386e-02 1.710478514432907104e-01 3.616324067115783691e-02 1.926490217447280884e-01 1.222488507628440857e-01 -1.004670709371566772e-01 3.816138803958892822e-01 1.282478403300046921e-02 -2.876724116504192352e-02 1.427182704210281372e-01 -1.604460328817367554e-01 -1.509087979793548584e-01 -1.238682027906179428e-02 -2.181515991687774658e-01 -1.662203110754489899e-02 1.245262473821640015e-02 -1.699225455522537231e-01 1.299400329589843750e-01
2.890844047069549561e-01 1.907885372638702393e-01 -1.455282419919967651e-01 1.017204970121383667e-01 -3.672331199049949646e-02 -4.407146945595741272e-02 4.815447330474853516e-02 1.849256902933120728e-01 -1.310879439115524292e-01 2.918808534741401672e-02 3.278731107711791992e-01 6.986749917268753052e-02 1.356326937675476074e-01 -3.090778887271881104e-01 -2.861166000366210938e-01 -1.928836107254028320e-02 -9.385412931442260742e-02 8.017501235008239746e-02 3.184666335582733154e-01 1.776720583438873291e-01 1.206694394350051880e-01 1.692903600633144379e-02 2.111461311578750610e-01 1.190228983759880066e-01 -3.487343192100524902e-01 4.419709742069244385e-02 1.710876263678073883e-02 9.798672981560230255e-03 -2.113810367882251740e-02 8.693295717239379883e-02 3.329665064811706543e-01 -1.321683526039123535e-01
8.417858928442001343e-02 -6.435270607471466064e-02 -2.981478273868560791e-01 1.882020682096481323e-01 -5.934438854455947876e-02 3.831505775451660156e-01 3.990313038229942322e-02 -4.452769085764884949e-02 -1.793491244316101074e-01 7.208938896656036377e-02 1.622567772865295410e-01 1.277782022953033447e-01 1.517661064863204956e-01 -3.556219041347503662e-01 -1.744575649499893188e-01 -7.892239838838577271e-02 9.743860363960266113e-02 1.573940515518188477e-01 1.254215836524963379e-02 -1.529890596866607666e-01 2.705837488174438477e-01 8.793584071099758148e-03 1.468540728092193604e-01 2.740009427070617676e-01 -6.190169602632522583e-02 -1.955132931470870972e-02 -4.490983113646507263e-02 -1.604537963867187500e-01 2.996737062931060791e-01 1.869441121816635132e-01 1.988474726676940918e-01 1.426292657852172852e-01
8.417896181344985962e-02 2.111982107162475586e-01 -3.257694244384765625e-01 2.935571670532226562e-01 1.242597848176956177e-01 -1.759261786937713623e-01 9.156927466392517090e-02 -9.353535715490579605e-04 -2.931101247668266296e-02 2.235746830701828003e-01 1.865585148334503174e-01 1.803223160095512867e-03 -6.138347089290618896e-02 -9.753987938165664673e-02 -9.271910041570663452e-02 3.985417783260345459e-01 -6.271246075630187988e-02 1.612544804811477661e-01 1.888788193464279175e-01 -2.644410133361816406e-01 -4.170123860239982605e-02 -1.377955079078674316e-01 2.951991185545921326e-02 -2.867941558361053467e-02 -9.774054586887359619e-02 5.480797961354255676e-02 -2.462362349033355713e-01 -3.952232301235198975e-01 -1.422880291938781738e-01 -6.138133630156517029e-02 8.633182197809219360e-02 1.266765892505645752e-01
2.382229566574096680e-01 1.914055645465850830e-01 -1.392006129026412964e-01 1.217118743807077408e-02 3.516698628664016724e-02 4.095718860626220703e-01 5.321450531482696533e-02 -3.193091973662376404e-02 6.833554711192846298e-03 6.817711144685745239e-02 3.685860633850097656e-01 -2.791428267955780029e-01 -1.931029260158538818e-01 6.987025588750839233e-02 -8.772666007280349731e-02 -2.821796834468841553e-01 -1.431048661470413208e-01 -1.274556219577789307e-01 -3.464842960238456726e-02 -3.080787360668182373e-01 2.234411835670471191e-01 9.612353891134262085e-02 -1.146072223782539368e-01 1.421514246612787247e-02 -8.446285128593444824e-02 -8.038872480392456055e-02 -6.162043660879135132e-02 -3.096083924174308777e-02 6.419481337070465088e-02 -2.021092623472213745e-01 2.358000576496124268e-01 -2.050029039382934570e-01
2.160638123750686646e-01 -1.728308573365211487e-02 -3.395279347896575928e-01 1.932487189769744873e-01 1.481836289167404175e-02 4.005601629614830017e-03 -1.206319108605384827e-01 -1.118084937334060669e-01 -9.877037955448031425e-04 1.168203540146350861e-03 4.032322168350219727e-01 1.566384918987751007e-02 1.198974177241325378e-01 -7.872886210680007935e-02 6.804541498422622681e-02 -3.693740963935852051e-01 -5.263281613588333130e-02 -1.677875220775604248e-01 -1.247069388628005981e-01 -2.675196528434753418e-02 1.718685179948806763e-01 1.215387582778930664e-01 5.765166878700256348e-02 5.907724797725677490e-02 -2.103147804737091064e-01 3.006047606468200684e-01 6.827853620052337646e-02 2.815473452210426331e-02 -2.932539395987987518e-02 3.465643525123596191e-01 2.984326481819152832e-01 1.503040082752704620e-02
-4.634328186511993408e-02 8.670814335346221924e-02 -3.967803716659545898e-01 4.400873184204101562e-02 -1.605228781700134277e-01 -2.387560755014419556e-01 -6.786032766103744507e-02 -3.475092723965644836e-02 -2.523674257099628448e-02 -1.297332048416137695e-01 3.289920985698699951e-01 6.545198708772659302e-02 4.274295642971992493e-02 -1.938192248344421387e-01 9.379083663225173950e-02 3.201805055141448975e-02 2.394600659608840942e-01 7.875713706016540527e-02 -6.808565557003021240e-02 -1.860564053058624268e-01 1.374029964208602905e-01 -1.186911016702651978e-02 5.974223464727401733e-02 2.379745841026306152e-01 -4.483669698238372803e-01 8.359295129776000977e-02 -1.543613672256469727e-01 -5.285331606864929199e-02 2.140751630067825317e-01 -7.521361112594604492e-02 1.121126189827919006e-01 2.871618270874023438e-01
3.053113818168640137e-01 -1.052563786506652832e-01 -1.513125896453857422e-01 1.088147684931755066e-01 -1.347980946302413940e-01 6.579159200191497803e-02 5.048438161611557007e-02 -2.431221678853034973e-02 2.891934812068939209e-01 2.158654183149337769e-01 2.101306766271591187e-01 9.348132461309432983e-02 -4.375013709068298340e-02 -1.186363771557807922e-01 -2.101899534463882446e-01 2.958662807941436768e-01 2.392272651195526123e-01 -2.528566718101501465e-01 1.676748842000961304e-01 -2.460938245058059692e-01 2.158338725566864014e-01 8.764025568962097168e-02 1.527611017227172852e-01 2.834817171096801758e-01 -1.172684356570243835e-01 7.030374556779861450e-02 -5.958636105060577393e-02 -8.169972896575927734e-02 -5.267067346721887589e-03 -2.059390544891357422e-01 2.385750859975814819e-01 9.175434708595275879e-02
3.640989363193511963e-01 -1.299792379140853882e-01 -1.936259567737579346e-01 1.821687370538711548e-01 -1.141816526651382446e-01 1.337725520133972168e-01 -1.287460029125213623e-01 9.673492051661014557e-03 3.903318941593170166e-01 1.915564388036727905e-01 2.373659312725067139e-01 -9.532705694437026978e-02 9.553246200084686279e-02 8.766224980354309082e-02 -9.884676337242126465e-02 1.730684638023376465e-01 2.653985917568206787e-01 -1.836479306221008301e-01 1.998059749603271484e-01 -1.209158226847648621e-01 1.366846114397048950e-01 1.351744681596755981e-01 8.860706537961959839e-02 9.130370616912841797e-02 6.081382185220718384e-02 5.502042546868324280e-02 -2.409540712833404541e-01 4.078628495335578918e-02 -1.743252202868461609e-02 -1.848198920488357544e-01 3.126372098922729492e-01 1.036405786871910095e-01
6.630467623472213745e-02 -1.876079663634300232e-02 -4.257616698741912842e-01 8.796935528516769409e-02 -2.340970188379287720e-02 8.802910149097442627e-02 7.783444970846176147e-02 -2.064270228147506714e-01 -1.307019740343093872e-01 -8.519559353590011597e-02 -1.036834865808486938e-01 3.854202926158905029e-01 5.859373137354850769e-02 -2.312886565923690796e-01 -3.324543833732604980e-01 1.830034703016281128e-01 -1.832363903522491455e-01 1.645246446132659912e-01 1.857636421918869019e-01 -2.754118293523788452e-02 3.434493243694305420e-01 -6.838284432888031006e-02 1.726328730583190918e-01 7.742685824632644653e-02 -1.480353809893131256e-02 6.128105800598859787e-03 -1.169594004750251770e-01 -6.572417169809341431e-02 -8.777200430631637573e-02 -2.067408263683319092e-01 2.039048671722412109e-01 8.288775570690631866e-03
5.380877107381820679e-02 1.490606516599655151e-01 -1.678942441940307617e-01 2.011812925338745117e-01 2.659643590450286865e-01 -1.917478442192077637e-01 -1.475196033716201782e-01 1.422438621520996094e-01 9.390521049499511719e-02 2.122892290353775024e-01 3.655445575714111328e-01 1.107312664389610291e-01 -3.172346949577331543e-02 2.997195348143577576e-02 3.220365941524505615e-02 2.043810188770294189e-01 2.170130759477615356e-01 4.308760166168212891e-02 1.680121272802352905e-01 -2.100370638072490692e-02 3.337845504283905029e-01 4.391643777489662170e-02 1.988354474306106567e-01 -2.501470781862735748e-02 -8.331173658370971680e-02 1.185165420174598694e-01 -2.877868711948394775e-01 -1.093670204281806946e-01 1.441856771707534790e-01 -3.380612432956695557e-01 1.104546785354614258e-01 1.344397515058517456e-01
-8.006853610277175903e-02 -1.001137197017669678e-01 -4.904050529003143311e-01 3.021157979965209961e-01 -1.007693856954574585e-01 -8.625744283199310303e-02 3.307224065065383911e-02 -1.876864731311798096e-01 7.782064378261566162e-02 -1.089620664715766907e-01 -1.317785307765007019e-02 6.274777650833129883e-02 2.422805177047848701e-03 -1.941016167402267456e-01 4.916371032595634460e-02 -1.047742068767547607e-01 3.487727791070938110e-02 1.458873879164457321e-02 2.806369066238403320e-01 -3.745509684085845947e-02 3.465172648429870605e-01 -1.011743247509002686e-01 4.151628538966178894e-02 2.026020288467407227e-01 1.005878522992134094e-01 -3.155429288744926453e-02 -3.868400156497955322e-01 -1.108528450131416321e-01 1.912303566932678223e-01 -2.300750277936458588e-02 2.442540079355239868e-01 1.697566173970699310e-02
-2.498379498720169067e-01 3.502870500087738037e-01 -1.461265236139297485e-01 5.111174657940864563e-03 -5.665174871683120728e-02 -1.422736048698425293e-01 6.534721702337265015e-02 -1.444648951292037964e-01 1.232838481664657593e-01 -1.533245742321014404e-01 2.799333035945892334e-01 -9.255786985158920288e-02 9.100010991096496582e-02 -1.905523985624313354e-01 -2.203678488731384277e-01 4.138071089982986450e-02 -8.286424726247787476e-02 -1.193181499838829041e-01 4.364868625998497009e-02 -3.242390453815460205e-01 2.221706658601760864e-01 -6.437989324331283569e-02 -2.629165649414062500e-01 9.157697856426239014e-02 1.139948666095733643e-01 5.594724044203758240e-02 -2.142347097396850586e-01 5.739881843328475952e-02 -4.791776463389396667e-02 -2.191458940505981445e-01 2.212830781936645508e-01 3.172506392002105713e-01
6.672309339046478271e-02 -8.789643645286560059e-02 -3.502907156944274902e-01 1.619143337011337280e-01 3.758737444877624512e-02 -1.619562059640884399e-01 2.284392565488815308e-01 -1.675235778093338013e-01 2.493134886026382446e-01 3.605305030941963196e-02 2.901546955108642578e-01 1.119931787252426147e-01 -1.599971503019332886e-01 -7.888536155223846436e-02 -1.016704887151718140e-01 2.414616793394088745e-01 6.277467310428619385e-02 -1.108607742935419083e-02 1.548486500978469849e-01 -6.070613116025924683e-02 9.403492510318756104e-02 -1.879401803016662598e-01 1.260055005550384521e-01 2.360728681087493896e-01 -4.355122745037078857e-01 4.882844537496566772e-02 -1.256997436285018921e-01 -3.142313659191131592e-01 8.236090652644634247e-03 8.182074129581451416e-02 9.675449877977371216e-02 1.182707212865352631e-02
2.940386533737182617e-01 8.869466930627822876e-02 -3.117206096649169922e-01 1.497988700866699219e-01 8.282504975795745850e-03 -6.708459556102752686e-02 6.750041991472244263e-02 -1.155532151460647583e-01 2.544480562210083008e-01 1.318016797304153442e-01 1.098600849509239197e-01 4.074093699455261230e-01 5.203590169548988342e-02 -1.029700413346290588e-01 -1.204306185245513916e-01 1.989523023366928101e-01 2.540792338550090790e-02 2.530574053525924683e-02 9.856699407100677490e-02 -2.819824814796447754e-01 5.043186247348785400e-02 -3.302120044827461243e-02 8.089164644479751587e-02 1.775575429201126099e-01 -1.288234889507293701e-01 -2.256646305322647095e-01 1.078558415174484253e-01 -4.004173576831817627e-01 1.635334789752960205e-01 -2.886115200817584991e-02 1.356496214866638184e-01 1.354277133941650391e-01
2.510172426700592041e-01 9.222410619258880615e-02 -2.264170497655868530e-01 2.686703801155090332e-01 -1.176958382129669189e-01 -1.321370303630828857e-01 7.620097696781158447e-02 -2.816762626171112061e-01 1.154188066720962524e-01 -3.262171521782875061e-02 2.452778369188308716e-01 2.323948740959167480e-01 8.824229985475540161e-02 1.101798862218856812e-01 -1.279138028621673584e-01 -2.436650171875953674e-02 1.221069321036338806e-01 -2.095233350992202759e-01 -5.116637051105499268e-02 -7.747682183980941772e-02 1.289450228214263916e-01 1.197933331131935120e-01 -1.490154117345809937e-01 -3.599690496921539307e-01 3.381993249058723450e-02 -2.617087662220001221e-01 -2.798338830471038818e-01 -1.929948329925537109e-01 -2.645317465066909790e-02 -1.073522046208381653e-01 2.350037693977355957e-01 1.425066292285919189e-01
2.108232825994491577e-01 -1.864215284585952759e-01 -2.794691622257232666e-01 2.648783028125762939e-01 1.995211243629455566e-01 -6.293509155511856079e-02 1.611070632934570312e-01 2.431283332407474518e-02 -7.704053074121475220e-02 -2.835164070129394531e-01 1.694050878286361694e-01 -3.932440280914306641e-02 7.867881655693054199e-02 -1.097789108753204346e-01 -1.563093364238739014e-01 -1.177276074886322021e-01 8.849917352199554443e-02 -4.761951416730880737e-02 2.000942826271057129e-01 -2.150566726922988892e-01 4.035235345363616943e-01 1.847923099994659424e-01 6.044580414891242981e-02 -1.158827394247055054e-01 -2.357670515775680542e-01 2.275663018226623535e-01 6.910579651594161987e-02 1.311144232749938965e-01 -1.327722221612930298e-01 -2.381965219974517822e-01 1.169162318110466003e-01 3.608536347746849060e-02
6.289015524089336395e-03 2.098610103130340576e-01 -3.347372114658355713e-01 3.103030323982238770e-01 -8.352430909872055054e-02 -1.683718562126159668e-01 -1.145585626363754272e-02 -2.181485891342163086e-01 -1.621107757091522217e-01 1.303800195455551147e-01 1.004731580615043640e-01 1.554134674370288849e-02 -3.077941536903381348e-01 2.174564003944396973e-01 -1.678305566310882568e-01 -6.048148497939109802e-02 -1.903653517365455627e-02 8.745954930782318115e-02 2.304285764694213867e-01 5.186168849468231201e-02 2.636894583702087402e-01 2.850976586341857910e-01 1.652743369340896606e-01 2.438787370920181274e-01 -2.254776060581207275e-01 -3.980253264307975769e-02 1.886523663997650146e-01 5.265896674245595932e-03 3.119288757443428040e-02 -1.255415827035903931e-01 1.732186824083328247e-01 -2.978925034403800964e-02
2.380170971155166626e-01 1.730784922838211060e-01 -2.148380875587463379e-01 2.680075466632843018e-01 5.188446119427680969e-02 -2.278430759906768799e-01 1.394494622945785522e-01 -1.405879259109497070e-01 4.687559306621551514e-01 -2.391473054885864258e-01 3.427083194255828857e-01 -1.028732582926750183e-02 1.108503416180610657e-01 -2.454166412353515625e-01 -9.236929565668106079e-02 -4.430270567536354065e-02 -6.797194015234708786e-03 4.873511195182800293e-02 -1.534850299358367920e-01 -1.525983363389968872e-01 2.016886919736862183e-01 4.737123474478721619e-02 -2.274962700903415680e-02 9.254233539104461670e-02 -1.236371546983718872e-01 2.149326205253601074e-01 1.523878611624240875e-02 1.183941662311553955e-01 -1.676212400197982788e-01 -2.876314683817327023e-04 1.369371414184570312e-01 -1.590522564947605133e-02
1.581833325326442719e-02 -8.516371250152587891e-02 -4.351720213890075684e-01 8.157905936241149902e-02 1.075649750418961048e-03 6.388317560777068138e-04 -2.352230697870254517e-01 -1.138876006007194519e-01 -2.196720987558364868e-01 6.626902520656585693e-02 -3.508103638887405396e-02 2.478694766759872437e-01 -1.339833065867424011e-02 -4.371825158596038818e-01 -2.330745309591293335e-01 3.337145969271659851e-02 -1.158677972853183746e-02 4.695862159132957458e-02 1.646834313869476318e-01 6.468839198350906372e-02 3.625200688838958740e-01 -8.506570011377334595e-02 9.250824153423309326e-02 5.282275751233100891e-02 -1.594608873128890991e-01 -1.613380759954452515e-01 -1.675966894254088402e-03 -4.027585685253143311e-02 1.714396327733993530e-01 -4.220914840698242188e-02 2.344133257865905762e-01 2.079600840806961060e-01
2.832963466644287109e-01 1.353514343500137329e-01 -2.722316384315490723e-01 1.975682079792022705e-01 -9.196364879608154297e-02 5.725053325295448303e-02 1.633902937173843384e-01 -1.912562698125839233e-01 -3.424551710486412048e-02 8.957477658987045288e-02 9.456318616867065430e-02 6.037602201104164124e-02 -3.696978464722633362e-02 1.261889189481735229e-01 -7.219925522804260254e-02 -9.524784982204437256e-02 -1.553981751203536987e-02 1.480389088392257690e-01 -1.161411255598068237e-01 -7.276538759469985962e-02 3.311955928802490234e-01 2.528613507747650146e-01 -1.617324948310852051e-01 3.807440400123596191e-01 -3.414163887500762939e-01 -1.314140111207962036e-01 2.798823826014995575e-02 -6.790252029895782471e-02 -4.375510662794113159e-02 -1.179895326495170593e-01 1.186658069491386414e-01 3.241457641124725342e-01
1.647973507642745972e-01 1.314413249492645264e-01 -2.364950627088546753e-01 2.489104419946670532e-01 1.237649843096733093e-01 -2.493918240070343018e-01 -1.540889441967010498e-01 -1.780048161745071411e-01 7.652846723794937134e-02 9.654682129621505737e-02 4.739706870168447495e-03 2.743414640426635742e-01 8.824827522039413452e-02 -1.669048517942428589e-01 -2.910841405391693115e-01 2.182535827159881592e-01 -8.995700627565383911e-02 5.408178269863128662e-02 -3.433728218078613281e-02 -9.779798239469528198e-02 2.141600996255874634e-01 4.337174817919731140e-02 1.892433613538742065e-01 3.522509634494781494e-01 -1.730447262525558472e-01 -9.462814778089523315e-02 9.952012449502944946e-03 -2.793724536895751953e-01 6.348861753940582275e-02 -1.898319870233535767e-01 2.379462718963623047e-01 5.594624951481819153e-02
-1.578224619152024388e-04 1.552564799785614014e-01 -4.070295095443725586e-01 3.352168500423431396e-01 3.726118430495262146e-02 1.958682984113693237e-01 4.911639168858528137e-02 -1.256318390369415283e-01 -1.276195049285888672e-01 3.349376022815704346e-01 1.516395062208175659e-01 -2.338035404682159424e-01 -1.156607493758201599e-01 -3.059010505676269531e-01 -4.917288944125175476e-02 4.927004873752593994e-02 7.519784569740295410e-02 7.223130017518997192e-02 9.621194005012512207e-02 8.576991036534309387e-03 1.968732029199600220e-01 1.790675371885299683e-01 2.594290301203727722e-02 2.144003212451934814e-01 -9.482163935899734497e-02 -1.664889156818389893e-01 5.027620121836662292e-02 -1.576340496540069580e-01 -2.781877517700195312e-01 9.387491270899772644e-03 -9.601056575775146484e-02 1.831088960170745850e-01
2.165454067289829254e-02 7.046256214380264282e-02 -3.590796589851379395e-01 1.255730986595153809e-01 4.146588034927845001e-03 2.233720272779464722e-01 5.845000594854354858e-02 -1.046490222215652466e-01 1.545966714620590210e-01 -1.603398919105529785e-01 1.662142723798751831e-01 -2.529246807098388672e-01 -2.431059181690216064e-01 -1.461134850978851318e-01 -6.726017594337463379e-02 -1.364187523722648621e-02 -1.407732218503952026e-01 5.368421785533428192e-03 -2.583306729793548584e-01 7.094206660985946655e-02 3.241449594497680664e-01 7.462712377309799194e-02 -1.387073844671249390e-01 -1.631026118993759155e-01 -1.181466132402420044e-01 4.641558602452278137e-02 -3.527222573757171631e-01 -2.437964826822280884e-01 8.260142803192138672e-02 6.519754976034164429e-02 3.141232132911682129e-01 3.752006217837333679e-02
1.800965517759323120e-01 -8.501797914505004883e-03 -1.901503950357437134e-01 1.816923618316650391e-01 7.661737501621246338e-02 -2.420426905155181885e-01 4.506941512227058411e-02 -1.834821701049804688e-01 -7.617756258696317673e-03 1.415526717901229858e-01 3.001050055027008057e-01 2.281307801604270935e-02 -7.561620324850082397e-02 -1.937841325998306274e-01 8.655103854835033417e-03 3.116914331912994385e-01 -6.638997048139572144e-02 5.229068547487258911e-02 7.588750682771205902e-03 -1.573002338409423828e-01 3.654019236564636230e-01 3.734720647335052490e-01 -7.350660860538482666e-02 4.783185571432113647e-02 5.866432562470436096e-02 -1.886116564273834229e-01 -5.041858553886413574e-02 -1.858721077442169189e-01 1.198588684201240540e-01 1.715384889394044876e-03 3.188946843147277832e-01 -2.054101675748825073e-01
[truncated: 3,268,613 more chars]
