# Supplementary material for: The Language of Innovation
Source: PLoS One. 2020 Apr 30;15(4):e0230107. doi: 10.1371/journal.pone.0230107 (PMC7194493; doi:10.1371/journal.pone.0230107)
Supplement: S9 File — (GZ) [file pone.0230107.s009.tar.gz › 1987-1991/V2Run_14_VS_4500_embeddings1987-1991ED32.txt]

-2.393648773431777954e-01 3.446527123451232910e-01 1.768974661827087402e-01 -6.934434175491333008e-02 -1.426346600055694580e-01 1.433272957801818848e-01 3.484821617603302002e-01 1.978049129247665405e-01 4.528740420937538147e-02 1.032995432615280151e-01 2.723046019673347473e-02 9.958340227603912354e-02 1.437448244541883469e-02 -1.092824563384056091e-01 -4.722945019602775574e-02 1.153326332569122314e-01 -2.002032995223999023e-01 1.428653895854949951e-01 3.827512562274932861e-01 2.754039764404296875e-01 2.671590819954872131e-02 1.186256259679794312e-01 1.614630594849586487e-02 8.276523649692535400e-02 -1.760544180870056152e-01 -2.288058698177337646e-01 -9.060654044151306152e-02 7.225279510021209717e-02 1.150925382971763611e-01 -2.934344410896301270e-01 1.353809535503387451e-01 -1.269346028566360474e-01
3.537089005112648010e-02 -1.828816533088684082e-01 1.432526558637619019e-01 -4.069513455033302307e-02 -2.536178827285766602e-01 2.917726933956146240e-01 1.483034640550613403e-01 1.449853032827377319e-01 1.861640810966491699e-02 2.675227224826812744e-01 -2.754945755004882812e-01 -1.092011481523513794e-01 -1.296495459973812103e-02 2.812950909137725830e-01 2.134337723255157471e-01 2.538921535015106201e-01 -3.421272337436676025e-01 -2.679586037993431091e-02 2.170943319797515869e-01 1.745383888483047485e-01 -1.238193064928054810e-01 1.904306560754776001e-02 7.673420757055282593e-02 -1.416898984462022781e-02 -1.419987678527832031e-01 -2.273146361112594604e-01 -2.041826099157333374e-01 4.383901134133338928e-02 -4.589602816849946976e-03 -1.541895121335983276e-01 2.075169682502746582e-01 -4.645672813057899475e-02
-2.254599034786224365e-01 -1.110931634902954102e-01 -9.083929657936096191e-02 8.574346452951431274e-02 -2.194602787494659424e-01 8.065868169069290161e-02 3.410572931170463562e-02 7.312049716711044312e-02 -5.925447121262550354e-02 -2.650081180036067963e-02 -4.730968177318572998e-02 2.484750002622604370e-02 1.359032243490219116e-01 2.847126126289367676e-01 2.364298403263092041e-01 3.238989710807800293e-01 1.991831064224243164e-01 -5.002548545598983765e-02 3.667539656162261963e-01 1.567087620496749878e-01 -1.462679076939821243e-02 2.391059696674346924e-01 -7.601124048233032227e-02 4.752841964364051819e-02 -9.750695526599884033e-02 -2.418339438736438751e-02 -2.415233999490737915e-01 1.011100038886070251e-01 -3.609731495380401611e-01 -3.536460921168327332e-02 2.969076037406921387e-01 1.661740094423294067e-01
8.055654168128967285e-02 9.887717664241790771e-02 7.626265287399291992e-02 -2.423436194658279419e-01 -9.023710340261459351e-02 4.355494305491447449e-02 5.291444063186645508e-02 2.934683486819267273e-02 5.901708826422691345e-02 5.520377308130264282e-02 -2.872947454452514648e-01 2.845430374145507812e-01 -1.353900730609893799e-01 7.565031945705413818e-02 1.882092207670211792e-01 3.794424533843994141e-01 1.338881999254226685e-02 9.365074336528778076e-03 4.023221731185913086e-01 -5.841143056750297546e-02 1.543999314308166504e-01 4.516523703932762146e-02 1.530974060297012329e-01 8.986207842826843262e-02 3.488960564136505127e-01 -1.881723850965499878e-01 -1.896557956933975220e-01 1.873759180307388306e-01 -1.090490296483039856e-01 -1.281986087560653687e-01 -6.326331943273544312e-02 2.202726900577545166e-01
-2.605724334716796875e-01 -1.564187407493591309e-01 6.349775940179824829e-02 5.930333957076072693e-02 -1.622284203767776489e-01 8.770067244768142700e-02 1.052503809332847595e-01 1.881860047578811646e-01 -2.016176134347915649e-01 -2.556784749031066895e-01 -2.624399960041046143e-01 2.292159944772720337e-01 -8.419909328222274780e-02 3.477461934089660645e-01 1.230768486857414246e-01 3.674169778823852539e-01 1.367096509784460068e-02 7.674523442983627319e-02 2.811365425586700439e-01 -4.453205689787864685e-02 -1.056811511516571045e-01 1.474147140979766846e-01 1.864943951368331909e-01 -9.101668745279312134e-02 8.784753829240798950e-02 -2.226964682340621948e-01 -1.443374305963516235e-01 1.522392779588699341e-01 -8.573777228593826294e-02 -1.232753396034240723e-01 1.285092979669570923e-01 1.026866137981414795e-01
-1.882474869489669800e-01 -1.269939839839935303e-01 2.951208651065826416e-01 -1.906356662511825562e-01 -1.868794709444046021e-01 -5.492741242051124573e-03 4.289765655994415283e-02 -9.411546401679515839e-03 3.791624009609222412e-01 1.744185239076614380e-01 -1.350600719451904297e-01 2.100961357355117798e-01 -1.422984302043914795e-01 1.813593357801437378e-01 7.789093255996704102e-02 2.173668295145034790e-01 -8.074061572551727295e-02 -1.203492730855941772e-01 3.469158709049224854e-01 1.284614577889442444e-02 -1.158934831619262695e-02 -2.037579119205474854e-01 -1.072586253285408020e-01 -1.487084478139877319e-01 4.541400447487831116e-02 -2.885650396347045898e-01 4.670565016567707062e-03 8.851540088653564453e-02 -8.211153745651245117e-02 -1.172862425446510315e-01 3.366639316082000732e-01 -3.567237779498100281e-02
-9.788259863853454590e-03 -4.877217486500740051e-02 3.157219886779785156e-01 -1.077297627925872803e-01 -1.222736984491348267e-01 7.525214552879333496e-02 3.262596577405929565e-02 7.284072786569595337e-02 -1.214472278952598572e-01 -1.026393547654151917e-01 4.890377819538116455e-02 1.549012660980224609e-01 -1.832588762044906616e-01 1.249520406126976013e-01 3.332681208848953247e-02 3.246168196201324463e-01 6.996980309486389160e-02 9.326820075511932373e-02 4.833259284496307373e-01 1.036125868558883667e-01 2.074802964925765991e-01 -1.921454258263111115e-02 2.248800396919250488e-01 -4.791198298335075378e-02 -8.412855118513107300e-02 -1.605791896581649780e-01 -7.074790541082620621e-03 2.355822026729583740e-01 -1.807743012905120850e-01 -3.284911215305328369e-01 2.208606004714965820e-01 1.410882025957107544e-01
-4.736945778131484985e-02 -9.114558249711990356e-02 3.663047254085540771e-01 1.278436630964279175e-01 -2.927866280078887939e-01 -8.795122802257537842e-02 3.165176883339881897e-02 1.698822155594825745e-02 2.590887248516082764e-01 7.954367250204086304e-02 -2.750407755374908447e-01 1.824539601802825928e-01 -8.620642870664596558e-02 3.384482581168413162e-03 6.574711948633193970e-02 1.792579740285873413e-01 -1.817236095666885376e-01 -5.434443801641464233e-02 2.475485056638717651e-01 -7.505100965499877930e-02 -6.192014738917350769e-02 7.761407643556594849e-03 1.416993886232376099e-01 -8.205388486385345459e-02 1.284203082323074341e-01 -2.865888178348541260e-01 -1.930376738309860229e-01 -7.080952078104019165e-02 -2.472030967473983765e-01 -2.109864801168441772e-01 3.135460317134857178e-01 1.986239403486251831e-01
-2.641616165637969971e-01 -8.298522979021072388e-02 1.718913763761520386e-01 -5.382637307047843933e-02 -2.156655788421630859e-01 2.342339605093002319e-02 2.032128348946571350e-02 -8.119753003120422363e-02 2.421562820672988892e-01 3.324624300003051758e-01 -2.740733325481414795e-01 -2.804431021213531494e-01 -9.986400604248046875e-02 4.939062520861625671e-02 1.752282679080963135e-01 2.378190010786056519e-01 8.145513385534286499e-02 -4.860721156001091003e-02 4.010092616081237793e-01 4.478345438838005066e-02 -1.665927767753601074e-01 -5.061402171850204468e-02 -6.725532934069633484e-03 -6.531651318073272705e-02 2.030336260795593262e-01 -2.027695775032043457e-01 -8.319812268018722534e-02 -1.730510778725147247e-02 1.616499871015548706e-01 -1.239870935678482056e-01 1.725209355354309082e-01 2.166718840599060059e-01
-9.603878110647201538e-02 2.914523705840110779e-02 1.915267258882522583e-01 -3.490781486034393311e-01 -2.036124914884567261e-01 2.621281743049621582e-01 2.100920677185058594e-01 1.125268563628196716e-01 1.124357730150222778e-01 1.698587685823440552e-01 -3.549214601516723633e-01 -1.130090728402137756e-01 -7.607367634773254395e-02 3.684523329138755798e-02 8.774006366729736328e-02 -7.013058755546808243e-03 -8.220577985048294067e-02 -7.894055545330047607e-02 3.569446802139282227e-01 1.575053185224533081e-01 -2.090530395507812500e-01 -6.061515212059020996e-02 -9.874819219112396240e-02 -1.987681984901428223e-01 -4.182307422161102295e-02 7.275049388408660889e-02 -2.789787352085113525e-01 1.319496631622314453e-01 -7.631807774305343628e-02 -1.468737721443176270e-01 1.537530273199081421e-01 2.326590418815612793e-01
-1.544338762760162354e-01 -8.051118999719619751e-02 -3.680884465575218201e-02 -1.480231583118438721e-01 -5.940202623605728149e-03 -2.370183467864990234e-01 2.040685415267944336e-01 -1.410220414400100708e-01 -1.855556070804595947e-01 2.209979742765426636e-01 1.757590174674987793e-01 1.552423834800720215e-01 -1.062828078866004944e-01 1.164786238223314285e-02 2.068022340536117554e-01 3.890049159526824951e-01 -2.126001380383968353e-02 5.927987396717071533e-02 4.144156724214553833e-02 2.004006505012512207e-01 1.564550697803497314e-01 3.343845009803771973e-01 -7.139628287404775620e-03 -1.745433807373046875e-01 6.134989205747842789e-03 -1.076395064592361450e-01 -3.420888483524322510e-01 1.523507386445999146e-01 2.198007106781005859e-01 -1.414716243743896484e-01 1.757724285125732422e-01 1.453917771577835083e-01
-2.975439429283142090e-01 -2.663273215293884277e-01 1.419877707958221436e-01 -1.045124828815460205e-01 -1.139885559678077698e-01 -3.399259876459836960e-03 1.740559637546539307e-01 1.288427263498306274e-01 2.805834114551544189e-01 1.114202067255973816e-01 1.319243460893630981e-01 -7.247296720743179321e-02 -7.624625414609909058e-02 1.050850376486778259e-01 1.738023906946182251e-01 3.998432755470275879e-01 -1.852530390024185181e-01 -1.435679793357849121e-01 2.771162986755371094e-01 1.864785254001617432e-01 1.860540956258773804e-01 -7.451196014881134033e-02 1.833915412425994873e-01 -6.694491207599639893e-02 2.345816045999526978e-01 7.330064661800861359e-03 -1.539243012666702271e-01 -9.214456193149089813e-03 2.084747701883316040e-02 -3.121329843997955322e-01 6.857206672430038452e-02 5.111651495099067688e-02
-3.052547872066497803e-01 -3.528884351253509521e-01 6.177329644560813904e-02 -1.135165169835090637e-01 -1.224440187215805054e-01 7.096598297357559204e-02 1.627290621399879456e-02 1.725131832063198090e-02 -3.532330319285392761e-02 -1.142468154430389404e-01 -1.813487410545349121e-01 2.049556821584701538e-01 -8.674494177103042603e-02 2.808528840541839600e-01 2.355881929397583008e-01 1.521628256887197495e-02 1.955222785472869873e-01 7.549602538347244263e-02 4.248166680335998535e-01 1.788067519664764404e-01 7.046815007925033569e-02 -1.276043206453323364e-01 3.201732179149985313e-03 -1.669195741415023804e-01 1.890868097543716431e-01 -2.394618093967437744e-02 -2.346614934504032135e-02 2.036515176296234131e-01 -5.316653475165367126e-02 -4.179523140192031860e-02 3.517872691154479980e-01 3.866947069764137268e-02
-4.241367578506469727e-01 -1.599471271038055420e-01 2.352290451526641846e-01 -1.111536994576454163e-01 -1.518679261207580566e-01 -1.083645038306713104e-02 7.340009510517120361e-02 1.908571869134902954e-01 -7.913438230752944946e-02 1.596062779426574707e-01 -1.157832518219947815e-01 -1.378139704465866089e-01 -4.932459443807601929e-02 -2.463456988334655762e-02 -6.325784325599670410e-02 1.336587369441986084e-01 -1.497196853160858154e-01 -2.698169834911823273e-02 3.471640646457672119e-01 -1.209724470973014832e-01 -2.478293180465698242e-01 -1.641149669885635376e-01 1.362189929932355881e-02 9.706302732229232788e-02 5.236495286226272583e-02 -1.500624120235443115e-01 -1.776707023382186890e-01 -9.782610088586807251e-02 -2.062024176120758057e-02 -3.371608853340148926e-01 2.825249135494232178e-01 2.371057569980621338e-01
-2.078302651643753052e-01 -1.122028566896915436e-02 7.387105375528335571e-02 -3.561590239405632019e-02 -2.087303698062896729e-01 2.564820945262908936e-01 -1.275517791509628296e-01 -1.846008300781250000e-01 -2.004966326057910919e-02 -6.384667009115219116e-02 -2.588479034602642059e-02 2.058816105127334595e-01 -3.695298731327056885e-01 -3.340344177559018135e-03 8.305688202381134033e-02 4.081489741802215576e-01 5.715728923678398132e-02 -1.467990968376398087e-02 3.972050249576568604e-01 8.859113603830337524e-02 1.287593096494674683e-01 -4.968995973467826843e-02 5.351138487458229065e-02 -2.376587316393852234e-02 6.998491287231445312e-02 -1.392541527748107910e-01 4.519324004650115967e-02 -5.156734585762023926e-02 1.674827933311462402e-01 -3.650334179401397705e-01 1.839467883110046387e-01 1.302587240934371948e-01
-1.748261898756027222e-01 1.357424855232238770e-01 -2.632864750921726227e-02 -4.344333335757255554e-02 2.400108724832534790e-01 7.971719652414321899e-02 2.500924766063690186e-01 3.555287607014179230e-03 1.350928694009780884e-01 1.728964745998382568e-01 -1.296289116144180298e-01 -1.565864235162734985e-01 1.205852106213569641e-01 3.075170218944549561e-01 -2.007051557302474976e-02 6.053543090820312500e-02 -5.064206570386886597e-02 -8.047441393136978149e-02 4.177282154560089111e-01 5.743945017457008362e-02 1.013211011886596680e-01 -1.912092417478561401e-01 7.361495494842529297e-02 1.978990249335765839e-02 5.359033495187759399e-02 -2.351574301719665527e-01 -3.165105581283569336e-01 -1.041739806532859802e-01 2.678799256682395935e-02 -4.415644705295562744e-01 9.978930652141571045e-02 -7.026997208595275879e-02
-4.590832069516181946e-02 1.393544673919677734e-01 1.292636245489120483e-01 6.428358703851699829e-02 -9.722408652305603027e-02 1.379489004611968994e-01 1.556133031845092773e-01 1.679470390081405640e-02 3.830590844154357910e-02 -2.128517627716064453e-01 -8.738708496093750000e-02 2.083670496940612793e-01 -4.736653268337249756e-01 1.008133441209793091e-01 1.637474000453948975e-01 2.414639741182327271e-01 -7.014316320419311523e-02 1.865742653608322144e-01 5.031059384346008301e-01 -1.563267223536968231e-02 5.242613330483436584e-02 1.219032108783721924e-01 -3.333302587270736694e-02 2.471213229000568390e-02 -3.380047157406806946e-02 -1.995563805103302002e-01 5.341210588812828064e-02 -5.459541454911231995e-03 -7.991424947977066040e-02 -1.219711825251579285e-01 3.309599757194519043e-01 1.087345089763402939e-02
7.852242141962051392e-02 3.419526666402816772e-02 1.478433758020401001e-01 -1.926401853561401367e-01 -2.756395339965820312e-01 1.687021553516387939e-01 -9.980661422014236450e-02 -9.457752853631973267e-02 5.180320888757705688e-02 1.032761931419372559e-01 2.905993536114692688e-02 2.902410179376602173e-02 -1.359322220087051392e-01 1.129087805747985840e-01 -4.099480062723159790e-02 1.699628084897994995e-01 -1.937817782163619995e-01 5.870012682862579823e-04 4.719400703907012939e-01 -7.047610729932785034e-02 -4.724623635411262512e-02 1.822780221700668335e-01 -2.097978144884109497e-01 2.132028490304946899e-01 1.139409393072128296e-01 -9.933664649724960327e-02 -2.439803332090377808e-01 -8.674389123916625977e-02 -2.074167430400848389e-01 -1.631774455308914185e-01 3.263871967792510986e-01 2.779750525951385498e-01
1.664763092994689941e-01 7.498445361852645874e-02 -5.422614887356758118e-02 -1.580747812986373901e-01 -1.014807745814323425e-01 6.989072263240814209e-02 -1.272264868021011353e-01 -1.418968439102172852e-01 1.546171903610229492e-01 1.389597449451684952e-02 -1.350710391998291016e-01 1.649639904499053955e-01 4.898921027779579163e-02 1.883352398872375488e-01 6.135573610663414001e-02 1.291666477918624878e-01 -1.279124617576599121e-01 1.895303875207901001e-01 9.249590337276458740e-02 1.546765863895416260e-01 -3.028371743857860565e-02 1.781430244445800781e-01 -2.120299339294433594e-01 5.719315633177757263e-02 -1.726846396923065186e-01 -6.995525211095809937e-02 -4.371698796749114990e-01 2.635459005832672119e-01 8.951550722122192383e-02 -3.774116337299346924e-01 3.585618138313293457e-01 1.393012553453445435e-01
-1.412486135959625244e-01 1.632650047540664673e-01 2.290109544992446899e-01 2.441099099814891815e-02 -1.458949148654937744e-01 8.534663915634155273e-02 5.736656114459037781e-02 3.797522187232971191e-02 7.912486791610717773e-02 -1.070383042097091675e-01 1.312423348426818848e-01 8.070539683103561401e-03 -3.138924241065979004e-01 2.067720293998718262e-01 6.891134381294250488e-02 2.537099719047546387e-01 -4.249764233827590942e-02 -7.937891036272048950e-02 4.664386510848999023e-01 5.185524001717567444e-02 8.304967731237411499e-02 1.392374336719512939e-01 2.750368788838386536e-02 -1.839959770441055298e-01 -1.843777745962142944e-01 -1.432567685842514038e-01 1.362191140651702881e-02 -1.044085845351219177e-01 1.365029960870742798e-01 -3.414565324783325195e-01 3.604893386363983154e-01 -4.002273455262184143e-02
-8.911914378404617310e-02 1.150562316179275513e-01 -9.477879106998443604e-02 -1.607465595006942749e-01 6.264945864677429199e-02 1.022379398345947266e-01 -5.704907700419425964e-02 -6.811731960624456406e-03 2.316235192120075226e-02 -1.511736889369785786e-03 -1.414228677749633789e-01 1.749380826950073242e-01 -1.156932786107063293e-01 3.846702873706817627e-01 3.055238723754882812e-01 2.949154078960418701e-01 -1.626580357551574707e-01 -1.576750874519348145e-01 3.903182148933410645e-01 -1.387397795915603638e-01 2.147760614752769470e-02 -3.699911385774612427e-02 2.150580845773220062e-02 6.335547193884849548e-03 -8.988774381577968597e-03 -2.824474275112152100e-01 -2.986058890819549561e-01 2.589875459671020508e-01 3.506532311439514160e-02 -2.255199253559112549e-01 1.593988202512264252e-02 -1.407512724399566650e-01
-1.707845181226730347e-01 2.262760140001773834e-02 -2.778319455683231354e-02 -9.334310889244079590e-02 1.036052331328392029e-01 1.935245990753173828e-01 3.892052173614501953e-01 -6.945730000734329224e-02 1.444151997566223145e-01 1.764805614948272705e-02 4.213241860270500183e-03 -1.697301417589187622e-01 3.325262069702148438e-01 1.900693327188491821e-01 1.697924286127090454e-01 1.773887425661087036e-01 -6.430692970752716064e-03 1.140357330441474915e-01 3.677655160427093506e-01 3.901048004627227783e-02 1.092916429042816162e-01 9.059734642505645752e-02 5.962083488702774048e-02 3.786729648709297180e-02 2.237799465656280518e-01 -2.230952680110931396e-01 -9.442401677370071411e-02 4.154970869421958923e-02 -1.572190225124359131e-01 -2.271551489830017090e-01 3.520404100418090820e-01 1.168523132801055908e-01
-6.532576680183410645e-02 5.105024948716163635e-02 -3.779254481196403503e-02 -1.046085380949079990e-03 -3.818751275539398193e-01 1.371999830007553101e-01 2.077566534280776978e-01 5.375464912503957748e-03 5.157973617315292358e-02 1.030096504837274551e-02 -9.451369941234588623e-02 -1.156466198153793812e-03 2.418424189090728760e-01 -6.662908941507339478e-02 1.310954540967941284e-01 2.556891143321990967e-01 -1.901061981916427612e-01 3.500010818243026733e-02 5.224347114562988281e-01 1.682760566473007202e-01 -9.484039992094039917e-02 -1.547811180353164673e-01 -1.707867160439491272e-02 1.442892551422119141e-01 1.149053797125816345e-01 1.363101899623870850e-01 -4.123099148273468018e-01 1.410224735736846924e-01 -5.616117268800735474e-03 -8.189770579338073730e-02 5.884938314557075500e-02 4.589236527681350708e-02
-1.198212876915931702e-01 -1.004960015416145325e-01 6.113345175981521606e-02 4.797640070319175720e-02 -3.202532231807708740e-01 -2.587359212338924408e-02 -2.234563976526260376e-02 1.072159036993980408e-01 -3.215063214302062988e-01 -1.072841137647628784e-01 -2.519400119781494141e-01 2.488380223512649536e-01 -2.975434251129627228e-02 1.384962946176528931e-01 1.489087790250778198e-01 3.471601903438568115e-01 1.809864193201065063e-01 -4.900743067264556885e-02 4.745160937309265137e-01 1.924088895320892334e-01 1.212426945567131042e-01 6.117479875683784485e-02 -8.759038150310516357e-02 -7.049188017845153809e-02 5.537093803286552429e-02 3.976801875978708267e-03 -1.066432744264602661e-01 -2.281179428100585938e-01 -6.235422566533088684e-02 -6.205588206648826599e-02 2.203176170587539673e-01 -6.950459908694028854e-03
-5.781841278076171875e-02 1.897908747196197510e-01 6.611192226409912109e-02 -2.498876005411148071e-01 -2.454107105731964111e-01 1.049029156565666199e-01 -2.362809516489505768e-02 7.354849576950073242e-02 -1.221350058913230896e-01 1.627216935157775879e-01 9.832384996116161346e-03 2.156295627355575562e-01 -2.910318672657012939e-01 1.556898504495620728e-01 1.581388409249484539e-03 1.850881576538085938e-01 -1.832650750875473022e-01 8.342308551073074341e-02 5.288741588592529297e-01 3.198188915848731995e-02 -8.364731818437576294e-02 1.515357792377471924e-01 7.048530876636505127e-02 -2.024485021829605103e-01 -3.209405019879341125e-02 -1.632921695709228516e-01 1.420811265707015991e-01 -6.275695562362670898e-02 7.999283820390701294e-02 -2.748969197273254395e-01 1.951168328523635864e-01 1.280180811882019043e-01
-1.441471874713897705e-01 -1.945389062166213989e-01 1.216059103608131409e-01 -9.487774223089218140e-02 -2.179864346981048584e-01 1.356548070907592773e-01 2.357971668243408203e-01 7.737847417593002319e-02 1.975392177700996399e-02 7.740660756826400757e-02 -1.340846121311187744e-01 -1.174383610486984253e-02 2.005600631237030029e-01 -1.542552188038825989e-02 -3.631826955825090408e-03 2.844545543193817139e-01 -6.439463049173355103e-02 -2.196747958660125732e-01 1.270409673452377319e-01 1.354149281978607178e-01 2.321744896471500397e-02 2.469640970230102539e-01 -3.181932270526885986e-01 -8.238805830478668213e-02 3.217475414276123047e-01 -2.239643335342407227e-01 -9.547759592533111572e-02 -2.248985692858695984e-02 -5.510871857404708862e-02 -1.759227812290191650e-01 4.161275625228881836e-01 1.315046250820159912e-01
-5.940142646431922913e-02 7.834801822900772095e-02 -4.147189855575561523e-02 2.228491008281707764e-02 -1.725583225488662720e-01 2.657652795314788818e-01 -4.842423647642135620e-02 1.741552799940109253e-01 -8.304827846586704254e-03 5.024555325508117676e-02 -4.409040883183479309e-02 7.774659432470798492e-03 -2.426474392414093018e-01 2.350123375654220581e-01 1.107577607035636902e-01 1.525214761495590210e-01 -2.463011629879474640e-02 2.716743648052215576e-01 6.117619872093200684e-01 4.370535258203744888e-03 1.835672110319137573e-01 1.308521069586277008e-02 1.419514268636703491e-01 -1.775452941656112671e-01 -8.716586045920848846e-03 -3.187439143657684326e-01 2.738980576395988464e-02 -6.883317977190017700e-02 -3.725793957710266113e-02 -1.602378636598587036e-01 1.678688228130340576e-01 -6.453645974397659302e-02
-1.818842887878417969e-01 -1.467459946870803833e-01 3.034378774464130402e-02 -4.215176105499267578e-01 -2.801411151885986328e-01 2.027276903390884399e-01 -1.986509114503860474e-01 -1.793187260627746582e-01 1.836025267839431763e-01 -1.008314490318298340e-01 -1.126356497406959534e-01 1.103293001651763916e-01 1.539248507469892502e-02 1.016657352447509766e-01 -1.677574217319488525e-01 2.149870395660400391e-01 -8.258914947509765625e-02 1.574357748031616211e-01 2.042584121227264404e-01 2.948226034641265869e-01 5.950871855020523071e-02 2.691845595836639404e-01 -5.224321503192186356e-03 1.931038498878479004e-02 2.847912609577178955e-01 -6.524779647588729858e-02 -6.671084463596343994e-02 1.922992020845413208e-01 1.429818868637084961e-01 -1.656321138143539429e-01 6.552673876285552979e-02 7.940478622913360596e-02
-6.219801306724548340e-02 1.286395639181137085e-01 1.314052939414978027e-01 -9.976495057344436646e-02 3.441234352067112923e-03 2.592431008815765381e-01 -9.180938452482223511e-02 8.056909590959548950e-02 -1.020874083042144775e-01 2.780784852802753448e-02 1.939258128404617310e-01 1.833153814077377319e-01 -3.620154261589050293e-01 2.102411538362503052e-01 1.427726298570632935e-01 3.336819112300872803e-01 -9.653484076261520386e-02 1.600376516580581665e-01 4.848916828632354736e-01 6.051303446292877197e-02 -7.369658350944519043e-02 1.090052798390388489e-01 8.356445468962192535e-03 -4.291383083909749985e-03 1.021077111363410950e-01 -1.559523940086364746e-01 -1.792710125446319580e-01 -2.561387047171592712e-02 -4.679504781961441040e-02 -2.791557908058166504e-01 2.048458904027938843e-01 -9.874008595943450928e-03
-2.234147191047668457e-01 -3.849394321441650391e-01 1.678161770105361938e-01 -5.072667822241783142e-02 2.599677769467234612e-03 -6.334800273180007935e-02 5.774096027016639709e-02 -2.565890550613403320e-01 1.316727399826049805e-01 2.274731546640396118e-01 -2.954589724540710449e-01 2.207873314619064331e-01 1.272933930158615112e-01 -5.307137034833431244e-03 -3.362170979380607605e-02 4.899603128433227539e-02 -1.046027764678001404e-01 2.763345241546630859e-01 1.909290105104446411e-01 -6.358481943607330322e-02 -3.342695906758308411e-02 6.954588741064071655e-02 -1.553875481477007270e-04 -8.808649145066738129e-03 -3.295648396015167236e-01 -2.331043332815170288e-01 -2.635159194469451904e-01 1.490239799022674561e-01 -7.993832230567932129e-02 3.843495249748229980e-02 1.887514591217041016e-01 2.028984278440475464e-01
-2.384451329708099365e-01 -1.028136257082223892e-02 2.241857796907424927e-01 -9.800162166357040405e-02 1.024992689490318298e-01 -4.362956807017326355e-02 -1.513235569000244141e-01 -1.365926563739776611e-01 6.178485974669456482e-02 -9.901993721723556519e-02 -2.029891163110733032e-01 8.114409446716308594e-02 -1.311730302404612303e-04 -3.736452460289001465e-01 3.812438547611236572e-01 1.893905252218246460e-01 -8.548808097839355469e-02 -2.891881391406059265e-03 3.715534210205078125e-01 -2.060003578662872314e-01 3.022639267146587372e-02 5.639613419771194458e-02 -9.751221537590026855e-02 -1.641483604907989502e-01 -1.503081023693084717e-01 -2.879077792167663574e-01 -2.545766830444335938e-01 3.659575805068016052e-02 -6.102025508880615234e-02 -1.006354019045829773e-02 -1.142984405159950256e-01 1.734875440597534180e-01
-1.977529376745223999e-01 3.341820463538169861e-02 1.895366907119750977e-01 -3.909748196601867676e-01 -1.115834787487983704e-01 2.407631427049636841e-01 -6.486258003860712051e-03 -7.159258425235748291e-02 1.000351160764694214e-01 -1.312995105981826782e-01 -1.122736111283302307e-01 2.189139872789382935e-01 -1.651658564805984497e-01 2.756984531879425049e-01 2.379361838102340698e-01 2.192827463150024414e-01 -1.827203184366226196e-01 -1.401437968015670776e-01 2.344126850366592407e-01 5.645154416561126709e-02 1.945445686578750610e-01 3.593369200825691223e-02 -1.398349106311798096e-01 -1.128789335489273071e-01 7.222733646631240845e-02 -2.424168884754180908e-01 2.473195642232894897e-02 2.105440050363540649e-01 7.490904629230499268e-02 -2.895895838737487793e-01 1.112966760993003845e-01 7.913401722908020020e-02
-3.101017475128173828e-01 -2.753722369670867920e-01 8.767339587211608887e-02 -3.345962166786193848e-01 8.650004863739013672e-02 -5.497410148382186890e-02 2.760142087936401367e-01 -7.986072450876235962e-03 1.353889144957065582e-02 1.232336759567260742e-01 -1.293018758296966553e-01 -6.265502423048019409e-02 -1.995566040277481079e-01 -2.599934935569763184e-01 3.516453504562377930e-02 3.245454430580139160e-01 -2.676631696522235870e-02 -1.683194749057292938e-02 2.864529192447662354e-01 1.623004078865051270e-01 2.399037480354309082e-01 1.594257503747940063e-01 -4.184503853321075439e-02 -1.031413525342941284e-01 -1.674545556306838989e-01 6.480121612548828125e-02 -1.090138927102088928e-01 3.706234041601419449e-03 6.441491842269897461e-02 -3.046411871910095215e-01 1.588476896286010742e-01 -2.305725216865539551e-02
-3.282166421413421631e-01 -1.688593924045562744e-01 -1.239176318049430847e-01 3.416583314538002014e-02 -2.596127390861511230e-01 -9.927988797426223755e-02 -1.169380098581314087e-01 1.070725098252296448e-01 4.134665057063102722e-02 6.148013845086097717e-02 -1.963577419519424438e-01 7.889007776975631714e-02 -1.770745813846588135e-01 1.135535165667533875e-01 1.878140270709991455e-01 2.842039167881011963e-01 -2.259704172611236572e-01 2.508645132184028625e-02 3.649123609066009521e-01 -2.158378809690475464e-02 1.254031360149383545e-01 -1.847865879535675049e-01 9.552876651287078857e-02 1.517422497272491455e-01 2.564558386802673340e-01 -1.171234026551246643e-01 -3.386208787560462952e-02 2.297463566064834595e-01 -8.670549839735031128e-02 -1.061981543898582458e-01 3.136757612228393555e-01 1.277885586023330688e-01
-4.877899885177612305e-01 2.321702837944030762e-01 1.564130485057830811e-01 -7.235894352197647095e-02 -1.571129858493804932e-01 1.203318536281585693e-01 1.725038141012191772e-01 3.862544521689414978e-02 1.743214130401611328e-01 9.642579406499862671e-02 -2.236151695251464844e-01 -4.031370580196380615e-02 -3.689341619610786438e-02 -1.804020404815673828e-01 1.231228336691856384e-01 -2.299931272864341736e-02 2.595336921513080597e-02 -1.348115056753158569e-01 1.811723858118057251e-01 3.184178173542022705e-01 2.383597493171691895e-01 1.759842187166213989e-01 2.347915917634963989e-01 4.379530251026153564e-02 1.028156280517578125e-01 2.344563789665699005e-02 -7.455780357122421265e-02 -7.812605798244476318e-02 -6.812334805727005005e-02 -1.507798880338668823e-01 2.284504175186157227e-01 2.586389482021331787e-01
7.232098840177059174e-03 -1.781725734472274780e-01 6.485179066658020020e-02 -8.926680684089660645e-02 1.677578873932361603e-02 1.406474560499191284e-01 -1.673375666141510010e-01 4.087097346782684326e-01 -6.559517234563827515e-02 2.328378707170486450e-02 1.476270854473114014e-01 3.405257761478424072e-01 1.128159686923027039e-01 -1.708530634641647339e-01 1.546639651060104370e-01 9.914898127317428589e-02 -2.987313270568847656e-01 2.880981266498565674e-01 3.492752909660339355e-01 2.740707695484161377e-01 5.511656403541564941e-02 1.424508690834045410e-01 -1.129269003868103027e-01 -5.526859313249588013e-02 5.847715586423873901e-02 -4.357349127531051636e-02 -1.970699876546859741e-01 -5.988819152116775513e-02 7.865985482931137085e-02 -9.234687685966491699e-02 1.723558455705642700e-01 -1.483366787433624268e-01
-3.914013504981994629e-01 -4.888445138931274414e-02 2.310478128492832184e-02 -3.135445117950439453e-01 2.238464355468750000e-02 1.185420081019401550e-01 7.891119271516799927e-02 1.367100030183792114e-01 -5.817086994647979736e-02 7.763917557895183563e-03 -2.180246561765670776e-01 1.182432472705841064e-01 -9.553174674510955811e-02 -3.515211939811706543e-01 2.065906822681427002e-01 1.739691384136676788e-02 -3.384313359856605530e-02 -1.479254513978958130e-01 1.821124404668807983e-01 1.634871214628219604e-01 1.580640822649002075e-01 -1.343315690755844116e-01 -1.815352141857147217e-01 9.989185631275177002e-02 -1.343548595905303955e-01 -1.843123883008956909e-01 -1.686473935842514038e-01 7.522731274366378784e-02 1.337504535913467407e-01 -2.564562857151031494e-01 2.757471799850463867e-01 2.253077179193496704e-01
-2.469145655632019043e-01 -5.295926705002784729e-03 3.917754590511322021e-01 -4.155163839459419250e-02 4.892114549875259399e-02 3.513785079121589661e-02 8.280771726276725531e-05 1.325261443853378296e-01 3.722301498055458069e-02 1.245114058256149292e-01 -5.210771411657333374e-02 -1.270901877433061600e-03 -2.439474016427993774e-01 7.204965502023696899e-02 1.386632621288299561e-01 1.575299948453903198e-01 -2.763747870922088623e-01 -9.092492982745170593e-03 4.193775355815887451e-01 1.643718779087066650e-01 -1.440889239311218262e-01 1.261566281318664551e-01 1.669262349605560303e-01 2.355692237615585327e-01 3.662032261490821838e-02 1.206163968890905380e-02 -4.586367402225732803e-03 3.557670414447784424e-01 -7.629197090864181519e-02 5.518889427185058594e-02 2.481730282306671143e-01 1.905775368213653564e-01
-9.334993362426757812e-02 -1.993010491132736206e-01 1.932910270988941193e-02 -2.950538694858551025e-01 -1.112954989075660706e-01 8.081017062067985535e-03 -1.348903775215148926e-01 3.599878549575805664e-01 1.646022945642471313e-01 -2.045394666492938995e-02 -4.642853885889053345e-02 2.311179339885711670e-01 -6.912821531295776367e-02 -7.019116729497909546e-02 4.827477037906646729e-02 -8.406093344092369080e-03 -1.115019395947456360e-01 1.504418700933456421e-01 2.188017666339874268e-01 1.882815361022949219e-01 -5.759048089385032654e-02 1.632146835327148438e-01 2.334367334842681885e-01 -2.879955768585205078e-01 -2.757577300071716309e-01 -1.226311028003692627e-01 -2.709118127822875977e-01 1.305530667304992676e-01 2.528710067272186279e-01 3.303670138120651245e-02 2.201355248689651489e-01 1.670743077993392944e-01
-7.508423179388046265e-02 -1.043933816254138947e-02 1.388392597436904907e-02 -1.819687150418758392e-02 -1.216249689459800720e-01 1.676601916551589966e-02 -7.887440174818038940e-02 1.551469862461090088e-01 9.688846021890640259e-02 -1.558954864740371704e-01 -7.051985710859298706e-02 2.805451489984989166e-02 -3.666134774684906006e-01 2.145494818687438965e-01 1.597359180450439453e-01 1.651590019464492798e-01 -8.482149988412857056e-02 -1.127511933445930481e-01 4.515512287616729736e-01 1.326009780168533325e-01 1.669813096523284912e-01 1.276388466358184814e-01 9.754403494298458099e-03 -1.911779493093490601e-01 2.106282711029052734e-01 -1.776804774999618530e-01 -7.979048788547515869e-02 2.750979065895080566e-01 -1.668995246291160583e-02 -4.094490408897399902e-01 1.273018680512905121e-02 1.655489653348922729e-01
-2.177364677190780640e-01 2.350090593099594116e-01 2.865969240665435791e-01 -2.809257209300994873e-01 -1.441039144992828369e-01 1.601221412420272827e-01 -1.513940840959548950e-01 -2.281614392995834351e-01 -4.621877893805503845e-02 7.595922797918319702e-02 -2.478938549757003784e-01 -8.621894568204879761e-02 -2.534648180007934570e-01 1.134276166558265686e-01 -2.469030022621154785e-02 1.340774595737457275e-01 -1.272848248481750488e-01 3.023274540901184082e-01 -1.941714622080326080e-02 1.352466642856597900e-02 4.601079225540161133e-02 2.110299319028854370e-01 -1.698853373527526855e-01 -1.278339326381683350e-01 6.321744527667760849e-03 -2.641726136207580566e-01 -8.744379132986068726e-02 -2.445187605917453766e-02 -2.176210135221481323e-01 2.253749221563339233e-02 3.361063301563262939e-01 5.926248058676719666e-02
-7.775165885686874390e-02 3.802355527877807617e-01 -5.813657119870185852e-02 -2.024461477994918823e-01 4.074152559041976929e-02 -1.460599750280380249e-01 -4.425662010908126831e-02 6.597280502319335938e-02 6.045566871762275696e-02 2.423132956027984619e-01 -1.355084031820297241e-01 7.645707577466964722e-02 8.081863820552825928e-02 -1.025123968720436096e-01 1.373081505298614502e-01 5.238809585571289062e-01 5.972734093666076660e-02 1.355243325233459473e-01 1.020120456814765930e-01 2.178179472684860229e-01 -8.190032094717025757e-02 -1.614153967238962650e-03 -8.607062697410583496e-02 -2.834485173225402832e-01 4.892189800739288330e-02 -1.254833787679672241e-01 -2.447171509265899658e-01 -2.963144890964031219e-02 -3.202369809150695801e-02 -3.328276872634887695e-01 9.570453315973281860e-02 6.836043298244476318e-02
-5.217468142509460449e-01 -7.392280548810958862e-02 2.834479697048664093e-02 -1.136406064033508301e-01 -4.831135272979736328e-02 2.270877212285995483e-01 1.969982385635375977e-01 1.100517958402633667e-01 -1.668240725994110107e-01 3.989731520414352417e-02 -1.775227934122085571e-01 1.729728579521179199e-01 -1.172628477215766907e-01 -2.337817847728729248e-01 2.056770622730255127e-01 1.788596808910369873e-02 -1.421694159507751465e-01 -9.146202355623245239e-02 1.239097937941551208e-01 1.644807159900665283e-01 1.041715890169143677e-01 3.185145854949951172e-01 1.720056682825088501e-01 9.382086992263793945e-02 -1.534025818109512329e-01 -3.863292187452316284e-02 -2.711251378059387207e-01 -5.527735128998756409e-02 -9.697060286998748779e-02 3.671487793326377869e-03 2.583606839179992676e-01 4.959147796034812927e-02
-3.608519956469535828e-02 6.098321639001369476e-03 7.404784113168716431e-02 -3.150869607925415039e-01 1.556162089109420776e-01 -6.210562214255332947e-02 5.427193362265825272e-03 1.054751314222812653e-02 -4.849184304475784302e-02 -2.365950122475624084e-02 -5.561397597193717957e-02 3.263985812664031982e-01 -1.071730405092239380e-01 -6.330677866935729980e-02 1.773084700107574463e-02 1.173592433333396912e-01 -1.519191861152648926e-01 2.854403257369995117e-01 1.072478666901588440e-01 1.850198954343795776e-01 2.751301974058151245e-02 4.347541630268096924e-01 -2.120418399572372437e-01 -2.095522135496139526e-01 -2.694951929152011871e-02 -1.404724568128585815e-01 -2.006633430719375610e-01 1.476634442806243896e-01 -3.636856004595756531e-02 -4.525808095932006836e-01 6.739369779825210571e-02 -3.751023113727569580e-02
-1.612113416194915771e-02 9.992679953575134277e-02 -3.357456251978874207e-02 -1.055382862687110901e-01 8.467590063810348511e-02 1.106107756495475769e-01 2.358734905719757080e-01 1.923708319664001465e-01 1.257410272955894470e-03 -3.939191251993179321e-02 4.553101956844329834e-02 2.578391432762145996e-01 -1.811847388744354248e-01 7.087934017181396484e-02 -5.746176838874816895e-02 7.739692181348800659e-02 7.502952218055725098e-02 -1.141204014420509338e-01 4.483397006988525391e-01 1.772657334804534912e-01 3.657723963260650635e-02 -1.979275420308113098e-02 4.571772739291191101e-02 1.348079293966293335e-01 1.766358315944671631e-01 -5.521504878997802734e-01 -1.863842308521270752e-01 1.112038046121597290e-01 6.255791336297988892e-02 -2.251002192497253418e-01 1.873550415039062500e-01 -4.744965210556983948e-02
-3.296411633491516113e-01 -2.052940987050533295e-02 -2.055691033601760864e-01 -2.231453359127044678e-01 -3.095336258411407471e-02 -2.292136698961257935e-01 -1.451465785503387451e-01 -5.705945659428834915e-03 -5.083944648504257202e-03 1.808742433786392212e-01 -2.223411202430725098e-02 2.079212516546249390e-01 4.603202641010284424e-02 -1.239530518651008606e-01 -1.156759113073348999e-01 2.117551118135452271e-01 5.555637553334236145e-02 -8.400724828243255615e-02 2.873057723045349121e-01 2.381774364039301872e-03 1.935777515172958374e-01 1.625502407550811768e-01 -4.215504229068756104e-01 -3.497408032417297363e-01 8.469467610120773315e-02 -8.209437131881713867e-02 -2.749860584735870361e-01 3.370616585016250610e-02 3.118035569787025452e-02 -8.571625500917434692e-02 1.014156341552734375e-01 7.881107926368713379e-02
1.092531159520149231e-01 2.598164677619934082e-01 2.789046168327331543e-01 -2.583829686045646667e-02 -1.634040176868438721e-01 1.256046146154403687e-01 3.584317862987518311e-02 -2.737368047237396240e-01 -2.302663624286651611e-01 -1.738606952130794525e-02 -1.848816424608230591e-01 5.516155064105987549e-02 -1.732362359762191772e-01 1.497482806444168091e-01 9.941813535988330841e-03 2.595417797565460205e-01 -2.490573227405548096e-01 2.227987907826900482e-02 5.588601827621459961e-01 1.543148458003997803e-01 -6.691557168960571289e-02 9.809091687202453613e-02 -1.833796501159667969e-02 -1.778749376535415649e-01 1.041664853692054749e-01 -1.416040062904357910e-01 -8.360639214515686035e-02 5.264693498611450195e-02 8.883245289325714111e-02 -5.720416456460952759e-02 1.211510151624679565e-01 -4.147959500551223755e-02
-3.455598056316375732e-01 2.036140114068984985e-01 -6.617511063814163208e-02 -1.238276958465576172e-01 -7.420819997787475586e-02 1.413173824548721313e-01 9.007508307695388794e-02 8.029901981353759766e-02 2.942375838756561279e-02 1.243723332881927490e-01 1.232418790459632874e-01 2.379304319620132446e-01 -1.192985996603965759e-01 7.096542418003082275e-02 1.594888046383857727e-02 1.821899712085723877e-01 -2.410244494676589966e-01 -1.574290543794631958e-01 4.739908277988433838e-01 -2.583331167697906494e-01 -6.259557604789733887e-02 6.722074002027511597e-02 1.067321076989173889e-01 2.453263998031616211e-01 8.388837426900863647e-02 -2.984683811664581299e-01 -2.394044399261474609e-01 3.706565126776695251e-02 9.767263382673263550e-02 -1.078249141573905945e-01 8.921296894550323486e-02 -1.734707504510879517e-02
-1.257575005292892456e-01 7.378562539815902710e-02 2.247034907341003418e-01 -1.966906338930130005e-01 -1.327380537986755371e-01 2.347748577594757080e-01 -3.007119335234165192e-02 1.150964647531509399e-01 -4.267548769712448120e-02 5.311057716608047485e-02 9.029837697744369507e-02 1.184971183538436890e-01 -2.145444303750991821e-01 1.255472898483276367e-01 1.518622934818267822e-01 6.370744109153747559e-02 2.728535607457160950e-02 1.501031517982482910e-01 5.652357935905456543e-01 -4.528476297855377197e-02 -5.926752462983131409e-02 -3.879543766379356384e-02 1.134074628353118896e-01 1.001133620738983154e-01 2.543419599533081055e-01 -1.776957213878631592e-01 -3.395262360572814941e-02 1.251015346497297287e-02 -1.002486497163772583e-01 -6.704813241958618164e-02 4.291190207004547119e-01 1.339393258094787598e-01
-2.720182538032531738e-01 -8.821392059326171875e-02 -6.002328009344637394e-04 -1.083702370524406433e-01 -8.500967174768447876e-02 5.962771829217672348e-03 1.840245872735977173e-01 7.477289438247680664e-02 -4.948400706052780151e-02 2.562226653099060059e-01 -3.422318994998931885e-01 1.397680491209030151e-02 -1.591814681887626648e-02 -2.680794596672058105e-01 2.070712745189666748e-01 9.488195925951004028e-02 -1.923243701457977295e-02 -7.730443775653839111e-02 1.808756887912750244e-01 2.489959001541137695e-01 1.328709125518798828e-01 -5.553754419088363647e-02 -5.426684394478797913e-02 1.698701530694961548e-01 -1.402278095483779907e-01 -6.894230376929044724e-03 -4.186162948608398438e-01 4.395401477813720703e-02 3.511970862746238708e-02 -3.411070406436920166e-01 2.395204603672027588e-01 1.578061580657958984e-01
-1.140149459242820740e-01 -1.140627413988113403e-01 5.857832729816436768e-02 7.949461787939071655e-02 -1.361306607723236084e-01 2.058105766773223877e-01 3.394443774595856667e-03 -2.213594168424606323e-01 9.575948864221572876e-02 -6.560182571411132812e-02 6.364077329635620117e-02 2.973999381065368652e-01 -2.052810341119766235e-01 2.016499787569046021e-01 -4.770334437489509583e-02 2.280892729759216309e-01 1.486453562974929810e-01 1.761310398578643799e-01 6.799477338790893555e-02 6.849937140941619873e-02 2.323281913995742798e-01 -9.220270067453384399e-02 3.374380990862846375e-02 1.730676591396331787e-01 5.490232631564140320e-02 -2.669619321823120117e-01 -4.004991650581359863e-01 2.458781301975250244e-01 2.485288381576538086e-01 -1.648738831281661987e-01 2.149625569581985474e-01 1.580046266317367554e-01
-2.571331560611724854e-01 -1.431772410869598389e-01 -1.106943190097808838e-02 1.816254109144210815e-02 -1.012403219938278198e-01 8.674773573875427246e-02 2.777861058712005615e-02 -7.532095164060592651e-02 -2.259749621152877808e-01 4.886873811483383179e-02 -1.567504554986953735e-01 1.883994936943054199e-01 9.905198961496353149e-02 2.900746464729309082e-01 1.802730560302734375e-01 3.041566312313079834e-01 -1.129206046462059021e-01 -7.295561581850051880e-02 3.845403194427490234e-01 2.087173312902450562e-01 5.773679539561271667e-02 1.259357631206512451e-01 -8.584856241941452026e-02 -3.923595249652862549e-01 2.033645212650299072e-01 -2.264280170202255249e-01 7.259428035467863083e-03 1.546277403831481934e-01 -1.714799255132675171e-01 2.787165343761444092e-02 9.858688712120056152e-02 9.859415143728256226e-02
-1.410523951053619385e-01 -2.448771148920059204e-01 2.803741395473480225e-02 -7.291372865438461304e-02 2.360077500343322754e-01 -2.244972437620162964e-02 2.598325908184051514e-01 5.614404752850532532e-02 -5.730145797133445740e-02 5.595705658197402954e-02 -2.408946156501770020e-01 6.359776854515075684e-02 -2.830898165702819824e-01 -2.262824773788452148e-01 3.833211213350296021e-02 -3.180731832981109619e-02 -1.901102364063262939e-01 1.105569303035736084e-01 4.395383000373840332e-01 2.331410907208919525e-02 2.148708850145339966e-01 4.972654953598976135e-02 2.665421366691589355e-02 -1.291168034076690674e-01 1.595060676336288452e-01 -1.870431154966354370e-01 -2.202334254980087280e-01 5.659718811511993408e-02 1.708303689956665039e-01 -2.083612233400344849e-01 1.095497161149978638e-01 2.828353345394134521e-01
-2.391293644905090332e-01 -1.437565404921770096e-02 1.007850244641304016e-01 -1.349427402019500732e-01 -3.962093889713287354e-01 2.365498542785644531e-01 -3.822284936904907227e-02 -2.362051457166671753e-01 9.689373895525932312e-03 -2.494021356105804443e-01 -2.988650798797607422e-01 2.605968415737152100e-01 -2.114285901188850403e-02 1.629701852798461914e-01 -5.899019073694944382e-03 4.044726118445396423e-02 -2.152532935142517090e-01 7.431032508611679077e-02 2.324211448431015015e-01 8.442454040050506592e-02 -3.557785972952842712e-02 -1.665304452180862427e-01 -7.601470500230789185e-02 2.224078588187694550e-02 2.096804380416870117e-01 -2.813633084297180176e-01 -2.370145171880722046e-01 3.143877908587455750e-02 -5.752194300293922424e-02 -2.361452132463455200e-01 -4.570971056818962097e-02 -7.820487022399902344e-02
-2.726592719554901123e-01 -6.523686647415161133e-02 1.426085382699966431e-01 -9.533041715621948242e-02 1.356154084205627441e-01 -1.883279085159301758e-01 2.176921665668487549e-01 1.181837692856788635e-01 5.414858832955360413e-02 1.966038197278976440e-01 -3.686617612838745117e-01 7.627306878566741943e-02 -3.378174453973770142e-02 -1.291207820177078247e-01 1.560427993535995483e-02 2.470761388540267944e-01 -5.969300493597984314e-02 8.279638737440109253e-02 3.431439101696014404e-01 -5.082010105252265930e-02 2.347745895385742188e-01 1.310102790594100952e-01 -9.021145850419998169e-02 8.386272192001342773e-02 -1.904614567756652832e-01 3.779513388872146606e-02 -4.948848858475685120e-02 -5.660875514149665833e-02 1.553048938512802124e-01 -2.742176651954650879e-01 3.777273893356323242e-01 1.038687303662300110e-01
-2.808858156204223633e-01 6.062627583742141724e-02 1.115030869841575623e-01 -1.782955974340438843e-01 -1.551301032304763794e-01 1.354688405990600586e-01 1.683450639247894287e-01 3.071341663599014282e-02 -1.382828503847122192e-01 -6.271929945796728134e-03 2.010244578123092651e-01 -7.205482572317123413e-02 -3.039817512035369873e-01 3.430306445807218552e-03 1.403002142906188965e-01 3.455216586589813232e-01 1.992287784814834595e-01 -5.746018886566162109e-02 4.387406408786773682e-01 -1.872314214706420898e-01 5.818230658769607544e-02 1.460561156272888184e-01 -6.400906294584274292e-02 2.951457500457763672e-01 1.453594118356704712e-02 -7.876342535018920898e-02 -2.259774059057235718e-01 1.723838001489639282e-01 2.792188897728919983e-02 -1.484194546937942505e-01 8.627054840326309204e-02 -3.658439964056015015e-02
-2.725923657417297363e-01 1.456219851970672607e-01 1.235097646713256836e-01 -1.274477392435073853e-01 -1.380295604467391968e-01 -3.144658869132399559e-03 2.282538218423724174e-03 1.183032318949699402e-01 -1.308885663747787476e-01 -1.733329296112060547e-01 -1.489302217960357666e-01 1.992307901382446289e-01 -1.043374240398406982e-01 2.977185845375061035e-01 2.538743913173675537e-01 7.728236168622970581e-02 1.589717417955398560e-01 -1.250796578824520111e-02 4.858666062355041504e-01 2.174768000841140747e-01 -7.846537977457046509e-02 -1.921471394598484039e-02 -7.517910748720169067e-02 -1.849372982978820801e-01 -8.791328221559524536e-02 -9.765070676803588867e-02 -1.131887510418891907e-01 7.337402552366256714e-02 -2.352620810270309448e-01 -3.813356533646583557e-02 1.507900953292846680e-01 3.012639880180358887e-01
-9.936405718326568604e-02 -2.021336406469345093e-01 -2.314388379454612732e-02 -1.333325058221817017e-01 -4.397023096680641174e-02 4.669181257486343384e-02 -6.722235679626464844e-02 -4.960354417562484741e-02 3.909000009298324585e-02 7.509516924619674683e-02 -7.352551072835922241e-02 2.069665193557739258e-01 -1.218753829598426819e-01 5.997726693749427795e-02 4.273164644837379456e-02 3.840047419071197510e-01 4.424352198839187622e-02 -1.218654066324234009e-01 2.914836108684539795e-01 -5.764666572213172913e-02 6.092454493045806885e-02 2.058999240398406982e-02 2.157351523637771606e-01 -8.552809059619903564e-02 2.882858514785766602e-01 -3.590120077133178711e-01 -2.303531020879745483e-01 2.823100090026855469e-01 -2.521400153636932373e-01 -3.323611319065093994e-01 4.546438902616500854e-02 1.129843220114707947e-01
-1.942919790744781494e-01 1.488654017448425293e-01 4.458530619740486145e-02 -3.011499643325805664e-01 -1.513210833072662354e-01 -1.765375025570392609e-02 1.014371290802955627e-01 1.521730571985244751e-01 -1.097092777490615845e-01 1.511760056018829346e-01 1.599420011043548584e-01 3.339175283908843994e-01 -1.093722656369209290e-01 2.328595668077468872e-01 5.566187947988510132e-02 2.001834362745285034e-01 -1.404543519020080566e-01 -3.779638931155204773e-02 3.624564707279205322e-01 -2.097293287515640259e-01 -5.545471608638763428e-02 9.694576263427734375e-02 5.691857635974884033e-02 3.293565660715103149e-02 -1.917003542184829712e-01 -6.879367679357528687e-02 -1.952653527259826660e-01 3.776816427707672119e-01 1.030107364058494568e-01 -1.396830677986145020e-01 5.360071733593940735e-02 -2.021386474370956421e-01
-5.187339149415493011e-03 -2.892077155411243439e-02 1.690236777067184448e-01 -1.664039343595504761e-01 -3.219995647668838501e-02 -1.158851310610771179e-01 -2.651892602443695068e-02 -3.644435480237007141e-02 1.518682241439819336e-01 2.289088070392608643e-01 9.660596400499343872e-02 3.019938766956329346e-01 -1.535408049821853638e-01 -4.118556156754493713e-03 -3.605005890130996704e-02 1.662049293518066406e-01 -6.264774501323699951e-02 2.425774633884429932e-01 1.399252414703369141e-01 -2.351962774991989136e-02 6.422238796949386597e-02 2.600626647472381592e-01 -1.983868330717086792e-01 -9.789978712797164917e-02 -2.383826114237308502e-02 -1.405883133411407471e-01 -4.148091673851013184e-01 2.413384020328521729e-01 -3.362039849162101746e-02 -4.790733754634857178e-01 -7.262866944074630737e-02 8.779288828372955322e-02
-2.415851876139640808e-02 3.838865552097558975e-03 -2.800049632787704468e-02 -1.734604537487030029e-01 -1.726490110158920288e-01 -1.966598033905029297e-01 8.571390807628631592e-02 -2.140990644693374634e-01 5.039621144533157349e-02 7.188589125871658325e-02 4.201736301183700562e-02 3.333490788936614990e-01 -2.613376453518867493e-02 -2.522256672382354736e-01 2.420025169849395752e-01 1.070349365472793579e-01 -1.085280701518058777e-01 1.383744478225708008e-01 9.774270653724670410e-02 2.276100069284439087e-01 1.136366054415702820e-01 2.853234708309173584e-01 -2.136184833943843842e-02 -1.332582533359527588e-01 -1.085622329264879227e-02 -6.946019083261489868e-02 -3.695411980152130127e-01 2.371893674135208130e-01 -9.322162717580795288e-02 -4.006283581256866455e-01 3.065121732652187347e-02 1.386602073907852173e-01
-1.890002638101577759e-01 -1.620690673589706421e-01 -1.416430324316024780e-01 -1.732960641384124756e-01 -7.831781357526779175e-02 -2.355270534753799438e-01 -3.294512629508972168e-02 -3.090582415461540222e-02 1.569863557815551758e-01 3.052235245704650879e-01 -6.544083356857299805e-02 -2.713927440345287323e-02 -2.126885205507278442e-02 -4.307552054524421692e-02 1.690841317176818848e-01 1.250666826963424683e-01 -1.168346181511878967e-01 2.668163776397705078e-01 2.628475986421108246e-02 6.526690721511840820e-02 2.320340871810913086e-01 8.964809030294418335e-02 -1.375278681516647339e-01 -2.900707423686981201e-01 1.779455542564392090e-01 -4.534009397029876709e-01 -1.065140813589096069e-01 6.928539276123046875e-02 8.390468358993530273e-02 -2.979479432106018066e-01 2.252890765666961670e-01 1.524870935827493668e-02
-1.227276846766471863e-01 2.060642838478088379e-01 1.332317888736724854e-01 -1.017281413078308105e-01 -7.031469047069549561e-02 1.005786284804344177e-01 -7.026584446430206299e-02 1.932653784751892090e-01 -7.586564868688583374e-02 -4.718682914972305298e-02 5.589617043733596802e-02 2.803130447864532471e-01 -1.406555473804473877e-01 1.826015710830688477e-01 7.581418752670288086e-02 3.353026807308197021e-01 8.260731399059295654e-02 1.192077156156301498e-02 6.256685853004455566e-01 -1.451289951801300049e-01 8.622724562883377075e-02 1.605125069618225098e-01 -1.290366798639297485e-01 -6.013545766472816467e-02 4.436473920941352844e-02 -1.461227685213088989e-01 -1.371229290962219238e-01 2.265080809593200684e-01 7.518397271633148193e-02 4.160092398524284363e-02 -3.147523384541273117e-03 -1.492120921611785889e-01
-1.831559091806411743e-01 -2.116572558879852295e-01 2.560385763645172119e-01 -2.602031081914901733e-02 -2.021025493741035461e-02 9.881157428026199341e-02 1.273242980241775513e-01 5.280844867229461670e-02 2.552881538867950439e-01 9.380132704973220825e-02 -4.218666553497314453e-01 1.548002958297729492e-01 3.946367651224136353e-02 -7.617881149053573608e-02 4.977555572986602783e-02 -5.315880477428436279e-02 -2.054019272327423096e-01 1.357299834489822388e-01 2.090040594339370728e-01 2.995275557041168213e-01 7.185952365398406982e-02 -8.547028154134750366e-02 6.550964317284524441e-04 1.163105443120002747e-01 1.110867485404014587e-01 -4.100058972835540771e-01 -2.582666277885437012e-01 -3.960481658577919006e-02 -6.652936339378356934e-02 1.048822179436683655e-01 1.062357574701309204e-01 2.055320888757705688e-01
-1.126540824770927429e-01 9.426748007535934448e-02 -6.816760450601577759e-02 9.375675767660140991e-02 -5.877016112208366394e-02 -2.122766673564910889e-01 6.200113892555236816e-02 -2.559262812137603760e-01 1.916950196027755737e-02 1.751232892274856567e-01 7.765331119298934937e-02 2.920756638050079346e-01 -1.609211713075637817e-01 -1.747211068868637085e-01 3.062469698488712311e-02 2.288670539855957031e-01 -2.735678255558013916e-01 2.696906030178070068e-02 1.763967871665954590e-01 2.549032866954803467e-01 9.652588516473770142e-02 2.960099875926971436e-01 -2.282513827085494995e-01 -4.471250995993614197e-02 -6.857772171497344971e-02 -2.100188881158828735e-01 -2.769160866737365723e-01 5.194108933210372925e-02 1.303357630968093872e-01 -3.681796491146087646e-01 7.016722112894058228e-02 8.160449564456939697e-02
-1.301939934492111206e-01 -2.399211972951889038e-01 -4.681409895420074463e-02 -1.568504124879837036e-01 -2.471721023321151733e-01 -1.353656351566314697e-01 5.297322198748588562e-02 5.079416558146476746e-02 -5.327298492193222046e-02 2.172240614891052246e-01 -5.570341018028557301e-04 -7.732501626014709473e-02 -2.186236679553985596e-01 -3.807777538895606995e-02 9.355653077363967896e-02 2.207551002502441406e-01 -2.118902802467346191e-01 2.034994661808013916e-01 -3.200636804103851318e-02 2.156323986127972603e-03 1.201941296458244324e-01 2.097077369689941406e-01 7.566533982753753662e-02 -3.721753060817718506e-01 -5.845231935381889343e-02 -4.957005977630615234e-01 -1.874847859144210815e-01 2.320291288197040558e-02 1.134502366185188293e-01 -6.802142411470413208e-02 2.211713194847106934e-01 9.956133365631103516e-02
-3.821909725666046143e-01 -1.078833192586898804e-01 1.648365557193756104e-01 -2.592613995075225830e-01 -1.309233438223600388e-02 -6.894619017839431763e-02 2.947113662958145142e-02 4.281340166926383972e-02 -1.422759890556335449e-02 -6.527325022034347057e-04 -8.426994830369949341e-02 -1.073318645358085632e-01 -4.190478622913360596e-01 1.216873303055763245e-01 -6.527241319417953491e-02 6.280880421400070190e-03 -2.119724303483963013e-01 8.990871906280517578e-02 5.233877301216125488e-01 1.480950601398944855e-02 -1.225419938564300537e-01 6.465966999530792236e-02 -9.541402012109756470e-02 2.078967243432998657e-01 3.424077853560447693e-02 -3.733438625931739807e-02 -1.206372603774070740e-01 2.898877263069152832e-01 -1.714988984167575836e-02 1.573992148041725159e-02 8.894823491573333740e-02 1.358071416616439819e-01
2.556391246616840363e-02 -6.628835946321487427e-02 7.537481188774108887e-02 -3.625288009643554688e-01 -1.757968813180923462e-01 1.329535990953445435e-01 -1.403093189001083374e-01 -2.270438969135284424e-01 2.057801783084869385e-01 1.033948659896850586e-01 1.717155985534191132e-02 2.536005973815917969e-01 1.439394503831863403e-01 4.245583340525627136e-02 -1.104252529330551624e-03 -4.994813352823257446e-02 -6.520316004753112793e-02 1.167205646634101868e-01 4.924784004688262939e-01 1.946691572666168213e-01 8.147032558917999268e-02 -3.124100528657436371e-02 -7.831577956676483154e-02 4.777363315224647522e-02 -2.569701150059700012e-02 -1.212599128484725952e-01 -1.319213360548019409e-01 9.027751535177230835e-02 3.028258681297302246e-01 -2.932814955711364746e-01 1.426332443952560425e-01 2.050643265247344971e-01
-1.433546841144561768e-01 -1.002616658806800842e-01 1.466716825962066650e-01 4.113243892788887024e-02 -1.815602779388427734e-01 -2.037505507469177246e-01 6.799833476543426514e-02 1.169887408614158630e-01 -9.388848394155502319e-02 -7.294024527072906494e-02 -7.550013251602649689e-03 2.025702036917209625e-02 -2.971329987049102783e-01 1.203382089734077454e-01 1.103122532367706299e-01 -2.264894396066665649e-01 -1.261043641716241837e-02 9.096555411815643311e-02 3.075049221515655518e-01 9.757209569215774536e-02 -2.463160268962383270e-02 8.915226161479949951e-02 -2.775772511959075928e-01 2.560299932956695557e-01 1.691810786724090576e-01 -2.912253439426422119e-01 -2.977964282035827637e-01 1.210985258221626282e-01 -7.478360831737518311e-02 -2.806523442268371582e-01 3.797424212098121643e-02 -3.260592818260192871e-01
-1.859167516231536865e-01 -1.136283800005912781e-01 -2.080340497195720673e-02 -2.333511561155319214e-01 -9.112616628408432007e-02 -5.417910218238830566e-02 2.868245244026184082e-01 1.173631399869918823e-01 -6.490533053874969482e-02 -1.599861383438110352e-01 -1.309090405702590942e-01 -9.493751823902130127e-02 -1.139625534415245056e-01 4.789106547832489014e-02 -6.579536944627761841e-02 2.888849079608917236e-01 4.790950939059257507e-02 -2.032630741596221924e-01 2.025292068719863892e-01 3.951931297779083252e-01 1.618473082780838013e-01 -8.913286030292510986e-02 -1.552028506994247437e-01 -2.850955724716186523e-01 -1.006530299782752991e-01 -2.346823960542678833e-01 -2.247103303670883179e-01 1.205877289175987244e-01 -1.137826517224311829e-01 -3.070868924260139465e-02 2.660676240921020508e-01 1.899867951869964600e-01
-2.776238918304443359e-01 -7.467225193977355957e-02 1.414428949356079102e-01 -7.545632869005203247e-02 -1.494673043489456177e-01 -5.928841605782508850e-02 2.288666218519210815e-01 -1.817059144377708435e-02 8.459319919347763062e-02 -9.349736571311950684e-02 -1.739367693662643433e-01 1.464008688926696777e-01 -5.895930528640747070e-02 1.689675003290176392e-01 -1.713333651423454285e-02 1.692180037498474121e-01 -2.417116314172744751e-01 -2.830983102321624756e-01 2.575352489948272705e-01 3.292383849620819092e-01 1.449161767959594727e-01 -5.787149071693420410e-02 -2.454207092523574829e-02 -4.079579934477806091e-02 2.302387803792953491e-01 -1.548404842615127563e-01 -3.307800590991973877e-01 2.813776135444641113e-01 -1.916006952524185181e-01 -6.979274749755859375e-02 -1.177279651165008545e-01 -1.536885648965835571e-01
1.231629308313131332e-02 -2.198037654161453247e-01 2.645962834358215332e-01 -1.129896864295005798e-01 -2.448173165321350098e-01 -1.836759746074676514e-01 -4.761333763599395752e-02 -1.282012313604354858e-01 4.469380527734756470e-02 -1.160333603620529175e-01 -3.526738286018371582e-02 1.864019483327865601e-01 -2.553326487541198730e-01 1.529230922460556030e-01 2.563866078853607178e-01 -1.058650389313697815e-01 9.186768531799316406e-02 1.350097954273223877e-01 2.048592567443847656e-01 2.842426896095275879e-01 -5.443025729618966579e-04 2.033889889717102051e-01 1.429431438446044922e-01 -1.254611760377883911e-01 1.860766410827636719e-01 -1.621415764093399048e-01 -1.638030260801315308e-01 -1.742345392704010010e-01 2.152035385370254517e-01 -2.554952502250671387e-01 2.313246130943298340e-01 -1.709829866886138916e-01
-3.206218779087066650e-01 -1.043930873274803162e-01 8.722209930419921875e-02 -1.155013889074325562e-01 1.752516478300094604e-01 5.936325713992118835e-02 -1.515690386295318604e-01 -1.672134920954704285e-02 -1.723538637161254883e-01 2.195793241262435913e-01 -3.850238621234893799e-01 1.430326253175735474e-01 1.070270389318466187e-01 -1.960234791040420532e-01 4.057556763291358948e-02 5.587056651711463928e-02 -9.758464992046356201e-02 -2.001792341470718384e-01 3.752765655517578125e-01 2.059347033500671387e-01 -2.642589807510375977e-02 -1.534928977489471436e-01 -9.242814034223556519e-02 -4.726804399979300797e-05 -6.709651648998260498e-02 -1.596902757883071899e-01 -1.869778782129287720e-01 1.716618090867996216e-01 1.982777118682861328e-01 -9.823942184448242188e-02 3.063565492630004883e-01 6.088316440582275391e-02
-2.941404879093170166e-01 2.617688477039337158e-01 2.984457015991210938e-01 -3.505410254001617432e-01 3.957964479923248291e-02 1.382096856832504272e-01 -4.501910135149955750e-02 6.859628856182098389e-02 6.654498726129531860e-02 5.875031650066375732e-02 -2.467753738164901733e-01 2.903065681457519531e-01 -2.597669661045074463e-01 -2.030294984579086304e-01 4.637813940644264221e-02 1.507724970579147339e-01 -7.541939616203308105e-02 1.845958530902862549e-01 1.052068993449211121e-01 1.295785903930664062e-01 -4.152183607220649719e-02 -2.104297727346420288e-01 -2.454662024974822998e-01 2.297466397285461426e-01 1.205051243305206299e-01 -2.188446521759033203e-01 -3.733419999480247498e-02 -9.433327359147369862e-04 1.610508747398853302e-02 -3.180113062262535095e-02 1.396409869194030762e-01 -8.789657056331634521e-02
-3.415196835994720459e-01 -1.257925629615783691e-01 3.207168281078338623e-01 -3.812205195426940918e-01 -5.033450946211814880e-02 6.218548491597175598e-02 5.237172171473503113e-02 7.854512333869934082e-02 6.414971500635147095e-02 2.426343038678169250e-02 -2.308879792690277100e-01 -1.658104658126831055e-01 2.545662522315979004e-01 1.226776838302612305e-01 1.774219870567321777e-01 1.335268020629882812e-01 -1.505013406276702881e-01 3.121205568313598633e-01 4.264351725578308105e-01 8.931262046098709106e-02 9.014607220888137817e-02 -6.158569082617759705e-02 -5.001132190227508545e-02 1.237001046538352966e-01 -1.033254861831665039e-01 1.456357352435588837e-02 -8.699984848499298096e-02 -1.104627102613449097e-01 1.049944534897804260e-01 -8.115525543689727783e-02 3.940666560083627701e-03 3.835386410355567932e-02
-1.365738064050674438e-01 -9.057854861021041870e-02 6.715808063745498657e-02 4.649909585714340210e-02 -2.314792573451995850e-01 8.513913489878177643e-03 5.605470761656761169e-02 3.506575711071491241e-03 4.027282595634460449e-01 -1.059931442141532898e-01 -2.681042551994323730e-01 2.012747898697853088e-02 -1.315372437238693237e-01 8.128672093152999878e-02 2.681872844696044922e-01 2.356099337339401245e-01 -2.298667281866073608e-01 -2.033925205469131470e-01 4.649900496006011963e-01 1.328936815261840820e-01 1.302436226978898048e-03 4.247735813260078430e-02 2.084436453878879547e-02 1.490515619516372681e-01 -1.114172581583261490e-02 -8.886059373617172241e-02 -2.388710677623748779e-01 -1.377863716334104538e-02 -2.130231559276580811e-01 9.160251915454864502e-02 2.008595019578933716e-01 2.609873935580253601e-02
-1.051812246441841125e-01 2.634466290473937988e-01 2.309748530387878418e-01 -1.341113597154617310e-01 -2.761833071708679199e-01 1.029680594801902771e-01 7.632528245449066162e-02 1.269641518592834473e-01 -1.818631403148174286e-02 2.136982977390289307e-03 1.741519719362258911e-01 1.093877255916595459e-01 -5.272090435028076172e-02 9.460368752479553223e-02 2.909062802791595459e-01 3.301840722560882568e-01 -4.738164693117141724e-02 -7.019784301519393921e-03 5.019153356552124023e-01 -1.604102700948715210e-01 -1.561624556779861450e-01 1.031866669654846191e-01 -2.045515328645706177e-01 -1.574998162686824799e-02 3.636527108028531075e-04 -2.239744067192077637e-01 1.286305580288171768e-02 1.209426820278167725e-01 1.406222432851791382e-01 -1.463971585035324097e-01 1.192380040884017944e-01 -1.179618984460830688e-01
-4.381182789802551270e-01 5.987423658370971680e-02 1.485247761011123657e-01 -1.851524114608764648e-01 -1.187920793890953064e-01 1.927989870309829712e-01 8.468412607908248901e-02 -5.736051127314567566e-02 -6.194230541586875916e-02 9.047183394432067871e-02 -1.533771455287933350e-01 6.225937232375144958e-02 5.910768359899520874e-02 -3.376802504062652588e-01 1.630030274391174316e-01 -1.183118969202041626e-01 -4.123027250170707703e-02 -1.315861493349075317e-01 3.460917174816131592e-01 2.075410038232803345e-01 8.995016664266586304e-02 1.578229814767837524e-01 3.048510104417800903e-02 2.279550731182098389e-01 6.880954653024673462e-02 -1.491464227437973022e-01 2.841743081808090210e-02 -1.563562825322151184e-02 -2.352553792297840118e-02 6.836373358964920044e-02 4.333816766738891602e-01 -5.657743662595748901e-03
-1.247598603367805481e-01 1.171119585633277893e-01 2.080986946821212769e-01 -7.074920088052749634e-02 -3.088860213756561279e-01 -1.100847274065017700e-01 1.461496111005544662e-02 -6.129872798919677734e-02 2.339567393064498901e-01 1.201406717300415039e-01 1.528204791247844696e-02 2.331736087799072266e-01 -2.473755329847335815e-01 1.241232305765151978e-01 6.124164909124374390e-02 3.879238069057464600e-01 4.998882487416267395e-02 -9.277676045894622803e-02 3.543075919151306152e-01 9.638058394193649292e-02 -1.252587884664535522e-01 -6.228845566511154175e-02 -2.148851007223129272e-02 2.044785767793655396e-01 9.816434234380722046e-02 -3.443530797958374023e-01 -1.730793863534927368e-01 -1.915401816368103027e-01 -1.288507431745529175e-01 -5.008539650589227676e-03 1.842494755983352661e-01 -5.560581386089324951e-02
-2.064440101385116577e-01 1.349494159221649170e-01 -2.418136596679687500e-01 -1.040352322161197662e-02 -5.065784975886344910e-02 -1.404855698347091675e-01 1.547231376171112061e-01 -1.100087463855743408e-01 1.393485069274902344e-01 4.599974676966667175e-02 -2.006381005048751831e-01 1.419397890567779541e-01 -1.587235182523727417e-01 -1.763195395469665527e-01 1.352295875549316406e-01 2.035876959562301636e-01 2.650144137442111969e-02 1.548801511526107788e-01 1.864027082920074463e-01 8.907933533191680908e-02 -2.196869440376758575e-02 1.975054293870925903e-01 -3.714342117309570312e-01 -2.235708236694335938e-01 -3.335186094045639038e-02 -1.521615386009216309e-01 -2.701317965984344482e-01 3.448994457721710205e-01 2.581009268760681152e-01 -1.067873314023017883e-01 9.567399322986602783e-02 1.616039127111434937e-01
-2.280522286891937256e-01 -1.483158022165298462e-02 3.664953708648681641e-01 -6.087874621152877808e-02 -1.013348475098609924e-01 -1.170115619897842407e-01 -2.326405942440032959e-01 2.336424589157104492e-02 2.052370272576808929e-02 -1.091492474079132080e-01 -3.295651972293853760e-01 -2.170737646520137787e-02 -1.200315058231353760e-01 -2.599450647830963135e-01 -9.637898206710815430e-02 -9.381450712680816650e-02 4.461829736828804016e-02 -1.044477969408035278e-01 3.403584063053131104e-01 1.755626499652862549e-01 1.670530736446380615e-01 1.563137918710708618e-01 2.232188731431961060e-01 9.522317349910736084e-02 -1.106205880641937256e-01 -1.234520152211189270e-01 -3.294134885072708130e-02 2.550853192806243896e-01 -1.322502195835113525e-01 -3.523429632186889648e-01 5.813223123550415039e-02 1.354985684156417847e-02
-6.646425276994705200e-02 -1.894389539957046509e-01 1.572346240282058716e-01 -1.680236309766769409e-01 -1.340417265892028809e-01 1.571315824985504150e-01 4.370270296931266785e-02 8.805494755506515503e-02 -1.296833455562591553e-01 -5.310110002756118774e-02 1.526114493608474731e-01 8.128491789102554321e-02 -2.570311129093170166e-01 7.465472072362899780e-02 -3.813415532931685448e-03 3.130064606666564941e-01 8.302725106477737427e-02 1.259429007768630981e-01 5.779098868370056152e-01 -3.116441145539283752e-02 -8.783121407032012939e-02 6.983065605163574219e-02 -4.257154092192649841e-02 6.580905616283416748e-02 -1.010822206735610962e-01 -2.467407733201980591e-01 -1.624584794044494629e-01 1.717838346958160400e-01 2.436726838350296021e-01 -5.223513022065162659e-02 2.601357921957969666e-02 -2.627470195293426514e-01
-1.119416579604148865e-01 1.321573704481124878e-01 1.225900277495384216e-01 -3.737285733222961426e-02 -9.390901774168014526e-02 -1.120672076940536499e-01 -2.819354087114334106e-02 -4.717780277132987976e-02 -8.840482681989669800e-03 -9.076561778783798218e-02 1.867939680814743042e-01 3.136394172906875610e-02 -1.965183317661285400e-01 2.870187759399414062e-01 1.193586811423301697e-01 2.545441389083862305e-01 -1.110837906599044800e-01 -1.311186850070953369e-01 5.509289503097534180e-01 -1.807765848934650421e-02 -1.137586832046508789e-01 1.683616936206817627e-01 1.937663853168487549e-01 -1.024922542273998260e-02 8.296070992946624756e-02 -2.920848727226257324e-01 -1.516591757535934448e-01 2.820027172565460205e-01 1.179490089416503906e-01 8.530687540769577026e-02 2.066722661256790161e-01 -1.183472201228141785e-01
-4.440343677997589111e-01 1.354012042284011841e-01 -7.551525533199310303e-02 -8.557757735252380371e-02 -2.102140188217163086e-01 2.817507088184356689e-02 2.895878255367279053e-01 -1.447199732065200806e-01 -1.071062386035919189e-01 1.261059492826461792e-01 -2.304940074682235718e-01 6.336777657270431519e-02 7.319251447916030884e-02 -1.713353097438812256e-01 2.901542186737060547e-01 -6.354898680001497269e-03 -1.513167619705200195e-01 -4.813243448734283447e-02 1.561754345893859863e-01 2.923829555511474609e-01 1.032584235072135925e-01 1.801368594169616699e-01 7.648170739412307739e-02 8.221664279699325562e-02 1.424115598201751709e-01 -2.281990945339202881e-01 -1.242531687021255493e-01 -2.619498074054718018e-01 6.041078269481658936e-02 1.343180537223815918e-01 1.829847544431686401e-01 1.258002221584320068e-01
-2.604162693023681641e-01 -7.388516515493392944e-02 -1.532870978116989136e-01 -3.251517415046691895e-01 -9.211403876543045044e-02 -9.802725911140441895e-02 8.713119477033615112e-02 -1.614266261458396912e-02 -3.301558271050453186e-02 1.114845089614391327e-02 -4.361852109432220459e-01 -8.690436929464340210e-02 -4.072040691971778870e-02 -2.447976171970367432e-01 1.459809690713882446e-01 2.835152745246887207e-01 2.461792342364788055e-02 2.955156564712524414e-01 2.443436831235885620e-01 -5.598499998450279236e-02 7.676444202661514282e-02 1.952119320631027222e-01 -6.238011270761489868e-02 1.832180619239807129e-01 -1.369783580303192139e-01 -1.129847466945648193e-01 -1.638402491807937622e-01 -2.729560248553752899e-02 5.218971893191337585e-02 -3.087360858917236328e-01 1.224482655525207520e-01 6.978779286146163940e-02
-3.045382201671600342e-01 -2.402021363377571106e-02 2.851439826190471649e-02 -2.102733105421066284e-01 2.592175826430320740e-02 2.519264630973339081e-02 7.136594504117965698e-02 2.160700261592864990e-01 -9.607549756765365601e-02 -1.118294075131416321e-01 -3.485734462738037109e-01 8.221583068370819092e-02 -1.292097195982933044e-02 -3.070369362831115723e-01 2.680745720863342285e-01 2.317917048931121826e-01 -1.689177006483078003e-01 -1.074145734310150146e-01 3.618699312210083008e-01 5.542293936014175415e-02 -3.028259612619876862e-02 -1.569949388504028320e-01 -1.788827963173389435e-02 3.867259621620178223e-02 -1.488052308559417725e-01 -2.444749325513839722e-01 -2.086087763309478760e-01 1.596160419285297394e-02 1.599817872047424316e-01 -1.626465916633605957e-01 1.929989755153656006e-01 1.486060470342636108e-01
-1.405259966850280762e-01 1.106347050517797470e-02 -9.773834794759750366e-02 -1.700979918241500854e-01 -2.880259454250335693e-01 -1.392948925495147705e-01 -1.295612752437591553e-01 1.719826012849807739e-01 -2.517272345721721649e-02 5.362718179821968079e-02 -1.030936464667320251e-01 2.449615299701690674e-01 -8.671379089355468750e-02 1.349350959062576294e-01 1.071753203868865967e-01 2.074429690837860107e-01 -2.031503915786743164e-01 -1.352999806404113770e-01 4.693599343299865723e-01 -5.143672227859497070e-02 2.873216755688190460e-02 -1.003352403640747070e-01 1.632260680198669434e-01 -8.074656873941421509e-02 2.445725053548812866e-01 -1.604426950216293335e-01 -3.120730072259902954e-02 1.293004602193832397e-01 -1.360033899545669556e-01 -2.106872349977493286e-01 3.759349286556243896e-01 6.699725985527038574e-02
-3.752305209636688232e-01 -8.045562356710433960e-02 7.670256495475769043e-02 -1.212625205516815186e-01 -3.082647174596786499e-02 2.779505252838134766e-01 2.154137492179870605e-01 2.459717988967895508e-01 -4.574348777532577515e-02 3.867527237161993980e-03 -6.119494885206222534e-02 -3.891543671488761902e-02 -3.709326684474945068e-01 5.593249946832656860e-02 -1.796886324882507324e-01 1.956744939088821411e-01 1.708807200193405151e-01 8.880352973937988281e-02 2.258746773004531860e-01 4.247343167662620544e-02 2.388897687196731567e-01 -1.046880632638931274e-01 1.047159358859062195e-02 -5.185779184103012085e-02 -7.013779133558273315e-03 -3.360537886619567871e-01 -4.686380550265312195e-02 1.694626361131668091e-01 -4.534984380006790161e-02 1.525576598942279816e-02 3.289027214050292969e-01 1.151897162199020386e-01
-1.074431464076042175e-01 -3.422837853431701660e-01 3.769431412220001221e-01 -1.577178575098514557e-02 1.617597341537475586e-01 1.657148748636245728e-01 -4.800854623317718506e-02 -2.035710029304027557e-02 2.083120793104171753e-01 2.094361633062362671e-01 -3.780674189329147339e-02 2.345738708972930908e-01 -1.370390318334102631e-02 1.045403629541397095e-01 2.030009329319000244e-01 2.031107991933822632e-01 -9.123162180185317993e-02 1.936783343553543091e-01 4.732739627361297607e-01 6.474053859710693359e-02 4.104755446314811707e-02 -2.779215574264526367e-02 1.866164989769458771e-02 1.334514319896697998e-01 1.655237935483455658e-02 -5.715318769216537476e-02 -3.157727420330047607e-01 -1.671484410762786865e-01 7.425155490636825562e-02 -5.472338199615478516e-02 2.881854027509689331e-02 1.286929287016391754e-02
-4.151665866374969482e-01 1.149860471487045288e-01 1.269629448652267456e-01 -2.178876660764217377e-02 -4.255191422998905182e-03 -7.992489635944366455e-02 1.732060313224792480e-01 -1.261088252067565918e-01 -2.058513164520263672e-01 1.210113689303398132e-01 -7.007214426994323730e-02 1.291502118110656738e-01 -6.202037259936332703e-02 2.007857710123062134e-01 -8.144528418779373169e-02 1.588104069232940674e-01 3.575705364346504211e-02 7.184831798076629639e-02 3.099303543567657471e-01 2.515049092471599579e-02 7.816740125417709351e-02 9.315975010395050049e-02 2.034843862056732178e-01 1.832572519779205322e-01 2.345313280820846558e-01 -4.802999794483184814e-01 1.292036622762680054e-01 1.025088503956794739e-01 -4.125445708632469177e-02 -2.823814153671264648e-01 2.945578657090663910e-02 5.267947912216186523e-02
-2.316911220550537109e-01 1.413804292678833008e-01 5.388028919696807861e-02 -2.512853741645812988e-01 -6.511642038822174072e-02 8.584133535623550415e-02 -2.174673080444335938e-01 2.379190325736999512e-01 -1.798553951084613800e-02 7.380674779415130615e-02 -2.261185050010681152e-01 4.987639561295509338e-02 -6.334552913904190063e-02 -2.752081155776977539e-01 2.100264467298984528e-02 3.639190196990966797e-01 1.982462853193283081e-01 9.401167184114456177e-02 6.233638525009155273e-02 2.546564042568206787e-01 -4.728987812995910645e-02 9.794405847787857056e-02 -6.899894028902053833e-02 1.826586574316024780e-01 5.718078091740608215e-02 -2.841336131095886230e-01 -1.965168118476867676e-01 9.447435289621353149e-02 2.798053622245788574e-01 -1.182898432016372681e-01 2.607179880142211914e-01 1.188504323363304138e-01
-2.210946828126907349e-01 -9.876378625631332397e-02 1.698311120271682739e-01 -5.903603509068489075e-02 -2.398914545774459839e-01 3.901964724063873291e-01 -5.923639610409736633e-02 -2.164573073387145996e-01 -4.849099367856979370e-02 1.512744575738906860e-01 -2.121439278125762939e-01 -7.697200775146484375e-02 -3.327361345291137695e-01 1.761387586593627930e-01 6.308333575725555420e-02 1.149739623069763184e-01 4.674953594803810120e-02 9.388673305511474609e-02 1.467383000999689102e-02 1.144028753042221069e-01 -2.469601333141326904e-01 9.556774795055389404e-02 -4.229052457958459854e-03 -1.832407712936401367e-02 6.219169124960899353e-02 -2.649343311786651611e-01 -2.865097820758819580e-01 3.323306739330291748e-01 -7.233007252216339111e-02 1.646223105490207672e-02 1.506204009056091309e-01 1.555990576744079590e-01
-1.571312993764877319e-01 4.958947375416755676e-02 1.132807582616806030e-01 -1.399066895246505737e-01 -1.581824123859405518e-01 1.798092275857925415e-01 5.797076597809791565e-02 9.806349873542785645e-02 -5.492142587900161743e-02 3.688191762194037437e-03 1.335027068853378296e-01 1.815736889839172363e-01 -2.563880980014801025e-01 1.635075956583023071e-01 3.919893503189086914e-01 2.273519039154052734e-01 -2.359715662896633148e-02 8.859527111053466797e-02 4.532518386840820312e-01 -2.062333971261978149e-01 -1.324176341295242310e-01 4.325586929917335510e-02 -1.275473684072494507e-01 -2.034572660923004150e-01 6.891967356204986572e-02 -1.515956670045852661e-01 -7.010205835103988647e-02 1.282166838645935059e-01 1.946713626384735107e-01 2.291964367032051086e-02 2.848235070705413818e-01 -1.280716210603713989e-01
-2.391050904989242554e-01 -1.011593863368034363e-01 -1.217047199606895447e-01 4.330148547887802124e-02 -2.228588461875915527e-01 5.030145496129989624e-02 3.270317018032073975e-01 1.682669967412948608e-01 1.827603876590728760e-01 -8.006242662668228149e-02 -1.751343160867691040e-01 -5.620173737406730652e-02 2.954153157770633698e-02 5.275359749794006348e-02 2.254380434751510620e-01 1.898327618837356567e-01 -2.833977341651916504e-01 -1.932465881109237671e-01 3.910529613494873047e-01 1.890554577112197876e-01 2.011434435844421387e-01 -3.473430499434471130e-02 1.088933497667312622e-01 -1.439292728900909424e-01 1.278441697359085083e-01 -6.204099208116531372e-02 -2.817183136940002441e-01 1.653140187263488770e-01 -1.350491344928741455e-01 3.433839185163378716e-03 8.760297298431396484e-02 1.758394092321395874e-01
-1.396447513252496719e-02 -4.676943644881248474e-02 2.036326676607131958e-01 -1.518473625183105469e-01 -2.488016635179519653e-01 1.416721493005752563e-01 -5.522494763135910034e-02 2.727980911731719971e-01 1.051410734653472900e-01 7.255657762289047241e-02 -2.072111815214157104e-01 3.151385486125946045e-01 -2.623759806156158447e-01 5.955118685960769653e-02 6.940881907939910889e-02 1.601205617189407349e-01 2.933569997549057007e-02 2.559719420969486237e-02 2.397287189960479736e-01 -3.979120403528213501e-02 1.155090406537055969e-01 -1.548223663121461868e-02 1.298772543668746948e-01 2.660515904426574707e-02 8.824580907821655273e-02 -4.181350767612457275e-01 -7.815832644701004028e-02 -2.081432938575744629e-01 -1.227974146604537964e-01 -1.547671854496002197e-01 3.595811128616333008e-01 1.418664902448654175e-01
-7.501324266195297241e-02 -1.188795119524002075e-01 3.286058604717254639e-01 -2.055791765451431274e-01 6.015106290578842163e-02 1.167274117469787598e-01 5.109024792909622192e-02 2.865894930437207222e-03 2.014808170497417450e-02 3.917650505900382996e-02 -2.775278389453887939e-01 2.726760208606719971e-01 2.076685577630996704e-01 1.048979610204696655e-01 1.894495636224746704e-01 -4.859197419136762619e-03 -9.692386537790298462e-02 3.100543618202209473e-01 5.258184671401977539e-01 -9.123215079307556152e-02 1.825906336307525635e-03 5.260685458779335022e-03 -4.928495734930038452e-02 4.076007008552551270e-02 -3.188278898596763611e-02 -7.737299799919128418e-02 -3.140130937099456787e-01 -2.010593563318252563e-01 1.812488585710525513e-02 9.880799800157546997e-02 1.271273195743560791e-01 5.654987413436174393e-03
-2.714525461196899414e-01 -3.441696166992187500e-01 6.792819127440452576e-03 -1.380550712347030640e-01 -4.223247617483139038e-02 8.815940469503402710e-02 2.868582904338836670e-01 2.500314414501190186e-01 -1.549666194478049874e-04 -9.650840610265731812e-02 -5.853733047842979431e-02 3.058182261884212494e-02 -8.422173559665679932e-02 -1.481165587902069092e-01 6.477292627096176147e-02 2.388426810503005981e-01 -1.210169866681098938e-01 -2.889542095363140106e-02 2.671414613723754883e-01 3.023558855056762695e-01 -2.803978696465492249e-02 3.018837571144104004e-01 -1.901715993881225586e-01 -1.644676327705383301e-01 1.984775811433792114e-01 -2.620459794998168945e-01 -9.064487367868423462e-02 2.110606729984283447e-01 -2.529125101864337921e-02 5.020279809832572937e-02 8.034257590770721436e-02 1.631230264902114868e-01
-7.232750207185745239e-02 5.854952149093151093e-03 -7.250033318996429443e-02 -1.226885467767715454e-01 -1.172377392649650574e-01 -1.453069746494293213e-01 1.685059964656829834e-01 1.561322659254074097e-01 1.530513763427734375e-01 1.509864181280136108e-01 -3.434602916240692139e-01 -1.746375411748886108e-01 -1.667433604598045349e-02 -2.678064107894897461e-01 1.902353018522262573e-01 -1.601338945329189301e-02 -2.696196138858795166e-01 4.488318786025047302e-02 2.618810534477233887e-01 5.157966539263725281e-02 2.533487379550933838e-01 1.043303012847900391e-01 -2.070679813623428345e-01 -2.189721018075942993e-01 -3.179729357361793518e-02 -2.413966879248619080e-02 -4.546832144260406494e-01 9.377088397741317749e-03 -4.119101539254188538e-02 -1.178054586052894592e-01 9.422492235898971558e-02 1.973495781421661377e-01
-3.968260884284973145e-01 -8.212535083293914795e-02 3.457314670085906982e-01 -1.371450126171112061e-01 -1.256268024444580078e-01 9.844298660755157471e-02 -1.639207080006599426e-02 -2.445984818041324615e-02 -1.810492277145385742e-01 6.652699410915374756e-02 -2.370189875364303589e-01 -4.618782922625541687e-02 -3.029234893620014191e-02 2.735805213451385498e-01 1.493384316563606262e-02 2.473667263984680176e-01 1.345731467008590698e-01 -9.823260456323623657e-02 1.317163556814193726e-01 2.033706009387969971e-01 3.113274872303009033e-01 2.376439571380615234e-01 -2.558873295783996582e-01 -2.055829763412475586e-01 2.022240497171878815e-02 -1.398643702268600464e-01 3.871006146073341370e-02 4.148854687809944153e-02 -1.716441214084625244e-01 -8.761904388666152954e-02 1.638040095567703247e-01 -6.033407151699066162e-02
4.456188529729843140e-02 8.117854595184326172e-02 8.446133881807327271e-02 -2.333154231309890747e-01 5.667115375399589539e-02 -4.707495216280221939e-03 1.180103570222854614e-01 1.554458737373352051e-01 2.127475887537002563e-01 4.772984981536865234e-02 1.192874088883399963e-01 2.603072822093963623e-01 -2.585055530071258545e-01 -1.175676137208938599e-01 5.299472436308860779e-02 1.353453993797302246e-01 -8.437022566795349121e-02 7.422426342964172363e-02 1.823525428771972656e-01 3.529079258441925049e-01 6.523793935775756836e-02 2.229299396276473999e-01 -9.506969898939132690e-02 -2.125311791896820068e-01 -1.954726874828338623e-01 -1.159286350011825562e-01 -3.567473292350769043e-01 2.000333666801452637e-01 2.702835947275161743e-02 -3.413407802581787109e-01 3.146173432469367981e-02 -2.036598026752471924e-01
-2.039114534854888916e-01 1.159437820315361023e-01 9.626018255949020386e-02 8.555758744478225708e-03 -7.420619367621839046e-04 1.223030537366867065e-01 -2.000753954052925110e-02 2.478431761264801025e-01 -7.508680224418640137e-02 -3.626110963523387909e-03 -2.951336205005645752e-01 9.430795907974243164e-02 -4.015570133924484253e-02 -3.518681526184082031e-01 1.933263242244720459e-01 1.117680519819259644e-01 -7.855796813964843750e-02 -1.942048966884613037e-01 2.898170053958892822e-01 7.094158977270126343e-02 1.262758374214172363e-01 -6.849734485149383545e-02 1.735457964241504669e-02 6.479497998952865601e-02 -2.380852848291397095e-01 -9.832634776830673218e-02 -4.414431750774383545e-01 6.959327310323715210e-02 6.637450307607650757e-02 -1.395841985940933228e-01 3.108567297458648682e-01 1.930631250143051147e-01
-3.071582913398742676e-01 -1.460722088813781738e-01 3.394929170608520508e-01 -6.632178276777267456e-02 -2.782696783542633057e-01 5.326356366276741028e-02 -5.824530869722366333e-02 3.941632062196731567e-02 -3.375828564167022705e-01 9.411074221134185791e-02 -1.354779154062271118e-01 -1.344980001449584961e-01 -6.519621610641479492e-02 1.960491836071014404e-01 2.856798768043518066e-01 3.043545782566070557e-01 4.115445539355278015e-02 -8.959908038377761841e-02 1.352439522743225098e-01 2.211064398288726807e-01 2.957482039928436279e-01 1.273278594017028809e-01 -2.341119050979614258e-01 -9.657333046197891235e-02 -7.668819278478622437e-03 -1.837856024503707886e-01 -6.183494254946708679e-02 -1.139822043478488922e-02 -9.140863269567489624e-02 3.987750038504600525e-02 9.210689365863800049e-02 4.814801365137100220e-02
-4.200722277164459229e-01 -1.009243354201316833e-01 2.651581764221191406e-01 -5.227322131395339966e-02 1.283746808767318726e-01 -1.782106049358844757e-02 -7.708585262298583984e-02 6.301553547382354736e-02 1.055853813886642456e-01 5.104453116655349731e-02 -3.694405257701873779e-01 2.305579483509063721e-01 -7.230263948440551758e-02 1.214484125375747681e-01 -3.780471980571746826e-01 -3.704997524619102478e-02 -5.986602231860160828e-02 1.076491847634315491e-01 1.445632427930831909e-01 1.076837703585624695e-01 4.166664928197860718e-02 5.209087952971458435e-02 2.847213745117187500e-01 -1.169132739305496216e-01 -4.454433545470237732e-02 -2.136882245540618896e-01 -3.704437911510467529e-01 3.030618652701377869e-02 1.106601580977439880e-02 -1.130635440349578857e-01 -1.839083805680274963e-02 -6.746633909642696381e-03
-2.436445653438568115e-01 -6.928063929080963135e-03 1.889237016439437866e-01 -1.930544525384902954e-01 -1.527525484561920166e-01 -3.375142812728881836e-02 -1.194120496511459351e-01 6.813351064920425415e-02 4.980828240513801575e-02 7.248719781637191772e-02 -2.511234879493713379e-01 2.836177684366703033e-02 3.401797264814376831e-02 -1.680285185575485229e-01 6.532855331897735596e-02 -5.038470029830932617e-01 1.306254882365465164e-02 -4.923314601182937622e-02 4.350101053714752197e-01 3.217007219791412354e-01 1.666919887065887451e-01 1.628069728612899780e-01 -1.289318799972534180e-01 -2.804743126034736633e-02 -2.379745990037918091e-02 -1.104630529880523682e-01 -1.482597440481185913e-01 1.169268563389778137e-01 -1.529462635517120361e-01 -1.142927538603544235e-02 1.386615484952926636e-01 8.328711986541748047e-02
-2.167536914348602295e-01 -2.093489095568656921e-02 5.014739930629730225e-02 -9.750565141439437866e-02 -2.556699216365814209e-01 -5.661413073539733887e-02 2.074145525693893433e-01 1.086746305227279663e-01 1.488987505435943604e-01 -2.102081477642059326e-01 -1.769306510686874390e-01 8.229005336761474609e-02 2.116137370467185974e-02 1.308097541332244873e-01 2.364410459995269775e-01 2.619864344596862793e-01 -1.730880886316299438e-01 -2.629664242267608643e-01 1.764946579933166504e-01 2.500101625919342041e-01 1.790487766265869141e-01 -1.158435866236686707e-01 1.285518705844879150e-01 -1.691855043172836304e-01 3.520097136497497559e-01 -1.123705580830574036e-01 -2.845219373703002930e-01 1.977400779724121094e-01 -2.312849275767803192e-02 -1.515742242336273193e-01 7.849879562854766846e-02 -3.101947158575057983e-02
-4.648266136646270752e-01 1.525252163410186768e-01 -9.913410246372222900e-02 -2.247887998819351196e-01 -2.317834347486495972e-01 1.735257059335708618e-01 5.245792120695114136e-02 9.638944640755653381e-03 -1.153231710195541382e-01 -8.937248587608337402e-02 -3.827695846557617188e-01 8.940836042165756226e-02 1.480964478105306625e-02 -2.167311012744903564e-01 2.854366302490234375e-01 1.498408466577529907e-01 -2.910291031002998352e-02 -1.345240920782089233e-01 1.628594100475311279e-01 2.550937533378601074e-01 -1.859117150306701660e-01 1.177963465452194214e-01 1.223428621888160706e-01 4.333425313234329224e-02 -1.270532608032226562e-02 -1.752258092164993286e-01 -2.363182902336120605e-01 6.536710262298583984e-02 2.975433878600597382e-02 3.666780889034271240e-02 1.245042309165000916e-01 4.672873392701148987e-02
-5.228096619248390198e-02 -2.654066085815429688e-01 7.962737977504730225e-02 -1.971244663000106812e-01 -2.186490893363952637e-01 2.102986276149749756e-01 -2.030524909496307373e-01 -2.120963782072067261e-01 1.462264209985733032e-01 9.665478020906448364e-03 -1.595003157854080200e-01 2.403971105813980103e-01 1.943179666996002197e-01 7.094705104827880859e-02 -2.092989236116409302e-01 7.309660315513610840e-02 -2.654035948216915131e-02 -1.463645845651626587e-01 3.454054594039916992e-01 2.054702043533325195e-01 2.760359458625316620e-02 1.081539019942283630e-01 -1.423831433057785034e-01 1.176284626126289368e-02 -9.206675738096237183e-02 -2.848136126995086670e-01 -1.643481403589248657e-01 -3.169538825750350952e-02 -8.923930674791336060e-02 -7.441970705986022949e-02 3.367421329021453857e-01 -2.137825042009353638e-01
-1.358650028705596924e-01 -9.963690489530563354e-02 1.679775118827819824e-01 2.337937355041503906e-01 -4.634938016533851624e-02 4.785701632499694824e-02 -1.286783367395401001e-01 -1.365286260843276978e-01 1.034817546606063843e-01 6.592272222042083740e-02 1.724702417850494385e-01 5.441346019506454468e-02 -9.146554023027420044e-02 -2.600435353815555573e-02 2.951263785362243652e-01 5.184610560536384583e-02 8.347255736589431763e-02 4.150833562016487122e-02 4.475259780883789062e-01 4.218203723430633545e-01 -3.945285920053720474e-03 3.057718575000762939e-01 1.726280525326728821e-02 2.166433930397033691e-01 1.299903243780136108e-01 -2.459935098886489868e-01 -1.858375072479248047e-01 -1.314325183629989624e-01 7.521292567253112793e-02 -1.270446032285690308e-01 -8.166131377220153809e-02 -1.310592293739318848e-01
-9.204319119453430176e-02 -3.911305367946624756e-01 -1.464511752128601074e-01 -2.058643549680709839e-01 -2.772590517997741699e-01 2.070673853158950806e-01 2.410212159156799316e-01 1.239908672869205475e-02 1.058433353900909424e-01 9.826043248176574707e-02 -2.113692760467529297e-01 3.546252101659774780e-02 5.464453250169754028e-02 -3.207027912139892578e-01 -5.599672440439462662e-03 1.012789532542228699e-01 4.768920689821243286e-02 1.185771301388740540e-01 3.977282047271728516e-01 4.625679552555084229e-02 4.255318269133567810e-02 1.188440844416618347e-01 -7.681221514940261841e-02 -8.807574212551116943e-02 -1.206300314515829086e-02 -1.524899005889892578e-01 -2.417536377906799316e-01 2.058409452438354492e-01 7.632561773061752319e-02 -2.705884575843811035e-01 6.406581401824951172e-02 -1.372300460934638977e-02
-1.857746094465255737e-01 1.385693997144699097e-01 2.290145009756088257e-01 -1.500170528888702393e-01 -7.534229010343551636e-02 2.462759464979171753e-01 3.654853701591491699e-01 2.013356834650039673e-01 -1.497788876295089722e-01 -3.082878887653350830e-02 -1.297912448644638062e-01 1.488843411207199097e-01 -3.512097001075744629e-01 1.333475857973098755e-01 3.479717299342155457e-02 2.058507949113845825e-01 -1.314585953950881958e-01 1.471776217222213745e-01 2.894108593463897705e-01 8.124452829360961914e-02 1.895662993192672729e-01 -2.079749703407287598e-01 -7.826647162437438965e-02 8.099298179149627686e-02 9.117404371500015259e-02 -2.216061800718307495e-01 -1.588834077119827271e-01 -1.277056485414505005e-01 -5.141532793641090393e-02 -9.428162872791290283e-02 1.645217388868331909e-01 1.581994295120239258e-01
-7.403133809566497803e-02 7.191860675811767578e-02 1.261804103851318359e-01 -5.836940836161375046e-03 -2.072006613016128540e-01 -1.392679363489151001e-01 1.684353500604629517e-01 -1.619380712509155273e-01 7.589317858219146729e-02 4.065095633268356323e-02 1.304744035005569458e-01 3.527681231498718262e-01 2.361105196177959442e-02 -8.147911727428436279e-02 1.294790953397750854e-01 2.317756116390228271e-01 -1.743316277861595154e-02 2.613406777381896973e-01 9.484419226646423340e-02 2.344587296247482300e-01 -4.828813299536705017e-02 3.439067006111145020e-01 -1.845554113388061523e-01 -8.960834890604019165e-02 -1.638370007276535034e-01 -1.548009961843490601e-01 -3.296393156051635742e-01 6.087183579802513123e-02 2.104417420923709869e-02 -4.123995304107666016e-01 2.725362777709960938e-02 -1.455037854611873627e-02
1.705754920840263367e-02 -2.735905349254608154e-01 1.403789371252059937e-01 8.362660557031631470e-02 -1.325861811637878418e-01 2.998203970491886139e-02 -6.836570799350738525e-02 -1.441134214401245117e-01 2.340444177389144897e-01 1.221591830253601074e-01 -4.322107136249542236e-01 1.446504443883895874e-01 1.021052375435829163e-01 -1.385191529989242554e-01 -8.588828146457672119e-03 2.344501167535781860e-01 -1.582326143980026245e-01 1.759032160043716431e-01 2.985157370567321777e-01 3.042435050010681152e-01 -5.981714464724063873e-03 -9.553680196404457092e-03 3.843535110354423523e-02 -2.249743230640888214e-02 3.948374465107917786e-02 -3.506274819374084473e-01 -1.867799162864685059e-01 -4.260959103703498840e-02 4.025842994451522827e-02 7.532251626253128052e-02 2.692185938358306885e-01 1.068380028009414673e-01
-1.961151361465454102e-01 -2.206539213657379150e-01 3.244996070861816406e-02 -7.415365427732467651e-02 -2.119783125817775726e-02 -2.436784356832504272e-01 -8.311524987220764160e-02 3.675678372383117676e-02 1.651619374752044678e-01 2.810582518577575684e-01 6.333068013191223145e-02 1.294865738600492477e-02 9.772606194019317627e-02 3.429629281163215637e-02 1.514144591055810452e-03 1.999891549348831177e-01 -1.138765290379524231e-01 2.060525566339492798e-01 1.937623023986816406e-01 -1.477535516023635864e-01 1.228625550866127014e-01 3.032310307025909424e-01 7.485820678994059563e-04 -2.058123797178268433e-01 -2.025693356990814209e-01 -4.655745625495910645e-01 -1.306077688932418823e-01 -1.397763341665267944e-01 3.500561788678169250e-02 -1.528900116682052612e-01 3.026566207408905029e-01 -4.733325913548469543e-02
8.447065949440002441e-02 -2.835512161254882812e-02 2.318687736988067627e-01 -9.637450426816940308e-02 -3.643214106559753418e-01 -1.820629239082336426e-01 -9.862934052944183350e-02 -5.545857921242713928e-02 -1.520581245422363281e-01 -1.964068599045276642e-02 -7.797542214393615723e-02 3.057657182216644287e-01 -1.516027897596359253e-01 1.581280827522277832e-01 2.181351035833358765e-01 -7.026682794094085693e-02 1.962422020733356476e-02 4.404055327177047729e-02 2.345634549856185913e-01 1.810281574726104736e-01 -1.179346963763237000e-01 6.053240224719047546e-02 -7.011555880308151245e-02 -5.527874827384948730e-02 -1.176839619874954224e-01 -3.940890729427337646e-01 -4.429687932133674622e-02 3.044997900724411011e-02 1.946340799331665039e-01 -2.360322773456573486e-01 3.529646992683410645e-01 -1.444205939769744873e-01
-1.787595152854919434e-01 3.401913121342658997e-02 8.350646495819091797e-02 -1.445093899965286255e-01 -2.573707699775695801e-01 -1.941010728478431702e-02 1.449146568775177002e-01 -4.174280911684036255e-02 2.061028480529785156e-01 -1.365916579961776733e-01 -3.725967544596642256e-04 2.947658896446228027e-01 3.764746710658073425e-02 1.239581331610679626e-01 7.975759357213973999e-02 3.537181317806243896e-01 -1.494636572897434235e-02 2.342094480991363525e-01 4.455400109291076660e-01 -2.340815514326095581e-01 -2.523739635944366455e-01 -1.893839985132217407e-02 1.074895486235618591e-01 1.868351697921752930e-01 1.005458012223243713e-01 -1.017154380679130554e-01 -1.825048923492431641e-01 1.725153625011444092e-01 -2.721885964274406433e-02 4.874318465590476990e-02 2.078809440135955811e-01 -6.813420355319976807e-02
-3.747376203536987305e-01 4.811176657676696777e-02 3.591016829013824463e-01 -1.952150762081146240e-01 1.069474592804908752e-02 4.771620035171508789e-02 -1.493389904499053955e-01 2.104549109935760498e-01 -2.408293634653091431e-02 2.173532992601394653e-01 4.286955296993255615e-02 8.713195472955703735e-02 -1.366813182830810547e-01 7.017031311988830566e-02 2.533772774040699005e-02 4.640136659145355225e-02 -2.315426617860794067e-02 -8.921763300895690918e-02 3.449932336807250977e-01 -8.454174548387527466e-02 -3.167310357093811035e-02 -7.011747360229492188e-02 -5.010276287794113159e-02 2.886372506618499756e-01 7.255256921052932739e-02 -1.466212570667266846e-01 -2.742096967995166779e-02 3.561560213565826416e-01 -1.588072478771209717e-01 -4.118280112743377686e-02 3.342465758323669434e-01 1.347380280494689941e-01
-1.950150877237319946e-01 -3.971891701221466064e-01 1.715071797370910645e-01 7.508283946663141251e-03 5.038951337337493896e-02 1.671552844345569611e-02 2.590506374835968018e-01 7.330145686864852905e-02 -1.843536086380481720e-02 2.382520437240600586e-01 -2.098611146211624146e-01 -2.612638175487518311e-01 -1.194305419921875000e-01 -1.519458293914794922e-01 -8.453336358070373535e-02 2.464834600687026978e-01 -2.753584086894989014e-02 5.783101171255111694e-02 2.496442794799804688e-01 2.729085041210055351e-03 3.290311992168426514e-02 1.798833608627319336e-01 -8.315738290548324585e-02 -3.651583939790725708e-02 -1.362333297729492188e-01 -9.883745014667510986e-02 -1.616133302450180054e-01 2.741833031177520752e-01 -1.121981441974639893e-01 -2.358110547065734863e-01 3.433217704296112061e-01 -3.121314197778701782e-02
7.871551439166069031e-03 -1.449827104806900024e-01 3.407613039016723633e-01 -2.028798758983612061e-01 -1.889153122901916504e-01 -2.171912044286727905e-02 1.105847805738449097e-01 -3.547989428043365479e-01 5.151847004890441895e-02 -8.674328774213790894e-02 3.955655172467231750e-02 1.335085183382034302e-01 6.347599625587463379e-02 2.304401844739913940e-01 1.980510354042053223e-01 1.513612456619739532e-02 4.256479069590568542e-02 -5.736890435218811035e-02 1.569860130548477173e-01 1.093930229544639587e-01 -2.399007603526115417e-02 1.133181974291801453e-01 1.901893615722656250e-01 1.310167461633682251e-01 1.681971997022628784e-01 -3.295826911926269531e-01 -2.184742540121078491e-01 2.366309314966201782e-01 -8.521477878093719482e-02 -2.450992614030838013e-01 3.084315955638885498e-01 9.818797558546066284e-02
-3.308233991265296936e-02 -1.901399493217468262e-01 2.781717777252197266e-01 -7.564021646976470947e-02 -4.029044210910797119e-01 4.767126590013504028e-02 1.461533606052398682e-01 7.575448602437973022e-02 2.009370774030685425e-01 -1.349206417798995972e-01 -1.519018411636352539e-01 2.045666277408599854e-01 -4.449560865759849548e-02 -1.096817925572395325e-01 -2.199747413396835327e-02 2.836424410343170166e-01 -2.085872925817966461e-02 -1.062607914209365845e-01 3.209939599037170410e-01 2.579806149005889893e-01 -1.324486583471298218e-01 -1.747797578573226929e-01 8.881603926420211792e-02 1.194496359676122665e-02 1.743950545787811279e-01 -1.104094162583351135e-01 -3.076703548431396484e-01 1.671309769153594971e-01 -8.275271952152252197e-02 -6.434366106986999512e-02 1.815625131130218506e-01 -1.513595879077911377e-01
-4.008673876523971558e-02 2.566044032573699951e-01 6.200680881738662720e-02 -1.816849708557128906e-01 1.767284274101257324e-01 7.079897075891494751e-02 2.166201025247573853e-01 -4.374026879668235779e-02 4.716499522328376770e-02 -6.419016420841217041e-02 -1.672913134098052979e-01 1.782707720994949341e-01 -1.586171835660934448e-01 1.608828455209732056e-01 -1.023515909910202026e-01 2.129354178905487061e-01 9.674169123172760010e-02 -3.261660784482955933e-02 5.202355980873107910e-01 1.663897782564163208e-01 8.337525278329849243e-02 6.373615562915802002e-02 2.213607728481292725e-01 -8.751940727233886719e-02 1.219559088349342346e-01 -3.410860300064086914e-01 -9.544429928064346313e-02 2.268260121345520020e-01 -6.882505863904953003e-02 -1.511264890432357788e-01 1.939272731542587280e-01 -6.522671878337860107e-02
-2.734209299087524414e-01 -1.180863156914710999e-01 3.419237136840820312e-01 -6.044910103082656860e-02 -1.718151569366455078e-01 -4.642216488718986511e-02 4.552049189805984497e-02 -8.468857035040855408e-03 1.505820546299219131e-02 -7.085542194545269012e-03 3.893199563026428223e-02 2.124127000570297241e-01 -3.071233071386814117e-02 -1.462160646915435791e-01 1.520864367485046387e-01 1.106521934270858765e-01 -4.659655690193176270e-02 -1.392508205026388168e-02 3.745366334915161133e-01 3.585699200630187988e-01 2.004429884254932404e-02 -1.091447547078132629e-01 6.515919417142868042e-02 -1.178134754300117493e-01 -5.684103071689605713e-02 8.018003404140472412e-02 1.009322330355644226e-01 -1.619175076484680176e-02 3.785868585109710693e-01 2.519679963588714600e-01 3.467184007167816162e-01 5.923620238900184631e-02
-2.524570822715759277e-01 2.557096183300018311e-01 -3.058367781341075897e-02 -1.938235461711883545e-01 -8.489013463258743286e-02 -1.021385118365287781e-01 1.934940218925476074e-01 5.836876481771469116e-02 -7.407151907682418823e-02 -3.854882344603538513e-02 -1.987034082412719727e-01 -9.012190252542495728e-02 -1.593503169715404510e-02 3.090418279170989990e-01 -3.196413069963455200e-02 1.909325271844863892e-01 1.043103039264678955e-01 4.708755761384963989e-02 4.436620175838470459e-01 1.896145790815353394e-01 8.628868311643600464e-02 1.025668084621429443e-01 1.273647844791412354e-01 1.722749471664428711e-01 2.922534570097923279e-02 -4.568102359771728516e-01 4.641388542950153351e-03 9.097265079617500305e-03 -1.491543501615524292e-01 -1.770301610231399536e-01 6.583567708730697632e-02 9.362420439720153809e-02
-1.203003004193305969e-01 -1.796394288539886475e-01 -6.315477192401885986e-02 -3.620915487408638000e-02 -7.109133899211883545e-02 -2.645870670676231384e-02 2.295525670051574707e-01 -2.089267224073410034e-01 -1.031456794589757919e-02 -6.021011620759963989e-02 -1.640050560235977173e-01 -1.897029280662536621e-01 -7.708892226219177246e-02 -4.089567661285400391e-01 1.948811113834381104e-01 1.948353350162506104e-01 -1.725489050149917603e-01 7.302922010421752930e-02 1.901036351919174194e-01 6.783866137266159058e-02 2.769588492810726166e-02 2.482674121856689453e-01 1.132729947566986084e-01 -6.292652338743209839e-02 1.636296324431896210e-02 -1.638464331626892090e-01 -3.210400044918060303e-01 -8.699729293584823608e-02 -8.115197531878948212e-03 -3.667714893817901611e-01 2.750799953937530518e-01 1.645227074623107910e-01
-2.036755681037902832e-01 7.542935758829116821e-02 7.082283496856689453e-02 -1.070352792739868164e-01 -3.761587664484977722e-02 -1.538490224629640579e-02 -1.558290123939514160e-01 -9.104222804307937622e-02 -3.422038555145263672e-01 -1.721268296241760254e-01 -1.359911113977432251e-01 3.811263293027877808e-02 9.926463663578033447e-02 2.808224856853485107e-01 1.041766405105590820e-01 2.325939089059829712e-01 2.140431702136993408e-01 1.854491531848907471e-01 3.928145468235015869e-01 1.535675525665283203e-01 1.681738048791885376e-01 1.174114346504211426e-01 -2.061126679182052612e-01 -2.357913553714752197e-01 3.523522615432739258e-02 -2.123346477746963501e-01 -1.028690189123153687e-01 8.161699771881103516e-02 -1.536653339862823486e-01 -8.129321038722991943e-02 1.716694831848144531e-01 2.455270886421203613e-01
-1.937952823936939240e-02 -4.394058287143707275e-01 2.760044038295745850e-01 -5.388402566313743591e-02 -2.589549422264099121e-01 -6.234101578593254089e-02 -9.212237782776355743e-03 -8.499749749898910522e-02 3.601255118846893311e-01 1.287976205348968506e-01 -4.052980244159698486e-01 4.965175315737724304e-02 3.043066896498203278e-02 3.518366813659667969e-02 4.611372575163841248e-02 4.427817463874816895e-02 6.828200072050094604e-02 1.859735548496246338e-01 1.342597305774688721e-01 9.388505667448043823e-02 1.241587176918983459e-01 -1.541169453412294388e-02 3.545904904603958130e-02 -1.014833897352218628e-01 9.259922802448272705e-02 -2.157201617956161499e-01 -3.327349424362182617e-01 7.671581953763961792e-02 -1.748037785291671753e-01 4.667320102453231812e-02 1.717151105403900146e-01 -5.218418315052986145e-02
-1.054610311985015869e-01 4.421017318964004517e-02 2.702212147414684296e-02 -9.162176400423049927e-02 -1.200360525399446487e-02 2.641627565026283264e-02 1.746508032083511353e-01 -2.271086722612380981e-01 2.098592221736907959e-01 -7.986605167388916016e-02 -1.988812386989593506e-01 3.125722408294677734e-01 6.023571826517581940e-03 2.436414957046508789e-01 -1.093967352062463760e-02 1.334950774908065796e-01 -5.492560565471649170e-02 1.528360098600387573e-01 1.746405959129333496e-01 2.318691834807395935e-02 -1.155121251940727234e-02 3.092662096023559570e-01 1.298934668302536011e-01 3.420788049697875977e-01 -1.267227530479431152e-01 -2.296725958585739136e-01 -1.371344327926635742e-01 1.505584456026554108e-02 4.395073279738426208e-02 -1.743710190057754517e-01 4.144158959388732910e-01 2.255280315876007080e-01
-1.635294109582901001e-01 1.479710824787616730e-02 2.426249235868453979e-01 -2.812121510505676270e-01 -1.151048615574836731e-01 -1.669880598783493042e-01 1.778050661087036133e-01 -9.550736844539642334e-02 1.022028028964996338e-01 -1.847025454044342041e-01 -2.295210063457489014e-01 3.556395694613456726e-02 2.669947147369384766e-01 1.464021950960159302e-01 2.133412100374698639e-02 2.715055644512176514e-01 7.001458108425140381e-02 -2.995147407054901123e-01 3.038714230060577393e-01 1.292273551225662231e-01 9.671247750520706177e-02 3.887691661930148257e-07 3.556379303336143494e-02 -1.464797556400299072e-01 2.226480990648269653e-01 2.307985350489616394e-02 -2.503021061420440674e-01 2.749771475791931152e-01 -7.390795648097991943e-02 -1.980286091566085815e-01 1.125338301062583923e-01 7.995735108852386475e-02
-2.421157211065292358e-01 -2.990882098674774170e-01 2.000556439161300659e-01 5.835726391524076462e-03 3.900951147079467773e-02 1.461880803108215332e-01 1.800322160124778748e-02 -1.766662001609802246e-01 1.357287615537643433e-01 2.533126771450042725e-01 -2.693265974521636963e-01 6.648430228233337402e-02 4.694906249642372131e-02 -3.782996535301208496e-02 1.311722248792648315e-01 1.675134897232055664e-02 -1.408884674310684204e-01 1.544708162546157837e-01 3.559358417987823486e-01 1.091230195015668869e-02 2.195985466241836548e-01 -1.516074985265731812e-01 -1.705943644046783447e-01 -4.527956619858741760e-02 -1.843875050544738770e-01 -2.078351676464080811e-01 -3.169035315513610840e-01 -2.972677536308765411e-02 1.106953844428062439e-01 7.561618834733963013e-02 2.752994298934936523e-01 1.778353750705718994e-01
-1.563985049724578857e-01 8.888417482376098633e-02 1.674887388944625854e-01 -2.527402341365814209e-01 -2.848685383796691895e-01 -1.128980144858360291e-01 -3.764189779758453369e-02 1.353127211332321167e-01 1.181972473859786987e-01 4.352720826864242554e-02 -1.789032369852066040e-01 1.992963999509811401e-01 -1.893606781959533691e-01 1.695007383823394775e-01 -1.329537034034729004e-01 2.030264437198638916e-01 1.683250963687896729e-01 3.391986712813377380e-03 3.649415969848632812e-01 5.085938610136508942e-03 -2.469896823167800903e-01 2.794606983661651611e-01 2.126018553972244263e-01 3.705079853534698486e-02 5.888884142041206360e-02 -6.774698197841644287e-02 -2.286349087953567505e-01 -1.659151166677474976e-01 -1.099484786391258240e-01 1.042064055800437927e-01 2.896121740341186523e-01 -9.540404379367828369e-02
-1.599929481744766235e-01 4.889236018061637878e-02 2.122763544321060181e-01 4.516444168984889984e-03 -3.696475028991699219e-01 2.201727479696273804e-01 1.021544784307479858e-01 9.011994302272796631e-02 2.512674331665039062e-01 7.611023634672164917e-02 -4.097775369882583618e-02 2.868043184280395508e-01 -3.236371576786041260e-01 1.834207475185394287e-01 2.175707668066024780e-01 -5.500524304807186127e-03 -5.391846597194671631e-02 -1.720504835247993469e-02 3.893793821334838867e-01 -7.406040281057357788e-02 -9.676833450794219971e-02 -3.077538451179862022e-03 9.098874032497406006e-02 -1.487242877483367920e-01 8.428768068552017212e-02 -2.510805428028106689e-01 -2.270581722259521484e-01 -1.988232433795928955e-01 -5.307717993855476379e-02 -5.536147579550743103e-02 1.045099571347236633e-01 8.080837130546569824e-02
-2.928123176097869873e-01 -2.512196265161037445e-02 -2.390464022755622864e-02 1.976089365780353546e-02 6.907252129167318344e-03 5.301982630044221878e-03 -1.254998296499252319e-01 -3.006971776485443115e-01 1.422549188137054443e-01 -1.413833498954772949e-01 -1.675436347723007202e-01 1.038185730576515198e-01 -1.399734872393310070e-03 1.108057610690593719e-02 -5.928335338830947876e-02 3.077363371849060059e-01 6.146095693111419678e-02 -9.894769638776779175e-02 -1.627842150628566742e-02 -5.183476209640502930e-02 5.558021366596221924e-02 3.143797516822814941e-01 4.239577427506446838e-02 2.850165031850337982e-02 2.435008063912391663e-02 -2.151851654052734375e-01 -4.456156492233276367e-01 4.063642323017120361e-01 2.542187571525573730e-01 -4.004406183958053589e-02 1.157826930284500122e-01 -1.330962777137756348e-01
-7.374114543199539185e-02 -2.911849319934844971e-01 2.610851228237152100e-01 -9.473127126693725586e-02 6.597338616847991943e-02 1.445294767618179321e-01 -2.171007171273231506e-02 1.299870163202285767e-01 3.254444897174835205e-02 1.127965599298477173e-01 -2.676704227924346924e-01 -5.368799902498722076e-03 1.215023994445800781e-01 1.468325257301330566e-01 2.045382261276245117e-01 6.169066578149795532e-02 -2.410444058477878571e-02 4.252811372280120850e-01 3.426457941532135010e-01 -3.718855977058410645e-02 2.269454300403594971e-01 6.435493379831314087e-02 1.218736916780471802e-01 -4.305002838373184204e-02 1.569241844117641449e-02 -1.710367947816848755e-01 -3.826017081737518311e-01 -1.390114128589630127e-01 -3.602356836199760437e-02 6.554842460900545120e-03 8.640936017036437988e-02 2.144772559404373169e-01
-1.435376256704330444e-01 -8.318987488746643066e-02 1.356528997421264648e-01 -1.758329421281814575e-01 -1.615908294916152954e-01 -5.585069581866264343e-02 -2.548744380474090576e-01 7.859947532415390015e-02 -4.642112553119659424e-02 9.036678075790405273e-02 -5.348577350378036499e-02 -1.074831336736679077e-01 -2.162745296955108643e-01 -1.949968039989471436e-01 3.147565126419067383e-01 -1.261548371985554695e-03 9.376883506774902344e-02 -2.415903508663177490e-01 3.131003379821777344e-01 8.696657419204711914e-02 1.670700311660766602e-01 2.762314379215240479e-01 1.690688580274581909e-01 2.029844075441360474e-01 -1.029314473271369934e-01 -6.435721367597579956e-02 -2.704626321792602539e-01 9.611075371503829956e-02 -1.660100966691970825e-01 4.860709595959633589e-04 2.375276684761047363e-01 -2.938058674335479736e-01
-9.857592731714248657e-02 1.551356166601181030e-01 1.395155116915702820e-02 -2.429309189319610596e-01 -9.969585388898849487e-02 -1.010953336954116821e-01 4.228796437382698059e-02 -2.058087848126888275e-02 8.859238773584365845e-02 1.549434661865234375e-01 1.577317863702774048e-01 1.984204351902008057e-01 1.430629193782806396e-02 -6.389851868152618408e-02 2.445317804813385010e-01 1.353163570165634155e-01 3.841172903776168823e-03 1.170299574732780457e-01 2.706360630691051483e-02 2.106463313102722168e-01 1.416675150394439697e-01 2.732380330562591553e-01 -3.669417798519134521e-01 -1.307668834924697876e-01 -8.719445765018463135e-02 2.094231359660625458e-02 -3.294866383075714111e-01 1.096472591161727905e-01 -3.993584588170051575e-02 -4.830408692359924316e-01 1.853875517845153809e-01 -5.410204455256462097e-02
-5.225521326065063477e-01 -4.910971224308013916e-02 1.643560267984867096e-02 -8.961153030395507812e-02 -1.325295120477676392e-01 -1.881992667913436890e-01 6.512717902660369873e-02 1.950057893991470337e-01 -1.664211228489875793e-02 5.791232734918594360e-02 -1.814781129360198975e-01 -9.605594724416732788e-02 -9.900180995464324951e-02 -1.540477424860000610e-01 3.485341966152191162e-01 -2.576752752065658569e-02 1.159376427531242371e-01 -2.078388780355453491e-01 2.239966243505477905e-01 -8.111054450273513794e-02 3.452019020915031433e-02 -2.609133720397949219e-02 1.343131959438323975e-01 2.878669276833534241e-02 -4.098680987954139709e-02 -2.898937463760375977e-01 -2.432708293199539185e-01 6.079315207898616791e-03 -9.144877642393112183e-02 2.390492856502532959e-01 2.579306662082672119e-01 -9.168827533721923828e-02
1.219034660607576370e-02 1.047536209225654602e-01 2.130623310804367065e-01 -1.779998391866683960e-01 -2.543582320213317871e-01 1.023276746273040771e-01 -1.794298924505710602e-02 2.066387534141540527e-01 -1.175186932086944580e-01 -1.556599587202072144e-01 -7.866604626178741455e-02 2.366303354501724243e-01 -2.223393470048904419e-01 3.645583242177963257e-02 8.853650093078613281e-02 3.689367771148681641e-01 -9.384614229202270508e-02 4.686288163065910339e-02 4.379794299602508545e-01 -2.623547911643981934e-01 -1.722563952207565308e-01 -1.393260993063449860e-02 -1.013623997569084167e-01 8.099283277988433838e-02 2.782223373651504517e-02 -7.945172488689422607e-02 -3.427497446537017822e-01 2.985906414687633514e-02 1.238186471164226532e-02 -8.053114265203475952e-02 1.842947453260421753e-01 -1.193720847368240356e-01
-8.688475936651229858e-02 1.226999238133430481e-01 5.169382318854331970e-02 -9.357472509145736694e-02 -1.493170261383056641e-01 2.805563509464263916e-01 -1.588379740715026855e-01 -4.369335994124412537e-02 2.818606495857238770e-01 -6.223620474338531494e-02 -1.392511129379272461e-01 2.959779798984527588e-01 1.616771146655082703e-02 1.116328090429306030e-01 -8.641283959150314331e-02 -5.024817306548357010e-03 -2.179084718227386475e-01 2.340356707572937012e-01 1.471563875675201416e-01 4.482315778732299805e-01 1.768002063035964966e-01 1.249808743596076965e-01 1.629009284079074860e-02 -2.974614128470420837e-02 4.671746864914894104e-03 -1.765025407075881958e-01 -2.653617560863494873e-01 5.741194635629653931e-02 1.808499991893768311e-01 -2.421349287033081055e-01 1.440261751413345337e-01 1.935803890228271484e-01
-9.586281329393386841e-02 8.323084563016891479e-02 1.389184445142745972e-01 -1.673843115568161011e-01 -3.445932641625404358e-02 2.856725826859474182e-02 2.920556962490081787e-01 -1.465909779071807861e-01 -5.850549787282943726e-02 1.511718332767486572e-01 -1.584976464509963989e-01 -5.809118039906024933e-03 -5.636094138026237488e-02 2.275245785713195801e-01 -8.208560943603515625e-02 1.018746644258499146e-01 -4.937889054417610168e-02 1.145281344652175903e-01 3.991425335407257080e-01 3.602919876575469971e-01 2.598866820335388184e-01 1.742901206016540527e-01 2.661014795303344727e-01 1.072147414088249207e-01 1.339373886585235596e-01 -3.293052911758422852e-01 -2.039292640984058380e-02 4.037902504205703735e-02 -6.273937970399856567e-02 -2.916108369827270508e-01 4.980115685611963272e-03 4.424908757209777832e-02
-3.749932944774627686e-01 1.444819662719964981e-02 -3.463800624012947083e-02 -2.522057890892028809e-01 4.243173450231552124e-02 6.919194012880325317e-02 2.397443354129791260e-01 -9.049913287162780762e-02 -1.066295802593231201e-02 6.057197973132133484e-02 -3.259551227092742920e-01 5.820253863930702209e-02 1.575293093919754028e-01 -2.046503722667694092e-01 3.952645361423492432e-01 1.880869865417480469e-01 1.129570454359054565e-01 7.173395156860351562e-02 1.727045923471450806e-01 1.168081983923912048e-01 -1.264614015817642212e-01 1.703425198793411255e-01 1.838457584381103516e-01 1.385370194911956787e-01 3.167092101648449898e-03 -5.178259685635566711e-03 -3.931049406528472900e-01 -7.168991956859827042e-03 5.088363960385322571e-02 -6.344515085220336914e-02 1.698397099971771240e-01 3.044495545327663422e-02
-1.047427877783775330e-01 1.259089857339859009e-01 2.985547780990600586e-01 -1.593199223279953003e-01 -9.145741909742355347e-02 7.189005613327026367e-02 9.171641618013381958e-02 -3.247478306293487549e-01 -3.926726803183555603e-02 -1.170379817485809326e-01 -1.026613339781761169e-01 2.725013792514801025e-01 -2.124850079417228699e-02 2.106175124645233154e-01 5.186413601040840149e-02 -2.173995822668075562e-01 -2.860019505023956299e-01 1.717869564890861511e-02 2.603639066219329834e-01 2.591598033905029297e-01 -2.209614962339401245e-02 -9.149900078773498535e-02 -9.835403412580490112e-02 1.924564689397811890e-01 1.635429710149765015e-01 -2.703931331634521484e-01 -1.533941477537155151e-01 -3.844825550913810730e-03 -1.962105184793472290e-02 -2.465755790472030640e-01 2.814993560314178467e-01 2.064471831545233727e-03
-1.217387095093727112e-01 -2.039114087820053101e-01 2.391275167465209961e-01 -2.832472920417785645e-01 1.702950596809387207e-01 -3.050022423267364502e-01 4.890575539320707321e-03 2.023658603429794312e-01 -1.020326092839241028e-01 7.353856414556503296e-02 1.192318648099899292e-01 5.297756567597389221e-02 -1.038360968232154846e-01 -8.957396447658538818e-02 1.095998585224151611e-01 2.251425385475158691e-01 -2.717844843864440918e-01 1.241943091154098511e-01 1.606033891439437866e-01 3.546101599931716919e-02 1.212647408246994019e-01 2.613413631916046143e-01 -2.101637721061706543e-01 -2.115326970815658569e-01 -4.510035365819931030e-02 -3.396150469779968262e-02 -8.413498103618621826e-02 3.656074702739715576e-01 5.482251942157745361e-02 -1.122980862855911255e-01 2.846366465091705322e-01 2.727633109316229820e-03
3.008371405303478241e-02 1.893168836832046509e-01 1.212690547108650208e-01 -1.435234993696212769e-01 1.048734709620475769e-01 -2.502875030040740967e-01 1.679262816905975342e-01 2.252775430679321289e-02 6.475220620632171631e-02 4.856136441230773926e-02 9.216205775737762451e-02 9.614937752485275269e-02 8.003257960081100464e-02 -2.163525857031345367e-02 1.522395294159650803e-03 3.344589769840240479e-01 -5.939867720007896423e-02 1.066998764872550964e-01 2.041456401348114014e-01 1.037807464599609375e-01 2.401608079671859741e-01 4.024011194705963135e-01 -1.964712589979171753e-01 -1.847948133945465088e-01 -1.000277921557426453e-01 -1.210492178797721863e-01 -1.981227695941925049e-01 2.869024276733398438e-01 4.334936290979385376e-02 -2.335033416748046875e-01 3.070957958698272705e-01 1.610091477632522583e-01
-4.307344853878021240e-01 -7.942894101142883301e-02 -5.023349449038505554e-02 -3.764751926064491272e-02 -1.069301553070545197e-02 -7.673082500696182251e-02 4.260917901992797852e-01 -2.248476073145866394e-02 8.161498606204986572e-02 3.096514753997325897e-02 -2.658628225326538086e-01 -8.142939768731594086e-03 -1.918249130249023438e-01 -2.254495471715927124e-01 4.631166905164718628e-02 8.953585475683212280e-02 1.067080125212669373e-01 6.744111329317092896e-02 1.935964971780776978e-01 4.782488942146301270e-02 7.262338697910308838e-02 1.495726555585861206e-01 -8.393797278404235840e-02 1.605041325092315674e-01 -1.523634791374206543e-01 -1.318072527647018433e-01 -1.964230239391326904e-01 6.032067537307739258e-02 -1.627750098705291748e-01 -3.808136582374572754e-01 2.516093552112579346e-01 7.884284853935241699e-02
-1.398521661758422852e-01 1.734601110219955444e-01 8.818179368972778320e-02 -1.520037464797496796e-02 7.561343163251876831e-02 7.560092210769653320e-02 4.149867221713066101e-02 1.170818656682968140e-01 6.798642221838235855e-03 1.618580371141433716e-01 -9.768396615982055664e-02 6.840867572464048862e-04 -1.816168427467346191e-01 8.623748086392879486e-03 -7.056854083202779293e-04 1.230243742465972900e-01 1.295951008796691895e-01 3.921840712428092957e-02 4.826126694679260254e-01 2.055216133594512939e-01 9.187798202037811279e-02 -8.751279860734939575e-02 7.430696487426757812e-02 3.140638172626495361e-01 2.193950563669204712e-01 -4.272110462188720703e-01 -1.844254285097122192e-01 2.628437280654907227e-01 -2.185356765985488892e-01 -1.085855662822723389e-01 7.731796358712017536e-04 1.564100384712219238e-01
-1.661882251501083374e-01 -3.043125569820404053e-02 2.659181356430053711e-01 7.259755581617355347e-02 -3.718272596597671509e-02 -1.308654695749282837e-01 -9.542506933212280273e-02 1.275263577699661255e-01 1.695469319820404053e-01 -1.502449512481689453e-01 5.698206275701522827e-02 -2.146919369697570801e-01 -7.113681733608245850e-02 -6.026941910386085510e-02 7.411240786314010620e-02 -9.991304948925971985e-03 9.325908124446868896e-02 3.107025101780891418e-02 4.083354175090789795e-01 1.343902647495269775e-01 7.001586258411407471e-02 2.194578945636749268e-01 3.263296186923980713e-02 -1.466724276542663574e-01 -2.051689624786376953e-01 -3.135488927364349365e-01 -2.295391410589218140e-01 3.783482909202575684e-01 -2.627843990921974182e-02 2.673720419406890869e-01 1.300148665904998779e-01 2.030335217714309692e-01
-5.417793989181518555e-01 -3.747322410345077515e-02 1.438114941120147705e-01 -1.804227568209171295e-02 1.197844445705413818e-01 -3.846520185470581055e-02 -4.816759377717971802e-02 8.235225826501846313e-02 1.233346685767173767e-01 1.880860179662704468e-01 -1.865029782056808472e-01 5.355328787118196487e-03 -2.264400124549865723e-01 1.457700431346893311e-01 5.680001527070999146e-02 8.345846831798553467e-02 -1.179710179567337036e-01 -5.308407917618751526e-02 4.731484055519104004e-01 -1.080582961440086365e-01 -3.731213137507438660e-02 -1.109184250235557556e-01 7.501561194658279419e-02 1.992936432361602783e-01 -5.130277946591377258e-02 -9.497812390327453613e-02 -9.246079623699188232e-02 9.885500371456146240e-02 1.356204748153686523e-01 -3.482175245881080627e-02 2.277964055538177490e-01 2.796891927719116211e-01
-3.922306299209594727e-01 -2.413468211889266968e-01 2.229957878589630127e-01 -2.616945505142211914e-01 -1.818527281284332275e-01 1.102093905210494995e-01 -4.226512834429740906e-02 1.402097642421722412e-01 -5.537330731749534607e-02 1.244394779205322266e-01 -4.665336012840270996e-02 -7.629736512899398804e-02 -3.031235635280609131e-01 -5.776130408048629761e-02 -3.682846575975418091e-02 5.723377317190170288e-02 -1.254395693540573120e-01 1.370553374290466309e-01 4.373592734336853027e-01 6.536870449781417847e-02 -8.773147314786911011e-02 1.100746095180511475e-01 -1.313362154178321362e-03 1.930139213800430298e-01 2.102832309901714325e-02 -4.711737483739852905e-02 -2.068180590867996216e-01 2.304035276174545288e-01 -8.401112258434295654e-02 -4.155981820076704025e-03 -6.526703387498855591e-02 2.821899652481079102e-01
-1.742742657661437988e-01 -7.434304803609848022e-02 -2.707395255565643311e-01 -2.462788075208663940e-01 -2.830587327480316162e-01 -2.408216893672943115e-01 1.776914596557617188e-01 1.162581518292427063e-01 5.445520579814910889e-02 1.953025460243225098e-01 3.729621320962905884e-02 -9.384943544864654541e-02 -6.371852755546569824e-02 -1.092109456658363342e-01 -2.693263068795204163e-02 4.466151446104049683e-02 -7.676765322685241699e-02 3.641533851623535156e-02 2.669774740934371948e-02 6.800980865955352783e-02 5.979548022150993347e-02 1.933673024177551270e-01 -9.684206545352935791e-02 -1.965530663728713989e-01 6.072244420647621155e-02 -3.374314904212951660e-01 -3.568033576011657715e-01 1.608587652444839478e-01 -1.216303631663322449e-01 -1.917975395917892456e-01 3.907007575035095215e-01 2.079668082296848297e-02
-1.045684963464736938e-01 6.984216719865798950e-02 4.650990664958953857e-02 -1.237844228744506836e-01 -4.197752475738525391e-01 -1.153375059366226196e-01 1.300656050443649292e-01 2.646347507834434509e-03 1.979525946080684662e-02 4.008655250072479248e-01 -1.077748090028762817e-01 -7.268937677145004272e-02 -2.807162329554557800e-02 9.588376432657241821e-02 -1.474866569042205811e-01 6.289024651050567627e-02 1.126686409115791321e-01 1.652537584304809570e-01 4.474560022354125977e-01 -7.450503110885620117e-02 5.518834665417671204e-02 -1.698518097400665283e-01 2.737661451101303101e-02 1.773637137375771999e-03 -2.416712939739227295e-01 3.911691904067993164e-02 -1.961757987737655640e-01 1.351650506258010864e-01 1.832901537418365479e-01 -1.872052997350692749e-02 3.420550227165222168e-01 2.311582490801811218e-02
-2.906163632869720459e-01 -3.116886829957365990e-03 6.372288614511489868e-02 8.734507113695144653e-02 -4.551833495497703552e-02 -1.461539790034294128e-02 1.580900996923446655e-01 4.952519200742244720e-03 -7.005372643470764160e-02 4.261306021362543106e-03 -4.841725155711174011e-02 2.672009170055389404e-01 -1.619814485311508179e-01 1.727437674999237061e-01 1.308099478483200073e-01 2.049977928400039673e-01 -6.371664255857467651e-02 -1.177112571895122528e-02 1.387818604707717896e-01 9.745008498430252075e-02 -3.579881414771080017e-02 1.478553265333175659e-01 -2.166613042354583740e-01 2.077974081039428711e-01 3.598211109638214111e-01 -3.001271486282348633e-01 -1.300692558288574219e-01 4.212090075016021729e-01 -3.054176867008209229e-01 -7.330977171659469604e-02 1.401907056570053101e-01 6.519150733947753906e-02
-2.246513068675994873e-01 4.576397687196731567e-02 -1.938990801572799683e-01 1.166034936904907227e-01 9.168102592229843140e-02 -1.315088570117950439e-01 2.225232273340225220e-01 -9.381938725709915161e-02 -1.280737575143575668e-02 2.239100402221083641e-03 8.394476026296615601e-02 3.258980512619018555e-01 -3.028164058923721313e-02 -2.005051821470260620e-01 -9.360386058688163757e-03 1.559352725744247437e-01 -3.219606354832649231e-02 7.505920529365539551e-02 2.341386079788208008e-01 1.327255517244338989e-01 1.819249540567398071e-01 1.854367703199386597e-01 -2.666475474834442139e-01 -3.387353122234344482e-01 -3.669614344835281372e-02 -1.023704633116722107e-01 -3.713208734989166260e-01 1.212263107299804688e-01 1.507967561483383179e-01 -2.105561047792434692e-01 2.608838379383087158e-01 3.617932647466659546e-02
-8.346334844827651978e-02 -5.204275250434875488e-02 7.433181628584861755e-03 -4.499216377735137939e-02 -2.565285265445709229e-01 -2.679401077330112457e-02 1.603505164384841919e-01 -8.336437493562698364e-02 2.005040496587753296e-01 -1.058033406734466553e-01 -1.217787563800811768e-01 2.391499727964401245e-01 1.334220021963119507e-01 6.447508186101913452e-02 2.010798268020153046e-02 2.562870085239410400e-01 -2.978960871696472168e-01 -1.934249401092529297e-01 3.887762725353240967e-01 2.054581195116043091e-01 -1.807729303836822510e-01 -3.097676672041416168e-02 9.400290995836257935e-02 -1.039507091045379639e-01 2.071078866720199585e-01 -2.540827030315995216e-03 -3.626675307750701904e-01 4.119158908724784851e-02 3.155388683080673218e-02 5.308858677744865417e-02 3.529850244522094727e-01 1.616133004426956177e-02
-3.917665183544158936e-01 -5.495192110538482666e-02 1.549400538206100464e-01 3.825512155890464783e-02 -6.058281287550926208e-02 -3.589827567338943481e-02 -9.993066079914569855e-03 -2.430113963782787323e-02 -6.001469120383262634e-02 2.396320737898349762e-02 -2.259929627180099487e-01 1.668090522289276123e-01 2.021353691816329956e-01 1.065900474786758423e-01 -3.332043588161468506e-01 1.152398623526096344e-02 -1.935995742678642273e-02 1.412784308195114136e-01 3.366883099079132080e-01 2.881957888603210449e-01 -2.415580153465270996e-01 -5.306866019964218140e-02 1.438322290778160095e-02 -1.109572276473045349e-01 -1.422454789280891418e-02 -1.824036240577697754e-01 -2.022627741098403931e-01 1.092986539006233215e-01 8.938667923212051392e-02 -2.030761912465095520e-02 2.339374572038650513e-01 -3.550122976303100586e-01
-1.801850795745849609e-01 5.977682396769523621e-02 1.756144016981124878e-01 4.893765784800052643e-03 -5.215282738208770752e-02 -7.556981593370437622e-02 -1.502282172441482544e-01 7.527213543653488159e-02 4.937140271067619324e-02 2.347966283559799194e-01 -1.749860048294067383e-01 2.184767425060272217e-01 -1.409918963909149170e-01 1.642968505620956421e-01 6.561631709337234497e-02 -1.725861430168151855e-01 1.095768646337091923e-03 -5.678361654281616211e-02 3.218271732330322266e-01 -7.045566290616989136e-02 -2.739292941987514496e-02 2.341985553503036499e-01 -5.798213183879852295e-03 -2.673460245132446289e-01 1.575618088245391846e-01 -4.003663659095764160e-01 -3.963539376854896545e-02 -6.183353438973426819e-02 9.522525221109390259e-02 -4.764450788497924805e-01 1.141042187809944153e-01 -3.282974660396575928e-02
-4.437272846698760986e-01 7.428102195262908936e-03 3.567812740802764893e-01 -2.294359030202031136e-03 -2.906470298767089844e-01 5.676862224936485291e-02 -3.474243730306625366e-02 -6.177788600325584412e-02 -1.499679833650588989e-01 1.252691298723220825e-01 -1.192227974534034729e-01 3.206012398004531860e-02 1.682660728693008423e-02 2.228770852088928223e-01 1.486829519271850586e-01 3.715032041072845459e-01 1.737806200981140137e-01 -4.535524174571037292e-02 6.592370569705963135e-02 3.739612177014350891e-02 2.231968790292739868e-01 1.215934306383132935e-01 -2.213462591171264648e-01 -2.513988018035888672e-01 5.062606185674667358e-02 -2.587417662143707275e-01 8.949061483144760132e-02 1.985137909650802612e-02 8.044304326176643372e-03 -1.378164440393447876e-01 2.578322403132915497e-02 8.422129601240158081e-02
-2.084109187126159668e-02 4.415446147322654724e-02 1.332977414131164551e-01 -1.500241905450820923e-01 -2.331365793943405151e-01 -4.849974811077117920e-02 -6.545127928256988525e-02 5.772139877080917358e-02 -1.395032256841659546e-01 6.028369441628456116e-02 -5.934557318687438965e-02 5.470680817961692810e-02 -3.093044161796569824e-01 3.289793431758880615e-02 2.503170967102050781e-01 -5.509530007839202881e-02 -2.147233486175537109e-02 7.016820460557937622e-02 5.831646323204040527e-01 7.183563709259033203e-02 6.057237833738327026e-02 -5.086773075163364410e-03 3.203116059303283691e-01 2.830534279346466064e-01 4.445096850395202637e-02 1.218047961592674255e-01 -3.269596099853515625e-01 6.071247905492782593e-02 6.731481105089187622e-02 -1.244735270738601685e-01 9.790520370006561279e-02 -8.314780145883560181e-02
-1.302758306264877319e-01 -6.695413589477539062e-02 2.187866419553756714e-01 -1.068985015153884888e-01 -2.639903426170349121e-01 1.871834695339202881e-02 -9.615802764892578125e-02 4.266014322638511658e-02 2.371374666690826416e-01 -1.682645827531814575e-01 -1.451063454151153564e-01 2.078788354992866516e-02 -2.241144776344299316e-01 1.317175626754760742e-01 -8.488998562097549438e-02 -5.617155134677886963e-02 -2.495570927858352661e-01 -6.328806281089782715e-02 9.154612198472023010e-03 2.747227251529693604e-02 2.599100470542907715e-01 9.775359928607940674e-02 2.959857461974024773e-03 1.992360204458236694e-01 -5.588344484567642212e-02 -3.861402571201324463e-01 -3.409737944602966309e-01 2.061917334794998169e-01 2.157083004713058472e-01 -2.997917532920837402e-01 6.566386669874191284e-03 1.509317755699157715e-01
-1.481204330921173096e-01 -8.482403308153152466e-02 2.435934394598007202e-01 6.503986567258834839e-02 -3.444413840770721436e-01 -3.120855391025543213e-01 1.629052916541695595e-03 1.246603112667798996e-02 -2.617139518260955811e-01 -9.580745548009872437e-02 9.542963653802871704e-02 -3.695718944072723389e-03 -1.054409071803092957e-01 3.823136538267135620e-02 6.779762357473373413e-02 -1.490441858768463135e-01 1.197019405663013458e-02 5.874710902571678162e-02 3.225186765193939209e-01 1.615053713321685791e-01 1.361645907163619995e-01 -1.403673589229583740e-01 -1.472473293542861938e-01 1.346661709249019623e-02 6.095867138355970383e-03 -3.220295310020446777e-01 -2.625210583209991455e-01 6.674058735370635986e-03 -1.135200932621955872e-01 -3.749242424964904785e-01 1.146602630615234375e-01 -1.783544868230819702e-01
-3.104956150054931641e-01 -6.865567713975906372e-02 2.768792212009429932e-01 -6.397560983896255493e-02 -3.144106268882751465e-01 -7.804199308156967163e-02 4.362629354000091553e-02 1.120274662971496582e-01 2.748631238937377930e-01 -4.115232080221176147e-02 -1.155029386281967163e-01 -6.551077961921691895e-02 -9.044302999973297119e-02 6.431442499160766602e-02 1.504912376403808594e-01 4.353151023387908936e-01 -7.354485988616943359e-02 -9.231751412153244019e-02 4.522531330585479736e-01 9.634556621313095093e-02 -4.212025180459022522e-02 -2.061043232679367065e-01 5.684085562825202942e-02 -1.345952302217483521e-01 3.718230128288269043e-02 6.288969516754150391e-02 -1.627145409584045410e-01 -6.172095984220504761e-02 -1.296706795692443848e-01 -4.290200769901275635e-02 1.722373962402343750e-01 4.578732699155807495e-02
-3.286150097846984863e-01 6.842038780450820923e-02 9.814826771616935730e-03 -1.534127593040466309e-01 -3.882039487361907959e-01 3.597411140799522400e-02 1.224965527653694153e-01 -6.008894741535186768e-02 3.139024078845977783e-01 -4.680737480521202087e-02 8.037140965461730957e-02 1.998711973428726196e-01 -7.947440445423126221e-02 1.490194797515869141e-01 3.068808615207672119e-01 1.270046979188919067e-01 3.679841384291648865e-02 -1.913490295410156250e-01 1.401636600494384766e-01 -1.754279583692550659e-01 2.034288495779037476e-01 1.457698196172714233e-01 -4.312287271022796631e-02 1.894690692424774170e-01 -8.278587460517883301e-02 -3.498094677925109863e-01 -2.517201602458953857e-01 1.979028992354869843e-02 -2.520477585494518280e-02 -9.206289798021316528e-02 -6.341738998889923096e-02 1.106188446283340454e-01
-1.133157983422279358e-01 7.175218313932418823e-02 3.013189509510993958e-02 3.440050408244132996e-02 -5.661402642726898193e-02 -1.474355012178421021e-01 8.023595064878463745e-02 -8.397503942251205444e-02 1.165822427719831467e-02 7.628811150789260864e-02 2.291493415832519531e-01 4.802020639181137085e-02 -1.191930845379829407e-01 -1.247876435518264771e-01 1.847598403692245483e-01 3.560564219951629639e-01 -1.244064867496490479e-01 1.419430375099182129e-01 2.190275043249130249e-01 2.038668841123580933e-01 2.252153456211090088e-01 4.114228487014770508e-01 -1.997372657060623169e-01 -3.345939517021179199e-01 7.377459853887557983e-02 -1.746312677860260010e-01 -8.020095527172088623e-02 1.719649285078048706e-01 -5.788941308856010437e-02 -2.546479105949401855e-01 2.108621299266815186e-01 9.178533405065536499e-02
-5.122265815734863281e-01 6.757856160402297974e-02 1.700927615165710449e-01 -1.082342341542243958e-01 -1.392606049776077271e-01 7.155597209930419922e-02 1.686079800128936768e-01 1.176146883517503738e-02 -1.046931371092796326e-01 7.936574518680572510e-02 -2.773528993129730225e-01 7.711412757635116577e-02 2.414122372865676880e-01 -2.994439601898193359e-01 2.099157422780990601e-01 -4.819091781973838806e-02 -2.188882082700729370e-01 -3.344417735934257507e-02 1.530966013669967651e-01 1.279667019844055176e-01 4.292607679963111877e-02 1.904541552066802979e-01 1.149821653962135315e-02 1.291662454605102539e-01 -1.448062062263488770e-01 -2.230427972972393036e-02 -1.853764951229095459e-01 1.181716695427894592e-01 -1.329798549413681030e-01 -6.737472116947174072e-02 3.259043991565704346e-01 5.345589667558670044e-02
-2.355272471904754639e-01 -1.148484721779823303e-01 1.889804750680923462e-01 -4.102957900613546371e-03 -1.391281634569168091e-01 -1.669023036956787109e-01 -1.095361635088920593e-01 1.007643863558769226e-01 -2.522977590560913086e-01 4.550169780850410461e-02 -6.952009350061416626e-02 1.433963626623153687e-01 7.805679738521575928e-02 8.053316920995712280e-02 1.720713376998901367e-01 -9.901786595582962036e-02 1.426535695791244507e-01 1.624329388141632080e-01 3.710933625698089600e-01 3.185573220252990723e-02 1.081734299659729004e-01 1.469266265630722046e-01 4.879044368863105774e-02 9.628429263830184937e-02 -1.283938437700271606e-01 -1.516806930303573608e-01 -3.218300044536590576e-01 -7.631067186594009399e-02 -1.863764226436614990e-01 -3.416284918785095215e-01 -8.813980221748352051e-02 -3.802967071533203125e-01
-4.057967662811279297e-01 -8.750489354133605957e-02 2.987452447414398193e-01 -6.972960382699966431e-02 -2.731405794620513916e-01 1.724461764097213745e-01 -5.208576098084449768e-02 -8.848420344293117523e-03 -4.083448350429534912e-01 1.314155459403991699e-01 -9.081014245748519897e-02 2.046405076980590820e-01 5.325058847665786743e-02 1.709454804658889771e-01 1.077601611614227295e-01 2.422208189964294434e-01 1.697860062122344971e-01 -3.148169443011283875e-02 1.168333962559700012e-01 3.116121515631675720e-02 2.610608935356140137e-01 7.703882455825805664e-02 -1.574358642101287842e-01 -2.235314399003982544e-01 3.034197911620140076e-02 -8.859301358461380005e-02 -1.768292337656021118e-01 6.002496927976608276e-03 -1.161673888564109802e-01 -9.735613316297531128e-02 2.730395644903182983e-02 1.813102215528488159e-01
-2.783424854278564453e-01 -6.515120714902877808e-02 2.065295279026031494e-01 -1.869978606700897217e-01 2.823743522167205811e-01 -1.441699117422103882e-01 2.217829078435897827e-01 -2.331580035388469696e-02 8.042483776807785034e-02 7.370774447917938232e-02 -2.539004385471343994e-01 3.179669007658958435e-02 -1.167425289750099182e-01 1.715793013572692871e-01 -2.536911666393280029e-01 -1.315988153219223022e-01 8.058939874172210693e-02 4.122551530599594116e-02 2.333321720361709595e-01 1.997212022542953491e-01 1.988030076026916504e-01 1.608625520020723343e-03 -3.457744140177965164e-03 -1.050099264830350876e-02 -9.325119853019714355e-02 -2.690183520317077637e-01 -3.342321515083312988e-01 -1.939933449029922485e-01 -9.543400257825851440e-03 -6.246890500187873840e-02 3.322121500968933105e-01 3.660290315747261047e-02
5.088685825467109680e-02 5.400110408663749695e-02 1.360540539026260376e-01 -1.989872157573699951e-01 -1.041087582707405090e-01 7.348629832267761230e-02 1.416312605142593384e-01 -6.498637050390243530e-02 7.912462204694747925e-02 -1.714545860886573792e-02 4.249495267868041992e-02 1.856821626424789429e-01 9.907326847314834595e-02 9.897299110889434814e-02 2.145909704267978668e-03 8.896752446889877319e-02 -2.152314782142639160e-01 1.221528574824333191e-01 5.420875176787376404e-02 2.498791217803955078e-01 2.201315760612487793e-01 2.813055217266082764e-01 -1.723117977380752563e-01 -1.956125497817993164e-01 -7.875713706016540527e-02 -1.610885858535766602e-01 -4.343770444393157959e-01 1.304297596216201782e-01 1.600791364908218384e-01 -3.861284554004669189e-01 5.557660385966300964e-02 2.960906028747558594e-01
-5.315331369638442993e-02 1.930363476276397705e-01 3.360281512141227722e-02 -1.796688586473464966e-01 -2.434483915567398071e-01 1.458522230386734009e-01 -5.624743923544883728e-02 2.173191457986831665e-01 5.979083478450775146e-02 -1.745628863573074341e-01 -2.406841069459915161e-01 2.616516351699829102e-01 -2.400378584861755371e-01 2.522177398204803467e-01 1.314550489187240601e-01 2.326593250036239624e-01 9.970682114362716675e-02 1.277500204741954803e-02 2.904615402221679688e-01 2.147557437419891357e-01 2.402145862579345703e-01 1.020783260464668274e-01 8.765461295843124390e-02 -6.727649271488189697e-02 3.169306740164756775e-02 -3.854933381080627441e-02 -5.990586802363395691e-02 1.343832165002822876e-01 2.770839445292949677e-02 -3.371137678623199463e-01 2.795682549476623535e-01 -6.967753916978836060e-02
-3.310728669166564941e-01 -1.550993174314498901e-01 -5.300037562847137451e-02 -1.336634606122970581e-01 -5.265393853187561035e-02 -1.939476877450942993e-01 1.928068995475769043e-01 1.306968182325363159e-01 6.310500204563140869e-02 1.592152565717697144e-01 -3.598807752132415771e-01 5.348166078329086304e-02 -1.083036065101623535e-01 -3.583163022994995117e-01 2.840818464756011963e-02 2.956624627113342285e-01 1.248271204531192780e-02 1.853192597627639771e-01 3.475000560283660889e-01 1.189037784934043884e-01 1.892098784446716309e-01 5.702310800552368164e-02 -6.638013571500778198e-02 9.772753715515136719e-02 -5.231608822941780090e-02 -1.554809510707855225e-03 -1.485916078090667725e-01 1.325957924127578735e-01 7.170458883047103882e-02 -1.959836781024932861e-01 1.843568086624145508e-01 1.364715248346328735e-01
-3.995794355869293213e-01 2.089663743972778320e-01 3.072144277393817902e-02 -1.229732185602188110e-01 -8.465855568647384644e-02 1.291172802448272705e-01 -2.520638406276702881e-01 -3.472327291965484619e-01 -5.490717664361000061e-02 8.712103962898254395e-02 -2.592596411705017090e-01 -8.391057699918746948e-02 -1.811587065458297729e-01 6.533171981573104858e-02 -3.757873922586441040e-02 1.166308596730232239e-01 -1.660774201154708862e-01 -6.979545205831527710e-02 1.841053217649459839e-01 1.174066588282585144e-01 -2.334242165088653564e-01 1.572988480329513550e-01 -3.468068316578865051e-02 9.049902856349945068e-02 -9.461417794227600098e-02 -2.526541948318481445e-01 -2.979025244712829590e-01 9.843331575393676758e-02 -2.182423472404479980e-01 -1.496096551418304443e-01 1.378386318683624268e-01 -8.189562708139419556e-02
-2.089831829071044922e-01 -2.066115848720073700e-02 -7.554275542497634888e-02 -3.085350096225738525e-01 2.623184025287628174e-02 8.415075391530990601e-02 2.179967015981674194e-01 -1.088402718305587769e-01 5.477615818381309509e-02 2.480611205101013184e-02 -2.720624506473541260e-01 1.107356846332550049e-01 1.591695994138717651e-01 1.243244260549545288e-01 -1.162531524896621704e-01 8.244468271732330322e-02 2.871095016598701477e-02 1.849172711372375488e-01 4.227433204650878906e-01 1.865142136812210083e-01 1.597602069377899170e-01 -1.592951565980911255e-01 2.444176673889160156e-01 -7.959993183612823486e-02 1.801108270883560181e-01 -3.096471130847930908e-01 -1.297823786735534668e-01 -9.198734164237976074e-02 -1.440009474754333496e-01 -1.969212144613265991e-01 2.385783344507217407e-01 -3.616479411721229553e-02
-9.416977316141128540e-02 8.486703038215637207e-02 -3.568229079246520996e-02 -2.859815061092376709e-01 9.475346654653549194e-02 2.003972828388214111e-01 1.275952011346817017e-01 4.492304101586341858e-02 -2.486909180879592896e-01 4.670482128858566284e-02 -2.308887541294097900e-01 -9.878539294004440308e-02 -6.680092960596084595e-02 1.289946585893630981e-01 2.997360751032829285e-02 2.466417551040649414e-01 1.221984624862670898e-01 1.414803862571716309e-01 2.475637048482894897e-01 2.692651152610778809e-01 8.456764370203018188e-02 -1.059235185384750366e-01 2.839270830154418945e-01 1.633803993463516235e-01 1.299958378076553345e-01 -4.296184778213500977e-01 -2.322312146425247192e-01 1.622071415185928345e-01 -1.376928389072418213e-02 -7.968068867921829224e-02 1.993673443794250488e-01 -3.296343609690666199e-02
-1.088834851980209351e-01 3.624283708631992340e-03 7.771869748830795288e-02 -3.245726926252245903e-03 -1.742710918188095093e-02 -3.161976635456085205e-01 9.828821569681167603e-02 -1.247009634971618652e-01 2.014436386525630951e-02 3.611139208078384399e-02 1.297905594110488892e-01 1.143528968095779419e-01 -1.114089190959930420e-01 -1.255882233381271362e-01 1.445443928241729736e-01 2.631175220012664795e-01 -1.541811972856521606e-01 1.613917052745819092e-01 1.563700735569000244e-01 3.117556571960449219e-01 1.775100678205490112e-01 3.459212183952331543e-01 -2.631305456161499023e-01 -2.963970005512237549e-01 2.959057129919528961e-02 -1.927163153886795044e-01 -2.613445222377777100e-01 2.026568651199340820e-01 -1.942637376487255096e-03 -2.108376175165176392e-01 1.546290218830108643e-01 1.056879982352256775e-01
-3.349013626575469971e-01 4.183298349380493164e-02 3.226447999477386475e-01 1.338380724191665649e-01 -2.713194116950035095e-03 -3.715414181351661682e-02 -8.648594841361045837e-03 -1.059679836034774780e-01 6.091582030057907104e-02 -7.113759219646453857e-02 5.117691308259963989e-02 -1.647719554603099823e-02 -1.120222285389900208e-01 -1.680862903594970703e-01 4.349475502967834473e-01 -3.887439146637916565e-02 -2.382852584123611450e-01 3.574269637465476990e-02 3.065169453620910645e-01 4.311659722588956356e-04 1.019543260335922241e-01 -2.075206190347671509e-01 1.393782440572977066e-02 -2.731777429580688477e-01 -1.825007200241088867e-01 -1.817170381546020508e-01 -1.966575533151626587e-01 1.757772862911224365e-01 8.903448283672332764e-02 -6.222015246748924255e-02 2.108529061079025269e-01 1.891702115535736084e-01
1.151537708938121796e-02 7.596940547227859497e-02 2.547721266746520996e-01 -1.397528499364852905e-02 -8.926109224557876587e-02 -3.313403129577636719e-01 -1.228011399507522583e-01 1.280244141817092896e-01 -3.342512995004653931e-02 3.062312118709087372e-02 -6.656963378190994263e-02 1.403099596500396729e-01 -1.396232992410659790e-01 -4.313530400395393372e-02 1.866284906864166260e-01 7.196810841560363770e-02 -6.233073398470878601e-02 -5.160536989569664001e-02 4.800098538398742676e-01 3.757061660289764404e-01 1.020398456603288651e-02 7.337225228548049927e-02 4.183833003044128418e-01 5.472958087921142578e-02 -2.081159800291061401e-01 -8.429151773452758789e-02 -2.472273409366607666e-01 -2.833526115864515305e-03 1.348874270915985107e-01 -1.243909355252981186e-02 2.268256060779094696e-02 1.336170639842748642e-02
-2.240709960460662842e-01 -1.166204735636711121e-02 2.685302495956420898e-02 -9.946990758180618286e-02 -3.668943941593170166e-01 -1.445172429084777832e-01 2.228966541588306427e-02 -1.198586076498031616e-02 2.034664601087570190e-01 -1.208795681595802307e-01 -1.475325822830200195e-01 1.302536875009536743e-01 1.952507160604000092e-02 3.813257813453674316e-01 -2.231479249894618988e-02 2.946667671203613281e-01 -3.043634593486785889e-01 -1.257738769054412842e-01 2.397662997245788574e-01 6.977523118257522583e-02 1.835325174033641815e-02 -6.488992273807525635e-02 6.481104996055364609e-03 2.755988622084259987e-03 9.117515385150909424e-02 -3.143981993198394775e-01 -3.637880384922027588e-01 8.791222423315048218e-02 7.621105760335922241e-02 -2.524210512638092041e-02 -5.462517589330673218e-02 1.515773832798004150e-01
-4.764702320098876953e-01 3.625934710726141930e-03 -1.685387492179870605e-01 -1.103048846125602722e-01 -3.196582198143005371e-01 -1.137827038764953613e-01 -2.114060707390308380e-02 -1.138946041464805603e-01 6.452414393424987793e-02 1.013491824269294739e-01 3.922942653298377991e-02 4.688663035631179810e-02 -4.807486012578010559e-02 -1.389028280973434448e-01 3.720833957195281982e-01 1.822674423456192017e-01 -7.243642956018447876e-02 9.954562783241271973e-02 3.481480181217193604e-01 -3.643765673041343689e-02 -1.477556526660919189e-01 -1.661447882652282715e-01 9.031499177217483521e-02 -1.175649538636207581e-01 2.339278459548950195e-01 -1.541899591684341431e-01 -2.271475940942764282e-01 -1.723311841487884521e-02 -1.748325675725936890e-01 4.035583883523941040e-02 -1.191964969038963318e-01 -8.062855899333953857e-02
-1.404541134834289551e-01 2.792889475822448730e-01 1.579121202230453491e-01 7.551992684602737427e-02 1.450657993555068970e-01 -3.230089545249938965e-01 -1.230168193578720093e-01 1.434627175331115723e-01 1.070200726389884949e-01 -1.948985904455184937e-01 1.694487221539020538e-02 2.402074821293354034e-02 1.387383881956338882e-02 -1.165756359696388245e-01 2.709343680180609226e-04 1.117261722683906555e-01 8.874309062957763672e-02 2.755062580108642578e-01 5.222594738006591797e-01 1.229205951094627380e-01 -1.213095039129257202e-01 3.442816063761711121e-02 7.651099562644958496e-02 4.127456992864608765e-02 -1.741812825202941895e-01 -2.105311453342437744e-01 -2.493352591991424561e-01 1.647978723049163818e-01 2.114030718803405762e-02 -1.826201938092708588e-02 1.349569857120513916e-01 2.363987416028976440e-01
-7.669903337955474854e-02 3.428978323936462402e-01 3.196415007114410400e-01 -1.358074322342872620e-02 -1.965971589088439941e-01 7.435878738760948181e-03 -9.563051909208297729e-02 -3.145426511764526367e-01 -1.915140077471733093e-02 4.702160507440567017e-02 -3.088691234588623047e-01 -3.268403233960270882e-03 -3.509611785411834717e-01 3.331018239259719849e-02 1.645142436027526855e-01 3.380811810493469238e-01 7.963769137859344482e-02 1.461095511913299561e-01 1.845743209123611450e-01 1.315967887639999390e-01 1.463459730148315430e-01 -1.720473319292068481e-01 -1.831260025501251221e-01 -2.059728279709815979e-02 5.803436413407325745e-02 -1.606448888778686523e-01 -1.486658304929733276e-01 2.555462904274463654e-02 -6.710146367549896240e-02 1.237274035811424255e-01 1.505223959684371948e-01 7.286646962165832520e-02
-3.235684633255004883e-01 -3.767251968383789062e-02 -8.849354088306427002e-02 6.268498301506042480e-02 1.202882081270217896e-01 2.052252441644668579e-01 1.099758148193359375e-01 4.360426589846611023e-02 1.171280518174171448e-01 -9.853114187717437744e-02 -4.225967824459075928e-01 -1.317079365253448486e-01 5.128709971904754639e-02 -1.414158344268798828e-01 9.305369853973388672e-02 2.269981242716312408e-02 -1.937142461538314819e-01 -1.079253200441598892e-02 4.462283253669738770e-01 1.890845298767089844e-01 -4.822250083088874817e-02 2.249261364340782166e-02 -1.758645325899124146e-01 -8.986885845661163330e-02 8.236791938543319702e-03 -2.649533748626708984e-01 -2.645198106765747070e-01 4.938186705112457275e-02 1.525197178125381470e-01 -2.488937526941299438e-01 7.926359772682189941e-02 1.088789328932762146e-01
-2.434455603361129761e-01 -5.916245281696319580e-02 -2.099795266985893250e-02 7.763589918613433838e-02 -1.150026023387908936e-01 1.797609031200408936e-01 2.034852094948291779e-02 8.458408527076244354e-03 9.101486206054687500e-02 -7.319793850183486938e-02 -7.075628638267517090e-02 7.021031528711318970e-02 -6.067659333348274231e-02 1.143697425723075867e-01 2.181733995676040649e-01 3.479629456996917725e-01 -2.281777709722518921e-01 -7.223093509674072266e-02 1.402153372764587402e-01 1.605074107646942139e-01 1.663431972265243530e-01 2.228255569934844971e-01 -1.004885360598564148e-01 2.867000401020050049e-01 2.702009379863739014e-01 -2.701860666275024414e-01 -1.993124634027481079e-01 3.627918660640716553e-01 2.757736444473266602e-01 -8.056227862834930420e-02 2.024370431900024414e-02 -5.565880239009857178e-02
-3.603844046592712402e-01 -2.119658589363098145e-01 2.576877772808074951e-01 2.192965894937515259e-02 -1.111450195312500000e-01 3.169241547584533691e-01 5.470266938209533691e-02 -1.514132320880889893e-01 6.176649034023284912e-02 -1.640666276216506958e-02 -6.934998929500579834e-02 5.550665035843849182e-02 6.383173912763595581e-02 3.862051293253898621e-02 -2.448460608720779419e-01 2.689416408538818359e-01 -5.448705330491065979e-02 -7.387680560350418091e-02 2.994312047958374023e-01 2.892504036426544189e-01 -1.507613360881805420e-01 8.203951269388198853e-02 1.733340322971343994e-01 -6.831504404544830322e-02 2.045307159423828125e-01 1.009177882224321365e-02 -3.597522377967834473e-01 1.926289945840835571e-01 8.121673017740249634e-03 -7.965264469385147095e-02 9.145370125770568848e-02 -2.486549504101276398e-02
-5.086622238159179688e-01 8.980133384466171265e-02 -1.843035221099853516e-02 -1.144954711198806763e-01 -5.812324211001396179e-02 9.702405333518981934e-02 2.088784724473953247e-01 -5.121956393122673035e-02 -1.677898466587066650e-01 2.271335273981094360e-01 -3.715178370475769043e-01 2.925527095794677734e-02 1.387055814266204834e-01 -2.545244693756103516e-01 1.258119642734527588e-01 1.625192314386367798e-01 -1.181904971599578857e-01 5.300109274685382843e-03 1.335523873567581177e-01 1.466150879859924316e-01 1.339513957500457764e-01 1.327996104955673218e-01 1.716742962598800659e-01 7.120776921510696411e-03 6.405328959226608276e-02 -1.350959539413452148e-01 -2.092555910348892212e-01 3.967792913317680359e-02 -6.749521940946578979e-02 -7.719030231237411499e-02 2.199608981609344482e-01 2.660321593284606934e-01
-3.321765065193176270e-01 4.689874500036239624e-02 1.111969053745269775e-01 -1.114767696708440781e-02 -1.966746300458908081e-01 9.450680017471313477e-02 -2.996647357940673828e-01 -2.515912950038909912e-01 4.312010854482650757e-02 -1.494447588920593262e-01 -6.926102936267852783e-02 -1.549453735351562500e-01 -9.081726521253585815e-02 4.865002259612083435e-02 2.220968157052993774e-01 -2.458347752690315247e-02 1.312551903538405895e-04 4.704704508185386658e-02 1.678589284420013428e-01 -1.564879119396209717e-01 1.625185012817382812e-01 -9.896009415388107300e-02 -8.257643878459930420e-02 -2.442832589149475098e-01 -2.472877800464630127e-01 -2.775607258081436157e-02 -4.937629997730255127e-01 2.043641954660415649e-01 -1.227855533361434937e-01 -1.269237995147705078e-01 1.283049136400222778e-01 -8.946049213409423828e-02
-2.200769037008285522e-01 -3.733294829726219177e-02 1.729043126106262207e-01 -2.125004678964614868e-01 -1.503797322511672974e-01 4.760521650314331055e-01 -4.428176674991846085e-03 -1.139318943023681641e-02 6.660497933626174927e-02 -1.390667259693145752e-01 -1.772752553224563599e-01 1.805655956268310547e-01 -6.119944900274276733e-02 3.231412172317504883e-01 1.961830854415893555e-01 1.246624365448951721e-01 -1.891250908374786377e-01 4.711975529789924622e-02 2.548414766788482666e-01 -1.098561435937881470e-01 3.263660073280334473e-01 7.155185937881469727e-02 -1.772644929587841034e-02 -1.446499768644571304e-02 1.373101025819778442e-01 -1.949446946382522583e-01 -8.094450831413269043e-02 1.214842349290847778e-01 5.290995538234710693e-02 -2.432056218385696411e-01 7.519794255495071411e-02 -5.291840806603431702e-02
-3.173938393592834473e-01 3.510930389165878296e-02 -2.234606817364692688e-02 -5.375938490033149719e-02 -2.301355451345443726e-01 2.887510461732745171e-03 -1.379011571407318115e-01 1.892938613891601562e-01 -6.328447908163070679e-02 -2.102448344230651855e-01 -1.883088499307632446e-01 2.124371975660324097e-01 -1.396726965904235840e-01 3.225508630275726318e-01 1.529815196990966797e-01 1.909782737493515015e-01 1.622800081968307495e-01 1.190720349550247192e-01 4.437719583511352539e-01 1.965253204107284546e-01 5.190018191933631897e-02 -8.365570753812789917e-02 -8.389493077993392944e-02 -8.882481604814529419e-02 6.596048921346664429e-02 -8.083564788103103638e-02 -1.931848749518394470e-02 1.432898193597793579e-01 -1.167814359068870544e-01 -2.436135858297348022e-01 2.410356253385543823e-01 1.050491407513618469e-01
-2.535315155982971191e-01 -1.233082786202430725e-01 3.502303957939147949e-01 -1.675466746091842651e-01 -3.947931528091430664e-02 2.855476550757884979e-02 3.596562743186950684e-01 -4.425386711955070496e-02 -7.622480392456054688e-02 2.861059606075286865e-01 -1.064456999301910400e-01 1.977513311430811882e-04 -1.013550162315368652e-01 1.097952201962471008e-01 1.757717877626419067e-01 1.091868579387664795e-01 2.383700106292963028e-03 5.730663985013961792e-02 2.471468150615692139e-01 -2.435511164367198944e-02 -2.133887559175491333e-01 -3.101446665823459625e-02 3.052764199674129486e-02 -1.967619918286800385e-02 -4.575506597757339478e-02 -1.070917844772338867e-01 -3.053254187107086182e-01 -2.775903940200805664e-01 1.201376616954803467e-01 -2.112723737955093384e-01 1.441092640161514282e-01 3.090255260467529297e-01
-3.123224675655364990e-01 -2.650115787982940674e-01 1.609061509370803833e-01 -2.130906134843826294e-01 -2.361802160739898682e-01 -6.448674201965332031e-02 -3.067889511585235596e-01 -1.325618475675582886e-01 -1.697300672531127930e-01 -9.990656748414039612e-03 5.438290908932685852e-02 -7.771684229373931885e-02 -1.816169470548629761e-01 -2.448578774929046631e-01 1.594360321760177612e-01 1.029804348945617676e-01 3.796547651290893555e-02 1.892568022012710571e-01 3.574672937393188477e-01 -1.610629074275493622e-02 -1.761773042380809784e-02 8.535887300968170166e-02 1.357878595590591431e-01 1.780407130718231201e-01 -4.089314490556716919e-02 -8.537618815898895264e-02 -1.489862948656082153e-01 3.195015490055084229e-01 -1.885786466300487518e-02 7.684665173292160034e-02 -5.020183045417070389e-03 2.446670383214950562e-01
-2.044712156057357788e-01 -1.944799572229385376e-01 7.556953281164169312e-02 -6.265428662300109863e-02 3.226791741326451302e-03 -4.823117703199386597e-02 2.301641702651977539e-01 2.060776390135288239e-02 2.117754658684134483e-03 3.035902976989746094e-01 -2.647446990013122559e-01 1.274769287556409836e-02 -2.946851849555969238e-01 -2.854317426681518555e-01 -2.211127988994121552e-02 2.468470185995101929e-01 -1.891114115715026855e-01 -9.080170840024948120e-02 3.217517733573913574e-01 5.900664627552032471e-02 -5.418919026851654053e-03 1.331899762153625488e-01 1.434665609849616885e-04 2.644030749797821045e-02 -1.554098874330520630e-01 -1.090602278709411621e-01 -1.189744323492050171e-01 -1.076456978917121887e-01 -1.030273661017417908e-01 -3.367292582988739014e-01 3.164554834365844727e-01 -8.615599572658538818e-02
-1.854544430971145630e-01 2.172481641173362732e-02 1.377303451299667358e-01 1.008477210998535156e-01 -2.275445461273193359e-01 -1.534737199544906616e-01 1.311191320419311523e-01 1.246991530060768127e-01 -5.185750871896743774e-02 2.256187945604324341e-01 -5.178731679916381836e-01 4.724312201142311096e-02 2.464799731969833374e-01 -1.256298157386481762e-03 4.555740579962730408e-02 -1.790125072002410889e-01 1.228401735424995422e-01 -4.844748228788375854e-02 2.841751277446746826e-01 2.071183770895004272e-01 1.116892099380493164e-01 8.727133274078369141e-02 1.624257713556289673e-01 -1.125717833638191223e-01 1.074819117784500122e-01 -2.681672275066375732e-01 -2.906270623207092285e-01 7.377966493368148804e-02 -1.162836998701095581e-01 -1.206397265195846558e-01 -6.355120241641998291e-02 5.749417096376419067e-02
-3.443726524710655212e-02 7.652746140956878662e-02 1.015200018882751465e-01 -3.679661452770233154e-02 -3.195370733737945557e-01 7.506709545850753784e-02 1.587901115417480469e-01 3.905642405152320862e-02 1.095705926418304443e-01 1.363084167242050171e-01 6.095674633979797363e-02 3.505528271198272705e-01 -2.320421487092971802e-01 1.601913273334503174e-01 -3.671470656991004944e-02 1.282725036144256592e-01 -4.808938130736351013e-02 -7.850249111652374268e-02 3.650754392147064209e-01 -3.751287981867790222e-02 -1.990893930196762085e-01 7.818679511547088623e-02 -3.408306837081909180e-02 1.100889965891838074e-02 4.084680229425430298e-03 -4.668301641941070557e-01 -1.779355853796005249e-01 1.733352988958358765e-02 -2.988288402557373047e-01 -1.985694169998168945e-01 1.446357220411300659e-01 5.071016028523445129e-02
-1.140106916427612305e-01 1.319817826151847839e-02 1.526604294776916504e-01 -2.078220397233963013e-01 -1.028848811984062195e-01 -8.919793181121349335e-03 -7.354207336902618408e-02 2.104877829551696777e-01 -1.610940694808959961e-01 3.551185131072998047e-01 -5.242406204342842102e-02 -7.027029246091842651e-02 2.361320853233337402e-01 2.268175035715103149e-01 -8.845663815736770630e-02 -6.790369004011154175e-02 7.940828800201416016e-02 -1.143404021859169006e-01 4.569843709468841553e-01 1.152736544609069824e-01 7.635800540447235107e-02 3.040485084056854248e-01 2.005735412240028381e-02 1.660976707935333252e-01 -3.682678565382957458e-02 -2.201917953789234161e-02 -3.344601690769195557e-01 2.506774067878723145e-01 -5.948796495795249939e-02 -1.727510839700698853e-01 -6.527539808303117752e-03 5.319767072796821594e-02
-1.430124789476394653e-01 6.404028832912445068e-02 -8.507692255079746246e-03 1.667045243084430695e-02 -1.713263094425201416e-01 -2.207446843385696411e-01 -5.738690495491027832e-03 -4.820901528000831604e-02 6.901571061462163925e-03 1.458184421062469482e-01 2.288389205932617188e-02 4.136224985122680664e-01 1.043889895081520081e-01 -2.649970538914203644e-02 -5.087227094918489456e-03 1.710999310016632080e-01 -9.845217317342758179e-02 1.099131554365158081e-01 1.677723377943038940e-01 2.787515819072723389e-01 1.708173602819442749e-01 3.314774334430694580e-01 -2.541330158710479736e-01 -6.331814825534820557e-02 -1.573224663734436035e-01 -5.618289485573768616e-02 -2.990261614322662354e-01 2.579370141029357910e-01 1.136661618947982788e-01 -3.251185119152069092e-01 3.471915796399116516e-02 1.479349881410598755e-01
-1.400359719991683960e-01 2.443286776542663574e-02 1.772915758192539215e-02 9.203664958477020264e-02 -2.261935025453567505e-01 -1.043847575783729553e-01 -2.053559571504592896e-01 4.903005063533782959e-02 5.575971677899360657e-02 1.828418374061584473e-01 -1.574883610010147095e-01 2.107001096010208130e-01 -8.617205172777175903e-02 6.739556044340133667e-02 2.208930067718029022e-02 -1.975016891956329346e-01 1.246695518493652344e-01 1.528702527284622192e-01 3.021939396858215332e-01 1.164708659052848816e-01 5.494026094675064087e-02 1.850443780422210693e-01 1.024919524788856506e-01 -1.929218024015426636e-01 5.719018727540969849e-02 -2.841452658176422119e-01 -1.320365965366363525e-01 -1.949281096458435059e-01 2.663901150226593018e-01 -8.361954241991043091e-02 4.876237511634826660e-01 -1.523773819208145142e-01
-3.552986383438110352e-01 -2.925329208374023438e-01 1.289715170860290527e-01 -2.395276427268981934e-01 4.824149422347545624e-03 -5.037913098931312561e-02 7.600572705268859863e-02 1.281471829861402512e-02 1.392505615949630737e-01 2.127224206924438477e-01 -4.433884471654891968e-02 -5.951832234859466553e-02 1.403538743034005165e-03 7.934100925922393799e-03 1.163427978754043579e-01 6.758625153452157974e-03 -9.423350542783737183e-02 -4.460944607853889465e-02 3.827742636203765869e-01 -6.854359526187181473e-03 1.325579434633255005e-01 -1.861916854977607727e-02 -1.055780053138732910e-01 2.054696530103683472e-01 -7.460393756628036499e-02 1.862590946257114410e-02 -3.602792620658874512e-01 -2.655253410339355469e-01 3.968406468629837036e-02 -3.423688411712646484e-01 1.808322966098785400e-01 1.882996857166290283e-01
-9.336965158581733704e-03 9.283662587404251099e-02 5.294223316013813019e-03 1.211845129728317261e-02 3.324733301997184753e-02 4.157247394323348999e-02 8.144547045230865479e-02 -6.252176314592361450e-02 -7.102760951966047287e-03 1.733566820621490479e-01 -1.951421797275543213e-02 2.863343656063079834e-01 -1.832271963357925415e-01 -8.368325978517532349e-02 -6.275191158056259155e-02 6.657858937978744507e-02 -6.785095483064651489e-02 1.780614703893661499e-01 1.320107132196426392e-01 1.756065636873245239e-01 2.413647621870040894e-01 1.513251960277557373e-01 -4.509485885500907898e-02 -1.460893750190734863e-01 -1.222147941589355469e-01 -1.029472704976797104e-02 -4.743463993072509766e-01 3.426413238048553467e-01 2.981263771653175354e-02 -5.158033370971679688e-01 2.361239306628704071e-02 -4.765632003545761108e-02
-1.910879760980606079e-01 1.715088337659835815e-01 2.271557450294494629e-01 2.979328930377960205e-01 -2.471862286329269409e-01 -6.179882213473320007e-02 9.412551671266555786e-02 -5.051196552813053131e-03 -2.722772397100925446e-02 1.245033144950866699e-01 2.286339923739433289e-02 -9.803315624594688416e-03 -5.021509155631065369e-02 1.002151295542716980e-01 2.368630617856979370e-01 -2.141986936330795288e-01 -1.628926545381546021e-01 1.290062814950942993e-01 3.979850709438323975e-01 1.657252013683319092e-01 1.013971418142318726e-01 -1.076981872320175171e-01 4.758151248097419739e-02 1.544147878885269165e-01 -1.896677911281585693e-01 -9.179718792438507080e-02 -1.942862272262573242e-01 2.082095593214035034e-01 -6.992291659116744995e-02 -1.503235995769500732e-01 1.403914690017700195e-01 -3.725226819515228271e-01
4.505936056375503540e-03 -3.813005611300468445e-02 1.598991304636001587e-01 -5.024756118655204773e-02 -1.902585625648498535e-01 -1.418152898550033569e-01 -3.101981803774833679e-02 1.287346184253692627e-01 -6.590818613767623901e-02 4.194014370441436768e-01 -2.610063850879669189e-01 -4.992245510220527649e-02 6.064056884497404099e-03 -3.315297141671180725e-02 -1.708649694919586182e-01 -7.827936857938766479e-02 7.228886336088180542e-02 3.749685585498809814e-01 2.231747955083847046e-01 2.167321145534515381e-01 2.807562053203582764e-01 -1.619123369455337524e-01 -1.308200061321258545e-01 -1.758980378508567810e-02 4.793444648385047913e-02 -5.969895794987678528e-02 -2.567850649356842041e-01 1.029401719570159912e-01 -1.258259639143943787e-02 -7.156889140605926514e-02 2.536489367485046387e-01 3.036235570907592773e-01
-1.402787417173385620e-01 1.454063057899475098e-01 1.166377514600753784e-01 1.686833500862121582e-01 -1.558375507593154907e-01 -2.397512048482894897e-01 -1.380697041749954224e-01 1.835586130619049072e-01 1.960786581039428711e-01 2.764126360416412354e-01 -3.291683197021484375e-01 -1.240884438157081604e-01 2.205696888267993927e-02 1.211109459400177002e-01 1.841468065977096558e-01 -1.344465278089046478e-02 2.280271425843238831e-02 -1.731018535792827606e-02 2.684525847434997559e-01 2.169829756021499634e-01 3.473433479666709900e-02 2.072844952344894409e-01 2.066099792718887329e-01 -1.687824130058288574e-01 1.323763877153396606e-01 1.179766468703746796e-02 -3.393859565258026123e-01 2.550075352191925049e-01 -3.655911237001419067e-02 -9.430755674839019775e-02 -4.832548089325428009e-03 2.265104949474334717e-01
-4.886172711849212646e-02 1.619480997323989868e-01 -4.916775226593017578e-02 -1.197827160358428955e-01 -2.052296996116638184e-01 2.608194351196289062e-01 5.077145248651504517e-02 1.252130120992660522e-01 3.002700209617614746e-02 9.066986851394176483e-03 1.574084311723709106e-01 1.565691679716110229e-01 -1.882362365722656250e-01 -9.320656210184097290e-02 1.511331349611282349e-01 2.796741127967834473e-01 7.159287109971046448e-03 2.580343373119831085e-02 4.553125202655792236e-01 -2.334623783826828003e-01 -2.220824658870697021e-01 2.559877038002014160e-01 3.764777258038520813e-02 7.744986563920974731e-02 6.683588773012161255e-02 -2.886142134666442871e-01 -1.976533085107803345e-01 1.339041292667388916e-01 2.046250179409980774e-02 -1.440792679786682129e-01 2.113488912582397461e-01 -1.880368739366531372e-01
-1.203517392277717590e-01 3.071066737174987793e-01 2.814624905586242676e-01 1.366556733846664429e-01 3.761433437466621399e-02 -1.646545231342315674e-01 -2.309620529413223267e-01 6.009775772690773010e-02 2.290475368499755859e-01 -8.650552481412887573e-02 1.014619991183280945e-01 8.893050253391265869e-03 7.840672880411148071e-02 6.119539216160774231e-02 -5.538750067353248596e-02 2.509760111570358276e-02 -7.500105351209640503e-02 -3.703852742910385132e-02 4.530464708805084229e-01 2.754126302897930145e-02 -1.032999977469444275e-01 -6.596605479717254639e-02 -1.204026192426681519e-01 -1.517753005027770996e-01 -1.745336353778839111e-01 -2.007513493299484253e-01 -3.087158501148223877e-01 1.647074818611145020e-01 -7.281146943569183350e-02 1.978382095694541931e-02 3.352875709533691406e-01 2.168981581926345825e-01
-1.791924238204956055e-01 2.130780071020126343e-01 3.015460968017578125e-01 1.464567929506301880e-01 2.811663039028644562e-02 -2.167630381882190704e-02 1.304954886436462402e-01 4.828488081693649292e-02 -3.010571748018264771e-02 1.490627080202102661e-01 -1.308699995279312134e-01 2.364525347948074341e-01 -2.017180621623992920e-01 -1.716934740543365479e-01 2.410877048969268799e-01 -1.681017726659774780e-01 -1.149838715791702271e-01 -1.614582538604736328e-01 3.818382322788238525e-01 1.756291538476943970e-01 2.562144696712493896e-01 2.624931633472442627e-01 -9.200643002986907959e-02 2.018655687570571899e-01 -7.888770103454589844e-02 -1.377919167280197144e-01 -9.555705823004245758e-03 9.804066270589828491e-02 -1.795559078454971313e-01 -2.235478460788726807e-01 1.026042085140943527e-02 1.408632397651672363e-01
-4.314698576927185059e-01 -5.718183889985084534e-02 9.274852275848388672e-02 2.049885839223861694e-01 1.008408814668655396e-01 4.847028478980064392e-02 -1.122617200016975403e-01 -7.464462518692016602e-02 -5.395897105336189270e-02 -1.119537949562072754e-01 -5.203049257397651672e-02 -1.479751337319612503e-02 1.845093257725238800e-02 -2.723843753337860107e-01 2.376110702753067017e-01 1.096875146031379700e-01 -7.538358867168426514e-02 4.656258970499038696e-02 4.070468842983245850e-01 -1.345470249652862549e-01 -9.348446130752563477e-02 -1.892744153738021851e-01 9.720128029584884644e-02 -2.816602885723114014e-01 -6.996183842420578003e-02 -2.001443803310394287e-01 -2.896073460578918457e-01 1.011299639940261841e-01 -7.900212705135345459e-02 -1.230658367276191711e-01 2.868992686271667480e-01 -1.085386332124471664e-02
-4.209310710430145264e-01 -2.111667394638061523e-01 5.649112164974212646e-02 -4.863094165921211243e-02 2.302380651235580444e-02 -1.942922025918960571e-01 7.421661913394927979e-02 7.507079094648361206e-02 -1.298603881150484085e-02 -1.073304843157529831e-02 9.226079285144805908e-02 8.676846325397491455e-02 -1.592593453824520111e-02 -2.010872960090637207e-01 -3.328803554177284241e-02 9.359727799892425537e-02 4.609895404428243637e-03 3.480084240436553955e-02 1.097655892372131348e-01 -2.144225407391786575e-03 3.633473441004753113e-02 7.632832974195480347e-02 -1.169991772621870041e-02 1.963330507278442383e-01 8.273449540138244629e-02 1.195694282650947571e-01 -5.896164178848266602e-01 -7.955830544233322144e-02 1.762182265520095825e-02 -2.680102288722991943e-01 3.442025482654571533e-01 -1.775211691856384277e-01
-2.229294180870056152e-01 2.895327843725681305e-02 2.789307534694671631e-01 -2.708492577075958252e-01 -2.085710614919662476e-01 2.305669486522674561e-01 4.530579317361116409e-03 -3.608776330947875977e-01 -5.797784775495529175e-02 -1.763063520193099976e-01 -7.835041731595993042e-02 1.385385394096374512e-01 1.402186751365661621e-01 2.050056159496307373e-01 1.058701947331428528e-01 -1.000463292002677917e-01 -2.243732959032058716e-01 1.260857731103897095e-01 2.903686761856079102e-01 1.802389770746231079e-01 1.996003091335296631e-02 1.821216940879821777e-02 -2.417017519474029541e-02 1.240353360772132874e-01 1.282864511013031006e-01 -2.128659188747406006e-01 -6.886437535285949707e-02 5.892619118094444275e-02 -5.448343604803085327e-02 -3.233349025249481201e-01 1.573223620653152466e-01 -1.634459197521209717e-01
-4.075890034437179565e-02 1.643374860286712646e-01 5.323557555675506592e-02 -1.879408806562423706e-01 -1.377786248922348022e-01 1.232401877641677856e-01 3.124372363090515137e-01 1.287985295057296753e-01 2.945723570883274078e-02 2.026480250060558319e-02 2.230919450521469116e-01 3.126494884490966797e-01 -2.032928317785263062e-01 1.235277671366930008e-02 2.712369561195373535e-01 3.577184975147247314e-01 -1.251406967639923096e-01 1.079584956169128418e-01 3.291217684745788574e-01 -1.404112577438354492e-02 -1.655634343624114990e-01 6.800895929336547852e-02 1.065994054079055786e-01 7.364790420979261398e-03 -1.495884507894515991e-01 -3.675867617130279541e-01 -1.825692206621170044e-01 1.263597607612609863e-01 -3.943654522299766541e-02 -5.568010360002517700e-02 4.708162322640419006e-02 5.794430151581764221e-03
-8.127305656671524048e-02 -5.079890415072441101e-02 -1.818148940801620483e-01 -1.206367649137973785e-02 -6.181227788329124451e-02 -1.284038424491882324e-01 -2.464993894100189209e-01 2.139004468917846680e-01 3.003439605236053467e-01 9.740450233221054077e-02 -1.361099630594253540e-01 1.956438720226287842e-01 1.227521300315856934e-01 -2.844465672969818115e-01 -1.039948090910911560e-01 1.974260210990905762e-01 -2.691970020532608032e-02 1.751252859830856323e-01 2.848964929580688477e-01 1.227902472019195557e-01 1.584978848695755005e-01 -4.343444108963012695e-02 -4.647260531783103943e-02 -3.270077705383300781e-02 -8.737895637750625610e-02 -2.172397971153259277e-01 -4.086011052131652832e-01 7.174574304372072220e-03 1.222397461533546448e-01 -2.603995203971862793e-01 2.460135221481323242e-01 7.442993670701980591e-02
-1.882417947053909302e-01 1.414914280176162720e-01 6.392731517553329468e-02 3.945214748382568359e-01 -1.734108775854110718e-01 2.452204972505569458e-01 -6.925032939761877060e-03 8.697631955146789551e-02 9.923118352890014648e-02 7.962391525506973267e-02 8.729684352874755859e-02 -2.838223800063133240e-02 1.200766488909721375e-02 -1.217276677489280701e-01 3.380063474178314209e-01 -4.060780256986618042e-02 7.285187020897865295e-03 2.851085066795349121e-01 3.249722719192504883e-01 -6.373549252748489380e-02 2.545219659805297852e-02 1.651052385568618774e-01 -7.732097804546356201e-02 2.202904038131237030e-02 1.477448493242263794e-01 -5.134103447198867798e-02 -2.650263011455535889e-01 2.258050888776779175e-01 1.116918846964836121e-01 2.702742442488670349e-02 2.814300358295440674e-01 2.608480453491210938e-01
-4.153682291507720947e-01 -4.303749650716781616e-02 -8.690228685736656189e-03 -1.301354765892028809e-01 1.031990125775337219e-01 -1.545928120613098145e-01 4.922852385789155960e-03 -2.543721720576286316e-02 2.403639256954193115e-02 2.201043367385864258e-01 -1.413636654615402222e-01 1.846035867929458618e-01 -2.281779199838638306e-01 2.585336267948150635e-01 -2.452571131289005280e-02 8.601945638656616211e-02 -9.354094974696636200e-03 -6.596176419407129288e-03 2.829802036285400391e-01 7.671996951103210449e-02 -3.173378407955169678e-01 1.563852131366729736e-01 1.047273501753807068e-01 1.661602705717086792e-01 -1.136586815118789673e-02 -9.251333773136138916e-02 -3.723964095115661621e-01 -1.253259629011154175e-01 -6.396161764860153198e-02 -8.134854584932327271e-02 2.213937938213348389e-01 2.660178542137145996e-01
-1.802045702934265137e-01 -2.802787721157073975e-01 3.963722661137580872e-02 -2.347752004861831665e-01 -1.473418474197387695e-01 -2.564390599727630615e-01 -6.727651227265596390e-03 -4.642126336693763733e-02 1.386650204658508301e-01 2.712196707725524902e-01 3.863460384309291840e-03 -1.203837245702743530e-01 1.508974283933639526e-02 -1.416854653507471085e-02 -6.965990364551544189e-02 2.921501696109771729e-01 2.905605547130107880e-02 3.586700260639190674e-01 7.211029529571533203e-02 -2.594065619632601738e-03 1.858746111392974854e-01 2.174026668071746826e-01 2.870659343898296356e-02 -1.507451236248016357e-01 -8.127830177545547485e-02 -3.692297637462615967e-01 -1.813381016254425049e-01 -1.856827177107334137e-03 7.883892208337783813e-02 -2.205429077148437500e-01 2.697829008102416992e-01 -3.410544618964195251e-02
-2.423114031553268433e-01 -1.161869168281555176e-01 1.030041798949241638e-01 1.906686462461948395e-02 8.595487102866172791e-03 1.837885081768035889e-01 1.396274715662002563e-01 3.835825482383370399e-03 2.069801390171051025e-01 -1.563991457223892212e-01 -1.050808355212211609e-01 2.320641875267028809e-01 -4.303436726331710815e-03 1.061845645308494568e-01 2.488532960414886475e-01 9.961245954036712646e-02 -1.914210021495819092e-01 2.825237624347209930e-02 2.491463720798492432e-01 -4.430551081895828247e-02 1.190905123949050903e-01 1.040789037942886353e-01 9.111875295639038086e-02 -3.496597707271575928e-02 3.049359619617462158e-01 -2.252456098794937134e-01 -3.757282793521881104e-01 4.322590529918670654e-01 -1.161553524434566498e-02 -1.041628494858741760e-01 -1.528760343790054321e-01 7.741894572973251343e-02
-1.940941363573074341e-01 1.833460181951522827e-01 1.312557458877563477e-01 -2.110539078712463379e-01 -5.220218002796173096e-02 2.404138743877410889e-01 1.864527016878128052e-01 1.376451849937438965e-01 -1.774398535490036011e-01 -5.502888187766075134e-02 -1.330486033111810684e-02 -4.274931550025939941e-02 -4.057600796222686768e-01 2.968464493751525879e-01 -2.030139043927192688e-02 1.549928188323974609e-01 -6.587476283311843872e-02 1.113214567303657532e-01 4.306616485118865967e-01 3.782799839973449707e-02 2.253163456916809082e-01 1.151229534298181534e-02 2.092938497662544250e-02 -5.435285717248916626e-02 1.525933295488357544e-01 -2.797580361366271973e-01 -1.823772788047790527e-01 2.093895897269248962e-02 -8.539833873510360718e-02 -1.337289996445178986e-02 5.521519854664802551e-02 1.878809183835983276e-01
-2.404406368732452393e-01 1.278070956468582153e-01 2.128538191318511963e-01 -6.000615283846855164e-02 1.629994362592697144e-01 -7.059312611818313599e-02 -6.543252617120742798e-02 -7.915253937244415283e-02 -1.484601348638534546e-01 1.341571807861328125e-01 -1.140664331614971161e-02 -9.720518440008163452e-02 8.885967731475830078e-02 3.368676640093326569e-03 4.407379627227783203e-01 1.383084505796432495e-01 -2.027645260095596313e-01 -7.122571766376495361e-02 2.839578390121459961e-01 -1.663812994956970215e-01 1.694002896547317505e-01 5.793464183807373047e-02 2.084305137395858765e-01 -2.105561047792434692e-01 2.278467267751693726e-02 -1.308269947767257690e-01 -2.194823324680328369e-01 7.668618112802505493e-02 9.009101241827011108e-02 7.795781642198562622e-02 3.516357839107513428e-01 2.829881012439727783e-01
-2.287085652351379395e-01 2.608667910099029541e-01 1.282646656036376953e-01 4.193181172013282776e-02 -1.593589931726455688e-01 3.494456037878990173e-02 -1.735256761312484741e-01 -4.876830279827117920e-01 -1.414100173860788345e-02 2.547528780996799469e-02 -5.385368689894676208e-02 -1.541987359523773193e-01 -1.044737100601196289e-01 1.973971873521804810e-01 4.094295576214790344e-02 1.512362509965896606e-01 -2.036371827125549316e-01 -1.321308612823486328e-01 2.498714625835418701e-01 1.986913681030273438e-01 1.518221497535705566e-01 2.159519195556640625e-01 -1.416384577751159668e-01 6.756061315536499023e-02 2.109046876430511475e-01 -1.770583838224411011e-01 -2.175667434930801392e-01 2.027037926018238068e-02 -3.558438038453459740e-03 6.029003858566284180e-02 2.498572319746017456e-01 -1.418047845363616943e-01
-1.116589680314064026e-01 1.996500492095947266e-01 -5.809791013598442078e-02 5.114261433482170105e-02 -3.664581477642059326e-01 1.502313911914825439e-01 1.544999778270721436e-01 1.186975017189979553e-01 -1.716471612453460693e-01 1.023965850472450256e-01 -5.448752641677856445e-02 6.619889289140701294e-02 -9.405285865068435669e-02 3.604764118790626526e-02 5.122219771146774292e-02 2.578949630260467529e-01 9.316946566104888916e-02 4.156544059514999390e-02 5.124829411506652832e-01 -2.981263697147369385e-01 -2.473054453730583191e-02 9.535115212202072144e-02 4.908885806798934937e-02 -1.907300017774105072e-02 -1.097192317247390747e-01 -2.149107009172439575e-01 -3.475084304809570312e-01 2.387867718935012817e-01 4.852803051471710205e-02 5.649283155798912048e-02 3.192165866494178772e-03 -6.570303440093994141e-02
-1.875532716512680054e-01 6.749701499938964844e-02 -5.041819065809249878e-02 4.489571601152420044e-02 -1.205792874097824097e-01 -1.864759474992752075e-01 1.011687815189361572e-01 -8.928805589675903320e-02 -1.817535236477851868e-02 -1.005841698497533798e-02 1.683338582515716553e-01 -4.375463351607322693e-02 -1.101673096418380737e-01 -1.425934284925460815e-01 1.648290604352951050e-01 2.851729094982147217e-01 -1.312557756900787354e-01 1.756598800420761108e-01 1.367067247629165649e-01 3.219490349292755127e-01 1.975742429494857788e-01 4.272040724754333496e-01 -2.329178005456924438e-01 -2.077207565307617188e-01 5.004749819636344910e-02 -7.253700494766235352e-02 -1.685268431901931763e-01 1.759918630123138428e-01 -3.059781342744827271e-02 -9.236203879117965698e-02 3.569192886352539062e-01 1.522668004035949707e-01
-3.379142582416534424e-01 -1.883366703987121582e-01 1.573358327150344849e-01 -1.829472482204437256e-01 -6.686522811651229858e-02 1.928087472915649414e-01 -3.375146389007568359e-01 -2.683688700199127197e-02 -5.990867689251899719e-02 3.184224665164947510e-01 -1.585692763328552246e-01 -2.730055712163448334e-02 -3.615631163120269775e-02 1.555273775011301041e-02 -1.343212872743606567e-01 1.146308928728103638e-01 -2.560136020183563232e-01 -4.554188996553421021e-02 3.065820932388305664e-01 2.005690634250640869e-01 -2.067736089229583740e-01 8.886221796274185181e-02 1.117468327283859253e-01 -2.692453265190124512e-01 -5.190411210060119629e-02 2.042442560195922852e-02 -2.444440722465515137e-01 1.191048771142959595e-01 1.047202423214912415e-01 -1.613071262836456299e-01 1.310131847858428955e-01 5.968958511948585510e-02
-1.525919139385223389e-01 6.967804580926895142e-02 3.751393035054206848e-02 -1.522109061479568481e-01 -5.537299439311027527e-02 -1.965570598840713501e-01 1.417482644319534302e-01 -1.891212761402130127e-01 1.344362646341323853e-01 2.084027417004108429e-02 9.784783422946929932e-02 1.312217116355895996e-01 8.668155409395694733e-03 -8.553502708673477173e-02 -5.134149268269538879e-02 3.454964160919189453e-01 -1.172773167490959167e-01 1.872489452362060547e-01 1.521599888801574707e-01 1.775467246770858765e-01 2.051817923784255981e-01 4.337998032569885254e-01 -2.290221750736236572e-01 -2.619521617889404297e-01 -1.525598019361495972e-01 -1.474075317382812500e-01 -2.027829289436340332e-01 2.560420036315917969e-01 -8.608896285295486450e-02 -1.644117683172225952e-01 1.585966795682907104e-01 9.438257664442062378e-02
-4.164791405200958252e-01 -5.942692235112190247e-02 2.924428135156631470e-02 1.866032034158706665e-01 4.530414938926696777e-02 9.944478422403335571e-02 2.363950610160827637e-01 -3.748866543173789978e-02 -8.662210404872894287e-02 2.195878177881240845e-01 -1.691239327192306519e-01 1.590368747711181641e-01 -3.822207823395729065e-02 4.989992827177047729e-02 -7.599405944347381592e-02 -5.531774461269378662e-02 -3.147552907466888428e-02 2.395664453506469727e-01 3.969635665416717529e-01 2.677966654300689697e-01 -5.161404982209205627e-02 1.608265005052089691e-02 2.208745777606964111e-01 -2.146265059709548950e-01 -1.302914619445800781e-01 -6.169499456882476807e-02 -3.461454212665557861e-01 -2.407553941011428833e-01 -8.257561177015304565e-02 -2.911150828003883362e-02 9.515157900750637054e-03 -6.272590905427932739e-02
-3.075826466083526611e-01 -5.105784535408020020e-02 1.845503449440002441e-01 -1.443430483341217041e-01 -2.522702328860759735e-02 -9.895384311676025391e-03 6.953127216547727585e-03 -4.808106645941734314e-02 -3.312308490276336670e-01 -1.288786083459854126e-01 -1.401437371969223022e-01 -5.541614070534706116e-02 -8.676090836524963379e-02 2.978253066539764404e-01 2.763712406158447266e-01 2.056157737970352173e-01 2.514581978321075439e-01 1.455634981393814087e-01 2.190030366182327271e-01 1.343328505754470825e-01 -4.651982337236404419e-02 8.483281731605529785e-02 -1.850665658712387085e-01 -1.908137947320938110e-01 1.675149239599704742e-02 2.167756110429763794e-02 -2.126573771238327026e-01 1.541917026042938232e-01 -7.138293981552124023e-02 -3.951369822025299072e-01 1.113255396485328674e-01 8.401195704936981201e-02
-3.039158880710601807e-01 -3.462797775864601135e-02 -1.777739226818084717e-01 -1.689871847629547119e-01 -5.532664805650711060e-02 2.633726410567760468e-02 7.303388416767120361e-02 8.349831402301788330e-02 -7.376336306333541870e-02 1.905322223901748657e-01 -1.040063723921775818e-01 4.355059936642646790e-02 1.440327018499374390e-01 -2.414517998695373535e-01 1.330333352088928223e-01 5.061407759785652161e-02 4.416687414050102234e-02 -3.165151551365852356e-02 2.992810010910034180e-01 3.834829200059175491e-03 9.636944532394409180e-02 2.880125045776367188e-01 -2.782310917973518372e-02 5.485042184591293335e-02 -1.718834191560745239e-01 2.744692005217075348e-02 -3.348759114742279053e-01 -6.437984853982925415e-02 2.576052248477935791e-01 -2.818346321582794189e-01 3.732921183109283447e-01 2.370108217000961304e-01
-1.750516742467880249e-01 2.503714263439178467e-01 2.572674155235290527e-01 1.386635843664407730e-02 -4.083220064640045166e-01 5.684740841388702393e-02 1.324334088712930679e-02 -7.695363461971282959e-02 -1.585804969072341919e-01 2.497906684875488281e-01 -9.965433925390243530e-02 -1.791101545095443726e-01 -5.178899690508842468e-02 1.568726301193237305e-01 3.943121433258056641e-01 -5.431907251477241516e-02 -8.342739194631576538e-02 2.217075526714324951e-01 2.958160936832427979e-01 -7.855565100908279419e-02 7.390975952148437500e-02 -2.225808426737785339e-02 -6.519695371389389038e-02 1.142249554395675659e-01 -1.993250548839569092e-01 -1.986375451087951660e-01 -1.049036607146263123e-01 1.003303080797195435e-01 -3.865944594144821167e-02 -1.358015239238739014e-01 4.383043572306632996e-02 -2.319343388080596924e-01
-3.030054271221160889e-02 1.488560438156127930e-01 2.116135507822036743e-01 -2.976032495498657227e-01 -9.802510961890220642e-03 -1.130022406578063965e-01 -4.119757413864135742e-01 2.377470433712005615e-01 2.772203981876373291e-01 6.303803622722625732e-02 -1.381345242261886597e-01 1.697949767112731934e-01 1.416235119104385376e-01 -1.557355839759111404e-02 1.215859279036521912e-01 -7.190129160881042480e-02 -7.235924899578094482e-02 4.475976899266242981e-02 2.902501225471496582e-01 -7.904653251171112061e-02 -9.834776818752288818e-02 9.237352013587951660e-02 4.538274556398391724e-02 -2.028897106647491455e-01 8.733539842069149017e-03 -2.895315587520599365e-01 -2.293565422296524048e-01 8.439417183399200439e-02 -6.806842982769012451e-03 9.403479099273681641e-02 2.993882894515991211e-01 1.848183125257492065e-01
-1.782100349664688110e-01 9.870713949203491211e-02 -4.023099783807992935e-03 -7.408123463392257690e-02 -6.055924668908119202e-02 6.276124715805053711e-02 -2.247696965932846069e-01 7.441917806863784790e-02 3.089272677898406982e-01 1.876723468303680420e-01 9.070984274148941040e-02 1.355606466531753540e-01 3.766969144344329834e-01 -6.003851816058158875e-02 1.703127771615982056e-01 1.173125281929969788e-01 -1.241490244865417480e-01 2.388756573200225830e-01 2.697492539882659912e-01 2.359500676393508911e-01 2.444233745336532593e-01 1.985565721988677979e-01 -1.752107590436935425e-01 -5.223835259675979614e-02 -2.204318530857563019e-02 -2.577079832553863525e-02 -3.213098645210266113e-01 1.409973483532667160e-02 8.860209956765174866e-03 -9.190250933170318604e-02 4.372396320104598999e-02 -3.086424171924591064e-01
-3.210930526256561279e-01 2.623176947236061096e-02 8.869282901287078857e-02 1.300583183765411377e-01 -1.757440716028213501e-01 -1.541826501488685608e-02 -9.251503646373748779e-02 1.484778616577386856e-02 9.247134625911712646e-02 -1.211947668343782425e-02 -8.286655694246292114e-02 1.794712394475936890e-01 -2.250567674636840820e-01 -8.888135105371475220e-02 -1.230439245700836182e-01 5.780805274844169617e-02 9.994418919086456299e-02 -1.307905912399291992e-01 3.624142110347747803e-01 -1.319257169961929321e-01 2.752568721771240234e-01 3.391369059681892395e-02 2.002889811992645264e-01 2.996859252452850342e-01 1.777637633495032787e-03 -2.343384921550750732e-01 -2.013599276542663574e-01 4.264487028121948242e-01 1.871376484632492065e-02 3.738187626004219055e-02 1.785995066165924072e-01 1.143023148179054260e-01
-2.990309000015258789e-01 -4.289344549179077148e-01 8.685495704412460327e-02 3.042063675820827484e-03 -4.983904957771301270e-02 -5.737467482686042786e-02 2.317844480276107788e-01 2.368904463946819305e-02 1.001547574996948242e-01 -6.307993829250335693e-02 5.275124311447143555e-02 -1.467080712318420410e-01 4.778112843632698059e-02 2.514725625514984131e-01 1.536533981561660767e-01 2.162010669708251953e-01 -1.295330189168453217e-02 -1.863741278648376465e-01 3.059217333793640137e-01 1.811018288135528564e-01 2.563489973545074463e-01 1.667606532573699951e-01 -2.577006220817565918e-01 -1.991704851388931274e-01 6.286861002445220947e-02 -5.898419767618179321e-02 -1.473369449377059937e-01 -7.538573443889617920e-02 8.502656221389770508e-02 4.537433385848999023e-02 2.819171249866485596e-01 1.766967028379440308e-02
-3.707220852375030518e-01 -1.663911640644073486e-01 -1.803628541529178619e-02 -1.482367888092994690e-02 1.231496706604957581e-01 7.485178112983703613e-02 7.579302787780761719e-02 -8.511504530906677246e-02 1.307759582996368408e-01 -2.319774478673934937e-01 -3.192861676216125488e-01 6.193612515926361084e-02 -8.856233209371566772e-02 -1.424660086631774902e-01 1.722134351730346680e-01 3.452312573790550232e-02 -2.980241477489471436e-01 3.531152382493019104e-02 2.458555549383163452e-01 2.782594561576843262e-01 -2.103353589773178101e-01 1.102377027273178101e-01 -2.644555270671844482e-01 -1.201593577861785889e-01 7.112684100866317749e-02 -2.616373002529144287e-01 -2.008983194828033447e-01 -9.765397012233734131e-02 4.202795401215553284e-02 -1.384605765342712402e-01 1.846030503511428833e-01 1.332627981901168823e-01
-1.420076638460159302e-01 7.219811528921127319e-02 6.853620056062936783e-03 -2.841872870922088623e-01 -7.092569768428802490e-02 -1.013673022389411926e-01 -1.146041452884674072e-01 1.045841947197914124e-01 1.731168478727340698e-01 -2.067003548145294189e-01 -1.860144287347793579e-01 2.495717555284500122e-01 -2.570610344409942627e-01 2.533382177352905273e-01 1.841806024312973022e-01 2.208388149738311768e-01 -6.945106666535139084e-03 -8.106026798486709595e-02 2.980127334594726562e-01 1.067365705966949463e-02 1.614552736282348633e-01 1.880301088094711304e-01 2.223775237798690796e-01 -8.177401125431060791e-02 1.509878933429718018e-01 -1.090828105807304382e-01 -6.288088113069534302e-02 1.526754796504974365e-01 -1.548156291246414185e-01 -2.993400394916534424e-01 2.819090485572814941e-01 6.154473498463630676e-02
6.906928122043609619e-02 1.052338629961013794e-01 1.224647164344787598e-01 -2.069986239075660706e-02 -3.513191640377044678e-01 -3.761847913265228271e-01 -3.148869797587394714e-02 -9.265858680009841919e-02 -4.802634939551353455e-02 1.057647988200187683e-01 -2.319797314703464508e-02 3.034782782196998596e-02 -1.918371468782424927e-01 1.391049176454544067e-01 2.218821495771408081e-01 -1.395429372787475586e-01 1.990469843149185181e-01 1.509224772453308105e-01 3.651537001132965088e-01 5.617543309926986694e-02 8.238655515015125275e-03 5.735700204968452454e-02 -7.356294244527816772e-02 -1.108422689139842987e-02 1.033755317330360413e-01 -2.626557946205139160e-01 -2.424730360507965088e-01 -6.141613051295280457e-02 1.092439889907836914e-01 -3.408265411853790283e-01 1.816582083702087402e-01 -2.080525159835815430e-01
8.156101219356060028e-03 2.872674167156219482e-02 2.243575155735015869e-01 -2.285104542970657349e-01 -2.511560916900634766e-01 -1.630441844463348389e-01 8.116628043353557587e-03 -5.357063561677932739e-02 -7.553510367870330811e-03 2.922887206077575684e-01 -3.605810552835464478e-02 2.217035740613937378e-01 -2.456214278936386108e-01 2.805105149745941162e-01 5.853404849767684937e-02 1.860641390085220337e-01 1.897430047392845154e-02 -1.088364329189062119e-02 4.978075921535491943e-01 7.404045760631561279e-02 1.112503372132778168e-02 2.753037810325622559e-01 1.106541827321052551e-01 1.506921350955963135e-01 7.802525162696838379e-02 -7.132690399885177612e-02 -2.339154481887817383e-01 -1.631837785243988037e-01 8.864279091358184814e-02 1.018592715263366699e-01 1.236565858125686646e-01 1.631319709122180939e-02
-2.582062184810638428e-01 -2.769021391868591309e-01 1.018702238798141479e-01 -1.749771535396575928e-01 -4.048215597867965698e-02 -1.373616755008697510e-01 3.104960313066840172e-03 4.645344335585832596e-03 1.763625815510749817e-02 3.493154942989349365e-01 -2.094037681818008423e-01 -2.914128452539443970e-02 3.870042506605386734e-03 -1.279347985982894897e-01 -1.581484973430633545e-01 1.386380046606063843e-01 -8.378827571868896484e-02 7.199879735708236694e-02 5.142340064048767090e-01 1.186338439583778381e-01 9.288973361253738403e-02 -1.090629622340202332e-01 -1.706836372613906860e-01 1.277502477169036865e-01 4.703819751739501953e-03 -1.965956995263695717e-03 -2.109711319208145142e-01 3.973434120416641235e-02 -9.731345623731613159e-02 -1.662317365407943726e-01 2.128364592790603638e-01 2.868268489837646484e-01
-3.560118675231933594e-01 -6.166187673807144165e-02 3.117229342460632324e-01 -1.921344399452209473e-01 -8.747852593660354614e-02 -1.604395955801010132e-01 -8.840265125036239624e-02 -9.222026169300079346e-02 -6.819533556699752808e-02 1.066561713814735413e-01 2.459132224321365356e-01 2.570438683032989502e-01 -3.300993144512176514e-01 1.922934688627719879e-02 3.095059096813201904e-02 9.299173951148986816e-02 -8.078925311565399170e-02 -5.974769219756126404e-02 4.881327152252197266e-01 2.486470639705657959e-01 -1.615820825099945068e-02 -4.671396687626838684e-02 2.193913608789443970e-01 1.287341117858886719e-01 1.047439575195312500e-01 -4.812165722250938416e-02 -1.267485320568084717e-01 1.047006621956825256e-01 -2.987358905375003815e-02 2.223928458988666534e-02 6.934294849634170532e-02 -1.696698367595672607e-02
-7.438915967941284180e-02 -5.009409412741661072e-02 -1.285385712981224060e-02 -1.217710040509700775e-02 -7.456030696630477905e-02 2.371821850538253784e-01 -1.109078526496887207e-01 2.942433115094900131e-03 1.981014572083950043e-02 -2.866431474685668945e-01 -7.507715374231338501e-02 3.257832229137420654e-01 -1.261974126100540161e-01 9.220182895660400391e-02 -1.954622194170951843e-02 3.407181799411773682e-01 -1.308833211660385132e-01 -1.153572499752044678e-01 2.101276963949203491e-01 2.366155683994293213e-01 2.053810507059097290e-01 2.775717675685882568e-01 -6.392590701580047607e-02 2.145205438137054443e-01 -1.264609247446060181e-01 -2.995293140411376953e-01 -1.089500859379768372e-01 2.937857806682586670e-01 -1.596776023507118225e-02 -8.669239468872547150e-03 2.518212199211120605e-01 -1.214411109685897827e-01
-2.182417362928390503e-01 1.401899904012680054e-01 9.298037737607955933e-02 -3.088839054107666016e-01 -7.743405550718307495e-02 -1.517282277345657349e-01 -1.527944058179855347e-01 -6.349799223244190216e-04 -2.059952765703201294e-01 7.661967724561691284e-02 -7.406569551676511765e-03 -1.878073364496231079e-01 2.016431838274002075e-02 -7.157809287309646606e-02 3.100824654102325439e-01 3.769984096288681030e-02 1.129299327731132507e-01 -2.450192421674728394e-01 3.374807238578796387e-01 -6.512974202632904053e-02 9.011140465736389160e-02 1.395060420036315918e-01 1.101759299635887146e-01 1.586622595787048340e-01 -1.994799636304378510e-02 -1.089741066098213196e-01 -3.686848580837249756e-01 -2.069667354226112366e-02 -5.820684880018234253e-02 3.479837998747825623e-02 3.948632180690765381e-01 -1.568500846624374390e-01
-1.865797489881515503e-01 -2.014771848917007446e-01 1.319148540496826172e-01 -1.526151299476623535e-01 -3.600092530250549316e-01 4.525152742862701416e-01 1.023423895239830017e-01 6.002187728881835938e-02 1.466638296842575073e-01 -6.530321389436721802e-02 -1.984970122575759888e-01 7.824680209159851074e-02 1.425345428287982941e-03 5.679231137037277222e-02 4.514930024743080139e-02 5.812674760818481445e-02 -6.072303652763366699e-02 -3.941284492611885071e-02 3.280469477176666260e-01 1.655753105878829956e-01 1.030331626534461975e-01 4.693840164691209793e-03 -2.268590927124023438e-01 -2.279154062271118164e-01 1.409876942634582520e-01 -2.061162889003753662e-01 -8.456218987703323364e-02 1.797933131456375122e-01 -3.258106857538223267e-02 -1.947712004184722900e-01 2.159111201763153076e-01 1.171911954879760742e-01
-3.009885549545288086e-01 -1.005153730511665344e-01 -7.236363738775253296e-02 -1.616781800985336304e-01 -2.907929569482803345e-02 -6.894276011735200882e-03 2.969087660312652588e-01 8.995868265628814697e-02 1.067527383565902710e-01 1.495611965656280518e-01 -2.838704288005828857e-01 9.829450398683547974e-02 8.934748917818069458e-02 -2.800302207469940186e-01 4.594395682215690613e-02 2.154264152050018311e-01 4.997992143034934998e-02 7.424005120992660522e-02 2.878872752189636230e-01 8.168663084506988525e-02 1.692437976598739624e-01 3.351891636848449707e-01 -1.538219600915908813e-01 -9.765218012034893036e-03 1.117937546223402023e-02 4.201637115329504013e-03 -2.856059372425079346e-01 -9.240574389696121216e-02 1.248187497258186340e-01 -2.899926006793975830e-01 2.135570943355560303e-01 1.183643266558647156e-01
-2.635812461376190186e-01 4.781661182641983032e-02 6.087040901184082031e-02 -2.525135874748229980e-01 -1.976875364780426025e-01 8.313475549221038818e-02 1.934179216623306274e-01 -2.767751179635524750e-02 -8.180706948041915894e-02 1.572962999343872070e-01 -2.798675596714019775e-01 8.304947614669799805e-02 9.294060617685317993e-02 -4.244512319564819336e-01 2.855429351329803467e-01 1.466746255755424500e-02 -3.956881910562515259e-02 -9.138695150613784790e-02 1.428470015525817871e-01 1.162446588277816772e-01 1.589121669530868530e-01 1.866426914930343628e-01 2.645928263664245605e-01 -6.149126589298248291e-02 3.066566074267029762e-03 -1.801350414752960205e-01 -1.102154031395912170e-01 8.798044919967651367e-02 -3.611227497458457947e-02 5.112443119287490845e-02 3.030518293380737305e-01 2.521482408046722412e-01
-3.968176245689392090e-01 1.741493046283721924e-01 1.272945851087570190e-01 -2.114438563585281372e-01 1.026534885168075562e-01 1.169830337166786194e-01 -2.148427963256835938e-01 2.663897573947906494e-01 -1.598024964332580566e-01 9.430377185344696045e-02 -1.393209546804428101e-01 1.059074550867080688e-01 -1.268081367015838623e-01 -6.850737333297729492e-02 2.103026360273361206e-01 7.438993453979492188e-02 -1.513466425240039825e-02 1.332778185606002808e-01 1.596363931894302368e-01 3.099718689918518066e-01 3.243278944864869118e-03 -1.113022640347480774e-01 -9.048312902450561523e-02 1.891749948263168335e-01 9.280088543891906738e-02 -3.836323916912078857e-01 -1.264756321907043457e-01 1.268706917762756348e-01 2.556436061859130859e-01 -1.159607991576194763e-01 7.065901905298233032e-02 8.220366388559341431e-02
-1.805646121501922607e-01 1.593673527240753174e-01 2.881817817687988281e-01 -3.773736357688903809e-01 1.064769178628921509e-01 -1.868230551481246948e-01 2.426298335194587708e-02 7.633748650550842285e-02 -2.988498806953430176e-01 1.300569772720336914e-01 1.999046355485916138e-01 1.489458531141281128e-01 -2.024760395288467407e-01 7.055855542421340942e-02 3.142368793487548828e-01 -1.147105097770690918e-01 1.058363704942166805e-03 -9.217038005590438843e-02 3.467108309268951416e-01 -5.872282665222883224e-03 2.374431043863296509e-01 -5.879573896527290344e-02 -1.112455204129219055e-01 -1.001828834414482117e-01 4.821749404072761536e-02 -2.773205041885375977e-01 -1.441241055727005005e-01 1.166454702615737915e-01 9.341967850923538208e-02 4.136666283011436462e-02 -5.438245832920074463e-03 -5.065693333745002747e-02
-2.366435974836349487e-01 9.149951487779617310e-02 1.622987724840641022e-02 2.406999766826629639e-01 4.122560471296310425e-02 -7.419442408718168736e-04 -8.361036889255046844e-03 8.620987832546234131e-02 -1.877590864896774292e-01 -1.637365370988845825e-01 -2.025067359209060669e-01 -4.256710410118103027e-03 -1.450369954109191895e-01 -2.256324887275695801e-01 2.718865871429443359e-01 1.141706258058547974e-01 -1.405257880687713623e-01 8.206387609243392944e-02 5.577438473701477051e-01 -1.348471194505691528e-01 -2.370212227106094360e-02 1.198253706097602844e-01 -7.363928109407424927e-02 -8.749657869338989258e-02 -2.777663469314575195e-01 -7.747082412242889404e-02 -1.247433573007583618e-01 1.244887243956327438e-02 -3.459598496556282043e-02 -3.461054991930723190e-03 2.391740083694458008e-01 2.553536295890808105e-01
-3.059833869338035583e-02 2.839661836624145508e-01 3.426993191242218018e-01 -2.047401154413819313e-03 -1.595313996076583862e-01 -2.222462147474288940e-01 6.113301217555999756e-02 8.032212406396865845e-02 1.906925737857818604e-01 -9.127939492464065552e-02 1.286210864782333374e-01 1.145630329847335815e-01 -9.792384505271911621e-02 1.714567393064498901e-01 9.361713379621505737e-02 1.480307281017303467e-01 -6.822270154953002930e-02 1.443601548671722412e-01 5.254983305931091309e-01 2.562647759914398193e-01 -2.627877704799175262e-02 2.241393551230430603e-02 -8.171905577182769775e-02 7.703438401222229004e-02 -1.418785303831100464e-01 -9.229210019111633301e-02 -2.657978534698486328e-01 6.501299887895584106e-02 2.052796930074691772e-01 1.568136513233184814e-01 -2.415272779762744904e-02 1.412948220968246460e-01
-1.930946558713912964e-01 1.462396681308746338e-01 3.168435096740722656e-01 1.071371510624885559e-02 -1.870941966772079468e-01 2.074071019887924194e-02 1.610398441553115845e-01 -3.491721451282501221e-01 2.478876337409019470e-02 -1.052730008959770203e-01 -1.284360736608505249e-01 -1.035966351628303528e-01 7.995595037937164307e-02 2.295292913913726807e-01 1.087608747184276581e-02 1.384061276912689209e-01 -1.601225733757019043e-01 -1.487551331520080566e-01 4.536723494529724121e-01 1.873668134212493896e-01 4.259845614433288574e-02 2.084120064973831177e-01 -8.708322048187255859e-02 1.070047095417976379e-01 1.372004747390747070e-01 -2.474733144044876099e-01 7.762256264686584473e-02 8.258196711540222168e-02 2.523905783891677856e-02 -9.635911881923675537e-02 2.344881892204284668e-01 -1.716496050357818604e-01
-4.105832576751708984e-01 -1.087998747825622559e-01 2.330825477838516235e-01 -1.709859818220138550e-01 -2.398667782545089722e-01 6.472212821245193481e-02 -1.600389480590820312e-01 -1.261014193296432495e-01 -2.595800459384918213e-01 -1.594351828098297119e-01 -4.490948468446731567e-02 6.800293177366256714e-02 1.010342389345169067e-01 4.014603197574615479e-01 1.528923064470291138e-01 2.460004985332489014e-01 2.066396363079547882e-02 -8.452042192220687866e-02 1.613765209913253784e-01 6.050658412277698517e-03 1.930489838123321533e-01 1.891481578350067139e-01 -1.750886738300323486e-01 -6.693460792303085327e-02 5.564808472990989685e-02 -1.921015530824661255e-01 -6.532727926969528198e-02 -1.571481488645076752e-02 -1.255821883678436279e-01 -5.642271041870117188e-02 2.697192728519439697e-01 4.470219369977712631e-03
-2.393987476825714111e-01 -1.578012704849243164e-01 2.158061712980270386e-01 -9.278416633605957031e-02 -1.461609899997711182e-01 -1.347120702266693115e-01 2.093055844306945801e-02 1.097405478358268738e-01 -1.766926944255828857e-01 -3.276043385267257690e-02 -7.488165050745010376e-02 1.203809976577758789e-01 1.521184891462326050e-01 -2.692389786243438721e-01 -1.739664934575557709e-02 1.777949929237365723e-01 -4.757839441299438477e-02 9.351138025522232056e-02 1.608084589242935181e-01 -1.141916289925575256e-01 6.316871196031570435e-02 5.425552371889352798e-03 -3.111576139926910400e-01 8.128415793180465698e-02 -1.009022966027259827e-01 1.164350751787424088e-02 -5.257964730262756348e-01 -7.350873202085494995e-02 8.858806639909744263e-02 -1.559808552265167236e-01 3.859486281871795654e-01 -3.010587766766548157e-03
-3.948395252227783203e-01 1.489269733428955078e-01 2.085966318845748901e-01 -2.949624061584472656e-01 2.117724716663360596e-02 -3.021136671304702759e-02 -2.386477589607238770e-01 4.209536686539649963e-02 -1.538252532482147217e-01 1.102625653147697449e-01 -1.596413999795913696e-01 3.199563547968864441e-02 -1.461058408021926880e-01 -1.612366884946823120e-01 2.565969228744506836e-01 -6.379111111164093018e-02 -7.262926548719406128e-02 -9.129881858825683594e-02 3.768919706344604492e-01 2.986640203744173050e-03 -3.674832871183753014e-03 -9.057498723268508911e-02 2.906993031501770020e-01 -1.298637241125106812e-01 9.549032151699066162e-02 -9.166902303695678711e-02 -2.285698205232620239e-01 3.121439516544342041e-01 -1.092300936579704285e-01 7.588281761854887009e-03 6.776937097311019897e-02 -5.196328833699226379e-02
-2.571674883365631104e-01 7.055007666349411011e-02 1.848991513252258301e-01 -2.243060916662216187e-01 -6.724132597446441650e-02 2.192368805408477783e-01 -1.195622608065605164e-01 -2.805255353450775146e-01 1.117146015167236328e-02 5.341632291674613953e-02 -1.090573593974113464e-01 9.505638480186462402e-02 -1.452559977769851685e-01 1.041993349790573120e-01 -1.574092954397201538e-01 -6.152175739407539368e-02 -2.152019590139389038e-01 -5.432240292429924011e-02 4.167665839195251465e-01 2.200861424207687378e-01 3.857386484742164612e-02 1.265602707862854004e-01 2.314769327640533447e-01 -1.789448708295822144e-01 -3.634486719965934753e-02 -6.869769841432571411e-02 -3.791002035140991211e-01 8.886548876762390137e-02 1.738947480916976929e-01 1.711210459470748901e-01 3.615769743919372559e-02 -1.462774723768234253e-01
-3.174439668655395508e-01 -1.177569702267646790e-01 2.301377058029174805e-01 -3.574251830577850342e-01 2.655016481876373291e-01 2.185520716011524200e-02 2.176935970783233643e-01 -1.490814536809921265e-01 -3.545156493782997131e-02 -1.196476630866527557e-02 -2.104969471693038940e-01 2.019974403083324432e-02 -7.714116945862770081e-03 2.554046809673309326e-01 -5.033132806420326233e-02 1.576654911041259766e-01 -4.752347618341445923e-02 2.490454539656639099e-02 2.154507488012313843e-01 2.484998255968093872e-01 -9.330974519252777100e-02 1.655170321464538574e-01 1.815162301063537598e-01 4.413544386625289917e-02 -1.335220187902450562e-01 -2.006973028182983398e-01 -2.882251739501953125e-01 -2.682717740535736084e-01 1.167807821184396744e-02 -1.276903450489044189e-01 7.982844114303588867e-02 8.514167368412017822e-02
-1.581666916608810425e-01 -1.046148594468832016e-03 3.745005130767822266e-01 2.362967133522033691e-01 -2.839603722095489502e-01 2.940098010003566742e-02 -1.858320645987987518e-02 1.803688406944274902e-01 -6.066448986530303955e-02 4.558413848280906677e-02 1.275986991822719574e-02 1.008457243442535400e-01 -8.254493772983551025e-02 9.247932583093643188e-02 9.886089712381362915e-02 1.950545161962509155e-01 4.766592383384704590e-02 -7.078266143798828125e-02 4.239532053470611572e-01 4.057541787624359131e-01 -3.290834650397300720e-02 1.632762402296066284e-01 1.422969102859497070e-01 -4.710129275918006897e-02 -2.183532342314720154e-02 -6.447359919548034668e-02 4.242527298629283905e-03 -5.957022309303283691e-03 3.347024917602539062e-01 4.180908575654029846e-02 1.894463002681732178e-01 1.703758984804153442e-01
-1.105343401432037354e-01 -1.821124255657196045e-01 6.570371799170970917e-03 -1.113024353981018066e-01 -7.990494370460510254e-02 2.499915361404418945e-01 -3.433183953166007996e-02 4.546660557389259338e-02 3.650066852569580078e-01 1.935332864522933960e-01 -6.437344849109649658e-02 4.125484451651573181e-02 2.735287249088287354e-01 -1.032411828637123108e-01 -6.219472363591194153e-02 3.163539171218872070e-01 -6.259400397539138794e-02 7.636048644781112671e-02 2.381586432456970215e-01 2.561424970626831055e-01 -6.958959996700286865e-02 2.340798974037170410e-01 -9.372901916503906250e-02 -9.969430416822433472e-02 -1.074561104178428650e-01 -2.975983619689941406e-01 -3.244341611862182617e-01 -5.806943401694297791e-02 4.967514425516128540e-02 -9.142854064702987671e-02 2.706753909587860107e-01 2.886267937719821930e-02
-3.397944569587707520e-01 1.182145997881889343e-02 4.126703143119812012e-01 -2.193615287542343140e-01 -1.755058951675891876e-02 1.436826884746551514e-01 1.722447127103805542e-01 7.862409949302673340e-02 2.412610650062561035e-01 2.248826771974563599e-01 1.264752000570297241e-01 2.317873984575271606e-01 -7.439910620450973511e-02 -8.028029464185237885e-03 6.617906689643859863e-02 1.577460169792175293e-01 7.027991861104965210e-02 -2.461394853889942169e-02 1.998171508312225342e-01 2.512676417827606201e-01 -3.312820335850119591e-03 7.511553354561328888e-03 -1.069779857061803341e-03 -7.655758410692214966e-02 -6.871467083692550659e-02 -8.194658905267715454e-02 -7.142181508243083954e-03 2.772561088204383850e-02 2.897967696189880371e-01 2.506156265735626221e-01 3.444472849369049072e-01 -5.991123244166374207e-02
-1.373288035392761230e-01 1.456726640462875366e-01 1.990802139043807983e-01 1.649914979934692383e-01 -1.248075440526008606e-01 6.936616450548171997e-02 -5.924746394157409668e-02 -4.384666215628385544e-03 2.536440268158912659e-02 -1.073713228106498718e-01 1.053451374173164368e-02 5.204294621944427490e-02 1.894426494836807251e-01 -2.348853051662445068e-01 3.810392618179321289e-01 9.431859105825424194e-02 -5.748781934380531311e-02 9.316913783550262451e-02 2.741983830928802490e-01 -2.297146022319793701e-01 -4.483934119343757629e-02 2.585028707981109619e-01 -5.059112608432769775e-02 -2.696535177528858185e-02 2.530472278594970703e-01 -1.210271790623664856e-01 -2.752986550331115723e-01 2.089905552566051483e-02 2.859907746315002441e-01 1.941853910684585571e-01 3.496967852115631104e-01 -1.601109467446804047e-02
-2.394108027219772339e-01 1.951197981834411621e-01 6.831324845552444458e-02 -1.179362414404749870e-03 -4.620098322629928589e-02 -7.464244961738586426e-02 1.803491264581680298e-01 -9.018082171678543091e-02 9.392648190259933472e-02 -7.595006376504898071e-02 -1.469411700963973999e-01 2.929091453552246094e-01 9.356179088354110718e-02 2.019512653350830078e-01 1.152621954679489136e-01 2.214144170284271240e-01 -2.895238995552062988e-01 -5.232629925012588501e-02 1.260624974966049194e-01 -2.470838464796543121e-02 1.099475920200347900e-01 1.729241013526916504e-01 -1.749312579631805420e-01 1.233842317014932632e-02 3.653504848480224609e-01 -3.249531090259552002e-01 -1.102079376578330994e-01 1.784946471452713013e-01 -2.937806546688079834e-01 -4.658896103501319885e-02 1.132744550704956055e-01 -2.399024665355682373e-01
2.425673604011535645e-02 2.670679092407226562e-01 8.827059715986251831e-02 -7.563304901123046875e-02 -2.264307439327239990e-01 -2.210154682397842407e-01 -1.755120903253555298e-01 -2.748579531908035278e-02 -1.256636530160903931e-01 1.229158230125904083e-02 -2.298995703458786011e-01 1.802725791931152344e-01 -2.182707041501998901e-01 -1.271156221628189087e-01 1.856981962919235229e-01 1.219776272773742676e-02 -5.611056089401245117e-02 -2.525242567062377930e-01 1.457830667495727539e-01 2.453617602586746216e-01 3.101136684417724609e-01 1.033060923218727112e-01 1.847220808267593384e-01 1.749071851372718811e-02 1.043825596570968628e-01 -2.449900060892105103e-01 -1.767277419567108154e-01 -2.081986889243125916e-02 -1.684465557336807251e-01 8.075312525033950806e-02 3.867972195148468018e-01 -8.022550493478775024e-02
-3.515639007091522217e-01 1.152690276503562927e-01 1.402816921472549438e-01 -1.109656132757663727e-02 -7.253507524728775024e-02 -9.136939793825149536e-02 -1.567284315824508667e-01 2.305684052407741547e-02 6.871905922889709473e-02 2.372880131006240845e-01 1.823772042989730835e-01 2.843495309352874756e-01 3.150102123618125916e-02 2.440317766740918159e-03 -9.324844181537628174e-02 3.848571181297302246e-01 1.846020221710205078e-01 -1.040634140372276306e-01 3.941521942615509033e-01 2.410489767789840698e-01 3.068307787179946899e-02 -2.587383985519409180e-02 -1.283233016729354858e-01 5.494545400142669678e-02 -2.759273648262023926e-01 -1.409274786710739136e-01 -3.157114237546920776e-02 7.830483838915824890e-03 1.592628657817840576e-01 6.356902420520782471e-02 2.559564113616943359e-01 1.475646160542964935e-02
4.079749062657356262e-02 -4.461634531617164612e-02 3.349619209766387939e-01 -4.802817851305007935e-02 -3.048104941844940186e-01 -8.651319891214370728e-02 -3.134858608245849609e-02 5.291021987795829773e-02 8.659933507442474365e-02 2.399981617927551270e-01 -9.733361750841140747e-02 2.672142088413238525e-01 -2.455261200666427612e-01 2.487974464893341064e-01 -2.590537443757057190e-02 2.793647944927215576e-01 3.837293386459350586e-02 -1.062713265419006348e-01 3.619765043258666992e-01 -6.109755113720893860e-02 -1.060718595981597900e-01 2.290454953908920288e-01 -6.269130390137434006e-03 3.029259480535984039e-02 1.177725270390510559e-01 -1.546941697597503662e-01 -2.595687508583068848e-01 -5.029523745179176331e-03 -9.649676084518432617e-02 1.432474255561828613e-01 2.868780493736267090e-01 3.549014031887054443e-02
-3.290234208106994629e-01 3.633222542703151703e-03 1.244293227791786194e-01 5.604964494705200195e-02 -1.400560885667800903e-01 -3.107143752276897430e-02 -4.222501814365386963e-02 8.617995679378509521e-02 -7.868889719247817993e-02 -6.327933818101882935e-02 5.246926471590995789e-02 2.509352564811706543e-01 -4.107064604759216309e-01 -2.880199626088142395e-02 -3.786151483654975891e-02 -4.262226074934005737e-02 -1.290040612220764160e-01 -8.182367682456970215e-02 5.550813078880310059e-01 2.904888093471527100e-01 1.998960971832275391e-03 -2.631219327449798584e-01 3.878003731369972229e-02 1.473238170146942139e-01 1.237587854266166687e-01 -6.136462464928627014e-02 -9.975536912679672241e-02 6.142969429492950439e-02 8.168390952050685883e-03 -1.081248819828033447e-01 2.037969380617141724e-01 -1.608496904373168945e-02
-2.971858382225036621e-01 2.438304424285888672e-01 -9.432120621204376221e-02 -7.354854792356491089e-02 -2.668332755565643311e-01 -1.170912086963653564e-01 3.314711898565292358e-02 1.198537573218345642e-01 -4.469547048211097717e-02 3.914824128150939941e-01 -1.184302717447280884e-01 4.854583740234375000e-02 -1.718630045652389526e-01 -4.294454306364059448e-02 -1.108025163412094116e-01 -4.403340816497802734e-02 -1.788101643323898315e-01 9.735549986362457275e-02 4.493054449558258057e-01 5.285038426518440247e-02 8.218852430582046509e-02 -6.369487196207046509e-02 -1.989479959011077881e-01 2.567176222801208496e-01 -1.051296889781951904e-01 -1.437654495239257812e-01 1.003867462277412415e-01 1.063145697116851807e-01 7.695795595645904541e-02 6.203435733914375305e-02 2.547420859336853027e-01 1.735805720090866089e-01
-2.006103545427322388e-01 -1.407573074102401733e-01 4.863497614860534668e-02 -5.788687989115715027e-02 -2.568196654319763184e-01 -9.909253567457199097e-02 8.664542436599731445e-02 2.156035602092742920e-02 -3.233326673507690430e-01 -6.326387822628021240e-02 1.418883353471755981e-01 9.032798931002616882e-03 -1.349976956844329834e-01 5.908827483654022217e-02 1.467098295688629150e-01 -2.889823317527770996e-01 9.056905284523963928e-03 1.587248146533966064e-01 3.215213119983673096e-01 1.088703945279121399e-01 -1.998635381460189819e-02 4.958923533558845520e-02 -1.262968927621841431e-01 2.045153081417083740e-02 -2.791647985577583313e-02 -3.753752112388610840e-01 -2.463433146476745605e-01 1.324955672025680542e-01 -1.865909695625305176e-01 -3.854521214962005615e-01 1.953421160578727722e-02 -1.775926500558853149e-01
-1.065233647823333740e-01 2.298376411199569702e-01 3.102731145918369293e-02 6.926377117633819580e-02 5.030949041247367859e-02 1.125272214412689209e-01 -2.925936281681060791e-01 3.094432055950164795e-01 2.480835467576980591e-01 2.601046264171600342e-01 -2.123860269784927368e-02 1.054884642362594604e-01 1.631066948175430298e-01 -1.175440102815628052e-01 1.297092437744140625e-01 -9.526568651199340820e-02 -3.238619267940521240e-01 2.896342985332012177e-02 3.329887390136718750e-01 2.340743988752365112e-01 1.933847814798355103e-01 1.668734550476074219e-01 4.018239304423332214e-02 1.049775704741477966e-01 1.967722624540328979e-01 -1.498042196035385132e-01 -2.097493112087249756e-01 -2.674222365021705627e-02 2.388367615640163422e-02 -1.862898916006088257e-01 1.728481650352478027e-01 -7.816690951585769653e-02
-1.261843144893646240e-01 3.427025079727172852e-01 1.576091200113296509e-01 -3.033886663615703583e-02 -2.365029603242874146e-02 1.765203326940536499e-01 -6.647835834883153439e-04 -1.987681388854980469e-01 -1.329696457833051682e-02 1.625966839492321014e-02 -7.989373803138732910e-02 8.585648983716964722e-02 -2.621514499187469482e-01 2.971191406250000000e-01 1.584114432334899902e-01 2.911159992218017578e-01 -1.866346001625061035e-01 2.623978815972805023e-02 2.859731614589691162e-01 -1.340182572603225708e-01 3.579312264919281006e-01 7.223085314035415649e-02 4.740458726882934570e-02 -1.289697289466857910e-01 1.239175498485565186e-01 8.429716341197490692e-03 -1.553029417991638184e-01 7.744947820901870728e-02 2.228267192840576172e-01 -1.563725769519805908e-01 2.385820001363754272e-01 1.567087471485137939e-01
-3.294312953948974609e-01 -9.543771296739578247e-02 3.884860128164291382e-02 -2.990171909332275391e-01 1.652094721794128418e-01 -1.587609499692916870e-01 -9.447606280446052551e-03 2.520353794097900391e-01 1.679254472255706787e-01 -1.424249075353145599e-02 -2.096372544765472412e-01 3.234425783157348633e-01 -7.788682729005813599e-02 1.977119743824005127e-01 3.050102666020393372e-02 3.134078159928321838e-02 -3.837544918060302734e-01 -1.212538480758666992e-01 3.969943821430206299e-01 1.551691442728042603e-01 1.246918886899948120e-01 -6.516620516777038574e-02 -5.040277913212776184e-02 1.501992903649806976e-02 1.653806269168853760e-01 -1.823771148920059204e-01 -4.632220044732093811e-02 -2.666419558227062225e-02 -5.058706738054752350e-03 1.665699295699596405e-03 1.434491723775863647e-01 -3.185471519827842712e-02
-1.750012934207916260e-01 -1.732913702726364136e-01 3.595938086509704590e-01 -1.389027684926986694e-01 -2.283061593770980835e-01 7.266980409622192383e-02 2.268869727849960327e-01 1.442051231861114502e-01 2.602871656417846680e-01 1.592466384172439575e-01 2.595536783337593079e-02 1.744695901870727539e-01 -1.775631159543991089e-01 1.197291258722543716e-02 5.959457531571388245e-02 1.615961343050003052e-01 1.476128119975328445e-02 -2.632027268409729004e-01 3.043788075447082520e-01 -1.260683089494705200e-01 -1.337870657444000244e-01 1.643605530261993408e-01 4.377175122499465942e-02 1.161136105656623840e-01 4.557733237743377686e-02 -4.198708534240722656e-01 -1.881532818078994751e-01 6.290461122989654541e-02 -6.278785318136215210e-02 -1.002248898148536682e-01 5.431768670678138733e-02 -4.996183514595031738e-02
-2.711382806301116943e-01 1.692471802234649658e-01 3.060678392648696899e-02 -1.550844963639974594e-02 -6.232569739222526550e-02 8.216560631990432739e-02 -1.280438601970672607e-01 8.452941663563251495e-03 7.096634246408939362e-03 1.674464493989944458e-01 1.429686695337295532e-01 1.829217225313186646e-01 -1.589218080043792725e-01 -6.624849885702133179e-02 -4.826350137591362000e-02 2.714714705944061279e-01 3.398350477218627930e-01 9.246589988470077515e-02 2.864766418933868408e-01 3.911818265914916992e-01 5.397940054535865784e-02 5.065881088376045227e-02 -1.832596026360988617e-02 1.556549072265625000e-01 6.351997610181570053e-03 -2.438334077596664429e-01 -1.252178400754928589e-01 -1.230602785944938660e-01 3.020850718021392822e-01 1.431591808795928955e-01 2.977425754070281982e-01 4.479113221168518066e-02
-6.527787540107965469e-03 -3.434072062373161316e-02 1.744342297315597534e-01 -2.987442910671234131e-01 -3.796968460083007812e-01 4.437470436096191406e-02 8.263324201107025146e-02 -8.092545717954635620e-02 1.311360448598861694e-01 2.047504782676696777e-01 1.375439167022705078e-01 2.232159823179244995e-01 -2.570610940456390381e-01 1.807457953691482544e-01 -1.073338538408279419e-01 1.482091844081878662e-01 -6.462205201387405396e-02 -8.824317157268524170e-02 3.891074955463409424e-01 1.135219354182481766e-02 1.191766560077667236e-01 1.816704720258712769e-01 1.759041398763656616e-01 1.464071422815322876e-01 2.736510150134563446e-02 -1.893853694200515747e-01 -1.805558949708938599e-01 5.409828200936317444e-02 8.240498602390289307e-03 -9.255048632621765137e-02 2.798913419246673584e-01 1.931097954511642456e-01
-3.120177090167999268e-01 -2.524060606956481934e-01 1.697796881198883057e-01 -3.223308324813842773e-01 -3.466476127505302429e-02 -1.545353978872299194e-01 1.588927209377288818e-01 -2.177774906158447266e-02 -5.006130784749984741e-02 -1.470890641212463379e-01 -2.232092916965484619e-01 -1.730740368366241455e-01 -1.112359017133712769e-01 -4.587980452924966812e-03 8.119287341833114624e-02 6.109673902392387390e-02 -6.523026525974273682e-02 3.690419718623161316e-03 4.433529675006866455e-01 4.402142018079757690e-02 1.800567656755447388e-02 2.927670814096927643e-02 -9.611215442419052124e-02 3.015117943286895752e-01 5.467705428600311279e-02 -5.792024731636047363e-02 -3.004415035247802734e-01 8.575115352869033813e-02 2.958033978939056396e-01 2.158795110881328583e-02 -7.951010018587112427e-03 1.807866990566253662e-01
-2.428866624832153320e-01 -2.037019878625869751e-01 -1.044036969542503357e-01 -1.295161098241806030e-01 1.276630908250808716e-02 8.002232015132904053e-02 6.265418231487274170e-02 1.045989394187927246e-01 -4.089717566967010498e-02 2.502188552170991898e-03 -3.359422385692596436e-01 4.452500864863395691e-02 1.799568682909011841e-01 -2.237784117460250854e-01 2.984181046485900879e-02 2.783060371875762939e-01 -1.861214488744735718e-01 -7.444732636213302612e-02 2.582667768001556396e-01 2.810906469821929932e-01 7.511728256940841675e-02 3.170849382877349854e-02 -1.402605772018432617e-01 1.263882815837860107e-01 -8.302229642868041992e-02 -1.850539445877075195e-01 -3.703743219375610352e-01 4.836111795157194138e-03 1.554066091775894165e-01 -3.173447847366333008e-01 1.480890661478042603e-01 1.405693292617797852e-01
-1.053268611431121826e-01 -2.340261638164520264e-01 6.544426828622817993e-02 -1.803120672702789307e-01 -2.595321238040924072e-01 -2.351041436195373535e-01 -6.268684566020965576e-02 5.501031130552291870e-02 -1.243803650140762329e-02 1.812215149402618408e-01 -6.790284067392349243e-02 1.430826075375080109e-02 4.183933138847351074e-02 -9.886270016431808472e-02 5.595980957150459290e-02 2.441952675580978394e-01 -6.339500844478607178e-02 7.651950418949127197e-02 9.079611301422119141e-02 2.120374739170074463e-01 1.659830510616302490e-01 -8.630270138382911682e-03 -4.607796370983123779e-01 -1.744358390569686890e-01 1.458844989538192749e-01 7.330895215272903442e-02 -4.359929561614990234e-01 1.126768533140420914e-02 1.869020313024520874e-01 -1.262234300374984741e-01 1.824911236763000488e-01 -1.454914808273315430e-01
-2.559530138969421387e-01 -1.651361286640167236e-01 6.114121153950691223e-02 -1.079538017511367798e-01 4.608340188860893250e-02 -1.483607292175292969e-01 1.216634660959243774e-01 2.731950953602790833e-02 1.307542319409549236e-03 -2.038929797708988190e-02 -4.076699912548065186e-01 -1.470879912376403809e-01 -2.180243609473109245e-03 -3.456756472587585449e-01 1.938582509756088257e-01 2.459099739789962769e-01 -1.039025955833494663e-03 1.657101660966873169e-01 2.553548812866210938e-01 -1.103719994425773621e-01 2.936655879020690918e-01 2.274531722068786621e-01 2.403710968792438507e-02 1.989042311906814575e-01 8.763029426336288452e-02 -1.351044923067092896e-01 -2.104600518941879272e-01 -5.133428797125816345e-02 8.842174708843231201e-02 -2.184322923421859741e-01 1.819382756948471069e-01 4.346060752868652344e-02
-1.576093882322311401e-01 -1.498999893665313721e-01 7.771237939596176147e-02 3.289956599473953247e-02 -1.105956733226776123e-01 1.472133249044418335e-01 2.353611402213573456e-02 -4.855360463261604309e-02 3.408230096101760864e-02 1.123642101883888245e-01 -1.626173704862594604e-01 2.983833253383636475e-01 -4.505202919244766235e-02 -2.310742437839508057e-01 1.024519801139831543e-01 5.781671032309532166e-03 7.146593183279037476e-02 1.811759173870086670e-01 4.144302010536193848e-01 2.864603698253631592e-02 3.005614578723907471e-01 -1.024553403258323669e-01 -1.722862012684345245e-02 -3.450948894023895264e-01 -3.934266567230224609e-01 8.460243046283721924e-02 -2.161287963390350342e-01 4.103502258658409119e-02 -3.200526349246501923e-03 1.836764626204967499e-02 2.652908265590667725e-01 -4.174948483705520630e-02
-5.145016312599182129e-02 -2.298343330621719360e-01 -1.061942800879478455e-01 -2.110352963209152222e-01 -2.702988982200622559e-01 -8.311341516673564911e-03 2.506836056709289551e-01 1.472025960683822632e-01 7.291413843631744385e-02 8.783543109893798828e-02 -2.607895731925964355e-01 1.060880720615386963e-01 2.355049178004264832e-02 -3.213198184967041016e-01 2.504733391106128693e-02 1.221681013703346252e-01 2.795486524701118469e-02 1.038232594728469849e-01 2.527510225772857666e-01 1.688499003648757935e-02 1.969838440418243408e-01 1.260734796524047852e-01 -1.145853195339441299e-02 -8.236570656299591064e-02 7.807222753763198853e-02 -9.482339769601821899e-02 -2.551091909408569336e-01 1.483187675476074219e-01 2.154129743576049805e-01 -4.301032721996307373e-01 2.114583998918533325e-01 6.172532215714454651e-02
-2.336264550685882568e-01 -1.128277033567428589e-01 -1.082031577825546265e-01 -1.906626075506210327e-01 -1.029097363352775574e-01 1.246265135705471039e-02 3.243077397346496582e-01 6.930942088365554810e-02 7.226929813623428345e-02 1.927501149475574493e-02 -3.049506247043609619e-01 8.484000712633132935e-02 -1.235062852501869202e-01 -3.867740929126739502e-01 1.244285330176353455e-01 1.997799426317214966e-01 1.670677587389945984e-02 1.916520744562149048e-01 4.346080422401428223e-01 -2.893930487334728241e-02 2.035184949636459351e-01 3.138149529695510864e-02 -1.023095026612281799e-01 -4.314672946929931641e-02 2.990081161260604858e-02 2.838629297912120819e-02 -1.462709754705429077e-01 2.289631962776184082e-02 1.058271378278732300e-01 -2.766084074974060059e-01 2.109442651271820068e-01 -2.409818954765796661e-02
-3.932918980717658997e-02 -3.539160266518592834e-02 4.858664423227310181e-02 6.531677395105361938e-02 -2.145080268383026123e-01 1.462164819240570068e-01 -2.645483240485191345e-02 -5.128797143697738647e-02 9.163777530193328857e-02 -2.079399228096008301e-01 -1.425970792770385742e-01 3.785131573677062988e-01 -2.437840253114700317e-01 -4.666285589337348938e-02 6.688170135021209717e-02 1.256341338157653809e-01 4.815490171313285828e-02 -1.095080375671386719e-01 3.096017837524414062e-01 5.930144339799880981e-02 1.818060278892517090e-01 1.720140427350997925e-01 -2.483364939689636230e-01 3.300394117832183838e-01 -5.680825561285018921e-02 -1.788301020860671997e-01 -3.364774882793426514e-01 2.537942528724670410e-01 1.148624718189239502e-01 -1.920812726020812988e-01 -1.463427022099494934e-02 1.126231923699378967e-01
-3.243456780910491943e-01 -1.537638753652572632e-01 -7.622319459915161133e-02 -8.856058865785598755e-02 -7.862886786460876465e-02 -2.430168390274047852e-01 3.091042339801788330e-01 -7.538850419223308563e-03 -5.219125375151634216e-02 1.628080755472183228e-01 -4.056104421615600586e-01 5.253523215651512146e-02 -1.043436825275421143e-01 -1.942795515060424805e-01 1.222883164882659912e-01 2.755054831504821777e-01 -1.956467926502227783e-01 3.688643872737884521e-02 2.333411872386932373e-01 -1.317017972469329834e-01 1.402617841958999634e-01 1.765129417181015015e-01 -2.092029154300689697e-01 -1.951384693384170532e-01 7.148076593875885010e-02 -2.711346559226512909e-02 -2.555990815162658691e-01 -1.217737272381782532e-01 3.072167374193668365e-02 -3.282290697097778320e-02 6.270554661750793457e-02 1.568355113267898560e-01
-5.229022502899169922e-01 -1.717865020036697388e-01 2.751886844635009766e-01 9.165941178798675537e-02 1.673181205987930298e-01 -1.674149781465530396e-01 1.239207983016967773e-01 -7.406219094991683960e-02 1.117477845400571823e-02 4.419710114598274231e-02 -2.508365809917449951e-01 2.008190155029296875e-01 2.910931035876274109e-02 9.980596601963043213e-02 -1.025442406535148621e-01 8.200693875551223755e-02 -1.119473949074745178e-01 -2.044965513050556183e-03 1.133326292037963867e-01 1.635967046022415161e-01 -1.015264987945556641e-01 6.420446187257766724e-02 7.977923750877380371e-02 -1.279126703739166260e-01 8.634525537490844727e-02 -3.031367063522338867e-01 -2.451175302267074585e-01 4.617950320243835449e-02 1.470570713281631470e-01 9.837462007999420166e-02 7.821653783321380615e-02 -3.382435739040374756e-01
-1.738718152046203613e-01 1.696820408105850220e-01 5.687016621232032776e-02 -7.305951416492462158e-02 -2.029458433389663696e-01 7.715287059545516968e-02 -2.402056567370891571e-02 4.180435091257095337e-02 -1.390674859285354614e-01 -6.968955695629119873e-02 2.133745234459638596e-03 -6.924948841333389282e-02 -2.456977516412734985e-01 3.454783260822296143e-01 2.593266367912292480e-01 2.833822965621948242e-01 2.503895461559295654e-01 9.658776968717575073e-02 1.388614475727081299e-01 -6.226985529065132141e-02 2.619598209857940674e-01 6.568323820829391479e-02 -1.312715411186218262e-01 -1.406042873859405518e-01 -5.682178959250450134e-02 -2.454490959644317627e-01 -3.548018634319305420e-01 -1.659522652626037598e-01 -1.617898792028427124e-01 -4.844749346375465393e-02 2.114971429109573364e-01 1.771717667579650879e-01
2.609922550618648529e-03 2.207799553871154785e-01 1.208175718784332275e-02 6.473395973443984985e-02 -1.677040457725524902e-01 -1.313553750514984131e-01 2.362848445773124695e-02 -4.612194839864969254e-03 -1.436270177364349365e-01 -1.626099348068237305e-01 -1.173963546752929688e-01 2.091082483530044556e-01 4.976350814104080200e-02 -3.413118124008178711e-01 2.180362045764923096e-01 1.581018120050430298e-01 7.937967777252197266e-03 -1.778839975595474243e-01 2.059088945388793945e-01 1.465706527233123779e-01 -2.096276544034481049e-02 9.847275912761688232e-02 2.754876315593719482e-01 1.560584902763366699e-01 5.544125288724899292e-02 -4.171212017536163330e-01 -3.388061821460723877e-01 5.967245623469352722e-02 -2.862602844834327698e-02 1.216227114200592041e-01 2.921976149082183838e-01 -4.992946237325668335e-02
-1.180082038044929504e-01 2.617142908275127411e-02 -8.706023544073104858e-02 -9.830808639526367188e-02 -1.337924040853977203e-02 -2.698324024677276611e-01 1.316340267658233643e-01 -7.750342041254043579e-02 1.070066988468170166e-01 1.066620722413063049e-01 -1.162995696067810059e-01 1.639706790447235107e-01 -1.656274497509002686e-01 -8.647262305021286011e-02 -4.899888113141059875e-02 2.831412255764007568e-01 -9.046328067779541016e-02 2.757976017892360687e-02 2.223520725965499878e-01 2.647361159324645996e-02 2.066864222288131714e-01 2.922874987125396729e-01 -3.339207768440246582e-01 -3.915899991989135742e-01 1.348122656345367432e-01 1.622484438121318817e-02 -4.274562597274780273e-01 -2.605989947915077209e-02 1.026483923196792603e-01 -4.529842734336853027e-02 1.063628494739532471e-01 -1.152546107769012451e-01
-1.931431889533996582e-01 1.113967522978782654e-01 6.292060762643814087e-02 -3.038492798805236816e-01 -8.248999714851379395e-02 2.985545396804809570e-01 8.533540368080139160e-02 2.410525828599929810e-02 1.411484777927398682e-01 -2.600696980953216553e-01 -1.403235346078872681e-01 9.801132977008819580e-02 -1.521573662757873535e-01 3.405125439167022705e-01 4.741232469677925110e-02 1.006077602505683899e-01 -2.407905878499150276e-03 4.934837669134140015e-02 3.948994874954223633e-01 -1.339775919914245605e-01 3.508730828762054443e-01 1.604815125465393066e-01 -1.878650486469268799e-01 -3.147106990218162537e-02 7.733511924743652344e-02 -9.096767008304595947e-02 -1.408889740705490112e-01 6.207650899887084961e-02 -1.255202013999223709e-02 -2.251910567283630371e-01 1.762290894985198975e-01 -2.242895402014255524e-02
-3.187349736690521240e-01 -2.467502802610397339e-01 -8.708309382200241089e-02 -1.343959718942642212e-01 -2.364824265241622925e-01 -2.419721931219100952e-01 3.680104389786720276e-03 9.765781462192535400e-03 1.323196589946746826e-01 2.699338197708129883e-01 -2.544999495148658752e-02 -5.629623681306838989e-02 4.119870439171791077e-02 3.898151218891143799e-02 1.459779441356658936e-01 1.468375921249389648e-01 -4.782038927078247070e-02 3.358485400676727295e-01 7.329875230789184570e-02 3.168865223415195942e-04 9.525118768215179443e-02 1.333630830049514771e-01 -9.074912220239639282e-02 -2.021520882844924927e-01 -2.115279138088226318e-01 -4.309300184249877930e-01 -9.534765034914016724e-02 -5.764016136527061462e-02 3.324094787240028381e-02 -1.330976188182830811e-01 3.144961595535278320e-01 4.067891277372837067e-03
-2.490048408508300781e-01 -1.195462495088577271e-01 2.612572610378265381e-01 -1.360191106796264648e-01 -1.260035932064056396e-01 -1.255159378051757812e-01 2.707129716873168945e-02 8.047839254140853882e-02 9.761522710323333740e-02 2.083832472562789917e-01 -5.451607704162597656e-02 2.128690332174301147e-01 -2.236024290323257446e-01 2.478390932083129883e-01 -4.387246910482645035e-03 1.978495270013809204e-01 1.041235104203224182e-01 -1.434611976146697998e-01 3.727507591247558594e-01 -4.697405174374580383e-02 -3.551599010825157166e-02 1.924483776092529297e-01 2.308367788791656494e-01 -1.919304777402430773e-04 1.227638199925422668e-01 -2.145061790943145752e-01 -1.371470242738723755e-01 -9.685207903385162354e-02 -1.047530546784400940e-01 1.870358586311340332e-01 3.743632435798645020e-01 -8.216674625873565674e-02
-1.548887640237808228e-01 1.710998564958572388e-01 1.096660047769546509e-01 -1.665268540382385254e-01 -3.434737622737884521e-01 -3.618260845541954041e-02 -5.027978867292404175e-02 -2.652236521244049072e-01 1.068691238760948181e-01 -2.093303576111793518e-02 -1.093629300594329834e-01 1.405689269304275513e-01 -3.043554425239562988e-01 2.330550849437713623e-01 1.814478933811187744e-01 1.794024109840393066e-01 -9.317237883806228638e-02 2.852452918887138367e-02 3.267802596092224121e-01 -1.840434968471527100e-02 2.289375811815261841e-01 3.102811574935913086e-01 1.552340760827064514e-02 9.600064158439636230e-02 -2.173876576125621796e-02 1.088230833411216736e-01 -1.698958128690719604e-01 2.544138580560684204e-02 -3.581411391496658325e-02 -2.510109543800354004e-01 -1.720575690269470215e-01 -2.206907272338867188e-01
-2.126213759183883667e-01 -1.651677340269088745e-01 1.779468357563018799e-01 -1.214373707771301270e-01 -2.295985072851181030e-01 -1.292125880718231201e-01 2.642337791621685028e-02 7.804378867149353027e-02 -7.490631192922592163e-02 2.569659054279327393e-01 -4.126888513565063477e-02 1.895783990621566772e-01 -8.592463098466396332e-03 1.536477357149124146e-01 1.080581322312355042e-01 2.417231649160385132e-01 4.128320608288049698e-03 2.184934273827821016e-04 2.090962976217269897e-01 2.138710618019104004e-01 -8.137459307909011841e-02 -1.540764719247817993e-01 -4.318666458129882812e-02 9.537769109010696411e-02 -1.418921947479248047e-01 -1.293260138481855392e-02 -3.944610655307769775e-01 -2.636854648590087891e-01 9.093067049980163574e-02 -1.584435552358627319e-01 9.695029258728027344e-02 4.275755882263183594e-01
-6.546346843242645264e-02 2.190424129366874695e-02 1.728435456752777100e-01 -8.604107052087783813e-02 -1.462091356515884399e-01 -2.058207243680953979e-01 -4.052257165312767029e-02 7.413679361343383789e-02 -1.126074194908142090e-01 1.853214651346206665e-01 -1.829989552497863770e-01 -1.070638671517372131e-01 4.506085440516471863e-02 2.565259933471679688e-01 -4.310266673564910889e-02 -5.776149407029151917e-02 1.870501637458801270e-01 -1.853009015321731567e-01 4.669195413589477539e-01 2.152748852968215942e-01 1.317851841449737549e-01 3.350791633129119873e-01 2.795434370636940002e-02 7.806564867496490479e-02 1.494204103946685791e-01 -1.481793969869613647e-01 -3.616010248661041260e-01 1.763198822736740112e-01 -1.716580986976623535e-01 -1.244304552674293518e-01 1.254501007497310638e-02 -2.522402815520763397e-02
-1.609263122081756592e-01 4.540979117155075073e-02 8.341822773218154907e-02 -8.687514066696166992e-02 -3.255911767482757568e-01 -2.900546789169311523e-01 1.459462493658065796e-01 -4.872005805373191833e-02 -2.683418691158294678e-01 -6.643099337816238403e-02 4.739984124898910522e-02 1.721909791231155396e-01 -2.084341496229171753e-01 6.967542320489883423e-02 1.526343524456024170e-01 -1.397668421268463135e-01 1.632779538631439209e-01 2.816898226737976074e-01 4.072661697864532471e-01 9.141584485769271851e-02 -1.100694946944713593e-02 1.803392358124256134e-02 -3.417659550905227661e-02 6.613291054964065552e-02 -1.137919202446937561e-01 -2.346791177988052368e-01 -1.138923689723014832e-01 -1.105880811810493469e-01 1.499429196119308472e-01 -3.337799608707427979e-01 4.371035099029541016e-02 -1.703676134347915649e-01
-3.180357217788696289e-01 -4.000020399689674377e-02 1.917811632156372070e-01 1.860018670558929443e-01 1.014454290270805359e-01 7.416202127933502197e-02 -8.444885164499282837e-02 -1.651526056230068207e-02 -6.654640287160873413e-02 -2.918274514377117157e-02 -1.126791611313819885e-01 -8.682586252689361572e-02 1.427847445011138916e-01 -2.428420931100845337e-01 3.315909206867218018e-01 2.020726054906845093e-01 -1.082070618867874146e-01 8.662471920251846313e-02 3.706250786781311035e-01 -1.319323033094406128e-01 4.203935153782367706e-03 -4.096949845552444458e-02 5.401265621185302734e-02 -1.249395757913589478e-01 -2.762351334095001221e-01 -2.249015718698501587e-01 -3.314553201198577881e-01 1.182346940040588379e-01 1.672881888225674629e-03 -8.081750944256782532e-03 2.853811085224151611e-01 1.434429585933685303e-01
-3.421504497528076172e-01 1.407345682382583618e-01 1.176271140575408936e-01 -1.789485067129135132e-01 1.157650277018547058e-01 1.652827411890029907e-01 -1.081727668642997742e-01 2.228512912988662720e-01 -6.646328419446945190e-02 -4.222876206040382385e-02 -1.647071838378906250e-01 7.345294952392578125e-02 -5.128166079521179199e-02 1.565044373273849487e-02 2.203042954206466675e-01 2.404786944389343262e-01 9.573501348495483398e-02 2.249018549919128418e-01 -4.080176353454589844e-03 4.406739026308059692e-02 -1.243288293480873108e-01 -1.348521560430526733e-01 -1.641989350318908691e-01 1.579678803682327271e-01 7.713451981544494629e-03 -4.684552550315856934e-01 -2.676560580730438232e-01 1.123155653476715088e-01 8.963745087385177612e-02 -3.881322592496871948e-02 2.458935976028442383e-01 -2.149159461259841919e-01
-3.509059250354766846e-01 -1.346393674612045288e-01 2.441622912883758545e-01 -2.600094974040985107e-01 -2.728282511234283447e-01 1.537699699401855469e-01 9.460098296403884888e-02 -6.543405354022979736e-02 -1.928208470344543457e-01 2.050357908010482788e-01 -1.588667482137680054e-01 -1.969951540231704712e-01 -6.897544115781784058e-02 5.867548659443855286e-02 -3.221914544701576233e-02 3.114695660769939423e-02 -2.828605771064758301e-01 9.745904803276062012e-02 3.125148117542266846e-01 1.374810636043548584e-01 -1.779100298881530762e-01 6.599590182304382324e-02 -2.645306475460529327e-02 1.895768046379089355e-01 7.806363701820373535e-02 -8.884811401367187500e-02 -3.189768195152282715e-01 1.576238721609115601e-01 -2.642407640814781189e-02 1.459486335515975952e-01 -1.493496354669332504e-02 1.587716042995452881e-01
-4.937808811664581299e-01 2.066466212272644043e-02 2.955340966582298279e-02 -1.692024469375610352e-01 -1.441570930182933807e-02 2.525182068347930908e-01 1.425919532775878906e-01 2.972212061285972595e-02 -2.033869177103042603e-01 4.249908775091171265e-02 -2.899534702301025391e-01 -6.828013062477111816e-02 1.434537917375564575e-01 -2.246829569339752197e-01 2.706601917743682861e-01 3.981776535511016846e-02 -2.948166429996490479e-02 -7.957096397876739502e-02 1.395836174488067627e-01 1.596936434507369995e-01 8.011215180158615112e-02 8.235191553831100464e-02 -2.863185107707977295e-02 1.623090058565139771e-01 -1.437655538320541382e-01 -2.504327595233917236e-01 -2.446990460157394409e-01 3.262344002723693848e-02 -2.806136198341846466e-02 -1.178338155150413513e-01 3.154141604900360107e-01 1.105194985866546631e-01
-1.216829046607017517e-01 1.578409671783447266e-01 2.284002155065536499e-01 1.975851804018020630e-01 -2.389951795339584351e-01 2.508489601314067841e-02 -5.303202942013740540e-02 9.367854893207550049e-02 -6.794479489326477051e-02 2.124269157648086548e-01 1.433287858963012695e-01 2.007693946361541748e-01 2.549075782299041748e-01 -1.264868825674057007e-01 1.796594709157943726e-01 2.830739021301269531e-01 -1.820109486579895020e-01 1.599917858839035034e-01 4.342842698097229004e-01 2.400067448616027832e-02 1.721530966460704803e-02 2.335885018110275269e-01 1.452369093894958496e-01 2.615351043641567230e-02 -3.644765168428421021e-02 -1.347186863422393799e-01 -4.006936401128768921e-02 -1.023363247513771057e-01 3.526618182659149170e-01 7.044964283704757690e-02 1.016234979033470154e-01 -4.610022006090730429e-04
-4.794588387012481689e-01 1.702407151460647583e-01 2.342422157526016235e-01 -1.509846448898315430e-01 -9.379258751869201660e-02 1.611026674509048462e-01 -3.411549925804138184e-01 -3.048073053359985352e-01 2.387535199522972107e-02 1.455543637275695801e-01 -2.276847660541534424e-01 -1.065417304635047913e-01 -2.236134856939315796e-01 1.143842786550521851e-01 -4.547724872827529907e-02 4.213141277432441711e-02 -1.032063290476799011e-01 -1.266411542892456055e-01 2.707011401653289795e-01 1.490761432796716690e-02 1.239581033587455750e-02 7.546850293874740601e-02 -3.620181977748870850e-02 1.649057120084762573e-02 -3.403242677450180054e-02 -4.795059561729431152e-02 -7.782988995313644409e-02 1.520731896162033081e-01 -4.828079417347908020e-02 -2.493354678153991699e-01 1.621541678905487061e-01 -1.910282820463180542e-01
-3.735126554965972900e-01 -1.326370090246200562e-01 1.906035095453262329e-01 -2.496901154518127441e-01 -1.018228903412818909e-01 1.924765408039093018e-01 9.692450612783432007e-02 1.160865370184183121e-02 -1.133845597505569458e-01 2.615501284599304199e-01 2.487383969128131866e-02 -8.085125684738159180e-02 -2.560864090919494629e-01 1.029350459575653076e-01 1.165317073464393616e-01 7.366281002759933472e-02 -9.129305928945541382e-02 2.513034641742706299e-01 4.911396801471710205e-01 -6.256664544343948364e-02 -5.313238129019737244e-02 -2.313269302248954773e-02 -6.546422094106674194e-02 1.271890550851821899e-01 1.787112206220626831e-01 -2.999212592840194702e-02 -6.635861098766326904e-02 2.048838287591934204e-01 -1.121987625956535339e-01 -4.550277069211006165e-02 1.235671862959861755e-01 2.325666993856430054e-01
9.285819716751575470e-03 -4.296068251132965088e-01 -7.654315233230590820e-02 -1.996573507785797119e-01 -2.159066349267959595e-01 1.432069838047027588e-01 1.179225221276283264e-01 1.827034354209899902e-01 -1.381284743547439575e-01 2.513700425624847412e-01 -1.428744494915008545e-01 -3.505794331431388855e-02 -5.879369378089904785e-02 -1.084523275494575500e-01 -1.501200068742036819e-02 1.531077623367309570e-01 1.655504852533340454e-02 1.851277053356170654e-01 1.218339800834655762e-01 -7.251465320587158203e-02 2.700188457965850830e-01 1.477110236883163452e-01 8.191089332103729248e-02 -4.525940492749214172e-02 -6.176146864891052246e-02 -2.259850353002548218e-01 -3.543037176132202148e-01 1.864505261182785034e-01 -6.533895432949066162e-02 -3.414933979511260986e-01 1.278784126043319702e-01 4.326639324426651001e-02
-4.855158179998397827e-02 -1.020486205816268921e-01 2.555035613477230072e-02 -5.639205500483512878e-02 -4.388356953859329224e-02 -1.616502255201339722e-01 -2.298653684556484222e-02 -1.166296973824501038e-01 1.369318217039108276e-01 -5.700185522437095642e-02 1.091040596365928650e-01 3.250861167907714844e-01 -4.386726766824722290e-02 -9.123849868774414062e-02 1.506032496690750122e-01 1.070675700902938843e-01 -9.121790528297424316e-03 1.233406290411949158e-01 2.742938101291656494e-01 2.818813025951385498e-01 2.222416102886199951e-01 2.771374881267547607e-01 -2.434746026992797852e-01 -9.241656213998794556e-02 -1.282982975244522095e-01 -1.153093203902244568e-01 -4.112074077129364014e-01 1.788363754749298096e-01 5.210234597325325012e-02 -3.890940546989440918e-01 3.910380601882934570e-02 8.218582719564437866e-02
-1.991765350103378296e-01 -1.042598038911819458e-01 2.302488535642623901e-01 9.652099758386611938e-02 2.419427484273910522e-01 4.515788704156875610e-02 5.362920835614204407e-02 -7.292567938566207886e-02 -1.132251396775245667e-01 8.452617377042770386e-02 -1.018366664648056030e-01 2.508203685283660889e-01 -1.889908611774444580e-01 3.652575612068176270e-01 -1.745634153485298157e-02 -1.080444827675819397e-01 -6.390397250652313232e-02 -1.585915386676788330e-01 3.980640470981597900e-01 3.168107867240905762e-01 2.278522402048110962e-01 2.157231271266937256e-01 -9.619481861591339111e-03 1.900719106197357178e-01 1.268944423645734787e-02 -1.059912890195846558e-01 -1.294956058263778687e-01 3.946866095066070557e-02 2.177083492279052734e-01 -8.436977118253707886e-02 1.545591950416564941e-01 1.146519929170608521e-01
-2.176616489887237549e-01 1.400871574878692627e-01 1.919348239898681641e-01 -6.227836012840270996e-02 1.018727719783782959e-01 1.390211582183837891e-01 2.067297995090484619e-01 3.175973519682884216e-02 -1.468287855386734009e-01 -1.008262634277343750e-01 4.881707951426506042e-02 -8.747631311416625977e-02 -2.839724719524383545e-01 3.204595148563385010e-01 3.198824077844619751e-02 2.946639955043792725e-01 2.606482058763504028e-02 2.543587386608123779e-01 3.018286824226379395e-01 -1.080309674143791199e-01 3.001859486103057861e-01 1.318515837192535400e-01 -9.007394313812255859e-02 -3.202593699097633362e-02 6.216912344098091125e-02 -3.190172016620635986e-01 -1.421550512313842773e-01 -6.479306519031524658e-02 -7.119272835552692413e-03 1.822010613977909088e-02 2.312663495540618896e-01 1.928516179323196411e-01
-6.181216449476778507e-04 -6.628050655126571655e-02 -1.225754544138908386e-01 3.065117448568344116e-02 -1.338772624731063843e-01 -1.403372138738632202e-01 4.990218579769134521e-02 1.590640470385551453e-02 5.968157574534416199e-02 1.303461343050003052e-01 9.845591336488723755e-02 3.734491169452667236e-01 -5.580188706517219543e-02 -5.948380753397941589e-02 1.651558429002761841e-01 1.161371469497680664e-01 -2.614396512508392334e-01 2.033819258213043213e-01 1.812050789594650269e-01 3.115507662296295166e-01 1.272457540035247803e-01 1.824544966220855713e-01 -1.624091565608978271e-01 -1.276126354932785034e-01 -1.346687525510787964e-01 -1.516522169113159180e-01 -4.221453368663787842e-01 6.557475775480270386e-02 -6.883081048727035522e-02 -3.425630629062652588e-01 1.260439902544021606e-01 1.696560978889465332e-01
-4.191470742225646973e-01 1.007228940725326538e-01 7.732691615819931030e-02 -5.968423187732696533e-02 8.194410242140293121e-03 1.302424967288970947e-01 -1.101157516241073608e-01 1.218032315373420715e-01 -7.692935317754745483e-02 4.054336249828338623e-02 -2.425417304039001465e-01 9.386914223432540894e-02 -4.206338524818420410e-02 -2.906739115715026855e-01 1.868662685155868530e-01 1.465079486370086670e-01 -5.442667379975318909e-02 -2.754152417182922363e-01 2.545426785945892334e-01 1.212840676307678223e-01 3.407902643084526062e-02 -1.117217615246772766e-01 -5.276519805192947388e-03 -7.480288296937942505e-02 -3.133916556835174561e-01 -2.734064161777496338e-01 -3.085787594318389893e-01 6.758154928684234619e-02 7.823151350021362305e-02 -2.697373554110527039e-02 2.758338451385498047e-01 9.758857637643814087e-02
5.306691396981477737e-03 1.245403289794921875e-01 4.011785238981246948e-02 -5.446054041385650635e-02 -2.991398097947239876e-03 3.303524479269981384e-02 -1.040422990918159485e-01 2.272346466779708862e-01 -1.789676770567893982e-02 2.775503396987915039e-01 -3.829114511609077454e-02 1.000671312212944031e-01 -1.683736890554428101e-01 -2.389861196279525757e-01 1.266652345657348633e-01 4.886690378189086914e-01 -3.534738719463348389e-02 2.753708958625793457e-01 1.455771327018737793e-01 2.175317257642745972e-01 -1.002939343452453613e-01 9.974476695060729980e-02 -2.592355608940124512e-01 -1.175661757588386536e-02 -1.231277585029602051e-01 -1.731142401695251465e-01 -3.293884694576263428e-01 -6.090639531612396240e-02 2.636718153953552246e-01 -1.162680089473724365e-01 1.145430654287338257e-01 2.736036293208599091e-02
-7.744138687849044800e-02 1.342730224132537842e-01 4.564603790640830994e-02 -1.782144308090209961e-01 -2.634295523166656494e-01 8.490199595689773560e-02 9.934837371110916138e-02 1.000691801309585571e-01 -6.336174905300140381e-03 1.505767554044723511e-01 2.396661639213562012e-01 2.839936912059783936e-01 -1.223173215985298157e-01 1.484228670597076416e-01 2.638522982597351074e-01 2.884726226329803467e-01 9.630309045314788818e-02 -7.932091504335403442e-02 3.576829135417938232e-01 -1.590624451637268066e-02 -2.361403107643127441e-01 4.414664581418037415e-03 1.692685633897781372e-01 -4.988027270883321762e-03 4.120558127760887146e-02 -3.055187463760375977e-01 -2.786870002746582031e-01 1.279538311064243317e-02 1.205242276191711426e-01 -2.014652490615844727e-01 1.879152208566665649e-01 -5.916249379515647888e-02
-3.691327571868896484e-01 -9.785665571689605713e-02 2.481890767812728882e-01 1.282275915145874023e-01 -4.935371130704879761e-02 -4.276319593191146851e-02 -5.468234792351722717e-02 7.002405822277069092e-02 -4.284445568919181824e-02 1.441352665424346924e-01 -2.348873913288116455e-01 1.693147271871566772e-01 6.167592480778694153e-02 1.334076523780822754e-01 -2.711303234100341797e-01 1.063059642910957336e-01 -1.751703023910522461e-01 4.608890041708946228e-02 1.075515970587730408e-01 3.366874158382415771e-01 -7.948268949985504150e-02 1.410598028451204300e-02 2.861557602882385254e-01 -3.064806759357452393e-01 -4.205951467156410217e-02 -1.885885745286941528e-01 -1.204303503036499023e-01 1.572439074516296387e-01 8.498603850603103638e-02 3.749193996191024780e-02 3.406838774681091309e-01 -9.888566285371780396e-02
-4.446959495544433594e-02 2.881076373159885406e-02 -2.506111934781074524e-02 8.362828940153121948e-02 -4.859621822834014893e-01 -1.834199875593185425e-01 1.156099047511816025e-02 1.376768648624420166e-01 2.190445922315120697e-02 3.575068116188049316e-01 -1.727008372545242310e-01 1.080013364553451538e-01 -3.277845084667205811e-01 2.193514257669448853e-01 -1.311341524124145508e-01 9.235551208257675171e-02 7.764807902276515961e-03 2.199853956699371338e-02 4.287048876285552979e-01 3.451630100607872009e-02 2.193906344473361969e-02 8.799681067466735840e-02 -9.474140591919422150e-03 1.411243081092834473e-01 -2.964153513312339783e-02 -1.528827399015426636e-01 -9.481029212474822998e-02 2.235073596239089966e-01 2.950167097151279449e-02 1.066314876079559326e-01 2.006493210792541504e-01 -1.282604504376649857e-02
-2.335142940282821655e-01 -5.334819108247756958e-02 -6.593386828899383545e-02 -3.286849474534392357e-03 -4.833018034696578979e-02 -1.749987453222274780e-01 -1.858461648225784302e-01 -5.011849850416183472e-02 1.978773325681686401e-01 7.474387437105178833e-02 2.454380504786968231e-02 7.913594692945480347e-02 -1.928027532994747162e-02 6.843578815460205078e-02 1.413042843341827393e-01 -1.066965311765670776e-01 2.074502855539321899e-01 1.235735341906547546e-01 3.462797105312347412e-01 1.073244884610176086e-01 -2.124883830547332764e-01 4.504730924963951111e-02 2.757760286331176758e-01 -2.251563817262649536e-01 -2.726366817951202393e-01 -3.498871624469757080e-01 -2.352912724018096924e-01 -1.058794558048248291e-01 2.258366495370864868e-01 -1.970262825489044189e-01 2.514965236186981201e-01 -1.355679426342248917e-02
-3.532071039080619812e-02 -4.362864494323730469e-01 -9.414470195770263672e-02 -1.412313133478164673e-01 -1.552751362323760986e-01 -2.128979936242103577e-02 3.023641109466552734e-01 -2.536606974899768829e-02 5.728940293192863464e-02 1.711609587073326111e-02 -1.018982604146003723e-01 1.734600067138671875e-01 -5.085212364792823792e-02 -3.805729150772094727e-01 1.212196573615074158e-01 1.279787719249725342e-01 -1.445514708757400513e-01 1.099591851234436035e-01 2.765423059463500977e-01 6.469310820102691650e-02 1.568828523159027100e-01 6.982800364494323730e-02 -1.382152829319238663e-02 -1.445677578449249268e-01 1.381050348281860352e-01 -1.662942022085189819e-01 -3.017902374267578125e-01 1.125676110386848450e-01 1.004654094576835632e-01 -2.051108628511428833e-01 2.146175801753997803e-01 -1.658269017934799194e-01
-3.123750388622283936e-01 1.811800748109817505e-01 1.710299402475357056e-01 -3.774723038077354431e-02 1.776430010795593262e-01 -8.644207566976547241e-02 -4.523390904068946838e-02 9.613881260156631470e-02 8.963266760110855103e-02 8.357454091310501099e-02 -6.021011620759963989e-02 1.264650281518697739e-02 -2.510481774806976318e-01 -1.643753200769424438e-01 1.559314280748367310e-01 2.628020644187927246e-01 -2.502599060535430908e-01 1.040360629558563232e-01 8.241099119186401367e-02 7.318631559610366821e-02 2.391865998506546021e-01 4.680117592215538025e-02 1.215090230107307434e-01 -4.100102186203002930e-02 -2.769409120082855225e-01 -3.863702714443206787e-02 -4.695019721984863281e-01 8.067369461059570312e-02 -1.437679082155227661e-01 -1.475216262042522430e-02 -5.562243238091468811e-02 3.095421195030212402e-01
-2.323713153600692749e-01 -9.702105075120925903e-02 4.344705939292907715e-01 4.236543178558349609e-02 -3.195496201515197754e-01 -2.453910708427429199e-01 2.447925740852952003e-03 2.181780189275741577e-01 9.566570818424224854e-02 9.227123111486434937e-02 -1.945651918649673462e-01 3.882520794868469238e-01 -7.207120209932327271e-02 -7.566050440073013306e-02 -2.672352641820907593e-02 -2.155936807394027710e-01 -2.452802844345569611e-02 1.093855798244476318e-01 1.273128539323806763e-01 1.366952061653137207e-01 -1.155687794089317322e-01 9.057459235191345215e-02 -1.293804198503494263e-01 -1.990777552127838135e-01 -6.676783412694931030e-02 -1.698080003261566162e-01 -2.597538232803344727e-01 4.371193423867225647e-02 -1.385106742382049561e-01 -3.242011740803718567e-02 -1.018457561731338501e-01 -1.142078936100006104e-01
-1.390915364027023315e-01 -2.601093985140323639e-02 1.086087748408317566e-01 -8.214394003152847290e-02 -1.635451018810272217e-01 1.130412891507148743e-01 -9.062559157609939575e-02 -1.669757664203643799e-01 7.649116963148117065e-02 1.524247378110885620e-01 1.878911107778549194e-01 2.472145855426788330e-01 -2.936196327209472656e-01 9.231968224048614502e-02 7.957770675420761108e-02 3.903779089450836182e-01 9.245541691780090332e-02 -4.253624379634857178e-02 4.139277338981628418e-01 -1.889168173074722290e-01 -1.637753546237945557e-01 9.951419383287429810e-02 6.918269395828247070e-02 5.949077755212783813e-02 1.447921525686979294e-02 -2.177459001541137695e-01 -3.108179271221160889e-01 2.595982551574707031e-01 5.783996731042861938e-02 -1.610132753849029541e-01 9.614516748115420341e-04 5.934187769889831543e-02
-1.295995116233825684e-01 2.082287520170211792e-02 -7.824746519327163696e-02 -1.965974122285842896e-01 -1.494084298610687256e-02 -2.942539155483245850e-01 1.533375233411788940e-01 5.070847272872924805e-02 -1.771524548530578613e-02 4.683025553822517395e-02 -9.183438122272491455e-02 1.239036694169044495e-01 1.171313133090734482e-02 7.551435381174087524e-02 7.437798194587230682e-04 3.313449025154113770e-01 -1.706418246030807495e-01 -9.283962100744247437e-02 2.789739668369293213e-01 8.406089246273040771e-02 1.626812517642974854e-01 2.186892479658126831e-01 -3.949626386165618896e-01 -2.796230912208557129e-01 -1.589270122349262238e-02 2.866266854107379913e-02 -3.790590167045593262e-01 -7.719998061656951904e-02 6.444162875413894653e-02 -6.446480751037597656e-02 2.268255800008773804e-01 -2.039591968059539795e-01
-3.494873344898223877e-01 1.897543109953403473e-02 1.223026663064956665e-01 -5.006858333945274353e-02 -5.233631283044815063e-02 2.119307639077305794e-03 6.548871099948883057e-02 2.331664711236953735e-01 -6.637917459011077881e-02 -2.374396026134490967e-01 -1.143474355340003967e-01 9.297858923673629761e-02 -1.226653978228569031e-01 3.795078098773956299e-01 1.476143449544906616e-01 2.584356367588043213e-01 1.675983965396881104e-01 6.386122107505798340e-02 3.935197591781616211e-01 2.782348394393920898e-01 5.727514252066612244e-02 -3.535363078117370605e-02 -1.044966056942939758e-01 -1.945358067750930786e-01 4.661337286233901978e-02 -4.517291486263275146e-02 -6.962944567203521729e-02 2.381681054830551147e-01 -5.843801423907279968e-03 -1.763460338115692139e-01 2.151003032922744751e-01 8.694215863943099976e-02
-4.786847233772277832e-01 2.290112972259521484e-01 8.662561327219009399e-02 -6.934446096420288086e-02 -1.300299167633056641e-02 9.291502088308334351e-02 -3.403536509722471237e-03 9.504605829715728760e-02 -1.959374547004699707e-02 -7.679528743028640747e-02 -6.264281272888183594e-02 1.378977298736572266e-01 -1.553026735782623291e-01 8.996199071407318115e-02 2.765997648239135742e-01 8.744534850120544434e-02 1.092510521411895752e-01 2.779840826988220215e-01 4.479115083813667297e-02 2.709132432937622070e-01 -9.749336540699005127e-02 -8.217713981866836548e-02 -1.566331982612609863e-01 -9.873964637517929077e-02 2.055250406265258789e-01 -2.962150424718856812e-02 -3.205384612083435059e-01 8.257610350847244263e-02 4.025405645370483398e-01 -9.292273968458175659e-02 -4.163960460573434830e-03 6.435491144657135010e-02
-4.568291306495666504e-01 -1.136960312724113464e-01 4.390513300895690918e-01 -1.291314065456390381e-01 -1.727784723043441772e-01 -7.419968396425247192e-02 -1.196648776531219482e-01 -1.698387414216995239e-01 -1.004473567008972168e-01 4.740605130791664124e-02 -4.558430239558219910e-02 6.100953742861747742e-02 2.427747547626495361e-01 8.891922235488891602e-02 -2.121054381132125854e-01 -6.872875243425369263e-02 -8.621465414762496948e-02 2.265926450490951538e-01 1.534168422222137451e-01 3.533184155821800232e-02 1.627235859632492065e-01 -1.447696704417467117e-02 -6.356552243232727051e-02 -1.138992011547088623e-01 6.406728923320770264e-02 -2.502985596656799316e-01 -2.923808097839355469e-01 -1.746298819780349731e-01 6.153599917888641357e-02 1.446934044361114502e-01 1.400126963853836060e-01 3.733620792627334595e-02
-3.109602332115173340e-01 -3.299567848443984985e-02 1.030604094266891479e-01 -7.291109114885330200e-02 -1.276502907276153564e-01 -1.388618350028991699e-01 -2.621104568243026733e-02 -9.785036742687225342e-02 -4.369941726326942444e-02 2.128803879022598267e-01 3.000361658632755280e-02 -2.749269604682922363e-01 1.656726747751235962e-01 3.474258258938789368e-02 2.645397484302520752e-01 1.243739649653434753e-01 -4.165541380643844604e-02 -3.424811363220214844e-01 2.489162236452102661e-01 2.914308756589889526e-02 1.277837753295898438e-01 -2.664841525256633759e-02 2.827180027961730957e-01 7.657437771558761597e-02 -1.088331118226051331e-01 -2.488666772842407227e-01 -3.716112971305847168e-01 1.796377822756767273e-02 -3.914618119597434998e-02 5.940219387412071228e-02 3.041072785854339600e-01 -9.062653779983520508e-02
-1.532213836908340454e-01 1.619207859039306641e-01 8.548365533351898193e-02 1.681543141603469849e-01 -3.046083748340606689e-01 -1.901404112577438354e-01 -9.216959029436111450e-02 -2.263708561658859253e-01 -1.452228607377037406e-04 6.314259022474288940e-02 -5.866462364792823792e-02 3.720461428165435791e-01 -1.048090215772390366e-02 -1.279886960983276367e-01 5.510606989264488220e-02 1.075523439794778824e-02 -1.236161813139915466e-01 1.493366956710815430e-01 3.913300931453704834e-01 -2.390617504715919495e-02 8.408702909946441650e-02 3.421303927898406982e-01 1.625507920980453491e-01 2.702325582504272461e-01 -1.590462028980255127e-01 -1.565499156713485718e-01 3.134272759780287743e-03 -7.688313489779829979e-04 -2.094782888889312744e-01 -1.703466922044754028e-01 1.426069438457489014e-01 -5.135567113757133484e-02
-2.313856184482574463e-01 -1.947239786386489868e-01 1.774136126041412354e-01 -1.407780051231384277e-01 -2.174395322799682617e-01 -2.190754264593124390e-01 2.230919152498245239e-02 1.685011833906173706e-01 -1.800835132598876953e-01 -8.249139040708541870e-02 -1.534532010555267334e-01 9.773880988359451294e-02 2.516435645520687103e-02 -3.788298070430755615e-01 -2.340988069772720337e-02 2.013295888900756836e-01 -6.588261574506759644e-02 -9.793090820312500000e-02 1.899080425500869751e-01 -9.074202924966812134e-02 5.482830852270126343e-02 8.378958445973694324e-04 -2.353736162185668945e-01 -8.985984325408935547e-02 -4.402762278914451599e-02 6.677792221307754517e-02 -4.720245897769927979e-01 -7.237474620342254639e-02 4.929875954985618591e-02 -2.178566902875900269e-01 2.558036148548126221e-01 -3.224175795912742615e-02
-4.010998606681823730e-01 6.296072155237197876e-02 9.928365238010883331e-03 -2.715882612392306328e-03 -7.885353267192840576e-02 -9.747808799147605896e-03 2.478925436735153198e-01 1.920947730541229248e-01 -4.076119884848594666e-02 -1.091650873422622681e-02 -9.991417080163955688e-02 1.536090672016143799e-01 -6.546030938625335693e-02 1.623187810182571411e-01 2.556259036064147949e-01 2.219939082860946655e-01 -2.147381007671356201e-01 -7.076835632324218750e-02 2.318550199270248413e-01 -6.457903981208801270e-02 7.947798818349838257e-02 -7.644147425889968872e-02 1.201677471399307251e-01 -2.054748088121414185e-01 2.746059894561767578e-01 -7.153391838073730469e-03 -4.979693889617919922e-02 2.945132553577423096e-01 -3.188288807868957520e-01 -2.159958332777023315e-01 2.400648146867752075e-01 3.584041818976402283e-02
-2.059017419815063477e-01 7.634699344635009766e-02 1.869776844978332520e-01 -1.397146582603454590e-01 1.358025223016738892e-01 1.438716500997543335e-01 -2.892293334007263184e-01 2.006469517946243286e-01 2.395545840263366699e-01 1.300251632928848267e-01 7.564398646354675293e-02 9.166428446769714355e-02 5.178879201412200928e-02 -1.621533632278442383e-01 1.487977951765060425e-01 -1.008132845163345337e-01 -1.164937093853950500e-01 1.794382482767105103e-01 2.381628006696701050e-01 2.460276931524276733e-01 8.082299679517745972e-02 2.935997247695922852e-01 6.150814145803451538e-02 4.723700135946273804e-02 1.918299049139022827e-01 6.620708107948303223e-02 -3.125086426734924316e-01 -7.717461138963699341e-02 -1.419630497694015503e-01 -1.638417392969131470e-01 3.613591194152832031e-01 -1.994759589433670044e-02
-1.344729363918304443e-01 1.074609979987144470e-01 1.592575460672378540e-01 1.298602484166622162e-02 -5.706609040498733521e-02 -1.742881722748279572e-02 -1.883496940135955811e-01 1.659244596958160400e-01 1.157707571983337402e-01 1.848238316597416997e-04 -2.129940241575241089e-01 7.008883357048034668e-02 -2.601635642349720001e-02 -1.085321232676506042e-01 -6.169036030769348145e-02 -6.927546113729476929e-03 3.782291710376739502e-02 -2.927809953689575195e-01 4.090130329132080078e-01 -1.789693161845207214e-02 1.944866180419921875e-01 9.844216704368591309e-02 1.423884332180023193e-01 2.138990312814712524e-01 -2.438460588455200195e-01 -2.909263074398040771e-01 -2.346875965595245361e-01 3.522457778453826904e-01 2.208875566720962524e-01 -1.788401752710342407e-01 7.927112281322479248e-02 1.402114927768707275e-01
-2.135091423988342285e-01 1.165564507246017456e-01 1.151904538273811340e-01 -1.429116576910018921e-01 -6.335007399320602417e-02 1.859211595728993416e-03 -6.103622540831565857e-02 6.289051473140716553e-02 -1.045313328504562378e-01 -2.881465852260589600e-01 -7.868438214063644409e-02 7.260909676551818848e-02 -1.747009605169296265e-01 2.865507006645202637e-01 2.138559669256210327e-01 2.370460182428359985e-01 1.661979258060455322e-01 1.591534614562988281e-01 3.914967477321624756e-01 1.132539734244346619e-01 1.286081522703170776e-01 -3.762029483914375305e-02 -6.157679110765457153e-02 -5.421267822384834290e-02 5.293371528387069702e-02 1.907458156347274780e-02 -1.381729245185852051e-01 1.789291650056838989e-01 -6.989611685276031494e-02 -3.368507623672485352e-01 3.387640714645385742e-01 2.105727493762969971e-01
-2.556577324867248535e-01 -8.944693207740783691e-02 2.984776496887207031e-01 -2.396921217441558838e-01 -1.299545019865036011e-01 5.278417840600013733e-02 1.484242677688598633e-01 8.281733095645904541e-02 1.084293797612190247e-01 2.790819108486175537e-01 -1.146602779626846313e-01 3.296882510185241699e-01 -1.149919331073760986e-01 5.047187209129333496e-02 1.683472841978073120e-01 -7.632011175155639648e-02 -2.555049657821655273e-01 -2.152364403009414673e-01 2.705138325691223145e-01 -2.235779464244842529e-01 -1.876399368047714233e-01 1.007689163088798523e-01 1.378114521503448486e-01 -7.958146184682846069e-02 3.346140310168266296e-02 -1.172332018613815308e-01 -2.390369623899459839e-01 1.759879440069198608e-01 6.785089522600173950e-02 -8.012311905622482300e-02 7.501142472028732300e-02 2.121949344873428345e-01
-4.476899281144142151e-02 1.884317994117736816e-01 4.337877407670021057e-02 -1.145991403609514236e-02 -1.274446845054626465e-01 1.315456926822662354e-01 2.697499990463256836e-01 3.064614348113536835e-02 -1.064249351620674133e-01 6.439858675003051758e-02 2.622115612030029297e-01 2.510201334953308105e-01 -1.734719127416610718e-01 1.450054440647363663e-02 3.276398181915283203e-01 2.264013439416885376e-01 9.382425993680953979e-02 -8.625981956720352173e-02 5.593401193618774414e-01 -5.849690362811088562e-02 -1.109461486339569092e-01 1.424554586410522461e-01 6.043443828821182251e-02 -1.603483110666275024e-01 2.218351885676383972e-02 -2.095716446638107300e-01 -1.705970168113708496e-01 1.157166883349418640e-01 8.881000429391860962e-02 -9.595067799091339111e-02 1.321187764406204224e-01 -3.360254690051078796e-02
-2.132437825202941895e-01 -1.141432598233222961e-01 -1.001771539449691772e-01 -1.483546793460845947e-01 -4.318832755088806152e-01 -1.534979790449142456e-01 -9.724137187004089355e-02 -1.083552986383438110e-01 3.400315181352198124e-04 1.255873441696166992e-01 1.047356128692626953e-01 2.258059754967689514e-02 -5.449290852993726730e-03 -1.040753051638603210e-01 2.153244018554687500e-01 1.070832163095474243e-01 -4.432343412190675735e-03 -1.898157596588134766e-01 4.548885226249694824e-01 5.736770480871200562e-02 4.320133104920387268e-02 -4.425150901079177856e-02 3.663168549537658691e-01 -3.835264942608773708e-04 -4.038610961288213730e-03 -1.501726359128952026e-01 -2.526757121086120605e-01 1.309861391782760620e-01 -2.060212194919586182e-01 -7.242772728204727173e-02 -3.798510879278182983e-02 -2.127136141061782837e-01
-1.800013929605484009e-01 -2.722155451774597168e-01 -2.719783037900924683e-02 1.998673565685749054e-02 -2.064186334609985352e-01 3.461037576198577881e-02 4.163336753845214844e-01 -1.237800344824790955e-01 6.968042999505996704e-02 1.246746703982353210e-01 -8.082947880029678345e-02 -5.435087904334068298e-02 -4.047078266739845276e-02 -3.037389516830444336e-01 1.262776404619216919e-01 2.386943250894546509e-01 -2.219541184604167938e-02 -8.888627402484416962e-03 3.653458654880523682e-01 1.255372315645217896e-01 1.149483025074005127e-02 -1.951333321630954742e-02 7.253406196832656860e-02 -1.296181380748748779e-01 4.541420936584472656e-02 -1.555062085390090942e-01 -2.715021669864654541e-01 1.233511939644813538e-01 1.675675511360168457e-01 -2.256626635789871216e-01 2.953628301620483398e-01 -9.692959487438201904e-02
-2.274183183908462524e-01 2.871312797069549561e-01 1.620792150497436523e-01 -9.256577491760253906e-02 8.742889761924743652e-02 9.460434317588806152e-02 1.937308460474014282e-01 8.672615140676498413e-02 -1.849023848772048950e-01 -8.622194826602935791e-02 -1.389731764793395996e-01 2.291624620556831360e-02 -4.755403101444244385e-02 1.475873142480850220e-01 -1.246337592601776123e-01 1.311048269271850586e-01 8.583125472068786621e-02 1.588197648525238037e-01 3.691560924053192139e-01 1.813511550426483154e-01 1.722379326820373535e-01 1.237845867872238159e-01 1.057408452033996582e-01 2.701544463634490967e-01 1.759657114744186401e-01 -3.167620897293090820e-01 -1.876298338174819946e-01 -4.417133703827857971e-02 -2.815204262733459473e-01 -2.161610871553421021e-01 1.434436440467834473e-01 7.212731242179870605e-02
-4.008813202381134033e-01 1.736609786748886108e-01 3.029768466949462891e-01 9.506630897521972656e-02 -1.992470771074295044e-01 1.251465827226638794e-01 -9.030114114284515381e-02 -3.773664236068725586e-01 4.379982501268386841e-02 -5.398873239755630493e-02 -2.796588242053985596e-01 -1.132854819297790527e-01 -1.094578430056571960e-01 1.561668962240219116e-01 2.673575840890407562e-02 2.451926767826080322e-01 -2.189755886793136597e-01 -5.220390111207962036e-02 1.752061843872070312e-01 1.405248939990997314e-01 4.221700876951217651e-02 1.453910768032073975e-01 -2.639708220958709717e-01 8.658099174499511719e-02 -1.062464267015457153e-01 -2.138797491788864136e-01 -1.478884071111679077e-01 5.372238904237747192e-02 -1.285677850246429443e-01 3.666483983397483826e-02 8.095403015613555908e-02 -4.322417825460433960e-02
-4.478622674942016602e-01 1.045809909701347351e-01 4.948748275637626648e-02 -6.614495068788528442e-02 -2.453665137290954590e-01 -3.665256127715110779e-02 2.423604205250740051e-02 -2.084405720233917236e-02 2.314763888716697693e-02 2.365352660417556763e-01 -1.071055084466934204e-01 8.732321113348007202e-02 5.991149321198463440e-02 2.040438652038574219e-01 1.482820957899093628e-01 1.078679859638214111e-01 -6.598521769046783447e-02 -1.340457499027252197e-01 3.298226892948150635e-01 -3.802637755870819092e-01 1.190047413110733032e-01 1.491791754961013794e-01 2.809282243251800537e-01 3.583258250728249550e-03 -1.220346316695213318e-01 2.078048419207334518e-03 -1.996247917413711548e-01 2.877981364727020264e-01 1.620145887136459351e-01 -2.535822242498397827e-02 3.330207616090774536e-02 8.960341662168502808e-02
-2.961798608303070068e-01 -1.024433374404907227e-01 -7.815327495336532593e-02 -4.533107206225395203e-02 1.074700281023979187e-01 -2.587694227695465088e-01 2.155587822198867798e-01 9.394384920597076416e-02 -8.834749460220336914e-02 9.187793731689453125e-02 2.537268102169036865e-01 -1.083179027773439884e-03 -2.011954784393310547e-01 -1.442554295063018799e-01 2.312678992748260498e-01 1.309810876846313477e-01 -2.713903188705444336e-01 2.127187103033065796e-01 2.694479227066040039e-01 1.665216088294982910e-01 5.526468157768249512e-02 3.390208184719085693e-01 -2.199655324220657349e-01 -3.462596610188484192e-02 6.551146507263183594e-02 -1.536917090415954590e-01 -1.730278879404067993e-01 1.605995446443557739e-01 -5.343924462795257568e-02 -1.488730460405349731e-01 2.027274817228317261e-01 1.034141853451728821e-01
-1.851980388164520264e-01 -2.184450924396514893e-01 8.081635832786560059e-02 -4.204132854938507080e-01 2.001688331365585327e-01 5.646308884024620056e-02 -3.086738288402557373e-02 3.065689280629158020e-02 5.339040979743003845e-02 -3.200962394475936890e-02 -2.505618631839752197e-01 1.395542472600936890e-01 -2.919499017298221588e-02 1.643966138362884521e-01 2.286334289237856865e-03 1.476584374904632568e-01 -4.561698734760284424e-01 -7.136879861354827881e-02 3.544961214065551758e-01 1.220699101686477661e-01 -7.626761216670274734e-03 5.169449374079704285e-02 6.734574586153030396e-02 -2.596900463104248047e-01 4.283437505364418030e-02 -1.784986704587936401e-01 -1.159917563199996948e-01 -3.120138682425022125e-02 -1.867489814758300781e-01 -6.839334964752197266e-02 1.385812312364578247e-01 -1.356402933597564697e-01
-2.589990496635437012e-01 -1.843957602977752686e-01 2.835713326930999756e-01 -1.531965136528015137e-01 -3.319012820720672607e-01 -1.011536121368408203e-01 -7.225312292575836182e-02 7.707829773426055908e-02 -5.300328508019447327e-02 1.136540621519088745e-01 1.689816117286682129e-01 1.947884261608123779e-01 -2.779978215694427490e-01 2.777837216854095459e-01 -1.990772336721420288e-01 1.360357552766799927e-01 -3.711413592100143433e-02 -5.253830924630165100e-02 3.866105675697326660e-01 -4.962572082877159119e-02 -1.236284524202346802e-02 2.697530686855316162e-01 1.142428517341613770e-01 8.658938854932785034e-02 -1.171298697590827942e-01 -1.584314703941345215e-01 -1.857003271579742432e-01 -8.832761645317077637e-02 4.921331629157066345e-02 1.855905633419752121e-03 1.882456690073013306e-01 -1.306485757231712341e-02
-1.831238269805908203e-01 2.717222869396209717e-01 3.276693522930145264e-01 -1.127941235899925232e-01 -1.335298120975494385e-01 -4.151395522058010101e-03 -2.925956435501575470e-02 -2.491966448724269867e-02 1.710530072450637817e-01 1.782854646444320679e-01 1.361418962478637695e-01 -1.337397694587707520e-01 2.303578406572341919e-01 -6.643207371234893799e-02 1.290965825319290161e-01 2.969501912593841553e-01 2.266153991222381592e-01 -1.525670010596513748e-02 3.144743144512176514e-01 2.291354686021804810e-01 4.673294723033905029e-02 -3.695734962821006775e-02 9.169051051139831543e-02 -1.466322839260101318e-01 -1.886891424655914307e-01 -2.136258929967880249e-01 -1.619263179600238800e-02 1.275385618209838867e-01 1.856443136930465698e-01 2.425932139158248901e-02 3.393650054931640625e-01 9.485736489295959473e-02
-1.452159881591796875e-01 -1.289752125740051270e-01 3.691708445549011230e-01 2.763583064079284668e-01 -5.665057897567749023e-02 1.028411369770765305e-02 1.367576569318771362e-01 6.998701486736536026e-03 5.755473673343658447e-02 9.480617195367813110e-02 -1.992609351873397827e-01 6.034975871443748474e-02 7.135248929262161255e-02 2.040335983037948608e-01 6.495462357997894287e-02 5.090208724141120911e-02 4.903910681605339050e-02 -1.587629169225692749e-01 2.609229087829589844e-01 9.553307294845581055e-02 2.079837620258331299e-01 -2.007101289927959442e-02 -1.918406933546066284e-01 1.896805167198181152e-01 3.800026699900627136e-02 -1.686213910579681396e-01 -3.876746892929077148e-01 -1.740103811025619507e-01 -3.707239776849746704e-02 -3.499630093574523926e-01 1.835747435688972473e-02 2.499555945396423340e-01
-1.766708642244338989e-01 2.730814516544342041e-01 -1.090848934836685658e-03 -2.701852619647979736e-01 -8.603701740503311157e-02 -1.431237608194351196e-01 -9.885866194963455200e-02 1.797636151313781738e-01 6.433014059439301491e-04 6.511850655078887939e-02 -8.851321786642074585e-02 1.460358053445816040e-01 -2.256771028041839600e-01 1.082105655223131180e-02 3.941703587770462036e-02 1.569600999355316162e-01 -1.085433177649974823e-02 -1.819428801536560059e-01 4.318860769271850586e-01 -3.229664266109466553e-02 2.171080708503723145e-01 3.621829673647880554e-02 2.474483400583267212e-01 2.384770810604095459e-01 -9.764073789119720459e-02 -2.989988923072814941e-01 -2.419095933437347412e-01 2.769440710544586182e-01 -1.031959801912307739e-01 6.463989615440368652e-02 -2.170504629611968994e-02 6.171033531427383423e-02
-1.017091125249862671e-01 -1.428742706775665283e-02 1.056448221206665039e-01 -2.291920334100723267e-01 -3.696969449520111084e-01 -1.028436645865440369e-01 -1.859459094703197479e-02 -3.691188618540763855e-02 -1.740073412656784058e-01 -2.674600668251514435e-02 -1.465229243040084839e-01 3.128459155559539795e-01 -4.624968394637107849e-02 -1.523909568786621094e-01 3.417890071868896484e-01 7.185729593038558960e-02 -4.437315091490745544e-02 -2.396774291992187500e-01 2.528098225593566895e-01 1.007776260375976562e-01 7.287502288818359375e-02 -8.991750329732894897e-02 2.315977364778518677e-01 1.825825572013854980e-01 -1.033038720488548279e-01 -1.845793724060058594e-01 -2.774564027786254883e-01 -1.508330106735229492e-01 1.566641181707382202e-01 -4.748298600316047668e-02 2.911019511520862579e-02 -2.704571485519409180e-01
-2.885558605194091797e-01 -1.230360865592956543e-01 -2.823555096983909607e-02 -2.916495800018310547e-01 -2.577790915966033936e-01 -8.407208323478698730e-02 -1.397572606801986694e-01 1.892563998699188232e-01 2.106981724500656128e-02 -6.592403352260589600e-02 -5.296405870467424393e-04 -4.870546981692314148e-02 -1.596621125936508179e-01 -1.103058829903602600e-01 1.614870131015777588e-01 2.583365738391876221e-01 -1.452564150094985962e-01 3.766576200723648071e-02 3.477449119091033936e-01 -8.591995574533939362e-03 1.342200040817260742e-01 -3.362222909927368164e-01 3.194332122802734375e-01 -2.642379142343997955e-02 9.540350735187530518e-02 -1.539633572101593018e-01 -2.891471087932586670e-01 1.619696319103240967e-01 -9.173509478569030762e-02 -7.353492826223373413e-02 1.224547997117042542e-01 2.134515158832073212e-02
-3.450118601322174072e-01 -1.918795704841613770e-01 7.725479453802108765e-02 3.051537573337554932e-01 9.327403968200087547e-04 1.381877213716506958e-01 1.739035397768020630e-01 -1.612757891416549683e-01 -7.148627936840057373e-02 6.599640846252441406e-02 -1.729821711778640747e-01 2.770358622074127197e-01 1.906925886869430542e-01 -5.535781010985374451e-02 1.549747139215469360e-01 2.886512279510498047e-01 -2.087186127901077271e-01 6.218732148408889771e-02 -5.028710514307022095e-02 -2.717463485896587372e-02 1.195246949791908264e-01 1.144878566265106201e-01 -1.674268580973148346e-02 6.216076016426086426e-02 -1.105090752243995667e-01 -1.145730987191200256e-01 -3.926388919353485107e-01 1.745171993970870972e-01 2.426344603300094604e-01 -2.280118912458419800e-01 6.125792860984802246e-02 -4.844394279643893242e-04
-1.479058712720870972e-01 -1.340545564889907837e-01 7.873743027448654175e-02 -5.205543339252471924e-02 1.829012185335159302e-01 1.037981584668159485e-01 2.313253581523895264e-01 -1.423554718494415283e-01 3.331423504278063774e-03 1.586568728089332581e-02 -6.070891395211219788e-02 -2.150490283966064453e-01 -3.346799314022064209e-02 -2.676231861114501953e-01 -1.411495208740234375e-01 -8.495031856000423431e-03 -5.870008468627929688e-02 -8.535268157720565796e-02 3.824545443058013916e-01 9.447218617424368858e-04 2.379457503557205200e-01 1.860245317220687866e-01 -8.407048135995864868e-02 -1.704956032335758209e-02 7.143425941467285156e-02 -3.396074175834655762e-01 -3.589371144771575928e-01 6.833760440349578857e-02 3.471431508660316467e-02 -2.542791068553924561e-01 2.737272083759307861e-01 1.999798119068145752e-01
-1.968353688716888428e-01 -7.658701855689287186e-03 2.316028177738189697e-01 -1.528165638446807861e-01 -1.405126228928565979e-02 -1.981782317161560059e-01 2.873316705226898193e-01 -4.741485230624675751e-03 -4.067845642566680908e-02 -1.335904374718666077e-02 -3.654998242855072021e-01 -1.513191759586334229e-01 3.991328552365303040e-02 -1.481870412826538086e-01 -1.394817084074020386e-01 1.505856029689311981e-02 -2.905660681426525116e-02 1.877353787422180176e-01 1.770444214344024658e-01 5.476890131831169128e-03 1.715265959501266479e-01 8.653093129396438599e-02 6.699358671903610229e-02 -3.140942156314849854e-01 1.166950538754463196e-01 -4.060366153717041016e-01 -1.389742791652679443e-01 3.106135874986648560e-02 2.066680938005447388e-01 -3.289538323879241943e-01 -5.788919329643249512e-02 6.613053381443023682e-03
-6.266480684280395508e-02 2.491874396800994873e-01 -5.690071731805801392e-02 -2.611709535121917725e-01 -5.892163515090942383e-01 1.953281462192535400e-02 9.513194859027862549e-02 -1.081080138683319092e-01 -8.448229730129241943e-02 -6.082344055175781250e-02 2.613412216305732727e-02 1.220054998993873596e-01 -2.003488540649414062e-01 -1.534390915185213089e-02 8.529001474380493164e-02 1.620710939168930054e-01 1.403523702174425125e-02 -7.995414547622203827e-03 3.385823071002960205e-01 -1.399978697299957275e-01 2.385546565055847168e-01 -1.645662337541580200e-01 8.372449874877929688e-02 -3.268790245056152344e-02 -2.920710109174251556e-02 -1.647083461284637451e-01 -2.016904950141906738e-01 1.551825851202011108e-01 -4.327070340514183044e-02 -1.937568038702011108e-01 5.121990293264389038e-02 -1.804638206958770752e-01
-1.244992911815643311e-01 2.967079281806945801e-01 2.821832895278930664e-01 -5.196566879749298096e-02 -1.534035652875900269e-01 1.385142505168914795e-01 5.006036907434463501e-02 6.669378280639648438e-02 5.274381488561630249e-02 3.304016888141632080e-01 1.353908777236938477e-01 4.927074536681175232e-02 4.391765221953392029e-02 -1.622020602226257324e-01 1.425704080611467361e-02 3.696463108062744141e-01 3.253964483737945557e-01 -2.345458976924419403e-02 2.847801148891448975e-01 2.630552053451538086e-01 1.129009872674942017e-01 1.245291754603385925e-01 -6.261424720287322998e-02 -8.613434620201587677e-03 -1.920561641454696655e-01 -2.453083842992782593e-01 -9.315143525600433350e-02 -1.028138324618339539e-01 1.184798106551170349e-01 4.696446657180786133e-02 1.667927801609039307e-01 1.316283494234085083e-01
-2.031186670064926147e-01 1.467882096767425537e-01 2.393509298563003540e-01 2.829723060131072998e-01 -1.579753905534744263e-01 1.707962714135646820e-02 -2.224868237972259521e-01 8.930248022079467773e-02 -3.046518564224243164e-02 -2.295716851949691772e-02 9.200098365545272827e-02 1.031334176659584045e-01 -8.078217506408691406e-03 -1.255040019750595093e-01 1.507115662097930908e-01 1.427246779203414917e-01 -2.048844844102859497e-01 -7.060323655605316162e-02 3.694806694984436035e-01 -2.305387407541275024e-01 1.304629445075988770e-01 -6.882353872060775757e-02 4.370359703898429871e-02 -3.220450878143310547e-01 -2.163858152925968170e-02 -2.420131415128707886e-01 -2.001002579927444458e-01 3.678385019302368164e-01 2.304539643228054047e-02 -1.272306661121547222e-03 1.786721944808959961e-01 8.250281959772109985e-02
1.772358454763889313e-02 1.625055372714996338e-01 9.942726045846939087e-02 -3.886535018682479858e-02 -2.760523557662963867e-01 3.609477877616882324e-01 3.516338765621185303e-02 1.263373494148254395e-01 3.655115514993667603e-02 6.615076214075088501e-03 6.934265047311782837e-02 3.616205751895904541e-01 -2.931798994541168213e-01 1.321880072355270386e-01 1.428923849016427994e-02 1.913267970085144043e-01 -1.143638510257005692e-02 1.334789767861366272e-02 3.451143503189086914e-01 5.357231572270393372e-02 5.611079558730125427e-02 4.413191229104995728e-02 -5.780456215143203735e-02 -3.477435186505317688e-02 -1.160567477345466614e-01 -3.466870784759521484e-01 -4.110981151461601257e-02 1.209163456223905087e-03 -1.071283146739006042e-01 -3.262331783771514893e-01 2.729768455028533936e-01 -3.601139038801193237e-02
-1.345305591821670532e-01 1.448021084070205688e-01 -8.211340010166168213e-02 -1.460457742214202881e-01 -8.205706626176834106e-02 -2.468641847372055054e-01 -1.264577805995941162e-01 2.738357484340667725e-01 1.405197679996490479e-01 -2.360561862587928772e-02 -3.362300992012023926e-02 1.733607500791549683e-01 2.111505903303623199e-02 -1.522383987903594971e-01 1.373794674873352051e-01 2.390536963939666748e-01 -5.013295263051986694e-02 1.254954636096954346e-01 2.094633430242538452e-01 -9.402120113372802734e-02 5.551242083311080933e-02 4.225504770874977112e-02 -1.277215629816055298e-01 2.341228164732456207e-02 -3.727561980485916138e-02 -2.236717790365219116e-01 -4.854834377765655518e-01 -2.718324586749076843e-02 2.710439562797546387e-01 1.829957515001296997e-01 1.777523458003997803e-01 3.224503397941589355e-01
-9.209664911031723022e-02 -1.043628454208374023e-01 -2.083888947963714600e-01 -2.381008118391036987e-01 -1.141456887125968933e-01 -2.267575412988662720e-01 1.119183972477912903e-01 -2.352012880146503448e-02 6.861288845539093018e-02 1.043983772397041321e-01 1.340881288051605225e-01 -8.673893660306930542e-02 -1.574007123708724976e-01 -2.853703685104846954e-02 2.635137438774108887e-01 2.000306993722915649e-01 -2.026613503694534302e-01 2.954808175563812256e-01 1.461485922336578369e-01 7.923814654350280762e-02 1.434721797704696655e-01 1.338911652565002441e-01 -2.111831009387969971e-01 -1.140452176332473755e-02 1.534109115600585938e-01 -2.607499361038208008e-01 -2.469702661037445068e-01 2.287483662366867065e-01 6.044441834092140198e-02 -1.805707067251205444e-01 3.648642301559448242e-01 1.155058741569519043e-01
-2.177978605031967163e-01 -1.080481633543968201e-01 -8.265797793865203857e-02 -8.977508544921875000e-02 -6.938216835260391235e-02 -3.358686864376068115e-01 2.625635564327239990e-01 9.931905567646026611e-02 1.582409739494323730e-01 1.687772274017333984e-01 -8.079976588487625122e-02 1.493588933954015374e-04 -7.260644342750310898e-03 -2.794552128762006760e-03 1.607282906770706177e-01 1.825847178697586060e-01 -2.086981832981109619e-01 1.055061444640159607e-02 1.213106215000152588e-01 3.714813664555549622e-02 1.041355952620506287e-01 -8.020163327455520630e-02 8.857988566160202026e-02 -3.556318581104278564e-01 1.460395902395248413e-01 -1.291859298944473267e-01 -9.037464857101440430e-02 2.111719101667404175e-01 -1.521571725606918335e-02 -2.825324237346649170e-01 4.715442657470703125e-01 7.575714588165283203e-02
9.080787748098373413e-02 -1.367760747671127319e-01 -1.098463311791419983e-01 -2.473205700516700745e-02 -4.342796206474304199e-01 1.118320301175117493e-01 -1.494149118661880493e-01 2.812089212238788605e-02 1.764511018991470337e-01 9.353486448526382446e-02 3.711825981736183167e-02 1.781448870897293091e-01 -1.229646150022745132e-02 2.605976164340972900e-02 7.367035001516342163e-02 3.039660514332354069e-04 -1.494667083024978638e-01 1.167145445942878723e-01 1.377041041851043701e-01 2.338829785585403442e-01 1.581804752349853516e-01 7.414381951093673706e-02 1.285785110667347908e-03 -9.461160004138946533e-02 -6.812053173780441284e-02 -1.117842197418212891e-01 -5.447100400924682617e-01 -9.538152371533215046e-04 8.658835291862487793e-02 -3.262310922145843506e-01 1.332944482564926147e-01 2.495140731334686279e-01
-6.832288950681686401e-02 2.248446270823478699e-02 2.588278651237487793e-01 1.860816627740859985e-01 -1.404886245727539062e-01 6.388246268033981323e-02 -7.660884410142898560e-02 -1.530530750751495361e-01 2.319508045911788940e-01 3.936728462576866150e-02 -5.394952371716499329e-02 7.624562829732894897e-03 -3.313509374856948853e-02 5.846245586872100830e-02 2.620545625686645508e-01 -5.366682261228561401e-02 2.812221460044384003e-02 2.825345396995544434e-01 2.120006084442138672e-01 1.146902367472648621e-01 2.021456509828567505e-01 3.649244457483291626e-02 -1.564221978187561035e-01 -3.442780813202261925e-03 -4.155139438807964325e-03 -3.809264004230499268e-01 -1.076184585690498352e-01 2.782391905784606934e-01 -3.011245727539062500e-01 -4.167234525084495544e-02 1.333701908588409424e-01 -3.949654400348663330e-01
-6.148972511291503906e-01 -3.893601521849632263e-02 -2.724881470203399658e-02 -2.127759158611297607e-01 4.197709634900093079e-02 1.392736881971359253e-01 1.924102008342742920e-01 8.127575740218162537e-03 -7.194886356592178345e-02 -4.516767337918281555e-03 -1.279714703559875488e-01 -4.146302491426467896e-02 2.788027226924896240e-01 -1.625652462244033813e-01 1.518197655677795410e-01 1.540642380714416504e-01 -3.247380629181861877e-02 1.007964313030242920e-01 1.503767222166061401e-01 1.515820156782865524e-02 6.786245852708816528e-02 1.728439331054687500e-01 -1.331823319196701050e-01 1.981090158224105835e-01 -1.136749014258384705e-01 -1.170072779059410095e-01 -1.750488579273223877e-01 9.060033410787582397e-02 -9.758155047893524170e-02 -3.188042938709259033e-01 1.983652114868164062e-01 -1.983053423464298248e-02
-3.836267888545989990e-01 -4.803910106420516968e-02 -9.082282334566116333e-02 -1.749971359968185425e-01 -1.278958767652511597e-01 1.997402459383010864e-01 4.353818297386169434e-02 1.530729979276657104e-01 -7.620644569396972656e-02 3.654089942574501038e-02 -2.652006447315216064e-01 -1.547037363052368164e-01 -1.225773766636848450e-01 -2.498531341552734375e-01 5.266284197568893433e-02 2.659256756305694580e-01 2.719940431416034698e-02 -7.936176657676696777e-02 1.944368034601211548e-01 -1.658417284488677979e-01 6.234922260046005249e-02 -2.342898212373256683e-02 -2.970395982265472412e-01 -1.443265937268733978e-02 1.438350081443786621e-01 -2.723529636859893799e-01 -3.778965175151824951e-01 1.011755689978599548e-01 -3.256514435634016991e-03 -7.412935793399810791e-02 2.014584094285964966e-01 1.360072642564773560e-01
-2.233879864215850830e-01 4.481296241283416748e-02 4.634880721569061279e-01 -1.162699311971664429e-01 -2.126846015453338623e-01 2.439303100109100342e-01 -4.545238986611366272e-02 -2.327856272459030151e-01 -1.771412491798400879e-01 6.121165119111537933e-03 -1.986266970634460449e-01 -1.800503581762313843e-01 -1.679199039936065674e-01 -1.456191241741180420e-01 -4.741091653704643250e-02 1.443209946155548096e-01 -1.689237654209136963e-01 -1.270129531621932983e-01 8.770360797643661499e-02 1.432067155838012695e-01 1.201146766543388367e-01 3.293456733226776123e-01 8.711101114749908447e-02 -6.838531047105789185e-02 2.025397866964340210e-01 -1.671752929687500000e-01 -1.680482327938079834e-01 1.411623816238716245e-04 -1.288529783487319946e-01 -1.596849113702774048e-01 1.848355382680892944e-01 -3.856281563639640808e-02
-4.728505015373229980e-01 -1.616194099187850952e-01 -7.045883685350418091e-02 -1.545059233903884888e-01 -1.343303453177213669e-02 -2.293352484703063965e-01 1.397590488195419312e-01 6.541972607374191284e-02 -1.233759894967079163e-02 7.402614504098892212e-02 -2.141125798225402832e-01 -8.482445962727069855e-03 -7.580202817916870117e-02 -1.812959015369415283e-01 3.738487139344215393e-02 1.240224763751029968e-01 1.579114347696304321e-01 1.305810213088989258e-01 3.184826970100402832e-01 5.342241004109382629e-02 -3.455332294106483459e-02 2.063130885362625122e-01 1.191765113617293537e-05 2.006974518299102783e-01 4.998524673283100128e-03 6.510142236948013306e-02 -2.168873548507690430e-01 1.073926570825278759e-03 -9.691714309155941010e-03 -4.206688404083251953e-01 2.815214991569519043e-01 9.325434075435623527e-05
-1.296267658472061157e-01 4.224567860364913940e-02 2.283628135919570923e-01 -2.009520232677459717e-01 -1.762613505125045776e-01 5.868655070662498474e-02 -1.213689446449279785e-01 1.056304201483726501e-01 8.795932680368423462e-02 1.076088622212409973e-01 -1.811966001987457275e-01 8.655501902103424072e-02 -1.959447711706161499e-01 1.341762691736221313e-01 3.130773305892944336e-01 1.859809607267379761e-01 -1.838237047195434570e-01 -1.295649260282516479e-01 3.464534580707550049e-01 8.184762299060821533e-02 5.038131773471832275e-02 -9.866269305348396301e-03 8.218155056238174438e-02 -9.635275602340698242e-02 2.703255042433738708e-02 -3.324774205684661865e-01 -7.106917444616556168e-03 -3.816463351249694824e-01 -6.922598928213119507e-02 -1.019249483942985535e-01 3.299520313739776611e-01 5.319694429636001587e-02
-1.878648698329925537e-01 -1.170517355203628540e-01 1.985910534858703613e-01 -6.970734801143407822e-03 -2.584295868873596191e-01 -1.638278216123580933e-01 3.337604105472564697e-01 1.397160440683364868e-01 -9.498396515846252441e-02 1.231936141848564148e-01 6.945360451936721802e-02 1.333105713129043579e-01 1.906014084815979004e-01 -9.031170606613159180e-02 1.673238724470138550e-01 4.413073956966400146e-01 -6.110351905226707458e-02 9.959530830383300781e-02 1.865670979022979736e-01 3.162884712219238281e-01 7.607419788837432861e-02 1.031089052557945251e-01 -1.920475810766220093e-01 -6.819868832826614380e-02 8.451685309410095215e-02 -3.017191290855407715e-01 1.838958561420440674e-01 4.048720467835664749e-03 1.694723218679428101e-02 -1.508846133947372437e-01 4.071880504488945007e-02 9.886468946933746338e-02
-3.115075826644897461e-01 3.079392202198505402e-02 -9.111667424440383911e-02 4.586543422192335129e-03 -1.323093622922897339e-01 6.458697468042373657e-02 7.565820962190628052e-02 1.748595833778381348e-01 -1.164859384298324585e-01 -2.087441831827163696e-01 -1.738534271717071533e-01 1.364408880472183228e-01 1.210392564535140991e-01 -7.034087926149368286e-02 9.349878132343292236e-02 2.855370938777923584e-01 9.262081235647201538e-02 5.392446741461753845e-02 -7.312726974487304688e-02 -1.414132863283157349e-01 1.291160285472869873e-01 1.809058934450149536e-01 -6.756328791379928589e-02 -1.369571238756179810e-01 -7.913932204246520996e-02 -6.127429753541946411e-02 -4.353766441345214844e-01 2.789062857627868652e-01 2.828268408775329590e-01 -1.360765844583511353e-01 3.413073718547821045e-01 1.339721679687500000e-01
-1.471727639436721802e-01 -4.206724837422370911e-02 3.956076130270957947e-02 8.898828923702239990e-02 2.474223077297210693e-02 -2.529480159282684326e-01 5.106832087039947510e-02 -1.855122596025466919e-01 1.014680881053209305e-02 1.873738020658493042e-01 1.308798342943191528e-01 5.602358654141426086e-02 -9.078782051801681519e-03 -2.117468267679214478e-01 1.918983459472656250e-02 3.237156569957733154e-01 -2.290823869407176971e-02 1.877511441707611084e-01 9.959247708320617676e-02 3.084037899971008301e-01 1.133097559213638306e-01 3.249936401844024658e-01 -2.595032155513763428e-01 -2.624312341213226318e-01 9.108151495456695557e-02 -1.524611562490463257e-01 -2.705483734607696533e-01 2.535459697246551514e-01 -1.086538583040237427e-01 -1.030775308609008789e-01 2.684023380279541016e-01 3.062604926526546478e-02
-3.193397819995880127e-01 1.379404217004776001e-01 2.901818454265594482e-01 9.006715379655361176e-03 -1.562411338090896606e-01 -2.877809479832649231e-02 -8.173146843910217285e-02 -5.458839982748031616e-02 -1.216242536902427673e-01 1.899829506874084473e-01 -2.631896436214447021e-01 2.041821181774139404e-01 -9.146162867546081543e-02 8.207648992538452148e-03 9.130472689867019653e-02 -3.214217126369476318e-01 8.918768912553787231e-02 -7.840974628925323486e-02 1.848274022340774536e-01 2.097773849964141846e-01 -1.339364498853683472e-01 -2.662657946348190308e-02 -4.639403149485588074e-02 -2.645021975040435791e-01 1.543789058923721313e-01 -1.528297066688537598e-01 -2.495455443859100342e-01 -8.759976178407669067e-02 1.626372523605823517e-02 -3.237738609313964844e-01 1.136244088411331177e-01 -2.443545162677764893e-01
-1.159199699759483337e-01 1.013820469379425049e-01 -7.722137123346328735e-02 -1.060460433363914490e-01 5.914221052080392838e-03 -1.578092426061630249e-01 1.044318303465843201e-01 -1.386272907257080078e-01 6.920601427555084229e-02 7.386264204978942871e-02 1.950787901878356934e-01 1.124954149127006531e-01 -9.121724963188171387e-02 2.578916493803262711e-03 1.868313699960708618e-01 3.256372511386871338e-01 -1.616377532482147217e-01 2.069054245948791504e-01 1.220764368772506714e-01 1.185717657208442688e-01 2.094055712223052979e-01 4.039067327976226807e-01 -2.549808025360107422e-01 -2.303151041269302368e-01 -1.606390252709388733e-02 -1.398538053035736084e-01 -2.949554920196533203e-01 1.437767148017883301e-01 -4.327033087611198425e-02 -2.928125560283660889e-01 2.168198823928833008e-01 9.340306371450424194e-02
-1.742929965257644653e-01 1.465114653110504150e-01 1.881811916828155518e-01 -9.326470643281936646e-02 -7.628592848777770996e-02 -1.591504812240600586e-01 2.684513330459594727e-01 -2.077677547931671143e-01 -4.523126408457756042e-02 -1.815846189856529236e-02 -2.672142386436462402e-01 -1.023377850651741028e-01 1.888137012720108032e-01 2.688527107238769531e-02 2.124430984258651733e-01 -1.768556386232376099e-01 3.013910055160522461e-01 4.848468303680419922e-02 2.660159766674041748e-01 -7.525588572025299072e-02 -1.425819247961044312e-01 1.218248382210731506e-01 -1.107838749885559082e-01 -1.708026044070720673e-02 -4.650389030575752258e-02 -2.620521783828735352e-01 -4.842102229595184326e-01 -5.719194188714027405e-02 7.510445266962051392e-02 -1.605188548564910889e-01 -4.829353094100952148e-02 -3.120759315788745880e-02
-4.613913595676422119e-02 1.303087621927261353e-01 1.637484580278396606e-01 -3.204642832279205322e-01 -3.748921155929565430e-01 -1.703784316778182983e-01 9.826020896434783936e-02 -1.419851481914520264e-01 -6.439303606748580933e-02 3.643387556076049805e-02 -1.044779941439628601e-01 2.895733416080474854e-01 2.007477581501007080e-01 2.597214281558990479e-01 8.743079006671905518e-02 -3.321092948317527771e-02 7.805351912975311279e-02 2.173927612602710724e-02 2.825967967510223389e-01 6.543894857168197632e-02 6.104063242673873901e-02 9.732458740472793579e-02 1.268794685602188110e-01 2.446042299270629883e-01 1.783108860254287720e-01 -2.271619737148284912e-01 -1.821546405553817749e-01 8.422579616308212280e-02 -9.928302839398384094e-03 -2.973784208297729492e-01 1.904336512088775635e-01 -8.332424610853195190e-02
-1.709838360548019409e-01 5.988709628582000732e-02 2.281755208969116211e-01 -5.896875634789466858e-03 -2.668279409408569336e-01 -1.171214692294597626e-02 6.938939541578292847e-02 -9.081167727708816528e-02 3.566399589180946350e-02 2.006859779357910156e-01 3.615535497665405273e-01 4.884281009435653687e-02 2.284155786037445068e-01 2.080814987421035767e-01 1.950555294752120972e-01 7.537749479524791241e-04 -2.944123744964599609e-02 1.720428913831710815e-01 4.124187827110290527e-01 1.782111972570419312e-01 1.967811211943626404e-02 -8.232155814766883850e-03 -9.399753808975219727e-02 -2.096338272094726562e-01 7.878860086202621460e-02 -3.149079382419586182e-01 -6.416837871074676514e-02 -3.091839607805013657e-03 3.193483054637908936e-01 8.122561126947402954e-02 -2.978422120213508606e-02 1.341284811496734619e-01
-3.543616235256195068e-01 3.150289356708526611e-01 2.358061522245407104e-01 1.374330222606658936e-01 4.577150940895080566e-02 1.713411062955856323e-01 1.331454813480377197e-01 -2.460698932409286499e-01 -1.996547579765319824e-01 1.727006435394287109e-01 -1.437250524759292603e-01 -8.318328112363815308e-02 1.978991478681564331e-01 -4.447812959551811218e-02 -3.414262784644961357e-03 7.115277647972106934e-02 5.847484804689884186e-03 1.737718135118484497e-01 3.839972317218780518e-01 8.368466049432754517e-02 1.135487556457519531e-01 3.278446197509765625e-01 -5.363986268639564514e-02 -6.328336149454116821e-02 5.906355008482933044e-02 1.005261689424514771e-01 -9.651070088148117065e-02 -4.414703324437141418e-02 -6.586083769798278809e-02 -6.734693795442581177e-02 2.222754955291748047e-01 2.289071232080459595e-01
-2.880837917327880859e-01 -1.609724014997482300e-01 3.524050414562225342e-01 -8.090414851903915405e-02 6.935911625623703003e-02 -8.217923343181610107e-02 1.626866124570369720e-02 -1.739533245563507080e-01 -6.778521835803985596e-02 3.210526108741760254e-01 -1.486875712871551514e-01 2.585199177265167236e-01 1.577512174844741821e-01 -4.481046646833419800e-02 -2.406815290451049805e-01 4.432500526309013367e-02 -9.288403391838073730e-02 1.958511918783187866e-01 3.607850968837738037e-01 1.345486193895339966e-01 1.214736700057983398e-01 -2.296946942806243896e-02 1.169813945889472961e-01 -2.145948559045791626e-01 -4.985444620251655579e-02 -1.995331794023513794e-01 -2.966690659523010254e-01 -8.823708444833755493e-02 -7.803360372781753540e-02 -1.047582849860191345e-01 -7.101876288652420044e-02 6.632189452648162842e-02
-3.860598802566528320e-01 -9.613484144210815430e-02 1.519392281770706177e-01 -1.516343802213668823e-01 9.291674941778182983e-02 -1.285998076200485229e-01 2.803692221641540527e-01 6.651996076107025146e-02 1.943400502204895020e-02 1.927537620067596436e-01 -3.509149253368377686e-01 -2.722419798374176025e-02 -1.356394439935684204e-01 -2.092519998550415039e-01 1.127144321799278259e-02 1.948335766792297363e-01 -4.056130722165107727e-02 1.724428236484527588e-01 3.031156659126281738e-01 4.886280745267868042e-02 1.708323061466217041e-01 1.023472175002098083e-01 4.142696782946586609e-02 6.965936720371246338e-02 -2.279010266065597534e-01 9.568779170513153076e-02 -1.549014151096343994e-01 -5.524852126836776733e-02 -3.061279468238353729e-02 -2.918631136417388916e-01 2.768954038619995117e-01 -5.420670658349990845e-02
-3.558365628123283386e-02 -2.978284358978271484e-01 -2.159584611654281616e-01 -1.543953269720077515e-01 -1.731029003858566284e-01 6.670097261667251587e-02 2.194856405258178711e-01 -1.870041526854038239e-02 6.074421852827072144e-02 -8.136565983295440674e-02 -1.184324100613594055e-01 2.386052161455154419e-01 -4.332937672734260559e-02 -3.206158578395843506e-01 2.860978245735168457e-02 2.631308324635028839e-02 -1.202403455972671509e-01 4.703614115715026855e-02 3.974276781082153320e-01 4.296451807022094727e-02 2.617622017860412598e-01 7.561705261468887329e-02 -1.251686662435531616e-01 -7.426954060792922974e-02 5.128889530897140503e-02 -1.244643479585647583e-01 -3.889417946338653564e-01 9.319056570529937744e-02 7.660770416259765625e-02 -1.698016971349716187e-01 2.647601366043090820e-01 -1.199998706579208374e-01
-3.026303946971893311e-01 2.966847084462642670e-02 3.986012190580368042e-02 -2.004903256893157959e-01 -1.479234844446182251e-01 3.273595869541168213e-01 2.574485540390014648e-01 -2.620879374444484711e-02 -6.712362635880708694e-03 2.277537435293197632e-02 -2.681943774223327637e-02 -6.598751991987228394e-03 -2.560582160949707031e-01 3.817432224750518799e-01 6.832980364561080933e-02 1.601711809635162354e-01 1.280677914619445801e-01 1.715796887874603271e-01 3.867931067943572998e-01 7.898645102977752686e-02 2.666741013526916504e-01 -7.870405167341232300e-02 6.885669380426406860e-02 7.334610074758529663e-02 1.609322428703308105e-01 -1.814491748809814453e-01 -1.958355605602264404e-01 1.220242977142333984e-01 -5.926539655774831772e-03 7.343638688325881958e-02 8.901689201593399048e-02 1.107135713100433350e-01
-1.694980412721633911e-01 -1.376316417008638382e-03 1.673854887485504150e-01 -8.527622371912002563e-02 5.641353875398635864e-02 1.967483311891555786e-01 4.860784392803907394e-03 -1.632084548473358154e-01 1.680807769298553467e-01 -5.976051837205886841e-02 2.858791500329971313e-02 3.771040737628936768e-01 -5.383982136845588684e-02 2.409205436706542969e-01 -9.960848838090896606e-02 3.186520040035247803e-01 1.518376823514699936e-02 2.615602612495422363e-01 1.012090742588043213e-01 1.021989658474922180e-01 1.719066947698593140e-01 7.752726972103118896e-02 -6.401407718658447266e-02 2.059918344020843506e-01 -5.525626614689826965e-02 -1.354117244482040405e-01 -3.028673827648162842e-01 3.087314367294311523e-01 2.729616165161132812e-01 -2.306461632251739502e-01 1.118629351258277893e-01 9.923133067786693573e-03
-1.244460865855216980e-01 1.932799071073532104e-01 1.469152867794036865e-01 -1.343216896057128906e-01 -2.134387791156768799e-01 8.810719847679138184e-02 -1.218698620796203613e-01 5.608939006924629211e-02 -1.001623645424842834e-01 -1.087663695216178894e-02 2.554174959659576416e-01 1.726437807083129883e-01 -9.982228279113769531e-02 6.924777477979660034e-02 3.649752438068389893e-01 3.057614266872406006e-01 1.053913459181785583e-01 -1.080110482871532440e-02 4.551182091236114502e-01 -7.735420018434524536e-02 -1.806123256683349609e-01 2.013460546731948853e-01 7.577829807996749878e-02 -1.458524465560913086e-01 -6.639192998409271240e-02 -2.739603221416473389e-01 -1.217668410390615463e-02 1.703043729066848755e-01 1.807055249810218811e-02 -1.493261456489562988e-01 1.795269846916198730e-01 -3.969436883926391602e-02
-1.838616281747817993e-01 3.706891834735870361e-02 3.193332552909851074e-01 3.395331278443336487e-02 -3.495776951313018799e-01 1.599704474210739136e-01 -7.558415085077285767e-02 -2.391327619552612305e-01 -1.498894244432449341e-01 6.188324466347694397e-02 -2.437460124492645264e-01 -1.247538924217224121e-01 2.430292963981628418e-02 -1.365601718425750732e-01 1.075193099677562714e-02 1.082834452390670776e-01 -1.320593059062957764e-01 -1.661845743656158447e-01 2.067421525716781616e-01 1.594030708074569702e-01 1.045686975121498108e-01 3.313208520412445068e-01 -2.901066793128848076e-03 -5.293595418334007263e-02 3.177306950092315674e-01 -1.979139745235443115e-01 -1.913854777812957764e-01 1.764705926179885864e-01 -1.576454043388366699e-01 -2.174777984619140625e-01 -4.211873188614845276e-02 -1.033098902553319931e-02
-1.808834373950958252e-01 -4.371539130806922913e-02 2.222515046596527100e-01 -3.595571219921112061e-02 -2.013255655765533447e-01 2.356654033064842224e-02 -5.878466740250587463e-02 -1.554815471172332764e-01 2.630181908607482910e-01 -1.984727755188941956e-02 9.177841246128082275e-02 1.985004395246505737e-01 -2.315293624997138977e-02 1.202104985713958740e-01 3.047954142093658447e-01 -6.319625675678253174e-02 4.725223034620285034e-02 2.149640172719955444e-01 1.739727854728698730e-01 7.985635101795196533e-02 5.722931772470474243e-02 1.833738386631011963e-01 -1.892204955220222473e-02 2.498379796743392944e-01 2.234869152307510376e-01 -3.693084120750427246e-01 -6.653699278831481934e-02 6.487995851784944534e-03 3.094526827335357666e-01 -2.462966591119766235e-01 1.579174548387527466e-01 2.444504499435424805e-01
-2.922619692981243134e-02 4.223196208477020264e-02 1.217268407344818115e-01 1.071898639202117920e-01 -3.083401620388031006e-01 -1.607059538364410400e-01 3.240980207920074463e-01 -2.180429734289646149e-02 -5.061322823166847229e-02 -1.326176822185516357e-01 -7.800109684467315674e-03 1.485704928636550903e-01 -4.435877874493598938e-02 1.331509649753570557e-01 3.328718543052673340e-01 -2.376918345689773560e-01 6.881906092166900635e-02 1.048479750752449036e-01 3.281273245811462402e-01 -4.851577430963516235e-02 -2.721817046403884888e-02 2.416443526744842529e-01 1.229861602187156677e-01 2.039610445499420166e-01 -7.564815878868103027e-02 -2.038836926221847534e-01 -3.037115931510925293e-01 -1.142829433083534241e-01 -9.969723969697952271e-02 -3.027343750000000000e-01 1.304142326116561890e-01 5.061617866158485413e-02
-2.179545909166336060e-01 -5.589501559734344482e-02 -7.862220704555511475e-02 -2.435435205698013306e-01 -1.586442142724990845e-01 -6.492399144917726517e-03 2.772841453552246094e-01 9.350281208753585815e-02 6.184999644756317139e-02 -1.489234808832406998e-02 -2.290988862514495850e-01 3.253261093050241470e-03 -1.791364103555679321e-01 -1.564892977476119995e-01 2.636432275176048279e-02 2.422949969768524170e-01 1.197925806045532227e-01 1.110121309757232666e-01 4.695011377334594727e-01 -4.928620904684066772e-02 1.269039213657379150e-01 1.901330053806304932e-01 -8.808692917227745056e-03 2.936160378158092499e-02 -1.903360933065414429e-01 1.005268376320600510e-02 -9.405509382486343384e-02 2.672894299030303955e-02 1.795196384191513062e-01 -3.616966009140014648e-01 1.876938045024871826e-01 -2.315446287393569946e-01
-1.735174953937530518e-01 9.915036708116531372e-02 1.896891146898269653e-01 7.226187735795974731e-03 -2.524512410163879395e-01 6.062856689095497131e-02 -1.290925741195678711e-01 -4.215919971466064453e-01 -5.105920881032943726e-02 -1.070987433195114136e-01 -1.424736082553863525e-01 -1.959769874811172485e-01 -1.197236180305480957e-01 2.031027376651763916e-01 -2.640467835590243340e-03 9.659128636121749878e-02 -2.433829903602600098e-01 -1.247579082846641541e-01 3.860893845558166504e-01 2.048612534999847412e-01 8.675547689199447632e-02 2.194387614727020264e-01 -1.454450786113739014e-01 1.049000322818756104e-01 7.658839970827102661e-02 -2.399109899997711182e-01 -1.355690509080886841e-01 2.105045914649963379e-01 -1.032233890146017075e-02 3.605063259601593018e-02 1.944218873977661133e-01 -7.428959012031555176e-02
-2.931143641471862793e-01 -1.232551112771034241e-01 -1.463815718889236450e-01 -7.269658148288726807e-02 -5.799145624041557312e-02 -1.129315197467803955e-01 4.050706028938293457e-01 -3.255251049995422363e-02 1.345045417547225952e-01 7.165089249610900879e-02 -1.399540901184082031e-01 -5.797032266855239868e-02 -4.614698141813278198e-02 -1.219710111618041992e-01 1.153326127678155899e-02 1.255804598331451416e-01 8.117751777172088623e-02 4.569397121667861938e-02 1.482873409986495972e-01 3.095014393329620361e-01 2.582056261599063873e-02 -7.042200863361358643e-02 3.632130473852157593e-02 -5.812690034508705139e-02 -1.597351431846618652e-01 -1.364167872816324234e-02 -3.610341846942901611e-01 1.789057850837707520e-01 1.333602964878082275e-01 -3.687466979026794434e-01 3.648390173912048340e-01 1.164184324443340302e-02
-9.191858768463134766e-02 -7.301681209355592728e-03 -1.636099219322204590e-01 -2.037497162818908691e-01 1.076602190732955933e-01 -2.036793231964111328e-01 -1.090069338679313660e-01 1.879510581493377686e-01 -1.523448228836059570e-01 2.194314897060394287e-01 -1.477168947458267212e-01 2.027150094509124756e-01 -7.618456333875656128e-02 -2.510934472084045410e-01 -1.616786792874336243e-02 2.894813120365142822e-01 -2.905392348766326904e-01 1.982557922601699829e-01 2.678070366382598877e-01 -6.684638559818267822e-02 1.991276144981384277e-01 5.400422215461730957e-02 -2.380908727645874023e-01 3.888626396656036377e-02 -9.685216844081878662e-02 -1.261060237884521484e-01 -3.370579779148101807e-01 1.777182817459106445e-01 1.963838934898376465e-01 -2.750941365957260132e-02 1.480010449886322021e-01 -5.803485959768295288e-02
-1.734520345926284790e-01 -8.322780020534992218e-03 -1.055019870400428772e-01 -1.086105033755302429e-01 -3.392875567078590393e-02 -3.835541903972625732e-01 3.112334311008453369e-01 -1.603145897388458252e-02 5.399607494473457336e-02 2.225716263055801392e-01 8.992410264909267426e-03 1.050832271575927734e-01 -2.160167694091796875e-02 -1.761544123291969299e-02 9.551046043634414673e-02 8.382901549339294434e-03 -2.201004177331924438e-01 2.881785929203033447e-01 2.177542448043823242e-01 8.189359307289123535e-02 1.577163934707641602e-01 8.573753386735916138e-02 -2.627341449260711670e-01 -1.643331944942474365e-01 -1.223731860518455505e-01 -1.978253573179244995e-01 -9.702890366315841675e-02 1.301033496856689453e-01 2.590361833572387695e-01 -2.786666452884674072e-01 2.801928818225860596e-01 1.019532829523086548e-01
-6.319214403629302979e-02 -2.269075065851211548e-01 2.682989537715911865e-01 7.249678671360015869e-02 -7.586023956537246704e-02 -1.689557284116744995e-01 -7.186589064076542854e-04 -1.870976388454437256e-01 -6.845696270465850830e-02 1.041770260781049728e-02 2.705478295683860779e-02 1.179127097129821777e-01 -1.626620590686798096e-01 1.082592457532882690e-01 3.267017006874084473e-01 -3.258369863033294678e-01 8.517758548259735107e-02 -6.717878580093383789e-02 3.895833790302276611e-01 1.576630622148513794e-01 2.473456412553787231e-02 2.107521444559097290e-01 -9.101528674364089966e-02 -1.696405559778213501e-01 1.207973994314670563e-02 -1.267832368612289429e-01 -1.639346480369567871e-01 2.128749340772628784e-02 5.100493505597114563e-02 -2.353758960962295532e-01 3.069729506969451904e-01 -2.473567277193069458e-01
-3.636028170585632324e-01 -1.213761121034622192e-01 2.289774566888809204e-01 -2.133520878851413727e-02 -2.213429212570190430e-01 2.138307541608810425e-01 -2.013767659664154053e-01 1.106816530227661133e-01 2.601021528244018555e-01 1.550877541303634644e-01 -1.453477591276168823e-01 -5.520005896687507629e-02 1.394761819392442703e-02 2.500789426267147064e-02 1.325215399265289307e-01 8.541204780340194702e-02 -2.737769186496734619e-01 4.568301513791084290e-02 7.635171711444854736e-02 9.233252704143524170e-02 1.156434565782546997e-01 1.752993911504745483e-01 -3.939469754695892334e-01 -8.092501014471054077e-02 3.363216519355773926e-01 -5.204785987734794617e-02 -2.120830267667770386e-01 5.265274271368980408e-02 8.849576860666275024e-02 4.460040852427482605e-02 2.011436223983764648e-01 2.462300937622785568e-03
-3.136414289474487305e-01 -3.763442113995552063e-02 2.568388879299163818e-01 -3.172250390052795410e-01 -2.014364898204803467e-01 1.379410922527313232e-01 1.029775664210319519e-01 -2.565335333347320557e-01 1.242044940590858459e-01 -1.592117697000503540e-01 -4.865600203629583120e-04 -2.772664129734039307e-01 -1.484870761632919312e-01 -1.461712736636400223e-02 1.868998408317565918e-01 9.106001257896423340e-02 -5.185128748416900635e-02 2.120985090732574463e-01 3.021990060806274414e-01 1.823513954877853394e-01 2.954518608748912811e-02 7.965591736137866974e-03 -7.784182578325271606e-02 2.139776200056076050e-01 7.279666606336832047e-04 1.146921738982200623e-01 -3.619875907897949219e-01 1.332695782184600830e-01 9.114407002925872803e-02 2.218344062566757202e-02 -9.215254336595535278e-02 -1.009160578250885010e-01
-1.633507758378982544e-01 -2.906347811222076416e-01 5.933272093534469604e-02 -5.496903508901596069e-02 -2.686363458633422852e-02 -7.414162158966064453e-02 -1.720669716596603394e-01 1.101040095090866089e-01 2.697512209415435791e-01 1.272391676902770996e-01 -1.927888095378875732e-01 9.273019433021545410e-02 1.608384102582931519e-01 9.913344681262969971e-02 1.041545122861862183e-01 2.013003081083297729e-01 -4.651127755641937256e-02 3.246983587741851807e-01 3.641462028026580811e-01 -9.207580983638763428e-02 3.523362427949905396e-02 1.224460750818252563e-01 -9.185525029897689819e-02 1.782744191586971283e-02 1.564028300344944000e-02 -1.392454057931900024e-01 -4.670207798480987549e-01 -8.007385581731796265e-02 2.026642411947250366e-01 1.504466086626052856e-01 1.161497235298156738e-01 1.324948668479919434e-01
-3.095826506614685059e-01 -1.876047439873218536e-02 2.634787857532501221e-01 -1.348215490579605103e-01 -1.140291541814804077e-01 4.161903169006109238e-03 -1.492558568716049194e-01 -1.398133039474487305e-01 -7.208426296710968018e-02 2.867380976676940918e-01 -2.474729567766189575e-01 2.570849061012268066e-01 -5.849429871886968613e-03 5.267676338553428650e-02 2.172807753086090088e-01 -2.112117856740951538e-01 -1.693767122924327850e-02 6.253249198198318481e-02 1.187231689691543579e-01 3.078445978462696075e-02 -1.611786484718322754e-01 2.454650998115539551e-01 9.500142931938171387e-02 -4.026501178741455078e-01 1.232475712895393372e-01 -2.729602158069610596e-01 -1.430982444435358047e-02 -1.206535324454307556e-01 1.712947785854339600e-01 -1.835558861494064331e-01 5.172957479953765869e-02 -7.203372567892074585e-02
-4.215246737003326416e-01 1.586173474788665771e-01 7.849982380867004395e-02 -6.044700369238853455e-02 1.195892170071601868e-01 7.103858888149261475e-02 4.493355378508567810e-02 3.151275813579559326e-01 -9.726968407630920410e-02 1.230314746499061584e-01 -1.901592016220092773e-01 3.721086308360099792e-02 -6.947984546422958374e-02 -4.328727722167968750e-02 2.887426912784576416e-01 2.234878242015838623e-01 -9.546738117933273315e-03 2.069277912378311157e-01 2.833654545247554779e-02 3.050612509250640869e-01 -3.376735374331474304e-02 -3.760515525937080383e-02 4.596532788127660751e-03 2.878722846508026123e-01 -9.181518107652664185e-02 -2.206641286611557007e-01 -1.700389683246612549e-01 1.050305217504501343e-01 2.833634614944458008e-01 -1.944175958633422852e-01 1.548458486795425415e-01 -5.608971789479255676e-02
-1.870563775300979614e-01 -8.139175921678543091e-02 -1.026706844568252563e-01 2.205325514078140259e-01 -1.231473833322525024e-01 -5.730853229761123657e-02 -2.311491873115301132e-03 5.183432251214981079e-02 1.067551597952842712e-01 -2.622649073600769043e-02 -9.487593173980712891e-02 3.059839308261871338e-01 9.045135974884033203e-02 -6.206624582409858704e-02 1.112448051571846008e-01 1.439320296049118042e-01 -1.834332644939422607e-01 1.075965613126754761e-01 9.749522060155868530e-02 2.566390335559844971e-01 -6.445553153753280640e-02 3.498941063880920410e-01 8.009062707424163818e-02 2.607170045375823975e-01 -4.122441634535789490e-02 1.047103386372327805e-02 -4.061094522476196289e-01 2.382884323596954346e-01 3.334104418754577637e-01 -2.090858966112136841e-01 1.295890808105468750e-01 -3.847067803144454956e-02
-1.712336391210556030e-01 -3.480238616466522217e-01 -6.082395836710929871e-02 -1.430040299892425537e-01 -1.655517220497131348e-01 7.110270857810974121e-02 3.435159623622894287e-01 -2.035778611898422241e-01 -1.745076477527618408e-02 1.763264685869216919e-01 -1.540062874555587769e-01 5.054311454296112061e-02 -8.095271885395050049e-02 -2.801469564437866211e-01 9.165123105049133301e-02 6.945374608039855957e-02 -8.391401171684265137e-02 -7.323604077100753784e-02 2.578719556331634521e-01 9.820090979337692261e-02 2.538972496986389160e-01 -5.010923370718955994e-02 -8.807828277349472046e-02 -1.535530090332031250e-01 1.408696919679641724e-01 -4.338266327977180481e-02 -3.283379673957824707e-01 1.054689139127731323e-01 -3.394879866391420364e-03 -2.969949245452880859e-01 2.448880523443222046e-01 -4.324471205472946167e-02
-1.887784153223037720e-01 2.445013970136642456e-01 2.940318360924720764e-02 -2.256258726119995117e-01 -3.989357948303222656e-01 4.603219032287597656e-02 2.233508825302124023e-01 -1.961239576339721680e-01 2.202789634466171265e-01 -2.614316903054714203e-02 -2.852477505803108215e-02 2.079517245292663574e-01 -1.164446920156478882e-01 1.777877062559127808e-01 7.885661721229553223e-02 -1.093864962458610535e-01 9.783398360013961792e-02 -1.681500822305679321e-01 3.171887695789337158e-01 -2.550084590911865234e-01 2.002103626728057861e-01 -4.148753359913825989e-04 -1.032296046614646912e-01 -1.997048966586589813e-02 -1.086956337094306946e-01 -1.160082593560218811e-01 -2.633529305458068848e-01 1.546466797590255737e-01 8.211511373519897461e-02 -1.293384283781051636e-01 2.089439183473587036e-01 -7.924835383892059326e-02
-2.189498543739318848e-01 -3.863044455647468567e-02 3.970989882946014404e-01 1.037694513797760010e-01 -2.020827233791351318e-01 -2.520854473114013672e-01 4.308099672198295593e-02 2.975956499576568604e-01 2.114218771457672119e-01 2.238170653581619263e-01 -5.701872706413269043e-02 1.243932172656059265e-01 1.674661040306091309e-02 6.562095880508422852e-02 -3.068518452346324921e-02 -1.748937815427780151e-01 -1.424582302570343018e-01 4.358083009719848633e-02 2.504175007343292236e-01 7.473904639482498169e-03 -5.411639437079429626e-02 3.026873469352722168e-01 -1.247059702873229980e-01 -1.533353775739669800e-01 -1.326004415750503540e-01 -2.624039351940155029e-01 -1.084564700722694397e-01 2.520315349102020264e-01 -8.278812468051910400e-02 -1.664090007543563843e-01 -2.663462422788143158e-02 1.487568169832229614e-01
-2.599216699600219727e-01 -1.790142804384231567e-01 -4.898455366492271423e-02 -4.414618015289306641e-02 3.069477621465921402e-03 -9.898900240659713745e-02 1.146291568875312805e-01 1.149297459051012993e-03 -3.284192457795143127e-02 2.331717908382415771e-01 2.481241375207901001e-01 -1.146216019988059998e-01 -1.483434885740280151e-01 -3.993031755089759827e-02 1.353259831666946411e-01 2.706473171710968018e-01 -1.597376614809036255e-01 2.824916243553161621e-01 1.532775312662124634e-01 2.254472672939300537e-01 2.368621379137039185e-01 8.465670794248580933e-02 -2.441019415855407715e-01 -9.607620537281036377e-02 -1.420807931572198868e-02 -2.216966748237609863e-01 -2.181333899497985840e-01 3.696814775466918945e-01 -1.069505698978900909e-03 -1.682380735874176025e-01 1.497783958911895752e-01 1.781022995710372925e-01
-7.934314198791980743e-03 1.112889945507049561e-01 2.231596261262893677e-01 9.674500674009323120e-03 9.101498126983642578e-02 4.944669455289840698e-02 -1.180041581392288208e-01 1.546380966901779175e-01 -8.699954487383365631e-03 8.662716299295425415e-02 9.749041497707366943e-02 -2.455972880125045776e-01 -2.171193510293960571e-01 -1.929877847433090210e-01 3.352162539958953857e-01 2.307770550251007080e-01 8.649439364671707153e-02 1.234942227602005005e-01 2.146074175834655762e-01 6.154347583651542664e-02 -9.120369702577590942e-02 1.617678850889205933e-01 1.289289742708206177e-01 1.411634683609008789e-01 -1.432787925004959106e-01 -2.385399192571640015e-01 -3.883508443832397461e-01 -1.030344665050506592e-01 7.131139934062957764e-02 -4.680068790912628174e-02 3.408056795597076416e-01 2.361702024936676025e-01
-2.627349793910980225e-01 1.659674942493438721e-01 2.565095722675323486e-01 -3.269577026367187500e-02 -9.620007127523422241e-02 -2.479050457477569580e-01 -3.770129010081291199e-02 -1.280014514923095703e-01 6.147799640893936157e-02 7.211843132972717285e-02 7.009264081716537476e-03 -1.042390689253807068e-01 2.986472547054290771e-01 1.073277648538351059e-02 3.144704103469848633e-01 1.452636867761611938e-01 -1.419429183006286621e-01 -1.939519941806793213e-01 3.127238750457763672e-01 -1.740245670080184937e-01 1.894705891609191895e-01 -1.452421694993972778e-01 -6.781473755836486816e-02 -6.914850324392318726e-02 8.675856888294219971e-02 -1.187978237867355347e-01 -2.250455170869827271e-01 1.820782124996185303e-01 -3.706163540482521057e-02 6.544960290193557739e-02 3.766274750232696533e-01 1.169758588075637817e-01
-1.848218441009521484e-01 -5.614743381738662720e-02 8.555971831083297729e-02 6.065632775425910950e-02 6.861234083771705627e-03 1.210839021950960159e-02 -4.781635850667953491e-02 1.033697798848152161e-01 7.637789100408554077e-02 2.204712294042110443e-02 -1.187513861805200577e-02 1.445452123880386353e-01 -2.913945354521274567e-02 -4.140299931168556213e-02 3.557174205780029297e-01 -2.369112670421600342e-01 1.281167715787887573e-01 -1.717453598976135254e-01 2.410105019807815552e-01 2.668118476867675781e-01 -2.430721968412399292e-01 2.216550111770629883e-01 3.199152946472167969e-01 -2.583130598068237305e-01 -4.477757588028907776e-02 -2.612501978874206543e-01 -2.105188220739364624e-01 -3.503724467009305954e-03 -1.434583961963653564e-01 -2.581670582294464111e-01 2.676524221897125244e-01 4.147953353822231293e-03
-2.576251029968261719e-01 -1.730470359325408936e-01 1.899222433567047119e-01 -1.297078132629394531e-01 -2.113577574491500854e-01 -1.723400801420211792e-01 6.671226024627685547e-02 1.573757529258728027e-01 -8.618236333131790161e-02 -3.354562073945999146e-02 -1.020546033978462219e-01 1.210563108325004578e-01 -1.035725399851799011e-01 -3.592670559883117676e-01 -8.422570675611495972e-02 1.090698838233947754e-01 -1.671531051397323608e-01 1.348247230052947998e-01 1.601848304271697998e-01 -6.731731444597244263e-02 1.240505427122116089e-01 6.586714088916778564e-02 -3.306547403335571289e-01 -1.023740470409393311e-01 5.321687553077936172e-03 1.008566766977310181e-01 -4.536010026931762695e-01 -1.477663591504096985e-02 3.180952370166778564e-02 -2.198669314384460449e-01 2.704543769359588623e-01 1.629871316254138947e-02
-2.338125705136917531e-05 -1.800032556056976318e-01 2.783021926879882812e-01 -1.183409467339515686e-01 -2.397512793540954590e-01 3.127980530261993408e-01 -8.771164715290069580e-02 1.647560484707355499e-02 2.166846394538879395e-01 7.233137637376785278e-02 -1.156833842396736145e-01 2.887587249279022217e-01 1.180473528802394867e-02 1.129693761467933655e-01 -7.844841480255126953e-02 1.959157437086105347e-01 -1.721934527158737183e-01 -5.172818154096603394e-02 7.166319340467453003e-02 2.686204314231872559e-01 2.975326776504516602e-01 1.131482422351837158e-01 -1.279237493872642517e-02 2.882346697151660919e-02 -1.323122382164001465e-01 -3.413314223289489746e-01 -4.862772673368453979e-02 3.034983575344085693e-01 1.505943667143583298e-02 -1.296502947807312012e-01 2.055041491985321045e-01 8.226814121007919312e-02
-5.600250363349914551e-01 -1.344985365867614746e-01 -8.804894238710403442e-02 -1.074502691626548767e-01 -5.641015619039535522e-02 6.510940194129943848e-02 2.138406783342361450e-01 -4.634205624461174011e-02 -1.428994685411453247e-01 2.515966538339853287e-03 -2.653223276138305664e-01 9.685941040515899658e-02 1.230485588312149048e-01 -2.001281678676605225e-01 3.835253044962882996e-02 1.818350553512573242e-01 1.221904009580612183e-01 1.896148473024368286e-01 4.183606058359146118e-02 1.384978741407394409e-01 -2.888289093971252441e-02 1.028084661811590195e-02 1.707899756729602814e-02 1.973948776721954346e-01 -1.249542012810707092e-01 -1.436786949634552002e-01 -2.310374379158020020e-01 2.557460963726043701e-01 -5.387159809470176697e-02 -3.348174989223480225e-01 1.469187736511230469e-01 1.057489402592182159e-02
-3.754101097583770752e-01 7.140988949686288834e-03 2.368741631507873535e-01 -2.802740037441253662e-01 -1.995017379522323608e-01 1.830105334520339966e-01 -5.763340368866920471e-02 5.406361073255538940e-02 -3.886383473873138428e-01 3.928918018937110901e-02 -1.279858201742172241e-01 1.019633635878562927e-01 -9.411587566137313843e-02 1.713400930166244507e-01 4.842355474829673767e-02 2.526179552078247070e-01 9.714973717927932739e-02 -6.523407995700836182e-02 1.666167378425598145e-01 1.808309555053710938e-02 2.680678367614746094e-01 1.850941032171249390e-01 -2.816594541072845459e-01 -2.671253681182861328e-01 -1.011574193835258484e-01 -7.353679090738296509e-02 -1.029360368847846985e-01 -5.486170947551727295e-02 -1.350322365760803223e-01 4.096401855349540710e-02 1.140635311603546143e-01 -1.790801621973514557e-02
-1.086826622486114502e-01 6.987472623586654663e-02 6.719462573528289795e-02 -1.314726918935775757e-01 -1.458089202642440796e-01 1.642787605524063110e-01 -1.684951037168502808e-01 1.349024921655654907e-01 1.502144038677215576e-01 -2.424717545509338379e-01 -2.638353109359741211e-01 2.701827287673950195e-01 -2.005151957273483276e-01 1.870039552450180054e-01 1.592440307140350342e-01 2.769220471382141113e-01 4.279103130102157593e-02 -1.314234584569931030e-01 3.683340549468994141e-01 1.359639912843704224e-01 2.417112737894058228e-01 6.711223721504211426e-02 4.795853048563003540e-02 -1.007829979062080383e-01 4.738870635628700256e-02 -1.900323033332824707e-01 -1.111775115132331848e-01 1.805929243564605713e-01 -6.331337243318557739e-02 -3.034206926822662354e-01 1.696086525917053223e-01 -9.308779239654541016e-02
-1.716772466897964478e-01 1.237978413701057434e-01 -8.460599929094314575e-02 -8.322434872388839722e-02 5.625126138329505920e-02 -2.064232528209686279e-01 1.510014832019805908e-01 -1.546038389205932617e-01 1.363284736871719360e-01 2.001574933528900146e-01 1.834364682435989380e-01 1.498372107744216919e-01 -1.133138090372085571e-01 -1.529344469308853149e-01 1.131582558155059814e-01 3.322887718677520752e-01 -5.156097188591957092e-02 1.317411363124847412e-01 1.999061405658721924e-01 1.641821414232254028e-01 2.024627923965454102e-01 4.157186448574066162e-01 -2.291368097066879272e-01 -2.748691439628601074e-01 -9.372274391353130341e-03 -1.810241043567657471e-01 -1.983487606048583984e-01 6.741829961538314819e-02 -6.952553987503051758e-02 -7.168622314929962158e-02 2.354582697153091431e-01 5.898311734199523926e-02
-9.638670831918716431e-02 1.558244321495294571e-02 5.361085012555122375e-02 -1.443498730659484863e-01 -3.948771059513092041e-01 -8.415021002292633057e-02 -1.266195476055145264e-01 -5.285357590764760971e-03 -5.775494873523712158e-02 -1.138785406947135925e-01 2.383825182914733887e-01 1.815725266933441162e-01 -9.599184989929199219e-02 2.102266103029251099e-01 1.078368723392486572e-01 -1.265200227499008179e-02 -1.153581216931343079e-01 3.932805731892585754e-02 4.300099611282348633e-01 -7.767198234796524048e-02 2.451045364141464233e-01 -2.769659087061882019e-02 8.511093258857727051e-02 2.365267872810363770e-01 2.267520129680633545e-02 -2.586230635643005371e-01 -3.441692590713500977e-01 7.362085860222578049e-03 2.183770984411239624e-01 1.250387728214263916e-01 1.903015375137329102e-01 3.341232612729072571e-02
-3.068528771400451660e-01 5.247585102915763855e-02 1.762466877698898315e-01 9.901297092437744141e-02 2.073835581541061401e-03 -1.077336147427558899e-01 -3.814397156238555908e-01 -1.524302065372467041e-01 -5.710132792592048645e-02 3.797113150358200073e-02 -1.701389066874980927e-02 1.510510742664337158e-01 7.058347016572952271e-02 -1.349957734346389771e-01 8.959192782640457153e-02 8.892201632261276245e-02 -1.880475878715515137e-01 -1.020708307623863220e-01 5.160101056098937988e-01 -2.145954966545104980e-01 4.017849266529083252e-02 1.387334167957305908e-01 -1.049723848700523376e-01 1.094125444069504738e-03 -2.794855535030364990e-01 -7.695256173610687256e-02 -1.965019851922988892e-01 7.746906578540802002e-02 -5.170587822794914246e-02 -2.525684535503387451e-01 -3.299171850085258484e-02 1.695589423179626465e-01
-5.152320265769958496e-01 8.201419562101364136e-02 -1.169129163026809692e-01 -1.287537068128585815e-01 -1.903909295797348022e-01 1.441440880298614502e-01 1.714012473821640015e-01 -2.220738865435123444e-02 -4.864577203989028931e-02 -1.290386635810136795e-02 -2.790751457214355469e-01 1.469779014587402344e-01 2.509624063968658447e-01 -1.695727556943893433e-01 6.644392758607864380e-02 2.444794774055480957e-01 -1.423541456460952759e-01 -3.642673790454864502e-02 2.487863898277282715e-01 2.798251807689666748e-01 4.610292147845029831e-03 2.733308672904968262e-01 9.776522219181060791e-02 1.065189838409423828e-01 -2.374072000384330750e-02 -5.691489670425653458e-03 -1.547452211380004883e-01 -6.048066541552543640e-02 4.471275210380554199e-02 1.286259479820728302e-02 2.330990135669708252e-01 1.029649227857589722e-01
-3.277833163738250732e-01 1.311293989419937134e-01 2.012836933135986328e-01 1.278253048658370972e-01 3.642252832651138306e-02 -7.793468236923217773e-02 -4.438035190105438232e-02 4.521558433771133423e-02 -3.509673476219177246e-02 1.069488078355789185e-01 -3.315841853618621826e-01 2.235790640115737915e-01 -6.003842502832412720e-02 -2.049596309661865234e-01 8.762224763631820679e-02 -1.249990835785865784e-01 1.914330758154392242e-02 -1.341169327497482300e-01 5.122484564781188965e-01 1.094115003943443298e-01 7.431159913539886475e-02 1.054837107658386230e-01 1.558560431003570557e-01 1.437089145183563232e-01 -5.132528021931648254e-02 -6.868565082550048828e-02 -1.221191212534904480e-01 7.971859723329544067e-02 -2.570503354072570801e-01 -3.120368719100952148e-01 1.330903321504592896e-01 3.850480169057846069e-02
-4.308631718158721924e-01 1.273380070924758911e-01 -1.150381751358509064e-02 -1.808907985687255859e-01 -1.954447329044342041e-01 1.505317091941833496e-01 4.877828806638717651e-02 -2.907716333866119385e-01 -5.458448082208633423e-02 1.318838894367218018e-01 -3.272539749741554260e-02 2.841375768184661865e-03 1.699038147926330566e-01 4.888983443379402161e-02 8.086358755826950073e-02 -1.336641758680343628e-01 -3.027747943997383118e-02 1.517281979322433472e-01 2.726952731609344482e-01 1.580369472503662109e-01 7.435169391101226211e-05 3.080755472183227539e-01 2.998782992362976074e-01 -1.324037164449691772e-01 -1.031422894448041916e-02 -1.745781898498535156e-01 8.039867505431175232e-03 -1.763937473297119141e-01 -6.448864191770553589e-02 1.727039068937301636e-01 3.396347165107727051e-01 -6.035451218485832214e-02
-1.672453880310058594e-01 -1.144481375813484192e-01 3.331294655799865723e-01 -1.175385117530822754e-01 -1.577778756618499756e-01 9.891401231288909912e-02 4.905243590474128723e-02 1.345617771148681641e-01 7.467073947191238403e-02 2.897106111049652100e-01 -1.127068921923637390e-01 1.534586772322654724e-02 -2.213785648345947266e-01 1.593092828989028931e-01 1.112732142210006714e-01 2.944578528404235840e-01 -1.233048960566520691e-01 -1.276869624853134155e-01 2.605986893177032471e-01 -5.583828687667846680e-02 -1.107281148433685303e-01 -1.710056662559509277e-01 -8.372348546981811523e-02 4.091745987534523010e-02 1.819678246974945068e-01 -1.615495830774307251e-01 -3.753785789012908936e-01 2.827343903481960297e-02 -2.703266777098178864e-02 9.217539429664611816e-02 3.469806909561157227e-01 1.405737400054931641e-01
-3.494857549667358398e-01 1.889049634337425232e-02 2.565596103668212891e-01 -7.011596858501434326e-02 -2.172901779413223267e-01 2.791635692119598389e-01 -4.427203163504600525e-02 -1.638739719055593014e-03 -1.838525533676147461e-01 9.710542857646942139e-03 -6.686522811651229858e-02 -1.129003390669822693e-01 9.512940794229507446e-02 -8.495429158210754395e-02 2.084497809410095215e-01 3.063296079635620117e-01 1.698313057422637939e-01 1.311849653720855713e-01 5.301288515329360962e-02 2.154111862182617188e-01 2.174691855907440186e-02 1.030082181096076965e-01 1.987986080348491669e-02 -1.475694328546524048e-01 3.295013308525085449e-01 6.178284063935279846e-03 -2.929039597511291504e-01 -1.401618570089340210e-01 -1.617093980312347412e-01 -2.542213499546051025e-01 2.000491917133331299e-01 -4.023680090904235840e-02
-4.080968797206878662e-01 -2.470350712537765503e-01 1.477979570627212524e-01 1.212508454918861389e-01 2.561892010271549225e-02 2.039011716842651367e-01 -1.095454208552837372e-02 -2.908334434032440186e-01 -1.176897529512643814e-02 1.717890501022338867e-01 -8.277483284473419189e-02 1.250111460685729980e-01 6.078770756721496582e-02 -1.153063848614692688e-01 3.748001158237457275e-01 3.352583199739456177e-02 1.899172551929950714e-02 3.351982533931732178e-01 2.482685446739196777e-01 7.212188839912414551e-02 8.443677425384521484e-02 -8.550821989774703979e-02 7.003584504127502441e-02 2.822719886898994446e-02 -1.314888447523117065e-01 -1.529728174209594727e-01 -2.779188156127929688e-01 -5.331502482295036316e-02 1.682375371456146240e-02 7.942079007625579834e-02 2.061194777488708496e-01 1.693563163280487061e-01
-2.120257169008255005e-01 6.910578347742557526e-03 1.187681779265403748e-01 -2.097664475440979004e-01 -1.055724024772644043e-01 2.295245081186294556e-01 -2.419602498412132263e-02 7.722897082567214966e-02 1.768240630626678467e-01 -2.341681569814682007e-01 -1.571633517742156982e-01 2.697302699089050293e-01 -2.267829328775405884e-01 2.367629557847976685e-01 1.197833269834518433e-01 2.781509160995483398e-01 1.194025501608848572e-01 -1.856260895729064941e-01 2.877988517284393311e-01 1.404186487197875977e-01 2.769122421741485596e-01 1.258326172828674316e-01 8.172416128218173981e-04 -7.839499413967132568e-02 9.069505147635936737e-03 -1.447209119796752930e-01 -2.280645519495010376e-01 1.071817800402641296e-01 -8.948591537773609161e-03 -3.232200443744659424e-01 6.554090231657028198e-02 -2.140831947326660156e-02
-3.239061236381530762e-01 -5.367504432797431946e-02 2.394962906837463379e-01 -1.858951151371002197e-01 -2.330083549022674561e-01 2.469784766435623169e-01 -7.084579020738601685e-02 -1.574648916721343994e-02 -1.648830771446228027e-01 2.642595395445823669e-02 -1.082130223512649536e-01 -5.285413563251495361e-02 1.083720475435256958e-01 -1.428696066141128540e-01 1.817627400159835815e-01 2.316021472215652466e-01 3.083975315093994141e-01 1.834357827901840210e-01 2.291643992066383362e-02 2.036130577325820923e-01 1.006509140133857727e-01 -1.072507444769144058e-02 -2.974418736994266510e-02 -1.243687719106674194e-01 3.638849854469299316e-01 -6.577636301517486572e-02 -3.652784526348114014e-01 -3.853645175695419312e-02 -1.758595556020736694e-01 -1.159394755959510803e-01 -6.949103903025388718e-03 -7.141304016113281250e-02
-2.097182720899581909e-01 -5.657427385449409485e-02 -1.129635870456695557e-01 -3.516530692577362061e-01 -1.648775190114974976e-01 -2.106668949127197266e-01 -1.145190931856632233e-02 -7.565921545028686523e-02 4.472252726554870605e-02 3.647918999195098877e-01 1.119049787521362305e-01 6.825897097587585449e-02 -8.845914900302886963e-02 6.911031901836395264e-03 -5.147828534245491028e-02 1.499373614788055420e-01 -1.438385248184204102e-01 1.380165219306945801e-01 7.659781724214553833e-03 1.089712828397750854e-01 2.465883344411849976e-01 1.312833279371261597e-01 -1.150154396891593933e-01 -1.146938502788543701e-01 -1.049237698316574097e-01 -4.304127693176269531e-01 -2.008044868707656860e-01 4.818640649318695068e-03 5.975034460425376892e-02 -1.305814087390899658e-01 3.642609715461730957e-01 8.777130395174026489e-02
-1.960302889347076416e-01 1.528125107288360596e-01 2.983027100563049316e-01 -1.134484112262725830e-01 -2.133042812347412109e-01 1.391198784112930298e-01 -5.832392722368240356e-02 -4.081538617610931396e-01 -1.287579536437988281e-01 1.400095075368881226e-01 -2.323451787233352661e-01 -2.235457003116607666e-01 -1.499628126621246338e-01 2.470841282047331333e-04 3.044656850397586823e-02 3.283967673778533936e-01 -1.644301861524581909e-01 3.454885631799697876e-02 6.325925886631011963e-02 2.084248214960098267e-01 7.587686181068420410e-02 3.055919110774993896e-01 5.126621574163436890e-02 -2.090083211660385132e-01 -4.055332392454147339e-02 -1.548124998807907104e-01 -2.004511356353759766e-01 -3.967822715640068054e-02 -1.425648033618927002e-01 -1.015854477882385254e-01 1.040176302194595337e-01 1.272667665034532547e-02
-5.474048852920532227e-02 1.358262496069073677e-03 1.750243455171585083e-01 -3.598950803279876709e-02 -2.078142613172531128e-01 -5.670375656336545944e-03 -2.955357730388641357e-02 -1.351200193166732788e-01 -8.083921857178211212e-03 1.779942363500595093e-01 -5.460953339934349060e-02 5.461849272251129150e-02 -2.616245448589324951e-01 1.968164145946502686e-01 5.952128767967224121e-02 2.307588607072830200e-01 -1.077699586749076843e-01 -4.671531170606613159e-02 3.693052232265472412e-01 1.506853699684143066e-01 -5.562291666865348816e-02 -1.056493148207664490e-01 1.432983428239822388e-01 -2.776594758033752441e-01 3.378752619028091431e-02 -4.883756637573242188e-01 -6.057320162653923035e-02 -2.267366945743560791e-01 1.276235580444335938e-01 -1.781138181686401367e-01 2.214700579643249512e-01 1.564212739467620850e-01
-2.497818768024444580e-01 1.410397049039602280e-02 2.979960441589355469e-01 -7.033561170101165771e-02 -1.947619616985321045e-01 -1.694325357675552368e-01 -1.447804272174835205e-01 1.653879731893539429e-01 -2.578393220901489258e-01 8.587035350501537323e-03 -1.075715348124504089e-01 -8.567672967910766602e-02 1.080749854445457458e-01 7.653666287660598755e-02 1.176213473081588745e-01 -2.185736745595932007e-01 5.680917203426361084e-02 1.114413514733314514e-01 1.998492181301116943e-01 4.437358304858207703e-02 1.770343817770481110e-02 2.551988959312438965e-01 -3.488872572779655457e-02 1.665012561716139317e-03 9.362948685884475708e-02 -2.643725275993347168e-01 -2.897333502769470215e-01 2.225462347269058228e-01 -1.244798302650451660e-01 -3.433665931224822998e-01 -1.185230761766433716e-01 -2.833773791790008545e-01
-1.894647479057312012e-01 2.012488543987274170e-01 3.031251430511474609e-01 4.285542666912078857e-02 -2.804229259490966797e-01 -1.916618049144744873e-01 9.275809675455093384e-02 7.525865733623504639e-02 -2.260730862617492676e-01 1.013431474566459656e-01 -1.155247166752815247e-01 1.752480417490005493e-01 -3.711096243932843208e-03 9.965500235557556152e-02 2.416187226772308350e-01 -1.182243600487709045e-01 -2.990457713603973389e-01 2.528930008411407471e-01 2.565396130084991455e-01 6.701218336820602417e-02 3.430301696062088013e-02 1.907568126916885376e-01 1.108461916446685791e-01 2.568224966526031494e-01 7.321790792047977448e-03 -1.577076613903045654e-01 -1.944797337055206299e-01 -1.774478852748870850e-01 -1.089458689093589783e-01 -2.400473505258560181e-01 -8.171056956052780151e-02 -5.101637169718742371e-02
-2.333053648471832275e-01 8.978486806154251099e-02 9.802968800067901611e-02 -1.246370077133178711e-01 -3.983941674232482910e-01 1.891375333070755005e-01 8.679478615522384644e-02 1.393215358257293701e-02 5.942639335989952087e-02 2.617804147303104401e-02 6.035643164068460464e-03 3.446560800075531006e-01 -1.325368732213973999e-01 2.020356506109237671e-01 2.902547642588615417e-02 9.259246289730072021e-02 1.564173102378845215e-01 -9.918086975812911987e-02 3.299634456634521484e-01 1.130442321300506592e-02 -1.317239701747894287e-01 6.367883831262588501e-02 7.077600806951522827e-02 1.649995744228363037e-01 1.385736167430877686e-01 -3.538386821746826172e-01 -9.234412014484405518e-02 -4.150050878524780273e-02 -8.291506022214889526e-02 -3.636542856693267822e-01 1.555959731340408325e-01 6.612593680620193481e-02
-2.310583442449569702e-01 7.747473660856485367e-03 1.543231010437011719e-01 -3.027760889381170273e-03 -1.343043297529220581e-01 2.578483223915100098e-01 -1.000746786594390869e-01 7.381699979305267334e-02 1.773848533630371094e-01 -2.363154888153076172e-01 -1.198390051722526550e-01 -1.647072285413742065e-01 -7.516003400087356567e-02 -1.290118247270584106e-01 2.220485955476760864e-01 -2.590799033641815186e-01 -2.308890596032142639e-02 7.901383191347122192e-02 3.773648142814636230e-01 3.264587819576263428e-01 4.012107476592063904e-02 2.825236022472381592e-01 -2.208339283242821693e-03 1.489735990762710571e-01 1.682995632290840149e-02 -1.829100102186203003e-01 -3.394943475723266602e-01 1.543218791484832764e-01 3.969225287437438965e-02 -1.394384652376174927e-01 3.929494321346282959e-02 2.148903906345367432e-02
-7.309416681528091431e-02 -9.380722790956497192e-02 2.459700219333171844e-02 1.339148432016372681e-01 -2.300410866737365723e-01 4.064968228340148926e-02 3.366124257445335388e-02 5.888744443655014038e-02 1.634530872106552124e-01 1.959702074527740479e-01 -2.084565907716751099e-01 2.596502564847469330e-02 -1.508736517280340195e-02 -1.585645824670791626e-01 -2.137683033943176270e-01 5.097606405615806580e-02 -1.924169510602951050e-01 3.097359836101531982e-01 2.189902067184448242e-01 3.465332090854644775e-02 1.220426112413406372e-01 1.176408082246780396e-01 8.391451835632324219e-02 -2.403691224753856659e-02 -2.167461365461349487e-01 -2.203798443078994751e-01 -4.591901004314422607e-01 -2.893352210521697998e-01 -5.396645516157150269e-02 -3.890042426064610481e-03 2.814286947250366211e-01 1.857796162366867065e-01
-2.140736281871795654e-01 -3.119813799858093262e-01 -2.461700513958930969e-02 -3.905836865305900574e-02 -1.850240230560302734e-01 -1.158125028014183044e-01 3.551630675792694092e-01 9.423002600669860840e-02 6.431735306978225708e-02 2.238464206457138062e-01 -1.647339463233947754e-01 2.180722355842590332e-02 -3.780905902385711670e-02 -1.125712916254997253e-01 -3.835408762097358704e-02 1.094166189432144165e-01 -3.421628177165985107e-01 1.206860877573490143e-02 2.611282169818878174e-01 2.123075276613235474e-01 -6.663286685943603516e-02 1.019130200147628784e-01 -1.149621382355690002e-01 3.930842503905296326e-02 -8.238304406404495239e-02 -2.256793156266212463e-02 -2.041590958833694458e-01 2.247677892446517944e-01 5.926154553890228271e-02 -1.891388297080993652e-01 3.907847404479980469e-01 1.052295267581939697e-01
-9.413143992424011230e-02 5.176699906587600708e-02 2.217999696731567383e-01 2.759497053921222687e-02 1.371049974113702774e-02 -1.273544877767562866e-02 -9.898750111460685730e-03 7.071036845445632935e-02 -3.541044518351554871e-02 4.645535722374916077e-03 -2.915400266647338867e-01 1.654540151357650757e-01 -1.039186492562294006e-02 -1.864109747111797333e-02 3.501266837120056152e-01 -2.470717728137969971e-01 2.578935027122497559e-01 -4.138973727822303772e-02 2.305051535367965698e-01 7.821311242878437042e-03 -1.723028719425201416e-01 3.319430053234100342e-01 1.684094965457916260e-01 -2.444582581520080566e-01 -2.816002368927001953e-01 -2.892228364944458008e-01 -2.505055665969848633e-01 7.549816370010375977e-02 7.129814475774765015e-02 -5.352921783924102783e-02 2.061224579811096191e-01 6.380365043878555298e-02
-3.316302895545959473e-01 -1.104503944516181946e-01 -2.031501829624176025e-01 -2.494496256113052368e-01 -2.556650638580322266e-01 -5.509145930409431458e-02 1.628572195768356323e-01 -4.970497637987136841e-02 1.350898593664169312e-01 -2.382082119584083557e-02 -2.768421173095703125e-01 1.275994582101702690e-03 -5.203723534941673279e-02 -3.067277669906616211e-01 4.617576301097869873e-02 2.138297110795974731e-01 1.678036153316497803e-01 1.748593747615814209e-01 3.650301098823547363e-01 9.829337149858474731e-02 1.012455970048904419e-01 2.035913616418838501e-01 -1.019376218318939209e-01 1.373452842235565186e-01 -3.961567580699920654e-02 -7.688324153423309326e-02 -7.798758894205093384e-02 -3.211584687232971191e-02 1.163906008005142212e-01 -2.829920649528503418e-01 1.773432493209838867e-01 -1.206474974751472473e-01
-3.872754871845245361e-01 1.546354442834854126e-01 9.937073104083538055e-03 -1.859154850244522095e-01 -1.340223252773284912e-01 2.899284288287162781e-02 -2.178255021572113037e-01 2.162759006023406982e-01 -1.034307926893234253e-01 1.726463809609413147e-02 -2.272773832082748413e-01 1.851044148206710815e-01 -8.841326832771301270e-02 -2.392118275165557861e-01 1.573264002799987793e-01 2.552160024642944336e-01 -2.810048870742321014e-03 1.556749939918518066e-01 2.250391989946365356e-02 3.917524516582489014e-01 -1.781722158193588257e-01 -1.083354949951171875e-01 -3.914048895239830017e-02 1.368938386440277100e-02 1.005614846944808960e-01 -3.467157781124114990e-01 -1.741027981042861938e-01 5.214598774909973145e-02 1.955953091382980347e-01 2.843373455107212067e-02 -8.875999599695205688e-03 -2.560178004205226898e-02
-1.882256269454956055e-01 -1.981956809759140015e-01 -1.921503096818923950e-01 -1.388140618801116943e-01 -2.881092578172683716e-02 -3.201919198036193848e-01 2.279987484216690063e-01 -5.052855703979730606e-03 8.753486908972263336e-03 2.253398597240447998e-01 -1.303335875272750854e-01 -3.188997507095336914e-02 2.954363636672496796e-02 1.114330813288688660e-02 -7.700199633836746216e-02 2.462504208087921143e-01 -2.315869778394699097e-01 2.038997262716293335e-01 2.358487993478775024e-01 1.085088104009628296e-01 9.867952764034271240e-02 1.244595795869827271e-01 -1.251550316810607910e-01 -1.657162159681320190e-01 -1.222668215632438660e-01 -2.877839505672454834e-01 -3.003303408622741699e-01 2.430214285850524902e-01 7.140268385410308838e-02 -1.056226193904876709e-01 2.159537971019744873e-01 1.908811777830123901e-01
-4.365797638893127441e-01 8.677104115486145020e-02 3.633897602558135986e-01 -1.505433320999145508e-01 -4.153562709689140320e-02 -1.419774144887924194e-01 -1.456525176763534546e-01 -5.634735897183418274e-02 1.281290054321289062e-01 -2.376304715871810913e-01 -1.496706251055002213e-02 -6.886202096939086914e-02 1.867354810237884521e-01 -9.778415411710739136e-02 3.786228597164154053e-01 1.058837473392486572e-01 -2.024309039115905762e-01 7.554250210523605347e-02 2.480795085430145264e-01 -2.232552021741867065e-01 2.898709662258625031e-02 1.628784090280532837e-01 9.875170886516571045e-02 -1.397218108177185059e-01 -1.337423473596572876e-01 -4.859642311930656433e-02 -1.628253161907196045e-01 2.473117411136627197e-02 8.617108315229415894e-02 -4.741622507572174072e-02 1.578802615404129028e-01 1.653601080179214478e-01
-1.294074058532714844e-01 4.430763795971870422e-02 -8.427108637988567352e-03 -3.027011454105377197e-01 -8.311502635478973389e-03 2.358902543783187866e-01 -1.369777321815490723e-01 5.905359238386154175e-02 2.627660036087036133e-01 1.513335555791854858e-01 -5.779317021369934082e-02 3.607680797576904297e-01 -1.548870233818888664e-03 3.524966910481452942e-02 -8.168568462133407593e-02 6.867729127407073975e-02 -1.346540600061416626e-01 1.853271573781967163e-01 6.656973063945770264e-02 2.822100818157196045e-01 -2.617676369845867157e-02 2.368492484092712402e-01 -9.604607522487640381e-02 -6.482054293155670166e-02 -1.466233283281326294e-01 -8.992215991020202637e-02 -4.639362096786499023e-01 1.883326023817062378e-01 4.589534178376197815e-02 -2.752227783203125000e-01 1.956692524254322052e-02 -9.090745449066162109e-02
-1.023949012160301208e-01 -2.691726665943861008e-03 8.197956718504428864e-03 -1.029768362641334534e-01 -9.390724450349807739e-02 1.938190124928951263e-02 -2.471702098846435547e-01 2.099267095327377319e-01 2.765523195266723633e-01 1.055178269743919373e-01 -8.318279683589935303e-02 2.022248953580856323e-01 -2.367547340691089630e-02 -2.121429741382598877e-01 1.779086589813232422e-01 3.249175846576690674e-01 -1.032031998038291931e-01 9.087467193603515625e-02 1.055754646658897400e-01 7.712272554636001587e-02 2.106538042426109314e-02 6.314259767532348633e-02 -2.910856902599334717e-01 -6.506307423114776611e-02 1.084100529551506042e-01 -7.510481774806976318e-02 -4.215420782566070557e-01 3.045561611652374268e-01 3.137931227684020996e-01 3.391042584553360939e-03 1.335673183202743530e-01 1.126997098326683044e-01
-2.034225165843963623e-01 1.004305779933929443e-01 6.677142530679702759e-02 -2.672033011913299561e-01 -4.900495335459709167e-02 -1.145458221435546875e-01 -5.675686988979578018e-03 1.283087581396102905e-01 -6.233543530106544495e-02 3.049704432487487793e-01 -1.802771985530853271e-01 -7.303020358085632324e-02 1.174922212958335876e-01 2.924653589725494385e-01 -8.358000218868255615e-02 1.324003785848617554e-01 1.071237847208976746e-01 -1.609524041414260864e-01 2.351906299591064453e-01 2.588145434856414795e-01 1.095735803246498108e-01 4.269915223121643066e-01 4.610695689916610718e-02 1.946185529232025146e-01 5.747168883681297302e-02 -2.046640217304229736e-01 -2.892758250236511230e-01 1.296441406011581421e-01 5.850287899374961853e-02 -1.364476680755615234e-01 1.794109866023063660e-02 1.415115445852279663e-01
-3.954647481441497803e-01 1.166945695877075195e-01 1.979386061429977417e-01 1.610731333494186401e-02 -1.468388736248016357e-01 1.362998317927122116e-02 -1.996350586414337158e-01 -3.389665484428405762e-01 -5.451438948512077332e-02 -1.328807026147842407e-01 -1.036345809698104858e-01 -1.977713853120803833e-01 -7.749285548925399780e-02 3.600858151912689209e-02 1.081928163766860962e-01 2.805528938770294189e-01 -8.097638189792633057e-02 2.604845166206359863e-01 8.915541321039199829e-02 2.418872416019439697e-01 9.765252470970153809e-02 -1.007536649703979492e-01 -8.856458216905593872e-02 8.842563629150390625e-02 -2.359969913959503174e-01 -3.100864589214324951e-01 -2.187893688678741455e-01 1.799836754798889160e-03 -1.148417890071868896e-01 3.069947659969329834e-02 3.361631929874420166e-02 -2.337776720523834229e-01
-1.298579126596450806e-01 2.334797568619251251e-02 4.814250394701957703e-02 -2.412079721689224243e-01 -1.214632019400596619e-01 2.904478013515472412e-01 -8.039454370737075806e-02 1.578078716993331909e-01 4.089622199535369873e-02 -8.258110284805297852e-02 -9.226564317941665649e-02 3.125393390655517578e-01 -3.048442304134368896e-01 5.862092971801757812e-02 1.714194566011428833e-01 2.175368070602416992e-01 1.368190050125122070e-01 -9.287684410810470581e-02 2.754579484462738037e-01 -8.690037578344345093e-02 1.357809007167816162e-01 1.358891427516937256e-01 1.561452820897102356e-02 -2.373767495155334473e-01 1.588826626539230347e-01 -3.769029080867767334e-01 -1.263513565063476562e-01 1.908634752035140991e-01 1.668091304600238800e-02 -2.389968335628509521e-01 4.649450257420539856e-02 -1.425943374633789062e-01
-2.686317563056945801e-01 1.698489040136337280e-01 8.452023565769195557e-02 -6.257071346044540405e-02 -9.078228473663330078e-02 2.576083317399024963e-02 1.643096184125170112e-04 6.318237632513046265e-02 -4.441221803426742554e-02 -3.907809965312480927e-03 -2.048473358154296875e-01 1.565960794687271118e-01 8.718623779714107513e-03 -3.453523218631744385e-01 -1.160853430628776550e-01 4.668365046381950378e-02 5.418797489255666733e-03 1.024656668305397034e-01 1.692970395088195801e-01 -9.336860477924346924e-02 1.016695983707904816e-02 2.733617462217807770e-02 -2.393026091158390045e-02 9.414585679769515991e-02 -1.060539484024047852e-01 2.482786960899829865e-02 -5.559653639793395996e-01 -5.760374292731285095e-02 8.060996234416961670e-02 -9.526776522397994995e-02 5.190625190734863281e-01 -6.392800807952880859e-02
-3.536935150623321533e-01 2.639172375202178955e-01 1.479396969079971313e-01 2.068256884813308716e-01 -5.006615817546844482e-02 -9.831093996763229370e-02 1.474809050559997559e-01 4.940076917409896851e-02 -6.612458080053329468e-02 -2.537039518356323242e-01 6.469767540693283081e-02 -1.385094523429870605e-01 -1.171156913042068481e-01 1.613021790981292725e-01 5.855544656515121460e-02 3.925428092479705811e-01 3.778070211410522461e-02 -3.894166648387908936e-02 5.032680183649063110e-02 7.173102349042892456e-02 2.867930531501770020e-01 3.045693505555391312e-03 1.070446893572807312e-01 -3.570272028446197510e-02 6.542310118675231934e-02 -2.921498119831085205e-01 -2.227695584297180176e-01 -7.207455486059188843e-02 8.455450832843780518e-02 -2.361359596252441406e-01 3.189815282821655273e-01 -1.160776894539594650e-02
-1.217317208647727966e-01 2.032442539930343628e-01 1.459863036870956421e-01 3.692715167999267578e-01 -3.355479240417480469e-01 -1.037171483039855957e-01 8.821394294500350952e-03 -1.668632775545120239e-01 -6.436515599489212036e-03 8.240924775600433350e-02 -1.423898637294769287e-01 -1.527453213930130005e-01 -7.078924030065536499e-02 1.618541218340396881e-02 1.780573576688766479e-01 8.204124169424176216e-04 -1.605711877346038818e-01 2.955462038516998291e-01 2.301974147558212280e-01 1.677967011928558350e-01 -3.487014397978782654e-02 1.524318754673004150e-01 1.766365766525268555e-02 1.753924489021301270e-01 -1.485262345522642136e-02 -4.270853698253631592e-01 -2.107666730880737305e-01 -5.603263154625892639e-02 -8.745133131742477417e-02 -3.130127443000674248e-03 1.592561602592468262e-02 -2.441577315330505371e-01
-1.104038134217262268e-01 -2.656284905970096588e-02 5.058907344937324524e-02 -1.744612008333206177e-01 -9.376168996095657349e-02 -1.981419473886489868e-01 1.471587866544723511e-01 6.252271682024002075e-02 1.174914613366127014e-01 2.271406203508377075e-01 -8.844678103923797607e-02 -1.452240794897079468e-01 -1.458696573972702026e-01 1.009519863873720169e-02 -1.208063028752803802e-02 4.371418803930282593e-02 5.772548913955688477e-02 3.012898564338684082e-01 -7.430358231067657471e-02 9.863008558750152588e-02 1.443150043487548828e-01 2.725220024585723877e-01 -6.220735609531402588e-02 -3.574394285678863525e-01 1.347139850258827209e-02 -3.051382899284362793e-01 -2.519350349903106689e-01 6.925534456968307495e-02 -8.731138706207275391e-02 -1.762259900569915771e-01 4.757754504680633545e-01 -7.899613119661808014e-03
-4.328237473964691162e-01 8.552374690771102905e-02 2.059650868177413940e-01 -2.735294103622436523e-01 -9.100315719842910767e-02 -3.409844264388084412e-02 2.205139547586441040e-01 -8.357235789299011230e-02 -2.644985020160675049e-01 -1.948110200464725494e-02 -2.826609611511230469e-01 6.727305799722671509e-02 1.765735000371932983e-01 3.151782751083374023e-01 1.366019695997238159e-01 2.603271901607513428e-01 1.780493110418319702e-01 -2.515874244272708893e-02 1.745534092187881470e-01 1.745261400938034058e-01 -7.093185931444168091e-02 -4.413276910781860352e-02 -6.943771988153457642e-02 -1.945577710866928101e-01 -2.041370980441570282e-02 -4.385010153055191040e-02 -9.419791400432586670e-02 1.544728130102157593e-01 -5.012746900320053101e-02 -9.550639986991882324e-02 1.639704257249832153e-01 -1.866420954465866089e-01
-2.046262100338935852e-02 2.865199744701385498e-01 -1.706209406256675720e-02 -2.783440053462982178e-01 -4.684911668300628662e-01 -3.165564686059951782e-02 1.557153910398483276e-01 -9.384440630674362183e-02 -5.932485312223434448e-02 -1.760645359754562378e-01 -1.077663432806730270e-02 7.312740385532379150e-02 -1.755976304411888123e-02 4.912629723548889160e-02 1.777056902647018433e-01 2.756800949573516846e-01 -1.102953255176544189e-01 -3.785535320639610291e-02 3.202748894691467285e-01 5.079688504338264465e-02 2.671991288661956787e-01 2.146325260400772095e-01 2.264984995126724243e-01 1.623767614364624023e-02 -1.806410849094390869e-01 -7.770314067602157593e-02 -6.301737576723098755e-02 2.047115266323089600e-01 -1.854670606553554535e-02 -2.426222264766693115e-01 6.142457574605941772e-02 2.422441542148590088e-02
-1.278257369995117188e-01 1.375324130058288574e-01 -1.821727901697158813e-01 -1.431040558964014053e-02 -5.256111174821853638e-02 -3.296459615230560303e-01 -4.318504780530929565e-02 9.177955798804759979e-03 -1.045964658260345459e-01 1.643510609865188599e-01 5.647231265902519226e-02 3.049855828285217285e-01 -3.999552503228187561e-02 -9.128425270318984985e-02 6.971950083971023560e-02 3.511483669281005859e-01 4.881756007671356201e-02 1.709456145763397217e-01 1.135839074850082397e-01 2.315358519554138184e-01 4.010345786809921265e-02 2.235216200351715088e-01 -1.919354200363159180e-01 -3.141635060310363770e-01 2.493685577064752579e-03 -2.251279801130294800e-01 -4.122332036495208740e-01 1.404226124286651611e-01 7.839998602867126465e-02 1.085607800632715225e-02 1.625820621848106384e-02 -1.167216300964355469e-01
-1.310007572174072266e-01 1.480207964777946472e-02 1.787883788347244263e-01 6.033614650368690491e-02 -2.101916968822479248e-01 3.276755660772323608e-02 -1.578204184770584106e-01 2.677077054977416992e-02 -5.822815466672182083e-03 1.910222917795181274e-01 1.740905791521072388e-01 1.872820854187011719e-01 3.095754981040954590e-01 -2.329657673835754395e-01 2.609106600284576416e-01 1.077657267451286316e-01 -6.386869400739669800e-02 1.656053811311721802e-01 4.845189750194549561e-01 1.034752950072288513e-01 -1.469954103231430054e-01 2.309786081314086914e-01 6.643935292959213257e-02 -1.269459258764982224e-02 1.077344268560409546e-01 -1.645910143852233887e-01 -4.128671437501907349e-02 1.022054627537727356e-01 3.030540645122528076e-01 1.043254882097244263e-01 1.006627902388572693e-01 1.556344777345657349e-01
-1.749404668807983398e-01 5.244072899222373962e-02 5.835638940334320068e-02 -2.708221375942230225e-01 -1.583584696054458618e-01 -4.425705224275588989e-02 -6.071539968252182007e-02 -1.789867281913757324e-01 -4.483082890510559082e-02 -1.608545184135437012e-01 8.569787442684173584e-02 2.166522592306137085e-01 -3.854211047291755676e-02 2.441885471343994141e-01 1.306724399328231812e-01 4.240013659000396729e-02 -5.928845703601837158e-02 -1.239188015460968018e-01 4.081293642520904541e-01 -1.523131728172302246e-01 2.348572611808776855e-01 -5.782305821776390076e-02 -3.318729996681213379e-02 1.284566335380077362e-02 1.677944660186767578e-01 -4.572908878326416016e-01 -2.835549116134643555e-01 1.363335400819778442e-01 2.691326476633548737e-02 1.707413494586944580e-01 3.134094923734664917e-02 1.716300547122955322e-01
-4.110777974128723145e-01 1.005652360618114471e-02 5.758270993828773499e-02 -1.440136581659317017e-01 -1.961973607540130615e-01 -5.145456641912460327e-02 1.216551139950752258e-01 1.186369881033897400e-01 -2.577261030673980713e-01 -4.192611202597618103e-02 3.553928434848785400e-02 2.016737014055252075e-01 -2.876325882971286774e-02 -1.429593861103057861e-01 -1.760883182287216187e-01 -4.179781302809715271e-02 -1.124827489256858826e-01 4.413218796253204346e-02 1.264646500349044800e-01 -1.824710890650749207e-02 5.792283639311790466e-02 3.687834367156028748e-02 -1.497558653354644775e-01 1.701032817363739014e-01 -1.375778913497924805e-01 1.549345403909683228e-01 -4.936814010143280029e-01 3.358935937285423279e-02 -1.086777448654174805e-02 -8.542629331350326538e-02 4.001861214637756348e-01 -1.742348372936248779e-01
-2.183570116758346558e-01 -1.723372936248779297e-02 -7.059892266988754272e-02 4.859587550163269043e-02 1.414343155920505524e-02 -2.069141417741775513e-01 1.044742837548255920e-01 -1.236961856484413147e-01 -6.423804908990859985e-02 1.317040622234344482e-01 1.865249127149581909e-01 3.477083146572113037e-02 -5.601675435900688171e-02 -3.767592087388038635e-02 3.822507709264755249e-02 2.589575350284576416e-01 -1.587449163198471069e-01 1.392807513475418091e-01 2.602404654026031494e-01 2.155820280313491821e-01 1.093582510948181152e-01 4.434307217597961426e-01 -1.666172295808792114e-01 -3.418045938014984131e-01 -9.577438980340957642e-02 -7.194454222917556763e-02 -2.571923434734344482e-01 1.770998537540435791e-01 6.829433143138885498e-02 -2.704368829727172852e-01 1.858672797679901123e-01 9.331948310136795044e-02
-5.480985641479492188e-01 1.350046843290328979e-01 -7.019584625959396362e-02 -1.896040439605712891e-01 6.591812241822481155e-03 1.164130493998527527e-01 5.786676332354545593e-02 2.336694598197937012e-01 7.559067453257739544e-04 1.262229979038238525e-01 -3.061368763446807861e-01 -5.383910238742828369e-02 -8.057533204555511475e-02 -3.316426277160644531e-02 2.524925172328948975e-01 -1.726841740310192108e-02 -2.347369492053985596e-02 5.519349500536918640e-02 1.112643852829933167e-01 3.691301345825195312e-01 2.428981959819793701e-01 1.411721408367156982e-01 8.581081777811050415e-02 1.484936177730560303e-01 -1.003487110137939453e-01 -2.733625099062919617e-02 1.715228892862796783e-02 2.045606523752212524e-01 2.093982324004173279e-02 -1.141002699732780457e-01 2.393487542867660522e-01 -2.159553766250610352e-02
-3.109762445092201233e-03 5.583458393812179565e-02 1.605708301067352295e-01 -1.149059757590293884e-01 -1.599866002798080444e-01 3.022180497646331787e-01 1.625822782516479492e-01 1.924918591976165771e-01 8.585654944181442261e-02 -5.056406557559967041e-02 5.543591082096099854e-02 2.811852097511291504e-01 -1.810153871774673462e-01 -1.268874760717153549e-02 2.131537944078445435e-01 2.620509266853332520e-01 2.056190371513366699e-01 -1.436349600553512573e-01 3.452218174934387207e-01 8.325166068971157074e-03 9.438929706811904907e-02 2.180334329605102539e-01 1.663906872272491455e-01 -2.154509276151657104e-01 4.378081485629081726e-02 -3.867544829845428467e-01 -1.215154007077217102e-01 8.937649428844451904e-02 -2.270256355404853821e-02 -2.080021053552627563e-01 7.714798208326101303e-03 -8.700463920831680298e-02
-7.306125760078430176e-02 4.304897785186767578e-02 1.168559584766626358e-02 -1.660984307527542114e-01 -2.234606444835662842e-01 -1.520687341690063477e-01 -1.061525270342826843e-01 -3.252442553639411926e-02 -1.374447345733642578e-01 -1.470408737659454346e-01 1.113238111138343811e-01 1.436567902565002441e-01 -5.537366378121078014e-04 2.916707098484039307e-01 1.007639765739440918e-01 2.375423014163970947e-01 -1.339180916547775269e-01 7.164557278156280518e-02 5.479272007942199707e-01 -2.461975216865539551e-01 1.377040594816207886e-01 7.834878563880920410e-02 -1.468673050403594971e-01 5.481556802988052368e-02 8.965647220611572266e-02 -3.172269761562347412e-01 -1.731365770101547241e-01 1.247635856270790100e-01 2.262534052133560181e-01 2.731926925480365753e-02 1.213907152414321899e-01 6.100885104387998581e-03
-7.729570567607879639e-02 2.801936864852905273e-01 4.072612524032592773e-01 2.161574736237525940e-02 -1.358666718006134033e-01 1.653781682252883911e-01 -1.122080460190773010e-01 3.925101459026336670e-02 -3.786892816424369812e-02 2.478997558355331421e-01 -1.484007984399795532e-01 -1.881767064332962036e-02 1.482392698526382446e-01 -6.705179065465927124e-02 8.627463132143020630e-02 1.614105328917503357e-02 -3.892580866813659668e-01 -3.091932460665702820e-02 1.833632737398147583e-01 1.006935760378837585e-01 1.186957657337188721e-01 3.525981605052947998e-01 5.648156628012657166e-02 -1.722998470067977905e-01 1.976815909147262573e-01 7.805288583040237427e-02 -2.584258019924163818e-01 6.911422312259674072e-02 -1.789302974939346313e-01 -2.063832581043243408e-01 1.043685898184776306e-01 -6.519670132547616959e-03
-3.557634055614471436e-01 2.165171876549720764e-02 2.645942568778991699e-01 -1.234539598226547241e-01 -3.375866413116455078e-01 4.645643383264541626e-02 -3.751297295093536377e-01 1.490911468863487244e-02 2.448135912418365479e-01 -2.876391261816024780e-02 1.115357950329780579e-01 3.194936215877532959e-01 9.054969996213912964e-02 9.068174660205841064e-02 2.482183724641799927e-01 -7.771581294946372509e-04 -7.964992523193359375e-02 2.228534221649169922e-02 2.446499913930892944e-01 2.925846874713897705e-01 8.008842915296554565e-02 -4.898361861705780029e-02 -3.717870265245437622e-02 1.738852858543395996e-01 2.234626561403274536e-02 -8.614999055862426758e-02 -1.457527577877044678e-01 -3.638848662376403809e-02 1.308607906103134155e-01 -1.812654733657836914e-01 -2.783383242785930634e-03 6.419933587312698364e-02
-3.422195613384246826e-01 -2.164888381958007812e-01 9.036134928464889526e-02 -1.764963716268539429e-01 -5.665976181626319885e-02 -1.935062408447265625e-01 4.390323301777243614e-04 1.162027940154075623e-01 -5.355908349156379700e-02 3.248025849461555481e-02 -4.068792462348937988e-01 -2.554156072437763214e-02 3.256800817325711250e-03 -9.280332177877426147e-02 4.218884930014610291e-02 2.609848380088806152e-01 1.421163380146026611e-01 1.371537148952484131e-01 1.796954870223999023e-01 -6.466804444789886475e-02 3.491495847702026367e-01 3.317398726940155029e-01 -7.129904627799987793e-02 8.691100776195526123e-02 5.507819354534149170e-02 4.944126680493354797e-02 -1.221532151103019714e-01 -4.493110999464988708e-02 5.939712747931480408e-02 -2.698742151260375977e-01 2.717512547969818115e-01 -3.463753312826156616e-02
-1.576966792345046997e-01 -2.097384780645370483e-01 -1.831793487071990967e-01 -1.826874166727066040e-01 -4.798616468906402588e-02 -2.206239104270935059e-01 1.284771412611007690e-01 -1.376811321824789047e-02 -4.530972219072282314e-04 3.109087646007537842e-01 5.909119173884391785e-02 -8.404193818569183350e-02 -5.064558610320091248e-02 -3.868010267615318298e-02 1.098061576485633850e-01 1.291595995426177979e-01 -1.863530278205871582e-01 3.479354381561279297e-01 1.667820811271667480e-01 2.059515267610549927e-01 1.143678873777389526e-01 1.686744838953018188e-01 -2.534555494785308838e-01 -1.961122900247573853e-01 1.451184898614883423e-01 -3.441291153430938721e-01 -1.885916888713836670e-01 1.190074682235717773e-01 -2.211947925388813019e-02 -1.660612970590591431e-01 2.608512938022613525e-01 3.075853735208511353e-02
-3.436235189437866211e-01 -2.186603993177413940e-01 4.273009300231933594e-01 -7.947812974452972412e-02 1.761416159570217133e-02 -3.707762062549591064e-02 -4.903138615190982819e-03 5.148742347955703735e-03 -6.601129472255706787e-02 2.921074628829956055e-01 -2.234784960746765137e-01 1.906121969223022461e-01 8.387833833694458008e-02 -4.142057895660400391e-02 -2.275487333536148071e-01 1.606912761926651001e-01 3.202213672921061516e-03 2.145843803882598877e-01 2.161378562450408936e-01 2.241251170635223389e-01 3.179874643683433533e-02 -7.125922292470932007e-02 1.994128078222274780e-01 -2.090631797909736633e-02 1.624687910079956055e-01 -7.250776141881942749e-02 -3.180191218852996826e-01 -3.853908739984035492e-03 1.672476530075073242e-01 -6.669326126575469971e-02 -1.222690790891647339e-01 -1.081235259771347046e-01
-4.298306703567504883e-01 -1.292743682861328125e-01 -4.876365512609481812e-02 2.385594695806503296e-02 -1.475794911384582520e-01 2.439083755016326904e-01 1.040173694491386414e-01 -1.110510602593421936e-01 2.784252166748046875e-01 -1.325958073139190674e-01 -2.577155828475952148e-01 6.288827210664749146e-02 -1.194647774100303650e-01 -3.017931804060935974e-02 1.845635175704956055e-01 2.668100595474243164e-02 -7.439228147268295288e-02 5.137682706117630005e-02 2.311877906322479248e-01 3.535048663616180420e-01 -2.575158476829528809e-01 1.918940395116806030e-01 -2.509198486804962158e-01 -1.248758062720298767e-01 1.705510616302490234e-01 -2.089750617742538452e-01 -8.279088884592056274e-02 1.230899710208177567e-02 1.070790588855743408e-01 -1.195207536220550537e-01 -5.671224556863307953e-03 4.363792389631271362e-02
-1.688341200351715088e-01 6.923121958971023560e-02 4.580248594284057617e-01 -2.372856140136718750e-01 -2.205466330051422119e-01 2.205291986465454102e-01 -6.927517056465148926e-02 -3.198229074478149414e-01 -1.646220833063125610e-01 -2.753955423831939697e-01 -5.553558096289634705e-02 9.198702126741409302e-02 1.095993444323539734e-01 -6.235379260033369064e-03 7.296631485223770142e-02 -2.332011424005031586e-02 -1.934706419706344604e-01 1.370676755905151367e-01 1.490929275751113892e-01 1.788781136274337769e-01 1.542587298899888992e-03 9.919044561684131622e-03 -3.809894248843193054e-02 1.029108315706253052e-01 3.328448161482810974e-02 -2.018345147371292114e-01 -1.520762443542480469e-01 1.732079684734344482e-01 -6.747978925704956055e-02 -3.250339925289154053e-01 1.735525727272033691e-01 -7.721208035945892334e-02
-2.475472539663314819e-01 4.418594017624855042e-02 2.520162761211395264e-01 -1.033139526844024658e-01 -1.492123454809188843e-01 -1.671539694070816040e-01 -3.535655438899993896e-01 -2.725511603057384491e-02 -2.200732193887233734e-02 1.102033853530883789e-01 -1.919534057378768921e-01 5.384138971567153931e-02 -1.078813076019287109e-01 5.348992347717285156e-02 1.845977306365966797e-01 -2.184463292360305786e-01 1.284097582101821899e-01 -1.283009946346282959e-01 3.021352589130401611e-01 -1.598452217876911163e-02 1.147174462676048279e-02 1.795072406530380249e-01 1.027478575706481934e-01 2.613151445984840393e-03 -5.020211683586239815e-04 -1.667092591524124146e-01 -1.400002837181091309e-01 -1.009916216135025024e-01 1.453824192285537720e-01 -4.718157947063446045e-01 2.610817253589630127e-01 3.233756124973297119e-02
-9.205410629510879517e-02 2.346468865871429443e-01 -6.034967675805091858e-02 -6.652738153934478760e-02 7.048393040895462036e-02 1.858981996774673462e-01 1.004298124462366104e-02 1.346990317106246948e-01 2.216420173645019531e-01 2.538903653621673584e-01 1.960615813732147217e-02 2.529338896274566650e-01 1.484858691692352295e-01 1.836893893778324127e-02 1.909206360578536987e-01 3.325802087783813477e-02 -1.678131222724914551e-01 3.825911879539489746e-01 2.926804125308990479e-01 -7.047626376152038574e-02 8.557347208261489868e-02 1.032633110880851746e-01 -1.299581676721572876e-01 -1.857981234788894653e-01 -7.024824619293212891e-02 3.267143294215202332e-02 -2.777949571609497070e-01 6.406510714441537857e-03 -3.510379418730735779e-02 -8.319685608148574829e-02 3.779790699481964111e-01 -2.528691887855529785e-01
-2.251891493797302246e-01 -7.801753282546997070e-02 2.224056422710418701e-01 -2.793672382831573486e-01 -4.574062228202819824e-01 1.942728832364082336e-02 -2.110688202083110809e-02 -6.513219326734542847e-02 1.557426452636718750e-01 1.059152111411094666e-01 4.971542581915855408e-02 3.502402827143669128e-02 -2.617128193378448486e-01 -4.175771400332450867e-02 -1.507701128721237183e-01 6.157077848911285400e-02 -1.498654335737228394e-01 -1.031591445207595825e-01 2.962339222431182861e-01 1.267345845699310303e-01 -6.751550734043121338e-02 1.438490003347396851e-01 -3.144018352031707764e-02 2.531534731388092041e-01 -1.501314248889684677e-02 -1.491091996431350708e-01 -1.103756017982959747e-02 2.192639112472534180e-01 2.651573903858661652e-02 -1.642026752233505249e-01 2.673076689243316650e-01 2.616393566131591797e-01
-2.836602032184600830e-01 -2.608059644699096680e-01 -1.140647530555725098e-01 -2.234532125294208527e-02 -8.426149934530258179e-02 2.693486399948596954e-02 2.182943373918533325e-01 -3.348265215754508972e-02 2.411172688007354736e-01 6.958714127540588379e-02 -1.589325815439224243e-01 -3.001074865460395813e-02 2.096763402223587036e-01 -6.776564568281173706e-02 1.306727826595306396e-01 2.592290043830871582e-01 -2.255676835775375366e-01 -1.074152588844299316e-01 3.145586252212524414e-01 9.793501347303390503e-02 3.045367002487182617e-01 -1.218215003609657288e-01 5.315952375531196594e-02 -2.459360845386981964e-02 1.841547638177871704e-01 -1.476770937442779541e-01 -3.859171867370605469e-01 9.372761100530624390e-02 -9.335377812385559082e-02 -9.981274604797363281e-02 2.061343193054199219e-01 -5.346282199025154114e-02
-3.540412187576293945e-01 1.945651918649673462e-01 1.082541197538375854e-01 -1.497701257467269897e-01 2.859231084585189819e-02 8.384275436401367188e-02 2.668243832886219025e-04 6.943701952695846558e-02 -2.818799205124378204e-02 -1.994617581367492676e-01 -5.090037360787391663e-02 2.555226683616638184e-01 -3.723278343677520752e-01 1.399963945150375366e-01 -1.814930140972137451e-01 5.409681424498558044e-02 1.206490397453308105e-01 6.406726688146591187e-02 4.683426916599273682e-01 -2.214153409004211426e-01 1.138717308640480042e-01 1.559786051511764526e-01 9.241218864917755127e-02 7.881891913712024689e-03 -6.268705707043409348e-03 -1.099035814404487610e-01 -7.787942886352539062e-02 1.121906638145446777e-01 1.696676462888717651e-01 -1.866913586854934692e-01 1.856077313423156738e-01 -1.601104140281677246e-01
-4.305671155452728271e-01 -6.586863100528717041e-02 -1.126720532774925232e-01 -8.475920557975769043e-02 -1.489407122135162354e-01 -1.115508079528808594e-01 3.075736761093139648e-01 -3.228176012635231018e-02 2.345182001590728760e-02 1.526093631982803345e-01 -2.164827734231948853e-01 -4.935118928551673889e-02 -1.383386850357055664e-01 -1.064573973417282104e-01 -2.334824949502944946e-02 2.058281153440475464e-01 -5.601232498884201050e-02 1.788639277219772339e-01 3.044617772102355957e-01 -9.612789377570152283e-03 5.998471006751060486e-02 1.488169878721237183e-01 -8.269265294075012207e-02 1.072844639420509338e-01 -5.301132053136825562e-02 8.497333526611328125e-02 -1.345098614692687988e-01 -9.921781718730926514e-02 2.696835994720458984e-01 -4.221960008144378662e-01 2.149716168642044067e-01 8.019740134477615356e-02
-1.610986888408660889e-01 5.665539577603340149e-02 3.690339922904968262e-01 -1.097525507211685181e-01 -3.812759816646575928e-01 -5.817450210452079773e-02 2.673331797122955322e-01 4.295152798295021057e-02 1.569073796272277832e-01 2.711434960365295410e-01 -9.630857408046722412e-02 2.626843452453613281e-01 -9.855231642723083496e-02 4.189901426434516907e-02 1.268485654145479202e-02 2.126150429248809814e-01 4.628101363778114319e-02 -1.141534894704818726e-01 1.982449442148208618e-01 -2.035390585660934448e-01 -9.393342584371566772e-02 4.163596779108047485e-02 9.974299371242523193e-02 1.336998492479324341e-01 1.554867029190063477e-01 -3.860070407390594482e-01 -1.861462593078613281e-01 4.563289508223533630e-02 -8.434263616800308228e-02 -1.171368882060050964e-01 4.746303707361221313e-02 -2.377771073952317238e-03
-1.373994797468185425e-01 -7.419263571500778198e-02 6.002036482095718384e-02 -2.470983937382698059e-02 -2.047672718763351440e-01 7.982023991644382477e-03 1.078118756413459778e-01 -4.824886098504066467e-03 8.880046010017395020e-02 -1.762882620096206665e-01 -5.752839520573616028e-02 4.014114737510681152e-01 -7.740259915590286255e-02 -3.554075956344604492e-02 -9.596437960863113403e-02 3.788701593875885010e-01 -1.577074974775314331e-01 -1.510134041309356689e-01 1.162724271416664124e-01 1.219725310802459717e-01 -2.236327342689037323e-02 2.354397326707839966e-01 5.528181046247482300e-02 -5.152400210499763489e-02 -6.410498917102813721e-02 -1.550021320581436157e-01 -3.392004966735839844e-01 3.036741614341735840e-01 2.596156001091003418e-01 2.107279002666473389e-01 2.426696419715881348e-01 1.026282757520675659e-01
-4.075535833835601807e-01 7.836486399173736572e-02 1.556838513351976871e-03 -2.045126706361770630e-01 -2.966013923287391663e-02 1.498820334672927856e-01 1.082204654812812805e-01 3.099072277545928955e-01 -4.982662573456764221e-02 -1.560706496238708496e-01 -2.485479414463043213e-01 -1.221624240279197693e-01 -3.730361163616180420e-01 2.155586332082748413e-02 2.314289659261703491e-01 9.613151103258132935e-02 -6.637535244226455688e-02 1.495244354009628296e-01 1.492133736610412598e-01 7.489677518606185913e-02 1.291258335113525391e-01 -2.641299664974212646e-01 -5.152926780283451080e-03 1.047369018197059631e-01 1.032136678695678711e-01 -1.456086039543151855e-01 -2.283585667610168457e-01 1.506098359823226929e-01 3.132000099867582321e-03 -7.620976865291595459e-02 2.603607773780822754e-01 1.284825503826141357e-01
-8.994299173355102539e-02 6.462115049362182617e-02 7.217896729707717896e-02 -2.211939394474029541e-01 -1.029985472559928894e-01 3.665085509419441223e-02 3.598685190081596375e-02 9.807195514440536499e-02 -4.410734772682189941e-02 2.050430281087756157e-03 3.833591192960739136e-02 1.014473512768745422e-01 -2.491051256656646729e-01 -5.466652568429708481e-03 2.062301337718963623e-01 3.980721533298492432e-01 -8.946435898542404175e-02 5.681270733475685120e-02 5.205115675926208496e-01 -2.259355932474136353e-01 -2.684088945388793945e-01 6.118513556430116296e-05 -4.589248076081275940e-02 -7.969599962234497070e-02 1.876533590257167816e-02 -1.553559452295303345e-01 -2.406877726316452026e-01 1.459760516881942749e-01 4.766253381967544556e-02 -2.266365140676498413e-01 3.861774131655693054e-02 -2.477503418922424316e-01
-1.561438143253326416e-01 -1.307616084814071655e-01 1.134956907480955124e-02 -8.293277770280838013e-02 2.578161060810089111e-01 -1.130957975983619690e-01 1.977557837963104248e-01 -5.694662407040596008e-02 7.570447772741317749e-02 -1.006150990724563599e-01 -2.084734737873077393e-01 -2.534033544361591339e-02 -2.800282277166843414e-02 -1.627246290445327759e-01 -2.558883130550384521e-01 1.195098087191581726e-01 4.143311455845832825e-02 1.403020471334457397e-01 4.789232015609741211e-01 1.235895790159702301e-02 1.538729369640350342e-01 1.682073622941970825e-01 -1.403998434543609619e-01 -1.366826295852661133e-01 3.944253548979759216e-02 -3.824111223220825195e-01 -2.810315489768981934e-01 -1.525599211454391479e-01 -7.156406063586473465e-03 -1.270257979631423950e-01 2.031158804893493652e-01 1.189311370253562927e-01
-3.105072081089019775e-01 -3.949239104986190796e-02 6.317031383514404297e-02 -1.627335101366043091e-01 5.161311104893684387e-02 1.084299832582473755e-01 -1.280350144952535629e-02 2.245527505874633789e-01 -1.016257107257843018e-01 7.614251971244812012e-02 -3.047155439853668213e-01 7.820545136928558350e-02 -4.195156693458557129e-02 -3.777571618556976318e-01 1.098593547940254211e-01 3.276006877422332764e-01 1.737555116415023804e-01 6.407949328422546387e-02 6.524702906608581543e-02 1.627808213233947754e-01 -1.100388988852500916e-01 -6.495410948991775513e-02 -2.226186990737915039e-01 3.636382147669792175e-02 -8.191691339015960693e-02 -3.298601508140563965e-01 -2.604148685932159424e-01 1.721999347209930420e-01 1.098712459206581116e-01 -1.771079897880554199e-01 1.745291054248809814e-01 -9.193592518568038940e-02
-4.140495061874389648e-01 -6.572794914245605469e-02 1.177356690168380737e-01 2.190726995468139648e-01 2.649222686886787415e-02 2.326112985610961914e-01 -1.463294923305511475e-01 2.254235744476318359e-01 4.622784629464149475e-02 -1.284611225128173828e-01 -3.403041139245033264e-02 1.248285695910453796e-01 -5.458993464708328247e-02 1.851831227540969849e-01 2.240199446678161621e-01 -2.613500226289033890e-03 -2.254904359579086304e-01 3.842628374695777893e-02 1.328572034835815430e-01 2.747689187526702881e-01 1.610065549612045288e-01 2.343624383211135864e-01 -1.239982098340988159e-01 -2.581913471221923828e-01 1.389140337705612183e-01 -5.451537668704986572e-02 -3.407517373561859131e-01 -4.419445991516113281e-02 1.570549011230468750e-01 7.431612908840179443e-02 1.177286803722381592e-01 1.405857056379318237e-01
-1.753297746181488037e-01 -5.141479521989822388e-02 -2.857682108879089355e-01 -1.092090830206871033e-01 -2.577689886093139648e-01 -1.953250616788864136e-01 -5.245821084827184677e-03 1.910488158464431763e-01 5.770082399249076843e-02 3.057556450366973877e-01 3.139931336045265198e-02 -9.155943989753723145e-02 -7.782667130231857300e-02 1.640168577432632446e-02 2.007997594773769379e-02 2.184253633022308350e-01 -2.418999969959259033e-01 7.812853157520294189e-02 9.806309640407562256e-02 7.744920253753662109e-02 2.336706519126892090e-01 -6.150713935494422913e-02 -1.767373234033584595e-01 -1.999039947986602783e-01 6.126948818564414978e-02 -3.650695681571960449e-01 -2.509053647518157959e-01 1.124117001891136169e-01 4.465060308575630188e-02 -2.718121409416198730e-01 2.631660103797912598e-01 -6.090467795729637146e-02
-1.271244585514068604e-01 -3.856129944324493408e-02 -3.979085385799407959e-02 3.503108769655227661e-02 -3.220001980662345886e-02 -1.372732371091842651e-01 -1.070808805525302887e-02 -2.290714904665946960e-02 -3.563384711742401123e-02 5.025244131684303284e-02 1.460614353418350220e-01 5.247328430414199829e-02 1.089059561491012573e-02 -1.562316119670867920e-01 1.821494996547698975e-01 3.295946717262268066e-01 -2.125264555215835571e-01 1.353203654289245605e-01 1.296647936105728149e-01 3.531430661678314209e-01 1.149920374155044556e-01 3.077356517314910889e-01 -2.720584571361541748e-01 -2.197761684656143188e-01 -3.670080751180648804e-02 -1.720647662878036499e-01 -3.378266692161560059e-01 2.037563323974609375e-01 -9.890609979629516602e-02 -3.158423602581024170e-01 1.644098907709121704e-01 7.994489371776580811e-02
-1.761680692434310913e-01 8.821261115372180939e-03 1.270903348922729492e-01 -1.574527323246002197e-01 -6.650012731552124023e-02 -2.719528079032897949e-01 -1.188422366976737976e-01 6.644457578659057617e-02 -2.444256097078323364e-01 7.132992148399353027e-02 -1.341570019721984863e-01 1.728092879056930542e-02 -6.184181198477745056e-02 8.021108061075210571e-02 -2.280365116894245148e-02 -8.506001532077789307e-02 1.167359948158264160e-01 2.121997922658920288e-01 3.575846850872039795e-01 1.600721329450607300e-01 9.499681740999221802e-02 -2.180491946637630463e-02 -5.347282066941261292e-02 -1.456332653760910034e-01 5.922894179821014404e-02 -3.631827831268310547e-01 -1.834306567907333374e-01 2.548402249813079834e-01 -1.380236893892288208e-01 -3.954738676548004150e-01 -1.805822849273681641e-01 -2.052030265331268311e-01
-7.044475525617599487e-02 2.484416123479604721e-03 2.223617285490036011e-01 5.021844524890184402e-03 -1.883702278137207031e-01 3.763971850275993347e-02 -9.752005338668823242e-02 2.155009359121322632e-01 5.703248828649520874e-02 2.707233428955078125e-01 -1.218028813600540161e-01 1.302143782377243042e-01 -2.655896544456481934e-01 2.129380553960800171e-01 2.383920848369598389e-01 2.204938679933547974e-01 -1.754876077175140381e-01 7.426282018423080444e-02 2.332699745893478394e-01 7.078119367361068726e-02 1.261578351259231567e-01 5.291049927473068237e-02 2.731516957283020020e-02 -1.214110925793647766e-01 2.410009652376174927e-01 -3.838537335395812988e-01 5.539918318390846252e-02 -1.721305549144744873e-01 4.734458774328231812e-02 -1.601150035858154297e-01 3.371770381927490234e-01 1.158388927578926086e-01
-1.394403912127017975e-02 6.697563827037811279e-02 1.691430509090423584e-01 -2.483360171318054199e-01 -1.912035644054412842e-01 9.916254878044128418e-02 1.814613305032253265e-02 9.076999127864837646e-02 7.487240433692932129e-02 7.620545569807291031e-03 -2.760177850723266602e-02 2.112395130097866058e-02 -3.618575334548950195e-01 1.465910524129867554e-01 1.441560685634613037e-01 2.910066246986389160e-01 -1.388703379780054092e-02 4.617032408714294434e-02 3.501658737659454346e-01 4.982230067253112793e-02 1.286033447831869125e-02 -2.383633516728878021e-02 8.467419445514678955e-02 -1.865284740924835205e-01 1.793303489685058594e-01 -5.688875317573547363e-01 -5.238236114382743835e-02 -8.233852684497833252e-02 -1.266496032476425171e-01 -5.750963464379310608e-02 1.658091992139816284e-01 5.510097369551658630e-02
-1.812499910593032837e-01 1.787022352218627930e-01 2.736321389675140381e-01 -2.171489894390106201e-01 -1.907992176711559296e-02 -9.694799035787582397e-02 -1.240185648202896118e-01 -7.098740339279174805e-02 1.592758484184741974e-02 5.067490041255950928e-02 1.027858480811119080e-01 -9.509848058223724365e-02 1.935290545225143433e-01 -1.666764467954635620e-01 3.226728141307830811e-01 9.246234595775604248e-02 -6.035573035478591919e-02 -2.354236990213394165e-01 3.537563085556030273e-01 -1.019842326641082764e-01 1.294458508491516113e-01 -1.590083166956901550e-02 1.866686493158340454e-01 -9.444810450077056885e-02 -2.696882933378219604e-02 -1.803922057151794434e-01 -3.226532042026519775e-01 2.084153592586517334e-01 1.941836327314376831e-01 -1.851030625402927399e-02 2.150104045867919922e-01 2.493889033794403076e-01
-5.652925968170166016e-01 -5.781884118914604187e-02 2.330688238143920898e-01 -2.611839473247528076e-01 -1.337103247642517090e-01 1.244499012827873230e-01 2.602117508649826050e-02 -1.258794665336608887e-01 -2.150618433952331543e-01 -2.610970754176378250e-03 -2.517035603523254395e-01 5.249088257551193237e-02 4.720974341034889221e-02 1.765455007553100586e-01 8.844270557165145874e-02 2.914502322673797607e-01 2.801338136196136475e-01 4.470689222216606140e-02 1.985810548067092896e-01 2.240908145904541016e-01 -2.915178798139095306e-02 -1.654915511608123779e-02 -1.171891465783119202e-01 -6.445947289466857910e-02 6.738901883363723755e-02 -6.967873871326446533e-02 -1.000298634171485901e-01 1.296853274106979370e-01 -1.089637652039527893e-01 5.887357518076896667e-03 6.037735939025878906e-02 -1.588478982448577881e-01
-5.649129152297973633e-01 2.077727317810058594e-01 2.979469485580921173e-02 -1.541108936071395874e-01 5.290748178958892822e-02 4.729713872075080872e-02 1.820720136165618896e-01 1.106237247586250305e-01 -1.153093203902244568e-01 7.565577328205108643e-02 -4.973872378468513489e-02 -2.530075050890445709e-02 7.173080742359161377e-02 -9.518197923898696899e-02 2.624283432960510254e-01 2.034715265035629272e-01 -8.404655754566192627e-02 1.081315726041793823e-01 1.168652325868606567e-01 3.397433161735534668e-01 4.921247065067291260e-02 2.148704230785369873e-01 1.284826099872589111e-01 2.206443548202514648e-01 -1.550405919551849365e-01 -1.085749194025993347e-01 -8.349135518074035645e-03 -3.890993818640708923e-02 1.567770838737487793e-01 -1.969761699438095093e-01 2.189898490905761719e-01 7.527671009302139282e-02
-1.602675020694732666e-01 3.713175654411315918e-02 1.800293326377868652e-01 -6.350972503423690796e-02 1.499532721936702728e-02 -4.272219166159629822e-02 -1.946929693222045898e-01 3.342854678630828857e-01 2.182099968194961548e-01 1.342139486223459244e-02 -4.347828775644302368e-02 2.622816860675811768e-01 1.516876220703125000e-01 -2.895669043064117432e-01 4.282873868942260742e-02 -7.517605274915695190e-02 -2.208572253584861755e-02 4.057418555021286011e-02 1.865382045507431030e-01 9.674147516489028931e-02 1.100386492908000946e-02 5.987872555851936340e-02 2.071372866630554199e-01 -1.658221930265426636e-01 2.247972181066870689e-03 3.093759529292583466e-02 -4.812580049037933350e-01 -1.382376104593276978e-01 1.073516625910997391e-02 -1.569247096776962280e-01 3.649567365646362305e-01 1.481686234474182129e-01
-1.034736856818199158e-01 -2.656312882900238037e-01 3.044735193252563477e-01 -1.147671937942504883e-01 -1.032237038016319275e-01 2.625183761119842529e-02 8.446875214576721191e-02 6.458223611116409302e-02 8.169689029455184937e-02 1.844778358936309814e-01 -2.438274323940277100e-01 -2.279121056199073792e-02 2.524101138114929199e-01 9.353218227624893188e-02 2.925494313240051270e-01 9.150324016809463501e-02 1.860050018876791000e-03 4.016552269458770752e-01 3.950250446796417236e-01 2.074676752090454102e-02 6.103817373514175415e-02 1.089778468012809753e-01 -8.434661477804183960e-02 3.094812296330928802e-02 2.502802526578307152e-03 -1.197720989584922791e-01 -2.771739065647125244e-01 -1.640744358301162720e-01 1.348853707313537598e-01 1.237043812870979309e-01 1.658759117126464844e-01 5.023909732699394226e-02
-2.453976273536682129e-01 1.317654848098754883e-01 -2.846186049282550812e-02 -7.088818121701478958e-03 3.192209452390670776e-02 -2.122125774621963501e-01 7.644039392471313477e-02 -1.467828452587127686e-01 2.039737254381179810e-01 1.256286650896072388e-01 1.364760398864746094e-01 3.878323435783386230e-01 -7.004813849925994873e-02 -1.800639182329177856e-01 1.316387206315994263e-01 2.834565937519073486e-01 -1.011698096990585327e-01 2.162815779447555542e-01 6.301779299974441528e-02 9.829545021057128906e-02 -5.406347662210464478e-02 2.821347713470458984e-01 -1.977699846029281616e-01 -1.778212189674377441e-01 -4.628751426935195923e-02 -6.966240704059600830e-02 -3.136331737041473389e-01 1.580476909875869751e-01 1.860442906618118286e-01 -2.942437529563903809e-01 1.045697778463363647e-01 -1.769295148551464081e-02
-6.498996913433074951e-02 1.281072795391082764e-01 -7.320994883775711060e-02 -7.620412111282348633e-02 -1.403692066669464111e-01 1.824442148208618164e-01 2.142560780048370361e-01 4.992566630244255066e-02 1.034398302435874939e-01 3.070182204246520996e-01 1.003482118248939514e-01 4.500035047531127930e-01 -1.152810230851173401e-01 1.175065115094184875e-01 9.469099342823028564e-02 1.372753977775573730e-01 1.111528370529413223e-02 -9.965651482343673706e-02 3.839049935340881348e-01 -2.448306977748870850e-02 -7.415954768657684326e-02 1.402085572481155396e-01 1.472548842430114746e-01 3.739858046174049377e-02 1.291893273591995239e-01 -2.939098775386810303e-01 -1.507907807826995850e-01 1.222627758979797363e-01 -2.134767323732376099e-01 -1.844874620437622070e-01 2.601777315139770508e-01 -5.616983864456415176e-03
-1.184970289468765259e-01 9.595090150833129883e-02 2.506259679794311523e-01 -2.697325050830841064e-01 -2.544220685958862305e-01 2.556269764900207520e-01 -5.552770197391510010e-02 -2.514712512493133545e-01 1.089630299247801304e-03 -9.203522652387619019e-02 -6.128179840743541718e-03 7.404164969921112061e-02 1.572513133287429810e-01 -1.975776813924312592e-02 -6.808777339756488800e-03 -1.660021208226680756e-02 -2.104619890451431274e-01 1.397622674703598022e-01 1.537034213542938232e-01 2.558124065399169922e-01 1.489810645580291748e-01 9.049164503812789917e-02 1.273664832115173340e-01 1.867222040891647339e-01 5.155820981599390507e-04 -2.613274753093719482e-01 -2.392229884862899780e-01 -2.654093876481056213e-02 2.776304185390472412e-01 -3.742400705814361572e-01 -5.624926090240478516e-02 1.564219743013381958e-01
-1.753635890781879425e-02 -2.329081445932388306e-01 1.816094517707824707e-01 -1.484511196613311768e-01 -1.914847940206527710e-01 1.064723357558250427e-01 -1.563699394464492798e-01 1.111200302839279175e-01 2.101471722126007080e-01 -4.512815177440643311e-02 -1.267442572861909866e-02 3.223258554935455322e-01 5.420288071036338806e-03 2.054773420095443726e-01 -2.811992540955543518e-02 4.545128345489501953e-01 -2.631379961967468262e-01 -1.236139610409736633e-01 1.560571193695068359e-01 1.316705495119094849e-01 2.400488555431365967e-01 3.996869176626205444e-02 2.821039408445358276e-03 3.153454512357711792e-02 -7.631138712167739868e-02 -3.631306886672973633e-01 -1.554003208875656128e-01 5.312428623437881470e-02 1.309926807880401611e-01 -3.167762979865074158e-02 1.850122362375259399e-01 -4.755615815520286560e-02
-2.095616906881332397e-01 1.812199354171752930e-01 2.280928641557693481e-01 1.634362787008285522e-01 -3.993809521198272705e-01 -3.491667807102203369e-01 -5.565569549798965454e-02 6.402101367712020874e-02 2.992954850196838379e-01 -5.495406687259674072e-02 1.646086573600769043e-02 -3.718104213476181030e-02 -2.020156383514404297e-02 8.055919408798217773e-02 6.935890018939971924e-02 -8.596966415643692017e-02 -9.545425884425640106e-03 1.486346274614334106e-01 2.408646047115325928e-01 3.703109323978424072e-01 -1.167527809739112854e-01 2.272307723760604858e-01 -1.657261401414871216e-01 2.086796313524246216e-01 1.525886077433824539e-02 -1.920726001262664795e-01 -7.438873499631881714e-02 7.833237200975418091e-02 5.036742612719535828e-02 -1.233753785490989685e-01 1.434933990240097046e-01 -4.226617142558097839e-02
-1.982658207416534424e-01 -1.236067712306976318e-01 1.020217165350914001e-01 -2.021355628967285156e-01 -2.568672597408294678e-01 -2.145945280790328979e-01 -1.691961474716663361e-02 4.976700991392135620e-02 -7.824078947305679321e-02 1.378716528415679932e-01 -1.245215833187103271e-01 7.362203299999237061e-02 -5.519747268408536911e-03 -1.970465928316116333e-01 1.308768540620803833e-01 1.350167542695999146e-01 -2.111247628927230835e-01 6.296028941869735718e-02 6.274425983428955078e-02 1.252928376197814941e-01 1.461862921714782715e-01 1.050790622830390930e-01 -4.066650271415710449e-01 -3.641428649425506592e-01 2.362812310457229614e-01 6.313887238502502441e-02 -2.568287253379821777e-01 -1.100573092699050903e-01 1.561291515827178955e-01 -2.067469656467437744e-01 1.009501665830612183e-01 -2.128764986991882324e-01
-4.319919347763061523e-01 -5.108122527599334717e-02 1.934657841920852661e-01 1.560153365135192871e-01 4.100656881928443909e-02 -5.119301378726959229e-02 -4.644976556301116943e-02 5.255289748311042786e-02 -2.162870913743972778e-01 7.038546353578567505e-02 -2.883393466472625732e-01 -4.267312213778495789e-02 1.037644445896148682e-01 1.916785985231399536e-01 -1.595150977373123169e-01 1.309514641761779785e-01 -2.826357781887054443e-01 1.835207194089889526e-01 1.846154034137725830e-01 -1.340831257402896881e-02 5.275798588991165161e-02 -9.919315576553344727e-02 1.519016474485397339e-01 -1.736459583044052124e-01 2.742873877286911011e-02 -1.985734701156616211e-01 -3.197340667247772217e-01 7.031061500310897827e-02 1.841914057731628418e-01 5.882817134261131287e-02 1.934623718261718750e-01 -2.777393460273742676e-01
-2.790747582912445068e-01 2.681928277015686035e-01 2.448287457227706909e-01 -4.748152196407318115e-02 -9.674006700515747070e-02 -3.037294447422027588e-01 1.502216886729001999e-02 -1.885436326265335083e-01 -4.455154389142990112e-02 1.669803410768508911e-01 1.272812932729721069e-01 2.612943015992641449e-02 7.237519323825836182e-02 2.439857721328735352e-01 1.544063091278076172e-01 -1.414402872323989868e-01 -1.596061736345291138e-01 -2.472957223653793335e-01 4.061563014984130859e-01 1.097695901989936829e-02 2.482369691133499146e-01 -2.731948532164096832e-02 -7.347574457526206970e-03 4.720195755362510681e-02 -2.126603946089744568e-02 -8.110085874795913696e-02 -3.206622302532196045e-01 8.611453324556350708e-02 1.420732960104942322e-02 7.280379533767700195e-02 2.354666292667388916e-01 2.581096068024635315e-02
-2.396780550479888916e-01 2.830322086811065674e-01 2.057464420795440674e-01 -1.990469098091125488e-01 -3.389347791671752930e-01 1.260136067867279053e-01 -8.152088522911071777e-02 -3.373642265796661377e-01 -1.592380576767027378e-03 1.964289695024490356e-01 -2.686004042625427246e-01 7.106115669012069702e-02 -2.818273901939392090e-01 3.016107380390167236e-01 8.795832842588424683e-02 1.729588657617568970e-01 -7.823602296411991119e-03 1.282004565000534058e-01 1.178948804736137390e-01 2.181113064289093018e-01 1.958750039339065552e-01 1.158922240138053894e-01 -3.096670657396316528e-02 -1.027809754014015198e-01 -5.434564128518104553e-02 -1.196789965033531189e-01 -6.533169746398925781e-02 -1.133116614073514938e-02 -1.092481315135955811e-01 -7.705911993980407715e-02 1.344489157199859619e-01 8.085455745458602905e-02
-2.602534294128417969e-01 2.292197644710540771e-01 1.727830618619918823e-01 -1.417412459850311279e-01 -1.084771305322647095e-01 9.568319469690322876e-02 -1.588424444198608398e-01 -1.874530762434005737e-01 -1.066968739032745361e-01 3.533793687820434570e-01 -2.782077491283416748e-01 -5.795061588287353516e-02 -3.076044619083404541e-01 1.565329581499099731e-01 -1.081963256001472473e-02 1.872483491897583008e-01 -1.563899815082550049e-01 2.589754760265350342e-01 -2.702981047332286835e-02 1.013759002089500427e-01 1.704000234603881836e-01 -2.432145737111568451e-02 -1.417020857334136963e-01 -9.089492261409759521e-02 1.875384896993637085e-02 -2.047670781612396240e-01 -2.709381282329559326e-01 1.539590861648321152e-02 -1.987198144197463989e-01 -1.813455671072006226e-01 1.650722622871398926e-01 3.339988738298416138e-02
-2.310652285814285278e-01 -2.026611417531967163e-01 3.291096389293670654e-01 1.621179655194282532e-02 -2.590578794479370117e-01 -9.094759821891784668e-02 2.069924771785736084e-02 -1.192348003387451172e-01 3.290497465059161186e-03 -8.331360667943954468e-02 2.958029881119728088e-02 2.302143573760986328e-01 -2.943381899967789650e-03 1.694166660308837891e-01 1.522476691752672195e-02 1.379057765007019043e-01 -7.108738273382186890e-02 1.644328236579895020e-01 3.122580647468566895e-01 1.523601859807968140e-01 -1.785289123654365540e-02 3.593650832772254944e-02 1.063205972313880920e-01 1.545625925064086914e-01 1.260642893612384796e-02 -1.959242820739746094e-01 2.054007165133953094e-02 1.095535159111022949e-01 3.089406192302703857e-01 -3.619619645178318024e-03 3.233064413070678711e-01 3.969631493091583252e-01
-6.135274842381477356e-02 1.804986596107482910e-01 2.039343565702438354e-01 6.599691230803728104e-03 -3.087523579597473145e-01 -1.241483166813850403e-02 -1.612840592861175537e-01 9.147672355175018311e-02 8.332332968711853027e-02 1.931880563497543335e-01 8.259487338364124298e-03 -8.004359900951385498e-03 -2.714260518550872803e-01 -7.813867926597595215e-02 3.724536597728729248e-01 1.204474419355392456e-01 -8.345714770257472992e-03 -1.398482453078031540e-02 1.666290909051895142e-01 3.865650296211242676e-02 4.783447086811065674e-02 -1.007373258471488953e-02 2.480254136025905609e-02 -4.939930886030197144e-02 -3.658132255077362061e-01 -1.761807054281234741e-01 -4.443521499633789062e-01 1.346165835857391357e-01 2.163637988269329071e-02 4.809767007827758789e-02 6.743600964546203613e-02 -3.033619225025177002e-01
-3.217804729938507080e-01 -8.221077173948287964e-02 1.459163725376129150e-01 -2.313379049301147461e-01 -2.284087985754013062e-01 -2.439216226339340210e-01 7.255118340253829956e-02 2.913062833249568939e-02 1.978943049907684326e-01 1.516962498426437378e-01 4.179489612579345703e-02 1.550928205251693726e-01 -3.166170418262481689e-01 2.867273986339569092e-01 1.404250622726976871e-03 1.680361479520797729e-01 4.198224470019340515e-02 5.675767734646797180e-02 1.240258514881134033e-01 3.422233462333679199e-02 3.194986656308174133e-02 -7.761850953102111816e-02 -6.381418555974960327e-02 -1.675044894218444824e-01 3.063919246196746826e-01 -9.641667827963829041e-03 -2.722585797309875488e-01 7.679139077663421631e-02 -3.414771854877471924e-01 1.270358860492706299e-01 1.742067486047744751e-01 -2.532665058970451355e-02
-1.443665027618408203e-01 -8.955494314432144165e-02 1.234430670738220215e-01 2.778275869786739349e-02 -1.205263137817382812e-01 -1.938136368989944458e-01 -3.021056950092315674e-01 1.746556758880615234e-01 -9.538504481315612793e-02 1.906310915946960449e-01 -3.699213638901710510e-02 3.172325203195214272e-03 2.275290936231613159e-01 7.978630065917968750e-02 4.074989855289459229e-01 -1.359945982694625854e-01 9.299637749791145325e-03 7.852806150913238525e-02 2.122032791376113892e-01 1.944329291582107544e-01 -1.817395389080047607e-01 1.101565882563591003e-01 4.247219115495681763e-02 4.694384709000587463e-02 2.863561511039733887e-01 -2.156304568052291870e-02 -2.712633013725280762e-01 2.394363097846508026e-02 1.286410540342330933e-01 -2.440598756074905396e-01 3.081023693084716797e-01 -1.607532054185867310e-01
-1.484196484088897705e-01 3.246353268623352051e-01 2.873041629791259766e-01 -8.496581017971038818e-02 -2.541738152503967285e-01 -6.558220088481903076e-02 1.952600479125976562e-01 -3.619681298732757568e-02 -8.219926804304122925e-02 1.208606809377670288e-01 -1.723192036151885986e-01 7.013092935085296631e-02 4.191775619983673096e-02 4.042754173278808594e-01 2.080069482326507568e-02 6.617627292871475220e-02 1.823780983686447144e-01 6.685976684093475342e-02 4.417830705642700195e-01 1.808021217584609985e-01 -4.877446591854095459e-02 1.257666349411010742e-01 7.886578887701034546e-02 7.236004620790481567e-02 2.198816388845443726e-01 -3.730162233114242554e-02 -2.002282738685607910e-01 1.127854175865650177e-02 -2.483062632381916046e-02 -9.039303287863731384e-03 1.998574286699295044e-01 -1.504978984594345093e-01
5.573848262429237366e-02 2.072789967060089111e-01 3.182500302791595459e-01 1.590045914053916931e-02 -4.158723354339599609e-02 8.273740112781524658e-02 7.405196130275726318e-02 -2.439481168985366821e-01 1.392548251897096634e-02 2.764271572232246399e-02 -5.559341236948966980e-02 2.570277452468872070e-01 -1.237821280956268311e-01 2.726583480834960938e-01 1.917381770908832550e-02 1.974732726812362671e-01 -1.617264002561569214e-01 2.617591917514801025e-01 5.025784969329833984e-01 2.343831062316894531e-01 5.957676097750663757e-02 2.301272451877593994e-01 1.255514323711395264e-01 5.950723774731159210e-03 -2.954558655619621277e-02 -5.759484320878982544e-02 1.072066947817802429e-01 -4.143613204360008240e-02 1.059278771281242371e-01 -7.682462036609649658e-02 1.989274621009826660e-01 -1.763180941343307495e-01
-2.295664697885513306e-01 1.766926348209381104e-01 2.955737411975860596e-01 -9.501631557941436768e-02 -3.914047777652740479e-02 -9.230658411979675293e-03 -6.912162154912948608e-02 4.214746877551078796e-03 1.207413598895072937e-01 1.482736170291900635e-01 1.013093441724777222e-01 1.123334020376205444e-01 1.259740293025970459e-01 -1.654792279005050659e-01 1.251673102378845215e-01 3.083298802375793457e-01 3.913838565349578857e-01 2.919714152812957764e-01 -5.358058027923107147e-03 2.482630759477615356e-01 1.160796545445919037e-02 6.822407990694046021e-02 6.320744752883911133e-02 -2.539307624101638794e-02 2.863404750823974609e-01 -7.457149773836135864e-02 -1.769549399614334106e-01 -1.352111250162124634e-01 2.917599491775035858e-02 -1.235991567373275757e-01 3.616040050983428955e-01 -7.929599285125732422e-02
-4.913749694824218750e-01 -1.355764362961053848e-02 8.136004954576492310e-02 -2.787058055400848389e-02 1.047633049893192947e-04 2.191147059202194214e-01 6.455749273300170898e-02 1.440249234437942505e-01 -2.687926292419433594e-01 7.841736823320388794e-02 -2.913060486316680908e-01 -1.474899426102638245e-02 1.484526991844177246e-01 -1.969982236623764038e-01 2.250802963972091675e-01 1.238906234502792358e-01 -9.972213953733444214e-02 -1.298770606517791748e-01 2.049991786479949951e-01 1.181613802909851074e-01 -2.523938193917274475e-02 -3.082865104079246521e-02 -6.880042701959609985e-02 -6.102238222956657410e-02 -1.098065748810768127e-01 -2.157975435256958008e-01 -2.164566218852996826e-01 9.538243710994720459e-02 3.439623117446899414e-02 -1.571056097745895386e-01 2.992242574691772461e-01 2.547445595264434814e-01
-2.258018106222152710e-01 9.542450308799743652e-02 1.071799024939537048e-01 -1.644812375307083130e-01 6.362814456224441528e-02 -1.994781494140625000e-01 -2.653481438755989075e-03 -1.908803433179855347e-01 2.357911020517349243e-01 -2.597256600856781006e-01 1.270112693309783936e-01 4.363511502742767334e-02 -7.506956905126571655e-02 7.878352701663970947e-02 -9.103155694901943207e-03 3.426971435546875000e-01 3.020646870136260986e-01 1.919508911669254303e-02 3.624688982963562012e-01 -1.265697777271270752e-01 1.093260720372200012e-01 1.017531603574752808e-01 1.044221147894859314e-01 1.024305075407028198e-01 4.899455606937408447e-02 -2.658778429031372070e-01 -2.016723304986953735e-01 2.531867101788520813e-02 -8.644393086433410645e-02 -3.201928734779357910e-01 2.085879296064376831e-01 4.930714494548738003e-04
-4.340426325798034668e-01 2.162280678749084473e-02 3.550888299942016602e-01 5.157907307147979736e-02 -1.102221235632896423e-01 -1.478525400161743164e-01 3.983583673834800720e-02 1.112912967801094055e-01 -3.617376089096069336e-01 9.527330845594406128e-02 -2.997792065143585205e-01 -2.897732332348823547e-02 -2.237643487751483917e-02 1.284490823745727539e-01 -4.217704385519027710e-02 -1.360688209533691406e-01 7.049475330859422684e-03 -6.841459870338439941e-02 3.000086247920989990e-01 4.894468933343887329e-02 -5.299808457493782043e-02 1.262291669845581055e-01 -2.221837453544139862e-02 -4.854331538081169128e-02 -3.053480945527553558e-02 -1.994275003671646118e-01 -2.005809098482131958e-01 4.605098068714141846e-02 -2.131074666976928711e-01 -3.094668984413146973e-01 -3.832491859793663025e-02 -1.484695374965667725e-01
-3.266314864158630371e-01 -7.198030501604080200e-02 1.323218643665313721e-01 -3.786094859242439270e-02 -2.381279319524765015e-01 -8.924430608749389648e-02 -1.282359212636947632e-01 9.459415450692176819e-03 2.480517774820327759e-01 -2.255480587482452393e-01 -1.371584385633468628e-01 2.017174214124679565e-01 2.017423212528228760e-01 3.013682067394256592e-01 2.025125548243522644e-02 2.399303615093231201e-01 -2.182200700044631958e-01 1.955367438495159149e-02 2.476258873939514160e-01 7.461570203304290771e-02 -8.257181197404861450e-02 5.783059448003768921e-02 2.243263125419616699e-01 4.585494473576545715e-02 8.801380544900894165e-02 -4.168401360511779785e-01 -1.560349762439727783e-01 3.968769311904907227e-02 8.474504202604293823e-02 -2.013575471937656403e-02 4.153908416628837585e-02 1.799126267433166504e-01
-1.092764213681221008e-01 2.232273221015930176e-01 1.738273799419403076e-01 -1.905887722969055176e-01 1.251431405544281006e-01 1.835492849349975586e-01 2.185907214879989624e-02 1.061371713876724243e-01 -3.605377674102783203e-02 6.399627029895782471e-02 7.993769645690917969e-02 2.017008364200592041e-01 -3.597267866134643555e-01 1.852448433637619019e-01 3.630580008029937744e-02 2.073001563549041748e-01 -1.649174690246582031e-01 1.369446814060211182e-01 4.513735771179199219e-01 -2.844922244548797607e-03 2.237178385257720947e-01 -6.026507169008255005e-02 -8.410359919071197510e-02 -5.052162706851959229e-02 -2.385310642421245575e-02 -3.851076960563659668e-01 2.315489575266838074e-02 7.737499196082353592e-03 1.189917442388832569e-03 -7.810799032449722290e-02 2.853775918483734131e-01 -9.706000797450542450e-03
5.327518284320831299e-02 1.433075368404388428e-01 8.656338602304458618e-02 -1.717251911759376526e-02 -2.736213505268096924e-01 -3.393635526299476624e-02 -2.883367240428924561e-01 -2.028983533382415771e-01 -9.529767185449600220e-02 -9.226495027542114258e-02 1.324604302644729614e-01 7.085747271776199341e-02 -1.103960573673248291e-01 2.351031303405761719e-01 8.000886440277099609e-02 1.918904483318328857e-01 -2.024249434471130371e-01 3.047574125230312347e-02 5.745717883110046387e-01 1.568531095981597900e-01 1.147556453943252563e-01 1.798798292875289917e-01 1.201266720890998840e-01 1.334797684103250504e-02 1.383904218673706055e-01 -4.315160214900970459e-02 -7.540983706712722778e-02 -7.144904136657714844e-02 6.569835543632507324e-02 -1.636316925287246704e-01 3.107168376445770264e-01 -3.806095942854881287e-02
-1.184063032269477844e-01 4.556264355778694153e-02 -3.993590921163558960e-02 -1.402555704116821289e-01 -2.288187444210052490e-01 1.371260881423950195e-01 2.250076681375503540e-01 3.284933045506477356e-02 -3.893391788005828857e-02 1.329911351203918457e-01 2.187670916318893433e-01 2.883938848972320557e-01 -1.597433984279632568e-01 1.780102774500846863e-02 2.134411782026290894e-01 2.662615180015563965e-01 4.355156794190406799e-02 -1.234609037637710571e-01 3.643292486667633057e-01 -1.179391816258430481e-01 -2.275610715150833130e-01 1.344323903322219849e-01 -2.563380263745784760e-02 5.761146917939186096e-02 5.040989816188812256e-02 -3.690790534019470215e-01 -1.745713800191879272e-01 2.438862770795822144e-01 1.488745808601379395e-01 -2.030608505010604858e-01 1.245251670479774475e-01 4.485037177801132202e-02
-2.087914645671844482e-01 -1.570831686258316040e-01 -1.805828511714935303e-01 -7.197628170251846313e-02 -2.572264373302459717e-01 -2.013730704784393311e-01 -1.594572663307189941e-01 4.308247566223144531e-02 1.727788448333740234e-01 3.391440212726593018e-02 -6.053502112627029419e-02 1.138727292418479919e-01 4.414554685354232788e-02 8.818468451499938965e-02 -4.512904956936836243e-02 1.699034869670867920e-01 6.219409406185150146e-02 2.129768282175064087e-01 1.108576282858848572e-01 -1.152299866080284119e-01 1.805550009012222290e-01 1.317287683486938477e-01 -5.758377537131309509e-02 -2.480439394712448120e-01 -1.563535481691360474e-01 -5.123785138130187988e-01 -2.199653834104537964e-01 -1.371886879205703735e-01 5.710891913622617722e-03 -1.424222141504287720e-01 3.182760477066040039e-01 -7.930034399032592773e-02
-2.226468920707702637e-02 3.017848432064056396e-01 2.013922929763793945e-01 -6.041034683585166931e-02 -1.248148083686828613e-01 -1.848014891147613525e-01 2.444550544023513794e-01 -5.702547356486320496e-02 -2.347302734851837158e-01 -8.024229109287261963e-02 -1.548604667186737061e-01 2.418801635503768921e-01 -4.313492029905319214e-02 4.165132343769073486e-02 3.518429994583129883e-01 5.313640926033258438e-03 -2.329490035772323608e-01 2.934407889842987061e-01 2.681469917297363281e-01 4.354539513587951660e-02 -6.575197726488113403e-02 1.292728036642074585e-01 1.690819300711154938e-02 1.305942684412002563e-01 -2.200423181056976318e-02 -6.183615326881408691e-02 -1.173921227455139160e-01 -1.611106991767883301e-01 -7.541857659816741943e-02 -3.824401497840881348e-01 1.323578357696533203e-01 -1.182349994778633118e-01
[truncated: 3,270,085 more chars]
