# Supplementary material for: The Language of Innovation
Source: PLoS One. 2020 Apr 30;15(4):e0230107. doi: 10.1371/journal.pone.0230107 (PMC7194493; doi:10.1371/journal.pone.0230107)
Supplement: S9 File — (GZ) [file pone.0230107.s009.tar.gz › 1987-1991/V2Run_29_VS_4500_embeddings1987-1991ED32.txt]

-2.727823145687580109e-02 -2.256599217653274536e-01 -1.743969023227691650e-01 -2.051785588264465332e-01 1.034292131662368774e-01 -1.487879008054733276e-01 1.495594978332519531e-01 -2.449161857366561890e-01 4.865294322371482849e-02 -6.521547585725784302e-02 2.391358017921447754e-01 1.187613084912300110e-01 1.321360617876052856e-01 8.574328571557998657e-02 1.867947578430175781e-01 5.178787559270858765e-02 2.532696425914764404e-01 1.297514587640762329e-01 -3.795690461993217468e-02 1.370266452431678772e-02 5.851246416568756104e-02 -1.753875464200973511e-01 -2.079457193613052368e-01 -1.299216449260711670e-01 -4.117883145809173584e-01 3.022035062313079834e-01 8.022827655076980591e-02 -3.665725290775299072e-01 7.390390336513519287e-02 -4.091209173202514648e-02 1.785498559474945068e-01 -5.194300413131713867e-02
-4.486352577805519104e-02 1.630717515945434570e-01 3.416683152318000793e-02 -3.612574338912963867e-01 -1.000751480460166931e-01 -2.415763959288597107e-02 8.153721690177917480e-02 -1.938427537679672241e-01 5.459740012884140015e-02 7.523766160011291504e-02 3.063037432730197906e-02 3.039017319679260254e-01 2.875251471996307373e-01 1.003147810697555542e-01 -8.660032600164413452e-02 -8.414926379919052124e-02 -9.839475899934768677e-02 1.587185449898242950e-02 -3.867521584033966064e-01 -2.934147715568542480e-01 3.075284659862518311e-01 1.585885509848594666e-02 -6.453335285186767578e-02 -3.101133704185485840e-01 -2.266396069899201393e-03 1.188983768224716187e-01 2.091113030910491943e-01 8.329815417528152466e-02 -1.201664805412292480e-01 9.183953702449798584e-02 1.985811889171600342e-01 8.813594281673431396e-02
-1.050537228584289551e-01 2.478163689374923706e-01 -5.881836637854576111e-02 -1.153900474309921265e-01 -2.899034321308135986e-01 -2.069388926029205322e-01 1.505032479763031006e-01 4.416457668412476778e-04 3.124350011348724365e-01 1.253907084465026855e-01 6.524993479251861572e-02 2.001785635948181152e-01 3.150338232517242432e-01 -1.713868081569671631e-01 1.896679103374481201e-01 2.392853945493698120e-01 2.479985915124416351e-02 8.795351535081863403e-02 -2.491156458854675293e-01 -1.046626046299934387e-01 2.634832859039306641e-01 3.306848555803298950e-02 -1.131634879857301712e-02 -5.748748034238815308e-02 -2.996383905410766602e-01 2.147617042064666748e-01 1.188060417771339417e-01 6.225023046135902405e-02 7.415276765823364258e-02 2.158923149108886719e-01 -1.215338110923767090e-01 -7.517107576131820679e-02
1.998676359653472900e-01 -4.285474121570587158e-02 -2.565038017928600311e-02 -4.244006276130676270e-01 -1.379859596490859985e-01 9.359837509691715240e-03 3.968594595789909363e-02 -2.015358507633209229e-01 1.428899765014648438e-01 2.640727758407592773e-01 -1.398652046918869019e-01 2.893660068511962891e-01 2.489451467990875244e-01 -1.622087657451629639e-01 1.367959827184677124e-01 -7.670567184686660767e-02 -1.622305251657962799e-02 1.021328964270651340e-03 3.568799048662185669e-02 -2.581209316849708557e-02 3.097438216209411621e-01 -1.568453162908554077e-01 -1.342344731092453003e-01 1.156215369701385498e-01 -1.279979050159454346e-01 1.315762698650360107e-01 2.950465977191925049e-01 -2.158155143260955811e-01 -6.234143301844596863e-02 1.008817479014396667e-01 -1.077599674463272095e-01 -2.503206729888916016e-01
-8.108773827552795410e-02 2.431840598583221436e-01 7.565762847661972046e-02 -4.070817530155181885e-01 -8.615231513977050781e-02 -1.978184878826141357e-01 2.504397034645080566e-01 -2.922069430351257324e-01 2.790132462978363037e-01 5.625319108366966248e-02 -3.567480295896530151e-02 2.360594123601913452e-01 -2.897328510880470276e-02 -1.724281758069992065e-01 2.198902219533920288e-01 -1.185855343937873840e-01 1.353524178266525269e-01 2.465935945510864258e-01 -2.856325805187225342e-01 8.051094599068164825e-03 8.440798521041870117e-02 -1.835616379976272583e-01 -9.302814304828643799e-02 9.342193603515625000e-02 -1.677955240011215210e-01 1.356949508190155029e-01 1.853978484869003296e-01 -6.099933758378028870e-02 -1.148102432489395142e-01 1.374838352203369141e-01 3.355318307876586914e-02 -1.846228726208209991e-02
-6.119102239608764648e-02 4.686873778700828552e-02 -8.220354467630386353e-02 -2.824733257293701172e-01 2.470655292272567749e-01 -2.477757334709167480e-01 -2.243571542203426361e-02 -1.813211292028427124e-01 2.695882022380828857e-01 3.337298631668090820e-01 1.455850200727581978e-03 9.088392555713653564e-02 3.385863900184631348e-01 5.092578753829002380e-02 -1.636638939380645752e-01 -1.714254543185234070e-02 -3.107711300253868103e-02 -3.523050993680953979e-02 -1.499781608581542969e-01 -1.787729263305664062e-01 2.936236858367919922e-01 -8.500196039676666260e-02 -3.220610022544860840e-01 -3.693727776408195496e-02 -1.462646946310997009e-02 1.881445199251174927e-01 -3.685879334807395935e-02 -1.413974016904830933e-01 -5.715720355510711670e-02 -2.332809716463088989e-01 2.096795886754989624e-01 -3.551558777689933777e-02
-4.699300974607467651e-02 -1.568058505654335022e-02 1.890149340033531189e-02 -4.289366304874420166e-01 9.546609222888946533e-02 -7.853510975837707520e-02 4.352738615125417709e-03 1.642039604485034943e-02 1.886029243469238281e-01 2.923294603824615479e-01 2.542908489704132080e-02 2.860089838504791260e-01 1.866529732942581177e-01 -2.278297990560531616e-01 -4.711864888668060303e-02 1.372912228107452393e-01 2.054914087057113647e-01 2.616156935691833496e-01 -2.130509763956069946e-01 -2.391271479427814484e-02 2.289183065295219421e-02 -4.839992523193359375e-02 -9.847117215394973755e-02 -8.113531023263931274e-02 8.929488807916641235e-02 3.338819146156311035e-01 1.434447765350341797e-01 -1.543984711170196533e-01 -3.606284782290458679e-02 -5.385410971939563751e-03 -2.093083970248699188e-02 -3.806962072849273682e-01
8.415130525827407837e-02 7.036815583705902100e-02 6.657398492097854614e-02 -3.621330857276916504e-01 1.468752920627593994e-01 -2.288075536489486694e-01 1.236144006252288818e-01 -2.775544524192810059e-01 1.105673052370548248e-02 1.674368977546691895e-01 2.369895279407501221e-01 3.057219684123992920e-01 2.358894944190979004e-01 9.009403735399246216e-02 -3.433487713336944580e-01 -2.686583437025547028e-02 -1.134276911616325378e-01 -2.063124477863311768e-01 -6.848566234111785889e-02 8.323457092046737671e-03 8.383747935295104980e-02 -2.093137502670288086e-01 -1.138538345694541931e-01 -4.614586941897869110e-03 2.781283669173717499e-02 2.045009434223175049e-01 4.355010762810707092e-02 -6.619332730770111084e-02 -3.305802866816520691e-02 -2.938992381095886230e-01 1.887373775243759155e-01 -1.732485294342041016e-01
4.642491042613983154e-02 3.005775436758995056e-02 1.256827265024185181e-01 -7.705556601285934448e-02 -9.345050901174545288e-02 -1.813413053750991821e-01 2.521256208419799805e-01 1.453147828578948975e-01 1.827316731214523315e-01 6.836841930635273457e-04 1.496092379093170166e-01 3.691668808460235596e-01 3.946437537670135498e-01 7.093218713998794556e-02 -3.964943811297416687e-02 -1.106430515646934509e-01 -1.918193511664867401e-02 -1.407327502965927124e-01 -2.445993721485137939e-01 -2.708981931209564209e-01 1.669566929340362549e-01 -1.166758760809898376e-01 -3.077473044395446777e-01 -9.537488967180252075e-02 -1.519754827022552490e-01 -9.261132031679153442e-02 1.784336268901824951e-01 -2.201014757156372070e-01 1.152264177799224854e-01 4.369311034679412842e-03 2.396707236766815186e-01 -2.971513569355010986e-02
9.321752935647964478e-03 -1.731627248227596283e-02 1.453788727521896362e-01 -1.419480144977569580e-01 8.069202303886413574e-02 -1.156055405735969543e-01 2.079676091670989990e-01 1.189718022942543030e-01 1.236439943313598633e-01 4.800468087196350098e-01 1.169264614582061768e-01 3.460625708103179932e-01 1.904766857624053955e-01 -1.455270219594240189e-02 -1.668876856565475464e-01 2.472519874572753906e-02 -1.956244744360446930e-02 -7.394249737262725830e-02 -4.685409367084503174e-01 -5.301510542631149292e-02 1.215940117835998535e-01 -8.969666808843612671e-02 -2.785608172416687012e-01 -3.160012187436223030e-03 -1.220525503158569336e-01 -5.531442817300558090e-03 2.061728984117507935e-01 1.678071469068527222e-01 -1.072317808866500854e-01 -1.265488006174564362e-02 4.170059040188789368e-02 9.648130089044570923e-02
-2.755170166492462158e-01 -1.481417119503021240e-01 -2.377109527587890625e-01 -1.406233459711074829e-01 -6.730231642723083496e-02 -8.436991274356842041e-02 9.077784419059753418e-02 3.591987490653991699e-02 7.562551647424697876e-02 -1.068711429834365845e-01 -2.231663092970848083e-02 2.968346178531646729e-01 1.529351770877838135e-01 1.868392825126647949e-01 -8.162032812833786011e-02 -1.916248351335525513e-01 -9.420545771718025208e-03 2.831672318279743195e-03 -1.996226608753204346e-01 -1.706715971231460571e-01 1.001017838716506958e-01 -3.710130453109741211e-01 -1.045339703559875488e-01 -7.983870059251785278e-02 -1.804199218750000000e-01 4.086496233940124512e-01 6.619110703468322754e-02 1.362743228673934937e-01 -4.163889586925506592e-02 -1.289745606482028961e-02 -7.241979241371154785e-02 -3.654649853706359863e-01
-2.745676040649414062e-01 -2.075849287211894989e-02 -2.911662496626377106e-02 -3.547529876232147217e-01 -1.085719540715217590e-01 8.822868019342422485e-02 -4.943789541721343994e-02 -1.154032498598098755e-01 2.497978359460830688e-01 3.759260848164558411e-02 1.191547513008117676e-01 2.914844751358032227e-01 3.607122004032135010e-01 -5.733409430831670761e-03 8.133628219366073608e-02 7.464319467544555664e-03 -6.692967377603054047e-03 -7.919976860284805298e-02 -1.077143475413322449e-01 -5.308987572789192200e-03 9.056066721677780151e-02 -3.377865254878997803e-01 -2.512349784374237061e-01 1.384760439395904541e-01 -2.565825283527374268e-01 8.153748512268066406e-02 -1.317152231931686401e-01 -1.532154977321624756e-01 -2.607840858399868011e-02 1.519055757671594620e-02 3.535662591457366943e-01 -2.427264675498008728e-02
-2.295410931110382080e-01 3.248624205589294434e-01 5.617996677756309509e-02 -2.756571769714355469e-01 1.655867546796798706e-01 -3.025734126567840576e-01 1.015974134206771851e-01 -3.105397708714008331e-02 2.843180596828460693e-01 1.085398122668266296e-01 -9.301565587520599365e-03 3.193552196025848389e-01 2.869100272655487061e-01 -1.513075530529022217e-01 -5.291521176695823669e-02 3.245245292782783508e-02 1.246490851044654846e-01 -5.708281323313713074e-02 -2.315071076154708862e-01 1.734763532876968384e-01 8.278044313192367554e-02 -2.015235871076583862e-01 9.342522919178009033e-02 -1.395665109157562256e-01 -2.561598718166351318e-01 2.257432639598846436e-01 -1.207323651760816574e-02 -2.363146468997001648e-02 -1.536573618650436401e-01 -8.342118561267852783e-02 -3.573119640350341797e-02 3.652803972363471985e-02
1.799373626708984375e-01 2.674215100705623627e-02 1.936140656471252441e-01 -4.015362560749053955e-01 -9.927737712860107422e-02 -2.215308547019958496e-01 1.098123416304588318e-01 1.776477694511413574e-01 2.330009937286376953e-01 2.190340906381607056e-01 1.554276496171951294e-01 1.547138243913650513e-01 3.311907052993774414e-01 8.282407373189926147e-02 -4.720347002148628235e-02 1.912715286016464233e-01 7.418438792228698730e-02 -1.001010984182357788e-01 -2.401431500911712646e-01 -1.074185743927955627e-01 -1.406209170818328857e-01 8.189640007913112640e-03 -1.898925453424453735e-01 -1.244143396615982056e-01 -8.552388846874237061e-02 1.885634064674377441e-01 2.242889702320098877e-01 -8.659374713897705078e-02 -1.250781863927841187e-01 -1.444740146398544312e-01 2.581011950969696045e-01 1.533032860606908798e-03
-1.781188510358333588e-02 -1.630383282899856567e-01 6.153887510299682617e-02 -4.206435978412628174e-01 -1.385944783687591553e-01 -1.589979827404022217e-01 3.058475628495216370e-02 -2.216322571039199829e-01 3.771850466728210449e-01 6.852880120277404785e-02 -1.810613833367824554e-02 2.801863253116607666e-01 2.927113696932792664e-02 -1.214347034692764282e-01 -2.900109291076660156e-01 8.695239573717117310e-02 9.005364775657653809e-02 2.974470257759094238e-01 -8.302801102399826050e-02 -6.767343729734420776e-02 -4.502733238041400909e-03 -1.911658942699432373e-01 -6.244615092873573303e-02 -9.713701903820037842e-02 -1.379981637001037598e-01 1.101498007774353027e-01 -2.024191059172153473e-02 -3.533708453178405762e-01 -2.136463113129138947e-02 2.357063256204128265e-02 1.095253527164459229e-01 -1.932310760021209717e-01
-3.447632864117622375e-02 -2.965927356854081154e-03 1.536571681499481201e-01 -5.345643758773803711e-01 1.702308356761932373e-01 1.058454811573028564e-02 6.360737979412078857e-02 -2.256805077195167542e-02 3.481084704399108887e-01 -2.907696552574634552e-02 2.808977290987968445e-02 8.070477843284606934e-02 1.385761797428131104e-01 1.535824965685606003e-02 8.556752465665340424e-03 4.312272358220070601e-04 9.428676962852478027e-02 -3.070964217185974121e-01 -1.945492476224899292e-01 -7.104526460170745850e-02 7.100503891706466675e-02 1.679468899965286255e-01 4.876171052455902100e-02 -7.441440224647521973e-02 -2.474804669618606567e-01 1.532579809427261353e-01 3.628609180450439453e-01 1.497852504253387451e-01 1.643940359354019165e-01 1.201523542404174805e-01 1.884578019380569458e-01 6.223042309284210205e-02
-2.242399454116821289e-01 -9.257963299751281738e-02 1.688753068447113037e-02 -3.010602295398712158e-01 -5.331929400563240051e-02 -3.935847282409667969e-01 -3.801552206277847290e-02 -1.787985563278198242e-01 1.932870298624038696e-01 1.924463957548141479e-01 5.434892699122428894e-02 3.295438289642333984e-01 -9.201186150312423706e-02 -1.361235678195953369e-01 -6.535295397043228149e-03 4.004469141364097595e-02 6.277104467153549194e-02 2.387789338827133179e-01 -2.894442081451416016e-01 -3.807745873928070068e-02 4.637950658798217773e-02 -1.347456872463226318e-01 -1.957979649305343628e-01 -8.236626535654067993e-02 -5.587417632341384888e-02 1.232626885175704956e-01 1.362842172384262085e-01 -2.201652675867080688e-01 2.357223927974700928e-01 1.701701432466506958e-02 2.375194579362869263e-01 -1.876769214868545532e-01
1.323235630989074707e-01 -1.765612661838531494e-01 3.535230457782745361e-02 -1.142984628677368164e-01 -1.728251576423645020e-01 -4.547784850001335144e-02 8.840253949165344238e-02 -9.887891262769699097e-02 1.218172386288642883e-01 2.062458246946334839e-01 9.080936759710311890e-02 4.722749590873718262e-01 1.242842599749565125e-01 -2.177510410547256470e-01 -7.851041853427886963e-02 9.030210971832275391e-02 -1.599063724279403687e-01 8.093724399805068970e-02 -4.455138370394706726e-02 -2.078502625226974487e-01 5.776625871658325195e-02 -7.992558926343917847e-02 -3.493644297122955322e-01 -2.451268881559371948e-01 1.136797145009040833e-01 3.184654414653778076e-01 6.103566288948059082e-02 -3.150875866413116455e-01 -2.922359667718410492e-02 -1.498951464891433716e-01 1.538715790957212448e-02 -1.074403971433639526e-01
-3.035207651555538177e-02 -8.633413910865783691e-02 1.308195888996124268e-01 -2.760586142539978027e-01 3.500493168830871582e-01 -1.031355932354927063e-01 8.080092817544937134e-02 -5.202805623412132263e-02 -1.248836517333984375e-01 2.214735448360443115e-01 -8.452925086021423340e-02 -3.377152606844902039e-02 -3.900518640875816345e-02 1.051224395632743835e-01 -1.597297042608261108e-01 1.718387752771377563e-01 1.791348457336425781e-01 -8.231928199529647827e-02 1.716740131378173828e-01 -1.802120506763458252e-01 2.679505050182342529e-01 -2.692044675350189209e-01 -2.198120653629302979e-01 -1.776088625192642212e-01 -1.357523798942565918e-01 4.325228035449981689e-01 2.447495758533477783e-01 -9.341550059616565704e-03 -1.480107903480529785e-01 2.456614188849925995e-02 2.899422775954008102e-03 -4.890137910842895508e-02
-1.765651553869247437e-01 5.801505222916603088e-02 -1.678352057933807373e-01 -2.789136171340942383e-01 -1.268572956323623657e-01 -3.695114850997924805e-01 1.764393001794815063e-01 -1.178554370999336243e-01 2.464284449815750122e-01 3.072028979659080505e-02 2.596941217780113220e-02 2.766747176647186279e-01 -1.130663324147462845e-02 -1.868517696857452393e-01 -3.427999317646026611e-01 -1.665027439594268799e-02 1.105527281761169434e-01 1.158328652381896973e-01 -2.849051952362060547e-01 -8.919640630483627319e-02 2.584041468799114227e-02 -6.088000163435935974e-02 -8.210821449756622314e-02 -4.243659600615501404e-02 1.364878118038177490e-01 6.660492718219757080e-02 2.391905486583709717e-01 -2.671191990375518799e-01 2.345614880323410034e-02 -6.386517733335494995e-02 1.512074917554855347e-01 -2.516254484653472900e-01
3.627419471740722656e-02 -1.674527525901794434e-01 6.282212585210800171e-02 -2.117578238248825073e-01 -5.175589397549629211e-02 -1.669459044933319092e-01 8.669266104698181152e-02 -1.119984537363052368e-01 3.830274343490600586e-01 1.450485736131668091e-01 -3.247726857662200928e-01 3.076889514923095703e-01 -1.586381718516349792e-02 -1.529304832220077515e-01 1.555691510438919067e-01 -8.774471469223499298e-03 2.934972941875457764e-01 -1.683303415775299072e-01 -1.119745150208473206e-01 -1.479155272245407104e-01 1.782018989324569702e-01 -2.202491462230682373e-01 -3.225784376263618469e-02 1.274143904447555542e-01 -4.003854095935821533e-02 1.506502777338027954e-01 2.485115975141525269e-01 -1.073951721191406250e-01 -2.144959121942520142e-01 -9.787033498287200928e-02 1.090245097875595093e-01 -2.096005827188491821e-01
-1.415622085332870483e-01 -9.754267334938049316e-02 1.294883340597152710e-01 -3.045185506343841553e-01 3.543363213539123535e-01 -7.523360103368759155e-02 -6.268616020679473877e-02 -1.354257315397262573e-01 1.958832591772079468e-01 -9.639412164688110352e-03 -6.882935762405395508e-02 2.388720661401748657e-01 2.871678769588470459e-01 1.366163790225982666e-01 2.554188966751098633e-01 9.255268424749374390e-02 -2.357569150626659393e-02 -4.516929760575294495e-02 -1.664303541183471680e-01 2.290674857795238495e-02 2.984497249126434326e-01 8.954836428165435791e-02 -1.299688965082168579e-01 -1.314418613910675049e-01 -3.466273546218872070e-01 5.767803639173507690e-02 2.118082791566848755e-01 -1.542517840862274170e-01 7.342403382062911987e-02 1.597319692373275757e-01 1.912564933300018311e-01 -1.028116419911384583e-01
-2.378099858760833740e-01 4.538425430655479431e-02 2.258097231388092041e-01 -1.288178116083145142e-01 3.898083791136741638e-02 -7.416451722383499146e-02 -1.462320387363433838e-01 -2.583125829696655273e-01 2.169290743768215179e-02 9.901934117078781128e-02 3.475379347801208496e-01 4.319179952144622803e-01 2.120579779148101807e-01 -7.810389995574951172e-02 1.453056484460830688e-01 -2.291063964366912842e-02 1.732305139303207397e-01 -2.130564600229263306e-01 1.075645759701728821e-01 -1.929974853992462158e-01 8.259205520153045654e-02 -5.013474449515342712e-02 -2.391929924488067627e-01 -1.312085390090942383e-01 -1.233494952321052551e-01 1.415683776140213013e-01 2.127703130245208740e-01 -6.179120019078254700e-02 -1.489053070545196533e-01 -1.278580725193023682e-01 2.205547243356704712e-01 9.412718564271926880e-02
-1.137243881821632385e-01 2.378591597080230713e-01 -1.656981557607650757e-01 -3.466866016387939453e-01 -9.680146723985671997e-02 -3.879412114620208740e-01 2.316427789628505707e-02 1.913837157189846039e-02 3.012849688529968262e-01 8.335490524768829346e-02 9.893005341291427612e-02 1.343961209058761597e-01 1.906768828630447388e-01 -1.985083222389221191e-01 5.615118891000747681e-02 2.742200195789337158e-01 2.842587232589721680e-01 1.845691353082656860e-01 -2.676284499466419220e-02 -5.137932673096656799e-02 1.708876714110374451e-02 -1.802481561899185181e-01 -1.525963842868804932e-01 -1.207906678318977356e-01 -8.145149052143096924e-02 2.237028777599334717e-01 1.959530413150787354e-01 -2.900036610662937164e-02 -2.306508459150791168e-02 2.288245856761932373e-01 4.351937398314476013e-02 5.294259265065193176e-02
-1.736392378807067871e-01 -1.728147268295288086e-01 -2.251308597624301910e-02 -2.723197340965270996e-01 -1.474315859377384186e-02 -2.108229249715805054e-01 1.568241417407989502e-01 -2.641948461532592773e-01 1.379240751266479492e-01 2.385835796594619751e-01 -3.193448781967163086e-01 2.322851866483688354e-01 2.401559948921203613e-01 -8.673497289419174194e-02 -2.645491361618041992e-01 -1.245423033833503723e-01 1.290490329265594482e-01 1.664342135190963745e-01 -2.134753018617630005e-01 -8.275885879993438721e-02 9.803019464015960693e-02 -1.656762808561325073e-01 -1.141568422317504883e-01 -1.498350035399198532e-02 1.561904251575469971e-01 9.616944193840026855e-02 1.388874650001525879e-01 -2.480440288782119751e-01 1.554238647222518921e-01 1.540696024894714355e-01 8.497185260057449341e-02 -1.643845140933990479e-01
-2.426641248166561127e-02 -3.232117975130677223e-03 2.370678447186946869e-02 -1.065381988883018494e-01 9.483563154935836792e-02 2.190480194985866547e-02 2.286042720079421997e-01 -2.026834785938262939e-01 4.342981874942779541e-01 1.320767998695373535e-01 2.524994909763336182e-01 2.807776033878326416e-01 2.910582721233367920e-01 7.119543105363845825e-02 8.727102726697921753e-02 2.170538753271102905e-01 -4.515239596366882324e-02 5.137874186038970947e-02 -5.257670953869819641e-02 -9.475892037153244019e-02 1.380288600921630859e-01 -2.669480741024017334e-01 -3.043886125087738037e-01 -2.687946856021881104e-01 -2.994431555271148682e-01 -8.154329657554626465e-02 -1.170922536402940750e-02 8.343342691659927368e-03 1.000702604651451111e-01 -1.089844405651092529e-01 1.769071072340011597e-02 3.384217992424964905e-02
-4.400650411844253540e-02 -5.967315658926963806e-02 -3.959641233086585999e-02 -2.721635699272155762e-01 -4.613129794597625732e-02 -3.207756578922271729e-01 -1.026509627699851990e-01 -2.810703814029693604e-01 2.067062556743621826e-01 2.740768492221832275e-01 -1.707146912813186646e-01 9.333943575620651245e-02 1.188105717301368713e-01 -2.421332895755767822e-01 -2.518373429775238037e-01 6.856088340282440186e-02 -3.159078583121299744e-02 1.474533826112747192e-01 -4.452685415744781494e-01 4.229200258851051331e-02 1.401255726814270020e-01 -5.246486142277717590e-02 -1.047182530164718628e-01 -1.224723011255264282e-01 -1.347266733646392822e-01 1.460014879703521729e-01 2.639004588127136230e-01 -1.138760745525360107e-01 6.457687914371490479e-02 8.654019795358181000e-03 -7.487743278034031391e-04 -1.739523261785507202e-01
-1.919030770659446716e-02 -9.742261469364166260e-02 1.636473536491394043e-01 -2.980339527130126953e-01 -5.402743816375732422e-02 1.488209217786788940e-01 2.503801584243774414e-01 -2.040860056877136230e-01 1.596810817718505859e-01 4.245546087622642517e-02 2.670105397701263428e-01 7.061084359884262085e-02 -2.451292052865028381e-02 -1.897252202033996582e-01 -5.245290324091911316e-02 2.367410510778427124e-01 1.290434002876281738e-01 6.447454541921615601e-02 9.755666553974151611e-02 -1.079957708716392517e-01 3.530248105525970459e-01 -3.260894119739532471e-01 -3.278174698352813721e-01 -1.476740092039108276e-01 -3.736767545342445374e-02 1.960558146238327026e-01 1.058901995420455933e-01 -9.997644275426864624e-02 -2.188887447118759155e-01 -6.886409129947423935e-03 1.805660277605056763e-01 4.821185767650604248e-02
-2.370984852313995361e-01 3.683456033468246460e-02 1.182396411895751953e-01 -1.884059906005859375e-01 -1.002883091568946838e-01 -6.497855484485626221e-02 4.026747867465019226e-02 -2.856543958187103271e-01 2.933316528797149658e-01 2.744865790009498596e-02 -9.003806859254837036e-02 1.635243743658065796e-01 2.013330608606338501e-01 -1.479194313287734985e-01 -2.486733943223953247e-01 4.254431650042533875e-02 3.215211033821105957e-01 1.614788621664047241e-01 -3.590186238288879395e-01 -1.547115445137023926e-01 1.209168974310159683e-02 -1.274169534444808960e-01 -8.696591854095458984e-02 2.188514685258269310e-03 -1.134522706270217896e-01 1.526159495115280151e-01 2.143477499485015869e-01 -3.563897907733917236e-01 3.785622119903564453e-02 -1.206573471426963806e-02 1.189164817333221436e-01 -1.291150301694869995e-01
3.702273592352867126e-02 -2.544745802879333496e-01 -3.571197092533111572e-01 -9.469952434301376343e-02 1.349218841642141342e-02 -2.455669343471527100e-01 2.198968678712844849e-01 3.473479673266410828e-02 6.294066458940505981e-02 1.540644168853759766e-01 3.883395791053771973e-01 1.074608936905860901e-01 1.783836334943771362e-01 9.070262312889099121e-02 6.978852301836013794e-02 -1.391481310129165649e-01 -1.415611505508422852e-01 -1.933547258377075195e-01 -1.704043745994567871e-01 -8.701959997415542603e-02 -6.935097277164459229e-02 -1.544627696275711060e-01 -2.046274393796920776e-02 -2.723665237426757812e-01 1.827758252620697021e-01 2.942451834678649902e-01 -5.855066329240798950e-02 -1.043676510453224182e-01 -2.871853411197662354e-01 1.846176199615001678e-02 2.612354978919029236e-02 1.337051093578338623e-01
-8.176981657743453979e-02 -1.942675560712814331e-01 -1.687537580728530884e-01 -1.012293994426727295e-02 -5.066142678260803223e-01 -1.537440866231918335e-01 1.530506163835525513e-01 -2.760219946503639221e-02 3.419256806373596191e-01 2.842992544174194336e-01 -2.707382291555404663e-02 -3.906856104731559753e-02 1.271233856678009033e-01 1.543115526437759399e-01 -5.306438729166984558e-02 -5.211232230067253113e-02 9.747544676065444946e-02 -1.451185494661331177e-01 -1.643020361661911011e-01 -1.361798793077468872e-01 -1.089688949286937714e-02 -1.982265710830688477e-01 -7.158324867486953735e-02 -2.585673891007900238e-02 -2.742795348167419434e-01 -6.134534627199172974e-02 1.955180913209915161e-01 1.567381806671619415e-02 -9.945651143789291382e-02 -3.462644219398498535e-01 4.688360169529914856e-02 -7.904978841543197632e-02
-4.467944428324699402e-02 -6.551018357276916504e-02 8.780026435852050781e-02 -2.276466786861419678e-01 5.950725823640823364e-02 -1.304475963115692139e-01 3.013798221945762634e-02 -1.022989377379417419e-01 4.458701014518737793e-01 3.035817742347717285e-01 2.083029784262180328e-02 4.512374699115753174e-01 -1.294036675244569778e-02 -1.198635399341583252e-01 -9.149694442749023438e-02 1.626927256584167480e-01 2.224568575620651245e-01 6.906061619520187378e-02 1.526670157909393311e-01 -6.793887913227081299e-02 9.882008284330368042e-02 -1.158694103360176086e-01 -5.099615547806024551e-03 -1.911264657974243164e-01 -7.781642675399780273e-02 4.115766659379005432e-02 2.455139756202697754e-01 -1.537325829267501831e-01 -2.309922128915786743e-01 -1.146956067532300949e-02 1.389605402946472168e-01 -2.268874198198318481e-01
4.236542433500289917e-02 -9.510859102010726929e-02 -6.833462417125701904e-02 -2.121377140283584595e-01 -3.190615400671958923e-02 -1.307538524270057678e-02 2.180562615394592285e-01 -1.077451854944229126e-01 1.573428660631179810e-01 1.066330969333648682e-01 2.639830410480499268e-01 -4.180595278739929199e-02 4.029918015003204346e-01 1.928252400830388069e-03 2.219338119029998779e-01 -1.399236470460891724e-01 -1.119746081531047821e-02 -5.688199400901794434e-02 -3.041664659976959229e-01 -1.432031840085983276e-01 -6.721154600381851196e-02 -4.229915142059326172e-01 -2.315856218338012695e-01 8.708645403385162354e-02 -1.706699877977371216e-01 1.789979636669158936e-01 3.003212213516235352e-01 1.429587900638580322e-01 1.133432332426309586e-02 4.407908767461776733e-02 -7.056206464767456055e-02 -2.121525630354881287e-02
-1.076688840985298157e-01 1.597198285162448883e-02 -7.126715034246444702e-02 -2.216667234897613525e-01 -1.982628256082534790e-01 -2.097798138856887817e-01 -8.982403576374053955e-02 -6.708174943923950195e-02 2.499459683895111084e-01 1.264210939407348633e-01 2.211454808712005615e-01 3.720792233943939209e-01 2.480693310499191284e-01 -9.758606553077697754e-02 1.827598661184310913e-01 -2.085586190223693848e-01 -1.518243998289108276e-01 1.203254237771034241e-01 -5.071704834699630737e-02 1.272377967834472656e-01 2.058912962675094604e-01 1.556993741542100906e-02 -3.247301876544952393e-01 -8.089894801378250122e-02 -1.197054162621498108e-01 1.746493428945541382e-01 8.415480703115463257e-02 -1.465877592563629150e-01 -1.879216730594635010e-01 -1.941717267036437988e-01 1.862036436796188354e-01 -1.796689778566360474e-01
9.628125280141830444e-02 -3.834204673767089844e-01 -6.325388699769973755e-02 -2.638295590877532959e-01 -1.887468546628952026e-01 2.289442345499992371e-02 -2.605487965047359467e-02 7.253047078847885132e-04 8.278542011976242065e-02 7.458361238241195679e-02 2.591261267662048340e-01 -1.023370493203401566e-02 2.814482152462005615e-01 -4.796038940548896790e-02 1.047951951622962952e-01 1.489502340555191040e-01 8.327871561050415039e-02 -7.340029627084732056e-02 -2.372624278068542480e-01 1.752083003520965576e-02 2.802368402481079102e-01 -2.744390368461608887e-01 -1.366728246212005615e-01 -8.987329900264739990e-02 -1.126474142074584961e-01 -2.967999130487442017e-02 1.451347023248672485e-01 -4.116986393928527832e-01 1.765739619731903076e-01 1.879470646381378174e-01 1.360359936952590942e-01 -1.630940102040767670e-02
-9.195204079151153564e-02 -2.237297594547271729e-01 -4.401273131370544434e-01 4.982065036892890930e-02 6.488499045372009277e-02 -1.406414359807968140e-01 2.624300308525562286e-02 1.803744137287139893e-01 2.766522169113159180e-01 -1.105915382504463196e-01 1.153677552938461304e-01 1.922405362129211426e-01 1.333090960979461670e-01 8.351626247167587280e-02 -8.968923240900039673e-02 7.785339653491973877e-02 -1.904873698949813843e-01 1.788918673992156982e-01 1.398819237947463989e-01 -1.936203539371490479e-01 2.737902104854583740e-01 -1.689107865095138550e-01 -2.390354722738265991e-01 -3.254397306591272354e-03 -1.061013042926788330e-01 3.210794031620025635e-01 2.149955183267593384e-01 8.900953084230422974e-02 3.836264833807945251e-03 -7.899793237447738647e-02 1.537442207336425781e-01 1.607024222612380981e-01
5.745374038815498352e-02 -3.306314945220947266e-01 -7.664036005735397339e-03 -2.033831030130386353e-01 -1.521971672773361206e-01 -3.721131980419158936e-01 -1.307764649391174316e-01 2.987248823046684265e-02 1.081848740577697754e-01 -7.391391694545745850e-02 2.659067213535308838e-01 -6.903445813804864883e-03 3.557952046394348145e-01 -1.028045825660228729e-02 1.409104168415069580e-01 2.438375353813171387e-02 1.209027767181396484e-01 -5.409850738942623138e-03 -4.808536544442176819e-02 8.036098442971706390e-03 8.053630590438842773e-02 -1.468468755483627319e-01 -3.244552314281463623e-01 -6.065283343195915222e-02 -4.034734368324279785e-01 1.329327523708343506e-01 1.390901505947113037e-01 -3.513439744710922241e-02 9.276670403778553009e-03 -1.263774931430816650e-01 -1.621536314487457275e-01 1.839746385812759399e-01
1.211129408329725266e-02 7.641282398253679276e-03 -1.010265126824378967e-01 -2.113085538148880005e-01 -3.026664555072784424e-01 -4.585920274257659912e-02 2.301084250211715698e-02 -6.774061173200607300e-02 2.814875841140747070e-01 8.264976739883422852e-02 -9.290902316570281982e-02 1.714767962694168091e-01 4.710731208324432373e-01 -1.212778016924858093e-01 -1.459156274795532227e-01 -2.287889122962951660e-01 5.219300091266632080e-02 3.804424777626991272e-02 -2.129441648721694946e-01 1.739034801721572876e-01 -1.925824559293687344e-03 3.351283445954322815e-02 -2.487574219703674316e-01 -8.038666099309921265e-02 4.435348883271217346e-02 1.758380830287933350e-01 2.032122313976287842e-01 -3.136723041534423828e-01 -1.032968014478683472e-01 6.331457942724227905e-02 9.613987803459167480e-02 2.569642663002014160e-01
-3.412888571619987488e-02 2.660089544951915741e-02 -2.759000062942504883e-01 -7.692740112543106079e-02 -6.506643444299697876e-02 -2.632540464401245117e-01 3.446344733238220215e-01 1.481245011091232300e-01 4.086704552173614502e-02 1.594630628824234009e-02 1.349211037158966064e-01 -3.544571343809366226e-03 2.600816488265991211e-01 3.070195019245147705e-01 -1.886629164218902588e-01 1.965010166168212891e-01 -4.552975669503211975e-02 2.806665003299713135e-01 1.295306980609893799e-01 -1.368332356214523315e-01 -6.071844603866338730e-03 -1.304053962230682373e-01 -1.107036098837852478e-01 5.488095805048942566e-02 5.318213999271392822e-02 2.101317048072814941e-01 2.720039486885070801e-01 9.308386594057083130e-02 -3.668290078639984131e-01 -6.688466668128967285e-02 1.678517609834671021e-01 9.221862070262432098e-03
-2.680987119674682617e-01 1.267718430608510971e-02 -4.691432416439056396e-02 -4.117803275585174561e-01 -1.923522204160690308e-01 -7.810308039188385010e-02 2.877761796116828918e-02 -2.235370576381683350e-01 3.967596590518951416e-01 2.710746228694915771e-01 1.352874636650085449e-01 1.393753290176391602e-01 4.173070564866065979e-02 -2.776446640491485596e-01 -1.866721808910369873e-01 -1.074882596731185913e-01 2.534210383892059326e-01 8.647450059652328491e-02 -3.548061475157737732e-02 4.196801222860813141e-03 2.392222732305526733e-01 7.085642777383327484e-03 -1.066528782248497009e-01 -1.523376256227493286e-02 -2.791700698435306549e-02 2.482049614191055298e-01 2.921402454376220703e-02 -8.436868339776992798e-02 -5.241995677351951599e-02 -3.778599947690963745e-02 -2.335747145116329193e-02 -2.269521355628967285e-01
1.731296479701995850e-01 -3.285936415195465088e-01 -1.667213439941406250e-01 -3.171767666935920715e-02 -8.894322067499160767e-02 -1.551736742258071899e-01 1.216081678867340088e-01 -8.620473742485046387e-02 1.613252907991409302e-01 -5.756617709994316101e-02 1.934257447719573975e-01 1.727309226989746094e-01 1.748807132244110107e-01 1.654919795691967010e-02 -1.578274816274642944e-01 3.895201683044433594e-01 3.430876135826110840e-01 6.498855352401733398e-02 -1.786121279001235962e-01 -2.735077440738677979e-01 2.201423645019531250e-01 4.474165290594100952e-02 -1.167676001787185669e-01 -1.933456957340240479e-01 1.311399638652801514e-01 1.278235465288162231e-01 9.521885961294174194e-02 -9.518764168024063110e-02 -1.244673356413841248e-01 1.341733634471893311e-01 -2.340505421161651611e-01 -6.998383998870849609e-02
-1.378351151943206787e-01 -2.268141543027013540e-04 -1.639776378870010376e-01 2.261338382959365845e-02 5.197966098785400391e-02 -9.982349723577499390e-02 8.965912275016307831e-03 8.036351203918457031e-02 -3.983428329229354858e-02 1.292211264371871948e-01 1.895547956228256226e-01 3.240438997745513916e-01 -3.071796707808971405e-02 8.582291007041931152e-02 -4.651410505175590515e-02 -1.615805774927139282e-01 1.789157837629318237e-01 2.803428284823894501e-02 -2.702503502368927002e-01 -2.577903568744659424e-01 1.506708213128149509e-04 -4.153461158275604248e-01 -7.129862159490585327e-02 -3.042502701282501221e-02 3.296853043138980865e-03 2.941834926605224609e-01 3.340028524398803711e-01 -1.442549675703048706e-01 9.398547559976577759e-02 7.030414789915084839e-02 -3.812890946865081787e-01 9.851713478565216064e-02
1.532380282878875732e-01 -4.141232967376708984e-01 -4.374770447611808777e-02 -5.212002992630004883e-02 -1.468179225921630859e-01 -2.141775339841842651e-01 -1.027294322848320007e-01 -1.192552149295806885e-01 -8.468283712863922119e-02 1.234297603368759155e-01 1.259398609399795532e-01 4.199378937482833862e-02 1.629186868667602539e-01 1.429287642240524292e-01 1.919403225183486938e-01 -3.168541565537452698e-02 1.118833422660827637e-01 1.301498524844646454e-02 -2.753102779388427734e-01 -1.314507238566875458e-02 2.019131481647491455e-01 -2.570323646068572998e-01 -2.311334908008575439e-01 -7.817388325929641724e-02 -3.038564324378967285e-01 1.176175400614738464e-01 3.047362267971038818e-01 -8.135288208723068237e-02 4.655537009239196777e-02 1.954087913036346436e-01 2.382880896329879761e-01 1.598059684038162231e-01
3.968907520174980164e-02 -1.864958852529525757e-01 -2.556528449058532715e-01 -4.897462576627731323e-02 5.911453440785408020e-02 1.502900719642639160e-01 1.228144094347953796e-01 -1.124213486909866333e-01 1.933822333812713623e-01 -3.317485004663467407e-02 2.144898474216461182e-01 3.051033616065979004e-01 -1.024014204740524292e-01 1.065745577216148376e-01 -5.791138391941785812e-03 5.514853447675704956e-02 1.305018514394760132e-01 -1.014778316020965576e-01 7.551993429660797119e-02 -7.170674204826354980e-02 1.653734967112541199e-02 -3.662346899509429932e-01 -2.332568317651748657e-01 -1.694444566965103149e-01 -2.976867556571960449e-01 4.468589127063751221e-01 1.558820903301239014e-01 -3.428975120186805725e-02 2.052983939647674561e-01 3.939036652445793152e-02 -1.401301622390747070e-01 -8.226510137319564819e-02
-1.237232387065887451e-01 -1.456945538520812988e-01 -1.575904339551925659e-01 -4.165067672729492188e-01 3.530695289373397827e-02 1.993656158447265625e-02 -1.131813079118728638e-01 -3.392354846000671387e-01 3.871523439884185791e-01 -2.332736551761627197e-02 -1.701537892222404480e-02 2.692134082317352295e-01 3.758034668862819672e-03 -2.583127617835998535e-01 3.272061794996261597e-02 -1.558377444744110107e-01 3.123939968645572662e-03 -1.723122745752334595e-01 -1.586694419384002686e-01 -7.051255553960800171e-02 1.894963979721069336e-01 4.514577239751815796e-02 7.332936674356460571e-02 -3.325872123241424561e-02 -3.171788156032562256e-02 1.833323687314987183e-01 2.508811950683593750e-01 -1.949345171451568604e-01 2.397834509611129761e-01 -1.270466148853302002e-01 -7.423376291990280151e-02 -3.662214800715446472e-02
-2.534300684928894043e-01 -1.342520266771316528e-01 7.577674835920333862e-02 -3.592503368854522705e-01 1.460594311356544495e-02 1.622085571289062500e-01 1.232034042477607727e-01 -1.710582077503204346e-01 1.106908470392227173e-01 -7.321491837501525879e-02 1.817166358232498169e-01 -5.110181518830358982e-04 2.217984050512313843e-01 3.138916194438934326e-01 -2.359530329704284668e-01 -2.519096136093139648e-01 1.177927032113075256e-01 5.779793485999107361e-02 -1.387904286384582520e-01 -8.513708412647247314e-02 1.147515550255775452e-01 -4.151447117328643799e-01 1.178779266774654388e-02 7.484401017427444458e-02 1.199689507484436035e-01 2.271488010883331299e-01 2.661066055297851562e-01 3.791906684637069702e-02 1.310871541500091553e-01 5.509679391980171204e-02 -2.393549680709838867e-02 2.191842161118984222e-02
-2.785929245874285698e-03 -5.158545449376106262e-02 -1.097058225423097610e-02 -2.149262875318527222e-01 1.221160888671875000e-01 -2.966621816158294678e-01 -8.920413255691528320e-02 -4.158001840114593506e-01 7.169475406408309937e-02 2.248557209968566895e-01 3.467266634106636047e-02 2.473495900630950928e-01 7.306064013391733170e-03 2.782120741903781891e-02 -1.447556167840957642e-01 1.813641935586929321e-01 3.627028465270996094e-01 7.954412698745727539e-02 -2.571595907211303711e-01 6.917059421539306641e-02 1.265368461608886719e-01 7.574660331010818481e-02 7.681807130575180054e-02 -2.493474781513214111e-01 1.263348013162612915e-01 1.576839238405227661e-01 1.402544826269149780e-01 -2.439903020858764648e-01 -1.064148098230361938e-01 -6.387994438409805298e-02 2.436394989490509033e-01 -3.283257037401199341e-02
8.532223850488662720e-02 -9.279015660285949707e-02 -9.491906967014074326e-04 -2.222412973642349243e-01 -2.485393546521663666e-02 -6.745966523885726929e-02 -1.235952973365783691e-01 -1.437621563673019409e-01 2.597373723983764648e-01 1.068107783794403076e-01 -2.308302521705627441e-01 2.309996634721755981e-01 8.197480440139770508e-02 -1.586684584617614746e-01 -1.529171038419008255e-02 -7.592607289552688599e-02 -6.524807214736938477e-02 -1.481459587812423706e-01 -2.333705723285675049e-01 6.074375472962856293e-03 3.331127017736434937e-02 -6.095020100474357605e-02 -1.104374527931213379e-01 2.057289630174636841e-01 -1.350100636482238770e-01 5.112883448600769043e-01 2.925798296928405762e-01 -3.367697894573211670e-01 -1.299765408039093018e-01 -1.811700612306594849e-01 -1.965220272541046143e-02 -3.721431642770767212e-02
-2.990571781992912292e-02 3.800164535641670227e-02 5.814579874277114868e-02 -2.260792404413223267e-01 -2.523078024387359619e-01 -2.195160835981369019e-01 6.823850423097610474e-02 -3.520434722304344177e-02 1.457096040248870850e-01 1.537169665098190308e-01 -1.568949818611145020e-01 2.877044379711151123e-01 2.550692558288574219e-01 -2.838119864463806152e-01 -1.932057887315750122e-01 4.850010201334953308e-02 8.323596417903900146e-02 -2.462490461766719818e-02 -2.203481346368789673e-01 -3.138483315706253052e-02 5.351056158542633057e-02 -1.295379269868135452e-02 -2.572885155677795410e-01 -6.318285316228866577e-02 -2.106668055057525635e-01 1.106656193733215332e-01 2.431396991014480591e-01 -4.338245093822479248e-01 1.381636410951614380e-01 -1.895017363131046295e-02 -3.800845518708229065e-02 -1.809735298156738281e-01
1.193442568182945251e-02 -3.306616544723510742e-01 -8.336473256349563599e-02 -3.060409724712371826e-01 3.455084562301635742e-02 -1.485370397567749023e-01 1.043783407658338547e-02 -4.900570958852767944e-02 6.854964420199394226e-03 1.832934319972991943e-01 2.514862418174743652e-01 4.082327708601951599e-02 3.627150654792785645e-01 1.276075541973114014e-01 1.542638093233108521e-01 5.204137880355119705e-03 8.824354410171508789e-02 1.504142954945564270e-02 -2.006638199090957642e-01 -7.964591681957244873e-02 -6.960871815681457520e-02 -2.165254354476928711e-01 -3.806960880756378174e-01 -6.471537053585052490e-02 -3.540211915969848633e-01 1.810095012187957764e-01 1.612034589052200317e-01 1.164549291133880615e-01 5.591303855180740356e-02 1.319772601127624512e-01 3.961299359798431396e-02 1.367134749889373779e-01
-5.070384964346885681e-02 -2.396841496229171753e-01 4.052836075425148010e-02 -4.174622595310211182e-01 -1.037598550319671631e-01 -1.752235740423202515e-01 -8.232259191572666168e-03 7.186462730169296265e-02 2.987905219197273254e-02 -6.588444113731384277e-02 -9.324755519628524780e-02 2.488462179899215698e-01 1.186624318361282349e-01 -3.438965976238250732e-01 -1.501114517450332642e-01 1.238755043596029282e-02 -2.144636400043964386e-02 -4.433415830135345459e-02 1.749448329210281372e-01 -2.130947858095169067e-01 2.142907977104187012e-01 -1.581156104803085327e-01 1.207497715950012207e-01 -2.512549459934234619e-01 -6.058871001005172729e-02 3.113163411617279053e-01 2.446494847536087036e-01 1.553077716380357742e-02 -2.073513120412826538e-01 -3.744729235768318176e-02 1.304066628217697144e-01 -1.931806653738021851e-01
7.601290196180343628e-02 6.023538112640380859e-02 -8.727649599313735962e-02 -2.681783139705657959e-01 -6.951101869344711304e-02 -3.342409729957580566e-01 4.611532017588615417e-02 -2.692750692367553711e-01 3.809195458889007568e-01 4.656768217682838440e-02 2.135259471833705902e-02 3.684512674808502197e-01 1.811217069625854492e-01 1.491993069648742676e-01 3.951189294457435608e-02 -1.977547444403171539e-02 6.609181314706802368e-02 8.063922077417373657e-02 -4.312729462981224060e-02 2.110512107610702515e-01 2.777662277221679688e-01 -1.200639605522155762e-01 -2.113986462354660034e-01 -8.785402774810791016e-02 -6.975330412387847900e-02 2.056998461484909058e-01 -3.719693422317504883e-02 2.666244506835937500e-01 -1.120746731758117676e-01 1.896433979272842407e-01 -4.962052032351493835e-02 -8.652154356241226196e-02
2.906536683440208435e-02 -2.335492819547653198e-01 -2.881640195846557617e-02 -1.809769272804260254e-01 5.026931688189506531e-02 -1.470093280076980591e-01 8.364558964967727661e-02 -1.311969310045242310e-01 3.351300954818725586e-01 -1.510796248912811279e-01 2.655435800552368164e-01 1.072993800044059753e-01 2.585137188434600830e-01 2.166682155802845955e-03 1.813254952430725098e-01 -1.641187220811843872e-01 -2.449321448802947998e-01 -1.634216159582138062e-01 -2.160775214433670044e-01 -2.248526662588119507e-01 -7.169390469789505005e-02 -1.433583820471540093e-04 -3.988196700811386108e-02 -1.684624254703521729e-01 -2.013684064149856567e-01 1.996165961027145386e-01 2.910627424716949463e-01 -2.547980658710002899e-02 -3.564895689487457275e-02 -1.169035062193870544e-01 -2.795354425907135010e-01 2.024112939834594727e-01
-3.784668399021029472e-03 -5.021943151950836182e-02 2.479589432477951050e-01 -2.204141616821289062e-01 1.426029801368713379e-01 -1.458615213632583618e-01 2.781410515308380127e-01 -2.003182768821716309e-01 2.929697930812835693e-01 -5.400056485086679459e-03 5.215587094426155090e-02 2.137359529733657837e-01 2.507949946448206902e-03 -4.147342219948768616e-02 -1.729099750518798828e-01 1.249480396509170532e-01 1.467470377683639526e-01 -1.979081779718399048e-01 -2.397800236940383911e-02 5.022207647562026978e-02 2.686971426010131836e-01 -6.154344230890274048e-02 -3.867137730121612549e-01 -6.522031128406524658e-02 -8.061870187520980835e-02 1.315923333168029785e-01 1.515042632818222046e-01 -5.652729421854019165e-02 -3.320386707782745361e-01 1.860574334859848022e-01 2.282529324293136597e-01 -7.923961430788040161e-02
1.390027701854705811e-01 -2.919577658176422119e-01 1.926337927579879761e-02 -3.397504687309265137e-01 -7.846414297819137573e-02 -1.709096133708953857e-01 2.222043722867965698e-01 -9.191588312387466431e-02 1.063150912523269653e-01 -1.264616549015045166e-01 3.752494454383850098e-01 -1.103834807872772217e-02 4.377873837947845459e-01 1.554961204528808594e-01 2.000616341829299927e-01 -1.690248847007751465e-01 -6.343253701925277710e-02 -1.165998075157403946e-02 -2.312684953212738037e-01 -2.950556576251983643e-02 -6.761203706264495850e-02 -1.570177376270294189e-01 -1.486284136772155762e-01 1.867431588470935822e-02 8.662480860948562622e-02 2.768632769584655762e-01 1.737683415412902832e-01 -2.006038278341293335e-02 -2.930783433839678764e-03 2.830504998564720154e-02 -1.363999210298061371e-02 8.863408863544464111e-02
-3.949964791536331177e-02 -2.014636546373367310e-01 4.806694760918617249e-02 -1.684605777263641357e-01 -3.888778388500213623e-02 -1.892885267734527588e-01 -1.092135533690452576e-01 -7.852629572153091431e-02 8.950632810592651367e-02 2.376413717865943909e-02 -1.927147358655929565e-01 4.819278717041015625e-01 2.667095363140106201e-01 -1.200948879122734070e-01 -1.480696797370910645e-01 2.074795775115489960e-03 -1.862615346908569336e-02 1.953558027744293213e-01 -1.455555111169815063e-01 -3.363842517137527466e-02 1.391772627830505371e-01 3.088624030351638794e-02 -1.411091238260269165e-01 4.013108611106872559e-01 -4.344235360622406006e-02 3.088075816631317139e-01 3.312474489212036133e-01 -3.136124089360237122e-02 5.398327112197875977e-02 -7.967136055231094360e-02 6.040437519550323486e-02 5.733833089470863342e-02
-2.556655406951904297e-01 2.869804762303829193e-02 9.126084297895431519e-02 -2.142124772071838379e-01 -5.344641953706741333e-02 -2.100256830453872681e-01 3.436656594276428223e-01 -9.384805709123611450e-02 4.874970614910125732e-01 2.037262767553329468e-01 5.277343839406967163e-02 3.330737948417663574e-01 2.101487219333648682e-01 -1.840541660785675049e-01 -2.240651473402976990e-02 2.412562491372227669e-03 3.058154881000518799e-01 1.765185147523880005e-01 -1.442938446998596191e-01 1.142925694584846497e-01 4.431670531630516052e-02 3.610957646742463112e-03 -1.063588261604309082e-01 -5.962428078055381775e-02 -1.495707035064697266e-01 1.211912706494331360e-01 2.264069626107811928e-03 -7.697027176618576050e-03 8.701641112565994263e-02 7.583175320178270340e-03 -1.154938116669654846e-01 2.805217541754245758e-02
-2.610216103494167328e-02 6.395035237073898315e-02 -6.261594593524932861e-02 -4.711182415485382080e-01 -1.588101238012313843e-01 5.122730508446693420e-02 3.574162349104881287e-02 -1.013417690992355347e-01 4.840501248836517334e-01 6.611841917037963867e-02 -1.207649335265159607e-01 9.880096465349197388e-02 2.326179295778274536e-01 -5.457761883735656738e-02 2.660025283694267273e-02 -1.441572159528732300e-01 -1.416439097374677658e-02 -1.223679706454277039e-01 -5.705010890960693359e-02 -1.158815845847129822e-01 1.326293349266052246e-01 -1.605501621961593628e-01 -1.694291532039642334e-01 7.956376671791076660e-02 -1.758974194526672363e-01 1.579014807939529419e-01 2.245578914880752563e-01 -2.018721699714660645e-01 -2.117418944835662842e-01 1.281850039958953857e-01 -3.578661475330591202e-03 -2.641422748565673828e-01
6.755861639976501465e-02 -3.010874688625335693e-01 -2.141727134585380554e-02 -1.102882772684097290e-01 8.180916309356689453e-03 -3.461861908435821533e-01 -1.189445611089468002e-02 -3.724584579467773438e-01 1.635848283767700195e-01 2.161417305469512939e-01 -1.720345616340637207e-01 1.189176961779594421e-01 1.112850103527307510e-02 -1.720594018697738647e-01 2.150768972933292389e-02 -2.721980810165405273e-01 9.583513438701629639e-02 -2.188846468925476074e-02 -1.341505348682403564e-01 -1.819790601730346680e-01 5.738928914070129395e-02 -3.721674531698226929e-02 -2.018431723117828369e-01 3.025533556938171387e-01 3.980793058872222900e-03 3.718972206115722656e-01 1.842117756605148315e-01 -1.616706103086471558e-01 -1.146294698119163513e-01 -1.580931246280670166e-03 -1.165554858744144440e-02 -4.977140203118324280e-02
-1.685361191630363464e-02 -2.984146475791931152e-01 -2.366397827863693237e-01 -2.434496581554412842e-01 9.887549281120300293e-02 -1.475859731435775757e-01 1.329668760299682617e-01 -1.602356284856796265e-01 1.794350892305374146e-01 1.691917479038238525e-01 4.241180419921875000e-02 1.989865154027938843e-01 -1.151697710156440735e-01 1.847397983074188232e-01 3.619233518838882446e-02 -2.398160845041275024e-02 6.188790872693061829e-02 -1.361608952283859253e-01 2.121590673923492432e-01 -1.788978427648544312e-01 1.294304281473159790e-01 -4.231242239475250244e-01 -3.053488768637180328e-02 -2.676375210285186768e-01 -1.090421751141548157e-01 2.332001477479934692e-01 2.355638593435287476e-01 -1.527100242674350739e-02 1.031216606497764587e-01 8.227854967117309570e-02 -2.370855361223220825e-01 -7.514061778783798218e-02
-1.029094234108924866e-01 -6.441924721002578735e-02 -1.885926723480224609e-01 -1.336898356676101685e-01 -1.998039335012435913e-02 -1.619165390729904175e-01 1.272602230310440063e-01 -1.430475115776062012e-01 6.279473006725311279e-02 1.182948797941207886e-01 1.325889080762863159e-01 1.010363399982452393e-01 -5.352748557925224304e-02 9.765698015689849854e-02 -8.623383194208145142e-02 2.584507502615451813e-02 1.231550797820091248e-01 -1.763437539339065552e-01 3.242122009396553040e-02 -3.561623394489288330e-01 2.830039262771606445e-01 -4.677545428276062012e-01 -2.274924814701080322e-01 -4.475972428917884827e-02 -2.492058277130126953e-01 2.215655893087387085e-01 2.635771036148071289e-01 1.026102453470230103e-01 1.425711214542388916e-01 -3.195663541555404663e-02 -4.311574250459671021e-02 -2.471883744001388550e-01
-2.348887473344802856e-01 -9.940836578607559204e-02 -5.239547789096832275e-02 -1.970012634992599487e-01 -9.046293795108795166e-02 -1.040798425674438477e-02 2.378299534320831299e-01 -9.352917969226837158e-02 3.959428146481513977e-02 4.405118897557258606e-02 3.235407471656799316e-01 1.538569033145904541e-01 1.851374953985214233e-01 1.107209473848342896e-01 -2.226101309061050415e-01 1.185546517372131348e-01 -3.961565494537353516e-01 -9.739429503679275513e-02 -3.814514353871345520e-02 1.088879443705081940e-02 1.822838559746742249e-02 -2.452245354652404785e-01 -1.157706454396247864e-01 5.324431881308555603e-02 -2.908248603343963623e-01 3.266534209251403809e-01 1.739381253719329834e-01 -9.994265437126159668e-02 -1.094418838620185852e-01 -1.494285464286804199e-02 -2.672761678695678711e-01 -1.338553875684738159e-01
-7.650958746671676636e-02 -1.571029861224815249e-05 1.215055808424949646e-01 -2.798924781382083893e-02 1.189189031720161438e-02 -2.523083090782165527e-01 -1.820811778306961060e-01 -2.205915004014968872e-01 2.779590189456939697e-01 1.812968403100967407e-01 -1.355890333652496338e-01 2.514773309230804443e-01 1.029954254627227783e-01 1.776391267776489258e-02 -2.261733859777450562e-01 -2.028961330652236938e-01 2.733041644096374512e-01 1.400998234748840332e-01 -1.258180737495422363e-01 -1.767195016145706177e-01 1.355034261941909790e-01 -7.554151862859725952e-02 -4.774549230933189392e-02 2.054178118705749512e-01 -9.298096597194671631e-02 4.667026102542877197e-01 2.578866183757781982e-01 -4.432387650012969971e-02 -7.032153755426406860e-02 3.706581518054008484e-02 4.130614921450614929e-02 -1.584466695785522461e-01
2.167051136493682861e-01 -2.467604428529739380e-01 -1.771875619888305664e-01 -5.016407966613769531e-01 1.885327249765396118e-01 -1.520804762840270996e-01 1.257010996341705322e-01 -6.582222878932952881e-02 1.039431020617485046e-01 2.355889081954956055e-01 2.106179744005203247e-01 2.523396611213684082e-01 2.481360584497451782e-01 7.129339873790740967e-02 1.171178370714187622e-01 5.954109504818916321e-02 -2.086801528930664062e-01 -4.603016003966331482e-02 7.629537582397460938e-02 -7.539246231317520142e-02 1.752669513225555420e-01 -8.021411299705505371e-02 1.860661432147026062e-02 -5.534313619136810303e-02 -2.163264602422714233e-01 8.337561041116714478e-02 -1.440401095896959305e-02 -2.460412532091140747e-01 -1.743141263723373413e-01 -5.851258337497711182e-02 -1.900196634232997894e-02 1.601556390523910522e-01
-1.855985224246978760e-01 -1.211638450622558594e-01 -1.670232862234115601e-01 -2.642776370048522949e-01 2.158805727958679199e-03 -1.524016559123992920e-01 1.391797214746475220e-01 -1.146639436483383179e-01 4.986470565199851990e-02 -1.292000859975814819e-01 2.348692715167999268e-01 5.209069699048995972e-02 6.617750972509384155e-02 2.149543352425098419e-02 -1.806025207042694092e-01 -1.154329478740692139e-01 2.496110647916793823e-01 -2.159380465745925903e-01 1.324721723794937134e-01 -2.889364659786224365e-01 2.020469866693019867e-02 -3.189339637756347656e-01 5.394604522734880447e-03 -9.238264709711074829e-02 -1.906712651252746582e-01 4.433322548866271973e-01 6.348877400159835815e-02 9.698491543531417847e-02 1.757896393537521362e-01 2.201320603489875793e-02 -9.849637001752853394e-02 -2.479127794504165649e-01
-2.666821777820587158e-01 -9.297959506511688232e-02 -1.279593557119369507e-01 -4.408086463809013367e-02 2.379540167748928070e-02 6.480495631694793701e-02 3.645375669002532959e-01 7.276041805744171143e-02 6.648359447717666626e-02 6.498824805021286011e-03 2.277459502220153809e-01 2.678227126598358154e-01 9.943908452987670898e-02 5.009801313281059265e-02 -2.187690883874893188e-01 8.837187290191650391e-02 -2.055236548185348511e-01 -2.763377502560615540e-02 -2.962753474712371826e-01 -1.051106974482536316e-01 -3.219190984964370728e-02 -7.787388563156127930e-02 -1.999507844448089600e-01 1.833355128765106201e-01 -2.344448417425155640e-01 3.823742866516113281e-01 2.277915030717849731e-01 7.282634824514389038e-02 -1.810025870800018311e-01 1.254608184099197388e-01 -6.759809702634811401e-02 -1.699452251195907593e-01
6.162032112479209900e-02 -2.262178510427474976e-01 4.010528698563575745e-02 -9.742271155118942261e-02 -1.995377838611602783e-01 -1.014018431305885315e-01 4.079720750451087952e-02 8.789248019456863403e-02 2.652106583118438721e-01 2.923619449138641357e-01 -1.455397754907608032e-01 3.958045244216918945e-01 2.825625538825988770e-01 -8.541362732648849487e-02 1.711226627230644226e-02 -4.323544725775718689e-02 1.612032204866409302e-02 1.604686677455902100e-01 -6.042670458555221558e-02 -2.695238217711448669e-02 -1.260164380073547363e-01 1.005964875221252441e-01 -2.552785575389862061e-01 -5.591658502817153931e-02 -1.262135654687881470e-01 3.089949190616607666e-01 2.716124057769775391e-01 -2.307464778423309326e-01 -1.398883014917373657e-01 7.572392374277114868e-02 2.091588377952575684e-01 1.390342861413955688e-01
6.663811206817626953e-02 -2.131101787090301514e-01 2.866611257195472717e-02 -3.221818506717681885e-01 3.995326533913612366e-02 -2.393746823072433472e-01 2.980160713195800781e-01 -1.882900297641754150e-01 1.429622471332550049e-01 1.294262800365686417e-02 1.081555616110563278e-02 5.193781689740717411e-04 1.926823146641254425e-02 -7.421752065420150757e-02 -1.470466554164886475e-01 9.706603735685348511e-02 4.248894378542900085e-02 -1.462072040885686874e-02 2.592712640762329102e-01 -3.339709043502807617e-01 1.594682335853576660e-01 -2.077759355306625366e-01 -2.431691884994506836e-01 -1.942198872566223145e-01 7.672713696956634521e-02 3.791219890117645264e-01 -1.105963531881570816e-02 4.693140089511871338e-02 -9.396168589591979980e-02 -2.269040048122406006e-02 2.254998832941055298e-01 2.152677774429321289e-01
-4.717377945780754089e-02 -3.066679239273071289e-01 -2.427093535661697388e-01 -4.576304554939270020e-02 -1.635505259037017822e-02 -3.054253458976745605e-01 2.035326361656188965e-01 -2.852402627468109131e-01 -1.493371278047561646e-01 1.834597438573837280e-01 1.937236189842224121e-01 2.820740342140197754e-01 1.659173518419265747e-01 3.962040692567825317e-02 1.624425314366817474e-02 3.029337711632251740e-02 2.130593210458755493e-01 3.844487946480512619e-03 -9.079349040985107422e-02 -6.546731572598218918e-03 1.936034560203552246e-01 -4.238756000995635986e-02 4.636372253298759460e-02 7.733818888664245605e-02 1.998564451932907104e-01 1.969071179628372192e-01 6.948275864124298096e-02 -1.253825705498456955e-02 3.424287140369415283e-01 -1.717161834239959717e-01 2.431785613298416138e-01 -1.799150258302688599e-01
-3.253228366374969482e-01 -1.462594270706176758e-01 -2.170708179473876953e-01 -3.166630268096923828e-01 1.680540144443511963e-01 -8.398152887821197510e-02 4.345089569687843323e-02 6.797077134251594543e-03 4.054606556892395020e-01 7.588963210582733154e-02 2.550264596939086914e-01 1.842821538448333740e-01 3.492712080478668213e-01 -1.798390895128250122e-01 -1.153417304158210754e-01 -2.430688962340354919e-02 -2.122968062758445740e-02 5.958485230803489685e-02 -1.915287673473358154e-01 6.733533740043640137e-02 1.226594597101211548e-01 -1.679944694042205811e-01 -1.666931211948394775e-01 5.641662701964378357e-02 -1.753827482461929321e-01 -1.368054151535034180e-01 4.852842912077903748e-02 2.200571894645690918e-01 5.098555702716112137e-03 5.740174278616905212e-02 -1.595079451799392700e-01 -4.787260666489601135e-02
-8.107516914606094360e-02 -3.850041702389717102e-02 -2.368648648262023926e-01 -3.286934792995452881e-01 -1.516515482217073441e-02 -9.799096733331680298e-02 1.279866844415664673e-01 -2.845568060874938965e-01 4.177062511444091797e-01 8.864966779947280884e-02 3.753211349248886108e-03 3.959138989448547363e-01 2.221204638481140137e-01 -6.650748103857040405e-02 1.323755383491516113e-01 1.334606409072875977e-01 -1.692427694797515869e-02 -2.469523847103118896e-01 6.724302470684051514e-02 1.619395911693572998e-01 3.069381602108478546e-02 -8.645762503147125244e-02 -1.698132306337356567e-01 -6.525620818138122559e-03 1.981685170903801918e-03 -8.537293225526809692e-02 2.343440502882003784e-01 2.935194224119186401e-02 -2.363753318786621094e-01 8.678404986858367920e-02 1.871801912784576416e-01 -3.991832211613655090e-02
-1.352239549160003662e-01 -8.687203377485275269e-02 -2.423713058233261108e-01 -1.224223375320434570e-01 1.747815012931823730e-01 4.627755284309387207e-02 4.340524673461914062e-01 -2.079552598297595978e-02 -3.044319339096546173e-02 1.555782705545425415e-01 1.661658659577369690e-02 1.668665558099746704e-01 3.421966135501861572e-01 -2.103310078382492065e-01 -8.366733789443969727e-02 2.184949964284896851e-01 3.450293838977813721e-02 -2.380107343196868896e-02 -2.715304121375083923e-02 -1.081239655613899231e-01 5.357760190963745117e-02 -4.890953749418258667e-02 -9.197448939085006714e-02 5.090857297182083130e-02 2.313069552183151245e-01 2.623977959156036377e-01 2.728739976882934570e-01 -2.301210612058639526e-01 5.333358049392700195e-02 -2.169630676507949829e-01 2.003731727600097656e-01 -1.981050670146942139e-01
1.336210370063781738e-01 -2.951877415180206299e-01 -1.151280999183654785e-01 -2.067715376615524292e-01 -1.621268093585968018e-01 -1.776661425828933716e-01 1.552682071924209595e-01 -4.286929965019226074e-02 8.581548184156417847e-02 -3.111075982451438904e-02 1.911672949790954590e-01 2.122577279806137085e-02 4.077875912189483643e-01 -7.575280219316482544e-02 3.019662201404571533e-02 -1.562245637178421021e-01 1.012424677610397339e-01 -4.518151655793190002e-02 -1.932661831378936768e-01 2.404865249991416931e-02 5.408017709851264954e-02 -6.867685168981552124e-02 -2.497166842222213745e-01 -8.090244233608245850e-02 -4.783309996128082275e-01 -2.800161950290203094e-03 1.331440657377243042e-01 -2.167994342744350433e-02 -1.343289166688919067e-01 -7.915603369474411011e-02 -1.245167013257741928e-02 3.380716741085052490e-01
3.365967273712158203e-01 -1.238478571176528931e-01 1.294035017490386963e-01 -3.130761384963989258e-01 1.608506888151168823e-01 -6.008411943912506104e-02 7.680406421422958374e-02 3.905364777892827988e-03 6.305103749036788940e-02 -6.043898314237594604e-02 1.929650902748107910e-01 1.721209883689880371e-01 1.883887648582458496e-01 8.585894107818603516e-02 -2.249682694673538208e-01 6.088499724864959717e-02 2.754073441028594971e-01 -2.714577363803982735e-03 -5.283197853714227676e-03 1.633161902427673340e-01 2.814301848411560059e-01 -1.568746268749237061e-01 -2.080510705709457397e-01 1.000139117240905762e-01 2.608306333422660828e-02 1.738528758287429810e-01 3.587144911289215088e-01 -5.930909141898155212e-02 -8.111666142940521240e-02 -1.868497282266616821e-01 -2.488067001104354858e-01 1.529132872819900513e-01
1.931974664330482483e-02 -1.762267500162124634e-01 1.046423017978668213e-01 -2.120807766914367676e-01 -7.031991332769393921e-02 -2.886965572834014893e-01 1.041551753878593445e-01 1.524012982845306396e-01 5.390661954879760742e-02 7.886201888322830200e-02 3.349149823188781738e-01 5.732179880142211914e-01 9.962302632629871368e-03 1.279666274785995483e-01 7.245662808418273926e-02 -1.280244290828704834e-01 -1.652637124061584473e-01 -6.869318336248397827e-02 -1.404223442077636719e-01 -1.983678340911865234e-02 1.546443998813629150e-01 2.072797901928424835e-02 5.143612995743751526e-02 -9.247799962759017944e-02 -6.442394852638244629e-02 1.490413397550582886e-01 2.413125038146972656e-01 -9.697166271507740021e-03 -1.081437766551971436e-01 -1.174894906580448151e-02 2.208456993103027344e-01 2.632677853107452393e-01
-5.993491038680076599e-03 2.634593285620212555e-02 -6.182285724207758904e-04 -4.140994548797607422e-01 -1.355646401643753052e-01 -2.254144400358200073e-01 -8.600795641541481018e-03 -2.992259860038757324e-01 1.849683970212936401e-01 2.180347740650177002e-01 1.159228235483169556e-01 3.460923433303833008e-01 1.071672886610031128e-01 1.240991950035095215e-01 2.190803140401840210e-01 1.909605711698532104e-01 -1.585004776716232300e-01 -1.311269495636224747e-02 -2.362910807132720947e-01 -5.595459416508674622e-02 1.204188317060470581e-01 -7.291029393672943115e-02 -1.808631271123886108e-01 6.969589740037918091e-02 6.748738884925842285e-02 1.484149992465972900e-01 -2.142672985792160034e-02 -2.638216614723205566e-01 -1.524921208620071411e-01 -2.462394535541534424e-01 9.793736785650253296e-02 1.044381633400917053e-01
-2.211876064538955688e-01 -3.714106976985931396e-02 -3.733871877193450928e-02 -8.629959821701049805e-02 -1.461558490991592407e-01 -1.471530795097351074e-01 -9.533926844596862793e-02 -2.782970070838928223e-01 2.209439426660537720e-01 1.147646680474281311e-01 -4.139041155576705933e-02 4.216983914375305176e-01 8.731882274150848389e-02 -9.020065516233444214e-02 -1.647442579269409180e-01 -1.513126585632562637e-02 5.463844910264015198e-02 7.367548346519470215e-02 -2.128530144691467285e-01 -2.545750141143798828e-01 -3.201490640640258789e-02 5.934389308094978333e-02 3.802780760452151299e-03 2.273247390985488892e-01 1.758601367473602295e-01 3.476246595382690430e-01 3.364284634590148926e-01 -2.585590779781341553e-01 -7.629045844078063965e-02 7.778976112604141235e-02 -5.331778898835182190e-02 -7.316762208938598633e-02
1.528794914484024048e-01 -2.616186738014221191e-01 -1.432068496942520142e-01 -6.327629834413528442e-02 -2.459753304719924927e-03 -1.817869395017623901e-01 -1.201780736446380615e-01 -3.050754778087139130e-02 2.949137613177299500e-02 2.650979459285736084e-01 3.038567602634429932e-01 3.162541985511779785e-02 2.981094717979431152e-01 4.902658984065055847e-02 5.825947225093841553e-02 8.822284638881683350e-02 1.077174618840217590e-01 1.285411119461059570e-01 -1.734267175197601318e-01 2.893362641334533691e-01 1.966285556554794312e-01 -1.416559070348739624e-01 -2.712610065937042236e-01 -1.963280141353607178e-01 -2.287348955869674683e-01 3.996033594012260437e-02 2.863557338714599609e-01 -2.487134337425231934e-01 1.311905123293399811e-02 4.168714210391044617e-02 2.315194755792617798e-01 4.753097891807556152e-02
4.496210440993309021e-02 -1.467629149556159973e-02 2.312090620398521423e-02 -3.815673291683197021e-01 -2.055109851062297821e-02 -3.414197564125061035e-01 -8.098048716783523560e-02 -1.851259320974349976e-01 2.071235626935958862e-01 2.941216826438903809e-01 5.175252258777618408e-02 1.913434118032455444e-01 2.499939650297164917e-01 7.479733228683471680e-02 -7.859390228986740112e-02 8.504784666001796722e-03 1.653368584811687469e-02 -1.124660521745681763e-01 1.791897579096257687e-03 -2.134793996810913086e-01 4.697830602526664734e-02 4.868445172905921936e-02 -1.048307269811630249e-01 -1.088691428303718567e-01 4.083775356411933899e-02 3.325480818748474121e-01 2.561377547681331635e-02 -4.040851593017578125e-01 5.465863645076751709e-02 -1.359539926052093506e-01 1.769677400588989258e-01 -1.894016563892364502e-01
-1.129679232835769653e-01 -2.233567535877227783e-01 -2.085580229759216309e-01 -2.454558014869689941e-01 8.311458677053451538e-02 -1.241145506501197815e-01 -2.410610672086477280e-03 -1.237072944641113281e-01 -8.838643878698348999e-02 -1.837699711322784424e-01 2.241609841585159302e-01 1.184260547161102295e-01 2.871065735816955566e-01 1.495110690593719482e-01 -3.197803199291229248e-01 7.200930267572402954e-02 -1.764337718486785889e-02 3.650789149105548859e-03 -7.375664263963699341e-02 -3.584158718585968018e-01 -4.877107590436935425e-02 -3.929255306720733643e-01 -2.294113673269748688e-02 -6.717794388532638550e-02 1.296676099300384521e-01 1.949684619903564453e-01 2.954901456832885742e-01 3.313105553388595581e-02 1.360443681478500366e-01 -3.711034357547760010e-02 -1.083043292164802551e-01 -8.372464030981063843e-02
-2.917779982089996338e-02 -6.903439015150070190e-02 -1.944308280944824219e-01 -7.305956631898880005e-02 -9.223643690347671509e-02 -2.709337472915649414e-01 3.263090848922729492e-01 -1.092670410871505737e-01 1.385152190923690796e-01 1.451096776872873306e-02 -2.903378196060657501e-02 -9.332476183772087097e-03 3.815527260303497314e-01 1.087496876716613770e-01 4.131707176566123962e-02 7.398026436567306519e-02 9.272967278957366943e-02 -5.458869785070419312e-02 -1.307115852832794189e-01 2.554423511028289795e-01 9.429626166820526123e-02 8.092083781957626343e-02 -3.067404031753540039e-01 -7.374459877610206604e-03 -3.218771219253540039e-01 -1.189412996172904968e-01 2.131736576557159424e-01 -8.966098725795745850e-02 2.383130341768264771e-01 -1.054520606994628906e-01 3.285895287990570068e-01 -1.240113377571105957e-01
-1.126439422369003296e-01 -1.219444721937179565e-01 9.656267613172531128e-02 -2.364638298749923706e-01 -8.144365251064300537e-02 -2.557434439659118652e-01 -2.160016149282455444e-01 -1.687606275081634521e-01 4.029019922018051147e-02 1.070495769381523132e-01 -8.728852123022079468e-02 3.289197087287902832e-01 -7.156574726104736328e-02 -1.191475838422775269e-01 -1.523211598396301270e-01 -3.199383988976478577e-02 1.949435025453567505e-01 1.070635020732879639e-01 -2.263692915439605713e-01 -2.976208031177520752e-01 1.558883041143417358e-01 -2.704446390271186829e-02 -2.260325700044631958e-01 2.204917520284652710e-01 -1.877713501453399658e-01 4.049758911132812500e-01 2.326605618000030518e-01 -5.830409377813339233e-02 5.197017267346382141e-02 -8.752417564392089844e-02 2.166484668850898743e-02 7.708328217267990112e-02
-3.797413781285285950e-02 -1.415808051824569702e-01 1.274134684354066849e-02 -3.286817967891693115e-01 -1.232186914421617985e-03 -1.900358796119689941e-01 -4.430368170142173767e-02 -1.663871854543685913e-01 3.509072959423065186e-01 2.449334971606731415e-02 -9.224903583526611328e-02 1.575121581554412842e-01 4.023779928684234619e-02 5.135256052017211914e-02 -4.218187183141708374e-02 -3.521329164505004883e-02 2.846438288688659668e-01 1.468314081430435181e-01 3.721784800291061401e-02 -8.212959766387939453e-02 8.920209854841232300e-02 7.880128175020217896e-02 -1.006529256701469421e-01 1.116488054394721985e-01 1.727999895811080933e-01 3.758305609226226807e-01 2.159061729907989502e-01 -3.818083107471466064e-01 1.960210688412189484e-02 3.003094904124736786e-02 3.535646796226501465e-01 5.435340851545333862e-02
4.206857457756996155e-02 -2.895415723323822021e-01 -6.943078339099884033e-02 -3.314073681831359863e-01 5.629794299602508545e-02 -1.483728140592575073e-01 -1.048267632722854614e-01 -1.758105754852294922e-01 -2.026118710637092590e-02 2.233604490756988525e-01 2.672354876995086670e-01 -1.101917698979377747e-01 1.171873807907104492e-01 -9.358791634440422058e-03 -3.252937272191047668e-02 1.119695696979761124e-02 2.185145169496536255e-01 -7.988055050373077393e-02 -2.366560995578765869e-01 -4.956078156828880310e-02 2.634083330631256104e-01 -1.248376294970512390e-01 -1.885915100574493408e-01 -1.136076748371124268e-01 2.681821025907993317e-02 -1.004312261939048767e-01 4.656689167022705078e-01 -1.166707500815391541e-01 9.728328138589859009e-02 1.864044666290283203e-01 1.753700673580169678e-01 1.467543393373489380e-01
-6.963468156754970551e-03 -3.390084505081176758e-01 -2.661846578121185303e-02 -2.696558460593223572e-02 -6.413562595844268799e-02 -2.262696921825408936e-01 1.072951853275299072e-01 1.137697622179985046e-01 -5.920686293393373489e-03 4.748836532235145569e-02 3.591191768646240234e-01 8.275002986192703247e-02 3.876529335975646973e-01 -4.041308537125587463e-02 3.038079738616943359e-01 2.339294180274009705e-02 -8.433091640472412109e-02 1.572649478912353516e-01 -1.753695756196975708e-01 -1.838116049766540527e-01 1.707235909998416901e-02 -1.511738598346710205e-01 -1.291372030973434448e-01 -6.496140267699956894e-03 -6.765035539865493774e-02 2.898963689804077148e-01 3.554715514183044434e-01 2.120176702737808228e-01 -1.110115498304367065e-01 -7.751808315515518188e-02 3.889533225446939468e-03 -8.024019747972488403e-02
5.204423889517784119e-02 -2.603224515914916992e-01 -2.539086900651454926e-02 -3.148900568485260010e-01 -7.306531071662902832e-02 -3.740548193454742432e-01 -6.295814365148544312e-02 1.374682188034057617e-01 9.127102792263031006e-02 1.554824262857437134e-01 5.985978245735168457e-02 1.392400562763214111e-01 3.870957493782043457e-01 7.664778828620910645e-02 9.727519750595092773e-02 1.043170690536499023e-02 5.291016399860382080e-02 -3.323541209101676941e-02 -9.894026070833206177e-02 1.392792165279388428e-01 3.225426748394966125e-02 -1.959056258201599121e-01 -9.865245223045349121e-02 -8.001372218132019043e-02 -4.421001970767974854e-01 2.426576055586338043e-02 1.872972846031188965e-01 1.339505799114704132e-02 -1.878562271595001221e-01 -2.600764632225036621e-01 -7.040704786777496338e-02 1.140491664409637451e-01
-1.535474956035614014e-01 1.449107080698013306e-01 -1.609722524881362915e-02 -2.969874739646911621e-01 -1.509461849927902222e-01 -2.972808480262756348e-01 -3.215433284640312195e-02 -1.758969575166702271e-01 2.928518950939178467e-01 2.593982219696044922e-01 6.840318441390991211e-02 1.305343508720397949e-01 3.352241814136505127e-01 -9.799064695835113525e-02 1.277922559529542923e-02 -1.312237530946731567e-01 -1.553572863340377808e-01 7.229081541299819946e-02 -7.290033996105194092e-02 1.596451401710510254e-01 2.203072160482406616e-01 -2.586302720010280609e-02 -1.671189218759536743e-01 4.511287901550531387e-03 2.088514156639575958e-02 2.520529031753540039e-01 1.999612450599670410e-01 -6.412330269813537598e-02 -1.803830862045288086e-01 -1.667708605527877808e-01 8.617398142814636230e-02 -3.107171356678009033e-01
5.020232871174812317e-03 -6.718757003545761108e-02 1.925662010908126831e-01 -2.923372685909271240e-01 1.484161913394927979e-01 -3.140406608581542969e-01 -8.906632661819458008e-02 -2.146779149770736694e-01 2.464303523302078247e-01 -4.888219293206930161e-03 1.581437736749649048e-01 6.176236271858215332e-02 2.824280858039855957e-01 -2.877219915390014648e-01 -1.510155349969863892e-01 2.363838814198970795e-02 1.829057931900024414e-01 3.958742693066596985e-02 -1.938298791646957397e-01 -4.898306727409362793e-02 2.324382588267326355e-02 8.164837956428527832e-02 -2.786223292350769043e-01 -2.619208395481109619e-01 -1.051928251981735229e-01 1.248784363269805908e-01 2.042141407728195190e-01 1.837267354130744934e-02 4.128072783350944519e-02 -2.509646415710449219e-01 -2.440235614776611328e-01 -3.732147812843322754e-02
-2.081705778837203979e-01 9.609928354620933533e-03 -1.183220893144607544e-01 -4.336655139923095703e-01 3.731397911906242371e-02 -1.960974037647247314e-01 1.319034248590469360e-01 5.181155726313591003e-02 8.072536438703536987e-03 2.655768096446990967e-01 1.479031890630722046e-01 3.037979900836944580e-01 1.337919086217880249e-01 -1.690528988838195801e-01 -1.716694980859756470e-01 -9.428099542856216431e-02 -2.088840864598751068e-02 -2.051897943019866943e-01 -5.105275288224220276e-02 -5.915218219161033630e-02 -5.069083999842405319e-03 -1.769589036703109741e-01 3.111340478062629700e-02 -1.007264629006385803e-01 -1.295312792062759399e-01 1.876400709152221680e-01 -1.261763367801904678e-02 -2.327647060155868530e-01 -8.248138427734375000e-02 -2.827902734279632568e-01 2.892915606498718262e-01 2.389280349016189575e-01
1.078223884105682373e-01 -1.598461568355560303e-01 -1.872829645872116089e-01 -3.253715634346008301e-01 4.135961830615997314e-02 -3.370585665106773376e-02 6.862970441579818726e-02 -1.303838193416595459e-01 2.506609857082366943e-01 -3.285967931151390076e-02 -1.756714135408401489e-01 1.792757660150527954e-01 1.115856170654296875e-01 -2.100988626480102539e-01 3.489741086959838867e-01 -4.829830676317214966e-02 4.157320782542228699e-02 -4.862788319587707520e-02 -3.291986286640167236e-01 1.606948822736740112e-01 1.725012958049774170e-01 1.458605378866195679e-01 -3.068259218707680702e-03 -1.530082374811172485e-01 9.679516404867172241e-02 3.200061023235321045e-01 3.702906966209411621e-01 -7.065881788730621338e-02 9.736982733011245728e-02 2.919587865471839905e-02 9.215101599693298340e-02 -6.526307016611099243e-02
9.114067256450653076e-02 -4.571611061692237854e-02 -1.273702830076217651e-01 -2.457396239042282104e-01 -1.323751509189605713e-01 -2.407927513122558594e-01 5.823660641908645630e-02 1.679928600788116455e-01 -1.487624049186706543e-01 2.128105610609054565e-02 2.939677238464355469e-01 4.743324965238571167e-02 1.783592849969863892e-01 -7.753887772560119629e-02 -1.728763729333877563e-01 -2.044655755162239075e-02 1.789716780185699463e-01 8.465800434350967407e-02 -1.729538738727569580e-01 -6.912075728178024292e-02 3.249727487564086914e-01 -1.996220201253890991e-01 -1.337338835000991821e-01 1.619349420070648193e-02 -1.486971229314804077e-01 2.074259817600250244e-01 2.678795158863067627e-01 -3.693332895636558533e-02 -5.223445594310760498e-02 -4.368776381015777588e-01 -2.383580505847930908e-01 1.842696033418178558e-02
7.761514186859130859e-02 -1.624987721443176270e-01 7.237580604851245880e-03 -2.525948286056518555e-01 -1.367408931255340576e-01 -1.714273244142532349e-01 2.458364814519882202e-01 2.126012369990348816e-02 -7.140814512968063354e-02 2.969982847571372986e-02 -1.537102758884429932e-01 3.901252746582031250e-01 1.054558679461479187e-01 -2.661303989589214325e-02 -1.060363277792930603e-01 8.162207156419754028e-02 2.672561109066009521e-01 -2.724562026560306549e-02 -3.522024452686309814e-01 -1.498153358697891235e-01 2.832030057907104492e-01 1.479376479983329773e-02 -3.897975087165832520e-01 -2.184583693742752075e-01 -1.200091689825057983e-01 7.549669593572616577e-02 -5.273995921015739441e-02 -5.463404580950737000e-02 -2.193934023380279541e-01 3.577713295817375183e-02 -3.201087191700935364e-02 9.024956077337265015e-02
-1.303195208311080933e-01 -8.193060010671615601e-02 -1.180672347545623779e-01 -1.722587496042251587e-01 -4.130127280950546265e-02 -2.385247945785522461e-01 -2.812982164323329926e-02 -1.358711421489715576e-01 2.916969656944274902e-01 6.856288015842437744e-02 -2.252756506204605103e-01 1.867350488901138306e-01 6.760466843843460083e-02 -1.884132623672485352e-01 -2.301429510116577148e-01 3.206820785999298096e-02 1.123149394989013672e-01 1.602789908647537231e-01 -2.943715453147888184e-01 -2.675525248050689697e-01 6.464347243309020996e-02 4.640768468379974365e-02 -5.891951173543930054e-02 1.776872426271438599e-01 -1.050195842981338501e-01 4.240362942218780518e-01 1.406985968351364136e-01 -3.117371499538421631e-01 -5.646928399801254272e-02 1.908255517482757568e-01 -5.681165959686040878e-03 8.803888340480625629e-04
-2.690834738314151764e-02 5.164553225040435791e-02 -3.065970086026936769e-04 -3.009226024150848389e-01 -1.357168983668088913e-02 -1.614169031381607056e-01 -1.631150543689727783e-01 -2.482921332120895386e-01 2.510658800601959229e-01 1.030986085534095764e-01 2.735542654991149902e-01 4.053940773010253906e-01 3.161412179470062256e-01 8.760689198970794678e-02 3.004023432731628418e-01 9.595371782779693604e-02 -2.497245557606220245e-02 -2.411236166954040527e-01 -3.795282915234565735e-02 3.417703136801719666e-02 7.898004353046417236e-02 -1.747043877840042114e-01 -6.356748938560485840e-02 -2.722647972404956818e-02 -1.540581732988357544e-01 3.385424241423606873e-02 1.569724380970001221e-01 1.294404268264770508e-01 -2.290881425142288208e-01 -6.480224430561065674e-02 1.641611903905868530e-01 -1.372271925210952759e-01
4.678278230130672455e-03 -7.655047625303268433e-02 2.863414771854877472e-02 -4.742652773857116699e-01 9.898336976766586304e-02 -2.441295981407165527e-01 7.550582289695739746e-02 -2.524600028991699219e-01 2.045244872570037842e-01 2.146693766117095947e-01 -3.537750244140625000e-02 2.101370096206665039e-01 9.420194476842880249e-02 1.185726299881935120e-01 -1.940521448850631714e-01 -8.994110673666000366e-02 -1.565516591072082520e-01 -3.932115063071250916e-02 -2.798083722591400146e-01 -8.682447671890258789e-02 1.311163753271102905e-01 -1.783020496368408203e-01 -1.599954813718795776e-01 -6.287217140197753906e-02 3.644304722547531128e-02 1.124377474188804626e-01 4.947777837514877319e-02 -2.848059535026550293e-01 2.005706876516342163e-01 -1.279447525739669800e-01 3.932351991534233093e-02 -2.853717803955078125e-01
-1.975085586309432983e-02 3.104170970618724823e-02 -3.031669557094573975e-01 -3.006530404090881348e-01 8.165644854307174683e-02 -1.828656196594238281e-01 1.280821114778518677e-01 2.439888417720794678e-01 9.464982897043228149e-02 2.449699789285659790e-01 1.401694416999816895e-01 3.814706206321716309e-01 1.608667075634002686e-01 2.241444587707519531e-02 4.516520351171493530e-02 -1.318413019180297852e-01 -7.610924541950225830e-03 -1.818104684352874756e-01 -1.661720722913742065e-01 -6.596003472805023193e-02 -7.391509134322404861e-03 -2.143270820379257202e-01 4.662692174315452576e-02 -5.024407431483268738e-02 1.145257800817489624e-02 1.169257685542106628e-01 3.219134807586669922e-01 -1.518746912479400635e-01 -5.021665617823600769e-02 2.315107919275760651e-02 3.116993308067321777e-01 2.527543306350708008e-01
1.453260891139507294e-02 -1.976701915264129639e-01 -1.914306581020355225e-01 -3.084596991539001465e-01 1.698615252971649170e-01 -7.602338492870330811e-02 6.979657709598541260e-02 -1.967499405145645142e-01 3.092095553874969482e-01 -1.407891958951950073e-01 1.894059032201766968e-01 2.915194034576416016e-01 4.323639571666717529e-01 1.439002305269241333e-01 -1.316893193870782852e-02 6.620892882347106934e-02 -1.461694538593292236e-01 1.247751936316490173e-01 -4.224300384521484375e-02 1.903539174236357212e-03 2.566364109516143799e-01 -1.302025914192199707e-01 -4.723619669675827026e-02 -9.033869206905364990e-02 -1.875192970037460327e-01 5.718117207288742065e-02 -2.995579689741134644e-02 2.662469446659088135e-01 -8.565400540828704834e-02 -1.053693294525146484e-01 -1.935621798038482666e-01 -6.450594216585159302e-02
-3.658415004611015320e-02 -1.933039277791976929e-01 2.504754438996315002e-02 -3.320252895355224609e-01 -2.950353175401687622e-02 1.961324550211429596e-02 2.629574835300445557e-01 -6.618671864271163940e-02 1.420173794031143188e-01 2.985434792935848236e-02 9.755939245223999023e-02 -8.200586587190628052e-02 3.414372205734252930e-01 5.344282984733581543e-01 1.437553856521844864e-02 -1.769444197416305542e-01 -1.142215132713317871e-01 -7.938667386770248413e-02 -1.605437397956848145e-01 -5.771094560623168945e-02 6.843546032905578613e-02 -1.887117773294448853e-01 -2.395358681678771973e-01 -1.910046786069869995e-01 -1.772944778203964233e-01 1.089857444167137146e-01 2.228935956954956055e-01 5.537760630249977112e-02 -8.928013592958450317e-02 -6.819578260183334351e-02 2.530511096119880676e-02 1.127021163702011108e-01
4.242558497935533524e-03 -2.641472034156322479e-02 -1.781617701053619385e-01 2.484508603811264038e-02 2.628037147223949432e-02 -4.000850021839141846e-01 8.266914635896682739e-02 -8.967922627925872803e-02 1.524589657783508301e-01 2.927881106734275818e-02 1.905864924192428589e-01 5.158922076225280762e-01 3.237838149070739746e-01 -1.288101077079772949e-01 1.659093797206878662e-02 1.765411496162414551e-01 2.776290178298950195e-01 9.835906326770782471e-02 3.999954462051391602e-02 -2.262769266963005066e-02 1.400761455297470093e-01 -7.149357348680496216e-02 -1.380348354578018188e-01 -3.250403106212615967e-01 2.764835767447948456e-02 1.296422332525253296e-01 7.188200950622558594e-02 6.677866727113723755e-02 5.395442992448806763e-02 1.536628454923629761e-01 -1.389418393373489380e-01 2.287066727876663208e-02
5.807931348681449890e-02 -5.574216321110725403e-02 -2.946177423000335693e-01 -2.313501983880996704e-01 1.288152188062667847e-01 6.873861700296401978e-02 1.671117693185806274e-01 -1.652786433696746826e-01 1.599738001823425293e-01 9.045537561178207397e-02 2.219966799020767212e-01 2.189766913652420044e-01 -1.607288867235183716e-01 4.074982106685638428e-01 5.561755597591400146e-02 5.823517218232154846e-02 1.073030382394790649e-01 -6.476633995771408081e-02 1.724075824022293091e-01 -1.200864017009735107e-01 1.176648065447807312e-01 -2.551662027835845947e-01 -8.632689714431762695e-02 -1.381557732820510864e-01 -1.322005391120910645e-01 3.719368278980255127e-01 2.194920480251312256e-01 -6.624402105808258057e-02 3.223176673054695129e-02 -1.089791283011436462e-01 -1.040385961532592773e-01 -2.231341749429702759e-01
-9.821872413158416748e-02 -2.837097346782684326e-01 -9.778869897127151489e-02 -1.714019030332565308e-01 -1.450236886739730835e-01 -3.612253665924072266e-01 -5.343136936426162720e-02 6.112434715032577515e-02 -2.202438190579414368e-02 1.650789827108383179e-01 2.560199201107025146e-01 -2.292574942111968994e-02 2.302546948194503784e-01 2.861751057207584381e-02 -1.541460398584604263e-02 -3.134494647383689880e-02 1.643813550472259521e-01 1.260935887694358826e-02 -8.153396099805831909e-02 7.771337777376174927e-02 -7.278045266866683960e-02 -1.955752968788146973e-01 -1.679194271564483643e-01 -1.014104206115007401e-02 -4.049861729145050049e-01 8.047294802963733673e-03 3.901794254779815674e-01 -3.549945354461669922e-02 -9.114792197942733765e-02 -2.095817923545837402e-01 1.777779012918472290e-01 2.254318892955780029e-01
-2.648081816732883453e-02 -3.656657785177230835e-02 -1.222181320190429688e-01 -1.609033048152923584e-01 -1.880225986242294312e-01 -1.956094205379486084e-01 1.655923575162887573e-01 -1.225274205207824707e-01 3.171587586402893066e-01 -1.773043423891067505e-01 9.645418822765350342e-02 4.002335071563720703e-01 3.157195448875427246e-01 -6.178602948784828186e-02 -1.471000313758850098e-01 6.596103310585021973e-02 3.599948287010192871e-01 1.150915399193763733e-02 2.212256565690040588e-02 -6.512594968080520630e-02 1.610852628946304321e-01 -3.191144466400146484e-01 -1.560007035732269287e-02 -2.821506857872009277e-01 -1.733706449158489704e-03 9.589198976755142212e-03 1.007498591206967831e-03 8.226246386766433716e-02 6.745729595422744751e-02 2.244558334350585938e-01 -7.869723439216613770e-02 1.063610892742872238e-03
-1.471532136201858521e-02 -3.255363106727600098e-01 -1.705722808837890625e-01 -1.438345313072204590e-01 1.144924834370613098e-01 -2.302133589982986450e-01 2.424862384796142578e-01 -6.573186069726943970e-02 1.446527689695358276e-01 3.622081279754638672e-01 2.766498327255249023e-01 3.873573150485754013e-03 6.152775138616561890e-02 -1.622365862131118774e-01 -1.447920687496662140e-02 -1.538908183574676514e-01 -7.194139063358306885e-02 -2.981432974338531494e-01 -4.807439818978309631e-02 -1.565064042806625366e-01 6.293870508670806885e-02 1.018796339631080627e-01 2.974103577435016632e-02 -6.472659111022949219e-02 -3.437213003635406494e-01 4.114912077784538269e-02 1.742876917123794556e-01 -2.118055671453475952e-01 -2.781759202480316162e-01 8.558258414268493652e-02 -2.785121463239192963e-02 -1.062510535120964050e-01
9.600020945072174072e-02 -3.576640486717224121e-01 -2.137663513422012329e-01 9.610456228256225586e-02 -5.909159407019615173e-02 -2.727568522095680237e-02 1.389474272727966309e-01 -2.082329243421554565e-01 1.074707582592964172e-01 9.022576361894607544e-02 2.596464157104492188e-01 -3.739151358604431152e-02 5.432162880897521973e-01 1.115237250924110413e-01 -1.468940079212188721e-01 -1.121869608759880066e-01 -4.813053458929061890e-02 -1.372853852808475494e-02 -1.251437962055206299e-01 5.629228055477142334e-02 2.137645184993743896e-01 1.466591507196426392e-01 -5.992937367409467697e-03 -1.049008518457412720e-01 -2.453152090311050415e-01 1.629725098609924316e-01 7.678625732660293579e-02 -1.750514954328536987e-01 2.661008238792419434e-01 3.813971579074859619e-02 1.097157672047615051e-01 6.062377244234085083e-02
-2.124140858650207520e-01 -5.433841422200202942e-02 -3.175712376832962036e-02 -2.385006397962570190e-01 7.472623884677886963e-02 -5.566844344139099121e-02 6.717405281960964203e-03 -4.018870294094085693e-01 3.622653782367706299e-01 1.545576900243759155e-01 2.595416009426116943e-01 2.779516875743865967e-01 2.902028560638427734e-01 -1.121889203786849976e-01 6.564470380544662476e-02 -3.062128275632858276e-02 1.493355929851531982e-01 -1.705370843410491943e-01 1.068899407982826233e-01 7.037812471389770508e-02 2.062164992094039917e-01 -1.218222081661224365e-01 -1.625686287879943848e-01 9.649804979562759399e-02 5.085765942931175232e-02 1.765474560670554638e-03 9.895841777324676514e-02 2.364349365234375000e-02 -3.356993794441223145e-01 -5.094499140977859497e-02 8.802890777587890625e-02 -1.585938781499862671e-01
9.108434617519378662e-02 -3.831865489482879639e-01 4.862280189990997314e-02 -1.821118146181106567e-01 -2.617388963699340820e-01 -5.695810914039611816e-02 7.337898015975952148e-02 -1.353444010019302368e-01 -1.007719859480857849e-01 1.809232085943222046e-01 1.972549855709075928e-01 2.159762233495712280e-01 3.258439302444458008e-01 -1.365385204553604126e-01 -7.771006971597671509e-02 1.313196420669555664e-01 2.714950740337371826e-01 1.089565828442573547e-01 -2.201542258262634277e-01 -4.345084354281425476e-02 1.920858621597290039e-01 -2.166664898395538330e-01 -1.704637706279754639e-01 1.209998410195112228e-02 -3.204310238361358643e-01 -8.843674510717391968e-02 2.166984081268310547e-01 -8.900191634893417358e-03 -9.482122212648391724e-02 6.776440888643264771e-02 3.669548407196998596e-02 1.260864734649658203e-01
6.932946853339672089e-03 9.529992006719112396e-03 -2.350664883852005005e-01 -1.993401795625686646e-01 1.201393231749534607e-01 -1.916712373495101929e-01 2.999105751514434814e-01 -7.114055752754211426e-02 1.788289546966552734e-01 1.926323920488357544e-01 3.217200189828872681e-02 2.902913987636566162e-01 -6.167835742235183716e-02 -1.402565240859985352e-01 -1.715521663427352905e-01 6.547215580940246582e-02 -2.411709427833557129e-01 -1.804975271224975586e-01 -1.225775554776191711e-01 -1.553939655423164368e-02 4.278279840946197510e-01 -9.799796342849731445e-02 -2.724265456199645996e-01 -2.606952488422393799e-01 -2.359892725944519043e-01 1.606327742338180542e-01 -3.940475638955831528e-03 1.039757058024406433e-01 2.535293996334075928e-02 2.224957197904586792e-02 8.004579693078994751e-02 8.007505536079406738e-02
-5.733631923794746399e-02 -6.867019832134246826e-02 -3.736960291862487793e-01 8.671783655881881714e-02 -1.398832798004150391e-01 -1.584514677524566650e-01 1.876913458108901978e-01 -1.741870678961277008e-02 3.535771071910858154e-01 1.813401877880096436e-01 -5.141616240143775940e-02 4.662574827671051025e-02 4.133238792419433594e-01 -1.023830547928810120e-01 -1.115914955735206604e-01 1.904245465993881226e-02 -5.871352553367614746e-02 -6.956349313259124756e-02 8.474287576973438263e-03 4.079242050647735596e-02 1.705754399299621582e-01 -1.701130867004394531e-01 1.315660774707794189e-01 -1.983593851327896118e-01 3.059624135494232178e-01 1.794568449258804321e-01 3.571895062923431396e-01 -7.968689315021038055e-03 1.192829981446266174e-01 1.933502405881881714e-02 1.186803802847862244e-01 3.006672300398349762e-02
-1.226768046617507935e-01 -4.077720344066619873e-01 1.008516028523445129e-01 -2.858972549438476562e-01 1.025287881493568420e-01 -2.304612845182418823e-01 -1.864445395767688751e-02 -1.855258271098136902e-02 2.451249659061431885e-01 1.327501237392425537e-01 2.588795125484466553e-01 4.388767108321189880e-02 2.095694094896316528e-01 1.352975964546203613e-01 -5.333015322685241699e-02 1.667519509792327881e-01 -2.970484197139739990e-01 1.845220476388931274e-01 -2.402022778987884521e-01 -2.696333229541778564e-01 1.899734698235988617e-02 -1.359124630689620972e-01 -5.225092172622680664e-02 -4.162870347499847412e-02 -8.193871378898620605e-02 2.092162221670150757e-01 2.240465432405471802e-01 1.178568452596664429e-01 -1.028748154640197754e-01 1.033696979284286499e-01 -6.798180192708969116e-02 -8.046730607748031616e-02
-3.034209087491035461e-02 -1.062504500150680542e-01 7.441512495279312134e-02 -3.475042283535003662e-01 1.840355247259140015e-01 -4.264621734619140625e-01 -1.170385479927062988e-01 1.920402422547340393e-02 3.447982072830200195e-01 -5.247218534350395203e-02 -3.871427476406097412e-02 1.788601875305175781e-01 1.372962146997451782e-01 -1.295800060033798218e-01 -1.374552547931671143e-01 -6.717050075531005859e-02 1.234857738018035889e-01 -4.254962876439094543e-02 -2.763585448265075684e-01 -7.586757093667984009e-02 -9.002591669559478760e-02 -1.446270048618316650e-01 -3.337722718715667725e-01 -1.789307147264480591e-01 1.373311039060354233e-02 2.482478693127632141e-02 3.220667243003845215e-01 -1.717265397310256958e-01 -7.859905809164047241e-02 2.243944630026817322e-02 -1.193948555737733841e-02 -7.095661759376525879e-02
-1.061662938445806503e-02 -8.115328848361968994e-02 -1.582755148410797119e-01 -3.247265219688415527e-01 8.592554926872253418e-02 -1.761247813701629639e-01 2.147175073623657227e-01 -9.926868975162506104e-02 -1.620521419681608677e-03 -5.773922428488731384e-03 1.246044188737869263e-01 1.521184146404266357e-01 -1.489103883504867554e-01 1.360996812582015991e-01 -1.029163077473640442e-01 -2.783425338566303253e-02 2.300927340984344482e-01 -9.367841482162475586e-02 2.301977947354316711e-02 -2.893392443656921387e-01 1.056396290659904480e-01 -3.058363497257232666e-01 -1.028263196349143982e-01 -3.483234345912933350e-01 -2.831787168979644775e-01 2.202715575695037842e-01 2.202807068824768066e-01 1.853438094258308411e-02 2.549669742584228516e-01 -5.369919911026954651e-02 -6.338706612586975098e-02 -2.136021107435226440e-01
1.196193993091583252e-01 -1.538580507040023804e-01 -2.899200022220611572e-01 -4.016351103782653809e-01 4.406713694334030151e-02 -2.609083950519561768e-01 2.046153247356414795e-01 -2.174688577651977539e-01 -2.184862270951271057e-02 1.923416391946375370e-03 2.402989715337753296e-01 2.421494722366333008e-01 2.504431903362274170e-01 1.127489581704139709e-01 5.289953947067260742e-02 8.766578882932662964e-02 -2.309247255325317383e-01 -1.038974598050117493e-01 1.131536625325679779e-02 -3.299069106578826904e-01 1.651282012462615967e-01 -1.444676667451858521e-01 -5.388675630092620850e-02 -2.905522286891937256e-02 -1.086923703551292419e-01 6.612953729927539825e-03 -2.244002744555473328e-02 -2.147339582443237305e-01 -1.239138394594192505e-01 6.853979080915451050e-02 1.354517340660095215e-01 1.812610030174255371e-01
-1.808647960424423218e-01 1.108481213450431824e-01 -3.523918688297271729e-01 -1.443604975938796997e-01 -2.695256844162940979e-02 8.032882213592529297e-02 3.419131040573120117e-01 1.026328932493925095e-02 8.555305004119873047e-02 1.015555709600448608e-01 4.094960391521453857e-01 1.026743277907371521e-01 3.666000813245773315e-02 6.219971179962158203e-02 -7.962433993816375732e-02 -5.947360768914222717e-02 -1.314693093299865723e-01 1.311661601066589355e-01 -1.543451696634292603e-01 5.961271375417709351e-02 -1.679416149854660034e-01 -1.715706735849380493e-01 -1.200325414538383484e-01 1.514505594968795776e-01 -3.279628753662109375e-01 3.451354503631591797e-01 1.441813409328460693e-01 -1.745097935199737549e-01 -7.946861535310745239e-02 1.441722959280014038e-01 1.073247715830802917e-01 -3.807326033711433411e-02
-1.367715895175933838e-01 -1.081635132431983948e-01 -2.093914896249771118e-01 6.226591393351554871e-02 1.493963319808244705e-02 -1.925558969378471375e-02 4.127488434314727783e-01 -2.527041435241699219e-01 9.745261073112487793e-02 1.132346838712692261e-01 -1.473713815212249756e-01 1.671209782361984253e-01 3.858580887317657471e-01 -5.989971756935119629e-02 3.021376579999923706e-02 1.965654343366622925e-01 2.651408687233924866e-02 -5.213461816310882568e-02 3.759286180138587952e-02 -1.078229025006294250e-01 4.900873173028230667e-03 -1.293763071298599243e-01 -1.420171111822128296e-01 4.504234343767166138e-02 2.337759137153625488e-01 3.818076550960540771e-01 1.513867676258087158e-01 2.138585550710558891e-04 9.038382768630981445e-02 -1.068082228302955627e-01 3.110812008380889893e-01 -1.671829670667648315e-01
-1.577794402837753296e-01 1.129518169909715652e-02 2.459134012460708618e-01 -1.229305565357208252e-01 -3.291952016297727823e-04 -1.372018009424209595e-01 8.363815955817699432e-03 -4.928026497364044189e-01 1.762865781784057617e-01 2.310471534729003906e-01 4.787468537688255310e-02 8.595706522464752197e-02 2.407168745994567871e-01 -1.350654475390911102e-02 2.269457280635833740e-02 -1.667686253786087036e-01 1.865918375551700592e-02 -3.728122264146804810e-02 -1.561070531606674194e-01 -9.593632817268371582e-02 1.775743067264556885e-01 1.432414948940277100e-01 -1.006725877523422241e-01 1.909184008836746216e-01 -8.566264808177947998e-02 2.853523194789886475e-01 2.117267400026321411e-01 -3.366890549659729004e-01 -2.226969003677368164e-01 1.135681495070457458e-01 1.030093654990196228e-01 5.521294847130775452e-02
2.443752288818359375e-01 6.139151006937026978e-02 1.426004711538553238e-02 -2.364104688167572021e-01 -3.232432901859283447e-01 -1.059178039431571960e-01 1.683373749256134033e-01 3.822174668312072754e-02 2.399510890245437622e-01 9.112808853387832642e-02 -8.958652615547180176e-02 1.734941601753234863e-01 3.640754520893096924e-01 -1.118936315178871155e-01 -1.580345332622528076e-01 -1.719224601984024048e-01 5.696675926446914673e-02 9.350690245628356934e-02 -2.506125271320343018e-01 1.691625714302062988e-01 1.270623207092285156e-01 1.525028944015502930e-01 -1.817188113927841187e-01 -5.500574409961700439e-02 -2.755441702902317047e-02 2.969932258129119873e-01 3.291887640953063965e-01 6.139484792947769165e-02 -2.141216211020946503e-02 -1.893886923789978027e-01 1.223252490162849426e-01 7.471447344869375229e-03
-1.054399926215410233e-02 -2.592835128307342529e-01 5.773922801017761230e-02 -3.057464957237243652e-01 3.288479521870613098e-02 1.594205796718597412e-01 2.085955888032913208e-01 -2.720070779323577881e-01 6.743134558200836182e-02 6.545814126729965210e-02 2.571325600147247314e-01 -3.788787499070167542e-02 2.991417646408081055e-01 -6.623148918151855469e-02 -1.976211741566658020e-02 -1.605441272258758545e-01 -1.450868099927902222e-01 1.424080282449722290e-01 -3.878031671047210693e-01 -1.326260864734649658e-01 -5.941931623965501785e-03 -6.621523946523666382e-02 -3.394675552845001221e-01 -4.619783908128738403e-02 -2.167164832353591919e-01 2.501477003097534180e-01 1.235655322670936584e-01 1.469045728445053101e-01 -3.000270575284957886e-02 -1.423780154436826706e-02 1.275939792394638062e-01 2.350162155926227570e-02
-1.273716241121292114e-01 -2.758959233760833740e-01 2.313146889209747314e-01 -2.661627233028411865e-01 7.051400840282440186e-02 -1.062893569469451904e-01 2.034999281167984009e-01 -2.980540692806243896e-01 3.226464092731475830e-01 2.035142332315444946e-01 -3.164311172440648079e-03 1.353798061609268188e-01 2.440737038850784302e-01 -1.226798444986343384e-01 1.220695823431015015e-01 1.749096214771270752e-01 9.621172398328781128e-02 -2.867554426193237305e-01 9.327822364866733551e-03 -3.243556991219520569e-02 9.677891433238983154e-02 -3.400555998086929321e-02 6.078511476516723633e-02 -2.725221216678619385e-01 7.587850838899612427e-02 2.836990058422088623e-01 -2.505234628915786743e-02 -1.664822250604629517e-01 1.065718457102775574e-01 -2.954266034066677094e-02 1.778324395418167114e-01 -1.151784583926200867e-01
-1.631422042846679688e-01 2.534465678036212921e-02 -2.758964709937572479e-02 -2.946783304214477539e-01 -7.857809960842132568e-02 -2.494715154170989990e-01 -4.517743736505508423e-02 -4.058966040611267090e-01 2.374324351549148560e-01 -4.842418804764747620e-02 2.098963856697082520e-01 3.117870390415191650e-01 3.244235515594482422e-01 -7.361554354429244995e-02 -7.981777191162109375e-02 8.458558470010757446e-02 -1.597681939601898193e-01 -1.146454215049743652e-01 -6.532975286245346069e-02 -6.615769863128662109e-02 2.018275558948516846e-01 -1.298660598695278168e-02 -2.118061333894729614e-01 6.655304878950119019e-02 5.913641303777694702e-02 1.410436630249023438e-01 3.790335729718208313e-02 -2.951792478561401367e-01 -1.853494197130203247e-01 8.291139453649520874e-02 9.636709839105606079e-02 1.605558991432189941e-01
-2.582506239414215088e-01 -1.312881410121917725e-01 -1.312705725431442261e-01 -5.126163959503173828e-01 1.420035213232040405e-01 -2.421300485730171204e-02 -2.338114194571971893e-02 -1.189721748232841492e-01 2.326628565788269043e-01 2.370617724955081940e-02 -1.772035360336303711e-01 1.649992316961288452e-01 1.577335000038146973e-01 -2.756014168262481689e-01 9.262822568416595459e-03 -1.687031537294387817e-01 2.153248488903045654e-01 -1.626988500356674194e-01 -5.917520076036453247e-02 -3.417664021253585815e-02 2.210763543844223022e-01 9.297045320272445679e-02 -4.524558782577514648e-02 -1.787356100976467133e-02 5.372800678014755249e-02 1.283158361911773682e-01 4.168995916843414307e-01 -1.015225946903228760e-01 -9.467136114835739136e-03 4.197901859879493713e-02 -3.733712062239646912e-02 -1.175070703029632568e-01
1.492333710193634033e-01 1.118371337652206421e-01 7.398684974759817123e-04 -1.439878195524215698e-01 -6.060569733381271362e-02 -4.224244952201843262e-01 7.046259939670562744e-02 1.460811006836593151e-03 3.304821252822875977e-02 1.956717967987060547e-01 5.781712755560874939e-02 7.302542217075824738e-03 4.237087965011596680e-01 1.416907310485839844e-01 4.125642031431198120e-02 -1.951664127409458160e-02 6.456262618303298950e-02 2.531855404376983643e-01 2.459323778748512268e-02 6.831164658069610596e-02 5.094404518604278564e-02 -2.420515567064285278e-01 6.319765746593475342e-02 -1.476681679487228394e-01 -1.391834467649459839e-01 3.223925232887268066e-01 7.500972598791122437e-02 -2.513208389282226562e-01 -2.313456386327743530e-01 4.329157248139381409e-02 1.158541142940521240e-01 3.024909794330596924e-01
-1.881989985704421997e-01 -8.902373164892196655e-02 -1.101333945989608765e-01 -2.997167408466339111e-01 1.097793430089950562e-01 -1.929509453475475311e-02 -4.912265017628669739e-02 -1.187315359711647034e-01 3.094440996646881104e-01 -3.727980703115463257e-02 -1.316837221384048462e-01 2.867666482925415039e-01 2.108540236949920654e-01 -2.479174435138702393e-01 9.414788335561752319e-02 6.610051542520523071e-02 -1.703965850174427032e-02 -1.917194277048110962e-01 -2.475098520517349243e-01 2.432331889867782593e-01 7.753831893205642700e-02 5.869685113430023193e-02 -5.117060616612434387e-02 -1.774879992008209229e-01 -1.298340130597352982e-02 1.680468618869781494e-01 4.134019017219543457e-01 -1.131529137492179871e-01 2.368517816066741943e-01 1.644490957260131836e-01 1.121796220541000366e-01 -3.159330785274505615e-02
-1.590744704008102417e-01 -3.438746631145477295e-01 -4.126743413507938385e-03 -7.722917944192886353e-02 -5.300212278962135315e-02 -2.345850467681884766e-01 -1.282432861626148224e-02 -1.219052374362945557e-01 -2.599252620711922646e-03 1.211139187216758728e-02 1.779046505689620972e-01 -2.127935364842414856e-02 1.123706996440887451e-01 -2.877110056579113007e-02 4.178056120872497559e-02 -2.177117019891738892e-01 -3.691310286521911621e-01 -9.177234768867492676e-02 -2.918335497379302979e-01 -6.130908802151679993e-02 4.865545779466629028e-02 -1.522055715322494507e-01 -2.155720740556716919e-01 -1.303057372570037842e-01 -3.132528662681579590e-01 2.268056124448776245e-01 4.161874055862426758e-01 1.562981009483337402e-01 -4.040596261620521545e-02 2.102958410978317261e-02 -1.001116558909416199e-01 2.911210432648658752e-02
9.222771041095256805e-03 9.514930844306945801e-02 -1.098878011107444763e-01 -1.349948942661285400e-01 5.700032040476799011e-02 -2.932376563549041748e-01 1.596159785985946655e-01 -7.033681124448776245e-02 4.758971035480499268e-01 -8.700840175151824951e-02 2.139371484518051147e-01 2.933808863162994385e-01 7.989594340324401855e-02 -1.156616657972335815e-01 -2.320558950304985046e-02 1.328634917736053467e-01 2.402969747781753540e-01 1.059373989701271057e-01 -2.314067184925079346e-01 2.125070244073867798e-01 -6.297427229583263397e-03 -6.192015111446380615e-02 5.453400686383247375e-02 -1.151302158832550049e-01 -1.150979101657867432e-01 2.502734959125518799e-01 1.852687597274780273e-01 1.970639377832412720e-01 5.494145676493644714e-02 2.379731535911560059e-01 -7.336825132369995117e-02 -1.876342296600341797e-01
5.296343937516212463e-03 -8.621861040592193604e-02 -1.948059052228927612e-01 -3.787725567817687988e-01 1.441807150840759277e-01 -1.638111919164657593e-01 1.768600344657897949e-01 -2.969681471586227417e-02 -1.118460297584533691e-01 9.056500345468521118e-02 3.897585868835449219e-01 3.404753804206848145e-01 3.043933026492595673e-02 2.627146895974874496e-03 2.338153868913650513e-02 8.256769180297851562e-02 -1.844543069601058960e-01 -1.871243268251419067e-01 -1.756826490163803101e-01 -2.435707896947860718e-01 1.956871896982192993e-01 -1.729528419673442841e-02 -1.312506645917892456e-01 1.056421324610710144e-01 2.884595841169357300e-02 9.494578093290328979e-02 1.038959324359893799e-01 -1.427675634622573853e-01 -2.428656518459320068e-01 -1.570024490356445312e-01 2.796179056167602539e-01 -7.375068962574005127e-02
-3.499605134129524231e-02 -2.032774537801742554e-01 -4.287810996174812317e-02 -3.149184286594390869e-01 1.148910745978355408e-01 -2.202032804489135742e-01 8.711675554513931274e-02 -4.903244972229003906e-02 7.462004665285348892e-03 2.166609913110733032e-01 -3.976371884346008301e-02 1.524366587400436401e-01 -7.158657908439636230e-02 -1.962096393108367920e-01 1.634556241333484650e-02 -1.912115216255187988e-01 -3.386453986167907715e-01 -7.745435088872909546e-02 8.558497577905654907e-02 1.231828082381980494e-05 7.174634188413619995e-02 -1.884732991456985474e-01 -9.744592756032943726e-02 -3.154250979423522949e-01 1.192722544074058533e-01 3.680517077445983887e-01 2.899367213249206543e-01 -1.356845349073410034e-01 -1.260701864957809448e-01 1.218083277344703674e-01 2.042559087276458740e-01 -1.738241761922836304e-01
-1.002061218023300171e-01 -1.185713429003953934e-02 -3.536010161042213440e-02 -1.981008201837539673e-01 1.765410602092742920e-01 -1.567989140748977661e-01 9.416130371391773224e-03 -3.633109033107757568e-01 3.255212903022766113e-01 3.247711956501007080e-01 1.545658856630325317e-01 2.423933148384094238e-01 3.888363242149353027e-01 -1.255619376897811890e-01 1.113381385803222656e-01 9.479075670242309570e-02 1.545041054487228394e-01 -8.305830508470535278e-02 1.055605188012123108e-01 8.570017665624618530e-02 1.015643551945686340e-01 3.274412825703620911e-02 -7.616211473941802979e-02 -3.645456209778785706e-02 -3.993667662143707275e-02 3.078772127628326416e-01 -5.731170624494552612e-02 -1.143757030367851257e-01 -2.232295274734497070e-01 2.137406468391418457e-01 -5.490007996559143066e-02 -2.503661205992102623e-03
-5.030738189816474915e-02 -2.357431948184967041e-01 -2.154014855623245239e-01 -2.894462943077087402e-01 1.548132896423339844e-01 -2.576314508914947510e-01 8.748595416545867920e-02 5.101307760924100876e-03 2.248118817806243896e-01 1.860530376434326172e-01 2.197387963533401489e-01 6.489078700542449951e-02 2.436820119619369507e-01 2.206821590662002563e-01 8.156301081180572510e-02 -1.784697920083999634e-01 -4.790184646844863892e-02 -1.309719383716583252e-01 -2.758686542510986328e-01 -2.416613250970840454e-01 -1.372971385717391968e-02 -4.832708835601806641e-02 -3.912520129233598709e-03 -1.062092706561088562e-01 -7.040300965309143066e-02 1.611048728227615356e-01 -1.681835018098354340e-02 -1.863828897476196289e-01 -1.056140437722206116e-01 -2.014204710721969604e-01 2.208685576915740967e-01 3.086208701133728027e-01
8.471454679965972900e-02 3.277526199817657471e-01 -1.031032875180244446e-01 -2.616534233093261719e-01 -3.384565412998199463e-01 -3.076011538505554199e-01 3.729108953848481178e-03 -1.790915876626968384e-01 1.110116839408874512e-01 2.171482145786285400e-01 1.957010664045810699e-02 1.451278924942016602e-01 1.214799582958221436e-01 1.030704155564308167e-01 -1.324047446250915527e-01 7.942727208137512207e-02 -3.667015582323074341e-02 -2.581775784492492676e-01 -1.590101271867752075e-01 -1.800869405269622803e-01 7.454375177621841431e-02 -2.066477388143539429e-02 -1.613826900720596313e-01 -6.684245914220809937e-02 1.230892166495323181e-01 4.217924177646636963e-01 2.268845736980438232e-01 -1.176039781421422958e-02 1.550922840833663940e-01 5.999557301402091980e-02 6.544711999595165253e-03 1.801379397511482239e-02
4.782866314053535461e-02 7.575724273920059204e-02 8.640283718705177307e-03 -1.834545582532882690e-01 -7.126504089683294296e-03 -2.334639430046081543e-01 7.986044138669967651e-02 -4.377076029777526855e-01 1.522959768772125244e-01 2.685599625110626221e-01 -3.348795324563980103e-02 2.207320034503936768e-01 1.044999733567237854e-01 -2.427892014384269714e-02 -3.172793686389923096e-01 -5.602414160966873169e-02 -6.757320463657379150e-02 -1.686244606971740723e-01 -3.872098028659820557e-01 -5.531249195337295532e-02 1.453613340854644775e-01 -1.175940930843353271e-01 -1.631724238395690918e-01 1.151023060083389282e-02 -1.225766837596893311e-01 2.378309220075607300e-01 -5.996707826852798462e-03 -2.251306027173995972e-01 2.223939597606658936e-01 4.349504411220550537e-02 1.185412555932998657e-01 -9.912469238042831421e-02
1.208924315869808197e-02 -3.074351549148559570e-01 -1.685918420553207397e-01 -3.104549646377563477e-02 9.463716298341751099e-02 -1.886890828609466553e-02 -5.556736886501312256e-02 -2.139766365289688110e-01 -1.269493699073791504e-01 2.133793197572231293e-02 2.512558177113533020e-02 1.373690515756607056e-01 2.730786502361297607e-01 -2.623482644557952881e-01 -3.597480952739715576e-01 -5.236517265439033508e-02 1.282995343208312988e-01 -1.587689071893692017e-01 1.181653290987014771e-01 -2.275525406002998352e-02 9.191866964101791382e-03 -1.785138845443725586e-01 4.752337187528610229e-02 -1.500053256750106812e-01 -1.943519115447998047e-01 2.680929005146026611e-01 2.411764562129974365e-01 2.122001647949218750e-01 -4.045761227607727051e-01 1.420386601239442825e-02 2.211966179311275482e-02 -1.267148703336715698e-01
-9.938999265432357788e-02 -1.587201356887817383e-01 -2.710607647895812988e-01 -4.004450142383575439e-01 8.805734105408191681e-03 -1.493496727198362350e-02 1.091083511710166931e-01 1.682113558053970337e-01 1.409181207418441772e-01 1.968226432800292969e-01 2.830605804920196533e-01 3.682852089405059814e-01 1.784428358078002930e-01 8.679240942001342773e-02 -7.293455302715301514e-02 -1.297947764396667480e-01 1.259480696171522141e-02 -1.574980020523071289e-01 -1.225730106234550476e-01 -1.680243909358978271e-01 -9.695908986032009125e-03 -5.467266216874122620e-02 2.232467234134674072e-01 -2.875771000981330872e-02 3.981227055191993713e-02 2.842648029327392578e-01 1.158766746520996094e-01 -3.633268643170595169e-03 -3.399603068828582764e-02 2.244956605136394501e-02 3.216924965381622314e-01 1.782025098800659180e-01
1.230613067746162415e-01 -1.089167669415473938e-01 -7.995964959263801575e-03 -4.120789468288421631e-02 -4.082809984683990479e-01 -1.424017697572708130e-01 7.548662275075912476e-02 -1.741883307695388794e-01 1.185073629021644592e-01 -7.452344894409179688e-02 2.925342619419097900e-01 2.300486341118812561e-02 3.276371359825134277e-01 6.025025248527526855e-02 -2.587144076824188232e-01 7.173549383878707886e-02 1.350550055503845215e-01 -1.237913072109222412e-01 -8.237339556217193604e-02 2.689472734928131104e-01 -8.103249594569206238e-03 1.447381079196929932e-01 -1.707724630832672119e-01 1.088853925466537476e-01 -1.426706761121749878e-01 2.793821096420288086e-01 3.785972893238067627e-01 9.350959211587905884e-02 1.314931213855743408e-01 3.542652726173400879e-02 1.028968468308448792e-01 7.156991213560104370e-02
-3.574828058481216431e-02 -7.007341831922531128e-02 -4.083305299282073975e-01 -2.744884490966796875e-01 2.134010046720504761e-01 6.218814849853515625e-02 1.088307201862335205e-01 -1.110269054770469666e-01 1.650975346565246582e-01 8.125583082437515259e-02 1.371422111988067627e-01 5.952168628573417664e-02 -7.683789730072021484e-02 1.503217220306396484e-01 -9.131215512752532959e-02 -7.183855399489402771e-03 1.321139931678771973e-01 5.488017573952674866e-02 -1.498451642692089081e-02 -2.359045296907424927e-01 9.658360481262207031e-02 -3.988204300403594971e-01 -2.072810679674148560e-01 -1.052105203270912170e-01 -2.660546004772186279e-01 2.477264553308486938e-01 2.517160773277282715e-01 -5.395126342773437500e-02 1.243162900209426880e-01 1.230985596776008606e-01 -1.010273844003677368e-01 -2.169172763824462891e-01
-1.765610873699188232e-01 -2.671601474285125732e-01 -7.715182006359100342e-02 -7.361136376857757568e-02 -3.699628114700317383e-01 -6.050686165690422058e-02 -2.684402167797088623e-01 -7.807270437479019165e-02 8.231922984123229980e-02 2.182607203722000122e-01 2.832822799682617188e-01 1.147519052028656006e-01 3.015036880970001221e-01 2.443995326757431030e-02 8.350207353942096233e-04 3.982041403651237488e-02 1.982712149620056152e-01 -1.047711372375488281e-01 -2.885826528072357178e-01 1.586081236600875854e-01 -5.904135759919881821e-03 7.370341569185256958e-02 -4.537730291485786438e-02 1.608228236436843872e-01 -2.316444367170333862e-01 1.504692733287811279e-01 3.597508668899536133e-01 7.223685830831527710e-02 -3.866276144981384277e-02 -7.522628456354141235e-02 8.186056464910507202e-02 -9.779284894466400146e-02
-1.095476150512695312e-01 -8.223363012075424194e-02 1.589263528585433960e-01 -3.741040080785751343e-02 -1.334576904773712158e-01 -3.091208338737487793e-01 -2.140945754945278168e-02 -2.730911076068878174e-01 7.270471006631851196e-02 -2.103219367563724518e-02 -4.487924277782440186e-02 4.258966743946075439e-01 1.711794435977935791e-01 -9.101447463035583496e-02 3.267581760883331299e-02 -9.762013703584671021e-02 -2.684882655739784241e-02 1.603477746248245239e-01 -3.246505558490753174e-01 -3.064461946487426758e-01 -1.941978931427001953e-02 -8.408628404140472412e-02 -5.192024260759353638e-02 1.955166608095169067e-01 -9.968336671590805054e-02 2.827767431735992432e-01 2.312119603157043457e-01 -2.194163799285888672e-01 -9.727153182029724121e-02 6.373400986194610596e-02 2.064005881547927856e-01 -8.441408723592758179e-02
3.012160584330558777e-02 -1.562732458114624023e-02 -6.053053960204124451e-02 -2.146667987108230591e-01 -4.822968039661645889e-03 -6.684947758913040161e-02 3.026301264762878418e-01 8.111080527305603027e-02 6.653182208538055420e-02 6.705298274755477905e-02 2.045245468616485596e-02 1.026169657707214355e-01 -7.005140185356140137e-02 1.453192625194787979e-02 -1.456238180398941040e-01 2.302318811416625977e-01 6.597449630498886108e-02 -1.776031777262687683e-02 -2.685754559934139252e-02 -2.644457817077636719e-01 2.940906286239624023e-01 -4.304511249065399170e-01 -2.966121397912502289e-02 -3.296138644218444824e-01 7.082206755876541138e-02 2.390295863151550293e-01 3.010800182819366455e-01 7.050886284559965134e-03 -2.585140764713287354e-01 -3.354807570576667786e-02 2.608275413513183594e-01 -4.224666208028793335e-02
-4.251182079315185547e-02 -1.576864570379257202e-01 -2.959889769554138184e-01 -3.505699932575225830e-01 8.586879819631576538e-02 -3.537654131650924683e-02 -1.232871599495410919e-02 -1.364436745643615723e-01 2.749956548213958740e-01 3.384856134653091431e-02 -1.132892817258834839e-01 1.716122478246688843e-01 1.951556503772735596e-01 -1.959597468376159668e-01 1.207138746976852417e-01 2.613474726676940918e-01 -8.181247860193252563e-02 -2.370918542146682739e-01 -2.089549601078033447e-01 7.946274429559707642e-02 2.323198318481445312e-01 1.757448464632034302e-01 1.920907944440841675e-02 -2.426610141992568970e-01 4.335008934140205383e-02 2.411902248859405518e-01 2.627603709697723389e-01 -1.702848374843597412e-01 7.860268466174602509e-03 1.221518665552139282e-01 -9.645810723304748535e-02 -1.328074783086776733e-01
1.571959629654884338e-02 -4.233636558055877686e-01 -1.096433773636817932e-02 -1.379269063472747803e-01 3.198545426130294800e-02 -4.938375577330589294e-02 -8.882485330104827881e-02 -3.954853117465972900e-02 -4.567511379718780518e-02 1.711223870515823364e-01 2.906962633132934570e-01 -1.049387641251087189e-02 3.704850375652313232e-01 5.412087216973304749e-02 1.991010755300521851e-01 1.105439066886901855e-01 2.217262834310531616e-01 1.062455996870994568e-01 -2.112425416707992554e-01 -1.145172044634819031e-01 2.017806768417358398e-01 -6.442208588123321533e-02 2.633248269557952881e-02 -1.665936410427093506e-02 -7.850497215986251831e-02 2.360492646694183350e-01 3.002217411994934082e-01 -2.902312437072396278e-03 -1.104781329631805420e-01 2.272664606571197510e-01 1.348575800657272339e-01 2.869365811347961426e-01
1.221690028905868530e-01 -2.642989754676818848e-01 1.037296932190656662e-02 -1.590146273374557495e-01 1.543471217155456543e-01 -7.262702286243438721e-02 3.155969977378845215e-01 -1.924519389867782593e-01 2.306115329265594482e-01 3.956624120473861694e-02 -1.694208942353725433e-02 7.692711800336837769e-02 1.709581017494201660e-01 -2.040622830390930176e-01 -1.048793941736221313e-01 1.266968697309494019e-01 5.985176935791969299e-02 -8.872848749160766602e-02 9.883846156299114227e-03 -1.667637936770915985e-02 1.775545179843902588e-01 1.182810869067907333e-02 -5.411492660641670227e-02 -4.168432950973510742e-01 -1.196957826614379883e-01 4.228416383266448975e-01 -1.170577704906463623e-01 -1.096450611948966980e-01 -5.554858595132827759e-02 1.773811578750610352e-01 2.520117759704589844e-01 -1.677183657884597778e-01
-1.813665926456451416e-01 -1.937010735273361206e-01 -3.256798386573791504e-01 -2.875776588916778564e-01 1.999245434999465942e-01 1.386857032775878906e-01 2.532219588756561279e-01 -9.225160814821720123e-03 3.869257122278213501e-02 -6.007672846317291260e-02 -4.446844011545181274e-02 2.467167973518371582e-01 1.054830253124237061e-01 -2.695534192025661469e-02 5.938012525439262390e-02 -1.426872760057449341e-01 -8.503716439008712769e-02 1.034472230821847916e-02 -1.091269627213478088e-01 7.808174192905426025e-02 5.959387496113777161e-02 -2.570371031761169434e-01 -1.726643741130828857e-01 1.923340111970901489e-01 -9.881982952356338501e-02 4.164873957633972168e-01 1.609382778406143188e-01 1.523677259683609009e-01 -1.492504775524139404e-01 -2.638992071151733398e-01 -1.265070736408233643e-01 -1.080774813890457153e-01
-6.943881511688232422e-02 -2.777253985404968262e-01 -3.184106647968292236e-01 -1.812216639518737793e-01 9.845992177724838257e-02 5.991316959261894226e-02 1.980804353952407837e-01 -5.521998926997184753e-02 -3.584270179271697998e-02 -2.262594103813171387e-01 2.148769423365592957e-02 2.851116657257080078e-01 2.551330253481864929e-02 1.021851450204849243e-01 1.755210384726524353e-02 -9.098338335752487183e-02 1.909716799855232239e-02 -2.754934728145599365e-01 -7.060059811919927597e-03 -2.716156840324401855e-01 -1.479948870837688446e-02 -2.662984728813171387e-01 -2.548529505729675293e-01 -6.926161702722311020e-03 -8.555222302675247192e-02 3.414774537086486816e-01 3.244862258434295654e-01 -6.708869244903326035e-03 8.274222724139690399e-03 7.976617664098739624e-02 -1.294222325086593628e-01 -1.888972818851470947e-01
8.722793310880661011e-02 -2.858321666717529297e-01 -9.170021116733551025e-02 -2.222065776586532593e-01 1.470981091260910034e-01 -2.767512761056423187e-02 2.350681088864803314e-02 -5.885999649763107300e-02 1.461144387722015381e-01 1.191002083942294121e-03 3.189675211906433105e-01 -1.345691531896591187e-01 4.389735460281372070e-01 3.080478683114051819e-02 2.411964386701583862e-01 2.726356871426105499e-02 -7.728115469217300415e-02 -3.146172314882278442e-02 -2.947952151298522949e-01 7.494124025106430054e-02 5.955894291400909424e-02 -1.381660103797912598e-01 -1.877652406692504883e-01 -1.327611058950424194e-01 -1.274406015872955322e-01 4.059414565563201904e-01 1.709389984607696533e-01 2.137055844068527222e-01 -1.694938400760293007e-03 2.337012207135558128e-03 -4.153516888618469238e-02 8.108366280794143677e-03
3.835966810584068298e-02 -1.500245779752731323e-01 -1.609205752611160278e-01 -4.442679286003112793e-01 4.672596231102943420e-03 5.548932775855064392e-02 1.990932039916515350e-02 -6.047033704817295074e-03 6.448913365602493286e-02 8.748427778482437134e-02 -4.031036049127578735e-02 3.815211653709411621e-01 1.500205695629119873e-01 -2.466830909252166748e-01 1.251098811626434326e-01 -1.354879140853881836e-01 1.690195500850677490e-01 -1.157855913043022156e-01 -1.774939447641372681e-01 1.426985114812850952e-01 7.393402606248855591e-02 2.486735135316848755e-01 -2.787196636199951172e-01 -4.496859759092330933e-02 -2.698548138141632080e-02 2.077833861112594604e-01 3.466970622539520264e-01 -9.293188340961933136e-03 9.038533270359039307e-02 -1.403362751007080078e-01 -1.451018750667572021e-01 -1.374618858098983765e-01
-8.341624587774276733e-02 -1.421131342649459839e-01 -8.323853462934494019e-02 -1.779593229293823242e-01 -2.977873384952545166e-01 -8.175479620695114136e-02 1.700462996959686279e-01 -1.790250986814498901e-01 1.813510805368423462e-01 2.248828560113906860e-01 1.413042396306991577e-01 -6.469711661338806152e-02 2.794941067695617676e-01 2.341568842530250549e-02 -1.586259007453918457e-01 -1.667377799749374390e-01 4.178054034709930420e-01 1.375101953744888306e-01 2.746119797229766846e-01 -1.557025462388992310e-01 2.018456459045410156e-01 1.228680908679962158e-01 2.450152672827243805e-02 -2.063860744237899780e-02 -2.623328473418951035e-03 1.487831473350524902e-01 3.140537738800048828e-01 8.725614845752716064e-02 -7.735170423984527588e-02 -9.968404471874237061e-02 1.456985622644424438e-01 1.521628797054290771e-01
1.099542826414108276e-01 -1.951321400701999664e-02 7.945919036865234375e-02 -3.521000444889068604e-01 1.807187683880329132e-02 -2.554933428764343262e-01 -1.096545308828353882e-01 1.465129256248474121e-01 2.657076120376586914e-01 2.273440062999725342e-01 2.051808536052703857e-01 1.484152525663375854e-01 2.529075145721435547e-01 -2.186375670135021210e-02 -3.097115084528923035e-02 -1.967865526676177979e-01 1.011296063661575317e-01 -1.090283542871475220e-01 -9.488710016012191772e-02 5.347695946693420410e-02 -2.714810147881507874e-02 2.415237016975879669e-02 -2.129390537738800049e-01 -1.421617120504379272e-01 -2.080681025981903076e-01 2.464087754487991333e-01 2.187221348285675049e-01 -1.943701952695846558e-01 8.860978484153747559e-02 -3.086210489273071289e-01 2.228455096483230591e-01 1.561162024736404419e-01
8.732956834137439728e-03 -2.254645526409149170e-01 5.666955187916755676e-02 -1.810458600521087646e-01 -1.580044031143188477e-01 -1.154889166355133057e-01 4.069507122039794922e-02 1.973272562026977539e-01 7.974293082952499390e-02 1.809881329536437988e-01 -5.130464211106300354e-02 4.412870109081268311e-01 3.630831241607666016e-01 -1.254079937934875488e-01 -1.121768802404403687e-01 -6.295828521251678467e-02 5.385847017168998718e-02 -1.472491919994354248e-01 -7.948368042707443237e-02 -1.448931731283664703e-02 -1.450435221195220947e-01 -5.430412944406270981e-03 -2.092556953430175781e-01 -1.401666402816772461e-01 -1.304582208395004272e-01 2.616316378116607666e-01 2.328176349401473999e-01 -2.415322959423065186e-01 -2.113004475831985474e-01 -1.316277086734771729e-01 1.680403500795364380e-01 1.725725084543228149e-01
-3.865800499916076660e-01 3.355515375733375549e-02 7.753753662109375000e-02 -1.283817887306213379e-01 1.691488921642303467e-01 7.182557880878448486e-02 7.654508203268051147e-02 -1.131025329232215881e-01 1.148317754268646240e-01 1.057263370603322983e-02 3.251247107982635498e-01 1.870064288377761841e-01 2.496185004711151123e-01 2.774996161460876465e-01 3.067940846085548401e-02 4.346293956041336060e-02 -1.706466376781463623e-01 -6.430292874574661255e-02 -8.291852474212646484e-02 -8.024095743894577026e-02 -6.976167112588882446e-02 -1.275623589754104614e-01 -3.904889151453971863e-02 9.355807676911354065e-03 -2.665158510208129883e-01 3.386808037757873535e-01 3.668518662452697754e-01 -4.579464718699455261e-02 -5.045454204082489014e-02 8.780745416879653931e-02 7.397403009235858917e-03 -2.763139307498931885e-01
-1.105466037988662720e-01 5.718269851058721542e-03 6.738685071468353271e-02 -4.743412137031555176e-01 -1.683967560529708862e-01 -4.399358630180358887e-01 3.574814498424530029e-01 1.654958724975585938e-02 1.889861747622489929e-02 5.134367197751998901e-02 -5.458030477166175842e-02 8.773285895586013794e-02 3.827816620469093323e-02 1.246594265103340149e-01 -9.141357243061065674e-02 -1.307727582752704620e-02 -5.457442253828048706e-02 9.090635925531387329e-02 1.871049590408802032e-02 -4.558274522423744202e-02 -3.645139634609222412e-01 -6.902317702770233154e-02 -3.056021630764007568e-01 -4.301477968692779541e-02 9.610762819647789001e-03 1.733590811491012573e-01 2.262211143970489502e-01 -1.062638908624649048e-01 -1.022345423698425293e-01 1.099257543683052063e-02 1.385234743356704712e-01 -1.063514780253171921e-02
7.010233402252197266e-02 8.681587129831314087e-02 -1.095927208662033081e-01 -2.578958570957183838e-01 -1.352264583110809326e-01 -2.807175368070602417e-02 2.720957398414611816e-01 -3.418667912483215332e-01 2.502844035625457764e-01 -1.962627023458480835e-01 -1.642058491706848145e-01 3.382692635059356689e-01 1.503636986017227173e-01 -1.823694258928298950e-02 2.143908441066741943e-01 -1.920533329248428345e-01 -5.652663763612508774e-03 1.114137321710586548e-01 4.140928760170936584e-02 9.670557826757431030e-02 1.348238587379455566e-01 9.811177849769592285e-02 -3.043831884860992432e-01 -1.033426597714424133e-01 -1.183986291289329529e-01 1.849739402532577515e-01 3.149702250957489014e-01 1.057268157601356506e-01 -1.903607249259948730e-01 -2.038614079356193542e-02 1.939884945750236511e-02 -2.031995169818401337e-02
-2.669727206230163574e-01 -3.530585467815399170e-01 6.715011782944202423e-03 -1.171371638774871826e-01 1.259337961673736572e-01 1.946861110627651215e-02 -1.385291665792465210e-02 -7.892604172229766846e-02 -3.812552196905016899e-03 -1.061679273843765259e-01 3.443511724472045898e-01 1.832810491323471069e-01 1.481273621320724487e-01 1.385951638221740723e-01 -1.799253374338150024e-01 -8.116387575864791870e-02 1.778239309787750244e-01 -8.583153039216995239e-02 2.988731488585472107e-02 -2.892388403415679932e-01 1.873070187866687775e-02 -2.439158558845520020e-01 -1.536040157079696655e-01 -9.180984459817409515e-03 -6.043238565325737000e-02 2.690569460391998291e-01 3.945717811584472656e-01 1.552154123783111572e-01 3.717560321092605591e-02 -2.414511144161224365e-02 -3.859866783022880554e-02 -2.402917742729187012e-01
-1.146080344915390015e-01 1.067416891455650330e-01 -9.777561575174331665e-02 -7.614370435476303101e-02 2.036726325750350952e-01 -8.901163935661315918e-02 -8.235120028257369995e-02 -3.345237374305725098e-01 1.317495405673980713e-01 2.744204699993133545e-01 2.285053580999374390e-01 3.562459051609039307e-01 2.514358758926391602e-01 -1.818186044692993164e-02 9.297312796115875244e-02 9.738785028457641602e-02 -4.384523257613182068e-02 -1.217405647039413452e-01 -1.493402011692523956e-02 -1.206239014863967896e-01 1.235005632042884827e-02 -5.930081754922866821e-02 -1.884715706110000610e-01 -1.208730265498161316e-01 -8.020171523094177246e-02 3.054579198360443115e-01 -2.595633268356323242e-02 -3.073223531246185303e-01 -3.864223659038543701e-01 -2.783161774277687073e-02 8.531682193279266357e-02 -3.161918371915817261e-02
-5.145368725061416626e-02 8.215801790356636047e-03 -1.138196066021919250e-01 2.474728226661682129e-02 4.776530340313911438e-02 -4.698937237262725830e-01 3.807518184185028076e-01 -1.269660741090774536e-01 6.338375061750411987e-02 2.025726735591888428e-01 1.602408140897750854e-01 1.119825318455696106e-01 3.643425554037094116e-02 -1.231726929545402527e-01 -2.017387598752975464e-01 -1.101023256778717041e-01 2.003713324666023254e-02 -2.394323796033859253e-01 -1.400664746761322021e-01 2.851491607725620270e-02 1.979049444198608398e-01 1.293199360370635986e-01 -4.771740734577178955e-02 7.397627085447311401e-02 -1.935436278581619263e-01 -2.777556702494621277e-02 3.659039735794067383e-01 3.710491815581917763e-03 -2.912137210369110107e-01 1.659643054008483887e-01 2.131668105721473694e-02 1.421928107738494873e-01
-4.291637241840362549e-02 5.379440635442733765e-02 -3.168265223503112793e-01 -1.744872033596038818e-01 7.308953255414962769e-02 -1.939820125699043274e-02 4.257617294788360596e-01 -2.524241507053375244e-01 -1.264388412237167358e-01 3.369017839431762695e-01 -1.291108280420303345e-01 -1.804842650890350342e-01 2.671967446804046631e-01 -7.385094463825225830e-02 -5.847889184951782227e-02 6.666201353073120117e-02 1.841533035039901733e-01 -1.558642238378524780e-01 -1.801493167877197266e-01 -7.453534752130508423e-02 2.598171681165695190e-02 -1.722549796104431152e-01 -7.860730588436126709e-02 3.160144761204719543e-02 -1.410579830408096313e-01 2.869458496570587158e-01 2.369321435689926147e-01 -7.854302972555160522e-02 1.361992657184600830e-01 -2.066431008279323578e-02 9.759057313203811646e-02 -1.533055454492568970e-01
1.594884097576141357e-01 7.801084220409393311e-02 -6.960909068584442139e-02 -1.366995275020599365e-01 8.788380771875381470e-02 -3.343067169189453125e-01 2.463019937276840210e-01 -1.922064572572708130e-01 2.353009879589080811e-01 2.823808602988719940e-02 6.990524381399154663e-02 3.544942736625671387e-01 1.554822921752929688e-01 -8.017317205667495728e-02 -1.101399883627891541e-01 1.913144886493682861e-01 3.475793004035949707e-01 1.527312844991683960e-01 9.694855660200119019e-02 3.971543535590171814e-02 1.918163299560546875e-01 -2.056758999824523926e-01 -6.613357365131378174e-02 -2.447467893362045288e-01 -4.429734311997890472e-03 7.812313735485076904e-02 3.038873970508575439e-01 1.411574333906173706e-02 2.448943629860877991e-02 -2.563648484647274017e-02 -2.508467733860015869e-01 2.157810144126415253e-02
-2.985990978777408600e-02 -3.404655158519744873e-01 1.250670403242111206e-01 -2.854065001010894775e-01 -2.736403942108154297e-01 -7.796207815408706665e-02 2.344910055398941040e-02 -1.890768855810165405e-01 7.475101947784423828e-02 2.506544589996337891e-01 -6.166199687868356705e-03 2.499305605888366699e-01 3.233839273452758789e-01 -1.044482365250587463e-01 -1.895211488008499146e-01 1.047123074531555176e-01 1.343676447868347168e-01 2.301577664911746979e-02 -3.757630242034792900e-03 1.419555097818374634e-01 -7.680036127567291260e-02 1.089961901307106018e-01 -2.585221529006958008e-01 1.161531880497932434e-01 8.948208391666412354e-02 2.292709946632385254e-01 2.471268773078918457e-01 -2.283602058887481689e-01 1.483169198036193848e-01 -6.626675277948379517e-02 1.923559159040451050e-01 3.888123482465744019e-02
1.463417429476976395e-03 7.530906796455383301e-02 1.251119524240493774e-01 -7.378884404897689819e-02 4.723446071147918701e-02 -4.027746245265007019e-02 2.978128492832183838e-01 -7.666765898466110229e-02 7.414884120225906372e-02 1.160046756267547607e-01 -6.489939242601394653e-02 1.966110020875930786e-01 9.995096921920776367e-02 -1.537532657384872437e-01 -1.904293894767761230e-01 2.566796839237213135e-01 6.352166086435317993e-02 -2.399903535842895508e-02 1.153415516018867493e-01 -6.133604794740676880e-02 4.303732886910438538e-02 -1.194607838988304138e-01 -2.168020792305469513e-02 -6.171841546893119812e-02 -2.734800279140472412e-01 2.269514799118041992e-01 4.342090487480163574e-01 1.076580286026000977e-01 -2.534977197647094727e-01 -9.229331463575363159e-02 4.435023665428161621e-01 -1.980533301830291748e-01
1.099447533488273621e-02 -2.165493518114089966e-01 -2.439652681350708008e-01 -2.497137933969497681e-01 -3.184032160788774490e-03 -1.276344060897827148e-01 2.814949452877044678e-01 -2.048204094171524048e-01 1.108379513025283813e-01 2.287918329238891602e-01 1.703155934810638428e-01 2.495848536491394043e-01 1.960176080465316772e-01 9.537913650274276733e-02 -1.346328258514404297e-01 -6.916819512844085693e-02 1.087168008089065552e-01 6.132457405328750610e-02 6.717032194137573242e-02 2.164006829261779785e-01 1.511253714561462402e-01 -3.180224448442459106e-02 -3.809860348701477051e-02 1.702015101909637451e-01 2.012935727834701538e-01 2.166307717561721802e-01 2.160523086786270142e-01 1.838235408067703247e-01 2.708580195903778076e-01 1.054690033197402954e-01 2.016624063253402710e-01 -2.301999330520629883e-01
2.937808446586132050e-02 -1.104050055146217346e-01 1.564120501279830933e-02 -2.652237713336944580e-01 -4.278492927551269531e-02 -1.243318542838096619e-01 9.988134354352951050e-02 -2.717052996158599854e-01 1.029550656676292419e-01 1.542812138795852661e-01 2.150374352931976318e-01 3.291170299053192139e-01 4.491685628890991211e-01 1.045439392328262329e-01 8.729352802038192749e-02 -1.558866798877716064e-01 2.093124538660049438e-01 1.095503419637680054e-01 -6.664941459894180298e-02 -1.602406948804855347e-01 1.974556744098663330e-01 -6.776797771453857422e-02 -2.423571795225143433e-01 1.750443130731582642e-01 1.046347990632057190e-01 1.314255744218826294e-01 -1.946582198143005371e-01 -1.956274807453155518e-01 -1.220245957374572754e-01 -1.539331953972578049e-02 1.981244534254074097e-01 -6.365486234426498413e-02
1.075904294848442078e-01 -4.080794751644134521e-02 1.093973964452743530e-01 -1.309425085783004761e-01 -1.383341997861862183e-01 -2.049670517444610596e-01 2.618339657783508301e-01 -3.406640291213989258e-01 1.845545172691345215e-01 1.364775449037551880e-01 1.384186930954456329e-02 2.304361313581466675e-01 1.218983680009841919e-01 -3.134482204914093018e-01 -2.361647598445415497e-02 1.993779540061950684e-01 -1.103449687361717224e-01 -2.000153809785842896e-01 1.065050959587097168e-01 -5.966898426413536072e-02 2.192843203374650329e-05 1.615631580352783203e-02 -4.834939260035753250e-03 2.216862440109252930e-01 -1.640798151493072510e-01 2.424136102199554443e-01 3.729411065578460693e-01 -4.793180152773857117e-02 -2.009254992008209229e-01 -1.348484009504318237e-01 1.045805737376213074e-01 -1.985316574573516846e-01
-3.043238222599029541e-01 -1.629903465509414673e-01 -3.303620815277099609e-01 -3.238593339920043945e-01 -5.318528972566127777e-03 -3.030233317986130714e-03 1.412129849195480347e-01 -4.463853314518928528e-02 -8.032000809907913208e-02 -3.339105844497680664e-02 1.468720138072967529e-01 2.766706943511962891e-01 6.248227879405021667e-02 -2.752357907593250275e-02 -1.056776717305183411e-01 -1.503010988235473633e-01 6.310077011585235596e-02 -2.198817767202854156e-02 1.933904737234115601e-02 -1.513323038816452026e-01 7.797589898109436035e-02 -2.514969408512115479e-01 -2.535894513130187988e-01 1.140842437744140625e-01 -1.957536190748214722e-01 3.191750049591064453e-01 2.039307802915573120e-01 3.197026997804641724e-02 1.029077470302581787e-01 1.740520596504211426e-01 -1.695908606052398682e-01 -2.718091607093811035e-01
-7.578601688146591187e-02 -3.509632647037506104e-01 -9.612973779439926147e-02 -1.520995050668716431e-01 -2.238180041313171387e-01 -2.149817943572998047e-01 4.207861050963401794e-02 -1.362243667244911194e-02 2.079099649563431740e-03 3.240840435028076172e-01 3.185282349586486816e-01 -6.841975450515747070e-02 1.819693446159362793e-01 -4.584095999598503113e-02 1.033297255635261536e-01 1.198944151401519775e-01 1.609548330307006836e-01 -5.210137367248535156e-02 -2.842634320259094238e-01 1.442092210054397583e-01 1.082054525613784790e-01 -1.609099358320236206e-01 -1.922097802162170410e-01 -2.298966199159622192e-01 -2.391642779111862183e-01 6.803579162806272507e-03 2.546896338462829590e-01 3.328278660774230957e-02 -3.197706490755081177e-02 1.086950302124023438e-01 2.714719772338867188e-01 4.026166722178459167e-02
-2.680600993335247040e-02 -3.826567530632019043e-01 -2.007116973400115967e-01 -2.455220371484756470e-01 -7.816676981747150421e-03 -2.560724020004272461e-01 3.091924786567687988e-01 -7.489568740129470825e-02 -3.696144372224807739e-02 1.378241647034883499e-02 -9.138608723878860474e-02 6.758084893226623535e-02 2.761589288711547852e-01 9.920924156904220581e-02 -1.904257088899612427e-01 3.117843866348266602e-01 2.166940569877624512e-01 -6.056862697005271912e-02 -1.027510836720466614e-01 3.715706244111061096e-02 2.282391302287578583e-02 1.482182443141937256e-01 4.579907655715942383e-02 1.283101588487625122e-01 1.458209846168756485e-02 9.744670987129211426e-02 2.918829321861267090e-01 9.884633123874664307e-02 3.666787147521972656e-01 4.684463143348693848e-02 8.032348752021789551e-02 2.171086147427558899e-03
9.972972795367240906e-03 1.193946748971939087e-01 -1.520472168922424316e-01 -1.648184098303318024e-02 2.301537059247493744e-02 -3.069458007812500000e-01 1.331620961427688599e-01 -1.171338111162185669e-01 2.491606920957565308e-01 5.532927438616752625e-02 1.146882325410842896e-01 2.916890382766723633e-01 1.741649657487869263e-01 -8.135810494422912598e-02 -1.120614036917686462e-01 -2.667976543307304382e-02 4.734104871749877930e-01 8.099769800901412964e-02 -5.746868252754211426e-02 -3.745757043361663818e-02 8.744764328002929688e-02 -2.953905165195465088e-01 -9.806465357542037964e-02 -2.458350807428359985e-01 -1.418968737125396729e-01 1.077944561839103699e-01 1.860978007316589355e-01 1.481128185987472534e-01 -7.123529165983200073e-02 2.973382771015167236e-01 -1.940531432628631592e-01 -5.151614546775817871e-02
3.445588052272796631e-02 -2.299871146678924561e-01 -8.927959948778152466e-02 -2.449789941310882568e-01 4.960851371288299561e-02 -2.877585887908935547e-01 2.471618503332138062e-01 8.435327559709548950e-02 2.313066571950912476e-01 5.824632570147514343e-02 6.511460244655609131e-02 -1.152374446392059326e-01 1.631195247173309326e-01 -1.527002453804016113e-01 6.278024613857269287e-02 -2.351120412349700928e-01 -2.914425432682037354e-01 -1.071743071079254150e-01 -4.898669198155403137e-03 -1.651794165372848511e-01 1.927732825279235840e-01 1.085349991917610168e-01 -4.024952650070190430e-02 -9.009237401187419891e-03 -2.609204649925231934e-01 2.510018348693847656e-01 3.033990561962127686e-01 -4.450384154915809631e-02 7.285121083259582520e-02 3.309738039970397949e-01 7.130813598632812500e-02 1.465564221143722534e-01
-5.590805038809776306e-02 -1.086645573377609253e-01 -1.718285726383328438e-03 -3.360581398010253906e-01 8.579947054386138916e-02 -1.006509177386760712e-02 1.524787843227386475e-01 9.250421077013015747e-02 -1.005909522064030170e-03 1.919836997985839844e-01 2.076686173677444458e-02 2.862028777599334717e-01 -2.068831920623779297e-01 -1.028563920408487320e-02 2.338049560785293579e-02 1.563651412725448608e-01 7.203889638185501099e-02 3.252280503511428833e-02 3.144450858235359192e-02 -3.420342504978179932e-01 1.131430566310882568e-01 -3.588996231555938721e-01 -4.334226716309785843e-03 -1.892401874065399170e-01 -1.828561872243881226e-01 4.449693560600280762e-01 2.875815629959106445e-01 5.365147069096565247e-02 -4.318838566541671753e-02 -1.238520350307226181e-02 -4.964122548699378967e-02 -1.503005623817443848e-01
-1.495137065649032593e-01 -1.095534265041351318e-01 -7.078002393245697021e-02 -2.014398425817489624e-01 -1.351800709962844849e-01 -2.377399653196334839e-01 1.178384721279144287e-01 -8.500718325376510620e-02 4.011444151401519775e-01 2.043669223785400391e-01 6.636890769004821777e-02 2.104339450597763062e-01 4.398942366242408752e-02 -2.200791984796524048e-01 -8.941908180713653564e-02 -4.224423319101333618e-02 1.802137196063995361e-01 1.376537531614303589e-01 -1.913083940744400024e-01 5.161469429731369019e-02 2.947177886962890625e-01 -2.985150814056396484e-01 5.061066895723342896e-02 -2.055550925433635712e-02 -7.755395770072937012e-02 1.120788529515266418e-01 3.168945666402578354e-03 -1.195857822895050049e-01 -1.841374337673187256e-01 2.384098060429096222e-02 1.714259386062622070e-01 -3.824110329151153564e-01
2.269406989216804504e-02 -2.198069840669631958e-01 -6.140482146292924881e-03 -3.363160490989685059e-01 9.572206437587738037e-02 -2.147070318460464478e-01 9.007421135902404785e-02 5.143109709024429321e-02 1.393010765314102173e-01 -2.775928936898708344e-02 3.139492869377136230e-01 2.342018671333789825e-02 3.536377847194671631e-01 1.054764091968536377e-01 2.405749708414077759e-01 -1.020758599042892456e-01 -7.189735770225524902e-02 4.504350200295448303e-02 -1.958185136318206787e-01 -1.372177451848983765e-01 7.355544716119766235e-02 -2.976088225841522217e-01 -3.015710115432739258e-01 -6.467644125223159790e-02 -6.872366368770599365e-02 2.507826983928680420e-01 2.844856679439544678e-01 1.629571616649627686e-01 -2.278058417141437531e-02 -1.071090921759605408e-01 8.514551073312759399e-02 -2.025107853114604950e-02
1.908373832702636719e-02 -2.992010712623596191e-01 2.567326836287975311e-02 1.551110856235027313e-02 -3.349662423133850098e-01 -4.522528871893882751e-02 1.890112012624740601e-01 -2.154334187507629395e-01 4.155450966209173203e-03 3.606446832418441772e-02 1.579684205353260040e-02 4.711610078811645508e-01 2.047644555568695068e-01 5.916987359523773193e-02 -3.102096319198608398e-01 5.957284569740295410e-02 7.051410526037216187e-02 -1.720831692218780518e-01 -3.212499916553497314e-01 7.065130770206451416e-02 1.986806541681289673e-01 3.747266158461570740e-02 -2.011165022850036621e-01 -1.945261657238006592e-01 -1.623001322150230408e-02 5.014266446232795715e-02 8.943887799978256226e-02 -1.103172004222869873e-01 -1.464336216449737549e-01 1.775818765163421631e-01 -7.805710285902023315e-02 -9.963284246623516083e-03
-4.058236628770828247e-02 1.526130829006433487e-02 -1.367251724004745483e-01 -4.889225363731384277e-01 2.750393450260162354e-01 -7.426205277442932129e-02 -8.699002861976623535e-02 -1.531869322061538696e-01 2.516787350177764893e-01 -1.841326989233493805e-02 -6.232347339391708374e-02 1.106757074594497681e-01 2.606760263442993164e-01 -2.648308873176574707e-02 2.522146701812744141e-02 1.964209601283073425e-02 -2.860869653522968292e-02 -3.161847889423370361e-01 -1.286102235317230225e-01 -5.252450704574584961e-02 1.241182163357734680e-01 -1.939636841416358948e-02 -1.173061802983283997e-01 -2.343422174453735352e-01 -2.530568838119506836e-01 6.560011208057403564e-02 2.951024174690246582e-01 -1.587838679552078247e-01 -1.077592931687831879e-02 2.937585413455963135e-01 -1.169598288834095001e-02 8.343274891376495361e-02
-6.373507529497146606e-02 -1.310894936323165894e-01 -3.034491837024688721e-02 -5.157148838043212891e-01 7.068776525557041168e-03 -3.191432356834411621e-02 -1.833391040563583374e-01 -7.984901964664459229e-02 5.911274626851081848e-02 -2.317508868873119354e-02 -1.581901013851165771e-01 3.227689266204833984e-01 1.889967769384384155e-01 -1.520465314388275146e-01 -2.549261413514614105e-02 -5.607296526432037354e-02 1.119071021676063538e-01 -1.911698281764984131e-01 -2.899113893508911133e-01 1.364191770553588867e-01 2.382818907499313354e-01 5.478934943675994873e-02 1.363042462617158890e-02 -1.454058140516281128e-01 -1.929487586021423340e-01 6.179921329021453857e-02 3.695083260536193848e-01 4.779362119734287262e-03 -2.295600622892379761e-02 3.410951793193817139e-02 -2.262854874134063721e-01 1.077311262488365173e-01
-2.979270815849304199e-01 -1.557665765285491943e-01 -2.888467311859130859e-01 -2.112505286931991577e-01 -5.270118638873100281e-02 3.467287868261337280e-02 1.319769769906997681e-01 -7.247627526521682739e-02 -2.311582677066326141e-02 -1.037238240242004395e-01 1.795842349529266357e-01 3.077941834926605225e-01 1.490259319543838501e-01 1.844881325960159302e-01 -1.304805129766464233e-01 -1.303928494453430176e-01 6.740088015794754028e-02 -1.803812980651855469e-01 2.733226120471954346e-02 -2.792475223541259766e-01 2.545407786965370178e-02 -2.485771030187606812e-01 -1.662344187498092651e-01 3.877954557538032532e-02 -1.836056560277938843e-01 3.211214840412139893e-01 2.010921388864517212e-01 2.390033006668090820e-02 1.394193917512893677e-01 4.768627509474754333e-02 -1.584332436323165894e-01 -2.677293717861175537e-01
-9.034065902233123779e-02 -2.120319455862045288e-01 -6.673612445592880249e-02 -1.086583733558654785e-01 -3.445080220699310303e-01 -1.769341826438903809e-01 2.645866274833679199e-01 -9.234277158975601196e-02 4.174806475639343262e-01 -2.346926368772983551e-02 -4.727187380194664001e-02 1.404990553855895996e-01 9.419187158346176147e-02 2.272677868604660034e-01 1.868662536144256592e-01 -2.659073770046234131e-01 3.085646331310272217e-01 -9.155288338661193848e-02 2.526819892227649689e-02 -9.909926354885101318e-02 -3.163460642099380493e-02 -8.868923032423481345e-05 2.813456207513809204e-02 -1.011739820241928101e-01 -3.064502477645874023e-01 9.650857001543045044e-02 1.535744816064834595e-01 -2.822134457528591156e-02 -4.220344126224517822e-02 -2.710287868976593018e-01 -4.419156908988952637e-02 9.084197133779525757e-02
5.464347451925277710e-02 -7.648131251335144043e-02 -7.306269556283950806e-02 -2.584893107414245605e-01 -3.825964629650115967e-01 1.067983880639076233e-01 2.333634495735168457e-01 -5.379028245806694031e-02 1.944204568862915039e-01 3.743457794189453125e-01 4.166376590728759766e-02 -1.059542968869209290e-01 2.170679718255996704e-01 1.188291609287261963e-01 -4.971163719892501831e-02 1.526297032833099365e-01 4.634320363402366638e-02 1.349572688341140747e-01 3.743034973740577698e-02 9.035309404134750366e-02 7.675080746412277222e-02 -7.701440900564193726e-02 -5.698274448513984680e-02 1.158289760351181030e-01 7.142209261655807495e-02 1.552307158708572388e-01 3.912206590175628662e-01 -3.506304323673248291e-01 1.373817771673202515e-01 1.700710952281951904e-01 1.120472103357315063e-01 -4.487032070755958557e-02
-1.076168343424797058e-01 -2.729871124029159546e-02 1.580126285552978516e-01 -3.656390309333801270e-01 -2.007208066061139107e-03 -1.945332735776901245e-01 1.094192489981651306e-01 -3.480209112167358398e-01 3.009692132472991943e-01 1.458529084920883179e-01 3.366333991289138794e-02 3.478211164474487305e-01 3.878720849752426147e-02 3.576819598674774170e-02 1.299314498901367188e-01 1.711591263301670551e-03 -1.574149169027805328e-02 -9.385131299495697021e-02 3.072854876518249512e-01 -1.131912693381309509e-01 2.953034639358520508e-01 -7.205116748809814453e-02 -1.537062674760818481e-01 -7.170235365629196167e-02 1.077213808894157410e-01 2.391091287136077881e-01 1.117133945226669312e-01 -1.586028188467025757e-01 -1.873462349176406860e-01 -1.232948079705238342e-01 8.728619664907455444e-02 5.149918422102928162e-02
-8.101045340299606323e-02 -1.238752156496047974e-01 -1.928782761096954346e-01 1.548532163724303246e-03 -1.415698528289794922e-01 -2.444429248571395874e-01 -1.982406824827194214e-01 -1.676985025405883789e-01 4.514563828706741333e-02 1.026102006435394287e-01 -4.620382934808731079e-02 8.495061099529266357e-02 4.315772652626037598e-01 1.285089999437332153e-01 2.245455048978328705e-02 -2.097202688455581665e-01 2.218562513589859009e-01 -1.356537193059921265e-01 4.783573001623153687e-02 -1.838128715753555298e-01 1.399843096733093262e-01 7.765982300043106079e-02 -2.479102909564971924e-01 1.294285655021667480e-01 -1.279080957174301147e-01 3.145124018192291260e-01 1.878486871719360352e-01 2.968882583081722260e-02 -3.444050848484039307e-01 1.396698802709579468e-01 1.637458354234695435e-01 -2.397315017879009247e-02
-1.483754813671112061e-01 2.053041942417621613e-02 -2.028988748788833618e-01 -3.233930170536041260e-01 -4.882802665233612061e-01 2.522931061685085297e-02 1.351378411054611206e-01 8.501051366329193115e-02 3.048871755599975586e-01 1.267538964748382568e-01 -3.426064550876617432e-02 -1.279354989528656006e-01 7.292075455188751221e-02 1.035194844007492065e-02 -1.298058778047561646e-01 -3.370408713817596436e-02 2.558757364749908447e-01 1.545121073722839355e-01 8.190792798995971680e-02 -1.515966802835464478e-01 1.809073984622955322e-01 4.302418977022171021e-02 -8.196221664547920227e-03 6.472986191511154175e-02 -2.885122597217559814e-01 2.660015225410461426e-01 2.842502593994140625e-01 -8.110589534044265747e-02 4.474312812089920044e-02 2.786108106374740601e-02 -3.235414996743202209e-02 1.192677468061447144e-01
1.759476214647293091e-01 -1.350291967391967773e-01 -1.663519144058227539e-01 -4.312334209680557251e-02 -2.382801622152328491e-01 -3.052918910980224609e-01 -1.031565945595502853e-02 -1.535532176494598389e-01 2.409682571887969971e-01 -3.821146786212921143e-01 1.593347787857055664e-01 3.980936706066131592e-01 1.034950017929077148e-01 2.128574438393115997e-02 -1.291581243276596069e-01 9.290243685245513916e-02 1.861852854490280151e-01 7.840782403945922852e-02 -4.960960149765014648e-02 -6.792899221181869507e-02 2.644709944725036621e-01 6.919943541288375854e-02 -9.697097539901733398e-02 -1.157606914639472961e-01 -5.022169649600982666e-02 5.422412604093551636e-02 1.219320520758628845e-01 -3.674565851688385010e-01 -1.154621466994285583e-01 6.462713330984115601e-02 -5.072215199470520020e-02 -4.827308654785156250e-02
-8.230688981711864471e-03 -3.160624802112579346e-01 -1.217533927410840988e-02 -1.569275110960006714e-01 1.076628360897302628e-02 -1.847356855869293213e-01 4.260976985096931458e-02 -1.098660230636596680e-01 1.586936712265014648e-01 8.518029749393463135e-02 7.722076773643493652e-02 -5.233949795365333557e-02 4.003347158432006836e-01 5.725764855742454529e-02 -2.428069710731506348e-02 2.342253774404525757e-01 -2.702093869447708130e-02 -2.768748402595520020e-01 -2.644821703433990479e-01 -3.069373965263366699e-01 1.615938991308212280e-01 -4.871260374784469604e-03 -6.773545593023300171e-02 1.760286092758178711e-02 -2.872694432735443115e-01 -2.662216499447822571e-02 3.159966468811035156e-01 2.610632963478565216e-02 -1.020090878009796143e-01 -1.343325823545455933e-01 -7.661039382219314575e-02 2.762612700462341309e-01
1.009249407798051834e-02 -9.167275577783584595e-02 -2.129559814929962158e-01 -1.996674239635467529e-01 -1.324054151773452759e-01 2.282487899065017700e-01 -1.522446870803833008e-01 -2.138477414846420288e-01 1.219037026166915894e-01 1.390677839517593384e-01 4.679543897509574890e-02 2.154095619916915894e-01 1.438818126916885376e-01 -2.590432763099670410e-01 -2.449067868292331696e-02 -3.961312025785446167e-02 2.453308999538421631e-01 -4.781569167971611023e-02 9.448044747114181519e-02 2.694203704595565796e-02 1.230270341038703918e-01 -2.843655049800872803e-01 1.035417988896369934e-02 -1.883965581655502319e-01 -1.889813989400863647e-01 3.009952902793884277e-01 2.510394454002380371e-01 1.315896213054656982e-01 -2.200155705213546753e-01 1.261652559041976929e-01 3.448550999164581299e-01 3.672797977924346924e-02
-5.311092361807823181e-02 2.376027591526508331e-02 -1.239841356873512268e-01 -9.901850670576095581e-02 1.759167015552520752e-02 2.893654070794582367e-02 1.726616472005844116e-01 -2.804868519306182861e-01 1.580886989831924438e-01 -2.594330813735723495e-03 1.775302290916442871e-01 1.787236034870147705e-01 3.249617218971252441e-01 -1.838002055883407593e-01 -8.557011187076568604e-02 -3.232979401946067810e-02 1.167859137058258057e-01 -1.314808428287506104e-01 -2.611131370067596436e-01 4.910257458686828613e-02 7.735470682382583618e-02 -1.687161177396774292e-01 -1.139588281512260437e-01 -2.183027267456054688e-01 -2.742810845375061035e-01 2.685646526515483856e-02 -2.647724933922290802e-02 -2.683925926685333252e-01 -3.896201252937316895e-01 2.358109205961227417e-01 2.327150851488113403e-01 1.368782818317413330e-01
1.390028279274702072e-02 -5.115612745285034180e-01 -5.867711082100868225e-02 -3.227120041847229004e-01 -1.509233564138412476e-02 -5.101305246353149414e-02 -8.298011869192123413e-02 -8.725486695766448975e-02 8.767745643854141235e-02 9.164179861545562744e-02 2.992689609527587891e-01 -8.103413879871368408e-02 1.971807926893234253e-01 1.615435443818569183e-02 6.667755544185638428e-03 3.834971785545349121e-02 2.245069444179534912e-01 6.587326526641845703e-03 -2.375699728727340698e-01 8.541415631771087646e-02 2.133404463529586792e-01 -1.648762226104736328e-01 -1.629978567361831665e-01 -1.347600221633911133e-01 -2.614374458789825439e-01 2.451972570270299911e-03 1.933710575103759766e-01 -9.959782660007476807e-02 -4.866135865449905396e-02 2.626090943813323975e-01 1.175940707325935364e-01 1.670029610395431519e-01
-3.640110045671463013e-02 -2.345051467418670654e-01 -1.926289498805999756e-01 -5.064907297492027283e-02 -2.371293604373931885e-01 -1.933419108390808105e-01 2.759507670998573303e-02 -1.718083173036575317e-01 2.455453872680664062e-01 -1.002894639968872070e-01 4.020571336150169373e-02 3.309625387191772461e-02 -1.015447899699211121e-01 9.295310080051422119e-02 -7.024902850389480591e-02 3.341252729296684265e-02 3.629081547260284424e-01 -3.744166791439056396e-01 -1.893862932920455933e-01 -1.557025872170925140e-02 2.315143942832946777e-01 1.121769696474075317e-01 -3.036368638277053833e-02 -5.489639192819595337e-02 -1.244242861866950989e-01 1.894374191761016846e-01 2.159345149993896484e-01 2.499768882989883423e-02 -3.317398428916931152e-01 -2.693114876747131348e-01 8.727270364761352539e-02 1.229626238346099854e-01
2.039873786270618439e-02 -1.367112547159194946e-01 2.010103911161422729e-01 -2.037357985973358154e-01 -3.885031864047050476e-02 -1.795674413442611694e-01 -4.297968000173568726e-03 -2.865670025348663330e-01 4.278395771980285645e-01 2.017357200384140015e-01 9.961298108100891113e-02 2.827194035053253174e-01 -9.202638268470764160e-02 -1.544731110334396362e-01 -1.464851647615432739e-01 1.930117905139923096e-01 1.051662340760231018e-01 5.975705385208129883e-02 -6.841448694467544556e-02 -1.213742122054100037e-01 9.847068041563034058e-02 -1.669596284627914429e-01 -6.151326000690460205e-02 -1.194968596100807190e-01 -2.692598104476928711e-02 1.905881911516189575e-01 2.341934740543365479e-01 5.248248577117919922e-02 -2.918147146701812744e-01 1.566084101796150208e-02 1.361390948295593262e-01 -3.003083765506744385e-01
-1.926977634429931641e-01 1.523159742355346680e-01 -1.139802187681198120e-01 -2.791481316089630127e-01 1.026216149330139160e-02 -2.999015152454376221e-01 1.934852600097656250e-01 -1.762409806251525879e-01 3.534185886383056641e-01 8.563333004713058472e-02 1.100319027900695801e-01 3.078968226909637451e-01 1.903132945299148560e-01 -2.939288318157196045e-01 -1.086765676736831665e-01 -2.168711088597774506e-02 1.374454498291015625e-01 1.038786843419075012e-01 -1.761079281568527222e-01 2.331507802009582520e-01 1.242984682321548462e-01 6.891008000820875168e-03 -5.473922193050384521e-02 -6.119884178042411804e-02 -2.013081908226013184e-01 1.843282282352447510e-01 7.865726016461849213e-03 -1.885150969028472900e-01 -1.066621243953704834e-01 1.026556491851806641e-01 -1.147268489003181458e-01 -1.835630685091018677e-01
2.093583643436431885e-01 8.049350231885910034e-02 1.504680812358856201e-01 -2.009119242429733276e-01 -1.672890782356262207e-01 -6.435207277536392212e-02 2.846193313598632812e-01 1.280110478401184082e-01 1.326952725648880005e-01 1.542879343032836914e-01 2.498698383569717407e-01 2.326113283634185791e-01 2.140051573514938354e-01 -1.147590726613998413e-01 -7.773315161466598511e-02 -7.160537689924240112e-02 3.334371373057365417e-02 -2.802786827087402344e-01 -2.835013270378112793e-01 -7.443389296531677246e-02 -1.056249216198921204e-01 -2.570526599884033203e-01 -2.910231007263064384e-03 -1.272495239973068237e-01 -2.270579189062118530e-01 3.434501588344573975e-01 1.184916123747825623e-01 -1.374974101781845093e-01 2.014146186411380768e-02 1.604383289813995361e-01 1.300662904977798462e-01 1.566238850355148315e-01
-2.065016031265258789e-01 -3.517050147056579590e-01 1.053465977311134338e-01 -5.475249513983726501e-02 -1.906709969043731689e-01 -1.301073431968688965e-01 1.068606823682785034e-01 2.291133105754852295e-01 2.189967185258865356e-01 1.394590288400650024e-01 -1.075465753674507141e-01 2.027483731508255005e-01 3.318702578544616699e-01 1.097569167613983154e-01 -3.959789872169494629e-02 -1.279211491346359253e-01 2.317806929349899292e-01 4.270504787564277649e-02 -9.195326268672943115e-02 -4.771522711962461472e-03 3.990418463945388794e-02 9.470731019973754883e-02 -2.121654897928237915e-01 5.389344692230224609e-02 1.383538693189620972e-01 1.187890097498893738e-01 2.990982532501220703e-01 -1.402653902769088745e-01 -1.542452126741409302e-01 -2.002892941236495972e-01 3.124361634254455566e-01 1.255247294902801514e-01
1.395817101001739502e-01 -1.309410929679870605e-01 -4.186861962080001831e-02 -2.460408061742782593e-01 1.451254542917013168e-02 7.771977223455905914e-03 1.748917549848556519e-01 -9.786166995763778687e-02 6.877991557121276855e-02 9.193896502256393433e-02 8.080007135868072510e-02 1.246306747198104858e-01 3.471208810806274414e-01 1.911076605319976807e-01 1.034476310014724731e-01 -6.308644544333219528e-03 -2.634794116020202637e-01 1.955275610089302063e-02 -5.581718087196350098e-01 -4.182332009077072144e-02 -1.310714036226272583e-01 -2.134238183498382568e-01 -2.679680585861206055e-01 -5.340096354484558105e-02 5.023974459618330002e-03 2.014023214578628540e-01 2.867180109024047852e-01 7.354047894477844238e-02 1.315726060420274734e-02 -6.578748673200607300e-02 5.640795081853866577e-02 3.553856536746025085e-02
-5.231317505240440369e-02 -1.428274512290954590e-01 -1.008930150419473648e-02 -2.484343945980072021e-01 1.088220030069351196e-01 -2.288608551025390625e-01 3.404830992221832275e-01 -5.787810310721397400e-02 8.776974678039550781e-02 2.341149002313613892e-01 1.579384207725524902e-01 -1.395492553710937500e-01 4.081021845340728760e-01 1.853632926940917969e-01 -6.511570513248443604e-02 1.126980334520339966e-01 2.649278342723846436e-01 -2.933229804039001465e-01 -9.463410824537277222e-02 7.502690702676773071e-02 8.443395048379898071e-02 1.896132081747055054e-01 -4.917499050498008728e-02 -1.492514461278915405e-01 -2.384654134511947632e-01 9.532297402620315552e-02 1.644468009471893311e-01 -5.089317914098501205e-03 9.911898523569107056e-02 2.344891875982284546e-01 -9.117247164249420166e-02 -4.511233419179916382e-02
-5.655264109373092651e-02 4.912055656313896179e-02 -9.107504040002822876e-02 -1.874407082796096802e-01 1.233413740992546082e-01 -3.688625991344451904e-02 2.473987638950347900e-02 -4.029527008533477783e-01 3.289483785629272461e-01 2.205772846937179565e-01 -1.348379254341125488e-01 1.240155547857284546e-01 1.800957471132278442e-01 -1.299698203802108765e-01 -4.711534455418586731e-02 -9.079541265964508057e-02 -9.536912664771080017e-03 -1.172988787293434143e-01 -1.989850699901580811e-01 -1.860892772674560547e-01 -7.723245769739151001e-02 -1.937365233898162842e-01 -1.569516360759735107e-01 -1.559173762798309326e-01 -3.510922193527221680e-02 3.527008593082427979e-01 8.848001062870025635e-02 -3.594690561294555664e-01 1.661984771490097046e-01 -1.734107919037342072e-02 1.671410053968429565e-01 -1.487887054681777954e-01
-1.847797483205795288e-01 -8.902184665203094482e-02 -8.036073297262191772e-02 -1.421758830547332764e-01 -9.217844158411026001e-02 -2.080056667327880859e-01 2.937756776809692383e-01 1.580279436893761158e-03 -1.868745870888233185e-02 3.405621647834777832e-02 5.570539087057113647e-02 2.680558860301971436e-01 4.012880325317382812e-01 5.015545338392257690e-02 1.685604602098464966e-01 8.762273192405700684e-02 2.290035597980022430e-02 -2.115307897329330444e-01 1.658481918275356293e-02 2.050273120403289795e-01 2.604122087359428406e-02 1.905821710824966431e-01 -7.179685682058334351e-02 -2.258614748716354370e-01 -1.874361336231231689e-01 2.765457034111022949e-01 1.573924422264099121e-01 -4.034000039100646973e-01 9.659514576196670532e-02 3.194956481456756592e-02 -1.610515266656875610e-01 3.056276030838489532e-02
-1.550398319959640503e-01 -3.172118663787841797e-01 -1.536026448011398315e-01 -2.492080926895141602e-01 8.085669577121734619e-02 -1.010161563754081726e-01 1.158408597111701965e-01 -6.492061913013458252e-02 -6.284415721893310547e-02 1.031029149889945984e-01 7.869421690702438354e-02 6.474647670984268188e-02 -1.512607932090759277e-01 -1.486069988459348679e-02 -1.425484269857406616e-01 -3.768030554056167603e-02 1.887729465961456299e-01 -2.533843219280242920e-01 -2.238836511969566345e-02 -3.995197117328643799e-01 1.057096105068922043e-02 -4.383168518543243408e-01 -9.605399519205093384e-02 -1.806222796440124512e-01 -1.450276821851730347e-01 3.158811628818511963e-01 1.515423059463500977e-01 2.006348595023155212e-02 1.128840819001197815e-02 -5.894282460212707520e-02 -3.719148412346839905e-02 -2.055557370185852051e-01
1.598940789699554443e-01 1.171803753823041916e-02 -3.875336050987243652e-01 1.829780638217926025e-02 -1.248455513268709183e-02 8.107460290193557739e-02 5.241389274597167969e-01 -1.212418079376220703e-01 5.379623174667358398e-02 8.890985697507858276e-02 1.527176648378372192e-01 1.697252690792083740e-02 2.214931696653366089e-01 4.418330267071723938e-02 -2.286330424249172211e-02 2.369673401117324829e-01 -4.727437719702720642e-02 -6.962613761425018311e-02 -8.981174975633621216e-02 -1.645086109638214111e-01 3.697531297802925110e-02 -5.372722074389457703e-02 -1.585905253887176514e-01 6.836546212434768677e-02 2.725911140441894531e-02 4.731645286083221436e-01 2.373482286930084229e-01 -1.302184760570526123e-01 3.279794380068778992e-02 -7.581161335110664368e-03 9.615791589021682739e-02 3.071763925254344940e-02
4.023563861846923828e-02 -1.674701422452926636e-01 1.695680916309356689e-01 -2.893998026847839355e-01 1.205410733819007874e-01 -2.263792902231216431e-01 3.029120266437530518e-01 7.643804699182510376e-02 1.922844722867012024e-02 7.101530581712722778e-02 2.822797298431396484e-01 1.054083853960037231e-01 3.379476666450500488e-01 4.183003678917884827e-02 2.324691712856292725e-01 -1.508204638957977295e-02 2.238263376057147980e-02 -1.541246324777603149e-01 -1.256739050149917603e-01 -1.218115314841270447e-01 5.287046357989311218e-02 -6.292337179183959961e-02 -2.611429393291473389e-01 -6.494411500170826912e-04 -1.092024892568588257e-01 3.024937808513641357e-01 1.405867785215377808e-01 -8.848686516284942627e-02 1.106764525175094604e-01 -3.092376887798309326e-02 2.601107060909271240e-01 2.937618494033813477e-01
1.897123306989669800e-01 -1.798401474952697754e-01 -2.645376324653625488e-01 -1.996980905532836914e-01 -5.006087943911552429e-03 2.547533949837088585e-03 1.865846514701843262e-01 -1.824468672275543213e-01 4.113584011793136597e-02 9.646880626678466797e-02 2.929077446460723877e-01 8.003691583871841431e-02 -1.422385871410369873e-01 1.379053890705108643e-01 -4.743531718850135803e-02 5.870827287435531616e-02 8.166390657424926758e-02 -1.250925213098526001e-01 1.393158137798309326e-01 -1.688711345195770264e-01 4.504160955548286438e-02 -5.040797591209411621e-01 3.792646527290344238e-02 -2.388133294880390167e-02 -1.087297797203063965e-01 2.812841832637786865e-01 3.048305511474609375e-01 1.030679345130920410e-01 -1.176040899008512497e-02 1.346199307590723038e-02 -1.059717983007431030e-01 -2.666734158992767334e-01
1.046862155199050903e-01 -3.392513394355773926e-01 -1.422932893037796021e-01 1.720383465290069580e-01 -1.693469882011413574e-01 -1.819083839654922485e-01 2.049002200365066528e-01 -7.280196994543075562e-02 1.639453768730163574e-01 2.216004580259323120e-01 -3.691274905577301979e-03 1.561799943447113037e-01 4.221193119883537292e-02 1.446085423231124878e-01 -1.127957999706268311e-01 1.632971614599227905e-01 1.302951872348785400e-01 -1.921692788600921631e-01 -1.552486419677734375e-01 1.045151352882385254e-01 2.230438441038131714e-01 -3.680124506354331970e-02 -7.146667689085006714e-02 2.445403635501861572e-01 8.016105741262435913e-02 3.332129716873168945e-01 2.622490227222442627e-01 -2.284696996212005615e-01 2.320542633533477783e-01 1.594176143407821655e-01 1.147128865122795105e-01 -1.295566260814666748e-01
-1.553913056850433350e-01 -1.092648208141326904e-01 -9.242908656597137451e-02 -2.697974145412445068e-01 -2.122472673654556274e-01 -3.612381517887115479e-01 2.281715869903564453e-01 -6.018162705004215240e-03 2.508681267499923706e-02 -1.508466247469186783e-02 1.959429234266281128e-01 2.281561046838760376e-01 -4.982322826981544495e-02 -1.354130357503890991e-01 -3.244683444499969482e-01 2.961154282093048096e-02 -2.564245760440826416e-01 -1.651322692632675171e-01 -2.384790629148483276e-01 -8.968467265367507935e-02 -1.850239038467407227e-01 1.209366694092750549e-01 -1.974739134311676025e-01 6.722974777221679688e-02 -8.348217606544494629e-02 1.941130906343460083e-01 1.937576383352279663e-01 8.721692860126495361e-02 -1.221227794885635376e-01 1.410998851060867310e-01 -9.741928428411483765e-02 2.285487502813339233e-01
-2.615709900856018066e-01 -7.674968987703323364e-02 -4.397900775074958801e-02 -2.101872712373733521e-01 -1.887065321207046509e-01 1.446441374719142914e-02 3.190604150295257568e-01 -2.245566099882125854e-01 6.719143688678741455e-02 2.993865311145782471e-01 1.342531442642211914e-01 -5.483025684952735901e-02 2.781266868114471436e-01 1.527923494577407837e-01 -2.158657014369964600e-01 2.329575130715966225e-03 3.271571099758148193e-01 -1.567710191011428833e-02 1.721076816320419312e-01 9.162559360265731812e-02 1.513094156980514526e-01 1.578429192304611206e-01 2.961931377649307251e-02 -9.389209002256393433e-02 -2.016818225383758545e-01 3.071863055229187012e-01 6.954135838896036148e-03 -5.554477870464324951e-02 4.009670019149780273e-02 6.416296213865280151e-02 -1.049107983708381653e-01 2.671190798282623291e-01
-6.884063780307769775e-02 -8.787826448678970337e-02 -6.303143501281738281e-02 -9.419173747301101685e-02 3.095823526382446289e-02 -5.347805842757225037e-02 -6.998673826456069946e-02 -3.568709790706634521e-01 1.963321715593338013e-01 9.279043227434158325e-02 -5.676938965916633606e-02 3.704072535037994385e-01 -1.777505502104759216e-02 -1.104045212268829346e-01 -8.077114820480346680e-02 -1.642098873853683472e-01 3.304674848914146423e-02 8.744116127490997314e-02 -2.488828450441360474e-01 -2.164119035005569458e-01 3.424759954214096069e-02 -1.288977712392807007e-01 -7.660886645317077637e-02 2.790672183036804199e-01 -2.356996834278106689e-01 3.174250423908233643e-01 2.117178589105606079e-01 -4.135732054710388184e-01 9.853753447532653809e-02 4.885818809270858765e-02 2.695490419864654541e-02 3.149427846074104309e-02
1.243245378136634827e-01 1.456714421510696411e-01 -1.529522687196731567e-01 -2.508155107498168945e-01 -2.873598933219909668e-01 -8.816761523485183716e-02 2.264244481921195984e-02 -9.872842580080032349e-02 3.434453010559082031e-01 1.346707940101623535e-01 5.183619260787963867e-02 -2.409033328294754028e-01 1.109892576932907104e-01 1.579732149839401245e-01 -1.626782566308975220e-01 -1.501712203025817871e-02 2.552048861980438232e-01 9.853685647249221802e-02 1.195672526955604553e-01 -1.369242072105407715e-01 2.222924828529357910e-01 1.470280438661575317e-01 -1.986534707248210907e-02 -1.754089593887329102e-01 -2.018003016710281372e-01 3.280493021011352539e-01 3.162935674190521240e-01 -1.100237891077995300e-01 -1.610458791255950928e-01 -7.231088727712631226e-02 -5.042754113674163818e-03 1.178163960576057434e-01
-5.321734026074409485e-02 -4.043565988540649414e-01 -2.006801217794418335e-01 -1.776841431856155396e-01 -1.844208985567092896e-01 -2.361035645008087158e-01 1.410507559776306152e-01 6.132644414901733398e-02 -9.516439400613307953e-03 7.593142241239547729e-02 -2.155702561140060425e-01 1.326401084661483765e-01 9.907684475183486938e-02 1.438037455081939697e-01 -1.742140501737594604e-01 -8.470964431762695312e-02 7.151065021753311157e-02 -2.345762848854064941e-01 9.303456544876098633e-02 3.039568960666656494e-01 3.356048166751861572e-01 -1.972873508930206299e-02 -2.961842119693756104e-01 -1.241655498743057251e-01 -1.616485416889190674e-01 1.481474786996841431e-01 1.801127940416336060e-01 1.065091267228126526e-01 9.789238125085830688e-02 2.814978919923305511e-02 1.203870251774787903e-01 -1.280128061771392822e-01
-7.665726542472839355e-02 -2.251558750867843628e-01 -1.766483634710311890e-01 -1.395621895790100098e-01 -1.995585411787033081e-01 -3.629663586616516113e-01 -3.871323540806770325e-02 -5.567134544253349304e-02 3.204319179058074951e-01 -3.819858282804489136e-02 1.671500653028488159e-01 5.310123413801193237e-02 2.630565762519836426e-01 3.172256350517272949e-01 2.016961574554443359e-02 -2.024959027767181396e-01 1.527565121650695801e-01 -1.356280893087387085e-01 -2.773994207382202148e-01 -3.929540142416954041e-02 -1.675869151949882507e-02 -3.021173179149627686e-02 6.655573099851608276e-02 -6.736008077859878540e-02 -1.533055901527404785e-01 -7.406396418809890747e-02 2.731243669986724854e-01 -7.044937461614608765e-02 -2.346188127994537354e-01 -2.184156179428100586e-01 1.018635183572769165e-01 1.355834007263183594e-01
-6.797309219837188721e-02 -1.386607289314270020e-01 -1.008240797091275454e-04 -2.374944835901260376e-01 -7.355514168739318848e-02 -2.970735132694244385e-01 1.599102281033992767e-02 -2.024641484022140503e-01 7.205273211002349854e-02 3.795706480741500854e-02 4.477748274803161621e-01 -9.481081366539001465e-02 1.161192879080772400e-01 -2.891183272004127502e-02 -8.936963230371475220e-02 -5.070866271853446960e-02 1.308849900960922241e-01 4.970344901084899902e-02 4.200754314661026001e-02 -4.691514000296592712e-02 -6.222892552614212036e-02 -1.537185013294219971e-01 -2.502378523349761963e-01 -1.768405437469482422e-01 -1.819985657930374146e-01 3.842450678348541260e-01 1.530501693487167358e-01 3.183444142341613770e-01 1.667105108499526978e-01 6.131000444293022156e-02 1.979489475488662720e-01 1.503550857305526733e-01
8.857341483235359192e-03 -3.435944020748138428e-01 5.667226389050483704e-02 -7.662498205900192261e-02 6.415360420942306519e-02 7.365519180893898010e-03 3.498618602752685547e-01 -1.760989278554916382e-01 2.773270308971405029e-01 -1.612821780145168304e-02 1.673657633364200592e-02 1.704120039939880371e-01 1.125024184584617615e-01 -2.214850485324859619e-01 -6.378459185361862183e-02 2.085569500923156738e-01 2.086047977209091187e-01 -1.663621813058853149e-01 -1.073110923171043396e-01 -4.080824553966522217e-02 2.327835559844970703e-01 2.297820337116718292e-02 -1.892083585262298584e-01 -2.701737582683563232e-01 -1.421871632337570190e-01 2.109609246253967285e-01 2.842144574970006943e-03 -1.753098964691162109e-01 -6.981822103261947632e-02 2.374401092529296875e-01 2.560175955295562744e-01 -1.711302697658538818e-01
-1.216208860278129578e-01 -6.204649806022644043e-02 -1.142474263906478882e-01 -1.013636291027069092e-01 -1.054792385548353195e-02 -3.857352957129478455e-02 -5.978919938206672668e-02 -3.052132725715637207e-01 3.540120422840118408e-01 1.786073297262191772e-01 -1.274746507406234741e-01 1.140234619379043579e-01 1.114671453833580017e-01 -8.734296262264251709e-02 5.727490410208702087e-03 1.364709343761205673e-02 -1.436837483197450638e-03 -4.194697365164756775e-02 -4.017949998378753662e-01 -3.662545382976531982e-01 -3.121319226920604706e-02 -1.543359756469726562e-01 -2.099200040102005005e-01 2.141679823398590088e-01 9.427579492330551147e-02 2.729051113128662109e-01 2.756482958793640137e-01 -2.020666152238845825e-01 8.941093832254409790e-02 1.262617260217666626e-01 3.405850008130073547e-02 -1.249313801527023315e-01
-4.267030581831932068e-02 4.397594928741455078e-02 -4.730275273323059082e-02 -1.229751929640769958e-01 7.062467187643051147e-02 -2.683111131191253662e-01 2.482975125312805176e-01 2.154796198010444641e-02 5.821885168552398682e-02 -1.822827607393264771e-01 3.239947855472564697e-01 2.704844065010547638e-02 5.189602077007293701e-02 3.420989811420440674e-01 -2.238890230655670166e-01 1.318824104964733124e-02 2.956176549196243286e-02 2.064680866897106171e-02 1.790298074483871460e-01 -1.925024390220642090e-01 -1.061983220279216766e-02 -3.004109561443328857e-01 -1.684941351413726807e-01 -8.280942216515541077e-03 -2.787009775638580322e-01 2.020970135927200317e-01 3.829142749309539795e-01 1.012040823698043823e-01 3.675038367509841919e-02 -1.419096440076828003e-02 1.744755506515502930e-01 1.756138503551483154e-01
-2.559739053249359131e-01 -2.343849390745162964e-01 -3.818942606449127197e-02 4.737150447908788919e-04 -9.849531948566436768e-02 -8.082741498947143555e-02 1.487570554018020630e-01 -8.275175839662551880e-02 3.156022727489471436e-01 1.943687908351421356e-02 -1.338524669408798218e-01 2.778805196285247803e-01 1.281959116458892822e-01 1.610534191131591797e-01 2.328475378453731537e-02 -2.305835485458374023e-01 -5.047753453254699707e-02 1.114158853888511658e-01 -1.972970552742481232e-02 2.431496977806091309e-01 2.822098731994628906e-01 -7.443679124116897583e-02 1.904297769069671631e-01 -1.239560395479202271e-01 1.467949450016021729e-01 1.766930818557739258e-01 3.841654956340789795e-01 8.536776900291442871e-02 -1.128195822238922119e-01 -1.681782603263854980e-01 6.978426873683929443e-02 2.772456407546997070e-01
1.938746422529220581e-01 -4.171475023031234741e-02 7.346177846193313599e-02 -2.485690861940383911e-01 -9.925287961959838867e-02 -9.090069681406021118e-02 2.446492463350296021e-01 -7.122300565242767334e-02 7.240179926156997681e-02 1.684262752532958984e-01 6.998389959335327148e-02 1.838469058275222778e-01 3.015320748090744019e-02 5.596694536507129669e-03 -4.052154719829559326e-02 -3.071284294128417969e-01 1.807581819593906403e-02 -3.329473137855529785e-01 5.350153148174285889e-02 -4.246976971626281738e-02 -8.521980489604175091e-04 4.239662736654281616e-02 -2.605211734771728516e-01 -2.270797193050384521e-01 -2.648002207279205322e-01 5.097740292549133301e-01 1.172694638371467590e-01 -1.143083646893501282e-01 -1.044828910380601883e-02 -8.047640323638916016e-02 -1.264167763292789459e-02 2.014894485473632812e-01
-1.483515202999114990e-01 -1.831207983195781708e-02 -1.499817520380020142e-01 -8.715355396270751953e-02 -8.958037942647933960e-02 -7.520370930433273315e-02 2.995919585227966309e-01 -7.839156687259674072e-02 1.531303077936172485e-01 3.178727254271507263e-02 2.356448769569396973e-01 1.455000042915344238e-01 1.787439435720443726e-01 1.710660010576248169e-01 -1.880110800266265869e-02 -1.121202260255813599e-01 -2.541585266590118408e-01 1.353615373373031616e-01 -7.735519111156463623e-02 -1.697994954884052277e-02 -9.885035455226898193e-02 -3.377101421356201172e-01 -9.955798089504241943e-02 4.577589035034179688e-02 -3.449155092239379883e-01 4.404474496841430664e-01 1.469146609306335449e-01 -3.850149735808372498e-02 -9.312657266855239868e-02 2.542532086372375488e-01 -9.791858494281768799e-02 -1.368921697139739990e-01
-7.593423873186111450e-02 -1.458847224712371826e-01 -7.568458467721939087e-02 -9.723445773124694824e-02 5.472217500209808350e-02 1.135774180293083191e-01 7.291764765977859497e-02 -1.995369493961334229e-01 8.600309491157531738e-02 -7.684681098908185959e-03 -1.413779705762863159e-01 2.111775130033493042e-01 1.968781501054763794e-01 -3.448320552706718445e-02 1.525981351733207703e-02 -1.607487052679061890e-01 8.508241176605224609e-02 -1.384289860725402832e-01 8.998521603643894196e-03 1.684988588094711304e-01 4.815413951873779297e-01 -1.590663492679595947e-01 -1.842336803674697876e-01 1.470581889152526855e-01 -1.599041968584060669e-01 1.876345127820968628e-01 2.599949836730957031e-01 1.172222793102264404e-01 -4.072244167327880859e-01 1.157430782914161682e-01 2.375412136316299438e-01 -1.152600497007369995e-01
-1.230434328317642212e-01 -8.791773580014705658e-03 1.775230616331100464e-01 -1.889374852180480957e-01 4.502502456307411194e-02 -2.900756299495697021e-01 -3.290129080414772034e-02 -7.012750208377838135e-02 3.619787395000457764e-01 -6.398238986730575562e-02 -1.620114594697952271e-01 3.196097910404205322e-01 2.234082072973251343e-01 -1.539136022329330444e-01 -1.354614645242691040e-01 -3.199138119816780090e-02 1.448238193988800049e-01 -1.265359073877334595e-01 -2.878349721431732178e-01 4.284517373889684677e-03 -7.091927807778120041e-03 -1.994254998862743378e-02 -2.591448426246643066e-01 -1.806273460388183594e-01 7.613961398601531982e-02 1.674424856901168823e-01 3.930982053279876709e-01 -1.200836151838302612e-01 -2.875246573239564896e-03 3.239643946290016174e-02 -6.608715653419494629e-02 -2.015354037284851074e-01
3.159631043672561646e-02 1.091450918465852737e-03 1.324844360351562500e-01 -1.273092925548553467e-01 -3.615136146545410156e-01 -2.304142564535140991e-01 7.982735335826873779e-02 -8.513577282428741455e-02 1.981008201837539673e-01 -2.570663578808307648e-02 2.463542371988296509e-01 1.010303944349288940e-01 2.349304407835006714e-01 3.611873388290405273e-01 8.188063651323318481e-02 -3.543877005577087402e-01 2.675700187683105469e-01 -4.200344532728195190e-02 -1.082731559872627258e-01 9.378889203071594238e-02 1.649873703718185425e-01 -1.315480917692184448e-01 1.702592521905899048e-01 -1.422354131937026978e-01 -2.089477181434631348e-01 1.088152304291725159e-01 2.292869091033935547e-01 -7.308079302310943604e-02 -1.566258519887924194e-01 -6.081049889326095581e-02 8.743779361248016357e-02 -4.670258983969688416e-02
1.592699587345123291e-01 -1.306610703468322754e-01 -3.307647407054901123e-01 -2.474843412637710571e-01 -1.608776301145553589e-01 -4.061134904623031616e-02 1.048641651868820190e-01 -1.129771769046783447e-01 1.178800910711288452e-01 1.428901590406894684e-02 -1.371174454689025879e-01 2.025432884693145752e-01 -9.640035219490528107e-03 6.453583948314189911e-03 -1.360704898834228516e-01 3.749535679817199707e-01 1.649301499128341675e-01 -2.268433272838592529e-01 -2.380503267049789429e-01 9.457588195800781250e-02 9.892012178897857666e-02 -1.296229660511016846e-01 -1.699731945991516113e-01 -2.198086827993392944e-01 9.161781519651412964e-02 9.290110319852828979e-02 2.567491829395294189e-01 -1.920326352119445801e-01 -2.056931853294372559e-01 2.358432859182357788e-01 1.745163798332214355e-01 -7.858554273843765259e-02
-1.832256764173507690e-01 -5.096594989299774170e-02 9.289440512657165527e-02 -4.737326130270957947e-02 -7.611332088708877563e-02 -2.295330017805099487e-01 -2.624912187457084656e-02 -2.298733294010162354e-01 1.775979995727539062e-01 5.718039348721504211e-02 3.929622471332550049e-02 1.510318070650100708e-01 1.745912730693817139e-01 -3.227787911891937256e-01 -1.026115193963050842e-02 -1.088845506310462952e-01 1.146117597818374634e-01 1.545111238956451416e-01 -1.851329952478408813e-02 -1.681077033281326294e-01 -7.391080260276794434e-02 -1.553500294685363770e-01 -2.511828243732452393e-01 2.982391119003295898e-01 -7.761156558990478516e-02 3.489737212657928467e-01 4.380611181259155273e-01 -2.195656448602676392e-01 5.646634846925735474e-02 -1.233109235763549805e-01 -2.752520702779293060e-02 -2.898497506976127625e-02
-4.047427475452423096e-01 -1.666694432497024536e-01 -3.455380201339721680e-01 -3.552693426609039307e-01 -8.063115924596786499e-02 3.067537210881710052e-02 1.637991368770599365e-01 -8.574473671615123749e-03 -9.609429538249969482e-02 -9.142424166202545166e-02 3.706426173448562622e-02 3.018943369388580322e-01 2.194744795560836792e-01 3.150541707873344421e-02 -4.168913140892982483e-02 -1.469897180795669556e-01 7.759881019592285156e-02 -1.068865694105625153e-02 -2.796173840761184692e-02 -2.107371091842651367e-01 4.584607202559709549e-03 -2.089065611362457275e-01 -1.734136044979095459e-01 6.287694722414016724e-02 -2.265751212835311890e-01 1.816780418157577515e-01 1.998396068811416626e-01 -3.776725754141807556e-02 7.991356402635574341e-02 1.564318686723709106e-01 -8.691053837537765503e-02 -2.295672297477722168e-01
-7.221043109893798828e-03 -8.839172124862670898e-02 -4.261602647602558136e-03 -1.330601722002029419e-01 -1.904090195894241333e-01 3.510291129350662231e-02 2.942307591438293457e-01 -4.917290806770324707e-02 1.072237342596054077e-01 2.463607490062713623e-01 2.465191036462783813e-01 9.049771726131439209e-02 2.033770680427551270e-01 -6.054713949561119080e-02 -3.219297528266906738e-01 8.845195174217224121e-02 1.272258758544921875e-01 -2.151853404939174652e-02 -1.394357532262802124e-01 -2.099336832761764526e-01 -4.541431367397308350e-02 -1.483701518736779690e-03 -1.344605982303619385e-01 -1.966692507266998291e-01 -1.945981234312057495e-01 8.274015039205551147e-02 1.499664038419723511e-01 -2.889214754104614258e-01 -4.655976593494415283e-01 -5.716609954833984375e-02 9.264167398214340210e-02 1.788657754659652710e-01
-1.192295104265213013e-01 -1.492017954587936401e-01 -2.347961813211441040e-01 -3.652494847774505615e-01 2.703304216265678406e-02 2.381102740764617920e-02 1.115391850471496582e-01 -8.616523444652557373e-02 -8.831374347209930420e-02 -2.044672816991806030e-01 2.132911607623100281e-02 2.294713854789733887e-01 -1.650433428585529327e-02 8.435125648975372314e-02 -6.649499386548995972e-02 -1.236485093832015991e-01 -6.281728856265544891e-03 -1.838546544313430786e-01 -4.401196166872978210e-02 -1.976620405912399292e-01 7.637779414653778076e-02 -2.983304560184478760e-01 -2.652380466461181641e-01 3.176281228661537170e-02 -2.119281589984893799e-01 3.701013326644897461e-01 2.625451982021331787e-01 -7.240660488605499268e-02 -1.130946539342403412e-02 1.964194029569625854e-01 -1.005254611372947693e-01 -2.794424891471862793e-01
-2.968202577903866768e-03 -1.906187534332275391e-01 -3.503723815083503723e-02 -2.772909998893737793e-01 -1.769707538187503815e-02 -2.290250062942504883e-01 2.179942727088928223e-01 1.308447569608688354e-01 1.122734025120735168e-01 8.537518233060836792e-02 3.218438327312469482e-01 -3.792436420917510986e-02 -4.805142804980278015e-02 1.869493126869201660e-01 -1.284302920103073120e-01 -1.243445500731468201e-01 4.360999166965484619e-02 -3.053599596023559570e-01 -3.059933483600616455e-01 1.073418259620666504e-01 2.087997049093246460e-01 3.166584298014640808e-02 4.257425665855407715e-02 -1.177009120583534241e-01 -2.470647245645523071e-01 1.665939837694168091e-01 1.792937070131301880e-01 -2.294794917106628418e-01 -1.863689869642257690e-01 2.838665246963500977e-01 1.504025608301162720e-01 4.354625940322875977e-02
-6.137887015938758850e-02 1.777426749467849731e-01 -2.006126046180725098e-01 -1.915978789329528809e-01 9.658547490835189819e-02 -2.570768594741821289e-01 3.265230655670166016e-01 -5.462414398789405823e-02 1.874676793813705444e-01 -5.355694890022277832e-02 9.888290613889694214e-02 2.805482745170593262e-01 1.408903598785400391e-01 -3.279370069503784180e-01 -8.384301513433456421e-02 3.893466293811798096e-02 3.176468014717102051e-01 1.735373586416244507e-01 -2.717144787311553955e-01 3.180295228958129883e-02 1.399722099304199219e-01 3.636443614959716797e-02 7.922382652759552002e-02 -3.617324307560920715e-02 -1.709415763616561890e-01 3.059763312339782715e-01 1.528363972902297974e-01 2.185437679290771484e-01 -1.229101698845624924e-02 1.058217808604240417e-01 -2.339420840144157410e-02 -4.113666247576475143e-03
-2.014729380607604980e-02 -1.618892550468444824e-01 -3.967198729515075684e-02 -1.582313627004623413e-01 2.017354033887386322e-02 -1.679359078407287598e-01 -6.625586003065109253e-02 9.166701138019561768e-02 6.329765170812606812e-02 9.680091589689254761e-02 3.166630566120147705e-01 -1.405549198389053345e-01 2.255012243986129761e-01 1.645620614290237427e-01 3.262418508529663086e-02 4.732454195618629456e-02 7.877128571271896362e-02 9.015715122222900391e-02 -1.847933977842330933e-01 -2.349785864353179932e-01 -2.005691975355148315e-01 -2.352682352066040039e-01 -1.455437839031219482e-01 -2.217236310243606567e-01 -2.758552730083465576e-01 1.717116683721542358e-01 5.032617449760437012e-01 -1.210193783044815063e-01 1.569665074348449707e-01 1.222921535372734070e-01 5.108571797609329224e-02 7.352665066719055176e-02
1.872003525495529175e-01 -2.814049422740936279e-01 -1.395223438739776611e-01 6.286399066448211670e-02 -2.440004050731658936e-01 -2.176819145679473877e-01 2.145702540874481201e-01 -1.969011574983596802e-01 2.485627084970474243e-01 8.808066695928573608e-02 2.751859370619058609e-03 1.402986645698547363e-01 -2.693553827702999115e-02 -1.766859740018844604e-02 -2.763246595859527588e-01 1.956285387277603149e-01 3.922326564788818359e-01 -1.748398989439010620e-01 -5.830763652920722961e-02 5.858045071363449097e-02 6.307215243577957153e-02 -5.131264403462409973e-02 -2.231275439262390137e-01 9.319598227739334106e-02 2.046844810247421265e-01 1.298639625310897827e-01 3.601127564907073975e-01 -1.079831421375274658e-01 3.877021744847297668e-02 5.045537278056144714e-02 -6.107231602072715759e-02 -3.886644914746284485e-02
4.573970567435026169e-03 -1.184082310646772385e-02 -1.940699964761734009e-01 -1.450042426586151123e-01 -9.574275463819503784e-02 -6.901543121784925461e-03 1.898949742317199707e-01 -8.589211106300354004e-02 1.131595522165298462e-01 1.694518029689788818e-01 9.286926127970218658e-03 -2.045457065105438232e-02 1.147088631987571716e-01 2.890858054161071777e-01 -3.242393434047698975e-01 8.522973954677581787e-02 3.920127153396606445e-01 2.326218932867050171e-01 3.722797334194183350e-02 -1.229500770568847656e-01 8.653999119997024536e-02 -1.702446639537811279e-01 -1.451678872108459473e-01 1.641878336668014526e-01 -1.295218318700790405e-01 2.358205318450927734e-01 1.578028500080108643e-01 -8.227740973234176636e-02 -1.366846263408660889e-02 3.140183165669441223e-02 3.778693675994873047e-01 2.837957143783569336e-01
-2.818510234355926514e-01 -4.963411763310432434e-02 -3.853625059127807617e-01 -2.674540579319000244e-01 1.587508320808410645e-01 -2.810496389865875244e-01 -4.819281026721000671e-02 1.380471698939800262e-02 3.282749950885772705e-01 -7.531157135963439941e-02 -1.084219105541706085e-02 5.844914168119430542e-02 -1.825645714998245239e-01 1.824918836355209351e-01 -5.484997853636741638e-02 2.826792895793914795e-01 -2.314917510375380516e-03 3.475973010063171387e-02 -6.847058422863483429e-03 -1.485234349966049194e-01 1.491218954324722290e-01 -1.680092662572860718e-01 8.016243577003479004e-02 -7.595082372426986694e-02 -1.506125777959823608e-01 2.441854029893875122e-01 2.649808824062347412e-01 9.157663583755493164e-02 1.373769789934158325e-01 -7.562204450368881226e-02 1.364216059446334839e-01 1.863995939493179321e-01
1.658037751913070679e-01 -1.745958775281906128e-01 -1.053204834461212158e-01 -2.951279878616333008e-01 4.170860350131988525e-02 -1.354535762220621109e-02 -3.906741365790367126e-02 -6.040976196527481079e-02 5.858026817440986633e-02 7.562844455242156982e-02 -7.131992280483245850e-02 6.337931752204895020e-02 2.386984080076217651e-01 -1.824725866317749023e-01 1.121944785118103027e-01 -1.493312120437622070e-01 1.219057440757751465e-01 1.526015847921371460e-01 1.379479020833969116e-01 7.867810875177383423e-02 8.492884039878845215e-02 1.151423156261444092e-01 -1.011372357606887817e-01 3.076583705842494965e-02 -3.698320090770721436e-01 3.812256157398223877e-01 3.512062430381774902e-01 3.276097774505615234e-02 -9.713978320360183716e-02 -2.631430923938751221e-01 3.245860636234283447e-01 -8.797781914472579956e-02
-1.275340467691421509e-01 1.884227693080902100e-01 -8.103076368570327759e-02 -3.815184831619262695e-01 6.952343881130218506e-02 -1.192822083830833435e-01 1.965783983469009399e-01 -1.664931029081344604e-01 2.172903716564178467e-01 -7.597867399454116821e-02 -3.050295077264308929e-02 1.323158890008926392e-01 3.692469596862792969e-01 9.168218821287155151e-02 -3.485394269227981567e-02 1.333164274692535400e-01 9.986772201955318451e-03 -1.275839507579803467e-01 -1.998599916696548462e-01 -1.361490935087203979e-01 1.768314242362976074e-01 -3.309194743633270264e-01 -7.941140234470367432e-02 2.187369465827941895e-01 -2.346311658620834351e-01 9.478189796209335327e-02 -1.268853992223739624e-01 2.390622049570083618e-01 1.518442779779434204e-01 1.011102423071861267e-01 4.827398061752319336e-02 1.812142133712768555e-01
-1.074429694563150406e-02 -1.917685568332672119e-01 -1.679836660623550415e-01 -2.746746540069580078e-01 -1.074519660323858261e-02 -2.963410317897796631e-01 7.608484476804733276e-02 -1.166196912527084351e-01 1.881965249776840210e-01 2.520101703703403473e-02 1.413323283195495605e-01 8.125311881303787231e-02 2.841417789459228516e-01 -2.222269400954246521e-02 -2.862163260579109192e-02 3.881556391716003418e-01 -3.065575659275054932e-01 3.061699972022324800e-04 -2.891074717044830322e-01 -9.027595818042755127e-02 9.239465743303298950e-02 -8.978899568319320679e-02 -9.281858056783676147e-02 -3.083376958966255188e-02 -2.143412083387374878e-01 -1.013899371027946472e-01 2.465290725231170654e-01 5.315244197845458984e-02 -2.218677103519439697e-01 -1.331355720758438110e-01 -5.989626049995422363e-02 2.335396111011505127e-01
-1.305892765522003174e-01 1.036307066679000854e-01 -8.356840908527374268e-02 -2.821550667285919189e-01 -1.813824102282524109e-02 -1.660246402025222778e-01 1.367192268371582031e-01 -2.834555506706237793e-02 4.275963008403778076e-01 2.301417440176010132e-01 6.057074666023254395e-02 1.284175962209701538e-01 9.185509383678436279e-02 -1.580732315778732300e-01 4.991960246115922928e-03 -2.349143773317337036e-01 9.113403409719467163e-02 5.482422560453414917e-02 -8.855430036783218384e-02 5.599834769964218140e-02 2.827587723731994629e-01 -1.858094185590744019e-01 -2.043523639440536499e-02 -2.234425395727157593e-02 -7.514704763889312744e-02 2.351358830928802490e-01 1.114289090037345886e-01 -2.941094636917114258e-01 -8.845605701208114624e-02 2.441656030714511871e-02 1.536548584699630737e-01 -4.050416350364685059e-01
3.230929747223854065e-02 -1.840544342994689941e-01 -3.405035734176635742e-01 -1.517624557018280029e-01 -1.050925403833389282e-01 -2.164330780506134033e-01 3.632101416587829590e-01 -3.516628146171569824e-01 2.576019614934921265e-02 -5.126589536666870117e-02 1.270164549350738525e-01 1.682518273591995239e-01 2.017494142055511475e-01 -9.944570064544677734e-02 -1.234516277909278870e-01 4.732926189899444580e-02 4.924259707331657410e-02 -2.155417501926422119e-01 9.457729756832122803e-02 1.919117942452430725e-02 -3.966552019119262695e-02 -1.821467280387878418e-02 -1.928503066301345825e-02 8.092799037694931030e-02 2.746061980724334717e-01 2.731736898422241211e-01 2.345397323369979858e-01 -8.601436018943786621e-02 1.201160028576850891e-01 -1.990101337432861328e-01 2.464421093463897705e-01 -5.093344673514366150e-02
3.422103449702262878e-02 2.801015973091125488e-02 4.354326799511909485e-02 -2.786197662353515625e-01 -1.986728459596633911e-01 -2.778090536594390869e-01 4.280922934412956238e-02 -1.292485594749450684e-01 1.273385882377624512e-01 1.069952845573425293e-01 -7.886591553688049316e-02 3.036319911479949951e-01 1.174967959523200989e-01 2.368467599153518677e-01 3.688764199614524841e-02 9.459405392408370972e-02 -1.605692803859710693e-01 -6.862210482358932495e-02 -1.784696616232395172e-02 -7.358695566654205322e-02 -6.705757230520248413e-03 -7.561244815587997437e-02 -1.242324933409690857e-01 -1.432496160268783569e-01 -2.347616292536258698e-02 4.190220832824707031e-01 1.859142482280731201e-01 -3.680534064769744873e-01 3.021907806396484375e-01 1.627149432897567749e-01 1.807243973016738892e-01 4.990613460540771484e-02
-3.210279718041419983e-02 -2.719368338584899902e-01 -4.487146809697151184e-02 -4.354167878627777100e-01 -5.474369600415229797e-02 -2.037045061588287354e-01 2.872067689895629883e-01 2.885001599788665771e-01 1.378111839294433594e-01 1.060249209403991699e-01 1.582916826009750366e-01 1.698050945997238159e-01 3.588650226593017578e-01 -1.186834424734115601e-01 3.679558401927351952e-03 -1.236816346645355225e-01 -1.396745890378952026e-01 -4.326187446713447571e-02 -1.171078830957412720e-01 -1.122864931821823120e-01 -4.492653533816337585e-02 -1.050136014819145203e-01 -3.686336278915405273e-01 1.979952119290828705e-02 -1.332609057426452637e-01 1.518111824989318848e-01 8.302820473909378052e-02 6.450371816754341125e-03 -3.739422559738159180e-02 3.568749502301216125e-02 8.808231353759765625e-02 1.603108495473861694e-01
-1.268119961023330688e-01 -6.958790123462677002e-02 2.033938840031623840e-02 -2.767627835273742676e-01 -1.112586036324501038e-01 -1.912001222372055054e-01 -8.987741917371749878e-02 4.686461016535758972e-02 2.425953000783920288e-01 1.604319661855697632e-01 -5.892262235283851624e-02 3.241707980632781982e-01 3.626578748226165771e-01 2.164012640714645386e-01 -1.812729388475418091e-01 -5.648175626993179321e-02 -3.481844067573547363e-02 -5.572143197059631348e-02 -2.321767061948776245e-01 2.129356265068054199e-01 4.340622201561927795e-02 1.404883414506912231e-01 -7.822323590517044067e-03 6.027824804186820984e-02 8.325463533401489258e-02 4.974124729633331299e-01 5.233290418982505798e-02 -1.500128507614135742e-01 3.691073972731828690e-03 -1.186894401907920837e-01 1.115853115916252136e-01 -1.670973934233188629e-02
-1.871137181296944618e-03 -6.804781407117843628e-02 -1.102476269006729126e-01 -2.793635725975036621e-01 -1.701990067958831787e-01 -1.223912611603736877e-01 -1.321213096380233765e-01 -1.258136481046676636e-01 2.120242416858673096e-01 3.763263672590255737e-02 -6.882745772600173950e-02 3.364110887050628662e-01 -1.017065867781639099e-01 -1.335236728191375732e-01 -9.880766272544860840e-02 9.032694995403289795e-02 -1.174056082963943481e-01 8.844024688005447388e-02 1.705912314355373383e-02 8.520258218050003052e-02 3.227871358394622803e-01 -1.947954446077346802e-01 6.527232937514781952e-03 -2.666936814785003662e-01 -3.128569722175598145e-01 3.154420852661132812e-01 1.073339134454727173e-01 1.206563785672187805e-01 -2.749047875404357910e-01 -1.382619887590408325e-01 1.316454857587814331e-01 -1.990422457456588745e-01
1.189996600151062012e-01 -2.103824764490127563e-01 1.481152921915054321e-01 1.837463490664958954e-02 -3.180806040763854980e-01 -1.930515766143798828e-01 6.156921386718750000e-02 -9.024565666913986206e-02 1.487828791141510010e-01 1.026717796921730042e-01 3.371698856353759766e-01 8.861754834651947021e-02 2.004536837339401245e-01 4.937770962715148926e-02 4.085944592952728271e-02 5.222781002521514893e-02 1.738264709711074829e-01 8.065437525510787964e-02 -1.689642965793609619e-01 2.119705826044082642e-01 -3.283459693193435669e-02 2.118449509143829346e-01 6.652166694402694702e-02 9.307850152254104614e-03 -1.639493405818939209e-01 3.970288932323455811e-01 4.490104615688323975e-01 -1.461123675107955933e-02 -4.498890042304992676e-02 9.316994994878768921e-02 6.119056418538093567e-02 -7.898391038179397583e-02
-6.548747420310974121e-02 4.361530393362045288e-02 -1.810391433537006378e-02 -1.769297569990158081e-01 2.192627787590026855e-01 -2.109566479921340942e-01 1.582355350255966187e-01 -7.781282067298889160e-02 3.469395637512207031e-01 6.780020147562026978e-02 7.915181666612625122e-02 3.647302091121673584e-01 1.269112378358840942e-01 -4.444821178913116455e-02 -1.266915500164031982e-01 5.108639597892761230e-02 1.597717520780861378e-03 2.547420375049114227e-02 -2.751908898353576660e-01 -2.568638026714324951e-01 3.029659688472747803e-01 -2.487121671438217163e-01 -2.086557745933532715e-01 -1.484632492065429688e-01 -2.010705918073654175e-01 2.236766554415225983e-02 1.856663584476336837e-04 -8.103922009468078613e-02 -3.353364169597625732e-01 1.607453450560569763e-02 5.323852971196174622e-02 -1.134894937276840210e-01
-1.175909042358398438e-01 -2.758991122245788574e-01 1.332975109107792377e-03 -3.465289175510406494e-01 3.798845037817955017e-02 -1.106670647859573364e-01 7.788518071174621582e-02 9.198536165058612823e-03 6.446132808923721313e-02 9.000478312373161316e-03 3.454952836036682129e-01 -1.543872058391571045e-01 2.728290855884552002e-01 1.099295318126678467e-01 1.751580685377120972e-01 4.351515322923660278e-03 -2.357506379485130310e-02 1.331359744071960449e-01 -3.088541030883789062e-01 -2.804020345211029053e-01 1.438326686620712280e-01 -2.409859150648117065e-01 -1.834152340888977051e-01 -6.795844435691833496e-02 -8.128422498703002930e-02 2.366581559181213379e-01 3.124554455280303955e-01 6.619390100240707397e-02 1.093782633543014526e-01 5.046976730227470398e-02 9.984168410301208496e-02 8.394468575716018677e-02
-1.189411655068397522e-01 -4.079456925392150879e-01 -8.818831294775009155e-03 -3.687807917594909668e-01 -2.258920073509216309e-01 -1.627423427999019623e-02 -1.618348211050033569e-01 -5.515018105506896973e-02 8.849615603685379028e-02 1.732578426599502563e-01 2.198781520128250122e-01 -8.678121864795684814e-02 2.135466039180755615e-01 9.892798960208892822e-02 -1.098561380058526993e-02 7.558779418468475342e-02 6.925488263368606567e-02 7.643225789070129395e-02 -1.957655251026153564e-01 3.208042308688163757e-02 1.913839727640151978e-01 -1.198527440428733826e-01 -2.179903388023376465e-01 -6.524860113859176636e-02 -2.055467814207077026e-01 -6.945349276065826416e-02 3.360235095024108887e-01 -2.665689885616302490e-01 3.806844353675842285e-02 2.345820814371109009e-01 2.614072896540164948e-02 8.315899968147277832e-02
1.118499971926212311e-02 -1.047363281250000000e-01 3.652828931808471680e-02 -1.569983065128326416e-01 4.228027164936065674e-02 -1.389764398336410522e-01 4.221496358513832092e-02 2.959025278687477112e-02 -4.805534705519676208e-02 -1.048574596643447876e-01 9.441322088241577148e-02 7.363051176071166992e-02 3.748332858085632324e-01 -1.191087067127227783e-01 -1.431898474693298340e-01 7.102436386048793793e-03 3.544789254665374756e-01 3.364624455571174622e-02 -1.803234368562698364e-01 2.086168974637985229e-01 3.031693696975708008e-01 -1.552499532699584961e-01 -2.450247555971145630e-01 3.650459647178649902e-02 -8.080995082855224609e-02 1.930563598871231079e-01 3.676860034465789795e-01 -1.822663992643356323e-01 -1.187620237469673157e-01 -2.262986004352569580e-01 -7.742877304553985596e-02 2.693470716476440430e-01
-1.029769107699394226e-01 -1.497122645378112793e-01 1.021236553788185120e-01 7.076277583837509155e-02 -1.026741266250610352e-01 -2.541171014308929443e-01 6.824571639299392700e-02 3.158751502633094788e-02 7.083825021982192993e-02 9.363581985235214233e-02 8.998540788888931274e-02 2.939816117286682129e-01 -2.804835094138979912e-03 1.253072172403335571e-01 -1.559784915298223495e-02 -1.720021367073059082e-01 1.796297878026962280e-01 -3.725636750459671021e-02 -1.195601224899291992e-01 2.803742587566375732e-01 1.537676006555557251e-01 8.036125451326370239e-02 3.808789327740669250e-02 7.391453534364700317e-02 -4.817058145999908447e-02 2.613051831722259521e-01 5.723143219947814941e-01 -2.407087087631225586e-01 5.499603599309921265e-02 -1.546350419521331787e-01 7.483441382646560669e-02 -2.544191479682922363e-01
-2.450069338083267212e-01 -1.435531973838806152e-01 -1.173667907714843750e-01 -2.242115288972854614e-01 -3.755214512348175049e-01 -1.611184477806091309e-01 -3.662895783782005310e-02 -8.347711712121963501e-02 2.364620119333267212e-01 5.189595371484756470e-02 -7.832314074039459229e-02 -5.684056505560874939e-02 1.436497271060943604e-01 1.371979713439941406e-01 1.847681105136871338e-01 -1.890787333250045776e-01 2.133109569549560547e-01 2.793517895042896271e-02 -2.890519201755523682e-01 -1.187836825847625732e-01 -9.740384668111801147e-02 -1.055470332503318787e-01 7.418982218950986862e-03 -2.389316707849502563e-01 -3.215352892875671387e-01 1.495925486087799072e-01 1.825893372297286987e-01 -1.482852082699537277e-02 1.240592747926712036e-01 -2.250167429447174072e-01 -1.059904135763645172e-02 2.356704026460647583e-01
-1.795238852500915527e-01 2.251617163419723511e-01 -3.030508989468216896e-03 -2.693700492382049561e-01 -2.926381826400756836e-01 -9.150898456573486328e-02 1.600217223167419434e-01 -1.670240014791488647e-01 3.109804689884185791e-01 -4.520557820796966553e-02 -8.548413217067718506e-02 -2.511359564960002899e-02 1.924017518758773804e-01 1.500959247350692749e-01 -1.579456478357315063e-01 2.899189665913581848e-02 9.100181609392166138e-02 -2.518924698233604431e-02 2.856292761862277985e-02 -1.819766908884048462e-01 1.741677969694137573e-01 7.678040117025375366e-02 1.653726398944854736e-01 2.947727404534816742e-02 1.576308161020278931e-01 3.762935996055603027e-01 3.832203745841979980e-01 -2.633665800094604492e-01 -2.823706530034542084e-02 -6.728284806013107300e-02 8.633233606815338135e-02 4.720494896173477173e-02
1.275469958782196045e-01 -2.346415445208549500e-02 -1.577783674001693726e-01 -3.833456039428710938e-01 -3.499368578195571899e-02 -6.608746200799942017e-02 1.944546848535537720e-01 -3.409411907196044922e-01 1.874920129776000977e-01 -1.078665181994438171e-01 1.227541044354438782e-01 2.185621559619903564e-01 -2.719769068062305450e-02 -2.357885986566543579e-02 1.150795351713895798e-02 2.846533954143524170e-01 1.958086788654327393e-01 -1.659377515316009521e-01 -1.061041429638862610e-01 1.848439872264862061e-01 1.523139178752899170e-01 -2.681886963546276093e-02 -8.096893876791000366e-02 -2.352865189313888550e-01 1.071380004286766052e-01 1.652499139308929443e-01 1.070907264947891235e-01 -3.490607440471649170e-01 -3.451471775770187378e-02 1.144363135099411011e-01 2.480014860630035400e-01 -1.207478418946266174e-01
-1.418683119118213654e-02 1.976543851196765900e-02 5.835100263357162476e-02 -1.106294170022010803e-01 -5.978918075561523438e-02 -2.706448137760162354e-01 2.528397440910339355e-01 -7.767989486455917358e-02 3.617256879806518555e-01 -1.320115476846694946e-01 5.731664970517158508e-02 3.710419833660125732e-01 1.672418713569641113e-01 -1.323060542345046997e-01 7.205823902040719986e-03 2.140026539564132690e-01 2.215792089700698853e-01 1.345346421003341675e-01 -6.338961422443389893e-03 1.933281719684600830e-01 2.700848579406738281e-01 -1.956837028264999390e-01 -7.327716797590255737e-02 -2.365010380744934082e-01 -6.631403416395187378e-02 3.133884370326995850e-01 1.147210672497749329e-01 7.972263544797897339e-02 -3.519352152943611145e-02 2.296288758516311646e-01 -5.319708585739135742e-02 -1.865000464022159576e-02
-2.034211903810501099e-01 -8.675461262464523315e-02 -9.976477175951004028e-02 -3.328825235366821289e-01 -1.376268565654754639e-01 -1.702124029397964478e-01 -1.107581425458192825e-02 -2.228954434394836426e-01 5.243898183107376099e-02 2.413028180599212646e-01 4.245418906211853027e-01 -6.870913505554199219e-02 1.810551583766937256e-01 7.968113571405410767e-02 -2.138387709856033325e-01 5.044653266668319702e-02 1.249092146754264832e-01 -6.423635035753250122e-02 -1.588668227195739746e-01 -1.143762320280075073e-01 -1.725529581308364868e-01 -2.050714641809463501e-01 -5.591601878404617310e-02 -1.347470283508300781e-01 -6.391563266515731812e-02 2.960333228111267090e-01 1.230721026659011841e-01 2.753393054008483887e-01 -2.509059384465217590e-02 -2.301120311021804810e-01 -4.444643855094909668e-02 9.939072281122207642e-02
1.954349130392074585e-01 -1.930742412805557251e-01 -1.654214859008789062e-01 -2.913538925349712372e-02 -4.027373492717742920e-01 -1.052067279815673828e-01 1.138152927160263062e-01 1.172945369035005569e-02 7.727134227752685547e-02 1.120643019676208496e-01 1.215358227491378784e-01 1.493099778890609741e-01 4.010686278343200684e-01 6.838943809270858765e-02 8.021228946745395660e-03 -1.185374557971954346e-01 2.621295452117919922e-01 -1.168505102396011353e-01 -1.727426201105117798e-01 2.027306258678436279e-01 -8.467528969049453735e-03 8.179798722267150879e-02 -1.310208439826965332e-01 5.118585750460624695e-02 -1.033396720886230469e-01 7.944690436124801636e-02 4.066404998302459717e-01 -2.070398628711700439e-01 -2.004402577877044678e-01 -1.084179207682609558e-01 1.314399093389511108e-01 -2.097523957490921021e-02
-3.880576416850090027e-02 -3.921942412853240967e-02 -2.932694256305694580e-01 -1.135961636900901794e-01 -8.674911409616470337e-02 -6.951508671045303345e-02 1.343577206134796143e-01 -2.292980253696441650e-01 1.079001724720001221e-01 2.366998046636581421e-01 2.910402789711952209e-02 1.873376220464706421e-01 2.392963506281375885e-02 -1.664062887430191040e-01 -1.374296993017196655e-01 9.926071017980575562e-02 4.360395669937133789e-02 -1.947930008172988892e-01 -2.152571380138397217e-01 7.286927197128534317e-03 -4.163442924618721008e-02 2.620616257190704346e-01 -7.819771766662597656e-02 -3.745480477809906006e-01 -1.698241531848907471e-01 2.079377770423889160e-01 1.932241469621658325e-01 -3.011614084243774414e-01 -3.438132405281066895e-01 6.203977391123771667e-03 9.340652078390121460e-02 1.559308320283889771e-01
4.896475002169609070e-02 -8.500517159700393677e-02 -1.083923280239105225e-01 -2.207257598638534546e-01 -9.090122580528259277e-02 -9.663378447294235229e-02 2.037216275930404663e-01 6.034107133746147156e-02 2.961251437664031982e-01 2.094719111919403076e-01 4.288804531097412109e-01 1.762022376060485840e-01 3.922500833868980408e-02 -2.392086982727050781e-01 2.285962179303169250e-02 -1.731196492910385132e-01 -9.008719027042388916e-02 -3.082999289035797119e-01 8.486960083246231079e-03 -3.013005852699279785e-02 1.176639273762702942e-01 1.054692268371582031e-01 -1.365293115377426147e-01 -3.516343533992767334e-01 -6.248572468757629395e-02 1.149530783295631409e-01 2.812946438789367676e-01 -6.228204071521759033e-02 7.684085518121719360e-02 2.038578838109970093e-01 5.148600786924362183e-02 9.858388453722000122e-02
6.319671869277954102e-02 -2.773166634142398834e-04 -7.016250491142272949e-02 -2.700374424457550049e-01 -2.609805762767791748e-01 -2.602829933166503906e-01 2.016237378120422363e-01 -9.706798195838928223e-02 6.002682447433471680e-02 1.880441457033157349e-01 1.019750982522964478e-01 1.457476019859313965e-01 2.057133466005325317e-01 -6.400903314352035522e-02 7.371826469898223877e-02 3.769865259528160095e-02 1.099893823266029358e-01 2.887672185897827148e-01 6.213757768273353577e-02 -4.452205821871757507e-02 2.857525050640106201e-01 -2.817678153514862061e-01 6.061577796936035156e-02 -1.412634849548339844e-01 1.047714799642562866e-01 2.315649390220642090e-01 6.191924959421157837e-02 -4.015876054763793945e-01 1.347508579492568970e-01 9.895337373018264771e-02 1.053567379713058472e-01 2.315047234296798706e-01
2.118787728250026703e-02 -3.654373437166213989e-02 -9.747900068759918213e-02 -2.091193348169326782e-01 -8.684589713811874390e-02 -1.073731854557991028e-01 1.847798824310302734e-01 -1.478941440582275391e-01 7.486077398061752319e-02 6.021954119205474854e-02 3.998457789421081543e-01 1.623445749282836914e-01 3.335378691554069519e-02 2.653518915176391602e-01 -6.843729317188262939e-02 1.939442604780197144e-01 -2.878584563732147217e-01 1.154110655188560486e-01 4.979667067527770996e-02 -2.085029780864715576e-01 3.108100295066833496e-01 -2.024257183074951172e-01 -7.839005440473556519e-02 -2.644426934421062469e-02 -3.147033154964447021e-01 2.253037989139556885e-01 1.394537389278411865e-01 -1.328387856483459473e-01 -7.058615982532501221e-02 5.800950527191162109e-02 8.290203660726547241e-02 2.682118415832519531e-01
1.414413750171661377e-01 7.690384984016418457e-02 -5.247699841856956482e-02 6.355243921279907227e-02 1.029191389679908752e-01 -3.898932039737701416e-01 2.416598983108997345e-02 7.008057087659835815e-02 -9.705715626478195190e-02 5.945822224020957947e-02 1.745242178440093994e-01 9.126761555671691895e-02 2.313048839569091797e-01 -1.987043023109436035e-02 8.217800408601760864e-02 -1.090181022882461548e-01 9.419078379869461060e-02 1.426516920328140259e-01 -3.608696162700653076e-02 -1.941150426864624023e-01 1.298089027404785156e-01 -1.876345276832580566e-01 -8.775689639151096344e-03 -2.248809635639190674e-01 -2.582532167434692383e-01 3.710270822048187256e-01 1.183955669403076172e-01 -4.796712994575500488e-01 -1.791943609714508057e-01 6.942646205425262451e-02 4.756604135036468506e-02 1.278406530618667603e-01
-1.388116180896759033e-01 -1.813173741102218628e-01 -1.037221178412437439e-01 -9.658930450677871704e-02 -3.116290569305419922e-01 -5.389175191521644592e-02 4.998502507805824280e-02 -8.700326830148696899e-02 2.381298691034317017e-01 6.175773590803146362e-02 -3.954229131340980530e-02 2.304845154285430908e-01 9.721637517213821411e-02 2.371931225061416626e-01 6.947246380150318146e-03 -1.968769729137420654e-02 -1.233946159482002258e-01 3.260363936424255371e-01 -9.671988338232040405e-02 1.764901727437973022e-01 8.704355359077453613e-02 -2.459179461002349854e-01 3.266032040119171143e-01 -1.828728318214416504e-01 -2.613293938338756561e-02 2.069877535104751587e-01 3.177524209022521973e-01 1.193735748529434204e-01 -5.717818625271320343e-03 -2.252465635538101196e-01 1.866309642791748047e-01 1.476193517446517944e-01
1.993164978921413422e-02 -2.420985698699951172e-02 -4.687186330556869507e-02 -3.688246905803680420e-01 8.121644705533981323e-02 7.867759466171264648e-02 2.600488960742950439e-01 -4.932952523231506348e-01 2.939827740192413330e-01 5.587470158934593201e-02 -1.081156879663467407e-01 7.959513366222381592e-02 2.080231010913848877e-01 1.219629868865013123e-01 1.728553771972656250e-01 3.185071051120758057e-02 2.183509021997451782e-01 -5.523042008280754089e-02 9.584206342697143555e-02 1.166453808546066284e-01 -1.466299965977668762e-02 -2.749529853463172913e-02 -2.755987644195556641e-01 -1.245593503117561340e-01 -6.677154451608657837e-02 1.211616396903991699e-01 2.306696325540542603e-01 1.100869551301002502e-01 -2.068951725959777832e-01 -8.758172392845153809e-02 1.724017038941383362e-02 -1.980457305908203125e-01
2.119438052177429199e-01 -2.446570396423339844e-01 -1.769466102123260498e-01 -2.002107352018356323e-01 -2.198208719491958618e-01 -7.449345290660858154e-02 3.954721987247467041e-02 -2.105389907956123352e-02 1.989689469337463379e-02 7.453508675098419189e-02 9.447347372770309448e-02 1.576076894998550415e-01 3.492604568600654602e-02 8.894426375627517700e-02 4.630427807569503784e-02 1.280274540185928345e-01 1.126281768083572388e-01 2.644000053405761719e-01 -6.718390434980392456e-02 2.302805781364440918e-01 -1.300386935472488403e-01 -1.405612286180257797e-02 -1.210736855864524841e-01 -1.169580444693565369e-01 4.651280492544174194e-02 2.527528107166290283e-01 5.343664288520812988e-01 -1.110974475741386414e-01 8.232934027910232544e-02 1.738279610872268677e-01 2.079393714666366577e-01 -2.661128938198089600e-01
8.291558176279067993e-02 3.992690518498420715e-02 -4.590210691094398499e-02 1.044645812362432480e-02 -1.258729547262191772e-01 -2.453762441873550415e-01 4.457889124751091003e-03 -3.457192704081535339e-02 1.099016591906547546e-01 2.252374887466430664e-01 -1.045977771282196045e-01 1.593720018863677979e-01 2.924301326274871826e-01 7.420987635850906372e-02 -7.455871999263763428e-02 2.765574306249618530e-02 -1.003410145640373230e-01 4.388096556067466736e-02 -8.498708903789520264e-02 -2.100532203912734985e-01 1.158089190721511841e-01 -1.719675362110137939e-01 2.850769162178039551e-01 -2.969026332721114159e-03 -3.101052641868591309e-01 4.168465137481689453e-01 1.785231828689575195e-01 -2.692137956619262695e-01 -1.367944572120904922e-02 -1.174313798546791077e-01 -3.580655455589294434e-01 1.071777269244194031e-01
1.176711097359657288e-01 2.011806964874267578e-01 -1.347776502370834351e-01 -2.992819249629974365e-01 -1.007145345211029053e-01 -3.202565908432006836e-01 -1.092727645300328732e-03 -3.063675463199615479e-01 8.237547427415847778e-02 2.088142037391662598e-01 -9.269983321428298950e-02 1.899913549423217773e-01 1.781351268291473389e-01 7.238845527172088623e-02 2.843842096626758575e-02 1.869715051725506783e-03 -1.896938122808933258e-02 -5.926860496401786804e-03 -9.364636987447738647e-02 -2.000444531440734863e-01 1.381454057991504669e-02 -1.182901337742805481e-01 -2.143427431583404541e-01 -2.441839724779129028e-01 1.073703765869140625e-01 4.492455124855041504e-01 1.226028650999069214e-01 -2.898429632186889648e-01 1.215307638049125671e-01 -2.437068894505500793e-02 3.816779702901840210e-02 -1.914806291460990906e-02
-1.236461848020553589e-02 -1.739834547042846680e-01 6.772737205028533936e-02 -2.682135403156280518e-01 -9.952821582555770874e-02 -2.963696420192718506e-01 8.554041269235312939e-04 -4.572154209017753601e-02 1.117402687668800354e-01 1.737990975379943848e-01 -1.488704219809733331e-05 1.136494278907775879e-01 3.553583323955535889e-01 -2.823752909898757935e-02 -1.603643149137496948e-01 -1.716627627611160278e-01 1.311499625444412231e-01 1.624232232570648193e-01 -1.114431023597717285e-01 2.019779533147811890e-01 9.696877002716064453e-02 1.910349726676940918e-01 -1.601324230432510376e-01 -1.224980782717466354e-02 -2.823345959186553955e-01 3.963736891746520996e-01 -1.624903976917266846e-01 -1.741946786642074585e-01 -2.171861194074153900e-02 -6.032218784093856812e-02 2.176025211811065674e-01 -2.045248001813888550e-01
1.902810484170913696e-02 -1.308370977640151978e-01 -1.094887107610702515e-01 -2.838600277900695801e-01 -1.024658381938934326e-01 -3.419621586799621582e-01 2.209659516811370850e-01 4.775874689221382141e-02 1.572903990745544434e-01 9.950754046440124512e-02 -2.176058106124401093e-02 1.261561661958694458e-01 1.330853402614593506e-01 -1.846459694206714630e-02 -1.042779609560966492e-01 2.881567925214767456e-02 7.373698055744171143e-02 1.760081052780151367e-01 -2.038457393646240234e-01 1.327247321605682373e-01 -2.282339483499526978e-01 2.965791337192058563e-02 -6.162863969802856445e-01 8.874956518411636353e-02 2.035075565800070763e-03 8.160785585641860962e-02 2.174454629421234131e-01 -1.117856726050376892e-01 -2.271781442686915398e-03 1.563327969051897526e-03 6.920585781335830688e-02 1.521284878253936768e-01
-2.496741525828838348e-02 -3.423925340175628662e-01 -2.869473993778228760e-01 -1.265810132026672363e-01 1.198637038469314575e-01 -2.647542357444763184e-01 3.158605098724365234e-01 -1.680573076009750366e-01 8.858367055654525757e-02 1.234755516052246094e-01 1.046907603740692139e-01 1.786107420921325684e-01 2.072436958551406860e-01 9.866003692150115967e-02 8.221008628606796265e-02 -6.737822294235229492e-02 2.409314960241317749e-01 2.529380656778812408e-02 -1.554097631014883518e-03 7.971568405628204346e-02 1.521311253309249878e-01 5.874009802937507629e-02 2.306944876909255981e-02 1.919114291667938232e-01 2.196781337261199951e-01 2.101945132017135620e-01 1.734571009874343872e-01 1.268948316574096680e-01 2.584303617477416992e-01 1.122617796063423157e-01 2.691759765148162842e-01 -1.479738801717758179e-01
-1.859105192124843597e-02 -2.986272051930427551e-02 -2.916848957538604736e-01 9.666407108306884766e-02 1.652458459138870239e-01 -1.856720149517059326e-01 8.416613191366195679e-02 -1.372013390064239502e-01 3.954069316387176514e-02 8.446738868951797485e-02 6.871247291564941406e-02 3.121522627770900726e-02 1.059496626257896423e-01 2.136299014091491699e-01 -2.379061728715896606e-01 1.357266493141651154e-02 5.411162227392196655e-02 1.234602481126785278e-01 3.455017134547233582e-02 1.524981707334518433e-01 3.766719400882720947e-01 -2.591463550925254822e-02 -1.980864852666854858e-01 -2.688359022140502930e-01 -5.824830010533332825e-02 4.139584600925445557e-01 2.275709360837936401e-01 9.323834627866744995e-02 1.102809756994247437e-01 -7.900913804769515991e-02 2.049088180065155029e-01 3.103173375129699707e-01
1.552407629787921906e-02 -2.132899314165115356e-01 -2.050532400608062744e-02 -1.462806612253189087e-01 -6.151280179619789124e-02 -2.726399302482604980e-01 5.987622309476137161e-03 -2.510862350463867188e-01 2.706408202648162842e-01 -5.570605862885713577e-03 -1.608142852783203125e-01 1.762719303369522095e-01 1.178378611803054810e-02 -9.026539325714111328e-02 -2.728302180767059326e-01 -1.162132769823074341e-01 1.991714239120483398e-01 2.081203907728195190e-01 -5.480633676052093506e-02 -1.600634679198265076e-02 1.299183517694473267e-01 -1.078981608152389526e-01 -8.534722030162811279e-02 -1.716497540473937988e-01 2.305112928152084351e-01 1.713440418243408203e-01 2.916597127914428711e-01 -1.859520375728607178e-01 -3.063770234584808350e-01 2.317792028188705444e-01 1.059753522276878357e-01 -2.287867665290832520e-01
7.258901745080947876e-02 5.571520701050758362e-02 -1.705950051546096802e-01 -4.346956908702850342e-01 -6.770782172679901123e-02 -1.401901617646217346e-02 1.375229954719543457e-01 -1.432740874588489532e-02 1.993097960948944092e-01 4.001315534114837646e-01 1.761382520198822021e-01 2.124037146568298340e-01 4.996443167328834534e-02 -1.731767952442169189e-01 2.937943488359451294e-02 -1.127777919173240662e-01 1.711289137601852417e-01 -3.127895295619964600e-01 -2.830876223742961884e-02 -1.777804344892501831e-01 2.087291628122329712e-01 -8.648401498794555664e-02 -1.168418824672698975e-01 3.713659569621086121e-02 -2.205617725849151611e-01 2.060393691062927246e-01 8.712143450975418091e-02 1.272555440664291382e-01 -2.461388707160949707e-01 -1.517439931631088257e-01 -5.845956131815910339e-02 -1.032169628888368607e-02
2.448094636201858521e-01 6.078152731060981750e-02 5.505288019776344299e-03 -2.958669960498809814e-01 1.995238959789276123e-01 -1.673979610204696655e-01 -6.046448275446891785e-02 -2.979768812656402588e-01 1.585107743740081787e-01 1.223153173923492432e-01 -7.500118017196655273e-02 2.553461492061614990e-01 2.778699398040771484e-01 -3.604616597294807434e-02 -4.865219071507453918e-02 6.682205945253372192e-02 -1.246766522526741028e-01 -1.648522317409515381e-01 -1.519543975591659546e-01 -2.910909354686737061e-01 8.680825680494308472e-02 -3.684552386403083801e-02 -6.300961971282958984e-02 3.524098917841911316e-02 1.861771009862422943e-02 4.001367986202239990e-01 2.638011574745178223e-01 -1.173542141914367676e-01 1.790407299995422363e-02 -2.487631738185882568e-01 1.421484053134918213e-01 -3.731573373079299927e-02
-2.803101576864719391e-02 -1.195910125970840454e-01 -1.713826805353164673e-01 -2.299728095531463623e-01 -4.039335250854492188e-02 -2.592516839504241943e-01 -1.346699148416519165e-01 1.073358673602342606e-02 -1.465454697608947754e-01 3.583011776208877563e-02 -1.140074729919433594e-01 1.475061178207397461e-01 3.813529610633850098e-01 1.506420224905014038e-01 -2.828079089522361755e-02 5.300906673073768616e-02 5.526280403137207031e-02 9.091588854789733887e-02 -1.037547886371612549e-01 -1.051370427012443542e-01 2.650140821933746338e-01 -4.970169067382812500e-02 2.303026169538497925e-01 3.233728697523474693e-03 -8.020963519811630249e-02 4.529038369655609131e-01 2.161379344761371613e-02 -3.271195590496063232e-01 -8.042497187852859497e-02 -1.333877444267272949e-01 -2.365330010652542114e-01 1.678728014230728149e-01
3.009467571973800659e-02 -1.371949613094329834e-01 -1.381754595786333084e-02 -2.966260612010955811e-01 -8.627506345510482788e-02 -1.289078444242477417e-01 4.112110286951065063e-02 -2.280735969543457031e-01 1.496547311544418335e-01 2.371623516082763672e-01 -2.113793641328811646e-01 3.037635385990142822e-01 2.246632874011993408e-01 -1.399906277656555176e-01 -1.878849864006042480e-01 3.974089026451110840e-02 -1.380175054073333740e-01 -3.191165626049041748e-02 7.649966329336166382e-02 -1.876517087221145630e-01 6.651119887828826904e-02 -1.421333253383636475e-01 -3.083206117153167725e-01 -9.592472761869430542e-02 -4.565753787755966187e-02 4.793977439403533936e-01 -2.502100728452205658e-02 -1.821426749229431152e-01 1.298587471246719360e-01 8.022697269916534424e-02 7.822861522436141968e-02 -8.141404390335083008e-02
-1.786227822303771973e-01 -2.705177664756774902e-01 1.370719373226165771e-01 -1.843138188123703003e-01 4.828472062945365906e-02 -3.862302005290985107e-02 5.597739294171333313e-02 2.049419134855270386e-01 1.171241253614425659e-01 2.775538861751556396e-01 1.272488087415695190e-01 2.012968361377716064e-01 3.297442495822906494e-01 -1.826799362897872925e-01 2.871428132057189941e-01 5.870661139488220215e-02 6.182953342795372009e-02 -8.310489356517791748e-02 -1.371239572763442993e-01 -1.155112087726593018e-01 -2.822764515876770020e-01 -8.847872912883758545e-02 -3.280149772763252258e-02 -1.130282282829284668e-01 -3.067012131214141846e-02 2.567751109600067139e-01 2.741674780845642090e-01 -1.065278127789497375e-01 -1.441177129745483398e-01 -1.047081947326660156e-01 2.693188190460205078e-01 1.258445531129837036e-01
1.576799601316452026e-01 -2.027984410524368286e-01 -8.161418139934539795e-02 -4.134097099304199219e-01 9.992907941341400146e-02 -1.545716822147369385e-01 -6.849205493927001953e-02 -5.793552100658416748e-02 4.494777321815490723e-02 1.342468559741973877e-01 2.367825210094451904e-01 -1.064077764749526978e-02 3.498671054840087891e-01 5.516528338193893433e-02 7.604616880416870117e-02 1.502965241670608521e-01 -8.028798550367355347e-02 2.568310871720314026e-02 -1.840267479419708252e-01 -1.896268129348754883e-01 7.323790341615676880e-02 -3.175858557224273682e-01 -7.193864136934280396e-02 -9.115423262119293213e-02 -2.955022454261779785e-01 1.505136191844940186e-01 2.912744283676147461e-01 1.442596167325973511e-01 -1.445028036832809448e-01 -7.191903144121170044e-02 -1.314281206578016281e-02 2.144270241260528564e-01
-9.326618909835815430e-02 -3.095597214996814728e-02 -7.258532941341400146e-02 -2.312260270118713379e-01 1.620967090129852295e-01 2.470684647560119629e-01 1.108061056584119797e-02 -6.642597913742065430e-02 3.258370161056518555e-01 2.096031457185745239e-01 3.787913620471954346e-01 -7.206949591636657715e-02 1.901485323905944824e-01 2.908653318881988525e-01 -2.410864084959030151e-01 8.011488243937492371e-03 2.473659627139568329e-02 4.843665286898612976e-03 -7.145383208990097046e-02 -3.831785172224044800e-02 4.023781418800354004e-02 -2.383206188678741455e-01 -7.771713286638259888e-02 -1.506811231374740601e-01 -6.616225838661193848e-02 3.125619888305664062e-01 2.482166290283203125e-01 1.055631265044212341e-01 -1.004060506820678711e-01 -1.509753912687301636e-01 -8.619018644094467163e-02 -2.291909158229827881e-01
6.733052432537078857e-02 -3.057769834995269775e-01 9.245613962411880493e-02 -1.940001994371414185e-01 -8.471831679344177246e-02 -2.066182345151901245e-01 1.183676347136497498e-01 -4.258166253566741943e-02 8.144240081310272217e-02 8.436905220150947571e-03 4.171890914440155029e-01 -4.390059411525726318e-02 4.319696426391601562e-01 8.197639253921806812e-04 2.455179989337921143e-01 2.372243627905845642e-02 -8.110252022743225098e-02 5.313032120466232300e-02 -8.814056217670440674e-02 -2.639383673667907715e-01 8.240607380867004395e-02 -1.158288940787315369e-01 2.825576812028884888e-02 -1.255014538764953613e-01 -1.826343126595020294e-02 2.549754381179809570e-01 3.218122124671936035e-01 1.615008711814880371e-01 -1.707195863127708435e-02 -1.648401618003845215e-01 -2.507221139967441559e-02 -1.153228208422660828e-01
-1.366929113864898682e-01 -4.083236455917358398e-01 -1.575518250465393066e-01 -3.357178345322608948e-02 -1.014761328697204590e-01 -2.845919132232666016e-01 2.081126123666763306e-01 1.217110604047775269e-01 2.601633965969085693e-01 1.077235955744981766e-02 3.052009642124176025e-01 -6.801493465900421143e-02 -1.064841896295547485e-01 1.682996153831481934e-01 2.998637035489082336e-02 -8.208367228507995605e-02 3.490203619003295898e-02 -1.932248473167419434e-01 -3.086830973625183105e-01 -2.753004729747772217e-01 -7.351269479840993881e-03 -6.622136384248733521e-02 -1.203401610255241394e-01 7.970014214515686035e-02 -1.541663259267807007e-01 2.099536508321762085e-01 1.010581925511360168e-01 -1.543150842189788818e-01 8.673500269651412964e-02 -2.152670025825500488e-01 1.783652007579803467e-01 6.240223348140716553e-02
-3.663539141416549683e-02 -3.232060074806213379e-01 1.026702970266342163e-01 -3.179968893527984619e-01 5.217345431447029114e-02 -1.738196313381195068e-01 2.348610162734985352e-01 4.561407119035720825e-02 1.253231614828109741e-01 1.748643666505813599e-01 2.612451612949371338e-01 8.071307092905044556e-02 1.132299154996871948e-01 1.717302501201629639e-01 8.639095723628997803e-02 1.104393377900123596e-01 -2.255600243806838989e-01 2.207200229167938232e-01 -5.285092443227767944e-02 -2.082184851169586182e-01 -3.406739979982376099e-02 -2.481871843338012695e-01 -2.237101644277572632e-01 1.100557483732700348e-02 -9.703281521797180176e-02 2.431637346744537354e-01 3.587985038757324219e-01 1.658416092395782471e-01 -5.575102195143699646e-02 -1.534388959407806396e-02 -1.325644850730895996e-01 -7.049147039651870728e-02
2.024383051320910454e-03 -2.565177381038665771e-01 -1.646534353494644165e-02 -2.110726535320281982e-01 1.047540307044982910e-01 -2.403049916028976440e-01 2.005260623991489410e-02 -1.318474113941192627e-01 2.780608236789703369e-01 -4.527861252427101135e-03 3.788684904575347900e-01 3.544275462627410889e-02 2.857497036457061768e-01 9.164624661207199097e-02 2.494501620531082153e-01 7.733959704637527466e-02 -9.518663585186004639e-02 8.541826903820037842e-02 -1.426223516464233398e-01 -1.714933067560195923e-01 -1.153776496648788452e-01 -2.217782437801361084e-01 -2.375697195529937744e-01 -1.190793327987194061e-02 -2.928505837917327881e-02 1.192019581794738770e-01 4.099707603454589844e-01 1.666051745414733887e-01 3.720650076866149902e-02 -1.097196787595748901e-01 5.907848104834556580e-02 -9.732360392808914185e-02
1.254867464303970337e-01 -2.687703371047973633e-01 -4.774975031614303589e-02 -2.525422275066375732e-01 -3.748354688286781311e-02 -7.295028120279312134e-02 7.944166660308837891e-02 -2.674748897552490234e-01 -5.790636688470840454e-02 -7.553479168564081192e-03 -2.512761205434799194e-02 1.040700823068618774e-01 1.296541690826416016e-01 -3.251239657402038574e-01 -1.624623239040374756e-01 4.593791440129280090e-02 1.884593442082405090e-02 -1.384153869003057480e-02 1.647134572267532349e-01 -6.680699437856674194e-02 2.851106822490692139e-01 -1.220018193125724792e-01 4.970631748437881470e-02 1.025402769446372986e-01 -3.541986346244812012e-01 2.739729583263397217e-01 1.804310232400894165e-01 -1.005875021219253540e-01 -2.988787591457366943e-01 -7.563094794750213623e-02 2.960233390331268311e-01 -1.682779043912887573e-01
-9.954456239938735962e-02 -1.464221179485321045e-01 9.196778386831283569e-02 -1.603099554777145386e-01 -8.158814162015914917e-02 -2.357950508594512939e-01 2.990834787487983704e-02 3.738441318273544312e-02 1.593653410673141479e-01 -1.351151913404464722e-01 2.695775330066680908e-01 -9.478858113288879395e-02 3.649462461471557617e-01 2.321251481771469116e-01 6.719758361577987671e-02 -1.621727496385574341e-01 -1.468710899353027344e-01 5.643958598375320435e-02 -2.713314890861511230e-01 -2.054973244667053223e-01 1.594743877649307251e-01 -3.038393855094909668e-01 -2.471966743469238281e-01 -2.295830100774765015e-01 1.091893091797828674e-01 2.590744793415069580e-01 2.226167470216751099e-01 -1.180244516581296921e-02 -1.026151999831199646e-01 -7.944093644618988037e-02 -9.286402165889739990e-02 -1.941484957933425903e-02
7.927520573139190674e-02 -1.998007446527481079e-01 -1.775680184364318848e-01 -1.408251523971557617e-01 1.141388192772865295e-01 -3.281341791152954102e-01 3.632668852806091309e-01 -1.714218705892562866e-01 2.293659895658493042e-01 5.378718674182891846e-02 1.010329648852348328e-01 2.248068712651729584e-02 1.388359516859054565e-01 -1.129802614450454712e-01 -1.592351943254470825e-01 -3.308744132518768311e-01 1.060978099703788757e-01 -1.826696246862411499e-01 1.554576866328716278e-02 -6.517874449491500854e-02 9.518168866634368896e-02 1.615251451730728149e-01 1.537133753299713135e-01 -9.211747348308563232e-02 -1.238038465380668640e-01 -1.108089127228595316e-04 3.145960271358489990e-01 1.071120519191026688e-02 -3.700372278690338135e-01 4.896652325987815857e-02 1.199262440204620361e-01 5.289352685213088989e-02
1.872232928872108459e-02 -7.992193847894668579e-02 3.777845203876495361e-02 -1.313005201518535614e-02 -4.532808437943458557e-02 -1.879469007253646851e-01 1.257891803979873657e-01 -8.378711342811584473e-02 2.959190309047698975e-01 -7.015365408733487129e-04 -2.610812662169337273e-03 2.720384001731872559e-01 5.225921422243118286e-02 -1.149439439177513123e-01 -2.448634803295135498e-01 -9.231051802635192871e-02 3.594850897789001465e-01 2.438906580209732056e-01 -1.808967739343643188e-01 -4.623882099986076355e-02 2.246337980031967163e-01 -1.789792925119400024e-01 -1.204369887709617615e-01 -1.933342814445495605e-01 -1.168870776891708374e-01 2.735445201396942139e-01 2.305782884359359741e-01 1.710659451782703400e-02 2.554709017276763916e-01 1.980743557214736938e-01 -1.883071213960647583e-01 -2.134949713945388794e-01
1.215466335415840149e-01 -2.035286128520965576e-01 -1.401504278182983398e-01 -3.603162765502929688e-01 -4.391879439353942871e-01 3.157271072268486023e-02 1.885938341729342937e-03 -1.102235987782478333e-01 -6.733742356300354004e-02 5.581519380211830139e-02 8.543740957975387573e-02 1.714988499879837036e-01 1.513127088546752930e-01 2.392981946468353271e-02 5.083378404378890991e-02 1.573763415217399597e-02 -5.352522432804107666e-02 4.251973628997802734e-01 -6.127556785941123962e-02 7.299371808767318726e-02 6.357976794242858887e-02 1.968855224549770355e-02 -4.709815606474876404e-02 -1.371361762285232544e-01 -1.612597256898880005e-01 1.711932420730590820e-01 4.159460961818695068e-01 -9.619554877281188965e-02 6.324554234743118286e-02 -6.663919985294342041e-02 1.240552365779876709e-01 -1.950224936008453369e-01
-2.021863609552383423e-01 -1.679912060499191284e-01 -4.083368182182312012e-02 -1.766560375690460205e-01 1.726230047643184662e-02 1.366550922393798828e-01 -7.491953670978546143e-03 -8.948172628879547119e-02 1.805514693260192871e-01 -1.684258282184600830e-01 3.600476086139678955e-01 1.510796137154102325e-02 1.187834888696670532e-01 2.161084413528442383e-01 -2.417414784431457520e-01 -1.517928987741470337e-01 4.130072891712188721e-02 -1.019845008850097656e-01 -8.720152080059051514e-02 -1.945326477289199829e-01 1.071493998169898987e-01 -2.231030166149139404e-01 -3.065497279167175293e-01 -7.555630803108215332e-02 1.093399450182914734e-01 3.863958418369293213e-01 3.058975338935852051e-01 -8.246850967407226562e-02 1.835380196571350098e-01 -1.009317860007286072e-01 -9.329555183649063110e-02 -7.189032435417175293e-02
-1.770832836627960205e-01 -1.866608858108520508e-01 1.204526871442794800e-01 -1.595174968242645264e-01 4.855303466320037842e-02 -3.920358419418334961e-01 -2.729017846286296844e-02 -4.978090152144432068e-02 4.068277478218078613e-01 2.061204910278320312e-01 4.110675677657127380e-02 2.413817644119262695e-01 -4.833001270890235901e-02 -3.167728483676910400e-01 -1.338909715414047241e-01 1.374332010746002197e-01 6.382519751787185669e-02 4.789264500141143799e-02 3.417751286178827286e-03 -5.509106442332267761e-02 1.851135641336441040e-01 -8.384250104427337646e-02 -1.446931511163711548e-01 -6.848231703042984009e-02 -1.291692107915878296e-01 8.452478796243667603e-02 2.935189008712768555e-01 -3.132673725485801697e-02 -1.951093673706054688e-01 8.048903942108154297e-02 1.083088666200637817e-01 -2.890498638153076172e-01
-2.044054865837097168e-01 -2.662672474980354309e-02 -1.916657835245132446e-01 -6.331214308738708496e-02 -6.950927525758743286e-02 1.778333820402622223e-02 4.158354997634887695e-01 -3.678629174828529358e-02 7.346728444099426270e-02 -5.364767834544181824e-02 3.807055056095123291e-01 1.756950169801712036e-01 1.367987096309661865e-01 1.647563725709915161e-01 -1.781617403030395508e-01 -4.422308504581451416e-02 -2.372647970914840698e-01 1.535149216651916504e-01 -1.919672340154647827e-01 -8.982795476913452148e-02 -1.003355905413627625e-01 -1.342645883560180664e-01 -6.609791517257690430e-02 6.267585605382919312e-02 -4.217605292797088623e-01 3.113756775856018066e-01 3.730072826147079468e-02 -7.246110588312149048e-02 -6.797842681407928467e-02 1.050027161836624146e-01 5.165017209947109222e-03 -1.240274235606193542e-01
1.411015689373016357e-01 3.160647153854370117e-01 -1.405599564313888550e-01 -3.399268388748168945e-01 -1.453330218791961670e-01 -2.734377384185791016e-01 -1.565271290019154549e-03 -1.980597227811813354e-01 1.799490749835968018e-01 2.397338449954986572e-01 1.698829047381877899e-02 1.783289164304733276e-01 1.098817288875579834e-01 5.268045142292976379e-02 -7.254660874605178833e-02 5.908905714750289917e-02 7.291402667760848999e-03 -1.487063467502593994e-01 -1.292918771505355835e-01 6.361353397369384766e-02 -4.354093596339225769e-02 -2.077476382255554199e-01 -2.389480620622634888e-01 -8.980339765548706055e-02 -1.100981160998344421e-01 4.450742900371551514e-01 3.415711969137191772e-02 -2.601006329059600830e-01 1.165188178420066833e-01 -4.461525753140449524e-02 1.219867840409278870e-01 3.991763293743133545e-02
5.584144219756126404e-02 -1.895496249198913574e-01 -1.293821632862091064e-01 -2.659317553043365479e-01 -1.258973926305770874e-01 -2.593776285648345947e-01 1.408485919237136841e-01 -3.820037245750427246e-01 1.433977335691452026e-01 6.787019222974777222e-02 8.835642039775848389e-02 1.092482730746269226e-01 -1.580152064561843872e-01 -1.266885548830032349e-01 -9.637406468391418457e-02 3.802097141742706299e-01 2.918759882450103760e-01 -9.793680161237716675e-02 1.002591475844383240e-01 1.017318144440650940e-01 1.544076502323150635e-01 8.758473396301269531e-02 -2.758026123046875000e-01 3.290609642863273621e-02 1.215803399682044983e-01 2.248566150665283203e-01 8.656221628189086914e-02 -2.375819981098175049e-01 -6.644568592309951782e-02 -1.026503816246986389e-01 -7.269063591957092285e-02 -1.070513725280761719e-01
3.033357672393321991e-02 -6.680563837289810181e-02 1.265206187963485718e-01 -3.704099655151367188e-01 -9.849837422370910645e-02 1.553913112729787827e-02 2.814772129058837891e-01 2.263565957546234131e-01 8.645085245370864868e-02 2.427609562873840332e-01 5.629369989037513733e-02 1.926572173833847046e-01 3.131332397460937500e-01 -3.995498642325401306e-02 1.282404959201812744e-01 -3.731110366061329842e-03 3.671712242066860199e-03 -6.820397917181253433e-03 -1.515412330627441406e-01 -1.130625605583190918e-01 1.738629192113876343e-01 -2.218630611896514893e-01 -1.338376291096210480e-02 -1.245503034442663193e-02 -2.274601459503173828e-01 4.239034652709960938e-01 -1.024256944656372070e-01 -1.980340927839279175e-01 1.407829970121383667e-01 1.179687157273292542e-01 1.457404904067516327e-02 2.179717123508453369e-01
-1.317715737968683243e-03 -2.471808530390262604e-02 -2.577320635318756104e-01 -2.820207774639129639e-01 -7.798400521278381348e-02 -2.267142832279205322e-01 2.727492749691009521e-01 -1.183329969644546509e-01 -3.780038282275199890e-02 -2.137415856122970581e-02 1.356766819953918457e-01 2.200009524822235107e-01 3.689683079719543457e-01 3.027265518903732300e-02 1.394533514976501465e-01 3.642550110816955566e-02 1.042177751660346985e-01 -1.051446646451950073e-01 1.395566165447235107e-01 2.488927543163299561e-01 -6.552789360284805298e-02 1.598917394876480103e-01 1.562472153455018997e-02 -2.896664142608642578e-01 -1.396852433681488037e-01 2.940567135810852051e-01 1.624787300825119019e-01 -2.021288275718688965e-01 1.645019054412841797e-01 2.442074120044708252e-01 -5.014978814870119095e-03 -6.096823140978813171e-02
1.307118088006973267e-01 -2.520794868469238281e-01 -1.408706307411193848e-01 -1.241141930222511292e-01 5.333628971129655838e-03 -3.794060945510864258e-01 4.259493649005889893e-01 -2.818096876144409180e-01 1.031984239816665649e-01 5.585993081331253052e-02 1.207419112324714661e-01 1.074888780713081360e-01 2.579063177108764648e-01 -2.227886952459812164e-02 -7.607658207416534424e-02 1.171883046627044678e-01 1.264085769653320312e-01 1.431702263653278351e-02 1.341030299663543701e-01 -7.091019302606582642e-03 3.228601440787315369e-02 -4.354063421487808228e-02 -6.136363372206687927e-02 2.289496213197708130e-01 1.815977692604064941e-01 1.998985707759857178e-01 1.783700436353683472e-01 -4.627895727753639221e-02 2.707636058330535889e-01 2.771301940083503723e-02 1.990337818861007690e-01 -1.973047107458114624e-01
-1.026460379362106323e-01 -1.217729002237319946e-01 -1.941405981779098511e-01 -9.108426421880722046e-02 -3.368672132492065430e-01 -2.831025421619415283e-01 3.928719833493232727e-02 1.080498378723859787e-02 2.134162783622741699e-01 1.630630046129226685e-01 1.733646392822265625e-01 -3.835653886198997498e-03 1.283111274242401123e-01 1.907927840948104858e-01 1.452987045049667358e-01 -2.184837162494659424e-01 2.430754452943801880e-01 -4.027350991964340210e-02 -2.076765894889831543e-01 -2.142288386821746826e-01 4.764148034155368805e-03 -4.868444055318832397e-02 4.804252833127975464e-02 -1.542626321315765381e-01 -3.036768138408660889e-01 7.027675211429595947e-02 2.519809007644653320e-01 -5.984356626868247986e-02 -1.827497184276580811e-01 -3.133809566497802734e-01 1.297475844621658325e-01 1.361627429723739624e-01
9.814213216304779053e-02 -3.119679167866706848e-02 1.629681140184402466e-02 -5.402536690235137939e-02 1.054626107215881348e-01 -1.592361479997634888e-01 1.387027800083160400e-01 -1.104728057980537415e-01 -3.640469163656234741e-02 -1.333710253238677979e-01 2.891157008707523346e-02 2.153812646865844727e-01 3.549832105636596680e-01 4.273290280252695084e-03 -1.592682898044586182e-01 1.481817290186882019e-02 4.305557906627655029e-01 4.707119613885879517e-02 -2.552776932716369629e-01 -6.011533085256814957e-03 1.031884178519248962e-01 -2.366878539323806763e-01 -9.974164515733718872e-02 7.675724569708108902e-03 -2.015528827905654907e-01 9.426177293062210083e-02 3.690089285373687744e-01 4.204224795103073120e-02 1.067212298512458801e-01 -3.922722935676574707e-01 -4.966864734888076782e-02 1.252318173646926880e-01
-3.092629835009574890e-02 -2.407924681901931763e-01 1.379924416542053223e-01 -1.347827315330505371e-01 8.183281868696212769e-02 -3.390621021389961243e-02 1.230404749512672424e-01 1.623481810092926025e-01 -2.911240048706531525e-02 2.221101075410842896e-01 2.269086614251136780e-02 4.678800404071807861e-01 2.651514112949371338e-01 4.944997373968362808e-03 -9.018615633249282837e-02 3.115051239728927612e-02 1.236485019326210022e-01 -1.163429915904998779e-01 -1.553785949945449829e-01 1.233396381139755249e-01 -1.492821127176284790e-01 -1.133782118558883667e-01 -2.416441738605499268e-01 -2.437301725149154663e-01 -8.533073216676712036e-02 1.478286087512969971e-01 2.333614230155944824e-01 -2.460227906703948975e-01 -2.636202573776245117e-01 2.574243582785129547e-02 2.026284635066986084e-01 1.703519225120544434e-01
-3.309474512934684753e-02 -1.923465430736541748e-01 4.888802394270896912e-02 -1.932790130376815796e-01 -6.535578519105911255e-02 -1.996913701295852661e-01 -1.127567812800407410e-01 1.914171129465103149e-02 -6.789293605834245682e-03 1.981506347656250000e-01 2.189749181270599365e-01 2.648318558931350708e-02 2.948715090751647949e-01 1.705132797360420227e-02 1.239655390381813049e-01 1.783520132303237915e-01 3.366014659404754639e-01 -4.250499419867992401e-03 -2.594249248504638672e-01 -6.381531804800033569e-02 1.413767337799072266e-01 -1.690669804811477661e-01 -2.304754704236984253e-01 -1.882876455783843994e-01 -4.100983142852783203e-01 7.738108187913894653e-02 3.350984752178192139e-01 1.658391021192073822e-02 -2.150536328554153442e-02 9.135722182691097260e-03 1.721690297126770020e-01 6.161986663937568665e-02
-1.634320169687271118e-01 3.763075545430183411e-02 -2.966011464595794678e-01 3.938972658943384886e-04 -3.557083010673522949e-01 -2.467787414789199829e-01 9.512113034725189209e-02 -3.313024938106536865e-01 4.047898948192596436e-02 1.993283182382583618e-01 4.819449037313461304e-02 9.511170536279678345e-02 4.503867402672767639e-02 2.341552823781967163e-02 2.211506292223930359e-02 -1.270822882652282715e-01 -1.768081337213516235e-01 2.860521972179412842e-01 -8.644588291645050049e-02 -3.533149510622024536e-02 3.103495538234710693e-01 -1.647271662950515747e-01 1.630284264683723450e-02 -7.960111647844314575e-02 6.599022448062896729e-02 2.918188273906707764e-01 2.817755043506622314e-01 -1.868348419666290283e-01 2.892370335757732391e-02 -5.465916171669960022e-02 6.245094165205955505e-02 2.056816071271896362e-01
1.012350842356681824e-01 -2.503018379211425781e-01 4.285713657736778259e-03 5.221747979521751404e-02 -1.884248554706573486e-01 -2.256228774785995483e-02 1.219505444169044495e-01 -1.734882891178131104e-01 1.133650913834571838e-01 9.156262874603271484e-02 5.511695519089698792e-02 2.904622554779052734e-01 3.223055005073547363e-01 1.254917830228805542e-01 -2.642461955547332764e-01 2.709991633892059326e-01 1.337886899709701538e-01 -3.621227294206619263e-02 -1.979035139083862305e-01 2.131764218211174011e-02 1.028959006071090698e-01 9.850566834211349487e-02 -2.331952750682830811e-01 -2.477885782718658447e-01 1.369492057710886002e-02 -2.874271012842655182e-02 3.219978213310241699e-01 -2.988054454326629639e-01 -1.527131199836730957e-01 1.844674944877624512e-01 -1.722027920186519623e-02 -1.590819507837295532e-01
8.773913234472274780e-02 -2.818999886512756348e-01 1.110893636941909790e-01 -1.781668663024902344e-01 -3.961089253425598145e-02 -7.576826959848403931e-02 3.341995924711227417e-02 1.377074718475341797e-01 1.438063979148864746e-01 5.722784996032714844e-02 4.314361885190010071e-02 4.506515562534332275e-01 2.763175070285797119e-01 -1.399408280849456787e-01 -1.100249215960502625e-01 -1.695308089256286621e-01 2.058225125074386597e-01 -1.276191603392362595e-02 -1.005979031324386597e-01 1.843863353133201599e-02 -1.185916364192962646e-01 -5.875972099602222443e-03 -3.893694281578063965e-01 -1.768980771303176880e-01 -1.232423409819602966e-01 3.060952126979827881e-01 1.598659902811050415e-01 -2.165486216545104980e-01 -7.498832792043685913e-02 -3.674073610454797745e-03 1.942765414714813232e-01 3.124687075614929199e-02
-1.724629551172256470e-01 -4.717716574668884277e-01 1.302404701709747314e-01 -1.333304047584533691e-01 -8.702636510133743286e-02 -9.246650338172912598e-02 1.172920167446136475e-01 5.318203693605028093e-05 2.211828082799911499e-01 1.493372023105621338e-01 2.473072558641433716e-01 2.617222964763641357e-01 1.007246151566505432e-01 1.346675306558609009e-01 1.303004473447799683e-01 7.325122505426406860e-02 -1.806697398424148560e-01 2.291919440031051636e-01 -6.960736960172653198e-02 -2.248096615076065063e-01 -9.087761491537094116e-02 -8.081441372632980347e-02 -1.288438588380813599e-01 1.250312477350234985e-01 -1.893131881952285767e-01 2.502072453498840332e-01 2.032508254051208496e-01 5.059482157230377197e-02 -8.369450271129608154e-02 2.516893744468688965e-01 -1.415641605854034424e-01 -1.061825379729270935e-01
-6.852126121520996094e-02 -1.187040582299232483e-01 -3.357337787747383118e-02 -2.218891233205795288e-01 9.115372598171234131e-02 -1.407697051763534546e-01 1.703670620918273926e-01 -4.393598809838294983e-02 5.260883271694183350e-02 4.397119954228401184e-02 7.182763516902923584e-02 1.761184781789779663e-01 -6.615908443927764893e-02 1.194964274764060974e-01 -1.057057604193687439e-01 -4.445790871977806091e-02 2.000182718038558960e-01 -1.205811500549316406e-01 2.262547165155410767e-01 -4.323760867118835449e-01 7.208407390862703323e-03 -4.128401875495910645e-01 -1.169251427054405212e-01 -7.511941343545913696e-02 -1.882656365633010864e-01 2.695634961128234863e-01 3.854456543922424316e-01 3.262665867805480957e-02 2.541127800941467285e-02 2.206078544259071350e-02 -1.192916780710220337e-01 -2.085474431514739990e-01
1.520062088966369629e-01 -8.659875392913818359e-02 -1.189683154225349426e-01 -2.844753861427307129e-01 1.415112018585205078e-01 -2.684115469455718994e-01 1.138691604137420654e-01 -2.201032266020774841e-02 1.675099134445190430e-01 5.244313925504684448e-02 -1.881747692823410034e-02 2.113729268312454224e-01 1.649982780218124390e-01 -8.960091508924961090e-03 -2.255400121212005615e-01 -2.084633111953735352e-01 3.432316705584526062e-03 -2.888202369213104248e-01 2.740347385406494141e-01 3.868739008903503418e-01 1.681321114301681519e-01 -2.241015583276748657e-01 -5.151579156517982483e-03 -1.738480180501937866e-01 2.645652042701840401e-03 2.833698391914367676e-01 7.418435066938400269e-02 -2.113517969846725464e-01 -1.248643621802330017e-01 -6.485825031995773315e-02 -5.094593390822410583e-02 3.892882540822029114e-02
-1.425434136763215065e-03 -2.787631154060363770e-01 1.506570130586624146e-01 -4.024470224976539612e-02 3.738131001591682434e-02 -1.776696145534515381e-01 3.221918642520904541e-02 -1.097538918256759644e-01 4.187408387660980225e-01 -1.890047639608383179e-01 -5.139431729912757874e-02 2.173895388841629028e-01 1.945324391126632690e-01 -1.041002273559570312e-01 -7.329346984624862671e-02 -2.785977348685264587e-02 5.480573512613773346e-03 2.364385426044464111e-01 -2.258536368608474731e-01 -1.290938258171081543e-01 1.739437282085418701e-01 -1.169150322675704956e-02 -1.013605594635009766e-01 -2.121728807687759399e-01 -5.307195708155632019e-02 1.594958454370498657e-01 3.362768590450286865e-01 -1.715663820505142212e-01 1.346129924058914185e-01 1.865473389625549316e-01 -2.012874931097030640e-01 -2.502547204494476318e-01
-1.500307321548461914e-01 -1.158018857240676880e-01 -1.211537122726440430e-01 -2.362186461687088013e-01 6.874971091747283936e-02 -1.896486729383468628e-01 2.182692140340805054e-01 -4.362793266773223877e-02 -6.853627413511276245e-02 1.840458810329437256e-01 9.768639504909515381e-02 2.350388318300247192e-01 -1.093384250998497009e-01 9.577201306819915771e-02 -2.045665681362152100e-01 -9.509661048650741577e-02 4.343688860535621643e-02 -2.529955841600894928e-02 1.243837699294090271e-01 -4.118561446666717529e-01 -3.354417532682418823e-02 -3.714925646781921387e-01 -1.673281639814376831e-01 -7.537763565778732300e-02 -2.594336569309234619e-01 3.576469719409942627e-01 1.190224587917327881e-01 -3.548882203176617622e-03 8.614279329776763916e-02 7.064718753099441528e-02 -9.236548840999603271e-02 -1.929147988557815552e-01
-7.115314155817031860e-02 -3.033030629158020020e-01 -1.762248203158378601e-02 -1.638175249099731445e-01 -2.220395952463150024e-01 -3.412545621395111084e-01 2.268790081143379211e-02 2.665447257459163666e-02 1.098480168730020523e-02 6.810957938432693481e-02 2.089488655328750610e-01 4.318508133292198181e-02 1.986554563045501709e-01 4.341593012213706970e-02 2.197555266320705414e-02 6.359651684761047363e-03 2.508817911148071289e-01 -1.819079369306564331e-02 -1.005484014749526978e-01 5.313031002879142761e-02 3.846024163067340851e-03 -1.461574733257293701e-01 -1.303844153881072998e-01 1.440575867891311646e-01 -4.914357662200927734e-01 -4.563988745212554932e-02 2.756133079528808594e-01 -1.105481535196304321e-01 -2.450387030839920044e-01 -1.900807619094848633e-01 4.795512184500694275e-03 2.309798151254653931e-01
2.241856046020984650e-02 9.244457469321787357e-04 -2.430958598852157593e-01 -2.017420381307601929e-01 6.834865082055330276e-03 -1.032423526048660278e-01 7.084236294031143188e-02 1.153244823217391968e-01 -3.687047958374023438e-02 2.146073617041110992e-02 2.092607021331787109e-01 1.698180735111236572e-01 1.554219275712966919e-01 2.418252527713775635e-01 -1.292955726385116577e-01 -1.767039597034454346e-01 1.543489545583724976e-01 1.175591796636581421e-01 -5.102600529789924622e-02 -2.562974393367767334e-01 3.267948329448699951e-01 -3.426994979381561279e-01 6.523361057043075562e-02 1.528015583753585815e-01 -2.536706924438476562e-01 1.466816812753677368e-01 3.185366094112396240e-01 -1.070177406072616577e-01 -5.193860083818435669e-02 -1.030661910772323608e-01 -2.847532331943511963e-01 1.211907789111137390e-01
-7.795982807874679565e-02 -1.890896707773208618e-01 -1.435078331269323826e-03 -1.434108167886734009e-01 9.567754343152046204e-03 6.496798992156982422e-02 5.122387036681175232e-02 -2.638876140117645264e-01 3.510900735855102539e-01 6.297083944082260132e-02 -1.723062992095947266e-01 2.933051288127899170e-01 1.727004200220108032e-01 5.100552923977375031e-03 -5.518743023276329041e-02 -1.040223538875579834e-01 2.377524971961975098e-02 -2.997275907546281815e-03 -1.877313107252120972e-01 -3.523890674114227295e-01 8.669504523277282715e-02 4.996141791343688965e-02 -6.297561526298522949e-02 1.722567081451416016e-01 -6.252799928188323975e-02 3.162087798118591309e-01 1.448319554328918457e-01 -4.125235676765441895e-01 2.074867337942123413e-01 5.959843471646308899e-02 1.443456709384918213e-01 -9.070311486721038818e-02
9.661511331796646118e-02 8.593405038118362427e-02 -1.452875733375549316e-01 -4.992046859115362167e-03 4.632285609841346741e-02 -3.467613756656646729e-01 2.530966401100158691e-01 -2.214309126138687134e-01 1.302546262741088867e-01 2.796157002449035645e-01 2.528211176395416260e-01 4.638901352882385254e-02 4.431199282407760620e-02 8.426658809185028076e-03 -1.317178308963775635e-01 -1.404834985733032227e-01 -2.651796909049153328e-03 -1.775112450122833252e-01 -1.569763571023941040e-01 -1.373485177755355835e-01 2.741148769855499268e-01 9.718962758779525757e-02 2.432910799980163574e-01 -9.134402126073837280e-02 -1.734364181756973267e-01 5.756696686148643494e-02 3.172112405300140381e-01 -1.722341775894165039e-01 -3.605277240276336670e-01 5.701565369963645935e-02 -2.681423351168632507e-02 -3.940662369132041931e-02
-4.118429869413375854e-02 5.317201837897300720e-02 -1.179954633116722107e-01 -2.742402553558349609e-01 -2.469093799591064453e-01 -3.610854744911193848e-01 1.366507112979888916e-01 -2.853928506374359131e-01 1.196251139044761658e-01 -2.426044270396232605e-02 -1.647197306156158447e-01 2.515582144260406494e-01 1.905387192964553833e-01 4.103749617934226990e-02 -8.685814589262008667e-02 -7.746695540845394135e-03 -1.110686361789703369e-01 1.368540376424789429e-01 -7.558506447821855545e-03 1.357446052134037018e-02 -1.469470113515853882e-01 1.106058284640312195e-01 -4.138377308845520020e-01 9.725809097290039062e-02 8.299646526575088501e-02 3.133185207843780518e-01 1.515539288520812988e-01 -4.255595058202743530e-02 1.399389207363128662e-01 1.610472984611988068e-02 2.439991682767868042e-01 9.434715658426284790e-02
-7.379864156246185303e-02 -3.814298659563064575e-02 -4.450204968452453613e-01 -4.454760637599974871e-04 -1.933330483734607697e-02 -7.457314524799585342e-03 3.553583920001983643e-01 -2.054187804460525513e-01 2.114441841840744019e-01 4.097071662545204163e-02 2.582958936691284180e-01 -2.226170152425765991e-01 1.804729551076889038e-01 1.684188144281506538e-03 -2.080866247415542603e-01 8.226017653942108154e-02 -7.406487315893173218e-02 -7.718858122825622559e-02 -4.730065912008285522e-02 -1.175952702760696411e-01 -9.382580220699310303e-02 2.017282694578170776e-01 -2.565013170242309570e-01 1.629942841827869415e-02 -3.425288200378417969e-02 2.978019714355468750e-01 2.584660053253173828e-01 -7.217122614383697510e-02 -1.156011130660772324e-03 -8.210517466068267822e-02 2.191680371761322021e-01 1.453664153814315796e-01
-1.829333454370498657e-01 -3.987105488777160645e-01 8.836223185062408447e-02 -2.286076992750167847e-01 2.377734035253524780e-01 -2.564707398414611816e-01 -4.983099550008773804e-02 -7.083407789468765259e-02 2.764118909835815430e-01 1.723115891218185425e-01 2.033962160348892212e-01 7.882866263389587402e-02 1.159041970968246460e-01 1.020857989788055420e-01 -1.493365317583084106e-02 6.549983471632003784e-02 -3.025599420070648193e-01 1.551208924502134323e-02 -1.309992820024490356e-01 -1.211792156100273132e-01 5.602376163005828857e-02 -3.212835192680358887e-01 -2.323282361030578613e-01 1.202859431505203247e-01 -1.689423471689224243e-01 2.009695917367935181e-01 1.586996018886566162e-01 1.377908736467361450e-01 -8.637458086013793945e-02 1.695995964109897614e-02 -1.017711162567138672e-01 -7.740687578916549683e-02
1.891517192125320435e-01 1.156971305608749390e-01 -1.610410213470458984e-01 -1.433219164609909058e-01 -2.432915121316909790e-01 -1.010480374097824097e-01 4.463875293731689453e-02 -1.852048933506011963e-01 2.334808111190795898e-01 -6.953571736812591553e-02 9.837985038757324219e-02 5.492306873202323914e-02 3.047043383121490479e-01 3.754929006099700928e-01 2.516487836837768555e-01 2.036311626434326172e-01 1.137147322297096252e-01 -7.145300507545471191e-02 -1.232711523771286011e-01 -7.379857450723648071e-02 4.344960302114486694e-02 -2.702477872371673584e-01 4.170300066471099854e-02 -1.554584056138992310e-01 -9.581082314252853394e-02 6.095064058899879456e-02 3.443544507026672363e-01 -1.033427044749259949e-01 1.842407286167144775e-01 -2.574653029441833496e-01 -7.802975922822952271e-02 2.583720721304416656e-03
-7.737328112125396729e-02 -6.205042079091072083e-02 -2.630346715450286865e-01 -2.056389003992080688e-01 2.825454436242580414e-02 -2.246086150407791138e-01 5.789934098720550537e-02 -2.372309118509292603e-01 -5.095547810196876526e-02 1.755211055278778076e-01 3.751438856124877930e-01 -2.080727368593215942e-01 2.415855526924133301e-01 3.159762322902679443e-01 -9.134713560342788696e-02 9.600114822387695312e-02 9.746243804693222046e-02 -2.681356370449066162e-01 1.071605011820793152e-01 1.944964937865734100e-02 2.506375610828399658e-01 -3.502387553453445435e-02 -1.362836919724941254e-02 -1.081385836005210876e-01 -1.339242011308670044e-01 2.099912017583847046e-01 3.824824839830398560e-02 -2.910133302211761475e-01 4.050789400935173035e-02 1.809716038405895233e-02 1.729109585285186768e-01 -1.593139171600341797e-01
4.762156307697296143e-02 -4.958706349134445190e-02 9.601478278636932373e-02 -2.938957810401916504e-01 -5.283398181200027466e-02 1.218001991510391235e-01 7.612350396811962128e-03 -1.655231118202209473e-01 2.783618271350860596e-01 7.083938270807266235e-02 -1.016166731715202332e-01 2.064857780933380127e-01 1.765861213207244873e-01 -9.394768625497817993e-02 -1.176064312458038330e-01 -1.481260210275650024e-01 1.352186501026153564e-01 1.470369007438421249e-02 -9.344000369310379028e-02 -3.769272565841674805e-01 6.656163930892944336e-02 3.933184593915939331e-02 -9.039921313524246216e-02 1.634381711483001709e-01 -4.131031781435012817e-02 4.286349117755889893e-01 2.714592218399047852e-01 -3.572833240032196045e-01 -1.112789213657379150e-01 -2.409673109650611877e-02 1.825409978628158569e-01 -1.105591747909784317e-02
-2.313692122697830200e-01 -1.794057786464691162e-01 1.889991457574069500e-03 -2.922389805316925049e-01 1.371699105948209763e-02 1.018037497997283936e-01 1.241310089826583862e-01 -1.119348183274269104e-01 1.679951846599578857e-01 -8.690247684717178345e-02 2.868178784847259521e-01 -1.046075522899627686e-01 1.945455521345138550e-01 1.849115490913391113e-01 -2.942350208759307861e-01 1.102736126631498337e-02 1.064518168568611145e-01 2.898306958377361298e-02 -1.148416176438331604e-01 -2.164336293935775757e-01 9.204044938087463379e-02 -2.256909459829330444e-01 -4.357207417488098145e-01 1.362821757793426514e-01 4.363046959042549133e-02 3.045578896999359131e-01 8.381728827953338623e-02 -1.406784541904926300e-02 1.126374155282974243e-01 -1.252595037221908569e-01 8.937434293329715729e-03 -1.796942502260208130e-01
-2.374111413955688477e-01 9.849265217781066895e-02 -6.901086121797561646e-02 -3.473300039768218994e-01 1.014431342482566833e-01 -3.163821399211883545e-01 2.279769629240036011e-01 -4.157201573252677917e-02 4.304149746894836426e-01 -5.507719516754150391e-02 9.847460687160491943e-02 3.165346384048461914e-01 2.216632813215255737e-01 -2.096435278654098511e-01 -7.662235945463180542e-02 1.391537580639123917e-02 2.572282552719116211e-01 8.229638636112213135e-02 -2.158083468675613403e-01 1.286699175834655762e-01 2.124134153127670288e-01 -3.294103592634201050e-02 -8.338361978530883789e-02 7.796793431043624878e-02 -4.953569918870925903e-02 1.123803183436393738e-01 1.838961802423000336e-02 -2.559235692024230957e-02 -1.412458419799804688e-01 -5.535221658647060394e-03 -6.620408035814762115e-03 -1.253285259008407593e-01
-2.313821464776992798e-01 -1.053313240408897400e-01 1.881584897637367249e-02 -1.385556906461715698e-01 -4.133141040802001953e-02 -7.351702451705932617e-02 1.147863417863845825e-01 -1.752907484769821167e-01 3.346393629908561707e-02 -2.736862301826477051e-01 1.462710350751876831e-01 1.623757928609848022e-01 2.990188896656036377e-01 -1.506499052047729492e-01 -2.001669108867645264e-01 7.974218577146530151e-02 2.304459065198898315e-01 1.413400620222091675e-01 -1.253757327795028687e-01 1.171591728925704956e-01 3.229455649852752686e-01 -2.843997478485107422e-01 -8.973191678524017334e-02 1.074963808059692383e-01 5.069473385810852051e-02 9.952022135257720947e-02 2.584280669689178467e-01 -4.859431833028793335e-02 -1.681076884269714355e-01 -2.485896646976470947e-01 -9.300112724304199219e-02 3.079656064510345459e-01
-1.650645434856414795e-01 -2.255672961473464966e-01 -3.171494975686073303e-02 -3.969352841377258301e-01 2.975414134562015533e-02 -4.263668656349182129e-01 4.210334420204162598e-01 6.559442728757858276e-02 -2.284258045256137848e-02 -2.976249530911445618e-02 -5.888755992054939270e-02 4.792664200067520142e-02 -1.489324122667312622e-02 -2.345058135688304901e-02 5.044961348176002502e-02 -1.168938875198364258e-01 2.317352294921875000e-01 -1.934959590435028076e-01 -6.650378555059432983e-02 -1.539526730775833130e-01 2.176873534917831421e-01 -5.650872117257677019e-05 1.803540587425231934e-01 -2.225979715585708618e-01 -1.230231076478958130e-01 6.591627001762390137e-02 9.880115091800689697e-02 -1.406882107257843018e-01 -2.083203494548797607e-01 9.875357151031494141e-02 1.009331494569778442e-01 1.175056025385856628e-01
1.465375572443008423e-01 -1.193797439336776733e-01 2.200889289379119873e-01 -1.578981578350067139e-01 -3.807409703731536865e-01 -3.081704676151275635e-01 -1.457869913429021835e-02 -1.355462819337844849e-01 -2.570495568215847015e-02 2.188505083322525024e-01 1.933460384607315063e-01 2.235399782657623291e-01 2.355940490961074829e-01 1.885920166969299316e-01 9.141827374696731567e-02 1.172462701797485352e-01 1.215549465268850327e-02 -7.974258065223693848e-02 -8.360088802874088287e-03 1.688478142023086548e-01 4.848678410053253174e-02 4.801024496555328369e-02 1.954188048839569092e-01 2.330578677356243134e-02 -2.601736485958099365e-01 2.824010550975799561e-01 3.173457086086273193e-01 -3.369561862200498581e-03 -1.654796749353408813e-01 1.446643322706222534e-01 1.164289657026529312e-02 -9.066839516162872314e-02
-1.178908795118331909e-01 -3.446888029575347900e-01 -2.327074855566024780e-01 -7.758429646492004395e-02 -2.094639390707015991e-01 -1.717614196240901947e-02 3.157207369804382324e-01 -2.173599749803543091e-01 2.610696256160736084e-01 1.972387917339801788e-02 3.760698810219764709e-02 1.037323027849197388e-01 -2.264753356575965881e-02 -6.494452804327011108e-02 -2.743723988533020020e-01 1.356454938650131226e-01 -2.287490367889404297e-01 -1.329979449510574341e-01 -7.128453254699707031e-02 2.565760910511016846e-01 2.227458655834197998e-01 -4.252900369465351105e-03 -6.008883938193321228e-02 -2.186313830316066742e-02 -4.490273073315620422e-02 1.452951431274414062e-01 2.123001813888549805e-01 -9.345594793558120728e-02 2.495197504758834839e-01 -4.046921618282794952e-03 5.689174309372901917e-02 -3.159068226814270020e-01
-1.947397142648696899e-01 -2.645420134067535400e-01 -5.445748567581176758e-02 -2.515403628349304199e-01 -1.194189637899398804e-01 -1.646085083484649658e-01 6.431915611028671265e-02 -2.597620189189910889e-01 1.946334987878799438e-01 1.881939917802810669e-01 4.169185161590576172e-01 -5.981981381773948669e-02 1.308571100234985352e-01 1.050263047218322754e-01 -1.124108135700225830e-01 -4.187954217195510864e-02 4.878580570220947266e-03 -2.140556275844573975e-02 -4.181039333343505859e-02 1.843432895839214325e-02 -1.662378907203674316e-01 -3.173064291477203369e-01 -2.199572622776031494e-01 -2.071449607610702515e-01 -6.628669798374176025e-02 1.017925664782524109e-01 2.015094757080078125e-01 2.451013773679733276e-01 9.428318589925765991e-03 -2.532058060169219971e-01 -5.576232448220252991e-02 1.213108822703361511e-01
-2.296018451452255249e-01 1.788260191679000854e-01 -1.084173247218132019e-01 -3.108366727828979492e-01 -1.267957538366317749e-01 -8.459396660327911377e-02 -1.358169019222259521e-01 -2.583747804164886475e-01 2.576278746128082275e-01 2.319077700376510620e-01 2.930957637727260590e-02 1.967240273952484131e-01 2.886448502540588379e-01 -6.823188811540603638e-02 2.614097297191619873e-01 -1.668313704431056976e-02 1.849648356437683105e-01 7.088615000247955322e-02 -1.843934655189514160e-01 8.245141059160232544e-02 2.118817120790481567e-01 -3.442886844277381897e-02 -2.190270870923995972e-01 -4.388285800814628601e-02 -3.527162596583366394e-02 7.170350104570388794e-02 2.826439738273620605e-01 2.314391583204269409e-01 -2.319309115409851074e-01 -5.707314610481262207e-02 2.689960598945617676e-02 -9.258509427309036255e-02
-9.266771376132965088e-02 -1.616813689470291138e-01 -3.693826496601104736e-01 3.225806355476379395e-02 -3.875086084008216858e-02 -7.233793288469314575e-02 7.839304208755493164e-02 1.933873742818832397e-01 1.293020248413085938e-01 7.925670593976974487e-02 -1.547136250883340836e-02 2.342935884371399879e-03 6.279791891574859619e-02 6.998181343078613281e-02 -1.693966388702392578e-01 2.024707794189453125e-01 1.423478126525878906e-01 1.808271855115890503e-01 -1.760491430759429932e-01 8.801319450139999390e-02 2.265349030494689941e-01 -1.618509590625762939e-01 -2.058675289154052734e-01 -2.154225409030914307e-01 -1.323314905166625977e-01 5.062313079833984375e-01 1.509606987237930298e-01 9.469395130872726440e-02 4.172115400433540344e-02 4.339423775672912598e-02 1.264609843492507935e-01 3.042628765106201172e-01
5.652396380901336670e-02 -1.156526133418083191e-01 -7.206495851278305054e-02 -2.501372992992401123e-01 -1.960038691759109497e-01 -5.408703163266181946e-02 1.371999830007553101e-01 -6.972044706344604492e-02 1.140773966908454895e-01 -1.877822168171405792e-02 -4.397910833358764648e-02 -1.394595354795455933e-01 3.144320249557495117e-01 -1.174928545951843262e-01 4.140442237257957458e-02 4.488750547170639038e-02 1.150828525424003601e-01 3.872556984424591064e-02 8.347707986831665039e-02 4.667750746011734009e-02 1.780935935676097870e-02 1.091591715812683105e-01 8.685956150293350220e-02 9.972777962684631348e-02 -4.952663481235504150e-01 1.993656158447265625e-01 2.837646305561065674e-01 -9.508710354566574097e-02 -7.210581749677658081e-02 -2.063336819410324097e-01 4.684334099292755127e-01 -6.382022798061370850e-02
-1.310798674821853638e-01 1.277934908866882324e-01 -5.839353799819946289e-02 -3.180876076221466064e-01 7.590256631374359131e-02 -2.521856427192687988e-01 9.551451355218887329e-02 -3.349069133400917053e-02 3.650181591510772705e-01 4.885018244385719299e-02 1.619687974452972412e-01 1.873259246349334717e-01 2.383555769920349121e-01 -2.541512846946716309e-01 -2.608899474143981934e-01 -3.763032704591751099e-02 1.885658800601959229e-01 1.385342180728912354e-01 -3.721942603588104248e-01 2.182905673980712891e-01 1.572124511003494263e-01 -4.248792678117752075e-02 1.129245236515998840e-01 9.029625914990901947e-03 -2.274440228939056396e-02 2.262388020753860474e-01 1.287155896425247192e-01 -5.305043235421180725e-02 -5.269765481352806091e-02 3.300166875123977661e-02 6.396331638097763062e-02 -1.874436736106872559e-01
3.237671852111816406e-01 -1.575286500155925751e-03 -6.998693197965621948e-02 -1.036807894706726074e-01 -1.250911951065063477e-01 -9.897194802761077881e-02 1.249987483024597168e-01 -6.950265169143676758e-02 1.222071796655654907e-01 1.511059701442718506e-01 1.807520836591720581e-01 1.477183550596237183e-01 2.665632665157318115e-01 -2.918156385421752930e-01 -1.183193922042846680e-01 -1.394675225019454956e-01 -9.481105208396911621e-02 -2.645133435726165771e-01 -2.375753819942474365e-01 -2.200277447700500488e-01 1.526571065187454224e-01 5.265888758003711700e-03 -1.431510001420974731e-01 1.185475960373878479e-01 -1.399765815585851669e-02 3.888038098812103271e-01 2.454901188611984253e-01 -1.896295547485351562e-01 -8.590783923864364624e-02 -1.556565165519714355e-01 1.713674366474151611e-01 3.807884082198143005e-02
3.174768388271331787e-02 -8.122533559799194336e-02 -1.723981201648712158e-01 4.162285942584276199e-03 -5.283142253756523132e-02 -9.338098764419555664e-02 -2.225373685359954834e-02 -2.785594761371612549e-01 4.148035645484924316e-01 4.667073115706443787e-02 -1.235878318548202515e-01 2.617288827896118164e-01 1.314438432455062866e-01 -1.241787225008010864e-01 -1.346435099840164185e-01 -2.472276985645294189e-02 1.687869578599929810e-01 2.719363942742347717e-02 -2.859925031661987305e-01 -3.314435780048370361e-01 1.938914880156517029e-02 -3.692628443241119385e-02 -1.751738227903842926e-02 2.464004009962081909e-01 2.483081817626953125e-02 2.492494285106658936e-01 3.136468827724456787e-01 -2.371676415205001831e-01 1.947314590215682983e-01 6.976243853569030762e-02 1.404662132263183594e-01 9.105580858886241913e-03
-2.931829728186130524e-02 -1.149501204490661621e-01 -1.585980877280235291e-02 -1.453156769275665283e-01 -3.443794250488281250e-01 -2.380068004131317139e-01 -6.331530399620532990e-03 -1.734201461076736450e-01 1.451374031603336334e-02 1.431931108236312866e-01 1.167557016015052795e-02 1.315330713987350464e-01 3.454795479774475098e-01 1.183717325329780579e-01 5.560859292745590210e-02 5.220072716474533081e-02 8.105662465095520020e-02 -2.314356714487075806e-01 9.122794121503829956e-02 1.959894299507141113e-01 2.502523362636566162e-02 -1.462996471673250198e-02 -2.100493460893630981e-01 2.225637882947921753e-01 1.031492799520492554e-01 3.704939782619476318e-01 2.541412115097045898e-01 6.233275681734085083e-02 -2.781614065170288086e-01 9.171956777572631836e-02 1.730580329895019531e-01 -2.199677526950836182e-01
-1.728229522705078125e-01 -2.909572124481201172e-01 1.483017951250076294e-01 -1.458065360784530640e-01 1.666062474250793457e-01 -2.872816622257232666e-01 -2.935208007693290710e-02 -1.398830711841583252e-01 2.627020776271820068e-01 9.693257510662078857e-02 1.904436647891998291e-01 -2.101948298513889313e-02 2.033297717571258545e-01 1.080730482935905457e-01 3.499593958258628845e-02 1.449523121118545532e-01 -1.793000996112823486e-01 -1.351812183856964111e-01 -3.926084637641906738e-01 -1.415095925331115723e-01 -7.186126708984375000e-02 -2.090665400028228760e-01 -3.323701024055480957e-01 2.796924859285354614e-02 -1.310127526521682739e-01 1.863490641117095947e-01 1.925805360078811646e-01 6.518506258726119995e-02 -7.312176376581192017e-02 1.944958865642547607e-01 3.486174857243895531e-03 5.026578437536954880e-04
-1.258004009723663330e-01 -2.885375022888183594e-01 -9.678571671247482300e-02 -2.907193601131439209e-01 8.327744901180267334e-02 6.114710494875907898e-02 -1.826491765677928925e-02 -5.209746584296226501e-02 2.961677312850952148e-01 -1.526299864053726196e-01 -4.446646943688392639e-02 2.946239113807678223e-01 1.652890443801879883e-01 -1.259500533342361450e-01 1.399582922458648682e-01 -5.871091783046722412e-02 2.280945181846618652e-01 -1.212209984660148621e-01 -7.656560093164443970e-02 1.440561562776565552e-01 2.705190479755401611e-01 1.900959461927413940e-01 -5.195078253746032715e-02 -2.171424329280853271e-01 -5.531597882509231567e-02 1.541169285774230957e-01 3.655198812484741211e-01 -2.682778835296630859e-01 5.662085488438606262e-02 1.468293517827987671e-01 -1.155599504709243774e-01 -6.550529599189758301e-02
2.708067893981933594e-01 -2.613417804241180420e-01 -2.159627825021743774e-01 -1.539323031902313232e-01 -1.196990534663200378e-02 -1.967949233949184418e-02 6.914868950843811035e-02 -1.885231733322143555e-01 1.840791255235671997e-01 1.929746009409427643e-02 -5.336640402674674988e-02 3.493829965591430664e-01 4.790677502751350403e-02 1.471813768148422241e-01 -1.898436248302459717e-01 3.063337802886962891e-01 2.416842430830001831e-01 -2.431690134108066559e-02 -1.422848105430603027e-01 1.857028156518936157e-01 2.902469933032989502e-01 -1.456484049558639526e-01 -1.739516407251358032e-01 -2.539514005184173584e-01 -3.408829867839813232e-02 4.823876917362213135e-02 1.879167407751083374e-01 -3.947027400135993958e-02 -9.977416694164276123e-02 2.472960501909255981e-01 1.273476332426071167e-02 9.268841892480850220e-02
3.725370168685913086e-01 -7.869715243577957153e-02 -3.729498758912086487e-02 -3.600412979722023010e-02 -1.456651240587234497e-01 -2.389079779386520386e-01 1.742704957723617554e-02 -3.375450074672698975e-01 2.481290698051452637e-01 2.788183689117431641e-01 6.498750299215316772e-02 5.642184056341648102e-03 1.253079473972320557e-01 -2.392205446958541870e-01 5.468384921550750732e-02 3.511458169668912888e-03 7.143875211477279663e-02 -1.622680947184562683e-02 -1.631597429513931274e-01 6.571725755929946899e-02 -4.714756831526756287e-02 1.527403015643358231e-02 -1.043179184198379517e-01 1.314868927001953125e-01 -8.577864617109298706e-02 3.836392760276794434e-01 3.742437362670898438e-01 -1.171231642365455627e-01 -8.619672805070877075e-02 -1.158504560589790344e-01 1.453468501567840576e-01 1.519273221492767334e-01
-4.778304696083068848e-01 -1.118099689483642578e-01 -2.076793313026428223e-01 -2.919168770313262939e-01 5.605389550328254700e-02 -1.908799447119235992e-02 2.167001217603683472e-01 -1.047358289361000061e-01 -1.244392171502113342e-01 3.912560641765594482e-03 1.127302497625350952e-01 2.541206479072570801e-01 2.705221176147460938e-01 9.922939538955688477e-02 2.280711382627487183e-01 -2.904729358851909637e-02 1.389823574572801590e-02 9.977170079946517944e-02 3.572174534201622009e-02 -1.028035208582878113e-01 9.569334238767623901e-02 -1.624698638916015625e-01 -2.501136958599090576e-01 -1.424475312232971191e-01 -9.238327294588088989e-02 3.374809622764587402e-01 1.613654792308807373e-01 6.344216316938400269e-02 3.045239485800266266e-02 -1.037908717989921570e-01 -1.553898155689239502e-01 -1.094951033592224121e-01
4.867550358176231384e-02 -1.655324362218379974e-02 -2.500168979167938232e-02 -1.487896740436553955e-01 4.262430593371391296e-02 -8.941578865051269531e-02 1.138638183474540710e-01 3.791685029864311218e-02 3.760211169719696045e-01 3.008317053318023682e-01 1.527828276157379150e-01 1.721204072237014771e-01 2.013608068227767944e-01 1.329546272754669189e-01 -6.151950359344482422e-02 -2.033779025077819824e-01 1.518578920513391495e-02 -2.653775513172149658e-01 -1.351342201232910156e-01 -2.017771005630493164e-01 5.034526586532592773e-01 2.980330958962440491e-02 -5.726978182792663574e-02 -9.700462105683982372e-04 -9.156502038240432739e-02 1.429812461137771606e-01 1.367897689342498779e-01 1.330237239599227905e-01 -3.277356624603271484e-01 3.858363628387451172e-02 6.838691886514425278e-03 -2.651816606521606445e-02
-8.166193962097167969e-02 9.291773289442062378e-02 5.357449501752853394e-02 -1.393822878599166870e-01 -3.093346357345581055e-01 -3.358412981033325195e-01 7.811199128627777100e-02 -1.132339164614677429e-01 1.296432018280029297e-01 1.699215322732925415e-01 -1.957469284534454346e-01 3.577482104301452637e-01 9.712715446949005127e-02 1.066682040691375732e-01 -2.374790161848068237e-01 -6.919334083795547485e-02 -1.764584034681320190e-01 -6.555317342281341553e-02 -8.859868347644805908e-02 -6.337186694145202637e-02 -1.086128503084182739e-01 -1.987671703100204468e-01 -7.187994569540023804e-02 -6.073853373527526855e-02 4.454328882275149226e-05 4.701578021049499512e-01 1.217490583658218384e-01 -1.319881826639175415e-01 1.708479374647140503e-01 -6.464759260416030884e-02 2.053416520357131958e-01 -6.881353259086608887e-02
-4.683157056570053101e-02 -2.721435856074094772e-03 -1.758011579513549805e-01 -4.054971504956483841e-03 -1.329169273376464844e-01 -2.030596733093261719e-01 1.962230913341045380e-02 -6.722666323184967041e-02 7.319203019142150879e-02 3.506549894809722900e-01 2.407279424369335175e-02 -1.904519042000174522e-03 3.777737021446228027e-01 1.540861725807189941e-01 -1.876917481422424316e-01 -1.614825427532196045e-01 1.286168545484542847e-01 2.315516322851181030e-01 -3.867344930768013000e-02 -1.876672357320785522e-01 -7.707826327532529831e-03 4.989194869995117188e-02 1.048444658517837524e-01 -1.534143984317779541e-01 -3.097631037235260010e-02 4.469994008541107178e-01 1.789992302656173706e-01 -3.032325394451618195e-02 -1.310501545667648315e-01 -6.222372502088546753e-02 -3.525051474571228027e-01 1.530651599168777466e-01
1.591441631317138672e-01 1.380598358809947968e-02 -4.996137693524360657e-02 -3.382591307163238525e-01 2.257014624774456024e-02 -1.012356355786323547e-01 4.326108694076538086e-01 1.507981959730386734e-02 1.679038852453231812e-01 2.154042758047580719e-02 1.810396611690521240e-01 1.782262325286865234e-01 2.444654107093811035e-01 -1.428368836641311646e-01 2.109482288360595703e-01 1.139161139726638794e-01 -1.072324216365814209e-01 -8.009283989667892456e-02 -2.859652414917945862e-02 1.480894535779953003e-01 7.606467604637145996e-02 -1.205408945679664612e-01 1.090691462159156799e-01 -6.064976379275321960e-02 -2.432785183191299438e-01 1.973809599876403809e-01 4.026068001985549927e-02 -1.200365796685218811e-01 6.728810817003250122e-02 1.476243883371353149e-02 4.814963340759277344e-01 3.580486401915550232e-02
4.721387475728988647e-02 -5.190588161349296570e-02 -7.432405650615692139e-02 -3.617718517780303955e-01 -2.132389843463897705e-01 -5.973262339830398560e-02 -3.085025399923324585e-02 -1.661956459283828735e-01 1.360159665346145630e-01 1.277791559696197510e-01 -1.083404719829559326e-01 1.114774718880653381e-01 2.348594218492507935e-01 -1.548263132572174072e-01 -8.268559724092483521e-02 -6.480497121810913086e-02 6.809697300195693970e-02 -4.705321416258811951e-02 -7.539679110050201416e-02 3.092461824417114258e-01 4.536184482276439667e-03 1.428088694810867310e-01 -1.348505467176437378e-01 2.878235280513763428e-01 -1.438264548778533936e-01 2.854378819465637207e-01 4.849622547626495361e-01 -6.122855842113494873e-02 -1.122426688671112061e-01 -1.335383802652359009e-01 1.537007540464401245e-01 -8.449079841375350952e-02
1.196407973766326904e-01 -2.289939075708389282e-01 -5.881719756871461868e-03 -2.370055317878723145e-01 -3.661631345748901367e-01 -2.088369429111480713e-01 4.536416381597518921e-02 -1.440608352422714233e-01 7.202690094709396362e-02 2.444899082183837891e-02 2.275309711694717407e-01 1.669863611459732056e-02 -1.246753241866827011e-02 -2.459620311856269836e-02 -1.225170269608497620e-01 1.678673774003982544e-01 -4.829481989145278931e-02 -3.653122112154960632e-03 -1.272566169500350952e-01 2.284644842147827148e-01 3.390381857752799988e-02 -1.518015749752521515e-02 -2.749827802181243896e-01 1.327247172594070435e-01 1.513427775353193283e-02 1.560345292091369629e-01 3.255006968975067139e-01 1.082377973943948746e-03 -6.337783485651016235e-02 -2.405953593552112579e-03 4.829531908035278320e-01 -2.039987593889236450e-01
-1.509324014186859131e-01 -1.119633167982101440e-01 -6.022027879953384399e-02 -2.106903195381164551e-01 -3.023035824298858643e-01 -3.860344588756561279e-01 -1.183171719312667847e-01 -1.208470296114683151e-02 1.264525949954986572e-01 7.949025370180606842e-03 1.224589422345161438e-01 4.625375568866729736e-02 5.119630098342895508e-01 -1.074829548597335815e-01 1.269794255495071411e-01 -1.009403616189956665e-01 1.440419703722000122e-01 4.621707275509834290e-02 -4.837106540799140930e-02 -3.228994458913803101e-02 1.427056640386581421e-01 4.672632366418838501e-02 -2.119378894567489624e-01 1.281760632991790771e-01 7.121884077787399292e-02 1.045575663447380066e-01 1.569879651069641113e-01 -1.249699220061302185e-01 -3.298149406909942627e-01 -1.015085130929946899e-01 1.058577969670295715e-01 -1.795412898063659668e-01
-2.965418063104152679e-02 -3.420570194721221924e-01 -1.926001906394958496e-01 -1.269752383232116699e-01 4.164396971464157104e-02 1.187140960246324539e-02 -2.520276606082916260e-01 -1.423457860946655273e-01 -2.679127268493175507e-02 1.058588027954101562e-01 1.071028262376785278e-01 9.071428328752517700e-02 2.217301130294799805e-01 2.537306584417819977e-02 -2.214327305555343628e-01 3.017254173755645752e-02 8.720733225345611572e-02 -1.902196258306503296e-01 -7.402268052101135254e-02 -7.604365795850753784e-02 -4.666361212730407715e-02 -4.254263639450073242e-01 1.502081751823425293e-01 -1.788592189550399780e-01 -2.493665367364883423e-01 1.914898008108139038e-01 1.894616633653640747e-01 3.105917386710643768e-02 -1.538915336132049561e-01 2.486682683229446411e-01 3.034463822841644287e-01 -7.609536498785018921e-02
-2.655045092105865479e-01 -2.135169804096221924e-01 1.494117081165313721e-01 -2.191354483366012573e-01 1.128189042210578918e-01 -2.223961055278778076e-01 1.788007766008377075e-01 -1.505819857120513916e-01 2.228628993034362793e-01 -1.932505518198013306e-02 1.423213332891464233e-01 -1.501031368970870972e-01 2.929394543170928955e-01 -1.685255318880081177e-01 3.398433327674865723e-02 -5.422328412532806396e-02 -2.391328662633895874e-01 -2.649906873703002930e-01 -2.740281522274017334e-01 -1.192855164408683777e-01 1.502117235213518143e-02 -1.205401271581649780e-01 3.959691524505615234e-02 -1.593961417675018311e-01 -1.668812632560729980e-01 5.543974786996841431e-02 3.721607327461242676e-01 -4.467497020959854126e-02 1.003360971808433533e-01 -1.042652055621147156e-01 -1.065828874707221985e-01 1.530593037605285645e-01
-1.316442042589187622e-01 -1.801647841930389404e-01 1.175385266542434692e-01 -2.190109342336654663e-01 4.038951545953750610e-02 -1.222035512328147888e-01 5.148692131042480469e-01 -9.129559621214866638e-03 1.914697885513305664e-02 -1.370628029108047485e-01 3.114749677479267120e-02 -4.499336704611778259e-02 1.533530354499816895e-01 -3.248449042439460754e-02 2.653320133686065674e-01 -1.219097673892974854e-01 -1.148654222488403320e-01 -1.430776119232177734e-01 -2.574726045131683350e-01 -1.532432138919830322e-01 -4.358650371432304382e-02 -1.245906278491020203e-01 1.633683592081069946e-02 -7.610562443733215332e-02 -1.661724001169204712e-01 1.887776255607604980e-01 4.381417632102966309e-01 -1.992941647768020630e-01 -1.035745963454246521e-01 -7.825001142919063568e-03 -1.368139982223510742e-01 -5.780868232250213623e-02
-1.404950320720672607e-01 -2.614800333976745605e-01 -6.287434697151184082e-02 -1.052332669496536255e-01 -2.221774011850357056e-01 -1.711836159229278564e-01 7.968574017286300659e-02 -2.698749005794525146e-01 2.178344875574111938e-01 1.593147590756416321e-02 1.816065758466720581e-01 1.784327179193496704e-01 -5.370716378092765808e-02 -2.509877681732177734e-01 1.257749348878860474e-01 -9.765721857547760010e-02 2.141328603029251099e-01 2.917326800525188446e-02 5.177395045757293701e-02 -4.281186684966087341e-02 6.053260713815689087e-02 -2.590508572757244110e-02 -3.244682550430297852e-01 1.330331414937973022e-01 2.475946992635726929e-01 1.221052557229995728e-01 3.226325511932373047e-01 -1.900130510330200195e-01 -1.369175761938095093e-01 -3.854058159049600363e-04 1.491363346576690674e-01 -3.151588141918182373e-01
5.482802912592887878e-02 -6.738380342721939087e-02 -2.259756773710250854e-01 7.816225290298461914e-02 -7.233721017837524414e-02 -5.423657968640327454e-02 3.816319257020950317e-02 -1.603285036981105804e-02 3.273670002818107605e-02 2.304796427488327026e-01 1.564069688320159912e-01 6.144711747765541077e-02 2.567926049232482910e-01 -7.123559713363647461e-02 -6.246519088745117188e-02 -7.299876213073730469e-02 1.074854433536529541e-01 1.999167650938034058e-01 -1.293782442808151245e-01 -2.208154052495956421e-01 2.822274267673492432e-01 -9.770951233804225922e-03 1.118019074201583862e-01 -1.018358767032623291e-01 -2.209642529487609863e-01 5.153848528861999512e-01 5.775624513626098633e-02 -3.312913477420806885e-01 -8.951419033110141754e-03 -6.550615280866622925e-02 -3.333843648433685303e-01 4.822932649403810501e-03
-2.020119726657867432e-01 -5.960967391729354858e-02 -2.531692683696746826e-01 -1.049771606922149658e-01 -3.568932414054870605e-01 -2.922270894050598145e-01 -1.606385782361030579e-02 -1.663046181201934814e-01 2.438046485185623169e-01 7.123079849407076836e-04 -1.049996167421340942e-02 2.000465802848339081e-02 1.451819110661745071e-02 5.574328452348709106e-02 1.545149087905883789e-01 -2.995524108409881592e-01 2.375846654176712036e-01 8.662047237157821655e-02 8.936367928981781006e-02 1.649391092360019684e-02 1.839760839939117432e-01 2.110768854618072510e-02 2.024680003523826599e-02 -6.360605359077453613e-02 -1.742200851440429688e-01 1.391998678445816040e-01 3.557343184947967529e-01 -1.064183339476585388e-01 -2.763108611106872559e-01 -2.817088961601257324e-01 9.189943969249725342e-02 -1.587126962840557098e-02
-2.007308155298233032e-01 -1.437018662691116333e-01 -2.623933926224708557e-02 -2.026319205760955811e-01 -9.905410557985305786e-02 -1.301093697547912598e-01 -3.449241165071725845e-03 -1.639559417963027954e-01 2.492396086454391479e-01 2.267602533102035522e-01 -1.393658667802810669e-01 2.217246890068054199e-01 6.282564252614974976e-02 -2.276678234338760376e-01 -1.289371848106384277e-01 -1.648309407755732536e-03 1.461215317249298096e-01 -7.784729823470115662e-03 -3.807193338871002197e-01 -2.998251616954803467e-01 8.328940719366073608e-02 -2.888721227645874023e-01 -7.784908264875411987e-02 -1.125167459249496460e-01 -2.832654677331447601e-02 1.285488605499267578e-01 8.562258630990982056e-02 -2.121305167675018311e-01 7.110982388257980347e-02 -4.037024080753326416e-02 1.548910439014434814e-01 -3.513521254062652588e-01
-1.846249960362911224e-02 9.281106293201446533e-02 -2.688966393470764160e-01 -3.314066529273986816e-01 -2.098881006240844727e-01 -1.016217395663261414e-01 7.093104068189859390e-03 4.111224040389060974e-02 8.220364898443222046e-02 -1.382096558809280396e-01 1.946751326322555542e-01 -9.509639441967010498e-02 1.513217091560363770e-01 1.024036854505538940e-01 -2.048273533582687378e-01 -1.973387151956558228e-01 9.115651994943618774e-02 2.104205340147018433e-01 -2.217986434698104858e-02 -9.183907508850097656e-02 -2.708919532597064972e-02 -3.038675785064697266e-01 1.663654297590255737e-02 2.185204029083251953e-01 -2.008151561021804810e-01 3.230679035186767578e-01 3.027177453041076660e-01 6.650004535913467407e-02 -7.176607102155685425e-02 -2.589373886585235596e-01 1.651757508516311646e-01 1.511770188808441162e-01
-4.500445127487182617e-01 -4.151804745197296143e-02 -1.909790784120559692e-01 -2.389335334300994873e-01 1.078424677252769470e-01 4.125362634658813477e-02 1.845075339078903198e-01 -1.959070861339569092e-01 1.989490352571010590e-02 1.391755510121583939e-02 1.077471524477005005e-01 1.440808773040771484e-01 3.511378765106201172e-01 1.803708076477050781e-01 5.449310876429080963e-03 -7.150985300540924072e-02 -1.881269067525863647e-01 -1.286149173974990845e-01 -2.584723383188247681e-02 -7.642646133899688721e-02 4.203037242405116558e-04 -2.101545631885528564e-01 -2.092391401529312134e-01 -5.622528120875358582e-02 -2.586212754249572754e-01 2.420994490385055542e-01 2.081251144409179688e-01 1.257195323705673218e-02 -1.343001872301101685e-01 -7.859607785940170288e-02 -1.352274715900421143e-01 -2.479208856821060181e-01
-2.198649644851684570e-01 9.321910142898559570e-02 3.522948548197746277e-02 -2.169480472803115845e-01 4.521329887211322784e-03 -1.450924277305603027e-01 5.320062115788459778e-02 -1.302136331796646118e-01 1.857807161286473274e-03 -6.644338369369506836e-03 2.203090935945510864e-01 2.319682389497756958e-01 2.289941012859344482e-01 3.109887987375259399e-02 2.511937916278839111e-02 -7.129145413637161255e-02 -2.892958521842956543e-01 -1.597584635019302368e-01 -7.129840552806854248e-02 4.823939874768257141e-02 2.225741297006607056e-01 -2.889276146888732910e-01 -3.103426396846771240e-01 2.522022724151611328e-01 -2.396029978990554810e-01 1.981479376554489136e-01 2.775489389896392822e-01 2.595190703868865967e-01 -4.249959811568260193e-02 -1.074147298932075500e-01 7.002881914377212524e-02 -1.530552059412002563e-01
-6.427217274904251099e-02 -1.323877871036529541e-01 7.994429767131805420e-02 -3.404551148414611816e-01 6.297685205936431885e-02 -9.222884476184844971e-02 3.361032009124755859e-01 1.105018705129623413e-01 -4.268521070480346680e-02 9.823252260684967041e-02 1.769720547599717975e-04 8.871683478355407715e-02 -3.216073289513587952e-02 7.514128088951110840e-02 -1.702014505863189697e-01 3.637979179620742798e-02 -2.308259718120098114e-02 6.029324978590011597e-02 1.282886266708374023e-01 -2.231938689947128296e-01 3.488800823688507080e-01 -1.416531801223754883e-01 -1.269171833992004395e-01 1.040146220475435257e-02 -1.410543769598007202e-01 4.985778033733367920e-01 1.949379593133926392e-01 2.187106311321258545e-01 -1.047983989119529724e-01 2.334088832139968872e-01 8.275961130857467651e-02 8.375649899244308472e-02
3.437554463744163513e-02 -1.867880523204803467e-01 -2.402121722698211670e-01 1.674871444702148438e-01 -3.152587264776229858e-02 -4.372489750385284424e-01 1.467922180891036987e-01 -4.318736866116523743e-02 1.113341525197029114e-01 1.842069774866104126e-01 -1.060267984867095947e-01 2.333907037973403931e-01 -4.751744121313095093e-02 1.371867954730987549e-01 -1.085208207368850708e-01 2.037214934825897217e-01 2.065247893333435059e-01 -2.744359374046325684e-01 -1.243900060653686523e-01 1.971395760774612427e-01 1.858731508255004883e-01 -2.350730895996093750e-01 7.875122874975204468e-02 1.776424050331115723e-01 -5.169254168868064880e-02 3.250630497932434082e-01 8.427596837282180786e-02 7.578778266906738281e-02 -1.369517296552658081e-01 -9.592003375291824341e-02 1.582803726196289062e-01 -4.602945968508720398e-02
8.966356515884399414e-02 -3.030452132225036621e-01 -2.440964244306087494e-02 -1.424892097711563110e-01 5.872774869203567505e-02 -1.938390433788299561e-01 -4.992687329649925232e-02 -4.679649323225021362e-02 -3.229950740933418274e-02 7.090169191360473633e-02 3.185976743698120117e-01 1.178423687815666199e-02 1.876594126224517822e-01 -2.566269412636756897e-02 3.371317386627197266e-01 2.256198227405548096e-01 1.728627979755401611e-01 4.239800199866294861e-02 -2.749107182025909424e-01 -7.736603915691375732e-02 1.645326316356658936e-01 -8.062741160392761230e-02 -2.355791181325912476e-01 -1.217671930789947510e-01 -3.565346896648406982e-01 2.831977605819702148e-01 2.090197503566741943e-01 1.581667810678482056e-01 -1.224374771118164062e-01 1.109115034341812134e-01 7.001836597919464111e-02 3.701669862493872643e-03
-3.134120255708694458e-02 -3.438051044940948486e-01 1.395657211542129517e-01 -5.168985575437545776e-02 -3.905394673347473145e-02 -2.499123364686965942e-01 1.569288410246372223e-02 -5.296646431088447571e-02 2.175596803426742554e-01 -1.994595490396022797e-02 2.478113025426864624e-01 2.513410151004791260e-01 3.115721642971038818e-01 -6.453837454319000244e-02 -8.075866848230361938e-02 3.219328448176383972e-02 1.183604970574378967e-01 -2.205222612246870995e-03 -2.179006934165954590e-01 -9.037189930677413940e-02 -8.520147204399108887e-02 -2.767598628997802734e-01 -1.923798173666000366e-01 1.121679469943046570e-01 -3.322439193725585938e-01 -6.121790036559104919e-02 9.766305983066558838e-02 1.256519556045532227e-01 4.795753583312034607e-02 -3.830528259277343750e-01 1.147491857409477234e-01 7.584787160158157349e-02
1.290879994630813599e-01 -2.764300704002380371e-01 -2.063517719507217407e-01 -1.401933878660202026e-01 5.490504577755928040e-02 7.389622181653976440e-02 1.563861668109893799e-01 -2.016735374927520752e-01 2.665100693702697754e-01 1.243409365415573120e-01 6.230389699339866638e-02 3.997975587844848633e-01 1.737803816795349121e-01 2.928448915481567383e-01 -8.702515810728073120e-02 6.057137250900268555e-02 2.297283560037612915e-01 -2.522364631295204163e-02 -2.878554463386535645e-01 5.692455545067787170e-02 3.468371927738189697e-02 -3.499580547213554382e-02 -3.868544846773147583e-02 -3.761641681194305420e-01 -3.102060221135616302e-02 -7.292307168245315552e-02 8.513581752777099609e-02 -2.181255668401718140e-01 -1.262450218200683594e-01 8.906432986259460449e-02 1.094610020518302917e-01 -1.085365191102027893e-01
3.729709237813949585e-02 -2.489960789680480957e-01 -1.929330974817276001e-01 -2.647713422775268555e-01 3.089817985892295837e-02 -1.125629916787147522e-01 4.156438261270523071e-02 4.241210222244262695e-02 2.143448963761329651e-02 3.927581757307052612e-02 2.927311956882476807e-01 -7.998184114694595337e-02 3.801907896995544434e-01 -1.091013923287391663e-01 2.484558820724487305e-01 7.973093539476394653e-02 2.516734972596168518e-02 2.113546803593635559e-02 -2.248564958572387695e-01 -1.221921518445014954e-01 -1.605459153652191162e-01 -1.689587682485580444e-01 -3.016915619373321533e-01 -5.357903242111206055e-02 -1.176106929779052734e-01 3.570827245712280273e-01 2.213979661464691162e-01 8.119477331638336182e-02 1.951449364423751831e-01 -1.630831509828567505e-02 1.572113335132598877e-01 -1.367860436439514160e-01
-3.311609104275703430e-02 -1.142048835754394531e-01 1.379439532756805420e-01 -2.206233888864517212e-01 -2.688175253570079803e-02 -1.810515373945236206e-01 -6.382368505001068115e-02 -1.914454400539398193e-01 8.437073975801467896e-02 2.819324731826782227e-01 -1.275562122464179993e-02 1.648005396127700806e-01 2.509185969829559326e-01 1.450315415859222412e-01 -2.208583652973175049e-01 -4.577611386775970459e-02 -8.177731931209564209e-02 -2.471520937979221344e-02 -2.551140487194061279e-01 -2.139022201299667358e-02 2.405039072036743164e-01 -1.931244432926177979e-01 -1.181813701987266541e-01 -1.877624690532684326e-01 -7.205503433942794800e-02 9.623046033084392548e-03 2.570135593414306641e-01 -4.059752225875854492e-01 9.970201551914215088e-02 -1.640911996364593506e-01 1.393732428550720215e-01 -2.923840880393981934e-01
-2.446741163730621338e-01 -5.915556848049163818e-02 -2.166872769594192505e-01 -2.305921353399753571e-02 6.705700606107711792e-02 -1.788833439350128174e-01 2.709066569805145264e-01 -2.189233005046844482e-01 2.557839155197143555e-01 -1.410739421844482422e-01 -1.097917854785919189e-01 3.319047987461090088e-01 3.117896318435668945e-01 2.300044707953929901e-02 9.941615164279937744e-03 -1.323983222246170044e-01 -1.134866401553153992e-01 2.361550927162170410e-01 1.291839778423309326e-02 -1.606972664594650269e-01 8.441207557916641235e-02 -2.251849025487899780e-01 -2.656123340129852295e-01 2.907949872314929962e-02 -3.319423496723175049e-01 -3.156721964478492737e-02 3.014000691473484039e-02 1.553702801465988159e-01 -1.563867926597595215e-01 -1.427184641361236572e-01 -6.466538179665803909e-03 5.880829319357872009e-02
1.045360788702964783e-02 -4.649072289466857910e-01 1.618280261754989624e-02 -1.638751477003097534e-01 4.487982392311096191e-02 -1.734317392110824585e-01 -1.129373610019683838e-01 -1.050812825560569763e-01 4.983855877071619034e-03 -2.052035480737686157e-01 1.483544409275054932e-01 1.083663478493690491e-01 2.119347304105758667e-01 4.472119733691215515e-02 -2.920993268489837646e-01 -5.148751288652420044e-02 2.081335037946701050e-01 2.449346780776977539e-01 -2.912915684282779694e-02 5.282671377062797546e-02 1.732909493148326874e-02 -3.385922908782958984e-01 -3.216882050037384033e-02 -8.096817135810852051e-02 -3.203119337558746338e-01 3.123301863670349121e-01 3.505742177367210388e-02 1.879795491695404053e-01 -5.852625239640474319e-03 -1.236676499247550964e-01 7.585783302783966064e-02 5.182055756449699402e-02
-3.003937602043151855e-01 -4.933847486972808838e-02 -2.291164547204971313e-01 -2.743617892265319824e-01 -6.235436885617673397e-04 3.949244692921638489e-02 8.304525166749954224e-02 3.817959129810333252e-02 -1.096491813659667969e-01 -1.278608292341232300e-01 1.440777629613876343e-01 3.437808156013488770e-01 1.847134977579116821e-01 2.479473054409027100e-01 -1.777849048376083374e-01 -7.040449976921081543e-02 1.191653385758399963e-01 -1.386034041643142700e-01 -8.060529828071594238e-03 -1.943252682685852051e-01 8.481580018997192383e-02 -2.493759244680404663e-01 -1.770343482494354248e-01 9.514716267585754395e-02 -2.213725298643112183e-01 3.050929903984069824e-01 2.514604032039642334e-01 1.224052254110574722e-02 1.121867001056671143e-01 1.256502121686935425e-01 -1.592040956020355225e-01 -1.731060594320297241e-01
3.368109837174415588e-02 -1.754700392484664917e-01 -2.222446948289871216e-01 -3.993703797459602356e-02 1.595149189233779907e-01 2.124921418726444244e-02 4.300676584243774414e-01 -2.897298038005828857e-01 -2.062236666679382324e-01 3.324250578880310059e-01 1.483889389783143997e-02 6.401568651199340820e-02 3.327693045139312744e-01 -8.164319396018981934e-02 -1.706329137086868286e-01 -5.583031848073005676e-02 9.606447815895080566e-02 -1.531806290149688721e-01 -2.500127553939819336e-01 -6.727230548858642578e-02 4.466322809457778931e-02 -2.024976536631584167e-02 -3.752460703253746033e-02 1.034260168671607971e-01 -7.460935506969690323e-03 1.271906495094299316e-01 2.881147563457489014e-01 -7.990920543670654297e-02 -2.653795853257179260e-02 3.070111870765686035e-01 1.288929115980863571e-02 -1.772234216332435608e-02
-2.630889713764190674e-01 -1.833124309778213501e-01 -3.113814890384674072e-01 -2.984719276428222656e-01 9.556803852319717407e-02 7.422871142625808716e-02 1.259540915489196777e-01 -1.059938594698905945e-01 -8.438622206449508667e-02 -3.592634573578834534e-02 8.513888716697692871e-02 2.874207198619842529e-01 1.908889971673488617e-02 1.345799565315246582e-01 -1.596326678991317749e-01 -7.124867290258407593e-02 5.242296680808067322e-02 -2.058660238981246948e-01 -2.531251870095729828e-02 -2.109188735485076904e-01 1.976868696510791779e-02 -2.238488346338272095e-01 -2.604480981826782227e-01 -7.874908298254013062e-02 -1.448255628347396851e-01 3.597587943077087402e-01 1.972926110029220581e-01 5.850680917501449585e-02 -1.702302601188421249e-03 5.408591777086257935e-02 -7.021960616111755371e-02 -3.266358971595764160e-01
1.910392642021179199e-01 -3.323950171470642090e-01 -1.477663815021514893e-01 -1.966145783662796021e-01 -2.220211327075958252e-01 -2.762837707996368408e-01 3.596300184726715088e-01 -4.063193127512931824e-02 5.381781235337257385e-02 -4.348038882017135620e-02 -1.263490915298461914e-01 2.676501870155334473e-02 2.831785678863525391e-01 1.734883040189743042e-01 -6.217817962169647217e-02 -1.308026537299156189e-02 1.444735527038574219e-01 -2.990013957023620605e-01 5.414144322276115417e-02 -1.384961456060409546e-01 -8.556631952524185181e-02 -6.518504768610000610e-02 1.710011214017868042e-01 -6.261917203664779663e-02 -2.538145333528518677e-02 1.805924326181411743e-01 2.238748520612716675e-01 1.167774349451065063e-01 4.625872895121574402e-02 3.373980820178985596e-01 8.631806075572967529e-02 -5.058348923921585083e-02
-1.673795431852340698e-01 -2.823135554790496826e-01 2.157105319201946259e-02 -1.586592942476272583e-01 -3.494737669825553894e-03 -1.768697649240493774e-01 2.011332511901855469e-01 -2.957523465156555176e-01 6.017164513468742371e-02 1.066878959536552429e-01 1.196136772632598877e-01 1.319587975740432739e-01 2.380811572074890137e-01 -3.039519488811492920e-01 1.653051935136318207e-02 1.718417555093765259e-01 2.721267286688089371e-03 -3.015727698802947998e-01 1.143094226717948914e-01 -9.691361337900161743e-02 1.379544287919998169e-01 1.672496348619461060e-01 -9.292149543762207031e-02 -1.520428210496902466e-01 4.364706948399543762e-02 2.810904681682586670e-01 1.365103870630264282e-01 -1.901469826698303223e-01 7.169514149427413940e-02 2.172507196664810181e-01 1.822879612445831299e-01 -2.615105509757995605e-01
-1.768248975276947021e-01 5.286832898855209351e-02 -9.649924188852310181e-02 1.044099591672420502e-02 1.080948859453201294e-02 -2.298617362976074219e-01 5.123520269989967346e-02 -4.457523226737976074e-01 8.512178063392639160e-02 3.076301515102386475e-01 -8.030368387699127197e-02 -1.023443490266799927e-01 2.671868503093719482e-01 1.058028191328048706e-01 1.127005293965339661e-01 -3.926087543368339539e-02 2.177727594971656799e-02 2.761588990688323975e-01 -4.895084351301193237e-02 -4.411002621054649353e-02 2.585141360759735107e-01 -9.707742929458618164e-02 1.702044010162353516e-01 -9.448654949665069580e-02 1.281583607196807861e-01 4.154047667980194092e-01 1.811065375804901123e-01 -2.178694605827331543e-01 -2.887580916285514832e-02 9.135775268077850342e-02 1.061673313379287720e-01 4.096072539687156677e-02
-4.955433309078216553e-02 -2.443713545799255371e-01 -9.124602377414703369e-02 -1.122645363211631775e-01 -7.601428776979446411e-02 3.931345045566558838e-02 1.298432052135467529e-01 3.439608961343765259e-02 1.711167544126510620e-01 9.000053256750106812e-02 2.883262634277343750e-01 -6.563720107078552246e-02 2.922083064913749695e-02 -7.423225045204162598e-02 -1.129996255040168762e-01 -8.791816234588623047e-02 2.708527743816375732e-01 -2.531668841838836670e-01 -4.713813364505767822e-01 1.271383315324783325e-01 2.171716690063476562e-01 -4.213337786495685577e-03 2.203920483589172363e-02 -3.898232281208038330e-01 1.505137085914611816e-01 1.283324509859085083e-01 2.886556684970855713e-01 -7.795967627316713333e-03 -3.053436800837516785e-02 1.736420840024948120e-01 6.809941679239273071e-02 -7.855871319770812988e-02
1.261038985103368759e-02 -2.221415489912033081e-01 -3.269324898719787598e-01 -4.568426311016082764e-01 5.023400485515594482e-02 -1.759398728609085083e-01 2.615071833133697510e-01 1.552665680646896362e-01 -1.471086777746677399e-02 1.216713488101959229e-01 1.526323556900024414e-01 1.629158481955528259e-02 9.344667941331863403e-02 7.546899840235710144e-03 -1.725825816392898560e-01 -1.241490766406059265e-01 -1.205352786928415298e-02 -2.181585133075714111e-01 -1.932979375123977661e-01 -4.707731306552886963e-02 5.191708356142044067e-02 6.191115826368331909e-02 2.256160974502563477e-02 9.247899055480957031e-02 -1.701240688562393188e-01 1.733142882585525513e-01 1.098192036151885986e-01 -3.305350244045257568e-01 -2.907057106494903564e-01 2.093000560998916626e-01 -2.926887758076190948e-02 6.314677000045776367e-02
1.664386540651321411e-01 -1.160739362239837646e-01 -1.029872894287109375e-01 -2.140461802482604980e-01 -5.772118642926216125e-02 -2.232994884252548218e-01 1.641072630882263184e-01 -5.227375403046607971e-02 1.061445996165275574e-01 1.258791610598564148e-02 3.351558148860931396e-01 -7.961691170930862427e-02 4.186857938766479492e-01 7.857587188482284546e-02 2.626606822013854980e-01 -1.420476436614990234e-01 -2.388001047074794769e-02 -1.561521552503108978e-02 -2.188026160001754761e-01 3.862307220697402954e-02 2.233943156898021698e-02 -1.975045502185821533e-01 -3.111682236194610596e-01 -1.710109971463680267e-02 -1.113539710640907288e-01 2.721247375011444092e-01 2.691832482814788818e-01 1.484067440032958984e-01 1.144979745149612427e-01 5.770929902791976929e-02 1.542824357748031616e-01 1.040505319833755493e-01
-4.802324622869491577e-02 -3.903125822544097900e-01 1.314939558506011963e-01 -2.840319871902465820e-01 1.749846935272216797e-01 -1.565086692571640015e-01 -8.725569397211074829e-02 -2.117651104927062988e-01 3.237852454185485840e-01 2.125312387943267822e-01 2.191759794950485229e-01 9.801378101110458374e-02 6.760402768850326538e-02 2.459759563207626343e-01 2.812454476952552795e-02 1.171020269393920898e-01 -2.197209000587463379e-01 7.367470860481262207e-02 -1.251870691776275635e-01 -2.425141036510467529e-01 -3.282683715224266052e-02 -1.742915064096450806e-01 -1.908971071243286133e-01 2.935860864818096161e-02 -1.072901561856269836e-01 2.280191332101821899e-01 2.610769867897033691e-01 6.190650165081024170e-02 -7.672306895256042480e-02 -7.781848311424255371e-02 -8.272910863161087036e-02 -3.674504160881042480e-02
-8.380928635597229004e-02 1.549795921891927719e-02 2.226375490427017212e-01 -2.087646722793579102e-01 2.802919782698154449e-02 -2.567691206932067871e-01 1.468313205987215042e-02 -2.049966603517532349e-01 3.205972611904144287e-01 -1.583524495363235474e-01 -3.187534585595130920e-02 3.465327918529510498e-01 1.834313422441482544e-01 -2.612219154834747314e-01 -6.210603564977645874e-02 -2.045456692576408386e-02 9.763431549072265625e-02 -1.808815449476242065e-01 -1.173595786094665527e-01 5.534137599170207977e-03 1.293901801109313965e-01 4.981050267815589905e-02 -2.397772520780563354e-01 -1.073850020766258240e-01 -8.874709159135818481e-02 1.667469739913940430e-01 3.124067783355712891e-01 -2.292180955410003662e-01 -1.598599851131439209e-01 2.022404521703720093e-01 -1.301568746566772461e-01 -1.483002305030822754e-01
-1.378781944513320923e-01 -1.735425293445587158e-01 -3.428802266716957092e-02 -2.849709391593933105e-01 -1.102108433842658997e-01 -8.320308476686477661e-02 1.745142973959445953e-02 -1.287676766514778137e-02 -6.440830230712890625e-02 4.409258440136909485e-02 -1.633977890014648438e-01 2.543189227581024170e-01 -8.867510408163070679e-02 -2.082564383745193481e-01 -2.012767344713211060e-01 -1.059273406863212585e-01 1.624745503067970276e-02 -1.691675186157226562e-01 1.763719618320465088e-01 -5.740351602435112000e-02 2.211471796035766602e-01 -4.201628565788269043e-01 2.013705074787139893e-01 -2.336340546607971191e-01 -2.018292844295501709e-01 2.907935976982116699e-01 2.769662737846374512e-01 -1.069798022508621216e-01 -1.655847877264022827e-01 9.112785011529922485e-02 2.000715956091880798e-02 -1.227887123823165894e-01
-1.685552485287189484e-02 -1.083327829837799072e-01 5.460275709629058838e-02 -9.911444783210754395e-02 7.476925849914550781e-02 -1.626085937023162842e-01 3.982958197593688965e-02 -3.251228332519531250e-01 3.641901612281799316e-01 2.738488614559173584e-01 -1.661379784345626831e-01 3.228470385074615479e-01 5.089700594544410706e-02 -7.398258149623870850e-02 -1.769498288631439209e-01 1.595323532819747925e-02 2.424675971269607544e-01 1.673605591058731079e-01 -2.261240631341934204e-01 -1.455777138471603394e-01 7.997418753802776337e-03 -4.497269634157419205e-03 9.680587798357009888e-02 1.572583764791488647e-01 1.861475221812725067e-02 2.757206559181213379e-01 3.112826049327850342e-01 -2.805710732936859131e-01 2.575299702584743500e-03 -5.752528831362724304e-02 -8.045031875371932983e-02 4.096360132098197937e-02
2.060806304216384888e-01 -1.446517556905746460e-01 -3.145181834697723389e-01 -2.071419507265090942e-01 7.913800328969955444e-02 -1.914778538048267365e-02 1.872490495443344116e-01 -2.673398256301879883e-01 1.774263978004455566e-01 5.705446004867553711e-02 8.133400976657867432e-02 2.903819382190704346e-01 1.429713815450668335e-01 1.823066771030426025e-01 -4.000551626086235046e-02 9.329281002283096313e-02 1.778629869222640991e-01 -9.750752896070480347e-02 -3.008224666118621826e-01 1.670025587081909180e-01 8.775118738412857056e-02 6.955268979072570801e-02 1.154140685684978962e-03 -4.282346963882446289e-01 -9.916331619024276733e-02 1.558283865451812744e-01 -3.229291364550590515e-02 -4.202567413449287415e-02 -1.708649843931198120e-01 3.270146902650594711e-03 1.070481687784194946e-01 -2.427372634410858154e-01
-1.597926914691925049e-01 -1.238258257508277893e-01 4.746421426534652710e-02 -9.515467286109924316e-02 3.564682230353355408e-02 -2.369942069053649902e-01 2.389261722564697266e-01 -3.357961475849151611e-01 1.601009070873260498e-01 9.184379130601882935e-02 -1.451231092214584351e-01 -1.817097067832946777e-01 1.443977802991867065e-01 -1.362244933843612671e-01 -1.447904109954833984e-01 1.860177367925643921e-01 -2.266655266284942627e-01 -5.887437611818313599e-02 1.058273911476135254e-01 1.066433265805244446e-01 2.779272496700286865e-01 -2.653617225587368011e-02 5.179794505238533020e-02 -8.730565011501312256e-02 5.188890174031257629e-02 4.715055227279663086e-01 3.116230368614196777e-01 1.103079989552497864e-01 -1.540174037218093872e-01 -5.911355838179588318e-03 1.057859882712364197e-01 5.020702257752418518e-02
-2.457341700792312622e-01 -2.474057227373123169e-01 -5.948140099644660950e-02 -2.288849838078022003e-02 -2.223756164312362671e-01 -3.547030389308929443e-01 4.218116402626037598e-01 -1.748404949903488159e-01 1.421738564968109131e-01 -7.880838960409164429e-02 -4.333449527621269226e-02 1.213053464889526367e-01 1.601098179817199707e-01 -1.409194767475128174e-01 -1.963393390178680420e-02 8.238298818469047546e-03 -2.131745131919160485e-04 -1.508231610059738159e-01 -7.013306021690368652e-02 1.273393779993057251e-01 -8.824976533651351929e-02 -2.493543475866317749e-01 6.817010696977376938e-03 3.093618154525756836e-02 1.254425197839736938e-01 2.413047105073928833e-01 5.862647294998168945e-02 1.509485207498073578e-02 2.746505737304687500e-01 9.994134306907653809e-02 3.106740117073059082e-01 -1.649266779422760010e-01
-2.202593348920345306e-02 -1.544080376625061035e-01 2.414671890437602997e-02 -1.635134816169738770e-01 3.934972733259201050e-02 -2.426908016204833984e-01 7.817720063030719757e-03 -1.030250918120145798e-02 2.719556093215942383e-01 3.660135343670845032e-02 2.233732044696807861e-01 7.063360512256622314e-02 4.460883140563964844e-01 8.103280514478683472e-02 2.688642144203186035e-01 1.887729763984680176e-01 -4.234521463513374329e-02 -3.788611618801951408e-03 -1.745791733264923096e-01 -1.455669105052947998e-01 -7.071498036384582520e-02 -1.669226586818695068e-01 -5.044842511415481567e-02 1.831079721450805664e-01 -1.206988096237182617e-02 2.811158001422882080e-01 4.019911587238311768e-01 1.639519929885864258e-01 2.108006030321121216e-01 1.278019603341817856e-02 5.506487935781478882e-02 -7.985525578260421753e-02
1.108425259590148926e-01 -1.325704604387283325e-01 -2.434342354536056519e-01 -1.945513486862182617e-01 -2.497422844171524048e-01 4.696189425885677338e-03 8.301228284835815430e-02 -2.544845044612884521e-01 7.805219292640686035e-02 2.970661595463752747e-02 -3.354650735855102539e-02 3.451068103313446045e-01 -4.536184947937726974e-03 -8.839561790227890015e-02 -1.884578615427017212e-01 3.380252122879028320e-01 1.677458435297012329e-01 -2.778557837009429932e-01 -2.470016628503799438e-01 1.311403363943099976e-01 1.731876581907272339e-01 -6.023862585425376892e-02 -1.823838949203491211e-01 -2.615914940834045410e-01 -1.717726700007915497e-02 2.385437190532684326e-01 8.373256772756576538e-02 -1.197164133191108704e-01 -1.216120049357414246e-01 1.373873651027679443e-01 1.494572758674621582e-01 -2.758719772100448608e-02
-2.106621265411376953e-01 -1.097452044486999512e-01 -1.152295917272567749e-01 -2.427671551704406738e-01 1.108157485723495483e-01 -9.283843636512756348e-02 -1.048729494214057922e-01 -7.256852090358734131e-02 -1.732818898744881153e-03 4.380908329039812088e-03 3.968383967876434326e-01 7.314465939998626709e-02 2.200202494859695435e-01 2.158124744892120361e-02 1.851231753826141357e-01 1.298041194677352905e-01 -1.644332259893417358e-01 -1.023928001523017883e-01 -4.469670057296752930e-01 -1.146186143159866333e-03 5.154572054743766785e-02 -1.407871842384338379e-01 -1.894572675228118896e-01 2.753778174519538879e-02 -2.308731526136398315e-01 3.522104620933532715e-01 2.039933949708938599e-01 1.987201422452926636e-01 3.784075379371643066e-02 1.072037070989608765e-01 4.325827211141586304e-02 4.081109538674354553e-02
-1.659845113754272461e-01 -2.052704393863677979e-01 -1.045333743095397949e-01 -1.655463278293609619e-01 2.288776636123657227e-01 4.379270225763320923e-02 1.331070661544799805e-01 2.194505796069279313e-04 2.391868978738784790e-01 -1.792974919080734253e-01 2.209854722023010254e-01 -1.893519051373004913e-02 2.981312572956085205e-01 1.500543057918548584e-01 -2.857348695397377014e-02 -1.700466573238372803e-01 6.449079513549804688e-02 -2.827615104615688324e-02 2.338257059454917908e-02 1.951521262526512146e-02 -9.091180562973022461e-02 -3.306152224540710449e-01 2.838631346821784973e-02 -1.173313781619071960e-01 -2.051530629396438599e-01 3.417012691497802734e-01 2.647216320037841797e-01 1.254855596926063299e-04 -3.245278447866439819e-02 -4.039567708969116211e-01 -1.483621820807456970e-02 9.417503327131271362e-02
-2.194462418556213379e-01 -2.904717028141021729e-01 -7.305691391229629517e-02 -2.623539566993713379e-01 2.507005333900451660e-01 7.006271928548812866e-02 2.419442534446716309e-01 -3.374722599983215332e-02 3.745068982243537903e-02 -2.196116000413894653e-02 2.341146767139434814e-01 1.857452839612960815e-01 2.252068519592285156e-01 2.710217535495758057e-01 1.473143547773361206e-01 2.115204185247421265e-02 -6.650301814079284668e-02 7.346905767917633057e-02 -4.629965126514434814e-02 -2.139321267604827881e-01 -1.744146794080734253e-01 -2.350074201822280884e-01 -1.970348358154296875e-01 -1.934023648500442505e-01 -3.043756820261478424e-02 3.371227383613586426e-01 6.554374098777770996e-02 -1.120446398854255676e-01 -1.826320290565490723e-01 -3.225448727607727051e-02 -8.256143890321254730e-03 -2.070101797580718994e-01
-1.580709517002105713e-01 -1.620224863290786743e-01 -3.566445708274841309e-01 -4.427486285567283630e-02 2.559364214539527893e-02 -5.259044468402862549e-02 4.667104780673980713e-01 -1.717844307422637939e-01 2.703256607055664062e-01 2.372435778379440308e-01 -4.113913513720035553e-03 -5.317467823624610901e-02 3.059813678264617920e-01 -7.935417443513870239e-02 -2.227002531290054321e-01 -6.626934558153152466e-02 2.412017732858657837e-01 -5.501536652445793152e-02 -1.233985126018524170e-01 4.721473529934883118e-02 -1.122303605079650879e-01 -5.584505200386047363e-02 -5.924928188323974609e-02 4.950946196913719177e-02 2.234701812267303467e-01 1.895802766084671021e-01 7.045048475265502930e-02 -7.368226535618305206e-03 6.557288765907287598e-02 -2.194577604532241821e-01 1.647354066371917725e-01 -1.091321855783462524e-01
1.805009245872497559e-01 -6.542771309614181519e-02 -1.627729833126068115e-01 -1.174422819167375565e-02 9.141422063112258911e-02 -2.887008711695671082e-02 5.001286976039409637e-03 -7.263733446598052979e-02 4.044384360313415527e-01 3.304263576865196228e-02 2.348597794771194458e-01 1.385804265737533569e-01 1.480393558740615845e-01 9.038399904966354370e-02 -3.820621371269226074e-01 2.621743083000183105e-01 -9.842760860919952393e-02 3.265408053994178772e-02 4.911348689347505569e-03 7.991343736648559570e-02 3.326133489608764648e-01 -1.904842406511306763e-01 -4.300514981150627136e-02 -1.433790475130081177e-01 -2.234039157629013062e-01 2.365878783166408539e-02 2.901456058025360107e-01 -1.373800337314605713e-01 -2.254656702280044556e-01 -1.347613185644149780e-01 1.027298197150230408e-01 1.365063488483428955e-01
-1.332325041294097900e-01 -4.030208289623260498e-01 5.831594392657279968e-02 3.357341885566711426e-02 -1.858184635639190674e-01 -1.120739802718162537e-02 -1.601706258952617645e-02 -8.822938054800033569e-02 1.657734960317611694e-01 1.175645962357521057e-01 2.352577075362205505e-02 5.527792572975158691e-01 1.926096342504024506e-02 -1.166254132986068726e-01 3.733743727207183838e-02 2.075618803501129150e-01 7.710210978984832764e-02 -1.093430742621421814e-01 -1.408185362815856934e-01 3.308205306529998779e-02 -1.387025229632854462e-02 -7.086641341447830200e-02 -5.861945822834968567e-02 -1.039661094546318054e-02 2.349583618342876434e-02 2.482538670301437378e-01 1.651972234249114990e-01 -4.818343743681907654e-02 -1.351653337478637695e-01 7.163289934396743774e-02 2.745871543884277344e-01 3.585452735424041748e-01
-7.501169294118881226e-02 1.725986832752823830e-03 -4.359391927719116211e-01 -3.273594379425048828e-01 8.264350146055221558e-02 -1.440732032060623169e-01 -6.350726634263992310e-02 1.221276000142097473e-01 1.337659060955047607e-01 1.431592926383018494e-02 3.657764196395874023e-01 1.584316790103912354e-01 1.548549532890319824e-01 4.133881255984306335e-02 -1.126775145530700684e-01 -5.436274036765098572e-02 -1.656599640846252441e-01 -1.283194962888956070e-02 7.398969680070877075e-02 -6.568898260593414307e-02 -6.397385150194168091e-02 -1.303794384002685547e-01 -1.051997318863868713e-01 1.446612924337387085e-02 7.798957638442516327e-03 2.916785180568695068e-01 2.088019251823425293e-01 -2.320760786533355713e-01 -4.504559189081192017e-02 -6.333061307668685913e-02 2.519719600677490234e-01 3.322744667530059814e-01
5.333598330616950989e-02 -1.512033790349960327e-01 -3.850622177124023438e-01 -6.577446311712265015e-02 2.399710379540920258e-02 -9.755007922649383545e-03 3.480353057384490967e-01 -3.187851905822753906e-01 -1.189941912889480591e-01 1.441822052001953125e-01 -8.829168230295181274e-02 -1.313012838363647461e-01 2.924375236034393311e-01 4.491541534662246704e-02 -1.455720514059066772e-01 -2.175274863839149475e-02 1.279833167791366577e-01 -2.369274944067001343e-01 -2.408459037542343140e-01 -2.704724073410034180e-01 -4.912823438644409180e-02 -5.563880130648612976e-02 -2.384476363658905029e-01 -1.103628277778625488e-01 -5.463474988937377930e-02 6.519744545221328735e-02 2.730102539062500000e-01 -1.936986744403839111e-01 7.060920353978872299e-03 7.563573867082595825e-02 1.099774148315191269e-02 1.602527052164077759e-01
5.802470445632934570e-02 -6.408122926950454712e-02 -3.811797872185707092e-02 -2.021090686321258545e-01 5.743802338838577271e-02 -7.134663313627243042e-02 4.636100959032773972e-03 -1.102800108492374420e-02 -1.958509385585784912e-01 -7.721259444952011108e-02 7.863787002861499786e-03 3.051175177097320557e-02 4.012427031993865967e-01 1.428153086453676224e-02 6.162191182374954224e-02 1.602610051631927490e-01 3.324000537395477295e-01 -5.106821656227111816e-02 -3.844324648380279541e-01 -3.429588302969932556e-02 2.283961325883865356e-01 -2.632451355457305908e-01 -9.931085258722305298e-02 3.865092294290661812e-03 -8.852485567331314087e-02 1.946562081575393677e-01 4.481146633625030518e-01 6.098500266671180725e-02 -3.310100361704826355e-02 -2.079523801803588867e-01 4.207524005323648453e-03 1.329908072948455811e-01
-1.627427935600280762e-01 -2.888714373111724854e-01 -2.139046788215637207e-01 -1.746838912367820740e-02 -5.682212486863136292e-02 5.086721479892730713e-02 -6.056424230337142944e-02 3.880949690937995911e-02 -8.091148734092712402e-02 8.132684975862503052e-02 2.045610100030899048e-01 3.385538607835769653e-02 2.270805537700653076e-01 -5.321085825562477112e-02 -1.940155029296875000e-01 6.141668558120727539e-02 3.017827868461608887e-02 3.466084972023963928e-02 2.956881821155548096e-01 -7.052909117192029953e-03 1.829691529273986816e-01 -3.529227674007415771e-01 1.418859814293682575e-03 -1.597864627838134766e-01 -9.553677588701248169e-02 3.333381116390228271e-01 3.507937788963317871e-01 9.330816566944122314e-02 -1.895951479673385620e-01 2.464283108711242676e-01 2.433262467384338379e-01 3.131935838609933853e-03
-1.163602918386459351e-01 -3.050948381423950195e-01 2.013083845376968384e-01 -2.631024718284606934e-01 2.009531855583190918e-01 -2.179922461509704590e-01 -3.959931433200836182e-02 -2.442603111267089844e-01 1.647095978260040283e-01 1.299168765544891357e-01 3.167798519134521484e-01 8.059522509574890137e-02 1.856840699911117554e-01 6.640813499689102173e-02 8.019856177270412445e-03 3.204415738582611084e-02 -3.258152306079864502e-01 2.927827881649136543e-03 -3.753060996532440186e-01 -1.447071135044097900e-01 4.529760777950286865e-02 -1.977451741695404053e-01 -1.483412683010101318e-01 3.856891021132469177e-02 -1.377974748611450195e-01 2.527998089790344238e-01 1.486757844686508179e-01 5.266438052058219910e-02 5.960365291684865952e-03 -3.126879036426544189e-02 -4.543200135231018066e-02 1.431632414460182190e-02
1.008961573243141174e-01 -1.584717184305191040e-01 1.600452326238155365e-02 -3.936040401458740234e-02 1.824821345508098602e-02 -2.596932053565979004e-01 5.277871619910001755e-03 -2.487584799528121948e-01 2.575581371784210205e-01 2.488442063331604004e-01 2.488830238580703735e-01 1.579055190086364746e-02 -2.612425386905670166e-02 -3.696109652519226074e-01 3.023165836930274963e-02 1.675051450729370117e-01 5.066401883959770203e-02 -3.106178529560565948e-02 5.806567147374153137e-02 -1.367489099502563477e-01 1.805362403392791748e-01 8.473046123981475830e-02 -2.085513174533843994e-01 8.156249672174453735e-02 -8.616738021373748779e-02 4.531894922256469727e-01 2.085892409086227417e-01 -1.252440661191940308e-01 -2.410367131233215332e-02 -1.267475783824920654e-01 3.413793072104454041e-02 -2.667698860168457031e-01
-1.645363271236419678e-01 1.284531503915786743e-01 -2.315402179956436157e-01 -1.250260621309280396e-01 -2.858374640345573425e-02 -9.693849086761474609e-02 3.102813959121704102e-01 -5.064563453197479248e-02 1.768122762441635132e-01 2.074376493692398071e-01 1.619916260242462158e-01 -1.361920833587646484e-01 4.393603801727294922e-01 2.657661139965057373e-01 -7.603610306978225708e-02 1.422319114208221436e-01 1.684888750314712524e-01 -1.873433887958526611e-01 2.690111845731735229e-02 -8.780775219202041626e-02 2.056032717227935791e-01 1.462017768062651157e-03 1.855064928531646729e-01 -8.206831663846969604e-02 -2.176337093114852905e-01 1.350973546504974365e-01 1.549954116344451904e-01 -5.661259964108467102e-02 6.005121394991874695e-02 -4.539541900157928467e-02 2.193512767553329468e-01 -2.596145570278167725e-01
-3.831612765789031982e-01 3.104189783334732056e-02 -1.798414140939712524e-01 -3.302837908267974854e-01 5.120154004544019699e-03 5.679783970117568970e-02 1.358498781919479370e-01 -2.249045073986053467e-01 -1.683696061372756958e-01 -2.999957837164402008e-02 -4.683074355125427246e-02 2.034929692745208740e-01 2.918710410594940186e-01 1.811853349208831787e-01 1.012116968631744385e-01 -9.512466937303543091e-02 7.857846212573349476e-04 2.752980217337608337e-02 -1.229409798979759216e-01 -1.850084811449050903e-01 8.986325562000274658e-02 -1.307792514562606812e-01 -1.463412195444107056e-01 -7.370681315660476685e-02 -2.973422408103942871e-01 3.899689912796020508e-01 1.735251545906066895e-01 1.603108644485473633e-01 -6.907512992620468140e-02 -3.034397959709167480e-02 -1.355840712785720825e-01 -7.643149048089981079e-02
1.140983477234840393e-01 -9.780392050743103027e-02 -9.292997419834136963e-02 -1.561113297939300537e-01 -2.720027565956115723e-01 -2.393656969070434570e-01 1.602579206228256226e-01 1.886805593967437744e-01 9.037449955940246582e-02 7.000521570444107056e-02 3.064044117927551270e-01 1.204608976840972900e-01 2.339337915182113647e-01 1.690940409898757935e-01 9.831670671701431274e-03 -1.641478538513183594e-01 1.453430159017443657e-03 1.742368191480636597e-01 1.672405898571014404e-01 -5.086351931095123291e-02 2.714860141277313232e-01 -5.944391340017318726e-02 -9.736652486026287079e-03 2.630929462611675262e-02 -1.527379751205444336e-01 4.708954319357872009e-02 4.971240460872650146e-01 -2.436582446098327637e-01 9.896378219127655029e-02 -1.304602026939392090e-01 -1.490432918071746826e-01 -2.326393732801079750e-03
-4.880521446466445923e-02 7.628364115953445435e-02 1.789238005876541138e-01 -9.692560881376266479e-02 -2.827280163764953613e-01 -2.752723991870880127e-01 -4.256977885961532593e-02 -3.235714435577392578e-01 3.242806792259216309e-01 1.214340180158615112e-01 2.208154350519180298e-01 2.409756779670715332e-01 2.109243720769882202e-01 3.291811048984527588e-01 9.920998662710189819e-02 -5.113432556390762329e-02 1.766316443681716919e-01 -6.571846455335617065e-02 1.111039742827415466e-01 7.199680060148239136e-02 5.612473189830780029e-02 3.985517099499702454e-02 9.680388122797012329e-02 -1.230328306555747986e-01 -2.941329479217529297e-01 9.041246771812438965e-02 2.737367153167724609e-01 -1.453611850738525391e-01 -1.069666370749473572e-01 -9.776190668344497681e-02 1.123161520808935165e-02 -4.430345445871353149e-02
-3.527675941586494446e-02 -1.964105069637298584e-01 -4.465112388134002686e-01 -1.255014538764953613e-01 -9.531705640256404877e-03 1.000340357422828674e-01 2.317473143339157104e-01 -2.968024313449859619e-01 1.168747339397668839e-02 1.444374471902847290e-01 -7.255487143993377686e-02 -2.899008989334106445e-01 2.250631898641586304e-01 -1.895097643136978149e-01 -1.476999223232269287e-01 -1.272079162299633026e-02 2.177989035844802856e-01 1.120392978191375732e-02 -5.784845724701881409e-02 1.392924189567565918e-01 1.571453213691711426e-01 -3.965930268168449402e-02 -1.986653208732604980e-01 8.511501550674438477e-02 -6.493894755840301514e-02 2.480634450912475586e-01 3.449184894561767578e-01 2.585672773420810699e-03 -1.096478030085563660e-01 -1.317689567804336548e-02 6.534479558467864990e-02 1.726979166269302368e-01
-2.841395735740661621e-01 -2.518178820610046387e-01 -1.243950426578521729e-01 -3.079517781734466553e-01 -3.467193618416786194e-02 -1.617790013551712036e-01 4.332690313458442688e-02 -8.068986982107162476e-02 1.596153676509857178e-01 2.068630009889602661e-01 3.679244518280029297e-01 -1.475489735603332520e-01 2.146658301353454590e-01 1.525666564702987671e-01 -1.759360432624816895e-01 -7.270728796720504761e-02 -1.136440783739089966e-02 -3.324627503752708435e-02 -2.971550682559609413e-03 6.001390889286994934e-02 -1.246900111436843872e-01 -3.195944130420684814e-01 -2.613334953784942627e-01 -1.080446615815162659e-01 -7.856297492980957031e-02 2.094574421644210815e-01 1.347844600677490234e-01 1.668261885643005371e-01 -4.583374410867691040e-02 -2.739005088806152344e-01 -5.374830588698387146e-02 1.481555588543415070e-02
6.106015294790267944e-02 -1.577515006065368652e-01 -2.355471439659595490e-02 -3.447446227073669434e-01 -8.938145823776721954e-03 -6.182451173663139343e-02 3.284241259098052979e-01 -2.595657706260681152e-01 1.776401698589324951e-01 1.723025888204574585e-01 -1.404723823070526123e-01 3.768492639064788818e-01 -1.148432791233062744e-01 -4.840582236647605896e-02 -2.062377333641052246e-01 -4.577969957608729601e-04 -7.768914848566055298e-02 1.383481770753860474e-01 1.309437602758407593e-01 -1.191306710243225098e-01 2.198512107133865356e-01 -1.523257046937942505e-01 -5.555026978254318237e-02 -2.124103009700775146e-01 -3.317903280258178711e-01 2.078320682048797607e-01 -5.509355291724205017e-02 3.399123251438140869e-02 -2.194831073284149170e-01 -5.916282162070274353e-02 7.484231889247894287e-02 2.802173048257827759e-02
6.402944773435592651e-02 -3.107114136219024658e-01 3.847957029938697815e-02 -3.604878187179565430e-01 9.184021502733230591e-03 -1.997182965278625488e-01 3.372835740447044373e-02 1.167946401983499527e-02 -5.785519629716873169e-02 7.295419275760650635e-02 2.449606359004974365e-01 7.645628601312637329e-02 2.014176994562149048e-01 -5.612517520785331726e-02 3.871400356292724609e-01 1.249435320496559143e-01 1.782169342041015625e-01 4.385960847139358521e-02 -2.149163335561752319e-01 -4.405857250094413757e-02 2.102955281734466553e-01 -1.371697038412094116e-01 -1.559850126504898071e-01 1.526228059083223343e-02 -3.151476383209228516e-01 2.726967334747314453e-01 1.963352411985397339e-01 2.284288108348846436e-01 -8.760140836238861084e-02 3.091954253613948822e-02 3.971969708800315857e-03 2.188547328114509583e-02
1.114642098546028137e-01 -8.983195573091506958e-02 -1.303349882364273071e-01 2.801527827978134155e-02 -1.362742483615875244e-01 -2.185823470354080200e-01 2.084000706672668457e-01 -9.826475381851196289e-02 2.648546397686004639e-01 -3.342961519956588745e-02 2.263513058423995972e-01 4.879302978515625000e-01 1.216360107064247131e-01 -1.661674827337265015e-01 -2.703652484342455864e-03 -1.399701274931430817e-02 3.146609961986541748e-01 2.241454273462295532e-01 -3.979680594056844711e-03 7.026643492281436920e-03 2.047354727983474731e-01 -3.661354780197143555e-01 -9.525293111801147461e-02 -1.622433587908744812e-02 2.461732365190982819e-02 1.155800521373748779e-01 1.537816077470779419e-01 8.986167609691619873e-02 -2.018026262521743774e-02 1.729915887117385864e-01 -1.617348045110702515e-01 -4.801640659570693970e-02
-1.780579537153244019e-01 3.133491147309541702e-03 5.776430480182170868e-03 -3.618762195110321045e-01 -1.193854436278343201e-01 -2.060344815254211426e-01 1.371895670890808105e-01 -3.207767149433493614e-03 5.445782542228698730e-01 1.384563446044921875e-01 2.818992920219898224e-02 2.774778306484222412e-01 1.447860337793827057e-02 -1.129811108112335205e-01 -1.567312628030776978e-01 -5.655677523463964462e-03 4.861362650990486145e-02 9.489472210407257080e-02 -7.321579009294509888e-02 -3.399594686925411224e-03 2.387258261442184448e-01 -2.604057788848876953e-01 7.001730054616928101e-02 7.738012075424194336e-02 -4.264065064489841461e-03 1.099235340952873230e-01 1.409952193498611450e-01 -2.444516494870185852e-02 -2.135833948850631714e-01 -1.551808975636959076e-02 1.007876619696617126e-01 -2.994014024734497070e-01
-2.917943596839904785e-01 -1.181091070175170898e-01 -3.240012228488922119e-01 -3.151189088821411133e-01 5.979762226343154907e-02 7.280723005533218384e-02 5.220515280961990356e-02 -6.241244077682495117e-02 -2.153757959604263306e-02 -1.360470205545425415e-01 1.700369417667388916e-01 2.870012223720550537e-01 1.772986203432083130e-01 1.977542340755462646e-01 -2.253187745809555054e-01 -7.329947501420974731e-02 1.329191625118255615e-01 -6.267035007476806641e-02 -1.104855090379714966e-01 -1.699132323265075684e-01 5.914292857050895691e-02 -2.186221331357955933e-01 -2.433357238769531250e-01 6.398531794548034668e-02 -1.261019557714462280e-01 3.213163316249847412e-01 1.241467893123626709e-01 7.725913822650909424e-02 8.735164999961853027e-02 1.583155095577239990e-01 -1.263483017683029175e-01 -2.402848154306411743e-01
-7.215786608867347240e-04 -1.895724385976791382e-01 1.689094752073287964e-01 -1.095684468746185303e-01 -2.472232580184936523e-01 -2.564194500446319580e-01 8.115801960229873657e-02 -5.609090626239776611e-02 1.287221163511276245e-01 6.560233980417251587e-02 -1.406478285789489746e-01 1.520367264747619629e-01 9.494240581989288330e-02 -8.543514460325241089e-02 -8.960648626089096069e-02 8.485745638608932495e-02 -3.692532703280448914e-02 8.612097799777984619e-02 1.693303287029266357e-01 6.910163909196853638e-02 2.145646512508392334e-01 -1.877321749925613403e-01 -2.806669771671295166e-01 8.093619719147682190e-03 1.564598679542541504e-01 4.285374283790588379e-01 3.774926960468292236e-01 -1.301510035991668701e-01 -2.401497028768062592e-02 -1.444421410560607910e-01 2.641212344169616699e-01 -1.746322363615036011e-01
-9.260232746601104736e-02 -1.873690485954284668e-01 -1.935458928346633911e-01 -2.463546395301818848e-01 -3.866776823997497559e-01 -3.638785481452941895e-01 3.224771618843078613e-01 -2.602475509047508240e-02 9.746394120156764984e-03 1.815620958805084229e-01 -2.281253784894943237e-01 -5.131064914166927338e-03 -1.640732213854789734e-02 2.027368694543838501e-01 1.599968820810317993e-01 -1.519045084714889526e-01 -1.338120736181735992e-02 -2.829057909548282623e-02 -6.547193974256515503e-02 1.092528998851776123e-01 2.590073049068450928e-01 -2.120300196111202240e-02 -1.213560029864311218e-01 -1.808784902095794678e-02 -1.543567329645156860e-01 2.749949507415294647e-02 2.327772676944732666e-01 3.280821070075035095e-02 -8.823481947183609009e-02 -2.738690674304962158e-01 1.628209650516510010e-01 -8.638919144868850708e-02
7.704392075538635254e-02 -2.501609623432159424e-01 -1.268938835710287094e-02 -1.043728440999984741e-01 1.127639785408973694e-02 -1.734568476676940918e-01 1.084028277546167374e-03 -1.907647848129272461e-01 -1.141012739390134811e-02 3.196417987346649170e-01 2.823200523853302002e-01 2.944557368755340576e-02 1.567078083753585815e-01 -2.448515780270099640e-02 1.370662301778793335e-01 1.760161668062210083e-01 9.224756807088851929e-02 1.205763071775436401e-01 -2.057986110448837280e-01 -7.623959332704544067e-02 2.984298169612884521e-01 -3.437615931034088135e-01 -1.264770478010177612e-01 -2.517284452915191650e-01 -2.498983442783355713e-01 -1.210665723192505538e-04 2.992312908172607422e-01 3.736773040145635605e-03 -1.132499077357351780e-03 2.511270940303802490e-01 6.195463240146636963e-02 1.389493197202682495e-01
4.926830157637596130e-02 -3.586198389530181885e-01 -2.627492249011993408e-01 -2.160097211599349976e-01 -2.030784338712692261e-01 -2.354946881532669067e-01 2.025212347507476807e-01 1.533659547567367554e-02 1.383664011955261230e-01 1.430359482765197754e-01 -4.185501486063003540e-02 4.343328997492790222e-02 3.095082640647888184e-01 6.880785524845123291e-02 -2.013253718614578247e-01 -7.926456630229949951e-02 -1.519394665956497192e-02 -1.311154961585998535e-01 -4.449642077088356018e-02 3.014146089553833008e-01 2.179470211267471313e-01 1.468390226364135742e-01 -2.611859440803527832e-01 2.083590952679514885e-03 -2.430391758680343628e-01 -5.106074735522270203e-03 2.792103588581085205e-01 7.220099121332168579e-02 1.773462295532226562e-01 5.712230503559112549e-02 6.822325289249420166e-03 -1.289792545139789581e-02
-7.323932647705078125e-02 -1.485304683446884155e-01 -2.011977583169937134e-01 -2.239876687526702881e-01 -3.372799232602119446e-02 -2.088763266801834106e-01 1.206924393773078918e-01 -6.121335923671722412e-02 -2.673757076263427734e-01 2.040587067604064941e-01 5.734135955572128296e-02 -5.101875960826873779e-02 2.333479002118110657e-02 -6.859519332647323608e-02 -1.016416922211647034e-01 1.919393055140972137e-02 -9.305148571729660034e-02 -1.290323883295059204e-01 -3.406973779201507568e-01 1.047872528433799744e-01 3.750908076763153076e-01 -8.590375632047653198e-02 1.467285491526126862e-02 -3.320729136466979980e-01 5.024861916899681091e-02 -1.571025513112545013e-02 4.369861483573913574e-01 -1.178676635026931763e-01 -1.830331087112426758e-01 1.021263301372528076e-01 1.332361549139022827e-01 -6.037880107760429382e-02
1.020039319992065430e-01 6.203079223632812500e-02 6.597046554088592529e-02 -2.959923148155212402e-01 -2.469663880765438080e-02 -2.718575298786163330e-01 8.413594961166381836e-02 -1.984682083129882812e-01 7.715232670307159424e-02 1.354389041662216187e-01 5.873692780733108521e-02 2.189772427082061768e-01 3.945774435997009277e-01 -3.942420706152915955e-02 -3.855173662304878235e-02 -1.281744688749313354e-01 4.065650701522827148e-02 -2.589675132185220718e-04 -3.005472719669342041e-01 -4.266446083784103394e-02 2.925852686166763306e-02 6.808439269661903381e-03 -3.612133562564849854e-01 -1.320428848266601562e-01 -1.044206917285919189e-01 2.164148688316345215e-01 1.014442145824432373e-01 -4.009819030761718750e-01 -4.035332426428794861e-02 -2.374543808400630951e-02 1.521467268466949463e-01 1.586473286151885986e-01
6.811032444238662720e-02 -1.623872518539428711e-01 -6.759731471538543701e-02 1.925465650856494904e-02 5.176346376538276672e-02 4.486156627535820007e-03 1.647718399763107300e-01 -2.829697728157043457e-01 8.930363506078720093e-02 -5.191070493310689926e-03 1.142088174819946289e-01 3.297589421272277832e-01 1.950442604720592499e-02 -1.804846674203872681e-01 1.314278692007064819e-01 -2.775915525853633881e-02 3.505945801734924316e-01 1.579657047986984253e-01 -4.844695031642913818e-01 -8.750176429748535156e-02 -3.705932945013046265e-02 -2.325747609138488770e-01 2.291670814156532288e-02 -2.508680820465087891e-01 -8.077153563499450684e-02 3.060306012630462646e-01 3.062362037599086761e-02 2.218364924192428589e-02 -1.989086419343948364e-01 5.738328397274017334e-02 2.032363681792048737e-06 1.404169797897338867e-01
-1.601225733757019043e-01 -3.643832206726074219e-01 -2.168098241090774536e-01 -1.381796151399612427e-01 -2.777031622827053070e-02 -3.077993988990783691e-01 3.006843850016593933e-02 1.013625785708427429e-01 1.645309031009674072e-01 6.318381428718566895e-02 3.521053791046142578e-01 4.264735057950019836e-02 8.131398260593414307e-02 3.205426037311553955e-02 1.272879689931869507e-01 -7.470029592514038086e-02 1.444287151098251343e-01 -1.324021518230438232e-01 -2.281622886657714844e-01 -1.949147135019302368e-01 4.520868137478828430e-02 5.858430266380310059e-02 1.354821920394897461e-01 -2.073183655738830566e-01 6.568420678377151489e-02 2.171795368194580078e-01 2.394708991050720215e-02 -1.689648926258087158e-01 -7.197666913270950317e-02 -1.904355585575103760e-01 3.069570958614349365e-01 2.664378583431243896e-01
-1.014053151011466980e-01 5.278363823890686035e-02 -9.309131652116775513e-02 -3.785991370677947998e-01 -2.682323567569255829e-02 -1.930626332759857178e-01 2.144118398427963257e-01 -1.832282245159149170e-01 4.201593101024627686e-01 8.365919440984725952e-02 -1.503938343375921249e-02 2.831989228725433350e-01 -1.609131321310997009e-02 -1.735272258520126343e-01 -1.233744844794273376e-01 1.146057918667793274e-01 1.350333243608474731e-01 7.164908200502395630e-02 2.362579479813575745e-02 -9.743022918701171875e-02 2.028813809156417847e-01 -2.168303430080413818e-01 4.415585845708847046e-02 1.223605796694755554e-01 -2.115442305803298950e-01 1.386898159980773926e-01 1.090128161013126373e-02 -4.571020975708961487e-02 -2.334178686141967773e-01 6.415862590074539185e-02 1.670981794595718384e-01 -3.216682076454162598e-01
1.185891106724739075e-01 -2.851736545562744141e-01 -1.246064081788063049e-01 3.235090698581188917e-04 1.683816462755203247e-01 -9.653186053037643433e-02 1.175566911697387695e-01 -1.449903994798660278e-01 8.642545342445373535e-02 -5.892828851938247681e-02 1.651119813323020935e-02 3.259514868259429932e-01 1.063731312751770020e-01 -1.999467313289642334e-01 2.059161663055419922e-01 -1.787994243204593658e-02 3.864786624908447266e-01 4.717087373137474060e-02 -4.402232170104980469e-01 -9.017689526081085205e-02 6.912347674369812012e-02 -2.823374569416046143e-01 1.231775432825088501e-01 3.275477094575762749e-03 -5.919040367007255554e-02 2.845806479454040527e-01 -2.430635876953601837e-02 -3.215301036834716797e-02 -1.066184043884277344e-01 1.039695665240287781e-01 5.283825471997261047e-02 2.020412236452102661e-01
-3.607189357280731201e-01 -6.585086137056350708e-02 1.046244427561759949e-02 -9.652131050825119019e-02 1.261572837829589844e-01 -3.242620453238487244e-02 2.657919526100158691e-01 -1.728343218564987183e-01 -4.746950790286064148e-02 5.323214456439018250e-02 1.886095404624938965e-01 2.572363913059234619e-01 1.779784113168716431e-01 2.861838638782501221e-01 -1.202903166413307190e-01 -6.963065266609191895e-02 -2.777505218982696533e-01 1.318121254444122314e-01 -2.192865014076232910e-01 6.285677850246429443e-02 -5.913744866847991943e-02 -1.682799607515335083e-01 -7.371738553047180176e-02 4.218117147684097290e-02 -8.312742412090301514e-02 4.218506515026092529e-01 1.983478516340255737e-01 -1.132243573665618896e-01 -1.158359125256538391e-01 1.503611057996749878e-01 -1.268036514520645142e-01 -1.555225402116775513e-01
1.590251550078392029e-02 -1.887201219797134399e-01 -2.209433019161224365e-01 -1.226842999458312988e-01 -9.086665511131286621e-02 -5.953571293503046036e-03 1.305743604898452759e-01 -3.035916090011596680e-01 1.454361081123352051e-01 -8.242675662040710449e-02 1.557193994522094727e-01 2.857543826103210449e-01 1.239879876375198364e-01 2.542357146739959717e-01 -2.505276501178741455e-01 1.091507226228713989e-01 3.465252518653869629e-01 -1.193739697337150574e-01 -2.463366240262985229e-01 -4.487194120883941650e-02 1.674287319183349609e-01 -3.121404349803924561e-02 -2.345149815082550049e-01 -2.893988192081451416e-01 -7.251917384564876556e-03 -6.061680614948272705e-03 4.508358612656593323e-02 -8.653566241264343262e-02 -2.364842891693115234e-01 2.115792185068130493e-01 2.114839386194944382e-03 -1.383176594972610474e-01
-3.236915171146392822e-02 8.661510050296783447e-02 6.877777725458145142e-02 -2.523639202117919922e-01 1.876226626336574554e-02 -1.751804798841476440e-01 1.343937590718269348e-02 -2.626446783542633057e-01 8.721916377544403076e-02 1.851869374513626099e-01 -9.226675331592559814e-02 2.893416285514831543e-01 8.252704143524169922e-02 8.243048936128616333e-02 -3.045918047428131104e-01 1.234351471066474915e-01 -6.735433638095855713e-02 -4.682240262627601624e-02 -2.449429631233215332e-01 -6.529857218265533447e-02 -5.653224419802427292e-03 -1.573230922222137451e-01 -2.295784503221511841e-01 -2.773484289646148682e-01 -1.605462431907653809e-01 1.864060759544372559e-02 3.620791733264923096e-01 -2.313836812973022461e-01 1.372943222522735596e-01 -6.904508173465728760e-02 3.074358999729156494e-01 -1.130541115999221802e-01
1.475982274860143661e-02 -2.479909807443618774e-01 -2.770630419254302979e-01 -5.558865517377853394e-02 4.253703728318214417e-02 -3.134899437427520752e-01 3.848969936370849609e-01 -1.031933948397636414e-01 -1.592575311660766602e-01 1.173764392733573914e-01 -3.642975538969039917e-02 1.451674252748489380e-01 4.293760061264038086e-01 1.474472284317016602e-01 -8.182122372090816498e-03 2.000520676374435425e-01 1.155293807387351990e-01 1.673647165298461914e-01 -1.320520043373107910e-02 1.597788631916046143e-01 2.055831253528594971e-01 1.373763829469680786e-01 1.407574862241744995e-01 4.336507990956306458e-03 -6.042658537626266479e-02 2.197746485471725464e-01 1.535924822092056274e-01 4.708222672343254089e-02 8.205424994230270386e-02 1.880398243665695190e-01 1.529601216316223145e-01 -2.318416722118854523e-02
-1.312271505594253540e-01 -3.207799494266510010e-01 -2.763019204139709473e-01 7.333711534738540649e-02 -1.092730239033699036e-01 -1.279223412275314331e-01 2.263520807027816772e-01 -2.862311340868473053e-02 1.499749869108200073e-01 -1.372054219245910645e-01 1.324635595083236694e-01 1.922407001256942749e-01 1.403750777244567871e-01 -1.842848807573318481e-01 -3.695456683635711670e-02 2.595517337322235107e-01 -7.802774198353290558e-03 -2.281516939401626587e-01 -1.966309845447540283e-01 1.891455352306365967e-01 -4.879940301179885864e-02 1.706930994987487793e-02 1.877053678035736084e-01 -9.548529237508773804e-02 -5.019918829202651978e-02 3.115828335285186768e-01 1.886306405067443848e-01 -1.563524901866912842e-01 2.891509234905242920e-01 5.951277166604995728e-02 2.800572514533996582e-01 -2.808502502739429474e-02
-1.084321662783622742e-01 2.843111008405685425e-02 -6.164019554853439331e-02 -3.197569847106933594e-01 1.269888039678335190e-02 -6.482863426208496094e-02 1.288247257471084595e-01 -2.605127096176147461e-01 2.393863499164581299e-01 -5.621575564146041870e-02 -2.344468384981155396e-01 2.511424422264099121e-01 1.677555143833160400e-01 -2.984804511070251465e-01 -2.048970311880111694e-01 -3.552019596099853516e-02 -5.778967961668968201e-02 -2.037857025861740112e-01 -2.252566367387771606e-01 -1.371239423751831055e-01 1.304117143154144287e-01 -4.718705639243125916e-02 -3.278370201587677002e-02 5.967659875750541687e-02 -1.527694016695022583e-01 4.338190257549285889e-01 -1.219243090599775314e-02 -7.571313530206680298e-02 3.069955855607986450e-02 1.222628057003021240e-01 2.110825330018997192e-01 -1.934836655855178833e-01
-2.371368706226348877e-01 -3.761463165283203125e-01 -1.541800200939178467e-01 1.760008037090301514e-01 -1.869264841079711914e-01 -1.191262248903512955e-02 2.342427968978881836e-01 -1.891941390931606293e-02 1.633244454860687256e-01 1.966287791728973389e-01 -7.576065137982368469e-03 1.968772709369659424e-01 2.742592692375183105e-01 -2.823458053171634674e-02 -9.009264409542083740e-02 2.451891154050827026e-01 1.049148738384246826e-01 4.202000051736831665e-02 -1.251919660717248917e-02 -8.921113610267639160e-02 3.068275749683380127e-01 -4.581248015165328979e-02 -6.093410402536392212e-02 -4.456982761621475220e-02 -1.639773100614547729e-01 -4.092000424861907959e-03 2.435329705476760864e-01 1.111173704266548157e-01 -2.994095347821712494e-02 -1.070197150111198425e-01 4.069099724292755127e-01 9.746912866830825806e-02
4.184362664818763733e-02 -1.118421088904142380e-02 -2.113512456417083740e-01 -4.627987146377563477e-01 -5.199758335947990417e-02 -2.241615504026412964e-01 3.928206861019134521e-01 -3.980231285095214844e-02 -3.612608462572097778e-02 2.155645340681076050e-01 3.973175883293151855e-01 3.735493496060371399e-02 -3.842348605394363403e-02 1.439530849456787109e-01 -2.243796177208423615e-02 -3.881585970520973206e-02 -1.877114474773406982e-01 1.310515999794006348e-01 -1.512367129325866699e-01 -1.185622513294219971e-01 8.841401338577270508e-02 -1.109990403056144714e-01 -1.551853418350219727e-01 4.230779036879539490e-02 -1.304792165756225586e-01 2.501681149005889893e-01 7.167378067970275879e-02 -4.475713893771171570e-02 -8.372725546360015869e-02 3.526008501648902893e-02 1.498184651136398315e-01 2.153847813606262207e-01
-6.714965403079986572e-02 -8.970994502305984497e-02 -9.793118387460708618e-02 -3.699251115322113037e-01 5.357834324240684509e-02 -8.307055383920669556e-02 1.858858205378055573e-02 3.158311918377876282e-02 8.181533217430114746e-02 2.049355804920196533e-01 3.579320013523101807e-01 1.840025037527084351e-01 2.852305471897125244e-01 4.715470969676971436e-02 -3.416994214057922363e-02 2.009815536439418793e-02 -2.093866169452667236e-01 6.977479904890060425e-02 -2.674782872200012207e-01 -1.068338081240653992e-01 -1.410116553306579590e-01 -2.589957118034362793e-01 -3.523543775081634521e-01 -2.133386731147766113e-01 -2.694299519062042236e-01 2.110045254230499268e-01 7.229976356029510498e-02 1.460957676172256470e-01 1.545787206850945950e-03 1.654102653264999390e-02 3.931551426649093628e-02 -1.641662977635860443e-02
-2.445740392431616783e-03 -1.977341771125793457e-01 -3.286823630332946777e-01 -8.570057898759841919e-02 -1.562550514936447144e-01 1.683853119611740112e-01 3.929905295372009277e-01 -2.987851798534393311e-01 1.463799178600311279e-02 5.982657894492149353e-02 2.189846783876419067e-01 -2.880182489752769470e-02 2.082996964454650879e-01 -8.524948358535766602e-02 3.177256882190704346e-02 1.566948890686035156e-01 8.502759784460067749e-02 8.805957436561584473e-02 -1.080993115901947021e-01 1.462033241987228394e-01 7.385982573032379150e-02 2.280619442462921143e-01 -2.333509922027587891e-01 -3.392381593585014343e-02 -2.331328839063644409e-01 2.307994961738586426e-01 1.382868140935897827e-01 -7.786594331264495850e-02 3.287544474005699158e-02 -2.182158380746841431e-01 1.278357803821563721e-01 2.475398629903793335e-01
5.246040970087051392e-02 -2.967095971107482910e-01 -1.209069564938545227e-01 -9.962628036737442017e-02 1.853160001337528229e-02 -1.782890707254409790e-01 -3.235836699604988098e-02 1.622516661882400513e-02 2.298824340105056763e-01 4.266813769936561584e-02 2.688100934028625488e-01 -1.119629666209220886e-01 4.288998544216156006e-01 -2.223741449415683746e-02 2.267799973487854004e-01 1.991835981607437134e-01 -2.241273224353790283e-02 6.269822269678115845e-02 -1.540969610214233398e-01 -2.311618477106094360e-01 -2.827489050105214119e-03 -1.475289463996887207e-01 -3.162081241607666016e-01 1.038226932287216187e-01 -7.637938112020492554e-02 2.871173620223999023e-01 3.388768732547760010e-01 8.539035916328430176e-02 2.618396654725074768e-02 -1.411410397849977016e-03 -2.557233348488807678e-02 -1.015747636556625366e-01
-1.597541384398937225e-02 1.414320059120655060e-02 -9.890019148588180542e-02 -2.371623963117599487e-01 3.482361137866973877e-02 -3.014079630374908447e-01 4.454554617404937744e-02 1.658990979194641113e-01 -1.507304906845092773e-01 -1.458387523889541626e-01 2.027100622653961182e-01 1.477591246366500854e-01 2.023690640926361084e-01 -5.517303571105003357e-02 -8.661223948001861572e-02 1.529134958982467651e-01 3.805580139160156250e-01 -4.465914890170097351e-02 -2.696462273597717285e-01 1.012996658682823181e-01 1.573423743247985840e-01 -2.668562531471252441e-01 -1.301590204238891602e-01 7.803563028573989868e-02 -3.414959087967872620e-02 1.527024656534194946e-01 3.467139899730682373e-01 -1.354572474956512451e-01 7.611396722495555878e-03 -2.762783765792846680e-01 -1.084387227892875671e-01 1.737170219421386719e-01
-2.485364377498626709e-01 -2.227398902177810669e-01 -6.249723583459854126e-02 -1.464635133743286133e-01 3.809605911374092102e-02 5.643082782626152039e-03 2.485794126987457275e-01 -2.008751630783081055e-01 3.614033013582229614e-02 -7.650057226419448853e-02 2.896582484245300293e-01 1.286240071058273315e-01 2.998694777488708496e-01 2.593439221382141113e-01 9.305682778358459473e-02 2.443510806187987328e-03 -2.514521777629852295e-01 -8.370157331228256226e-02 -6.652001291513442993e-02 -2.674927115440368652e-01 -2.331268414855003357e-02 -3.149598836898803711e-01 -1.757456660270690918e-01 -8.373987674713134766e-02 -3.415748849511146545e-02 3.769068419933319092e-01 3.542579337954521179e-02 -3.591957315802574158e-02 -2.012183070182800293e-01 7.579018920660018921e-02 -1.016054600477218628e-01 -1.191263087093830109e-03
-7.557469606399536133e-02 -8.826474845409393311e-02 -3.767092013731598854e-03 -7.912061363458633423e-02 -2.110827714204788208e-01 -3.638820946216583252e-01 4.703641682863235474e-02 -3.319215178489685059e-01 2.327616363763809204e-01 2.535956203937530518e-01 7.463607937097549438e-02 1.365899592638015747e-01 1.464727520942687988e-01 5.024716854095458984e-01 3.407963365316390991e-02 -9.191745519638061523e-02 1.694496124982833862e-01 -6.364718079566955566e-02 9.938369691371917725e-02 -4.562200978398323059e-02 1.387141644954681396e-01 -4.588600993156433105e-02 -8.226336538791656494e-02 -2.406956255435943604e-02 -2.516117990016937256e-01 -8.756169117987155914e-03 4.774189740419387817e-02 -1.904634535312652588e-01 4.203462600708007812e-02 -2.758380174636840820e-01 -1.008548587560653687e-02 1.063118502497673035e-01
2.275147289037704468e-02 3.635400906205177307e-03 -1.895829141139984131e-01 -2.277750968933105469e-01 7.494249194860458374e-02 3.741266205906867981e-02 1.373000722378492355e-02 7.130052149295806885e-02 1.327155977487564087e-01 9.154532849788665771e-02 9.594647213816642761e-03 5.702156201004981995e-02 -1.182380989193916321e-01 1.562745571136474609e-01 8.526080101728439331e-02 2.849874496459960938e-01 9.117822349071502686e-02 -5.917426198720932007e-02 1.371026337146759033e-01 -1.662993282079696655e-01 3.030132651329040527e-01 -4.149861037731170654e-01 -4.105758294463157654e-02 -8.621097356081008911e-02 -1.902089118957519531e-01 2.820876240730285645e-01 4.594180583953857422e-01 -3.081817552447319031e-02 -6.178772822022438049e-02 2.379868179559707642e-01 1.251603811979293823e-01 8.846820145845413208e-02
-8.579276502132415771e-02 -6.740741431713104248e-02 -2.684148848056793213e-01 -2.328794449567794800e-01 1.757107092998921871e-03 3.054675878956913948e-03 -1.231828704476356506e-01 -3.369937464594841003e-02 -2.497308515012264252e-02 8.376563899219036102e-03 1.526997685432434082e-01 8.387110382318496704e-02 1.676279455423355103e-01 2.027287334203720093e-01 -2.386337369680404663e-01 -1.315431296825408936e-01 -3.625724930316209793e-03 7.984314113855361938e-02 1.287912726402282715e-01 -4.270474240183830261e-02 1.538074165582656860e-01 -4.162349700927734375e-01 -3.319328650832176208e-02 -1.226186007261276245e-01 -2.344563230872154236e-02 1.877838671207427979e-01 4.337823390960693359e-01 6.863781064748764038e-02 -3.563364744186401367e-01 -1.620281189680099487e-01 -4.821646213531494141e-02 2.211621701717376709e-01
-2.053761482238769531e-01 -1.654893159866333008e-01 -7.294201850891113281e-02 -2.476195842027664185e-01 -1.128588989377021790e-02 -2.631674110889434814e-01 1.886853277683258057e-01 3.172312676906585693e-02 -5.961396545171737671e-02 -3.571144118905067444e-02 8.628246188163757324e-02 2.408715784549713135e-01 3.497695922851562500e-01 -3.659982176031917334e-04 1.660653054714202881e-01 -9.309748560190200806e-02 9.718939661979675293e-02 -3.728925883769989014e-01 1.452575773000717163e-01 1.679522693157196045e-01 -4.876761883497238159e-02 -6.773011386394500732e-02 -1.097491979598999023e-01 -2.513213157653808594e-01 -2.600114420056343079e-02 1.791561990976333618e-01 1.852527558803558350e-01 -3.538006544113159180e-01 1.000847071409225464e-01 2.090504616498947144e-01 -3.481568768620491028e-02 -4.189583286643028259e-02
1.194462254643440247e-01 -1.181036978960037231e-01 -2.553856372833251953e-01 1.224113628268241882e-01 -1.900223195552825928e-01 -3.253656029701232910e-01 1.783862262964248657e-01 -2.419926971197128296e-02 3.108301758766174316e-01 -2.071406990289688110e-01 -3.772449865937232971e-02 3.646118342876434326e-01 4.268667101860046387e-02 1.886593252420425415e-01 -5.220685526728630066e-02 1.826134622097015381e-01 2.234376221895217896e-01 -2.953167557716369629e-01 -1.756653040647506714e-01 -3.337973612360656261e-04 7.026131451129913330e-02 5.687967059202492237e-04 -2.833016514778137207e-01 -1.804131120443344116e-01 -1.951421424746513367e-02 8.860643953084945679e-02 2.152775675058364868e-01 -5.543484911322593689e-02 5.155635252594947815e-02 1.473674084991216660e-02 -4.100219532847404480e-02 1.479106694459915161e-01
-1.480118632316589355e-01 -6.652463972568511963e-02 -5.581099912524223328e-02 -2.533245682716369629e-01 -6.293986737728118896e-02 -1.001285761594772339e-01 3.877579048275947571e-02 -9.529166668653488159e-02 5.009164214134216309e-01 1.978488415479660034e-01 -6.901970505714416504e-02 2.438542991876602173e-01 -9.217683970928192139e-02 -8.549422025680541992e-02 -1.864362359046936035e-01 7.701057195663452148e-02 8.132771402597427368e-02 -3.190312162041664124e-02 -1.870755702257156372e-01 -7.342233508825302124e-02 2.964786291122436523e-01 -2.633276879787445068e-01 9.148795157670974731e-02 2.919844985008239746e-01 -1.131508722901344299e-01 1.452165395021438599e-01 2.015465199947357178e-01 -6.168287247419357300e-02 -9.864981472492218018e-02 1.388635933399200439e-01 5.300502479076385498e-02 -2.489883899688720703e-01
-5.826667323708534241e-02 -2.221648246049880981e-01 4.870098829269409180e-02 -1.203443706035614014e-01 -3.689525276422500610e-02 -3.871235251426696777e-01 4.928513430058956146e-03 -7.769995927810668945e-02 -9.045201353728771210e-03 9.386733919382095337e-02 3.615881502628326416e-01 -6.086016073822975159e-02 1.223426386713981628e-01 1.505208611488342285e-01 -2.108265757560729980e-01 -3.874394297599792480e-02 2.639293670654296875e-01 3.348743915557861328e-02 5.282708257436752319e-02 5.717903375625610352e-02 -1.585067510604858398e-01 -2.027181237936019897e-01 -2.405312061309814453e-01 -1.720925420522689819e-01 -2.073140144348144531e-01 2.575718760490417480e-01 2.892462015151977539e-01 1.816512942314147949e-01 -1.295098215341567993e-01 -1.144048422574996948e-01 5.788844823837280273e-02 2.376215308904647827e-01
-1.114759594202041626e-01 -2.693104445934295654e-01 -7.633358240127563477e-02 -1.196237653493881226e-02 2.375237643718719482e-01 -2.439506053924560547e-01 -4.209703952074050903e-02 -1.766088306903839111e-01 4.094108939170837402e-01 -6.047880277037620544e-02 8.630688488483428955e-02 -1.411947607994079590e-01 2.413541972637176514e-01 -1.100872680544853210e-01 -1.096108332276344299e-01 7.124207913875579834e-02 1.725199222564697266e-01 2.086276113986968994e-01 -1.000793725252151489e-01 -1.751204952597618103e-02 1.368478536605834961e-01 -9.882216155529022217e-02 8.535702526569366455e-02 -6.746618449687957764e-02 -5.409879237413406372e-02 1.586136221885681152e-01 2.082778513431549072e-01 -2.953023612499237061e-01 -7.532865554094314575e-02 -1.240487843751907349e-01 -1.850781589746475220e-01 -3.689657151699066162e-01
1.141186133027076721e-01 -1.537906825542449951e-01 -2.260721772909164429e-01 9.588341414928436279e-02 -1.620116680860519409e-01 -2.945180237293243408e-01 2.772473692893981934e-01 -1.074263006448745728e-01 1.441378295421600342e-01 5.278841033577919006e-02 1.317023038864135742e-01 2.632793784141540527e-01 -9.590384550392627716e-03 1.615952849388122559e-01 -1.499762088060379028e-01 1.938551515340805054e-01 2.399697154760360718e-01 -2.487044781446456909e-01 -5.132863670587539673e-02 2.059075534343719482e-01 2.634403407573699951e-01 -2.233955562114715576e-01 1.428075879812240601e-01 -8.015763014554977417e-02 9.674941003322601318e-02 1.698806434869766235e-01 1.925663948059082031e-01 -9.598549455404281616e-02 1.730098873376846313e-01 -3.217948600649833679e-02 2.808044850826263428e-01 -1.396011188626289368e-02
-2.420989423990249634e-01 -1.402156651020050049e-01 -4.051370546221733093e-02 8.990334463305771351e-04 -9.549881517887115479e-02 4.551928862929344177e-02 1.802059262990951538e-01 -1.379798352718353271e-01 1.072432622313499451e-01 -9.057616442441940308e-02 3.884088695049285889e-01 1.142046153545379639e-01 1.947731375694274902e-01 1.656886339187622070e-01 -1.625725030899047852e-01 -1.026649922132492065e-01 -1.986740380525588989e-01 2.752483822405338287e-02 9.250588715076446533e-02 -1.340935528278350830e-01 1.297402828931808472e-01 -8.710946887731552124e-02 4.883832484483718872e-02 1.122185438871383667e-01 -4.135800600051879883e-01 4.093590676784515381e-01 2.301737815141677856e-01 3.572155162692070007e-02 -7.513212412595748901e-02 1.880401074886322021e-01 -1.177457347512245178e-01 -1.322837173938751221e-01
-1.042961888015270233e-02 -8.168819546699523926e-02 -1.027443856000900269e-01 -9.228309243917465210e-02 1.391306966543197632e-01 -3.884735703468322754e-01 8.162639290094375610e-02 -1.973457932472229004e-01 2.261449247598648071e-01 6.142706796526908875e-02 1.633606255054473877e-01 3.789570927619934082e-01 1.195656657218933105e-01 -2.326565235853195190e-01 1.645725369453430176e-01 3.552598878741264343e-02 4.297722876071929932e-01 -6.462950259447097778e-02 -2.797240577638149261e-02 -8.816275000572204590e-02 1.719115972518920898e-01 -1.649615913629531860e-02 6.557876244187355042e-03 -1.976736038923263550e-01 -1.576777696609497070e-01 8.403430879116058350e-02 1.299948990345001221e-01 1.734394878149032593e-01 3.873272985219955444e-02 2.475862205028533936e-01 3.875986486673355103e-02 1.634070277214050293e-01
-1.435485333204269409e-01 -3.343212902545928955e-01 -8.354650437831878662e-02 -1.302955150604248047e-01 -1.724209636449813843e-01 -1.664976030588150024e-01 1.965638548135757446e-01 -2.483905851840972900e-01 1.562130451202392578e-01 8.933804184198379517e-02 8.999621123075485229e-02 3.258866667747497559e-01 -1.441313922405242920e-01 -2.616822719573974609e-01 1.883049607276916504e-01 -3.614983335137367249e-02 -1.389923505485057831e-02 9.486240148544311523e-02 1.916147768497467041e-03 1.592848449945449829e-01 1.830158531665802002e-01 3.249350562691688538e-02 -2.385266870260238647e-01 9.056986868381500244e-02 5.687493458390235901e-02 2.513565421104431152e-01 2.844476699829101562e-02 -2.976723313331604004e-01 -2.179221063852310181e-01 -7.879218459129333496e-02 6.321062892675399780e-02 -2.558039724826812744e-01
-2.826223969459533691e-01 -8.310180157423019409e-02 -1.884114295244216919e-01 -1.272722780704498291e-01 -3.268851339817047119e-02 -1.299662608653306961e-02 4.261210933327674866e-02 -1.951215267181396484e-01 -5.469816178083419800e-02 -2.022422105073928833e-01 2.268720716238021851e-01 1.224504336714744568e-01 1.031299903988838196e-01 3.604733347892761230e-01 -1.488175839185714722e-01 -1.562722921371459961e-01 2.727829217910766602e-01 1.022440381348133087e-02 -3.227503225207328796e-02 -1.186087429523468018e-01 1.057981178164482117e-01 -3.089822828769683838e-01 -7.629758119583129883e-02 -9.902579337358474731e-02 -4.647181369364261627e-03 4.335306882858276367e-01 2.008250653743743896e-01 -5.079585686326026917e-02 1.571701914072036743e-01 -4.274018853902816772e-02 -1.423488706350326538e-01 -1.824919730424880981e-01
-2.330576926469802856e-01 -4.983577132225036621e-02 -3.168355822563171387e-01 -5.691915377974510193e-02 -2.081166952848434448e-01 -1.420708447694778442e-01 1.174170598387718201e-01 -1.548216193914413452e-01 4.956877976655960083e-02 2.337702065706253052e-01 -1.241930201649665833e-01 1.434278786182403564e-01 1.285748183727264404e-01 1.179577335715293884e-01 8.157357573509216309e-02 -7.499002665281295776e-02 3.757487609982490540e-02 3.752919137477874756e-01 -2.247933112084865570e-02 -3.434111922979354858e-02 2.318283170461654663e-01 -3.097539581358432770e-02 2.257349938154220581e-01 -7.688217610120773315e-02 -5.336207896471023560e-02 2.711883485317230225e-01 3.569836914539337158e-01 -3.544811531901359558e-02 2.021244913339614868e-02 5.672315880656242371e-02 1.452305912971496582e-01 3.423216640949249268e-01
6.295868009328842163e-02 -1.896318942308425903e-01 3.437831997871398926e-01 -2.092042863368988037e-01 -1.828822195529937744e-01 -1.869580745697021484e-01 4.693377763032913208e-02 -2.645083963871002197e-01 3.216645717620849609e-01 4.746523685753345490e-03 4.635633155703544617e-02 1.901824772357940674e-01 -2.159326337277889252e-02 -7.603097707033157349e-02 -2.055955678224563599e-02 -8.410221338272094727e-02 1.351988688111305237e-02 -1.364777684211730957e-01 1.128989905118942261e-01 1.075284108519554138e-01 3.127904534339904785e-01 -3.989380225539207458e-02 -2.138854712247848511e-01 7.267374545335769653e-02 9.038261324167251587e-02 3.266939818859100342e-01 3.641292154788970947e-01 -7.943984866142272949e-02 -1.164778470993041992e-01 -1.513994634151458740e-01 1.600848324596881866e-02 -1.337346136569976807e-01
-2.144179046154022217e-01 -3.232213258743286133e-01 -2.583719789981842041e-02 -3.520835936069488525e-01 -7.629029452800750732e-02 -3.198018670082092285e-01 -1.004374027252197266e-01 -2.999706268310546875e-01 -9.163168072700500488e-02 1.188703253865242004e-01 3.333550989627838135e-01 1.201085820794105530e-01 7.798235118389129639e-02 1.624899357557296753e-02 -2.385502913966774940e-03 8.920296281576156616e-02 2.582843601703643799e-01 -2.959899604320526123e-03 5.722825974225997925e-02 3.192577138543128967e-02 1.516238041222095490e-02 -4.665767401456832886e-02 -3.540267795324325562e-02 -5.158317834138870239e-02 -2.672607637941837311e-02 3.235622048377990723e-01 8.519983291625976562e-02 3.577543497085571289e-01 -1.833439990878105164e-02 -1.272936910390853882e-01 6.838368624448776245e-02 1.231572702527046204e-01
-3.232469558715820312e-01 -2.441782355308532715e-01 -2.011882662773132324e-01 -2.451122701168060303e-01 2.820125222206115723e-02 -3.361232951283454895e-02 1.488813906908035278e-01 -5.228445678949356079e-02 -1.325963288545608521e-01 -9.211476892232894897e-02 1.334057897329330444e-01 3.548237383365631104e-01 1.505730003118515015e-01 6.573762744665145874e-02 -1.498899608850479126e-01 -1.138535588979721069e-01 1.011528726667165756e-02 -2.357756160199642181e-02 -7.489164173603057861e-02 -2.262831926345825195e-01 6.894134730100631714e-02 -1.667181104421615601e-01 -2.333423495292663574e-01 -7.574733346700668335e-02 -1.101209595799446106e-01 3.211936950683593750e-01 1.729181855916976929e-01 1.140227466821670532e-01 1.960362792015075684e-01 4.767114296555519104e-02 -1.856944262981414795e-01 -3.045254349708557129e-01
5.189929157495498657e-02 -3.055285215377807617e-01 -3.197989659383893013e-03 -6.478910893201828003e-02 -1.439868658781051636e-01 -7.417432963848114014e-02 -1.493465453386306763e-01 -1.281298547983169556e-01 -1.849968731403350830e-01 -2.455652691423892975e-02 1.238402277231216431e-01 -5.841346830129623413e-02 4.512798488140106201e-01 -5.629189312458038330e-02 1.153190135955810547e-01 2.184200137853622437e-01 1.697812676429748535e-01 -1.143592223525047302e-01 -3.587034344673156738e-01 -3.059610538184642792e-02 2.214715778827667236e-01 -2.408060729503631592e-01 -1.217240840196609497e-01 -1.106757968664169312e-01 -7.500089704990386963e-02 2.538976073265075684e-01 3.393946588039398193e-01 -1.021302770823240280e-02 1.505222730338573456e-02 1.154494658112525940e-01 -3.708734363317489624e-02 8.641640841960906982e-02
3.839116171002388000e-02 -7.479276973754167557e-04 -2.558298036456108093e-02 -2.268935292959213257e-01 -8.927512913942337036e-02 3.591333702206611633e-02 -1.726301014423370361e-02 -2.450125813484191895e-01 3.751569390296936035e-01 2.747252583503723145e-01 -1.125188618898391724e-01 2.616020739078521729e-01 8.126016706228256226e-02 -1.626820266246795654e-01 -2.578471004962921143e-01 2.766542881727218628e-02 8.259716629981994629e-02 2.545722387731075287e-02 -1.310780495405197144e-01 -2.508217990398406982e-01 4.562801867723464966e-02 -2.329814434051513672e-01 1.247769668698310852e-01 1.544519364833831787e-01 -2.581578791141510010e-01 1.827788352966308594e-01 3.024695217609405518e-01 -1.686329394578933716e-02 1.226701810956001282e-01 1.023981198668479919e-01 9.237498790025711060e-02 -2.644371092319488525e-01
-7.370651513338088989e-02 -2.330716550350189209e-01 2.710477709770202637e-01 -1.834266185760498047e-01 -1.869208514690399170e-01 -1.637957096099853516e-01 -4.498338699340820312e-02 -1.939761191606521606e-01 1.903413087129592896e-01 -4.412675648927688599e-02 -5.949359387159347534e-02 1.132685616612434387e-01 3.903278335928916931e-02 -7.619675248861312866e-02 -1.646263003349304199e-01 7.900165393948554993e-03 2.634431123733520508e-01 6.818272173404693604e-03 -1.294847726821899414e-01 -5.919746309518814087e-02 2.858584821224212646e-01 -6.112075224518775940e-02 -9.029354155063629150e-02 9.897294640541076660e-02 1.864806115627288818e-01 5.188754200935363770e-01 2.679654657840728760e-01 -1.580162495374679565e-01 -3.403481096029281616e-02 -1.157975569367408752e-01 1.578632742166519165e-01 -9.636273235082626343e-02
7.853671908378601074e-03 -6.358557194471359253e-02 -3.105515837669372559e-01 -1.829062849283218384e-01 -3.428081795573234558e-02 1.827724426984786987e-01 3.745158910751342773e-01 -2.074666023254394531e-01 1.880448609590530396e-01 8.292634785175323486e-02 1.945496909320354462e-02 2.985676825046539307e-01 1.680619083344936371e-02 3.572015762329101562e-01 -1.200159341096878052e-01 1.049942597746849060e-01 2.051887363195419312e-01 8.207529783248901367e-02 -3.511304557323455811e-01 1.735594570636749268e-01 1.616797745227813721e-01 5.563623458147048950e-02 8.534450083971023560e-02 -2.393163144588470459e-01 2.951446920633316040e-02 1.831724345684051514e-01 3.896389156579971313e-02 2.708538435399532318e-02 -7.923039048910140991e-02 -1.916053704917430878e-02 1.530837267637252808e-01 1.582815311849117279e-02
-3.542003035545349121e-02 -1.962363123893737793e-01 4.887295514345169067e-02 -2.093327045440673828e-02 6.206988915801048279e-02 -3.450285792350769043e-01 1.923618614673614502e-01 9.900851547718048096e-02 4.180888086557388306e-02 9.659445285797119141e-02 -3.456363826990127563e-02 3.920336812734603882e-02 9.102483093738555908e-02 -2.473386824131011963e-01 -1.309929043054580688e-01 1.872428804636001587e-01 -3.685439378023147583e-02 8.231040835380554199e-02 3.998546861112117767e-03 1.008794158697128296e-01 4.253084063529968262e-01 2.179327979683876038e-02 -1.439768075942993164e-01 4.989515617489814758e-02 5.338544026017189026e-02 4.629418849945068359e-01 1.992120593786239624e-01 -1.470630615949630737e-01 -2.427243143320083618e-01 8.836916089057922363e-02 1.711955666542053223e-01 2.340911775827407837e-01
-1.237160293385386467e-03 -3.530077636241912842e-01 -9.813760966062545776e-02 -1.290965527296066284e-01 -2.218891382217407227e-01 -1.660990267992019653e-01 2.795926034450531006e-01 -5.825106799602508545e-02 1.473608911037445068e-01 2.969573810696601868e-02 2.510864138603210449e-01 -1.741678081452846527e-02 3.054921329021453857e-01 -5.480263009667396545e-02 3.264031410217285156e-01 -9.770151227712631226e-02 -7.696262001991271973e-02 1.376843750476837158e-01 -1.217228472232818604e-01 -1.894968748092651367e-01 -7.401615381240844727e-02 -2.149646133184432983e-01 -1.843373030424118042e-01 -1.061810553073883057e-01 4.862622171640396118e-02 2.026155591011047363e-01 3.049332201480865479e-01 2.397264689207077026e-01 1.004798263311386108e-01 2.757733128964900970e-02 -1.084899753332138062e-01 5.739574134349822998e-02
-3.398187160491943359e-01 -5.127003788948059082e-02 -2.782782316207885742e-01 -1.714216917753219604e-01 1.017897948622703552e-01 1.020770817995071411e-01 1.749396026134490967e-01 -9.818142652511596680e-02 -4.835557565093040466e-02 -4.274706915020942688e-02 2.945443987846374512e-01 2.119003981351852417e-01 2.459571659564971924e-01 1.568775624036788940e-01 6.469214707612991333e-02 3.102698735892772675e-02 -1.300044357776641846e-01 7.234764099121093750e-02 -7.114486396312713623e-02 -1.381925642490386963e-01 6.207283213734626770e-02 -3.045855164527893066e-01 -1.925198286771774292e-01 5.442397668957710266e-02 -3.137887120246887207e-01 2.860176861286163330e-01 1.257608681917190552e-01 -1.012529432773590088e-01 -1.484455615282058716e-01 1.590749435126781464e-02 -1.787014603614807129e-01 -2.108622938394546509e-01
7.210872322320938110e-02 -1.399121135473251343e-01 -2.751526236534118652e-01 -3.192977905273437500e-01 1.215117201209068298e-01 -2.050378471612930298e-01 2.288108319044113159e-01 1.939968168735504150e-01 -5.878840014338493347e-02 1.156324967741966248e-01 1.199262142181396484e-01 2.084744572639465332e-01 1.901823580265045166e-01 -1.602646857500076294e-01 -1.544277817010879517e-01 -1.935428231954574585e-01 5.631969869136810303e-02 -1.058247089385986328e-01 -1.616982370615005493e-01 -1.471389830112457275e-01 -8.809436112642288208e-02 1.275496184825897217e-01 2.397160977125167847e-02 -1.499227993190288544e-02 -2.407426834106445312e-01 8.032817393541336060e-02 2.535420060157775879e-01 -2.715056836605072021e-01 -3.885606229305267334e-01 9.727741777896881104e-02 5.172260478138923645e-02 -2.040751278400421143e-02
-3.914950415492057800e-02 -2.270447164773941040e-01 -2.968008816242218018e-02 -1.132862120866775513e-01 1.288681477308273315e-01 -3.283417224884033203e-01 5.408831313252449036e-02 -5.403554812073707581e-02 1.060115844011306763e-01 -8.870356529951095581e-02 1.087802872061729431e-01 2.683369815349578857e-01 3.319554030895233154e-01 8.269648067653179169e-03 -1.907991468906402588e-01 3.753751814365386963e-01 -2.205511927604675293e-01 5.235963687300682068e-02 -2.673746049404144287e-01 -6.082741916179656982e-02 3.663927316665649414e-01 -1.363300085067749023e-01 -2.230250043794512749e-03 -5.695425439625978470e-03 -1.321235746145248413e-01 -4.290814325213432312e-02 1.260983198881149292e-01 1.617060415446758270e-02 -2.485721558332443237e-01 7.043723016977310181e-02 4.205924272537231445e-02 1.703096777200698853e-01
-1.773459464311599731e-02 -4.141372442245483398e-01 1.421152651309967041e-01 2.807000465691089630e-02 3.891014307737350464e-02 -8.279956132173538208e-02 3.171165883541107178e-01 -1.845639795064926147e-01 2.362940609455108643e-01 -1.550958603620529175e-01 7.169610261917114258e-02 2.953158318996429443e-01 3.731157258152961731e-02 -1.398931443691253662e-01 -3.329385817050933838e-02 1.883802115917205811e-01 2.192911356687545776e-01 -7.608523219823837280e-02 -1.135992929339408875e-01 1.146528311073780060e-02 1.239661574363708496e-01 -1.633998751640319824e-02 -1.078225076198577881e-01 -3.857137560844421387e-01 -1.253388673067092896e-01 2.557871341705322266e-01 -4.698291886597871780e-03 -6.336218118667602539e-02 -1.225072443485260010e-01 1.711544208228588104e-02 2.685268819332122803e-01 -1.373491883277893066e-01
-6.704863905906677246e-02 -1.576279997825622559e-01 -8.546674251556396484e-02 -8.790147304534912109e-02 -1.020733788609504700e-01 -6.226125359535217285e-02 4.994591772556304932e-01 -2.169851213693618774e-01 -2.090326696634292603e-01 2.226422876119613647e-01 -9.053937345743179321e-02 -9.728167206048965454e-02 3.098565042018890381e-01 -2.087046205997467041e-02 -1.352160573005676270e-01 1.641928702592849731e-01 -3.023847937583923340e-02 -1.234871596097946167e-01 -8.342109620571136475e-02 1.038638055324554443e-01 9.476253390312194824e-02 4.096496477723121643e-02 -3.347495794296264648e-01 -1.056460887193679810e-01 -1.782175526022911072e-02 2.428690195083618164e-01 3.485819101333618164e-01 -7.967480458319187164e-03 6.209235638380050659e-02 -9.642385691404342651e-02 1.684664636850357056e-01 -4.447592049837112427e-02
-2.274996787309646606e-01 -1.682863235473632812e-01 -3.220397830009460449e-01 -6.072860583662986755e-02 7.144693285226821899e-02 -1.710503846406936646e-01 2.253792881965637207e-01 5.564609915018081665e-02 2.897749543190002441e-01 2.539504319429397583e-02 1.583573967218399048e-01 -3.379171341657638550e-02 -2.927424609661102295e-01 2.653877139091491699e-01 8.943453431129455566e-02 2.007627487182617188e-01 -3.389365226030349731e-02 9.805148094892501831e-02 -2.148751914501190186e-01 3.339242190122604370e-02 2.333943396806716919e-01 -1.251435726881027222e-01 -2.750763893127441406e-01 -1.826404631137847900e-01 2.643563970923423767e-02 2.716450393199920654e-01 2.408096641302108765e-01 -8.020186424255371094e-02 1.912103220820426941e-02 -7.488434761762619019e-02 7.947440445423126221e-02 1.435127109289169312e-01
-8.176396787166595459e-02 -1.352806985378265381e-01 9.137234836816787720e-02 -7.629415392875671387e-02 -1.011821776628494263e-01 -6.679121404886245728e-02 3.006730675697326660e-01 -7.110735028982162476e-02 1.954289972782135010e-01 9.341023117303848267e-02 -1.589890718460083008e-01 3.453399837017059326e-01 2.995730638504028320e-01 -1.354297846555709839e-01 -3.163942396640777588e-01 -7.087966799736022949e-02 -8.578529581427574158e-03 -7.293826341629028320e-02 3.133760765194892883e-02 -1.059018820524215698e-01 -2.055030874907970428e-02 -2.317016571760177612e-01 -4.565804600715637207e-01 -2.050196826457977295e-01 -1.343018654733896255e-02 2.108017057180404663e-01 -1.167496945708990097e-02 -2.223363071680068970e-01 -5.589267611503601074e-02 -9.617370367050170898e-02 1.312774419784545898e-01 4.758350085467100143e-03
-1.086006015539169312e-01 -1.245580464601516724e-01 4.522084817290306091e-02 -3.718447387218475342e-01 9.286733344197273254e-03 -8.809345960617065430e-02 -1.363662034273147583e-01 -2.298217713832855225e-01 2.725367844104766846e-01 6.733309477567672729e-02 2.065199315547943115e-01 9.770707041025161743e-02 2.805144786834716797e-01 1.948100775480270386e-01 1.478516459465026855e-01 1.646670326590538025e-02 -1.871472895145416260e-01 -2.545114457607269287e-01 2.784318104386329651e-02 -4.472626745700836182e-02 2.053222656250000000e-01 -3.178392350673675537e-01 -1.790405660867691040e-01 6.565222144126892090e-02 -3.237085342407226562e-01 6.324800103902816772e-02 1.692801415920257568e-01 6.838566064834594727e-02 -8.910356462001800537e-02 1.441424489021301270e-01 1.693295687437057495e-01 4.134921357035636902e-02
-1.982278674840927124e-01 -1.817445904016494751e-01 1.046802774071693420e-01 -3.146789669990539551e-01 2.776848338544368744e-02 -2.635266482830047607e-01 2.301208302378654480e-02 -1.496453285217285156e-01 1.069124117493629456e-01 3.512561321258544922e-02 4.346374794840812683e-02 2.616185843944549561e-01 1.503925304859876633e-02 -2.907845377922058105e-01 4.802831634879112244e-02 -8.067276328802108765e-02 2.596731781959533691e-01 1.278357058763504028e-01 1.981515204533934593e-03 -1.925396025180816650e-01 4.267648234963417053e-02 -3.364631161093711853e-02 1.152965873479843140e-01 1.317161619663238525e-01 -1.168922260403633118e-01 1.464118361473083496e-01 3.570278882980346680e-01 -8.932027220726013184e-02 9.570732712745666504e-02 -1.072338521480560303e-01 3.295691311359405518e-01 -3.060942888259887695e-01
7.144115120172500610e-02 -7.832429558038711548e-02 2.067337743937969208e-02 -2.138381153345108032e-01 9.601078182458877563e-02 -1.587090492248535156e-01 1.985652893781661987e-01 9.412620216608047485e-02 1.472877860069274902e-01 -1.501756254583597183e-02 4.196472167968750000e-01 -2.182158827781677246e-02 3.704513907432556152e-01 3.571921959519386292e-02 1.626963615417480469e-01 1.133827865123748779e-02 -1.044079586863517761e-01 7.713079452514648438e-02 -2.212132215499877930e-01 9.118510782718658447e-02 -1.488052457571029663e-01 -1.375424861907958984e-01 -2.718921303749084473e-01 -2.633416652679443359e-02 -1.537194550037384033e-01 3.693364262580871582e-01 3.153973519802093506e-01 2.495099231600761414e-02 1.779071539640426636e-01 -4.844275116920471191e-02 -9.243974462151527405e-03 -1.109260171651840210e-01
1.712516397237777710e-01 1.910156011581420898e-02 -1.132917255163192749e-01 -4.439055323600769043e-01 7.992042601108551025e-02 -2.003873139619827271e-01 7.568974792957305908e-02 -2.388232648372650146e-01 -5.094709340482950211e-03 -3.474128246307373047e-02 -1.890258640050888062e-01 1.029565036296844482e-01 3.211259245872497559e-01 -1.435092687606811523e-01 -6.218433007597923279e-02 -9.906832873821258545e-02 4.885999485850334167e-02 -1.762154698371887207e-01 -1.310831606388092041e-01 -2.329705804586410522e-01 1.380994319915771484e-01 -1.577462852001190186e-01 -1.813009828329086304e-01 7.285712659358978271e-02 -4.840816184878349304e-02 3.853476941585540771e-01 7.303567975759506226e-02 -2.612513005733489990e-01 4.973611608147621155e-02 -1.594484746456146240e-01 1.503839939832687378e-01 -6.469004601240158081e-02
2.653257548809051514e-02 -1.461373120546340942e-01 -1.112127229571342468e-01 -1.342159807682037354e-01 -2.675908803939819336e-01 -9.954516589641571045e-02 -1.086338236927986145e-01 -4.064413905143737793e-01 -6.883634626865386963e-02 1.050567477941513062e-01 8.419355750083923340e-02 1.824846863746643066e-01 2.950204014778137207e-01 -6.774438917636871338e-02 -1.403730660676956177e-01 -1.991543024778366089e-01 -1.903183460235595703e-01 8.282532542943954468e-02 1.819790452718734741e-01 -5.139235407114028931e-02 1.652029603719711304e-01 -3.921375274658203125e-01 1.270892918109893799e-01 -1.131144762039184570e-01 -2.153682857751846313e-01 2.479761093854904175e-01 7.811203598976135254e-02 4.970328137278556824e-02 -2.576589882373809814e-01 7.273524999618530273e-02 5.170764029026031494e-02 -4.733851179480552673e-02
-3.038514591753482819e-02 -2.342937290668487549e-01 1.899380981922149658e-01 -2.333290129899978638e-01 4.797318205237388611e-02 -3.813272118568420410e-01 -3.347017243504524231e-02 1.785718020983040333e-03 1.773161888122558594e-01 -4.050360992550849915e-02 4.960291087627410889e-02 1.712866276502609253e-01 4.810669124126434326e-01 -1.907851845026016235e-01 -4.766126349568367004e-02 -3.271585702896118164e-02 2.791606783866882324e-01 3.170013055205345154e-02 -2.554084360599517822e-01 2.060369998216629028e-01 9.370845556259155273e-02 -6.484026461839675903e-02 -1.321989297866821289e-01 -1.329994574189186096e-02 -1.624776273965835571e-01 3.377581015229225159e-02 1.616275757551193237e-01 -4.162024334073066711e-02 -9.626267105340957642e-02 -2.887275815010070801e-01 -5.851017683744430542e-02 -8.542479015886783600e-03
-1.302263438701629639e-01 -1.896896399557590485e-02 1.389302164316177368e-01 -1.312668174505233765e-01 -5.112078040838241577e-03 -2.950916588306427002e-01 -2.019944787025451660e-02 -1.072340384125709534e-01 1.227881833910942078e-01 1.619249284267425537e-01 -3.896024823188781738e-02 2.457122653722763062e-01 -1.221292000263929367e-02 -7.792577892541885376e-02 -8.709339052438735962e-02 -4.523908346891403198e-02 1.711235493421554565e-01 -1.983092725276947021e-02 -3.162137269973754883e-01 -3.400669395923614502e-01 1.175630837678909302e-01 -1.573015898466110229e-01 -3.823596984148025513e-02 3.335104286670684814e-01 -7.748796790838241577e-02 2.606098949909210205e-01 3.324927687644958496e-01 -3.361379504203796387e-01 -6.582386791706085205e-02 2.475526183843612671e-02 1.642800271511077881e-01 4.614277929067611694e-02
-1.277945190668106079e-01 -2.272546291351318359e-01 -4.973711073398590088e-02 -4.432065486907958984e-01 1.337414830923080444e-01 -1.442083567380905151e-01 2.357256412506103516e-01 6.014907732605934143e-02 4.129563868045806885e-01 -1.132253408432006836e-01 1.501898467540740967e-01 -1.242268085479736328e-01 1.211980506777763367e-01 -6.707862019538879395e-02 1.049545109272003174e-01 -1.326870173215866089e-01 -1.489525586366653442e-01 -1.677550524473190308e-01 -2.308413684368133545e-01 -6.349091976881027222e-02 1.513213068246841431e-01 -1.209335327148437500e-01 -1.450325846672058105e-01 -3.043301217257976532e-02 -1.263204962015151978e-01 1.039565503597259521e-01 3.194418549537658691e-01 7.142636924982070923e-02 -1.003642827272415161e-01 -1.461021304130554199e-01 -1.496747881174087524e-01 1.060075014829635620e-01
1.155088841915130615e-01 -1.254504472017288208e-01 -4.588597640395164490e-02 -2.986751496791839600e-01 8.293376863002777100e-02 -2.163134664297103882e-01 -6.216029822826385498e-02 1.724926568567752838e-02 -1.502848714590072632e-01 -4.829519614577293396e-02 3.038052916526794434e-01 2.500839233398437500e-01 2.164135426282882690e-01 1.206392198801040649e-01 6.363683193922042847e-02 4.499357938766479492e-02 2.951906323432922363e-01 -7.234650105237960815e-02 -2.536170482635498047e-01 -3.999720886349678040e-02 4.174062609672546387e-02 -2.651578783988952637e-01 -7.413464039564132690e-02 9.333053976297378540e-02 -2.959933578968048096e-01 1.666564643383026123e-01 2.614186108112335205e-01 7.367908209562301636e-02 -2.854960970580577850e-02 -2.947873771190643311e-01 -2.070493251085281372e-01 1.013258695602416992e-01
5.190890654921531677e-02 -1.477441489696502686e-01 -2.538509070873260498e-01 6.291065365076065063e-03 -5.357536301016807556e-02 -6.741137802600860596e-02 1.260768920183181763e-01 -3.325932621955871582e-01 2.569094002246856689e-01 -1.447844356298446655e-01 2.197531014680862427e-01 5.211172997951507568e-02 2.399297207593917847e-01 -1.315224915742874146e-01 -4.408157244324684143e-02 1.764394342899322510e-01 -7.972832024097442627e-02 1.264903694391250610e-01 -1.678055152297019958e-02 3.427203744649887085e-02 4.342150986194610596e-01 -2.073601633310317993e-02 1.120425611734390259e-01 8.380588144063949585e-02 -1.627765148878097534e-01 9.837581217288970947e-02 2.419065088033676147e-01 1.393792405724525452e-02 -1.775854676961898804e-01 -1.893471479415893555e-01 1.287266165018081665e-01 3.463374078273773193e-01
-2.937564849853515625e-01 1.295026987791061401e-01 -4.391575697809457779e-03 -7.570260018110275269e-02 6.271777302026748657e-02 8.385558426380157471e-02 1.687627136707305908e-01 -2.227574288845062256e-01 8.935133367776870728e-02 9.362481534481048584e-02 3.903831839561462402e-01 2.401470243930816650e-01 1.643071621656417847e-01 1.078203395009040833e-01 -2.514389902353286743e-02 2.696839347481727600e-02 -2.118449658155441284e-01 -1.158349961042404175e-01 -1.564258038997650146e-01 -2.637548837810754776e-03 -1.412655562162399292e-01 -1.930579841136932373e-01 -2.557764053344726562e-01 1.464151740074157715e-01 -1.896522641181945801e-01 3.286330103874206543e-01 3.752375841140747070e-01 -4.999730363488197327e-02 2.177744358777999878e-02 -2.826228179037570953e-02 -1.030577570199966431e-01 -9.641370922327041626e-02
-2.477751374244689941e-01 -9.464175254106521606e-02 -3.572364449501037598e-01 -2.458354085683822632e-01 1.088944263756275177e-02 7.788037508726119995e-02 7.571358978748321533e-02 -6.693687755614519119e-03 -1.681671105325222015e-02 1.294534560292959213e-02 1.424443721771240234e-01 2.998721301555633545e-01 1.522549837827682495e-01 9.355821460485458374e-02 -1.399002075195312500e-01 -9.567054361104965210e-02 1.194358840584754944e-01 -1.700958609580993652e-01 1.232684217393398285e-02 -3.025466799736022949e-01 -1.276326924562454224e-02 -2.034868448972702026e-01 -2.334137707948684692e-01 -5.612097308039665222e-02 -2.955204546451568604e-01 2.593863606452941895e-01 2.614668607711791992e-01 3.398733586072921753e-02 1.374182850122451782e-01 7.615099102258682251e-02 -1.673312783241271973e-01 -2.177407443523406982e-01
4.809081181883811951e-02 -1.580781340599060059e-01 -2.666466832160949707e-01 -5.464553460478782654e-02 2.239548563957214355e-01 -3.994385004043579102e-01 2.922476530075073242e-01 -2.940851449966430664e-01 -3.204999864101409912e-02 1.994387209415435791e-01 1.504018157720565796e-01 2.619224190711975098e-01 3.277491331100463867e-01 1.511812955141067505e-01 -3.236778452992439270e-02 4.675450548529624939e-02 1.925815790891647339e-01 4.830653965473175049e-02 1.650917530059814453e-01 1.467465311288833618e-01 8.847293257713317871e-02 1.148886159062385559e-01 7.178404927253723145e-02 1.117092594504356384e-01 -9.587529301643371582e-02 1.407179236412048340e-01 1.973877400159835815e-01 1.397834867238998413e-01 1.421868652105331421e-01 9.568990021944046021e-02 8.121688663959503174e-02 -3.376062959432601929e-02
-2.904469612985849380e-03 3.923462238162755966e-03 4.503242671489715576e-02 -1.820145398378372192e-01 7.058863341808319092e-02 -2.324557900428771973e-01 -3.075086977332830429e-03 -2.515378594398498535e-01 7.042437046766281128e-02 1.591384857892990112e-01 -3.231293708086013794e-02 3.193495571613311768e-01 3.158490955829620361e-01 -1.161337736994028091e-02 -9.098336845636367798e-02 -4.141400754451751709e-02 -4.924685880541801453e-02 5.108353868126869202e-02 -1.758254468441009521e-01 -1.334211826324462891e-01 2.013147920370101929e-01 -2.298050075769424438e-01 -9.982165694236755371e-02 -1.380820125341415405e-01 -9.956503659486770630e-02 -1.253670454025268555e-01 3.934045135974884033e-01 -2.351556718349456787e-01 3.200978636741638184e-01 -1.956931203603744507e-01 1.794710010290145874e-01 -1.205608099699020386e-01
4.832062125205993652e-02 -1.066953781992197037e-02 2.345598861575126648e-02 -2.507354617118835449e-01 5.831238999962806702e-02 -1.790337860584259033e-01 -2.353795021772384644e-01 -3.228688240051269531e-01 2.036813348531723022e-01 2.941116988658905029e-01 1.852954551577568054e-02 2.520746588706970215e-01 1.379349529743194580e-01 -7.673454284667968750e-02 -2.648447155952453613e-01 -9.121517837047576904e-02 1.425484865903854370e-01 -3.283268958330154419e-02 -2.198827564716339111e-01 -1.131671741604804993e-01 -2.905307570472359657e-03 -1.555837839841842651e-01 -1.682683974504470825e-01 -1.835175603628158569e-01 -2.917895913124084473e-01 9.774200618267059326e-02 1.739485114812850952e-01 -2.364346086978912354e-01 1.336617320775985718e-01 -4.252742230892181396e-02 1.702198944985866547e-02 -2.724021077156066895e-01
3.844566270709037781e-02 -1.675400584936141968e-01 2.401913404464721680e-01 -1.069760993123054504e-01 -4.071987867355346680e-01 -1.168811097741127014e-01 8.072376251220703125e-02 -1.961831748485565186e-01 2.652293741703033447e-01 2.162334695458412170e-02 2.108347713947296143e-01 -4.040084034204483032e-02 2.142879962921142578e-01 2.359125316143035889e-01 -6.536401063203811646e-02 -2.090467512607574463e-01 2.723174989223480225e-01 9.018920361995697021e-02 6.637281924486160278e-02 6.212384253740310669e-02 2.058367729187011719e-01 -5.542189814150333405e-03 9.262497723102569580e-02 3.123679431155323982e-03 -3.039771020412445068e-01 2.410152554512023926e-01 1.412041187286376953e-01 -2.102037519216537476e-01 -2.038087546825408936e-01 -1.092760711908340454e-01 -2.592569217085838318e-02 -9.221034124493598938e-03
1.180773451924324036e-01 -1.421439200639724731e-01 -4.168363288044929504e-03 -4.711725935339927673e-02 8.216555416584014893e-02 -2.526539564132690430e-01 1.481315791606903076e-01 -2.144058346748352051e-01 2.729577124118804932e-01 -3.120139054954051971e-02 2.176733911037445068e-01 4.328389167785644531e-01 2.932146489620208740e-01 -1.546478122472763062e-01 6.855525821447372437e-02 5.723331123590469360e-02 3.851150870323181152e-01 -7.441295683383941650e-02 -7.130064815282821655e-02 -6.843351572751998901e-02 6.228008866310119629e-02 -7.464094460010528564e-02 1.578477770090103149e-01 -7.322493195533752441e-02 -1.454281508922576904e-01 1.067217737436294556e-01 1.051647514104843140e-01 1.637542098760604858e-01 -1.153033673763275146e-01 2.627808153629302979e-01 -1.519828289747238159e-01 1.335423886775970459e-01
2.005875296890735626e-02 -2.539347708225250244e-01 -1.511711329221725464e-01 -1.414853334426879883e-01 -7.014659792184829712e-02 -6.607317179441452026e-02 -1.351274400949478149e-01 -1.056282743811607361e-01 -2.114248722791671753e-01 6.601138412952423096e-02 7.265876233577728271e-02 2.603182382881641388e-02 3.810486495494842529e-01 -4.309763014316558838e-02 1.395831108093261719e-01 2.718023657798767090e-01 1.553216427564620972e-01 2.611401490867137909e-02 -4.010027050971984863e-01 1.313484460115432739e-01 1.801695972681045532e-01 -2.673641443252563477e-01 -1.899608671665191650e-01 -1.028227359056472778e-01 -5.876872316002845764e-02 2.309688329696655273e-01 3.635760545730590820e-01 5.751166865229606628e-02 -6.551250070333480835e-02 3.697987645864486694e-02 3.552526235580444336e-02 7.368165999650955200e-02
5.218923906795680523e-04 -1.746772974729537964e-01 -2.928835749626159668e-01 -1.262436658143997192e-01 -3.242334723472595215e-02 -2.143878936767578125e-01 2.592697441577911377e-01 1.245802566409111023e-01 -4.469031468033790588e-02 8.539879322052001953e-02 1.913906782865524292e-01 -1.699778437614440918e-01 8.895931392908096313e-02 1.421377807855606079e-01 -3.257850706577301025e-01 6.272211670875549316e-02 2.415829300880432129e-01 1.812727898359298706e-01 1.107469946146011353e-02 -8.802860975265502930e-02 6.236959621310234070e-02 -1.762046962976455688e-01 -2.360035032033920288e-01 -7.334160804748535156e-02 -1.653258651494979858e-01 3.366352915763854980e-01 1.303163766860961914e-01 1.474736481904983521e-01 -1.317840963602066040e-01 -3.327317908406257629e-02 1.431720703840255737e-01 3.339872360229492188e-01
-1.489633619785308838e-01 -1.807243674993515015e-01 -3.379228711128234863e-01 -3.268254101276397705e-01 2.005983293056488037e-01 -2.675859332084655762e-01 1.557024754583835602e-02 1.854038238525390625e-01 1.137968823313713074e-01 1.357755511999130249e-01 2.199069112539291382e-01 2.913348376750946045e-01 1.909219771623611450e-01 1.512668281793594360e-01 -6.101606413722038269e-02 -8.566739410161972046e-02 -1.313330084085464478e-01 -1.460629403591156006e-01 -3.180970251560211182e-02 1.206715032458305359e-02 3.530630469322204590e-02 -1.351537108421325684e-01 5.488155782222747803e-02 -2.724088914692401886e-02 -1.748751848936080933e-02 2.935399711132049561e-01 1.426825523376464844e-01 -2.791853807866573334e-02 -6.921143829822540283e-02 -1.425393391400575638e-02 3.064916431903839111e-01 2.704095542430877686e-01
-6.393070518970489502e-02 -2.916395664215087891e-01 -3.346228599548339844e-01 -1.605042964220046997e-01 -5.798908695578575134e-02 -8.972851932048797607e-02 1.888446509838104248e-02 -2.178968489170074463e-02 -6.865484267473220825e-02 -1.909374892711639404e-01 3.018411993980407715e-01 1.032641828060150146e-01 -1.868319138884544373e-02 1.681341379880905151e-01 -1.923040896654129028e-01 -6.101691350340843201e-02 3.034053184092044830e-02 -3.978927806019783020e-02 1.646240353584289551e-01 -2.027518898248672485e-01 2.174575328826904297e-01 -3.118588328361511230e-01 -8.457373082637786865e-02 -2.280722707509994507e-01 -1.584653258323669434e-01 3.273858129978179932e-01 2.611650228500366211e-01 -7.265864312648773193e-02 -2.847915701568126678e-02 6.581461429595947266e-02 -6.475608050823211670e-02 -2.430510818958282471e-01
-6.148905958980321884e-03 6.309776753187179565e-02 -2.610157132148742676e-01 -7.162383198738098145e-02 2.531622350215911865e-01 -8.628289401531219482e-02 -1.879528164863586426e-02 -2.362547516822814941e-01 2.917334139347076416e-01 2.628083527088165283e-01 -1.308631449937820435e-01 2.129713892936706543e-01 3.017648123204708099e-02 -1.929023414850234985e-01 1.153168082237243652e-01 -8.016972243785858154e-02 1.077112480998039246e-01 -1.798224598169326782e-01 -1.893208324909210205e-01 -2.240566015243530273e-01 4.762245342135429382e-02 -6.919851899147033691e-02 -2.434785962104797363e-01 1.423261314630508423e-02 -2.242131531238555908e-01 2.978486418724060059e-01 2.413924634456634521e-01 -2.369489073753356934e-01 1.678910404443740845e-01 2.589882351458072662e-02 1.427907645702362061e-01 -1.460838466882705688e-01
1.421768367290496826e-01 -3.611513674259185791e-01 1.505259871482849121e-01 -8.023614436388015747e-02 -5.662884563207626343e-02 -7.917064428329467773e-02 3.354728817939758301e-01 -3.527108132839202881e-01 -3.567648306488990784e-02 3.205417096614837646e-02 7.882022112607955933e-02 1.547420918941497803e-01 -7.281635701656341553e-02 -1.594446450471878052e-01 -1.075126528739929199e-01 1.940330415964126587e-01 -2.068294398486614227e-02 -1.083870977163314819e-01 -3.954471275210380554e-02 -2.736463546752929688e-01 2.309551388025283813e-01 -1.096040084958076477e-01 2.542993985116481781e-02 -3.172350525856018066e-01 -1.160553097724914551e-02 1.633499711751937866e-01 3.231626451015472412e-01 3.398653492331504822e-02 -2.447787672281265259e-02 8.360122889280319214e-02 2.572330236434936523e-01 -4.824373405426740646e-03
-5.823132023215293884e-02 -4.111886769533157349e-02 3.561126440763473511e-02 -4.244983792304992676e-01 -8.609883487224578857e-02 -3.239136636257171631e-01 1.716987639665603638e-01 -2.073241919279098511e-01 1.628133207559585571e-01 3.588222712278366089e-02 -1.323757171630859375e-01 2.652775049209594727e-01 -1.684005931019783020e-02 8.504407852888107300e-02 -7.466506212949752808e-02 -1.487514525651931763e-01 -1.386993080377578735e-01 1.331843584775924683e-01 1.659788787364959717e-01 -1.763040125370025635e-01 3.464863896369934082e-01 -1.401359140872955322e-01 -4.912034422159194946e-02 -1.294856369495391846e-01 -3.357985615730285645e-01 1.678018420934677124e-01 -6.362935900688171387e-02 -1.008165907114744186e-02 -1.929191946983337402e-01 -8.909557759761810303e-02 1.785429269075393677e-01 -3.414316102862358093e-02
-2.288061678409576416e-01 9.953729063272476196e-02 -1.101516485214233398e-01 -1.044960841536521912e-01 -1.467292904853820801e-01 -2.843232750892639160e-01 2.357508242130279541e-01 6.870714575052261353e-02 9.577986598014831543e-02 5.921908468008041382e-02 1.822093427181243896e-01 4.881997779011726379e-02 2.593338489532470703e-01 -1.044608652591705322e-02 -2.144331037998199463e-01 3.181994557380676270e-01 1.421273946762084961e-01 -1.981824189424514771e-01 2.082922160625457764e-01 2.735681459307670593e-02 2.222835868597030640e-01 -1.549912393093109131e-01 5.145470798015594482e-02 1.244090311229228973e-02 2.852889243513345718e-03 2.312747389078140259e-01 1.803577095270156860e-01 -1.977643668651580811e-01 1.686381846666336060e-01 5.197463557124137878e-02 3.890390098094940186e-01 -4.106603190302848816e-02
-8.451236784458160400e-02 -1.198710799217224121e-01 -8.768150955438613892e-02 -2.220020145177841187e-01 9.350875392556190491e-03 1.953561007976531982e-01 1.043438613414764404e-01 -1.428121775388717651e-01 4.076796472072601318e-01 1.395988762378692627e-01 3.217519223690032959e-01 -1.383602619171142578e-01 1.019312292337417603e-01 1.306842863559722900e-01 -3.353984355926513672e-01 -1.036019399762153625e-01 -3.233510628342628479e-02 7.387779653072357178e-02 -1.126876771450042725e-01 -5.625835806131362915e-02 -1.490329355001449585e-01 -2.944803535938262939e-01 -2.037232220172882080e-01 -1.608346849679946899e-01 -3.798666596412658691e-02 2.399934679269790649e-01 2.704590559005737305e-01 -5.975899472832679749e-02 -5.482957512140274048e-02 -5.993236601352691650e-02 -1.914462000131607056e-01 -1.235017925500869751e-01
-2.032864093780517578e-01 -1.147920489311218262e-01 -9.214675426483154297e-02 5.461961030960083008e-02 1.142652183771133423e-01 -1.923550069332122803e-01 4.132998287677764893e-01 3.588743135333061218e-02 1.741911172866821289e-01 1.459349095821380615e-01 1.203563734889030457e-01 1.150963380932807922e-01 1.721964776515960693e-01 -1.693077087402343750e-01 -1.441532522439956665e-01 -2.617862820625305176e-01 2.740215361118316650e-01 -1.795909702777862549e-01 -1.545347571372985840e-01 -2.521651387214660645e-01 1.217276975512504578e-01 -2.724035084247589111e-02 5.797756835818290710e-02 -1.431581377983093262e-01 -3.717553019523620605e-01 -2.689176239073276520e-02 2.453268766403198242e-01 -2.947801724076271057e-02 -1.473359763622283936e-01 1.471451222896575928e-01 2.609466947615146637e-02 8.133931457996368408e-02
1.523731648921966553e-01 3.737413138151168823e-02 1.847812384366989136e-01 -5.598526075482368469e-02 -3.090627193450927734e-01 -3.632370829582214355e-01 1.523891985416412354e-01 -1.279746443033218384e-01 2.219006568193435669e-01 1.558470577001571655e-01 9.527552127838134766e-02 1.268652379512786865e-01 5.457953736186027527e-02 3.303671181201934814e-01 1.477860957384109497e-01 -3.012993931770324707e-02 1.599069535732269287e-01 -1.985954642295837402e-01 1.490109320729970932e-02 1.679751574993133545e-01 1.901302039623260498e-01 1.131585147231817245e-02 8.429660648107528687e-02 -2.197562344372272491e-02 -1.026736721396446228e-01 2.395475953817367554e-01 3.471160829067230225e-01 -1.267317086458206177e-01 7.849087007343769073e-03 1.681940108537673950e-01 1.025198325514793396e-01 -2.383796572685241699e-01
5.151354521512985229e-02 -1.129779294133186340e-01 -3.619625419378280640e-02 5.713382735848426819e-03 -1.045911461114883423e-01 -3.243816792964935303e-01 1.033644005656242371e-01 -2.242853641510009766e-01 8.599323779344558716e-02 -7.247475534677505493e-02 8.821020275354385376e-02 3.317501842975616455e-01 1.544807404279708862e-01 1.208323612809181213e-01 -7.824860513210296631e-02 3.012834489345550537e-01 2.866481840610504150e-01 -4.596009675879031420e-04 -1.166070625185966492e-01 -1.364450752735137939e-01 2.734094262123107910e-01 2.014936134219169617e-02 -1.009249165654182434e-01 -1.018365174531936646e-01 1.164338216185569763e-01 1.895832270383834839e-01 1.442643851041793823e-01 -2.517442107200622559e-01 -2.840756475925445557e-01 2.865635156631469727e-01 -9.638912975788116455e-02 -1.560485064983367920e-01
1.034121587872505188e-01 -2.163328230381011963e-01 -1.498321443796157837e-01 1.127648949623107910e-01 -1.607694029808044434e-01 -1.265043318271636963e-01 9.192534536123275757e-02 -1.677706390619277954e-01 2.228686213493347168e-01 -1.638217121362686157e-01 1.691333055496215820e-01 1.673941761255264282e-01 2.878198921680450439e-01 1.931927502155303955e-01 -9.373719990253448486e-02 1.379582732915878296e-01 2.396399974822998047e-01 7.340151071548461914e-02 -1.642553806304931641e-01 -2.009522914886474609e-01 3.898021876811981201e-01 -1.242005452513694763e-02 -1.521102488040924072e-01 -9.567731618881225586e-02 -4.913616552948951721e-02 1.432331055402755737e-01 1.045064255595207214e-01 -1.832661032676696777e-01 -2.372339814901351929e-01 1.793814897537231445e-01 -2.552187442779541016e-01 -1.103381365537643433e-01
-6.777478381991386414e-03 -1.244389638304710388e-02 1.903098225593566895e-01 -1.416360288858413696e-01 -2.873103506863117218e-02 -3.119923174381256104e-01 3.238714933395385742e-01 -1.159396544098854065e-01 1.272329837083816528e-01 1.428252160549163818e-01 -6.678308546543121338e-02 6.539227813482284546e-02 2.779897153377532959e-01 -1.688428670167922974e-01 -4.254888370633125305e-02 -9.961210936307907104e-02 -8.005838841199874878e-02 7.348752766847610474e-02 4.286732897162437439e-02 3.652913868427276611e-02 1.665695309638977051e-01 -3.375537097454071045e-01 -2.939408831298351288e-02 -2.817444801330566406e-01 2.691371738910675049e-02 4.248803555965423584e-01 5.378281697630882263e-02 -2.980988621711730957e-01 -1.348094493150711060e-01 -2.724591642618179321e-02 6.087252125144004822e-02 1.778770834207534790e-01
-3.942279145121574402e-02 -1.631061434745788574e-01 -1.507295519113540649e-01 -1.185892224311828613e-01 -4.450282752513885498e-01 -2.287660688161849976e-01 1.028687506914138794e-01 -1.482638716697692871e-01 2.128455489873886108e-01 -2.569941803812980652e-02 1.082802936434745789e-01 1.019491106271743774e-01 -8.428005129098892212e-02 9.210390597581863403e-02 -2.003629207611083984e-01 1.732802093029022217e-01 1.125095635652542114e-01 -1.915773898363113403e-01 -6.698079407215118408e-02 1.640567034482955933e-01 1.189643517136573792e-01 -2.060354128479957581e-02 7.860480993986129761e-02 1.579391360282897949e-01 1.002481207251548767e-01 1.567937433719635010e-01 4.636023342609405518e-01 -2.310665249824523926e-01 2.806635946035385132e-02 -1.283159404993057251e-01 -1.546791493892669678e-01 1.663691997528076172e-01
-4.314724355936050415e-02 1.720671653747558594e-01 -2.228665947914123535e-01 -1.043640151619911194e-01 -2.430199384689331055e-01 -2.203739732503890991e-01 6.453046202659606934e-02 -1.085346043109893799e-01 3.767827153205871582e-01 8.170040696859359741e-02 9.171663224697113037e-02 1.266895979642868042e-01 3.450132906436920166e-01 -9.156371466815471649e-03 1.888604275882244110e-02 -6.353136152029037476e-02 1.434922963380813599e-01 -1.150578707456588745e-01 2.010469734668731689e-01 -2.562430500984191895e-01 -9.582804143428802490e-02 -3.154300525784492493e-02 -3.666740357875823975e-01 -1.353303492069244385e-01 -7.148770242929458618e-02 3.149705529212951660e-01 -1.401330903172492981e-02 -1.290313899517059326e-01 -3.988011181354522705e-02 1.328237056732177734e-01 8.835519850254058838e-02 -1.916684359312057495e-01
-2.666025757789611816e-01 -1.482553929090499878e-01 -1.142851784825325012e-01 1.302933245897293091e-01 1.023700460791587830e-01 -1.034191325306892395e-01 3.131878376007080078e-01 -8.828840218484401703e-03 9.064911305904388428e-02 6.612629443407058716e-02 -4.109507799148559570e-02 -2.605261467397212982e-02 3.653244376182556152e-01 -1.028378233313560486e-01 -1.287144273519515991e-01 9.878196567296981812e-02 5.863640457391738892e-02 -1.894269883632659912e-01 4.264959320425987244e-02 1.921308040618896484e-01 6.568970531225204468e-02 -1.544276326894760132e-01 -1.086573749780654907e-01 -2.864802489057183266e-03 -6.619451195001602173e-02 4.247664213180541992e-01 2.844220697879791260e-01 1.131531409919261932e-02 1.839552372694015503e-01 -4.167234059423208237e-03 1.257424354553222656e-01 3.724432885646820068e-01
-6.603766977787017822e-02 4.289433360099792480e-02 -1.724647730588912964e-01 -2.875236868858337402e-01 -4.981011524796485901e-02 -2.422188818454742432e-01 1.006158143281936646e-01 -1.868291050195693970e-01 1.176319867372512817e-01 -6.453891098499298096e-02 -4.337079077959060669e-02 3.510591685771942139e-01 1.440648287534713745e-01 1.952368766069412231e-02 2.403867393732070923e-01 1.309328377246856689e-01 2.845334410667419434e-01 -1.967116743326187134e-01 -3.780697472393512726e-03 -8.446624130010604858e-02 2.014590650796890259e-01 4.977444186806678772e-03 6.747920811176300049e-02 -5.935047194361686707e-02 2.404235675930976868e-02 2.816846072673797607e-01 9.924879670143127441e-02 -2.156080752611160278e-01 1.467945724725723267e-01 3.585122227668762207e-01 2.464354932308197021e-01 -1.159863770008087158e-01
-3.911368921399116516e-02 -4.365960136055946350e-02 -2.617574930191040039e-01 -2.610116899013519287e-01 -7.169047743082046509e-02 -3.461402058601379395e-01 8.647602796554565430e-02 -1.392453014850616455e-01 1.832342892885208130e-01 1.893727779388427734e-01 -1.861604250734671950e-04 -3.301679389551281929e-03 6.242458149790763855e-02 -1.811579316854476929e-01 -1.538750343024730682e-02 3.949462771415710449e-01 2.609845995903015137e-01 6.926064938306808472e-02 -5.770376324653625488e-02 -1.600989699363708496e-01 1.414598971605300903e-01 -7.278126478195190430e-02 -4.043690860271453857e-02 -1.573716402053833008e-01 1.273548752069473267e-01 7.035452127456665039e-02 1.283198595046997070e-01 -3.736326098442077637e-01 9.849904477596282959e-02 1.731611341238021851e-01 2.637533843517303467e-01 -7.515646517276763916e-02
-1.339421272277832031e-01 -2.536618411540985107e-01 -1.078245118260383606e-01 -3.186616231687366962e-04 1.133801415562629700e-01 -2.069621682167053223e-01 7.790124975144863129e-03 5.433607846498489380e-02 -7.746720314025878906e-02 -1.066790707409381866e-02 -6.700424849987030029e-02 1.643230617046356201e-01 8.775535970926284790e-02 -4.367842804640531540e-03 -6.076424848288297653e-03 -1.016821339726448059e-01 3.228975832462310791e-01 3.289216756820678711e-02 -1.573595851659774780e-01 -1.231518834829330444e-01 6.080768257379531860e-02 -1.423075050115585327e-01 2.511726021766662598e-01 4.379590228199958801e-02 -5.184073816053569317e-04 6.165103912353515625e-01 7.035516947507858276e-02 -1.112468838691711426e-01 -1.615091711282730103e-01 -1.835295697674155235e-03 -1.721318811178207397e-01 3.229978084564208984e-01
1.244048867374658585e-02 -2.149216085672378540e-01 1.426322199404239655e-02 -1.437527388334274292e-01 -1.025434434413909912e-01 -2.959358990192413330e-01 -5.637492984533309937e-02 1.718124561011791229e-02 1.485447883605957031e-01 1.537798792123794556e-01 2.467086464166641235e-01 9.893921762704849243e-02 3.315187394618988037e-01 6.768869608640670776e-02 1.118219690397381783e-03 1.120629683136940002e-01 3.054078221321105957e-01 -3.177776560187339783e-02 -3.844081163406372070e-01 -2.572564966976642609e-02 3.906388953328132629e-02 -1.160717755556106567e-01 -6.303365528583526611e-02 -2.326404452323913574e-01 -4.633895158767700195e-01 4.272967204451560974e-02 1.211187168955802917e-01 -2.406231686472892761e-02 -9.515226632356643677e-02 -7.704720646142959595e-02 7.502607256174087524e-02 1.399043053388595581e-01
-1.142191514372825623e-01 -1.730100661516189575e-01 -1.622028946876525879e-01 -4.143675267696380615e-01 3.832552954554557800e-02 -9.379362314939498901e-02 -6.075783818960189819e-02 8.986284583806991577e-02 1.130688861012458801e-01 -1.583008617162704468e-01 -6.736598163843154907e-02 2.117366194725036621e-01 1.854096055030822754e-01 -1.537480652332305908e-01 -9.670847095549106598e-03 1.060663685202598572e-01 7.540634274482727051e-02 -1.584753096103668213e-01 -2.657178938388824463e-01 -1.135345026850700378e-01 9.751670062541961670e-03 8.936304599046707153e-02 2.906669303774833679e-02 2.346090376377105713e-01 -2.488273940980434418e-02 2.311418205499649048e-01 1.985385119915008545e-01 -1.896038949489593506e-01 -1.074692830443382263e-01 -2.288358360528945923e-01 1.193959265947341919e-01 -4.410871863365173340e-01
1.210142076015472412e-01 -2.163442671298980713e-01 -2.686065733432769775e-01 -2.359841465950012207e-01 5.976827815175056458e-03 -9.535157680511474609e-02 3.541988730430603027e-01 -1.278004199266433716e-01 -1.644915938377380371e-01 1.649936586618423462e-01 2.886270917952060699e-02 1.988677829504013062e-01 2.979632914066314697e-01 -1.064851065166294575e-03 1.063095312565565109e-02 1.520311385393142700e-01 1.396209448575973511e-01 -1.282409671694040298e-02 -1.188038811087608337e-01 1.142063736915588379e-01 1.240747869014739990e-01 2.582636773586273193e-01 4.459182918071746826e-02 1.597407460212707520e-02 -1.985965967178344727e-01 9.587019681930541992e-02 3.175026774406433105e-01 1.921142041683197021e-01 4.163989797234535217e-02 3.139114975929260254e-01 1.286969482898712158e-01 -1.370568722486495972e-01
-1.114998459815979004e-01 8.726218342781066895e-02 1.212353184819221497e-01 -3.681484460830688477e-01 -3.119219280779361725e-02 -2.636173963546752930e-01 2.202620655298233032e-01 -1.501832306385040283e-01 2.311936616897583008e-01 2.086830288171768188e-01 -1.517649274319410324e-02 8.267639577388763428e-02 -2.552294544875621796e-02 -4.705622419714927673e-02 1.618598252534866333e-01 2.859665639698505402e-02 -4.584729298949241638e-02 -1.593016535043716431e-01 9.439539909362792969e-02 1.806403882801532745e-02 3.408181667327880859e-01 -2.960492968559265137e-01 -1.821623593568801880e-01 -7.031013816595077515e-02 6.872993707656860352e-02 2.042653560638427734e-01 1.853426098823547363e-01 -2.527456581592559814e-01 -2.297750264406204224e-01 -1.440607607364654541e-01 1.555923223495483398e-01 1.820811629295349121e-01
-2.485023289918899536e-01 -1.049826890230178833e-01 2.101540863513946533e-01 -2.492034882307052612e-01 -4.033905453979969025e-03 -2.107620537281036377e-01 -6.535553932189941406e-02 -1.941239386796951294e-01 1.778468936681747437e-01 9.852638095617294312e-02 -1.137435138225555420e-01 2.224829196929931641e-01 1.897904574871063232e-01 -5.367981269955635071e-02 -1.822122782468795776e-01 -1.172022894024848938e-02 1.187312975525856018e-01 1.120960712432861328e-01 -2.867600321769714355e-01 -3.151402622461318970e-02 -4.411988705396652222e-02 -1.011191010475158691e-01 -1.524514853954315186e-01 -9.006279706954956055e-02 5.473688244819641113e-02 5.496386811137199402e-02 5.004414916038513184e-01 -1.336051076650619507e-01 1.827878654003143311e-01 5.296389013528823853e-02 8.684575557708740234e-02 -2.950805127620697021e-01
-9.538348019123077393e-02 2.364279516041278839e-02 -3.841400891542434692e-02 -2.416543066501617432e-01 -2.456806600093841553e-01 -1.078156903386116028e-01 2.190865129232406616e-01 -1.368141174316406250e-01 1.789772659540176392e-01 -7.641218602657318115e-03 -1.330990791320800781e-01 4.409561306238174438e-02 9.501545876264572144e-02 -8.520890772342681885e-02 -1.986869275569915771e-01 1.205517426133155823e-01 2.227167636156082153e-01 1.458349078893661499e-01 -1.636270880699157715e-01 8.980899304151535034e-02 2.302876561880111694e-01 -1.221107691526412964e-01 -1.030893698334693909e-01 -1.573273688554763794e-01 1.646776348352432251e-01 3.554761111736297607e-01 1.031398922204971313e-01 -3.691380321979522705e-01 -5.117718130350112915e-03 4.621779546141624451e-02 3.352937698364257812e-01 -2.138273268938064575e-01
9.544778615236282349e-02 -1.094880923628807068e-01 -1.142533048987388611e-01 -1.411687880754470825e-01 5.156730860471725464e-02 -5.927711725234985352e-02 7.187422830611467361e-03 -2.326515763998031616e-01 3.495890796184539795e-01 1.178455278277397156e-01 -1.621755957603454590e-01 2.626696527004241943e-01 4.192608594894409180e-02 -2.332245707511901855e-01 6.467845290899276733e-02 -7.679244130849838257e-02 -4.321108758449554443e-02 4.303448274731636047e-02 -1.590796113014221191e-01 -3.612632453441619873e-01 2.265178598463535309e-02 -9.556426107883453369e-02 -1.396756898611783981e-02 2.071268111467361450e-01 -5.764224007725715637e-02 4.485206902027130127e-01 2.885111570358276367e-01 -2.784955203533172607e-01 9.501271694898605347e-02 -2.052383869886398315e-02 2.761048078536987305e-02 1.258687861263751984e-02
-2.220444828271865845e-01 -1.770225819200277328e-03 -1.722883284091949463e-01 -6.522314995527267456e-02 -1.115380823612213135e-01 1.295796632766723633e-01 4.874508380889892578e-01 -8.272835612297058105e-02 1.361166536808013916e-01 -7.131435442715883255e-03 3.047566711902618408e-01 9.210158884525299072e-02 1.564355008304119110e-02 2.033657133579254150e-01 -8.224143087863922119e-02 -1.046104431152343750e-01 -3.482177108526229858e-02 1.184375435113906860e-01 -1.294995248317718506e-01 1.369612962007522583e-01 -1.027199923992156982e-01 -2.188572883605957031e-01 -1.748725473880767822e-01 9.970153123140335083e-02 -3.084530830383300781e-01 3.216938674449920654e-01 1.322511136531829834e-01 -1.137330010533332825e-01 -1.429869085550308228e-01 1.879860013723373413e-01 1.327504068613052368e-01 1.078092455863952637e-01
-1.056247353553771973e-01 -3.780816197395324707e-01 -1.987098455429077148e-01 -6.396025419235229492e-03 2.504693530499935150e-02 -2.100052088499069214e-01 1.340247541666030884e-01 -1.510810703039169312e-01 2.586221396923065186e-01 -6.544727087020874023e-02 8.037050813436508179e-02 2.109442092478275299e-02 1.156973168253898621e-01 -1.349036544561386108e-01 -1.036248281598091125e-01 2.566335797309875488e-01 3.222960606217384338e-02 -3.132797181606292725e-01 -1.501221060752868652e-01 2.392839640378952026e-01 -2.344513237476348877e-01 -1.439030021429061890e-01 8.283147960901260376e-02 -1.043193787336349487e-01 4.097178205847740173e-02 3.656870722770690918e-01 1.586460322141647339e-01 -1.975744068622589111e-01 9.145072847604751587e-02 1.483708154410123825e-02 6.164059787988662720e-02 -2.240725457668304443e-01
[truncated: 3,273,859 more chars]
