# Supplementary material for: The Language of Innovation
Source: PLoS One. 2020 Apr 30;15(4):e0230107. doi: 10.1371/journal.pone.0230107 (PMC7194493; doi:10.1371/journal.pone.0230107)
Supplement: S9 File — (GZ) [file pone.0230107.s009.tar.gz › 1987-1991/V2Run_15_VS_4500_embeddings1987-1991ED32.txt]

-4.448018968105316162e-02 -1.194545403122901917e-01 5.119177699089050293e-01 -1.743734180927276611e-01 1.171101331710815430e-01 5.955442413687705994e-02 -2.416687756776809692e-01 -2.071583084762096405e-02 2.109405100345611572e-01 8.345020562410354614e-02 2.068735845386981964e-02 7.006308436393737793e-02 -5.690685287117958069e-02 1.912099272012710571e-01 8.372867107391357422e-02 2.255156934261322021e-01 -1.903331279754638672e-01 8.600284159183502197e-02 -1.826388388872146606e-02 2.411854565143585205e-01 1.852114051580429077e-01 3.673196211457252502e-02 3.144679963588714600e-01 3.181736171245574951e-01 -7.456886768341064453e-02 5.116545036435127258e-02 -1.434928923845291138e-01 -2.494307458400726318e-01 6.933812797069549561e-02 -5.931042879819869995e-02 7.492975890636444092e-02 -1.337881833314895630e-01
-2.820120453834533691e-01 2.389918267726898193e-02 1.688808901235461235e-03 -1.553936898708343506e-01 5.941517278552055359e-02 -6.274433340877294540e-03 -2.156895548105239868e-01 1.300457715988159180e-01 1.615148037672042847e-01 8.972515910863876343e-02 -1.136458218097686768e-01 2.735399603843688965e-01 2.053133398294448853e-02 1.786262989044189453e-01 -1.653345674276351929e-01 -6.542187929153442383e-02 8.587941527366638184e-02 7.264592498540878296e-02 -5.441882833838462830e-02 1.624224483966827393e-01 1.757934242486953735e-01 -7.129426300525665283e-02 -1.853434145450592041e-01 1.864640265703201294e-01 -4.472909122705459595e-02 3.755173683166503906e-01 -3.560071289539337158e-01 3.391121327877044678e-01 -1.947479397058486938e-01 4.549445956945419312e-02 -6.077368557453155518e-02 2.595740258693695068e-01
-2.121350914239883423e-01 -1.848192512989044189e-02 -1.828163266181945801e-01 -1.156522035598754883e-01 2.575633823871612549e-01 -4.788402002304792404e-03 -3.390984833240509033e-01 2.974120900034904480e-02 1.177458539605140686e-01 -8.921255916357040405e-02 -8.869379758834838867e-02 1.178195402026176453e-01 1.779277324676513672e-01 -9.402498602867126465e-02 1.361631304025650024e-01 1.937598437070846558e-01 -1.233646497130393982e-01 -3.539220243692398071e-02 -9.854684770107269287e-02 1.778548359870910645e-01 1.848471909761428833e-01 -4.593612626194953918e-02 -8.969995379447937012e-02 1.641454845666885376e-01 4.261087179183959961e-01 3.503810763359069824e-01 -1.415172368288040161e-01 2.439894825220108032e-01 -2.534624040126800537e-01 5.552751198410987854e-02 7.159318029880523682e-02 6.569247692823410034e-03
2.874340303242206573e-02 -2.185669541358947754e-01 7.818393409252166748e-02 -4.627895727753639221e-02 1.317377388477325439e-01 -4.112323001027107239e-02 -4.514885246753692627e-01 1.727120131254196167e-01 -7.242077589035034180e-02 -2.505371570587158203e-01 7.309785485267639160e-02 1.272065937519073486e-01 -9.497333317995071411e-02 2.208414524793624878e-01 -9.409711509943008423e-02 1.042196154594421387e-01 -2.768905274569988251e-02 7.081883400678634644e-02 8.361091464757919312e-02 1.827621757984161377e-01 1.609346568584442139e-01 -9.368768334388732910e-02 6.877183914184570312e-03 1.871610134840011597e-01 -7.774234563112258911e-02 5.940833687782287598e-02 -3.563981950283050537e-01 5.517050623893737793e-02 -2.473312914371490479e-01 2.516789138317108154e-01 3.574910461902618408e-01 -1.245195046067237854e-01
1.920977681875228882e-01 -6.291857920587062836e-03 1.866367757320404053e-01 -2.086521685123443604e-02 3.220443129539489746e-01 -1.950983656570315361e-03 -3.114365637302398682e-01 1.919286698102951050e-01 2.521388046443462372e-02 -2.457622736692428589e-01 -7.358650118112564087e-02 -7.143182307481765747e-02 -5.527774617075920105e-02 1.617473959922790527e-01 2.239435315132141113e-01 1.786932647228240967e-01 -8.309835195541381836e-02 1.989440806210041046e-02 2.039176644757390022e-03 2.398125678300857544e-01 1.353795230388641357e-01 7.790901511907577515e-02 -3.355427831411361694e-02 3.530275821685791016e-01 3.023860156536102295e-01 2.149146348237991333e-01 -2.353778034448623657e-01 1.538589298725128174e-01 -2.145535945892333984e-01 -1.099331304430961609e-01 3.164478577673435211e-03 -1.326490342617034912e-01
-3.743008077144622803e-01 -2.991654723882675171e-02 3.949457705020904541e-01 -1.250713467597961426e-01 5.325131118297576904e-02 9.112135320901870728e-02 -3.430433571338653564e-01 -3.730247542262077332e-02 2.079535722732543945e-01 3.550728433765470982e-05 -1.397363096475601196e-01 2.159886248409748077e-02 -1.931288279592990875e-02 5.288250744342803955e-02 -2.113850042223930359e-02 -1.303077191114425659e-01 -1.356149911880493164e-01 1.911630183458328247e-01 2.115764468908309937e-02 2.704807221889495850e-01 9.570106118917465210e-02 -7.105521857738494873e-02 -2.265653163194656372e-01 2.608795762062072754e-01 6.685215979814529419e-02 -2.322821132838726044e-02 -2.802109122276306152e-01 2.846990227699279785e-01 -2.206158824265003204e-02 1.774941682815551758e-01 7.245604693889617920e-02 -9.682498872280120850e-02
-1.292986124753952026e-01 -1.036554872989654541e-01 3.895841836929321289e-01 -2.498767338693141937e-03 1.710314601659774780e-01 -2.936333119869232178e-01 -2.933571338653564453e-01 6.850863248109817505e-02 1.651403307914733887e-01 -2.227086722850799561e-01 -1.315629575401544571e-02 1.575901359319686890e-02 1.687759310007095337e-01 1.798121035099029541e-01 -6.179252639412879944e-02 2.508743703365325928e-01 -2.216205894947052002e-01 1.555890496820211411e-02 2.601867318153381348e-01 1.057801023125648499e-02 2.116016745567321777e-01 -1.482532024383544922e-01 -1.526557654142379761e-02 2.212789207696914673e-01 7.650687545537948608e-02 1.912045180797576904e-01 -1.289272308349609375e-01 2.015002369880676270e-01 -2.611962556838989258e-01 8.918644487857818604e-02 7.196062244474887848e-03 2.608139812946319580e-02
-3.071538805961608887e-01 7.641916163265705109e-04 3.652550876140594482e-01 4.660943895578384399e-02 4.621825367212295532e-02 3.292108476161956787e-01 -2.509657740592956543e-01 9.286788105964660645e-02 1.204432845115661621e-01 -1.433094125241041183e-02 7.876703515648841858e-03 1.528862416744232178e-01 -1.099268347024917603e-01 1.496151089668273926e-01 -3.945723176002502441e-02 6.742840260267257690e-02 -1.783382594585418701e-01 -1.682330071926116943e-01 8.842833340167999268e-02 1.321386396884918213e-01 1.752787232398986816e-01 -1.303819119930267334e-01 -1.608295738697052002e-01 5.562152862548828125e-01 -1.826679147779941559e-02 8.474452770315110683e-04 -7.124171406030654907e-02 1.705455332994461060e-01 -4.489845037460327148e-02 -4.771054256707429886e-03 1.452460978180170059e-02 6.428008526563644409e-02
-1.521232277154922485e-01 1.319766938686370850e-01 3.683832008391618729e-03 -5.792354419827461243e-02 2.620608732104301453e-02 2.328803837299346924e-01 -4.748617410659790039e-01 -2.412688359618186951e-02 -3.514043986797332764e-02 -3.847801685333251953e-02 1.218049526214599609e-01 3.976335003972053528e-02 4.217016324400901794e-02 2.571292221546173096e-01 3.700853139162063599e-02 6.197314243763685226e-03 -9.499917738139629364e-03 1.180039867758750916e-01 -1.072023659944534302e-01 2.250546663999557495e-01 2.323097735643386841e-01 5.099867656826972961e-02 4.431415349245071411e-02 3.867871761322021484e-01 -1.198834460228681564e-02 4.227834567427635193e-02 -5.136528015136718750e-01 4.798831045627593994e-02 3.331358358263969421e-02 -3.001804230734705925e-03 -1.741483062505722046e-01 5.317785590887069702e-02
-3.405343890190124512e-01 8.522579818964004517e-02 4.835887998342514038e-02 -1.262505352497100830e-01 2.500829100608825684e-01 -2.487213350832462311e-03 -2.170571088790893555e-01 -1.344786435365676880e-01 -4.747570026665925980e-03 9.877453744411468506e-02 -3.858622163534164429e-02 1.386361718177795410e-01 7.220746576786041260e-02 2.215134650468826294e-01 1.439052224159240723e-01 8.217808604240417480e-02 -6.756940484046936035e-02 1.744145303964614868e-01 -1.795765161514282227e-01 8.325491100549697876e-02 3.655813932418823242e-01 -1.199305523186922073e-02 2.197762578725814819e-01 2.152032554149627686e-01 -1.865038275718688965e-01 1.965900957584381104e-01 -3.665417134761810303e-01 1.241724267601966858e-01 -2.755150198936462402e-01 -1.215044930577278137e-01 1.861887611448764801e-02 -4.150885343551635742e-02
-1.702746748924255371e-01 -2.053964138031005859e-01 2.622701823711395264e-01 1.874345703981816769e-03 -1.604372560977935791e-01 8.168260008096694946e-02 -1.842114031314849854e-01 1.190594583749771118e-01 2.644161693751811981e-02 2.004346996545791626e-02 -1.439066790044307709e-02 9.447643160820007324e-02 4.034148752689361572e-01 2.040827423334121704e-01 -3.056818246841430664e-02 -2.483316212892532349e-01 -9.075573086738586426e-02 -5.953158065676689148e-02 7.554910331964492798e-02 3.079646527767181396e-01 2.410300523042678833e-01 2.430581897497177124e-01 1.358547061681747437e-01 3.066893219947814941e-01 1.271722763776779175e-01 9.186577796936035156e-02 2.224987298250198364e-01 2.218324132263660431e-02 -1.976867765188217163e-01 -1.640514880418777466e-01 1.374939978122711182e-01 -2.743821032345294952e-02
1.874677278101444244e-02 1.399992406368255615e-01 3.002793788909912109e-01 -9.994992986321449280e-03 -8.690156787633895874e-02 -1.338109225034713745e-01 -3.685097098350524902e-01 2.196484059095382690e-02 2.804175019264221191e-01 1.220749020576477051e-01 -2.391969263553619385e-01 1.006918698549270630e-01 -1.601079851388931274e-01 -6.960740685462951660e-02 -1.792356669902801514e-01 -4.933667927980422974e-02 1.969134248793125153e-02 2.000225782394409180e-01 1.871911585330963135e-01 2.950905561447143555e-01 2.355417013168334961e-01 -9.724946320056915283e-02 1.492992602288722992e-02 3.572074174880981445e-01 5.393353477120399475e-02 -7.997588068246841431e-02 -2.286281436681747437e-01 5.265323072671890259e-02 -1.463500410318374634e-01 -1.464609056711196899e-01 1.234659925103187561e-01 1.561354249715805054e-01
-1.560434103012084961e-01 -2.189552336931228638e-01 6.152341142296791077e-02 -1.728448271751403809e-01 4.980675876140594482e-02 1.381886750459671021e-01 -2.045661211013793945e-01 -1.466565430164337158e-01 2.911984324455261230e-01 -7.976371049880981445e-02 -1.238525286316871643e-01 -1.287430822849273682e-01 -1.816990077495574951e-01 9.430231899023056030e-02 1.437777280807495117e-02 1.593269109725952148e-01 -3.561608791351318359e-01 -2.218718454241752625e-02 2.107451260089874268e-01 2.507236003875732422e-01 1.387794315814971924e-01 1.151016354560852051e-01 -5.638870969414710999e-02 9.609412401914596558e-02 2.843152880668640137e-01 5.751932412385940552e-02 -2.629280984401702881e-01 1.745691597461700439e-01 -3.846815228462219238e-01 -6.867298483848571777e-02 -4.104856401681900024e-02 -2.955599874258041382e-02
-3.841021656990051270e-01 -6.288434378802776337e-04 -4.888376966118812561e-02 -6.336133182048797607e-02 -3.687759116291999817e-02 1.661431640386581421e-01 -4.456996619701385498e-01 -1.684618741273880005e-01 8.608188480138778687e-03 -6.977555155754089355e-02 1.074859350919723511e-01 9.676916152238845825e-02 9.548512287437915802e-03 -1.009999662637710571e-01 2.900359928607940674e-01 1.218899860978126526e-01 1.493355631828308105e-02 1.602990478277206421e-01 1.657070070505142212e-01 2.272293865680694580e-01 1.842234730720520020e-01 1.429930031299591064e-01 3.542269766330718994e-02 1.933289170265197754e-01 -6.001098081469535828e-02 1.932790689170360565e-02 -3.705481290817260742e-01 1.772794574499130249e-01 -1.316726207733154297e-01 2.211033105850219727e-01 1.053543575108051300e-02 1.336722373962402344e-01
-2.199174612760543823e-01 -2.122284919023513794e-01 4.597807824611663818e-01 -3.913657739758491516e-02 3.307417333126068115e-01 2.121339738368988037e-02 -3.202289640903472900e-01 3.829003497958183289e-02 2.486459910869598389e-01 -1.445145010948181152e-01 -9.555377066135406494e-02 -3.770158439874649048e-02 -2.456806898117065430e-01 9.354870766401290894e-02 1.790025644004344940e-02 2.612102627754211426e-01 1.787011921405792236e-01 2.200009673833847046e-02 2.335740178823471069e-01 3.201087564229965210e-02 1.896534711122512817e-01 -7.940351217985153198e-02 5.526037514209747314e-02 1.106588765978813171e-01 -5.929382145404815674e-02 9.642653912305831909e-02 -1.139007508754730225e-01 5.158904567360877991e-02 -1.322284489870071411e-01 -3.576277568936347961e-02 1.407135128974914551e-01 1.905395090579986572e-01
1.540728565305471420e-02 2.344911098480224609e-01 -8.845687657594680786e-02 5.303075909614562988e-02 3.013492375612258911e-02 -1.824365369975566864e-02 -7.721780333667993546e-03 1.798646301031112671e-01 3.583923578262329102e-01 -1.558832824230194092e-01 4.324147850275039673e-02 3.839341690763831139e-03 8.332093805074691772e-02 2.043245434761047363e-01 8.465872704982757568e-02 1.115498617291450500e-01 -2.978546321392059326e-01 3.036628663539886475e-01 2.154356986284255981e-01 2.922753095626831055e-01 1.272290349006652832e-01 2.573020756244659424e-02 1.737027168273925781e-01 3.170537948608398438e-01 -6.447842717170715332e-02 1.935028582811355591e-01 -2.260238528251647949e-01 -4.623207822442054749e-02 -1.412182152271270752e-01 3.167818533256649971e-03 2.987540699541568756e-02 3.187099099159240723e-01
-2.308252155780792236e-01 -1.727351844310760498e-01 3.904330134391784668e-01 -3.164539113640785217e-03 2.585783004760742188e-01 5.883648619055747986e-02 -2.818534076213836670e-01 8.352345228195190430e-02 1.038632765412330627e-01 7.004980742931365967e-02 -1.587335169315338135e-01 -1.069760322570800781e-01 2.099239379167556763e-01 2.155273556709289551e-01 -1.415557861328125000e-01 3.300708532333374023e-01 1.821287907660007477e-02 -2.026054821908473969e-02 1.879715025424957275e-01 5.113392602652311325e-03 1.034041121602058411e-01 6.764198839664459229e-02 8.952734991908073425e-03 3.707496523857116699e-01 1.063792873173952103e-02 3.839648887515068054e-02 -2.450418025255203247e-01 1.117247268557548523e-01 -2.166557610034942627e-01 -9.432388097047805786e-02 1.294176131486892700e-01 1.571140252053737640e-02
-4.175427258014678955e-01 1.010395064949989319e-01 3.184973299503326416e-01 3.059824369847774506e-02 6.939918547868728638e-02 2.567647993564605713e-01 -5.617530941963195801e-01 1.007176488637924194e-01 1.778272092342376709e-01 -6.060835346579551697e-02 -1.484802067279815674e-01 1.518521010875701904e-01 6.918098311871290207e-03 2.177696228027343750e-01 9.919626265764236450e-02 5.147323757410049438e-02 1.476099193096160889e-01 -1.551298541016876698e-03 -9.845596738159656525e-03 2.594738826155662537e-02 -1.049689576029777527e-01 -1.638592779636383057e-01 -2.489228360354900360e-02 1.950445622205734253e-01 -6.480287015438079834e-02 1.912741512060165405e-01 -5.981344357132911682e-02 3.102169372141361237e-02 -1.173924729228019714e-01 -1.002099737524986267e-01 -2.955651096999645233e-02 -8.450810611248016357e-02
-3.384457901120185852e-02 -5.161249637603759766e-02 1.391122192144393921e-01 7.994063198566436768e-02 -3.081955574452877045e-02 7.969815284013748169e-02 -3.393849432468414307e-01 4.606335461139678955e-01 -1.874783635139465332e-02 -1.083353608846664429e-01 -9.213034808635711670e-02 -5.296581238508224487e-02 -7.183853536844253540e-02 3.296232521533966064e-01 2.091416865587234497e-01 -5.747045576572418213e-02 -8.282125741243362427e-02 -1.548489928245544434e-02 2.333690971136093140e-01 1.280128359794616699e-01 3.064872324466705322e-01 1.374822705984115601e-01 1.109949871897697449e-01 1.841045320034027100e-01 7.520541548728942871e-02 2.970007359981536865e-01 8.606535196304321289e-02 -2.124657779932022095e-01 -7.805998623371124268e-02 -7.437345385551452637e-02 -1.623526066541671753e-01 1.736353635787963867e-01
-2.807700037956237793e-01 -1.009250730276107788e-01 3.649946451187133789e-01 -8.167005330324172974e-02 9.716473519802093506e-02 -8.737897872924804688e-02 -2.972089946269989014e-01 7.662387192249298096e-02 7.450700551271438599e-02 -1.051157787442207336e-01 -1.554629653692245483e-01 -1.862574517726898193e-01 2.486228793859481812e-01 6.601240485906600952e-02 3.527883812785148621e-02 1.233653649687767029e-01 3.459725901484489441e-02 1.902089565992355347e-01 3.439538180828094482e-01 -1.820324733853340149e-02 1.009021550416946411e-01 9.290510416030883789e-02 -1.357574164867401123e-01 1.438338309526443481e-01 1.520473212003707886e-01 2.680899500846862793e-01 -2.488468289375305176e-01 3.909879550337791443e-02 -1.160368621349334717e-01 -1.681188941001892090e-01 9.547145664691925049e-02 2.801512479782104492e-01
-2.363153398036956787e-01 -1.044663563370704651e-01 1.372579038143157959e-01 -1.361585780978202820e-02 2.505665123462677002e-01 1.266940087080001831e-01 -1.742907464504241943e-01 2.968732118606567383e-01 6.792882084846496582e-02 -5.938751623034477234e-02 1.028030365705490112e-01 1.685490459203720093e-01 -2.525716833770275116e-02 2.925539016723632812e-01 1.540451496839523315e-01 5.618016049265861511e-02 -2.782760374248027802e-02 2.094800919294357300e-01 1.353389620780944824e-01 7.327395677566528320e-02 1.350498348474502563e-01 2.406302280724048615e-02 -1.495009195059537888e-02 1.607191413640975952e-01 1.799830943346023560e-01 1.102023497223854065e-01 -2.967311441898345947e-01 -3.947910666465759277e-02 -2.979832291603088379e-01 -1.867315024137496948e-01 4.069820046424865723e-01 -1.413629800081253052e-01
-6.977191567420959473e-02 2.556621432304382324e-01 2.935213968157768250e-02 -2.374801971018314362e-02 -1.279286295175552368e-01 9.819008409976959229e-02 -1.690669804811477661e-01 4.538872838020324707e-02 2.854217588901519775e-01 -1.490080207586288452e-01 -8.653046935796737671e-02 3.216761350631713867e-02 1.587779223918914795e-01 2.739487588405609131e-01 -7.968259602785110474e-02 -2.484614029526710510e-02 -1.310807466506958008e-01 3.266237378120422363e-01 4.433687403798103333e-02 1.185719445347785950e-01 2.590474188327789307e-01 2.008303627371788025e-02 2.718294970691204071e-02 2.189464122056961060e-01 2.853752970695495605e-01 1.508174538612365723e-01 -5.684887990355491638e-02 1.249683871865272522e-01 -3.856392204761505127e-01 2.094620466232299805e-01 1.501968353986740112e-01 2.408642917871475220e-01
-2.726463079452514648e-01 1.953888684511184692e-01 1.794539242982864380e-01 2.123705670237541199e-02 -1.609381139278411865e-01 9.607634693384170532e-02 -2.372948080301284790e-01 -4.993062000721693039e-03 -8.678603917360305786e-02 9.159265458583831787e-02 2.978227138519287109e-01 2.954718768596649170e-01 -2.211622446775436401e-01 1.347581110894680023e-02 -9.950557723641395569e-03 1.754418611526489258e-01 -1.690832376480102539e-01 1.290826946496963501e-01 -1.625461690127849579e-02 3.204210996627807617e-01 8.748288452625274658e-02 -8.710341155529022217e-02 1.514903604984283447e-01 2.517626285552978516e-01 2.550996243953704834e-01 3.124491870403289795e-01 -5.840965360403060913e-02 1.672918945550918579e-01 -2.080604434013366699e-01 -2.283382415771484375e-02 5.974217876791954041e-02 -1.527135819196701050e-02
-2.015768289566040039e-01 -1.854676157236099243e-01 -7.697821408510208130e-02 -1.282646507024765015e-01 2.836814522743225098e-01 -6.142915412783622742e-02 -3.321411013603210449e-01 1.102550104260444641e-01 9.590002149343490601e-02 -9.187132865190505981e-02 -2.970043122768402100e-01 -2.561879754066467285e-01 1.303298622369766235e-01 -9.242519736289978027e-02 -2.976680360734462738e-02 2.374498546123504639e-01 -8.480858802795410156e-02 -3.893114998936653137e-02 4.820702224969863892e-02 3.653739988803863525e-01 2.428139746189117432e-01 -2.470149286091327667e-02 1.261145621538162231e-01 7.966761291027069092e-02 2.015092074871063232e-01 8.357932418584823608e-02 -3.405514061450958252e-01 3.630837891250848770e-03 -2.042453140020370483e-01 7.371638715267181396e-02 2.135348133742809296e-02 -6.367032974958419800e-02
-2.846252620220184326e-01 -1.980645507574081421e-01 2.392905354499816895e-01 -1.486078202724456787e-01 1.601245701313018799e-01 8.171492069959640503e-02 -2.446711659431457520e-01 -1.054102834314107895e-02 4.141649976372718811e-02 -1.182084903120994568e-01 1.768911480903625488e-01 -3.699584305286407471e-01 1.875299513339996338e-01 2.035056650638580322e-01 -3.497659042477607727e-02 1.381934434175491333e-01 1.059074774384498596e-01 1.972261369228363037e-01 1.620018333196640015e-01 1.772023439407348633e-01 1.884412616491317749e-01 -7.045405358076095581e-02 7.460828125476837158e-02 2.868541777133941650e-01 2.093636803328990936e-02 1.712076663970947266e-01 -1.970449984073638916e-01 2.626389861106872559e-01 -1.839839369058609009e-01 -2.101009339094161987e-02 -2.578135207295417786e-02 1.370154470205307007e-01
-1.873702853918075562e-01 4.790652915835380554e-02 3.062325343489646912e-02 -2.252486050128936768e-01 -6.209470704197883606e-02 1.851144134998321533e-01 -3.679884672164916992e-01 1.150200441479682922e-01 4.136016964912414551e-01 1.158802360296249390e-01 -2.891108989715576172e-01 8.320041745901107788e-02 -2.685781717300415039e-01 1.932092458009719849e-01 1.906068027019500732e-01 -2.425764128565788269e-02 -6.725899875164031982e-02 8.936350792646408081e-02 -1.165637075901031494e-01 2.261610180139541626e-01 2.038917690515518188e-01 7.523409277200698853e-02 2.182787656784057617e-01 1.956699043512344360e-01 1.002807617187500000e-01 -6.935779750347137451e-02 -4.088125005364418030e-02 2.423206865787506104e-01 -7.599145919084548950e-02 -7.244286686182022095e-02 6.266564875841140747e-02 4.639181122183799744e-02
-1.843331605195999146e-01 -1.346219629049301147e-01 4.007922708988189697e-01 5.146906524896621704e-02 1.847660839557647705e-01 1.335225105285644531e-01 -2.393996864557266235e-01 6.505344808101654053e-02 1.724580526351928711e-01 -3.241939246654510498e-01 -1.880093663930892944e-01 -8.855228871107101440e-02 2.910146713256835938e-01 1.929721981287002563e-01 -1.972433626651763916e-01 1.753503829240798950e-01 -3.621700406074523926e-02 1.007681339979171753e-01 1.355093121528625488e-01 1.395722627639770508e-01 2.754199802875518799e-01 2.429225668311119080e-02 -1.735865920782089233e-01 1.382891684770584106e-01 9.081669151782989502e-02 1.263531446456909180e-01 -2.603324055671691895e-01 1.227645650506019592e-01 -1.113222315907478333e-01 8.097007870674133301e-03 6.325842440128326416e-02 5.443018302321434021e-02
-2.220987826585769653e-01 -2.172049283981323242e-01 1.383607089519500732e-01 8.871836587786674500e-03 1.432853192090988159e-01 1.116380989551544189e-01 -3.736953139305114746e-01 2.164793014526367188e-01 7.122622430324554443e-02 -2.010003924369812012e-01 -3.113709688186645508e-01 -8.594959974288940430e-02 -3.646602332592010498e-01 1.368136405944824219e-01 1.528532709926366806e-02 -4.438537731766700745e-02 1.384618878364562988e-01 2.728355228900909424e-01 -4.846874624490737915e-02 2.966406643390655518e-01 2.345420569181442261e-01 -7.753442972898483276e-02 1.403351724147796631e-01 4.537320137023925781e-02 -3.983953595161437988e-02 1.483578234910964966e-01 -4.609043151140213013e-02 -4.118413850665092468e-02 -2.104336768388748169e-01 1.193681210279464722e-01 -8.688835799694061279e-02 2.873440086841583252e-02
-7.102414965629577637e-02 -1.469286531209945679e-01 3.882190287113189697e-01 -7.411394268274307251e-02 3.388414084911346436e-01 9.450109302997589111e-02 -3.353824019432067871e-01 -1.153074651956558228e-01 1.905531734228134155e-01 -1.510561108589172363e-01 8.731409907341003418e-02 -1.240703612565994263e-01 2.341213226318359375e-01 -7.996208965778350830e-02 1.564371399581432343e-02 1.212797909975051880e-01 1.458031386137008667e-01 1.510400027036666870e-01 8.569382876157760620e-02 6.642295420169830322e-02 1.524069607257843018e-01 -4.129012301564216614e-02 -5.641447380185127258e-02 3.014528453350067139e-01 1.702431887388229370e-01 2.521288692951202393e-01 -1.694828271865844727e-01 8.356273174285888672e-02 -1.981886774301528931e-01 5.529629811644554138e-02 1.292354166507720947e-01 2.173025906085968018e-01
-3.746373653411865234e-01 -1.267206389456987381e-02 2.226759940385818481e-01 -3.298202455043792725e-01 4.776485636830329895e-02 8.941686898469924927e-02 -2.242571674287319183e-02 -1.757436096668243408e-01 -3.391966968774795532e-02 -1.910473853349685669e-01 -2.286081463098526001e-01 3.423765599727630615e-01 -6.472745537757873535e-02 -1.017317920923233032e-01 -5.881442874670028687e-02 -2.582955956459045410e-01 -7.027230411767959595e-02 3.691305965185165405e-02 1.865076422691345215e-01 2.779164910316467285e-01 1.928023397922515869e-01 5.892719700932502747e-02 1.906710676848888397e-02 2.802408933639526367e-01 -2.029613107442855835e-01 1.587185859680175781e-01 -1.506325751543045044e-01 -8.573500066995620728e-02 5.811552703380584717e-02 -5.900076776742935181e-02 -9.441938251256942749e-02 -1.324410736560821533e-01
-2.322093844413757324e-01 -2.058731764554977417e-01 1.034896261990070343e-02 -3.079079091548919678e-01 -2.403047978878021240e-01 -1.619561463594436646e-01 -1.536139845848083496e-01 8.131510019302368164e-02 2.390915900468826294e-02 8.852080255746841431e-02 -7.969807088375091553e-02 2.313013076782226562e-01 2.187738418579101562e-01 -5.027712509036064148e-02 -1.085778977721929550e-02 2.562968432903289795e-01 2.425009608268737793e-01 6.453549116849899292e-02 4.206445440649986267e-02 3.538502752780914307e-01 2.657432854175567627e-01 -9.929229319095611572e-02 -2.262088805437088013e-01 -9.860317409038543701e-02 -2.228884845972061157e-01 2.965629100799560547e-01 -8.451028913259506226e-02 6.114752590656280518e-02 3.383782878518104553e-02 1.472380757331848145e-01 8.210490643978118896e-02 2.724411338567733765e-02
-2.138516008853912354e-01 -2.369950115680694580e-01 3.200756609439849854e-01 -9.944015182554721832e-03 1.454186886548995972e-01 3.200166160240769386e-03 -4.111848473548889160e-01 2.909941375255584717e-01 1.332890540361404419e-01 -3.365250676870346069e-02 -7.465800642967224121e-02 4.674444347620010376e-02 -3.217074275016784668e-02 2.448130995035171509e-01 3.128090202808380127e-01 1.074405163526535034e-01 6.778677552938461304e-02 7.306879758834838867e-02 1.484738290309906006e-01 1.611468046903610229e-01 2.178484797477722168e-01 -1.356456875801086426e-01 6.996371597051620483e-02 -8.836676180362701416e-02 1.223572790622711182e-01 -1.692642457783222198e-02 -1.840636730194091797e-01 1.125039681792259216e-01 -2.550040185451507568e-01 -8.962160348892211914e-02 1.787113100290298462e-01 1.425770521163940430e-01
-2.035305202007293701e-01 5.136867612600326538e-02 2.197095751762390137e-02 -2.454206198453903198e-01 -1.324168294668197632e-01 -2.684922814369201660e-01 -2.142983525991439819e-01 -1.412449330091476440e-01 7.889038324356079102e-02 2.773693948984146118e-02 -3.630975633859634399e-02 2.195982784032821655e-01 -3.635397925972938538e-02 2.441124171018600464e-01 -1.612445265054702759e-01 5.800094828009605408e-02 1.402006112039089203e-02 1.922658830881118774e-01 1.127136945724487305e-01 4.058847427368164062e-01 2.374247908592224121e-01 1.832850277423858643e-01 1.289181411266326904e-01 4.630373716354370117e-01 -3.390490636229515076e-02 7.305505126714706421e-02 1.235952675342559814e-01 1.047827154397964478e-01 -1.419583559036254883e-01 4.214231669902801514e-02 -2.108275890350341797e-02 4.694510251283645630e-02
-4.341250658035278320e-02 -1.604702770709991455e-01 2.338980138301849365e-01 5.350868776440620422e-02 -1.274750083684921265e-01 1.180859282612800598e-01 -3.375244140625000000e-01 -2.165117263793945312e-01 -2.973817847669124603e-02 7.557579874992370605e-02 -3.002306818962097168e-01 1.096003726124763489e-01 -1.301368921995162964e-01 8.467945456504821777e-02 1.917992830276489258e-01 1.507055163383483887e-01 6.955993175506591797e-02 9.254071861505508423e-02 3.259712457656860352e-01 2.174119651317596436e-01 7.045245170593261719e-02 -1.899393796920776367e-01 -3.842500224709510803e-02 2.557193934917449951e-01 1.350989341735839844e-01 1.772616952657699585e-01 -3.266539573669433594e-01 1.498664319515228271e-01 -1.782568991184234619e-01 4.849457740783691406e-02 1.634862273931503296e-01 -1.300720125436782837e-01
-5.243135094642639160e-01 1.502904891967773438e-01 1.588829904794692993e-01 -2.837523221969604492e-01 -1.513677388429641724e-01 -6.689134240150451660e-02 2.123938873410224915e-03 5.589059367775917053e-02 8.276713639497756958e-02 -6.908847391605377197e-02 -5.402779579162597656e-02 2.147470833733677864e-03 2.064368315041065216e-02 1.833923906087875366e-01 1.359843015670776367e-01 1.024917960166931152e-01 -6.812856346368789673e-02 1.333112567663192749e-01 1.468231976032257080e-01 -9.384434670209884644e-02 1.583552807569503784e-01 4.476479068398475647e-02 1.871400028467178345e-01 4.151441454887390137e-01 2.645970880985260010e-01 -3.021652810275554657e-02 -2.226075530052185059e-01 9.894462674856185913e-02 8.329147845506668091e-02 2.501134872436523438e-01 3.178223595023155212e-02 -2.519897185266017914e-02
-3.859158754348754883e-01 -2.076367586851119995e-01 -1.828293949365615845e-01 -2.742816805839538574e-01 -1.180383116006851196e-01 1.447655707597732544e-01 -3.028171956539154053e-01 1.057420372962951660e-01 -4.438412562012672424e-02 -1.312464773654937744e-01 -2.504721879959106445e-01 3.492519259452819824e-02 1.174293924123048782e-02 1.728976666927337646e-01 -1.192054003477096558e-01 5.944777652621269226e-02 -1.605575978755950928e-01 -1.151292584836483002e-02 -1.847111061215400696e-02 3.835560381412506104e-02 3.798627555370330811e-01 2.423343360424041748e-01 -1.255105733871459961e-01 1.296579688787460327e-01 7.540617883205413818e-02 2.969753146171569824e-01 1.360728293657302856e-01 -7.520516216754913330e-02 3.004991821944713593e-02 6.639026850461959839e-02 8.493025600910186768e-02 -1.916169226169586182e-01
-1.389187872409820557e-01 1.106766536831855774e-01 1.263784468173980713e-01 -1.628818362951278687e-01 -6.959837675094604492e-02 -8.167638629674911499e-02 -1.602283865213394165e-01 -1.094620600342750549e-01 1.220528855919837952e-01 8.116616867482662201e-03 9.002917259931564331e-02 1.899030804634094238e-01 -8.207955211400985718e-02 4.039334058761596680e-01 2.035021185874938965e-01 2.425795346498489380e-01 8.422602713108062744e-02 1.369032356888055801e-02 2.395881116390228271e-01 2.557327151298522949e-01 4.522681236267089844e-01 3.226968348026275635e-01 -3.226171061396598816e-02 1.243361532688140869e-01 1.047153249382972717e-01 8.585750311613082886e-02 -1.747262328863143921e-01 -6.611547619104385376e-02 -9.243563562631607056e-02 6.666011363267898560e-02 -3.651362657546997070e-02 -1.570681631565093994e-01
-2.310484498739242554e-01 -8.672321587800979614e-02 1.442337483167648315e-01 7.087901234626770020e-02 -1.089593619108200073e-01 1.720607094466686249e-02 -2.268901169300079346e-01 -3.104091584682464600e-01 3.299036920070648193e-01 -2.276545614004135132e-01 -1.504269838333129883e-01 1.236750483512878418e-01 -4.432005342096090317e-03 3.079579584300518036e-02 7.277492433786392212e-02 2.336225211620330811e-01 1.452621370553970337e-01 2.597758769989013672e-01 -2.993719652295112610e-02 1.240791976451873779e-01 1.791300922632217407e-01 -2.318020313978195190e-01 -2.521100342273712158e-01 2.272028774023056030e-01 2.295852266252040863e-02 8.977293223142623901e-02 -2.885580062866210938e-01 -6.834890693426132202e-02 -1.318667978048324585e-01 1.043388247489929199e-01 -1.671470999717712402e-01 -1.876769661903381348e-01
-1.776000857353210449e-01 6.796966493129730225e-02 1.588016748428344727e-01 -1.923092454671859741e-01 1.362579017877578735e-01 -7.192785292863845825e-02 -2.446205615997314453e-01 7.717124372720718384e-02 2.213827669620513916e-01 2.126578539609909058e-01 -2.685552537441253662e-01 9.314443916082382202e-02 1.648877561092376709e-01 1.145105659961700439e-01 2.416782230138778687e-01 7.341600209474563599e-02 -1.941368430852890015e-01 1.408096030354499817e-02 -2.455780059099197388e-01 -1.866892538964748383e-02 2.296259999275207520e-01 1.858477108180522919e-02 -1.882089823484420776e-01 2.190329432487487793e-01 -5.934957787394523621e-02 3.833189010620117188e-01 -2.732853591442108154e-02 -3.243179023265838623e-01 4.510014504194259644e-02 1.825585588812828064e-02 -1.238422915339469910e-01 -1.544920951128005981e-01
-2.303755318280309439e-04 -2.886022627353668213e-01 4.368438720703125000e-01 -6.235008686780929565e-02 1.715805530548095703e-01 -8.046833425760269165e-02 -4.765757024288177490e-01 6.793256103992462158e-02 2.442058473825454712e-01 -2.248372435569763184e-01 -1.651718616485595703e-01 1.693123430013656616e-01 3.762742131948471069e-02 7.556108385324478149e-02 5.878901109099388123e-02 1.148162502795457840e-02 -1.008062809705734253e-01 6.609514355659484863e-02 5.336906015872955322e-02 4.246391728520393372e-02 -8.465605229139328003e-02 -1.053321808576583862e-01 -5.942276911810040474e-04 1.189825981855392456e-01 1.802682429552078247e-01 9.638643264770507812e-02 -2.696928083896636963e-01 1.401699334383010864e-01 -1.057786270976066589e-01 -1.182621493935585022e-01 2.579466104507446289e-01 1.843676902353763580e-03
-2.774549424648284912e-01 -1.070446670055389404e-01 1.475417613983154297e-01 7.854023575782775879e-02 3.231494724750518799e-01 -1.297812014818191528e-01 -1.013175174593925476e-01 2.989418208599090576e-01 1.039140820503234863e-01 -1.523181498050689697e-01 -6.543640047311782837e-02 1.200698986649513245e-01 4.815714806318283081e-02 1.043052375316619873e-01 -2.624660730361938477e-03 1.698538511991500854e-01 1.630767881870269775e-01 1.391519606113433838e-01 -2.076228559017181396e-01 2.660855650901794434e-01 6.954657286405563354e-02 -9.144401550292968750e-02 3.156188130378723145e-01 2.883862555027008057e-01 -2.686822600662708282e-02 1.394570171833038330e-01 -2.668395936489105225e-01 -4.087958112359046936e-02 2.666378021240234375e-01 -7.595975697040557861e-02 -9.150769561529159546e-02 1.839528530836105347e-01
5.961447209119796753e-02 -3.467884957790374756e-01 2.309956848621368408e-01 -5.059168860316276550e-02 5.881962925195693970e-02 -8.757606893777847290e-02 -3.049853742122650146e-01 -2.424052059650421143e-01 1.086053717881441116e-02 1.777046024799346924e-01 -2.000542730093002319e-01 2.490570247173309326e-01 2.308836020529270172e-02 2.260112576186656952e-02 -6.928549148142337799e-03 -1.683986335992813110e-01 4.966743662953376770e-02 9.802087396383285522e-02 1.214824616909027100e-02 1.183975264430046082e-01 1.743140518665313721e-01 2.053006440401077271e-01 1.614233702421188354e-01 2.659217715263366699e-01 1.996456682682037354e-01 2.677720189094543457e-01 -1.780203729867935181e-01 -3.064675256609916687e-03 1.970929503440856934e-01 -3.271614015102386475e-01 1.082483306527137756e-02 -9.673336148262023926e-02
-3.331308364868164062e-01 1.222141608595848083e-01 1.722787916660308838e-01 -2.887417972087860107e-01 -6.825769692659378052e-02 -4.863137379288673401e-02 -2.526068687438964844e-02 -5.694827437400817871e-02 -8.683440834283828735e-02 6.210883706808090210e-02 7.441650331020355225e-02 -7.309260219335556030e-02 1.219306886196136475e-01 1.936471275985240936e-02 5.457084625959396362e-02 2.888038456439971924e-01 6.252565234899520874e-02 2.468466907739639282e-01 1.544842720031738281e-01 1.456006616353988647e-01 4.024564921855926514e-01 2.698502838611602783e-01 2.154569141566753387e-02 2.639816403388977051e-01 2.329729199409484863e-01 1.054544523358345032e-01 -2.104161977767944336e-01 1.021484658122062683e-01 1.084749996662139893e-01 9.264695644378662109e-02 -7.487753778696060181e-02 2.555637359619140625e-01
-1.063425373286008835e-02 -2.954722940921783447e-01 3.561547398567199707e-01 -5.318501964211463928e-02 2.674934640526771545e-02 -1.786796562373638153e-02 -3.113640546798706055e-01 1.272491961717605591e-01 -5.504763219505548477e-03 2.034780010581016541e-02 -4.867948964238166809e-02 -7.125153392553329468e-02 1.028486341238021851e-01 1.292944401502609253e-01 -9.199950844049453735e-02 3.905691951513290405e-02 1.273177415132522583e-01 1.381287425756454468e-01 -6.952907890081405640e-02 2.354714423418045044e-01 1.131127029657363892e-01 4.255745112895965576e-01 1.249424368143081665e-01 1.731373369693756104e-01 9.587606042623519897e-02 4.026011228561401367e-01 1.031871810555458069e-01 -3.265400230884552002e-02 -1.963460892438888550e-01 7.996702939271926880e-02 -2.070409655570983887e-01 -1.329896897077560425e-01
-6.642745435237884521e-02 -8.577722311019897461e-02 2.410382926464080811e-01 9.980496764183044434e-02 1.924653053283691406e-01 1.516699641942977905e-01 -1.948146224021911621e-01 4.995652288198471069e-02 1.810608357191085815e-01 -1.577617079019546509e-01 -1.213528364896774292e-01 -4.525317251682281494e-02 8.644887804985046387e-02 2.929402887821197510e-01 -3.089973470196127892e-03 -3.040564712136983871e-03 -1.202825270593166351e-02 2.399162352085113525e-01 3.625143468379974365e-01 2.878473699092864990e-01 -2.475380748510360718e-01 7.834519445896148682e-02 4.192786663770675659e-02 2.248396128416061401e-01 1.558868885040283203e-01 2.418338209390640259e-01 -1.367819458246231079e-01 1.893484406173229218e-02 -1.016131695359945297e-02 2.892964780330657959e-01 2.689376473426818848e-01 4.738596081733703613e-02
8.710885420441627502e-03 -2.202073484659194946e-01 -9.293410181999206543e-02 -1.229735240340232849e-01 -1.126177012920379639e-01 -2.037748135626316071e-02 -1.843572407960891724e-01 3.408743441104888916e-02 2.214896259829401970e-03 2.067422866821289062e-02 -3.610551357269287109e-03 2.492769509553909302e-01 1.215216219425201416e-01 7.765188347548246384e-03 -4.270594567060470581e-02 -1.336964964866638184e-01 7.792703807353973389e-02 -2.247051745653152466e-01 -1.327962726354598999e-01 3.253984153270721436e-01 3.794384300708770752e-01 1.229274496436119080e-01 3.028656244277954102e-01 3.264817297458648682e-01 2.497668415307998657e-01 1.616979539394378662e-01 4.828928038477897644e-02 -1.978637576103210449e-01 -2.302965521812438965e-01 1.118902042508125305e-01 1.877133399248123169e-01 -1.184270754456520081e-01
-2.250307947397232056e-01 -2.155685611069202423e-02 4.152062237262725830e-01 -7.633908838033676147e-02 1.235579475760459900e-01 1.176168695092201233e-01 4.790649190545082092e-02 1.660263985395431519e-01 1.678638756275177002e-01 -1.577212810516357422e-01 1.120205670595169067e-01 -9.099502116441726685e-02 2.502756938338279724e-02 2.614958584308624268e-01 -1.433555968105792999e-02 1.873026937246322632e-01 1.130383238196372986e-01 -7.410839200019836426e-02 -6.778907496482133865e-03 6.964445859193801880e-02 6.764188408851623535e-02 -1.666837036609649658e-01 2.150524556636810303e-01 2.482613623142242432e-01 1.485233604907989502e-01 4.049682021141052246e-01 -3.387770652770996094e-01 5.572643876075744629e-02 -2.456103414297103882e-01 -5.016182363033294678e-02 5.767558515071868896e-02 -5.301919300109148026e-03
-1.549367010593414307e-01 -4.221107065677642822e-02 1.948502659797668457e-01 1.913364976644515991e-01 1.435016691684722900e-01 -2.172476239502429962e-02 -3.667211830615997314e-01 7.926329970359802246e-02 -8.084503561258316040e-02 -1.592339426279067993e-01 1.091828346252441406e-01 2.674302160739898682e-01 2.433574199676513672e-01 1.372225731611251831e-01 4.375761374831199646e-02 5.805911868810653687e-02 3.031078353524208069e-02 3.612610101699829102e-01 2.109318673610687256e-01 2.307150363922119141e-01 -4.343893378973007202e-03 -9.217079728841781616e-02 -2.281551659107208252e-01 2.798525691032409668e-01 1.055733487010002136e-01 2.317625880241394043e-01 -1.513333767652511597e-01 -6.206701323390007019e-02 -9.485566616058349609e-02 1.326179206371307373e-01 1.354680061340332031e-01 -1.858714073896408081e-01
-1.689217984676361084e-01 -1.290509551763534546e-01 2.604831159114837646e-01 5.311770737171173096e-02 1.979675889015197754e-01 1.037773787975311279e-01 -5.647951364517211914e-01 2.699352055788040161e-02 9.135675430297851562e-02 -1.953351944684982300e-01 -5.776653438806533813e-02 -6.447847932577133179e-02 2.391469180583953857e-01 -5.123374983668327332e-02 5.685973912477493286e-03 2.940062582492828369e-01 9.462619572877883911e-02 6.973095238208770752e-02 4.785360023379325867e-02 6.155209988355636597e-02 4.613166674971580505e-02 -1.523077022284269333e-02 3.809809312224388123e-02 7.796198874711990356e-02 -1.115856617689132690e-01 1.699622869491577148e-01 -4.337512850761413574e-01 6.245965883135795593e-02 -3.232443332672119141e-02 1.949638575315475464e-01 1.080483347177505493e-01 -1.660553365945816040e-02
-1.598562896251678467e-01 1.348891705274581909e-01 9.958768635988235474e-02 -1.903887838125228882e-01 -5.033978819847106934e-02 -3.403928875923156738e-02 -1.428772509098052979e-01 -1.180114522576332092e-01 1.307873986661434174e-02 3.606045618653297424e-02 -1.420037150382995605e-01 3.723211586475372314e-01 6.664278358221054077e-02 2.258007526397705078e-01 2.684402763843536377e-01 5.191337317228317261e-02 1.772621646523475647e-02 2.329060286283493042e-01 2.427499592304229736e-01 2.580835521221160889e-01 4.338734149932861328e-01 2.331690192222595215e-01 1.875477731227874756e-01 2.680019140243530273e-01 2.518824301660060883e-03 2.934005111455917358e-02 -7.495637238025665283e-02 1.019167620688676834e-02 5.451413616538047791e-02 8.083788305521011353e-02 -1.891531646251678467e-01 -5.279507488012313843e-03
-3.484228253364562988e-01 -1.566148549318313599e-01 2.109886109828948975e-01 1.040190160274505615e-01 1.091986522078514099e-01 1.270048134028911591e-02 -3.611435294151306152e-01 1.255025565624237061e-01 2.969617256894707680e-03 -1.857145726680755615e-01 9.067850559949874878e-02 1.429645121097564697e-01 9.379841387271881104e-02 2.106510400772094727e-01 1.639113873243331909e-01 -6.989554036408662796e-03 -2.379185259342193604e-01 1.673370301723480225e-01 -2.167162299156188965e-02 4.101515747606754303e-03 2.718977034091949463e-01 -1.763344109058380127e-01 1.374557018280029297e-01 5.776503309607505798e-02 -1.262830495834350586e-01 4.269082546234130859e-01 2.105149179697036743e-01 1.331790629774332047e-02 -1.411539167165756226e-01 -1.577868126332759857e-03 1.490628123283386230e-01 6.557678803801536560e-03
-1.636300981044769287e-01 -2.432409822940826416e-01 -3.127745352685451508e-03 2.061422355473041534e-02 4.054190963506698608e-02 -6.070309877395629883e-02 -3.099093139171600342e-01 -6.079241260886192322e-02 3.488611057400703430e-02 -6.872662901878356934e-02 -3.870250284671783447e-01 -2.209279872477054596e-02 -8.711463212966918945e-02 1.143401041626930237e-01 2.426593452692031860e-01 4.600671678781509399e-02 3.973781690001487732e-02 -1.460594832897186279e-01 6.394137442111968994e-02 3.881791234016418457e-01 4.618712142109870911e-02 -1.051793247461318970e-01 -1.406079679727554321e-01 2.008982449769973755e-01 4.030982553958892822e-01 7.104121893644332886e-02 -1.897444427013397217e-01 3.479400277137756348e-02 -2.928377389907836914e-01 5.763339623808860779e-02 1.439687907695770264e-01 7.151705771684646606e-02
-1.982780545949935913e-01 1.814972311258316040e-01 1.386990677565336227e-02 -1.550192236900329590e-01 -2.132037878036499023e-01 2.337378263473510742e-02 -2.510629296302795410e-01 -8.791610598564147949e-03 1.761240512132644653e-01 -2.288235574960708618e-01 -1.452850103378295898e-01 1.125388517975807190e-01 -6.158970762044191360e-03 1.966715157032012939e-01 -1.377758383750915527e-01 1.394106596708297729e-01 1.758539229631423950e-01 -1.473875641822814941e-01 2.408421486616134644e-01 3.305990397930145264e-01 1.768006980419158936e-01 3.572422564029693604e-01 2.481011115014553070e-02 3.278845250606536865e-01 -8.455911278724670410e-02 1.032000929117202759e-01 -1.366957426071166992e-01 -1.603675186634063721e-01 -2.024421840906143188e-01 8.843007683753967285e-02 -4.402711242437362671e-02 1.495270617306232452e-02
-9.154675155878067017e-02 -5.442425981163978577e-02 2.587778568267822266e-01 -9.556306153535842896e-02 1.633643656969070435e-01 3.410550951957702637e-02 -2.101313620805740356e-01 2.153168022632598877e-01 -7.072529196739196777e-02 -1.641849428415298462e-01 -1.434790194034576416e-01 2.219447791576385498e-01 -3.057464063167572021e-01 1.745614856481552124e-01 1.299737989902496338e-01 1.081474870443344116e-01 -4.469922743737697601e-03 2.707464993000030518e-01 -4.181100800633430481e-02 2.103004455566406250e-01 2.224475294351577759e-01 -2.793502211570739746e-01 1.101953238248825073e-01 2.197123467922210693e-01 2.165455520153045654e-01 -7.944438606500625610e-02 -1.799286156892776489e-01 6.610059645026922226e-03 -1.232351139187812805e-01 -1.772352680563926697e-02 5.414629820734262466e-03 3.625735640525817871e-01
-1.300231665372848511e-01 3.579608350992202759e-02 5.304325371980667114e-02 -1.635020971298217773e-01 -1.443282216787338257e-01 -1.588949263095855713e-01 -2.556548416614532471e-01 -1.766151934862136841e-01 7.984546571969985962e-02 -1.644101180136203766e-02 -5.549457669258117676e-02 1.541507691144943237e-01 -3.368752077221870422e-03 9.327119588851928711e-02 5.346150323748588562e-02 1.590839819982647896e-03 4.247397929430007935e-02 -5.557359009981155396e-02 1.166050881147384644e-01 3.637548685073852539e-01 2.989699244499206543e-01 1.426942348480224609e-01 1.271346211433410645e-01 5.460729002952575684e-01 -3.657048940658569336e-02 1.202654018998146057e-01 -2.985386177897453308e-02 1.395625323057174683e-01 -2.875294536352157593e-02 1.881497949361801147e-01 -3.385688066482543945e-01 -5.138104408979415894e-02
-1.970738023519515991e-01 -1.260720640420913696e-01 1.333033293485641479e-01 -1.425569970160722733e-02 1.265807896852493286e-01 -2.819781377911567688e-02 -5.222980380058288574e-01 -8.065872639417648315e-02 1.526553183794021606e-01 -1.909285932779312134e-01 1.450118422508239746e-01 1.629226207733154297e-01 2.082125842571258545e-01 2.164564281702041626e-02 -1.235757842659950256e-01 2.296067625284194946e-01 -3.728871047496795654e-02 3.586657345294952393e-01 -1.639565266668796539e-02 -1.764263608492910862e-03 2.307295650243759155e-01 2.433396689593791962e-02 -1.939609348773956299e-01 1.177626922726631165e-01 1.158640161156654358e-01 -1.948582008481025696e-02 -7.597146183252334595e-02 -1.260897070169448853e-01 -2.965419888496398926e-01 6.821879651397466660e-03 1.160682216286659241e-01 -1.987070292234420776e-01
-9.960378706455230713e-02 -4.710356146097183228e-02 1.556461006402969360e-01 -7.268179208040237427e-02 3.508663922548294067e-02 -5.148188397288322449e-02 -5.555933713912963867e-01 -6.743604689836502075e-02 2.979020178318023682e-01 -1.555988639593124390e-01 -1.199542954564094543e-01 1.371370851993560791e-01 1.880734860897064209e-01 1.245419010519981384e-01 2.900113537907600403e-02 3.479426801204681396e-01 -1.295740157365798950e-01 -1.097874492406845093e-01 5.600236356258392334e-02 9.623633325099945068e-02 3.865732625126838684e-02 -3.342428058385848999e-02 7.161414716392755508e-03 5.886500701308250427e-02 4.148217737674713135e-01 1.277281623333692551e-02 -1.980099529027938843e-01 2.699660696089267731e-02 -2.316723465919494629e-01 -5.393224954605102539e-02 -8.175409398972988129e-03 7.814301550388336182e-02
-1.160740554332733154e-01 -7.379217445850372314e-02 1.079973354935646057e-01 -1.090211048722267151e-01 2.107717394828796387e-01 -3.260399028658866882e-02 -3.444730937480926514e-01 1.065140143036842346e-01 5.626781657338142395e-02 -3.192817270755767822e-01 -4.043909162282943726e-02 3.162593543529510498e-01 -1.859322339296340942e-01 1.124664396047592163e-01 4.704393912106752396e-03 2.644345164299011230e-02 -1.551433205604553223e-01 2.062547653913497925e-01 2.274050265550613403e-01 1.662032753229141235e-01 8.198468387126922607e-02 5.578727461397647858e-03 -1.437579691410064697e-01 2.190778702497482300e-01 1.217872872948646545e-01 2.783371508121490479e-01 -1.822436004877090454e-01 2.273095101118087769e-01 -7.109494507312774658e-02 8.061653375625610352e-02 3.279229700565338135e-01 -9.849132597446441650e-02
-2.326373606920242310e-01 -1.848915368318557739e-01 2.972777187824249268e-01 5.647472292184829712e-02 2.984455041587352753e-02 7.058984786272048950e-02 -1.256161332130432129e-01 2.304021501913666725e-03 4.385248199105262756e-02 -1.444585770368576050e-01 3.043908774852752686e-01 -5.365373566746711731e-02 3.249353170394897461e-01 5.302474275231361389e-02 1.178335249423980713e-01 -4.671892384067177773e-04 4.351153597235679626e-02 2.328781336545944214e-01 8.819232881069183350e-02 2.734648585319519043e-01 3.211499750614166260e-02 2.887985669076442719e-02 -1.675224304199218750e-01 2.943143248558044434e-01 1.447384208440780640e-01 1.034756377339363098e-01 -6.086527928709983826e-02 -7.058767229318618774e-02 -4.156839549541473389e-01 1.422607619315385818e-02 1.662816405296325684e-01 -2.482838034629821777e-01
-5.766632780432701111e-02 -3.261789977550506592e-01 4.189127981662750244e-01 -6.084411963820457458e-02 -1.139977723360061646e-01 -5.092756822705268860e-02 -2.730981111526489258e-01 2.022515088319778442e-01 -3.597262501716613770e-02 1.853287518024444580e-01 -7.192994002252817154e-03 -1.171393021941184998e-01 1.919256597757339478e-01 1.467352211475372314e-01 2.708606049418449402e-02 -1.072366312146186829e-01 1.865741908550262451e-01 -5.427924171090126038e-02 6.092309951782226562e-02 9.815856814384460449e-02 2.790212035179138184e-01 2.520968019962310791e-01 1.502053290605545044e-01 1.752583086490631104e-01 4.608805850148200989e-02 2.480018436908721924e-01 -1.098856627941131592e-01 -2.613607347011566162e-01 -2.361731827259063721e-01 3.300946846138685942e-04 -9.409385919570922852e-02 7.463204115629196167e-02
5.572775751352310181e-02 -4.170837104320526123e-01 3.892951011657714844e-01 -1.317116916179656982e-01 -8.194145560264587402e-02 1.218509003520011902e-01 -2.653584182262420654e-01 9.175122529268264771e-02 2.118036150932312012e-01 1.759352833032608032e-01 8.387254551053047180e-03 6.348989903926849365e-02 9.533176571130752563e-02 2.611470222473144531e-01 2.939636260271072388e-02 -2.504959404468536377e-01 1.722992360591888428e-01 -2.174479328095912933e-02 5.959152709692716599e-03 1.512860804796218872e-01 1.900207996368408203e-01 1.806821078062057495e-01 8.673058450222015381e-02 2.427371442317962646e-01 2.965045627206563950e-03 2.179434150457382202e-01 1.519032418727874756e-01 -3.281592950224876404e-02 -1.824232935905456543e-01 1.116187274456024170e-01 -1.581647247076034546e-01 -4.620371386408805847e-02
4.628533031791448593e-03 -1.521165370941162109e-01 2.228916436433792114e-01 -1.250130534172058105e-01 -3.861493244767189026e-02 -1.140140462666749954e-02 -1.891372650861740112e-01 1.680885106325149536e-01 -2.465060353279113770e-02 2.874599397182464600e-01 -2.868644595146179199e-01 2.022303491830825806e-01 2.988999187946319580e-01 6.946485489606857300e-02 -2.057390511035919189e-01 -6.191068515181541443e-02 -1.727074980735778809e-01 1.156551577150821686e-02 -3.165688738226890564e-02 2.134552597999572754e-01 1.888013035058975220e-01 1.451232433319091797e-01 1.509521454572677612e-01 4.867981076240539551e-01 3.766953572630882263e-02 1.137213036417961121e-01 -1.184609308838844299e-01 1.208202019333839417e-01 6.660429760813713074e-03 2.468907386064529419e-01 -1.269983593374490738e-02 4.460948333144187927e-02
-1.771312206983566284e-01 -3.303209543228149414e-01 1.912362277507781982e-01 9.971495717763900757e-03 1.247071102261543274e-01 -5.714956298470497131e-02 -3.625554740428924561e-01 6.140414997935295105e-02 2.509377002716064453e-01 -7.596649974584579468e-02 2.526795566082000732e-01 -1.867833547294139862e-02 5.205019563436508179e-02 2.085540145635604858e-01 -5.442218482494354248e-02 1.053406596183776855e-01 1.449674069881439209e-01 2.333512604236602783e-01 2.072586417198181152e-01 2.558853030204772949e-01 4.000361636281013489e-02 -9.238316677510738373e-03 -1.114800348877906799e-01 2.261902987957000732e-01 3.009870052337646484e-01 9.751211106777191162e-02 3.354573249816894531e-02 4.661683365702629089e-02 -2.961337566375732422e-01 -1.215449348092079163e-01 4.360382631421089172e-02 -1.366043984889984131e-01
-3.933765888214111328e-01 7.444218546152114868e-02 1.017592847347259521e-01 -2.290699779987335205e-01 -1.045503988862037659e-01 3.924716114997863770e-01 -4.947526752948760986e-02 -1.238817647099494934e-01 1.358018219470977783e-01 -9.250941872596740723e-02 -1.992408335208892822e-01 1.465294361114501953e-01 -9.179427474737167358e-02 2.181946188211441040e-01 9.921272844076156616e-02 -1.753032505512237549e-01 -1.751951873302459717e-01 -1.173296496272087097e-01 2.087834030389785767e-01 2.513397037982940674e-01 2.085826098918914795e-01 -7.712204754352569580e-02 5.139048770070075989e-02 1.406816095113754272e-01 3.657127171754837036e-02 1.216018125414848328e-01 -3.187917470932006836e-01 -4.338179156184196472e-02 1.534080132842063904e-03 2.428730875253677368e-01 8.522834628820419312e-02 1.875475421547889709e-02
-2.340883612632751465e-01 -3.165174722671508789e-01 1.796944141387939453e-01 1.168830022215843201e-01 5.807230994105339050e-02 1.853492110967636108e-01 -2.775775194168090820e-01 1.215120702981948853e-01 2.509065158665180206e-02 1.141132637858390808e-01 -2.668185159564018250e-02 1.182323172688484192e-01 1.788803488016128540e-01 1.617205739021301270e-01 1.679277420043945312e-01 -1.771726310253143311e-01 2.689118981361389160e-01 4.419222101569175720e-02 1.247945427894592285e-02 1.777300983667373657e-01 2.411006987094879150e-01 2.581869959831237793e-01 9.948822855949401855e-02 3.920225501060485840e-01 -1.711215265095233917e-02 1.408311426639556885e-01 1.806267052888870239e-01 -1.354647874832153320e-01 -1.314778178930282593e-01 -1.746917888522148132e-02 -1.477531790733337402e-01 -1.361510008573532104e-01
1.418436598032712936e-02 -7.459960132837295532e-02 9.091330319643020630e-02 -1.604684293270111084e-01 -1.917749792337417603e-01 9.380543231964111328e-02 -2.492266446352005005e-01 2.649055421352386475e-01 4.495102912187576294e-02 6.514651328325271606e-02 -3.239275515079498291e-01 8.825740218162536621e-02 4.488801062107086182e-01 6.382591277360916138e-02 -6.945899873971939087e-02 -1.513078510761260986e-01 -2.122253179550170898e-01 1.112559512257575989e-01 -1.963598281145095825e-01 2.601715624332427979e-01 6.575272977352142334e-02 1.391069293022155762e-01 -5.116161331534385681e-02 3.984901010990142822e-01 2.176623791456222534e-02 1.299781501293182373e-01 -3.071659617125988007e-02 9.072802960872650146e-02 -6.763858348131179810e-02 6.323430687189102173e-02 3.942092880606651306e-02 2.113360166549682617e-01
-2.889726459980010986e-01 3.735721856355667114e-02 5.139007046818733215e-02 -1.311450265347957611e-02 -1.956055462360382080e-01 7.060180604457855225e-02 -5.091840028762817383e-01 -3.393936902284622192e-02 2.494361549615859985e-01 -3.198012709617614746e-01 9.641958773136138916e-02 3.029911406338214874e-02 8.021357655525207520e-02 8.111754059791564941e-02 3.434216678142547607e-01 1.736887544393539429e-01 1.586384475231170654e-01 2.246893048286437988e-01 5.193195771425962448e-03 1.007041558623313904e-01 1.939963400363922119e-01 -1.570825725793838501e-01 5.870795622467994690e-02 1.822336614131927490e-01 -2.220116741955280304e-02 2.781725861132144928e-02 -1.535739302635192871e-01 7.800265448167920113e-04 -1.800147891044616699e-01 -1.454736590385437012e-01 -7.457880675792694092e-02 -6.345377862453460693e-02
-2.514301240444183350e-01 -2.187652438879013062e-01 9.672422707080841064e-02 -1.431960314512252808e-01 8.745449036359786987e-02 5.879511311650276184e-02 -3.572373986244201660e-01 1.521207541227340698e-01 -9.286814928054809570e-02 4.815803840756416321e-02 -3.184710741043090820e-01 -1.269858777523040771e-01 -1.362342089414596558e-01 1.103729829192161560e-01 7.596098631620407104e-02 -4.210346937179565430e-02 3.891921043395996094e-02 2.221504151821136475e-01 3.530739545822143555e-01 6.738072633743286133e-02 1.223077699542045593e-01 -1.124595329165458679e-01 7.044217735528945923e-02 1.924338191747665405e-01 -3.177238106727600098e-01 1.427698433399200439e-01 -1.625195592641830444e-01 -3.296359777450561523e-01 -1.353467404842376709e-01 1.450891140848398209e-03 -3.877255320549011230e-02 6.728704273700714111e-02
-7.955167442560195923e-02 -2.508471608161926270e-01 6.609478592872619629e-02 -4.473201036453247070e-01 -7.029043883085250854e-02 2.077643126249313354e-01 -1.495832502841949463e-01 1.242211088538169861e-01 -2.784544043242931366e-02 -3.195260167121887207e-01 -8.783900737762451172e-02 1.844236254692077637e-01 2.889919281005859375e-01 4.731603711843490601e-02 -1.020447164773941040e-01 1.044925525784492493e-01 1.467757374048233032e-01 -7.942701876163482666e-02 3.132692351937294006e-02 -3.769988939166069031e-02 -2.272767247632145882e-03 -9.782659262418746948e-02 -1.010864321142435074e-02 1.275036111474037170e-02 3.207212090492248535e-01 2.670686244964599609e-01 -9.654284268617630005e-02 -6.729895621538162231e-02 -2.941056787967681885e-01 3.537661954760551453e-02 2.696953713893890381e-01 -8.170503191649913788e-03
-6.210159137845039368e-02 3.159006359055638313e-03 4.708838462829589844e-02 1.324453111737966537e-02 2.711749374866485596e-01 3.409230336546897888e-02 -2.155382037162780762e-01 2.508884109556674957e-02 4.489727616310119629e-01 -6.547181308269500732e-02 -2.965298593044281006e-01 2.031681835651397705e-01 -8.986088633537292480e-02 3.572295978665351868e-02 -1.779197528958320618e-02 4.133860766887664795e-02 -1.184777468442916870e-01 2.898978069424629211e-02 2.309487611055374146e-01 4.688126146793365479e-01 2.649278342723846436e-01 9.511547535657882690e-02 2.049995809793472290e-01 4.095705971121788025e-02 1.219846457242965698e-01 4.590359702706336975e-02 4.002633690834045410e-02 1.712660789489746094e-01 -9.432852268218994141e-02 2.387296110391616821e-01 -2.604576013982295990e-02 -9.165362454950809479e-03
-7.823707163333892822e-02 -2.151969075202941895e-02 1.874527335166931152e-01 -8.934935182332992554e-02 5.907166376709938049e-02 -1.922974288463592529e-01 -8.240801841020584106e-02 2.830286920070648193e-01 1.123258769512176514e-01 -1.521082222461700439e-01 -2.181683629751205444e-01 2.309952378273010254e-01 -2.706242501735687256e-01 -1.206429749727249146e-01 1.391014903783798218e-01 7.528362423181533813e-02 1.503065973520278931e-02 1.486001461744308472e-01 9.868114255368709564e-03 4.422895312309265137e-01 2.139181829988956451e-02 -1.100637242197990417e-01 1.062192320823669434e-01 1.864734143018722534e-01 1.833089888095855713e-01 8.034725673496723175e-03 -3.059018552303314209e-01 -2.940216287970542908e-02 -2.199578732252120972e-01 2.205392569303512573e-01 2.671960294246673584e-01 1.546179223805665970e-02
2.749668434262275696e-03 -2.118009626865386963e-01 2.343464195728302002e-01 -3.211796879768371582e-01 1.926793754100799561e-01 9.075141511857509613e-03 -3.562452793121337891e-01 3.994867950677871704e-02 1.803012639284133911e-01 1.560173369944095612e-02 -2.318970672786235809e-02 1.271478682756423950e-01 2.536690831184387207e-01 -7.616792619228363037e-02 -4.251220077276229858e-02 -1.273676455020904541e-01 2.852627262473106384e-02 -5.524405092000961304e-02 -1.042931899428367615e-02 8.131311833858489990e-02 1.978306174278259277e-01 -4.377631247043609619e-01 -1.591320633888244629e-01 2.525298297405242920e-01 1.248146817088127136e-01 6.193051487207412720e-02 4.215378686785697937e-02 -1.052801385521888733e-01 -2.846464514732360840e-01 -3.979754820466041565e-02 -7.187643647193908691e-02 2.078592926263809204e-01
-5.930513516068458557e-02 3.557704389095306396e-02 1.494488269090652466e-01 -3.207219839096069336e-01 -5.184274539351463318e-02 -7.793675642460584641e-03 -1.888105422258377075e-01 -1.982009112834930420e-01 2.044121921062469482e-01 -2.008888311684131622e-02 -5.204216018319129944e-02 2.460678368806838989e-01 -6.614305078983306885e-02 2.277833670377731323e-01 2.144322097301483154e-01 2.922334074974060059e-01 7.248971611261367798e-02 -5.664264410734176636e-02 1.807383596897125244e-01 1.222016289830207825e-01 4.880359470844268799e-01 1.132293120026588440e-01 -3.221881762146949768e-02 7.679074257612228394e-02 -1.771424710750579834e-01 -2.530393563210964203e-02 -3.222988247871398926e-01 -1.570779085159301758e-01 -4.645803011953830719e-03 6.600435078144073486e-02 -1.181800961494445801e-01 7.961673289537429810e-02
-3.044461309909820557e-01 -1.003391295671463013e-01 1.156877279281616211e-01 1.186224222183227539e-01 -6.416079401969909668e-02 -2.847548127174377441e-01 -3.063026666641235352e-01 -5.379951372742652893e-02 3.120115697383880615e-01 -2.748133242130279541e-01 -5.847979336977005005e-02 2.073622047901153564e-01 -7.550522685050964355e-02 3.514961600303649902e-01 1.255516558885574341e-01 -1.105515435338020325e-01 1.727290153503417969e-01 -8.421953022480010986e-02 -9.933987259864807129e-02 1.908129155635833740e-01 1.972530484199523926e-01 -3.783878404647111893e-03 5.204724147915840149e-02 2.117760032415390015e-01 9.273963421583175659e-02 -3.317014500498771667e-02 -1.296626925468444824e-01 -1.545012146234512329e-01 1.602550297975540161e-01 2.447868138551712036e-01 -6.974983960390090942e-02 -2.838111668825149536e-02
-5.301213264465332031e-01 2.262440323829650879e-01 7.984681427478790283e-02 -7.804770022630691528e-02 -2.066764533519744873e-01 1.159404963254928589e-01 -2.216313183307647705e-01 -1.502207200974225998e-02 6.101390346884727478e-02 5.243098828941583633e-03 -8.341334015130996704e-02 2.498972713947296143e-01 2.593984305858612061e-01 7.013454567641019821e-03 3.226426839828491211e-01 -2.088867574930191040e-01 5.783643946051597595e-02 -2.268842048943042755e-02 1.533219665288925171e-01 1.475918143987655640e-01 9.131440520286560059e-02 2.982021868228912354e-02 -1.131330616772174835e-02 8.906942605972290039e-02 1.645827591419219971e-01 2.893318533897399902e-01 -2.283777445554733276e-01 -4.977804422378540039e-02 -1.301275789737701416e-01 -2.938905917108058929e-02 -1.090033277869224548e-01 6.017756648361682892e-03
-2.140207737684249878e-01 5.695081781595945358e-04 2.640970945358276367e-01 7.574202120304107666e-02 5.590663105249404907e-02 1.201019808650016785e-01 -2.603300809860229492e-01 1.962831318378448486e-01 2.092900574207305908e-01 1.919587403535842896e-01 -1.370846778154373169e-01 1.327444612979888916e-01 -1.942379623651504517e-01 -1.885058917105197906e-02 5.726639181375503540e-02 1.540196985006332397e-01 -2.642785431817173958e-03 -1.326316893100738525e-01 1.355487555265426636e-01 4.108116328716278076e-01 1.463176906108856201e-01 -2.189746946096420288e-01 -1.642675250768661499e-01 2.304525971412658691e-01 2.016663551330566406e-02 -6.960294395685195923e-02 -3.448353111743927002e-01 -2.449090406298637390e-02 -2.671251296997070312e-01 1.287198811769485474e-01 -6.074700132012367249e-02 -4.633281379938125610e-02
-1.285347342491149902e-01 -1.336959898471832275e-01 3.189488053321838379e-01 -3.669468685984611511e-02 1.772342175245285034e-01 -1.018603798002004623e-02 -4.000579714775085449e-01 1.233812421560287476e-01 8.900571614503860474e-02 -2.592324651777744293e-02 3.379898667335510254e-01 -7.866617292165756226e-02 3.140793144702911377e-01 8.848606795072555542e-02 -8.255763351917266846e-02 6.096161901950836182e-03 6.736709177494049072e-02 2.475238591432571411e-01 1.496452987194061279e-01 2.404732555150985718e-01 2.069104760885238647e-01 -9.524917602539062500e-02 -5.531652364879846573e-03 6.881778687238693237e-02 1.933888196945190430e-01 7.794912159442901611e-02 -2.787005901336669922e-01 -1.657024174928665161e-01 -2.231583446264266968e-01 -1.093329936265945435e-01 -3.363450290635228157e-03 -1.861928589642047882e-02
-1.845343858003616333e-01 1.538389772176742554e-01 3.588169813156127930e-01 -4.443959295749664307e-01 -5.614804103970527649e-02 -8.782386779785156250e-02 -1.281128376722335815e-01 -1.281101703643798828e-01 2.831835150718688965e-01 -2.408240735530853271e-02 -1.156389992684125900e-02 5.629555881023406982e-02 -8.912662044167518616e-03 9.367489814758300781e-02 -5.926966667175292969e-03 1.959461867809295654e-01 -1.726811635307967663e-03 1.549573540687561035e-01 1.205632910132408142e-01 6.124730408191680908e-02 4.338802099227905273e-01 1.467509381473064423e-02 1.357402801513671875e-01 1.064500883221626282e-01 2.892972826957702637e-01 -6.591987609863281250e-02 -1.404159516096115112e-01 6.726899743080139160e-02 9.362453967332839966e-02 2.069570720195770264e-01 -1.179765015840530396e-01 5.168233439326286316e-02
-3.072391748428344727e-01 4.907470569014549255e-02 2.315094321966171265e-01 -2.199541181325912476e-01 -7.929473370313644409e-02 1.631745249032974243e-01 -3.762470185756683350e-01 2.514976263046264648e-02 2.956505417823791504e-01 -1.632462143898010254e-01 1.350138187408447266e-01 -8.929581940174102783e-02 -9.031406044960021973e-02 1.410112082958221436e-01 -1.304416805505752563e-01 2.231864631175994873e-01 3.116748668253421783e-02 5.061440542340278625e-02 1.433253735303878784e-01 1.968836784362792969e-01 -1.381529718637466431e-01 -1.241952478885650635e-01 -2.460499256849288940e-01 3.753525316715240479e-01 4.800500813871622086e-03 8.614327013492584229e-02 -1.424241065979003906e-01 1.482737660408020020e-01 -1.091759651899337769e-01 -1.693637855350971222e-02 1.659372150897979736e-01 5.242430791258811951e-02
-5.843705311417579651e-02 -1.316653192043304443e-01 1.158958449959754944e-01 3.142919018864631653e-02 -1.254381835460662842e-01 7.999234646558761597e-02 -2.806214988231658936e-01 3.568268939852714539e-02 1.552260071039199829e-01 -6.239535287022590637e-02 -1.342950761318206787e-01 2.866880893707275391e-01 9.367884695529937744e-02 -2.582915686070919037e-02 2.713455259799957275e-01 -1.522651612758636475e-01 9.089871495962142944e-02 -3.522216156125068665e-02 3.186899051070213318e-02 3.574725389480590820e-01 2.239098846912384033e-01 1.866394579410552979e-01 3.958205282688140869e-01 5.832502618432044983e-02 6.515170633792877197e-02 3.916170597076416016e-01 2.408237308263778687e-01 -6.157472729682922363e-02 5.689304694533348083e-02 8.286410570144653320e-02 8.275877684354782104e-02 -9.222596138715744019e-02
-4.374441504478454590e-02 -1.625367701053619385e-01 1.763636618852615356e-01 -5.328438878059387207e-01 -1.315443683415651321e-02 -8.235950022935867310e-03 -1.772926449775695801e-01 -1.687961518764495850e-01 -8.863525092601776123e-02 4.556614160537719727e-02 1.305986642837524414e-01 -1.011686474084854126e-01 9.839361160993576050e-02 2.787106335163116455e-01 3.803990781307220459e-02 1.816300749778747559e-01 5.788906663656234741e-02 1.153429597616195679e-01 1.202213857322931290e-02 3.012015223503112793e-01 1.993736922740936279e-01 -1.865065991878509521e-01 1.029682010412216187e-01 -4.977971687912940979e-02 4.060431569814682007e-02 9.003950399346649647e-04 -3.060964047908782959e-01 -9.814947098493576050e-02 -2.457988560199737549e-01 2.528295814990997314e-01 -9.553459286689758301e-02 -6.223575398325920105e-02
-1.205908283591270447e-01 -1.894043385982513428e-01 2.436062842607498169e-01 -3.807717561721801758e-02 1.878700107336044312e-01 1.757951676845550537e-01 -4.237012267112731934e-01 3.451195731759071350e-02 2.493873387575149536e-01 -1.317169517278671265e-01 1.161171495914459229e-01 -7.177008688449859619e-02 1.196288987994194031e-01 1.835476607084274292e-02 -7.898454554378986359e-03 3.687120601534843445e-02 1.179906204342842102e-01 2.238265424966812134e-01 3.262616395950317383e-01 1.810770779848098755e-01 2.750646173954010010e-01 1.322290152311325073e-01 -1.603108048439025879e-01 1.556040346622467041e-01 5.799100175499916077e-02 2.475418150424957275e-02 -3.677273541688919067e-02 7.080171490088105202e-04 -2.979352772235870361e-01 -1.227583661675453186e-01 -1.445510685443878174e-01 -2.264029532670974731e-01
-1.251526474952697754e-01 -1.451518833637237549e-01 1.946719586849212646e-01 -1.146670803427696228e-02 1.866801828145980835e-02 1.394875254482030869e-02 -7.785772532224655151e-02 1.038980111479759216e-01 2.622083723545074463e-01 -4.026585444808006287e-02 2.579580545425415039e-01 -6.026611849665641785e-02 2.502679079771041870e-02 -1.014839634299278259e-01 -2.477545291185379028e-02 2.503080666065216064e-01 -1.217566356062889099e-01 3.859976232051849365e-01 2.799614667892456055e-01 -1.872007735073566437e-02 -4.225848242640495300e-02 -7.336207199841737747e-03 -1.232160627841949463e-01 3.696790337562561035e-01 1.325109153985977173e-01 3.162163794040679932e-01 -2.991736829280853271e-01 -8.314341306686401367e-02 -2.711367607116699219e-01 -2.076872624456882477e-02 8.245619386434555054e-02 -4.636743292212486267e-02
-2.801148891448974609e-01 1.562675982713699341e-01 2.810507118701934814e-01 -2.870236635208129883e-01 5.957331135869026184e-02 1.594832688570022583e-01 2.586781419813632965e-02 6.385943852365016937e-03 -9.255631826817989349e-03 1.786972023546695709e-02 -4.185365140438079834e-02 1.409514993429183960e-01 5.707995593547821045e-02 5.661080032587051392e-02 -7.777658104896545410e-02 5.756073817610740662e-02 1.953683942556381226e-01 7.835084944963455200e-02 2.989391088485717773e-01 -9.016346931457519531e-02 3.087883591651916504e-01 4.083445295691490173e-02 2.722040712833404541e-01 3.082434237003326416e-01 3.161629438400268555e-01 2.243750691413879395e-01 -1.485760658979415894e-01 1.139194145798683167e-01 3.910948708653450012e-02 2.186623066663742065e-01 -1.596740335226058960e-01 -8.831374347209930420e-03
-6.698337197303771973e-02 -6.416774820536375046e-03 8.247711509466171265e-02 -3.550878763198852539e-01 -1.143698841333389282e-01 -2.175685614347457886e-01 -2.606040835380554199e-01 -2.511343955993652344e-01 5.292826518416404724e-02 -1.018884107470512390e-01 -5.155345797538757324e-02 1.056941598653793335e-01 1.839848905801773071e-01 2.254692912101745605e-01 2.195805907249450684e-01 9.977966547012329102e-03 3.924113512039184570e-02 1.829794980585575104e-02 2.419714629650115967e-01 2.858864367008209229e-01 2.295547574758529663e-01 2.047793418169021606e-01 -9.870696067810058594e-02 3.643444776535034180e-01 -5.533650517463684082e-02 2.142360210418701172e-01 1.231430694460868835e-01 1.406260579824447632e-01 -9.407560341060161591e-03 1.607354581356048584e-01 -2.495791949331760406e-02 -1.464471668004989624e-01
-1.456463038921356201e-01 1.873312704265117645e-02 1.516584008932113647e-01 -1.607594639062881470e-01 -6.808231025934219360e-02 -1.836152863688766956e-03 -2.055177241563796997e-01 -1.382317245006561279e-01 2.159722894430160522e-01 -1.683846698142588139e-03 -6.181597337126731873e-02 2.169163376092910767e-01 1.797580718994140625e-02 2.460551708936691284e-01 2.323518395423889160e-01 1.913828402757644653e-01 1.029667928814888000e-01 4.368456453084945679e-02 5.796922743320465088e-02 2.632386684417724609e-01 5.345863699913024902e-01 1.421871334314346313e-01 -2.875178307294845581e-02 3.886134177446365356e-02 -5.348078161478042603e-02 1.357040405273437500e-01 -3.192088603973388672e-01 4.704280570149421692e-02 1.007554233074188232e-01 1.990878283977508545e-01 1.360079497098922729e-01 -1.656365394592285156e-01
-9.152245521545410156e-02 -7.445272803306579590e-02 3.090704977512359619e-01 -3.667394444346427917e-02 6.835189461708068848e-02 1.841554939746856689e-01 -3.099864125251770020e-01 -4.782674461603164673e-02 1.137450039386749268e-01 7.707086950540542603e-02 -2.364977300167083740e-01 3.207347542047500610e-02 -2.281158417463302612e-02 -4.755744710564613342e-02 3.126583620905876160e-02 2.395055592060089111e-01 -1.524504721164703369e-01 1.222080439329147339e-01 2.028956711292266846e-01 9.715364128351211548e-02 3.862560912966728210e-02 -1.954558640718460083e-01 2.289579249918460846e-02 2.947285771369934082e-01 1.190984770655632019e-01 2.368707358837127686e-01 -3.212940394878387451e-01 1.817437559366226196e-01 -1.244888156652450562e-01 1.229985803365707397e-01 3.516350388526916504e-01 -1.964550316333770752e-01
-2.660073339939117432e-01 -1.252304911613464355e-01 2.753423154354095459e-01 3.172033727169036865e-01 8.330023288726806641e-02 7.868374884128570557e-02 -2.466196417808532715e-01 -1.760723739862442017e-01 2.298232018947601318e-01 -1.421661227941513062e-01 -1.219699829816818237e-01 9.869410842657089233e-02 9.829350560903549194e-02 5.697074159979820251e-02 1.667747795581817627e-01 1.267479360103607178e-01 -6.080984696745872498e-02 -1.260882988572120667e-02 3.245110511779785156e-01 1.067804321646690369e-01 1.037139818072319031e-01 2.573120296001434326e-01 8.900714665651321411e-02 1.556261777877807617e-01 4.124525189399719238e-02 7.975221425294876099e-02 -2.179438024759292603e-01 1.268114149570465088e-01 -1.723878234624862671e-01 3.684308528900146484e-01 -6.636489182710647583e-02 8.099669218063354492e-02
-4.831770062446594238e-01 9.075278788805007935e-02 1.966683417558670044e-01 -3.380890563130378723e-02 -1.698198616504669189e-01 3.365532681345939636e-02 -3.787278532981872559e-01 8.992905169725418091e-02 2.391268163919448853e-01 -5.035902932286262512e-02 -2.895188145339488983e-02 1.059007346630096436e-01 1.183108016848564148e-01 4.272699728608131409e-02 -7.938337326049804688e-02 -7.548289746046066284e-02 -1.215419694781303406e-01 -3.769092634320259094e-02 1.933950632810592651e-01 3.005161583423614502e-01 1.006840690970420837e-01 8.174518123269081116e-03 -1.107301041483879089e-01 -3.241054341197013855e-02 -3.264774680137634277e-01 1.760151833295822144e-01 -2.874782085418701172e-01 -1.818857491016387939e-01 -4.404189437627792358e-02 -5.317247472703456879e-03 4.463902488350868225e-02 1.127820089459419250e-01
-1.342594623565673828e-01 -1.301088277250528336e-02 1.393723636865615845e-01 -6.868398934602737427e-02 3.574458509683609009e-02 1.238206215202808380e-02 -1.450968235731124878e-01 1.514281630516052246e-01 2.440483719110488892e-01 -5.526463389396667480e-01 -7.386226952075958252e-02 5.882372707128524780e-02 1.568263918161392212e-01 3.358929753303527832e-01 1.016730964183807373e-01 -4.440117627382278442e-02 2.245209552347660065e-02 2.715411782264709473e-01 1.781773120164871216e-01 1.636106669902801514e-01 -8.944910019636154175e-02 -7.047017663717269897e-02 7.085072249174118042e-02 1.548337191343307495e-01 2.712124288082122803e-01 -2.347595430910587311e-02 -3.028981685638427734e-01 -7.751130312681198120e-02 -8.954460732638835907e-03 1.140355542302131653e-01 1.577208191156387329e-01 -6.395258009433746338e-02
-1.401084959506988525e-01 -2.943752892315387726e-02 1.346369683742523193e-01 -5.726504698395729065e-02 -1.748607009649276733e-01 -1.155065298080444336e-01 -2.396399229764938354e-01 -5.210608616471290588e-02 3.619723021984100342e-01 -7.447521388530731201e-02 9.722865372896194458e-02 8.728493005037307739e-02 3.858784586191177368e-02 2.278653830289840698e-01 -6.094798445701599121e-03 -1.110301911830902100e-01 4.618200659751892090e-02 8.534341305494308472e-02 2.757503278553485870e-02 1.600286066532135010e-01 3.375295698642730713e-01 3.207972645759582520e-01 -1.428461819887161255e-01 2.608672976493835449e-01 1.466839388012886047e-02 5.401787534356117249e-02 -3.599238991737365723e-01 -1.739492714405059814e-01 3.598144948482513428e-01 -5.424940492957830429e-03 2.695365250110626221e-02 -1.945287734270095825e-02
-3.642643690109252930e-01 5.772209912538528442e-02 9.193608909845352173e-02 9.342008270323276520e-03 5.910343024879693985e-03 -8.255340903997421265e-02 -1.696152836084365845e-01 -3.221287950873374939e-02 1.900132447481155396e-01 3.033790551126003265e-02 -1.143268495798110962e-01 1.585898548364639282e-01 9.531378746032714844e-03 3.228461444377899170e-01 1.188380122184753418e-01 2.157688587903976440e-01 -4.535346105694770813e-02 3.717033863067626953e-01 -2.480938285589218140e-01 1.179536357522010803e-01 -2.425543963909149170e-02 -2.941156737506389618e-02 -1.826709718443453312e-03 1.848185956478118896e-01 -6.368714570999145508e-02 3.019266128540039062e-01 -2.982500791549682617e-01 4.452748969197273254e-02 -6.536705046892166138e-02 -1.762011796236038208e-01 -3.374310582876205444e-02 3.234641253948211670e-01
-2.034258991479873657e-01 -2.446952462196350098e-01 2.894446551799774170e-01 -1.000147908926010132e-01 3.671377301216125488e-01 3.621359542012214661e-02 -1.615342050790786743e-01 -1.080032363533973694e-01 2.129053473472595215e-01 -1.805792190134525299e-02 1.946385502815246582e-01 -1.323342323303222656e-01 1.700679212808609009e-01 1.120114326477050781e-01 -1.157492920756340027e-01 5.171832069754600525e-02 7.079852372407913208e-02 2.678601741790771484e-01 2.232022434473037720e-01 1.632883548736572266e-01 1.846207082271575928e-01 2.042436785995960236e-02 -7.913357764482498169e-02 9.761927276849746704e-02 1.574303805828094482e-01 2.806324958801269531e-01 -2.997778952121734619e-01 -9.763646125793457031e-02 -1.802551001310348511e-01 9.648206643760204315e-03 2.290273457765579224e-02 -1.814447641372680664e-01
6.329041719436645508e-02 -1.883936487138271332e-02 2.160235941410064697e-01 -6.369774788618087769e-02 -3.457498922944068909e-02 1.807968318462371826e-02 -1.173310950398445129e-01 4.470104724168777466e-02 1.270402371883392334e-01 1.727471947669982910e-01 -1.243942603468894958e-01 6.605627387762069702e-02 -2.834571301937103271e-01 -7.011394202709197998e-02 9.266024827957153320e-02 1.434103548526763916e-01 -9.105011820793151855e-02 9.136673063039779663e-02 1.349545270204544067e-01 3.810980319976806641e-01 2.888891696929931641e-01 -1.151648834347724915e-01 9.521156549453735352e-02 2.133866697549819946e-01 4.010704159736633301e-02 1.938064545392990112e-01 -3.131895959377288818e-01 1.079024598002433777e-01 -3.592096567153930664e-01 2.658108472824096680e-01 2.582919597625732422e-01 2.621071226894855499e-02
-2.114954888820648193e-01 -9.287832677364349365e-02 3.159203827381134033e-01 -4.639239981770515442e-02 2.682811617851257324e-01 1.639937609434127808e-01 -2.935474216938018799e-01 -2.559509361162781715e-03 7.445186376571655273e-02 -8.971572667360305786e-02 -4.817510023713111877e-02 -6.933052837848663330e-02 -2.251303195953369141e-02 2.798590958118438721e-01 3.438464552164077759e-02 7.997552305459976196e-02 -3.443133458495140076e-02 -1.270658671855926514e-01 2.940915226936340332e-01 2.357230335474014282e-01 1.010892912745475769e-01 -1.384017020463943481e-01 -1.390897184610366821e-01 3.754869401454925537e-01 4.129148088395595551e-03 1.997574716806411743e-01 -1.437732726335525513e-01 2.749733924865722656e-01 2.217371314764022827e-01 1.021691560745239258e-01 3.288738429546356201e-03 8.717416226863861084e-02
-5.318012237548828125e-01 1.486714035272598267e-01 1.645931452512741089e-01 -1.065803095698356628e-01 -1.696287393569946289e-01 1.489432752132415771e-01 -1.567369699478149414e-01 -3.142076730728149414e-02 9.545209258794784546e-02 -2.372668683528900146e-01 -1.530478745698928833e-01 8.138633519411087036e-02 3.323132693767547607e-01 -4.849415645003318787e-02 3.520410880446434021e-02 -1.697031855583190918e-01 7.465298473834991455e-02 -6.154324486851692200e-02 1.911981999874114990e-01 2.836877107620239258e-01 3.172718584537506104e-01 -1.596235185861587524e-01 -6.306378543376922607e-02 1.075963005423545837e-01 -6.848566979169845581e-02 1.952593028545379639e-01 -9.500715136528015137e-02 -1.202170550823211670e-01 2.208347665145993233e-03 6.136804074048995972e-02 1.550077926367521286e-02 5.872657522559165955e-02
-1.635847240686416626e-01 -2.668713778257369995e-02 5.448861047625541687e-02 -9.824874252080917358e-02 1.650521457195281982e-01 1.004125773906707764e-01 -2.975543141365051270e-01 6.845191866159439087e-02 1.583225727081298828e-01 -8.644323050975799561e-02 -4.796308577060699463e-01 -5.688026919960975647e-02 -1.618318445980548859e-02 1.769308447837829590e-01 1.004384756088256836e-01 -7.392898201942443848e-02 1.401244699954986572e-01 1.109584979712963104e-02 1.110815778374671936e-01 3.499547243118286133e-01 2.947087883949279785e-01 2.769705951213836670e-01 2.349651884287595749e-03 1.067689582705497742e-01 3.836492449045181274e-02 4.193379357457160950e-02 -6.275536119937896729e-02 8.449673652648925781e-02 3.144708275794982910e-02 2.185876071453094482e-01 2.960844635963439941e-01 1.900976747274398804e-01
-1.908772140741348267e-01 -1.685864478349685669e-02 9.296377003192901611e-02 -3.303796947002410889e-01 -2.538645565509796143e-01 4.340532794594764709e-02 -1.786978542804718018e-01 -5.450068414211273193e-02 1.705445051193237305e-01 2.049543410539627075e-01 -2.125687599182128906e-01 5.811173096299171448e-02 -1.104593425989151001e-01 4.187786579132080078e-02 2.953617274761199951e-02 -1.312438584864139557e-02 1.287882775068283081e-01 -1.447805315256118774e-01 -1.313139796257019043e-01 3.909312486648559570e-01 3.831327557563781738e-01 1.043772995471954346e-01 2.157731652259826660e-01 2.825868129730224609e-01 -1.677640974521636963e-01 -2.191446162760257721e-02 -3.950544446706771851e-02 -5.913817882537841797e-02 -1.122423186898231506e-01 1.732855737209320068e-01 -1.238200664520263672e-01 -1.619959324598312378e-01
-3.735698759555816650e-01 -1.925319582223892212e-01 -3.981991484761238098e-02 -1.705493591725826263e-02 9.741875529289245605e-02 -1.403424441814422607e-01 -1.281539201736450195e-01 -8.947654068470001221e-02 2.097686678171157837e-01 -4.633353557437658310e-03 -1.180563420057296753e-01 -1.107694283127784729e-01 6.835430115461349487e-02 2.429823875427246094e-01 7.099478691816329956e-02 2.137027680873870850e-01 -9.272964298725128174e-02 7.367663085460662842e-02 -1.817319393157958984e-01 4.313468635082244873e-01 1.830788552761077881e-01 -1.844947636127471924e-01 2.943698763847351074e-01 2.177320271730422974e-01 3.068233728408813477e-01 1.150899566709995270e-02 -4.104023426771163940e-02 1.465930193662643433e-01 -1.586432196199893951e-02 -5.131289362907409668e-02 -8.846857398748397827e-02 1.426264196634292603e-01
-2.775105647742748260e-02 -3.520408868789672852e-01 3.327555954456329346e-01 -1.721532791852951050e-01 -3.705142810940742493e-02 8.638931065797805786e-02 -2.448771297931671143e-01 2.146015316247940063e-01 -5.265124142169952393e-02 5.032032728195190430e-02 -1.396514028310775757e-01 5.080335214734077454e-02 -5.468029528856277466e-02 2.023439109325408936e-01 -5.440671741962432861e-02 2.788537740707397461e-02 7.887618988752365112e-02 -2.521015703678131104e-01 -8.085819892585277557e-03 9.757474064826965332e-02 1.363609582185745239e-01 3.454115390777587891e-01 3.392320498824119568e-02 2.200414985418319702e-01 1.416897922754287720e-01 3.402167558670043945e-01 3.156922012567520142e-02 -1.932892352342605591e-01 -1.114349439740180969e-01 1.122666988521814346e-02 8.232869207859039307e-03 -3.023131191730499268e-01
-2.297238856554031372e-01 5.396332591772079468e-02 3.268994987010955811e-01 -2.828263938426971436e-01 4.317427426576614380e-02 -1.608850508928298950e-01 -4.433377832174301147e-02 -1.332682818174362183e-01 7.627383619546890259e-02 1.258803457021713257e-01 -5.292303115129470825e-02 1.690495014190673828e-01 1.044965460896492004e-01 1.417619735002517700e-01 2.422562688589096069e-01 2.940335869789123535e-01 6.040951609611511230e-02 1.103777140378952026e-01 1.765569597482681274e-01 2.584349811077117920e-01 3.849330246448516846e-01 1.443668752908706665e-01 -3.057379089295864105e-02 2.120078727602958679e-02 -5.471646785736083984e-02 6.888297945261001587e-02 -1.825060695409774780e-01 -1.723728030920028687e-01 1.395798772573471069e-01 2.932368814945220947e-01 5.426177382469177246e-02 -1.319763809442520142e-01
-2.010971307754516602e-01 -2.356262803077697754e-01 5.246686050668358803e-04 7.863964885473251343e-02 1.561596393585205078e-01 -4.718761891126632690e-02 -7.141568511724472046e-02 1.013129428029060364e-01 2.802928090095520020e-01 -1.251471787691116333e-02 -1.961450278759002686e-02 -8.689527213573455811e-02 5.339395999908447266e-02 1.215108036994934082e-01 1.610870659351348877e-01 6.694493442773818970e-02 -8.724717795848846436e-02 -7.301981747150421143e-02 -2.630052156746387482e-02 3.954573869705200195e-01 1.558437496423721313e-01 -1.988335102796554565e-01 2.118552476167678833e-01 2.817671298980712891e-01 4.805782139301300049e-01 -3.508787229657173157e-02 -1.617107689380645752e-01 4.100622981786727905e-02 3.831380605697631836e-02 6.382877379655838013e-02 7.560962811112403870e-03 3.121515512466430664e-01
-1.314731836318969727e-01 5.090476572513580322e-02 2.898791059851646423e-02 -2.848961651325225830e-01 1.014710068702697754e-01 -4.572045803070068359e-02 4.197469353675842285e-02 -1.571120470762252808e-01 1.959180831909179688e-01 -3.178656995296478271e-01 5.376707017421722412e-02 3.625608980655670166e-01 9.031720459461212158e-02 2.245205342769622803e-01 1.915496587753295898e-01 -1.511445343494415283e-01 -2.199326157569885254e-01 -1.372182071208953857e-01 4.282012209296226501e-02 1.574603170156478882e-01 2.178396582603454590e-01 -1.607714295387268066e-01 2.126561701297760010e-01 4.219215512275695801e-01 -3.415290266275405884e-02 8.619301021099090576e-02 -9.950114041566848755e-02 -1.876360327005386353e-01 -1.177618727087974548e-01 -6.816064007580280304e-03 8.507852256298065186e-02 -4.683472588658332825e-02
-1.009040027856826782e-01 -1.081175208091735840e-01 -1.743450760841369629e-02 -5.269584059715270996e-01 -1.717724651098251343e-01 -2.689546439796686172e-03 -1.951871812343597412e-01 -5.163344740867614746e-02 -4.642204940319061279e-02 -7.463489472866058350e-02 1.544804424047470093e-01 1.896158419549465179e-02 1.201397255063056946e-01 8.436503261327743530e-02 4.951984807848930359e-02 -1.453095376491546631e-01 -1.359462141990661621e-01 3.311736285686492920e-01 -1.671033911406993866e-02 1.422497928142547607e-01 1.942733824253082275e-01 -5.712018162012100220e-02 2.383228093385696411e-01 1.147951334714889526e-01 2.570300102233886719e-01 -6.965435296297073364e-02 -2.969787120819091797e-01 -2.478131502866744995e-01 -8.230555802583694458e-02 1.451278030872344971e-01 -2.106035798788070679e-01 -2.072405070066452026e-02
-1.094436738640069962e-04 -6.071376800537109375e-02 3.290831744670867920e-01 9.494974464178085327e-02 -4.075850546360015869e-02 7.909712195396423340e-02 -2.618876397609710693e-01 1.100472882390022278e-01 5.009183287620544434e-02 1.586083881556987762e-02 -1.409473568201065063e-01 2.535437643527984619e-01 -1.710861921310424805e-01 -5.623097717761993408e-02 4.102190211415290833e-02 7.068885862827301025e-02 -9.698249399662017822e-02 4.344460740685462952e-02 4.513076506555080414e-03 4.228730797767639160e-01 2.032895833253860474e-01 -2.098041623830795288e-01 1.689568907022476196e-01 5.751839280128479004e-02 2.365928888320922852e-01 9.496720135211944580e-02 -3.306227028369903564e-01 4.621604457497596741e-02 -2.398578822612762451e-01 1.527403593063354492e-01 3.155054748058319092e-01 1.358064543455839157e-02
-3.186172246932983398e-01 3.848902648314833641e-03 1.296211779117584229e-01 -1.103341653943061829e-01 5.909617245197296143e-02 1.535004079341888428e-01 2.800946496427059174e-02 -2.602987363934516907e-02 1.235092580318450928e-01 -5.159541592001914978e-02 1.312871724367141724e-01 7.893284782767295837e-03 1.263291295617818832e-02 1.634153425693511963e-01 4.150255918502807617e-01 2.014901041984558105e-01 1.600276231765747070e-01 1.901126503944396973e-01 4.130418971180915833e-02 6.779564917087554932e-02 3.291044533252716064e-01 1.899542957544326782e-01 1.424037963151931763e-01 2.157284468412399292e-01 2.335983663797378540e-01 1.085734218358993530e-01 -3.728771805763244629e-01 1.685018092393875122e-02 1.465332806110382080e-01 2.344491779804229736e-01 1.566752605140209198e-02 6.653422862291336060e-02
-2.374965101480484009e-01 -3.124918229877948761e-02 2.309340834617614746e-01 -2.722006440162658691e-01 2.387882322072982788e-01 -8.529296517372131348e-02 -1.000758782029151917e-01 1.453849077224731445e-01 3.178402781486511230e-01 1.757696717977523804e-01 1.024875510483980179e-02 9.519881010055541992e-02 -1.397368013858795166e-01 1.801399588584899902e-01 6.964090466499328613e-02 -2.994368076324462891e-01 -2.378819733858108521e-01 1.603126153349876404e-02 1.715734004974365234e-01 2.018368616700172424e-02 8.553478121757507324e-02 -1.563778519630432129e-01 1.187237948179244995e-01 3.712425231933593750e-01 3.239738941192626953e-02 2.227407693862915039e-02 -1.467054486274719238e-01 2.132813073694705963e-02 -3.113132119178771973e-01 -3.502603620290756226e-03 -1.391630023717880249e-01 1.482580900192260742e-01
-2.842869758605957031e-01 -2.922101616859436035e-01 -1.026634052395820618e-01 -3.097043037414550781e-01 2.277550660073757172e-02 -1.262074112892150879e-01 -2.649217545986175537e-01 2.674461901187896729e-02 1.814254224300384521e-01 -3.138423860073089600e-01 1.132224947214126587e-01 7.344506680965423584e-02 2.663322389125823975e-01 1.037568673491477966e-01 -2.086485028266906738e-01 -1.012709513306617737e-01 -1.274096816778182983e-01 1.504665464162826538e-01 -5.661897733807563782e-02 -1.304540187120437622e-01 -4.278398305177688599e-02 -1.147933602333068848e-01 -4.721619561314582825e-02 2.322139441967010498e-01 1.147296428680419922e-01 2.904556393623352051e-01 -5.497849732637405396e-02 -2.665614485740661621e-01 -1.997543424367904663e-01 -3.719364479184150696e-02 -1.064357832074165344e-01 -2.002255804836750031e-02
-6.333541125059127808e-02 9.890516847372055054e-02 1.000635400414466858e-01 -4.589345753192901611e-01 -2.774972282350063324e-02 -1.254747509956359863e-01 -3.177452385425567627e-01 4.798159748315811157e-02 1.580476313829421997e-01 2.985408604145050049e-01 -1.654537022113800049e-01 2.585997581481933594e-01 -1.532176434993743896e-01 7.969835400581359863e-02 6.537578999996185303e-02 6.199399009346961975e-02 -1.162620261311531067e-01 -1.087907031178474426e-01 1.403772085905075073e-01 2.976936101913452148e-01 8.399670571088790894e-02 1.900604367256164551e-01 -3.614762425422668457e-02 2.597917318344116211e-01 -1.096637360751628876e-02 2.673618197441101074e-01 8.933486789464950562e-02 7.471471279859542847e-02 -1.298191249370574951e-01 1.356583684682846069e-01 1.459516733884811401e-01 1.100695058703422546e-01
-3.377113640308380127e-01 -7.434839755296707153e-02 1.459202468395233154e-01 2.691163122653961182e-01 3.667240217328071594e-02 1.011098101735115051e-01 -2.230000197887420654e-01 1.141291037201881409e-01 2.446759790182113647e-01 -2.283900529146194458e-01 -5.077843368053436279e-02 3.522798791527748108e-02 7.745704799890518188e-02 2.075062245130538940e-01 1.291219796985387802e-02 2.197128534317016602e-01 1.649833023548126221e-01 -9.269829839468002319e-03 2.384636700153350830e-01 1.608006805181503296e-01 3.577248454093933105e-01 4.111349955201148987e-02 1.721718311309814453e-01 2.999953031539916992e-01 1.411165203899145126e-02 -1.377219557762145996e-01 -1.400353908538818359e-01 1.996652930974960327e-01 -2.153214365243911743e-01 1.051494553685188293e-01 3.536819713190197945e-03 6.031465157866477966e-02
-1.311486065387725830e-01 -4.514566659927368164e-01 2.975602149963378906e-01 -7.523909211158752441e-03 -9.902631491422653198e-02 5.688973143696784973e-02 -3.708950579166412354e-01 1.429847031831741333e-01 4.267691448330879211e-02 2.029520869255065918e-01 -7.038027048110961914e-02 8.773876726627349854e-02 1.850061863660812378e-01 2.389709353446960449e-01 1.191104277968406677e-01 -5.064250901341438293e-02 7.392208278179168701e-02 -9.876844286918640137e-02 -1.444961279630661011e-01 1.550721824169158936e-01 1.197276413440704346e-01 1.514814049005508423e-01 7.315673679113388062e-02 1.752137839794158936e-01 -1.164134070277214050e-01 3.429974019527435303e-01 1.257329527288675308e-02 -6.978116184473037720e-02 -1.514071822166442871e-01 -3.966242820024490356e-02 -2.078085541725158691e-01 -1.349126100540161133e-01
-3.416284918785095215e-01 1.240466460585594177e-01 1.825898885726928711e-01 -3.990203738212585449e-01 -3.551879525184631348e-02 2.673083245754241943e-01 -1.630069762468338013e-01 1.737463288009166718e-02 1.247583553194999695e-01 1.160572171211242676e-01 -2.600872814655303955e-01 2.234826087951660156e-01 -1.331657916307449341e-01 1.145294383168220520e-01 -1.058549284934997559e-01 -1.585700213909149170e-01 -1.147764548659324646e-01 -2.065279632806777954e-01 1.474350690841674805e-01 1.517028808593750000e-01 3.436252772808074951e-01 -1.260754913091659546e-01 5.604605004191398621e-02 1.895617991685867310e-01 6.306429207324981689e-02 6.113665876910090446e-04 -2.521657347679138184e-01 -1.032885089516639709e-01 -6.411867588758468628e-02 2.932455204427242279e-02 -3.925139829516410828e-02 -5.968311801552772522e-02
7.107157260179519653e-02 -1.540011167526245117e-01 5.883445963263511658e-02 -1.107836142182350159e-01 1.089286655187606812e-01 -4.607726261019706726e-02 -7.797409594058990479e-02 3.108886480331420898e-01 1.275748908519744873e-01 -5.047028511762619019e-02 -2.776569128036499023e-01 1.328494101762771606e-01 2.164118885993957520e-01 -7.318168878555297852e-02 -9.479151666164398193e-02 -1.240813806653022766e-01 -2.387207299470901489e-01 1.625956594944000244e-01 -1.516688168048858643e-01 2.609868943691253662e-01 3.056766092777252197e-01 6.852357834577560425e-02 4.033757373690605164e-02 4.915751516819000244e-01 -1.509794890880584717e-01 -5.957366526126861572e-02 -1.550270617008209229e-01 -1.749528050422668457e-01 2.099467813968658447e-02 1.191577985882759094e-01 2.972136996686458588e-02 1.902196407318115234e-01
9.703865647315979004e-02 -1.122410893440246582e-01 2.881444096565246582e-01 -2.494746148586273193e-01 1.465642005205154419e-01 2.432869970798492432e-01 -1.900896877050399780e-01 1.922110468149185181e-01 1.027816683053970337e-01 -1.362812221050262451e-01 -1.338330656290054321e-01 6.869880855083465576e-02 2.114443331956863403e-01 1.782413721084594727e-01 5.517754703760147095e-02 -1.341329794377088547e-02 4.460129886865615845e-02 -7.251421920955181122e-03 1.672370731830596924e-01 9.246713668107986450e-02 1.059500873088836670e-01 -3.458792865276336670e-01 -1.962725669145584106e-01 3.097346127033233643e-01 2.071999311447143555e-01 1.140555292367935181e-01 -1.464235484600067139e-01 -1.972858160734176636e-01 -2.826730310916900635e-01 -7.344516366720199585e-02 -1.656713336706161499e-01 1.207369416952133179e-01
-4.353163018822669983e-02 5.410596355795860291e-02 3.626324236392974854e-01 -7.867415435612201691e-03 -1.447241567075252533e-02 3.941135406494140625e-01 -2.332760989665985107e-01 1.795361051335930824e-03 5.426787957549095154e-02 -4.501807317137718201e-02 9.440875798463821411e-02 -8.317247778177261353e-02 -2.649968490004539490e-02 4.600757732987403870e-02 -1.338347196578979492e-01 7.471499592065811157e-02 6.401941925287246704e-02 2.850834727287292480e-01 1.695697195827960968e-02 3.775562644004821777e-01 9.109742194414138794e-02 -1.729836463928222656e-01 -3.528203070163726807e-02 1.906085610389709473e-01 2.379083633422851562e-01 2.050333619117736816e-01 -8.176428079605102539e-02 5.681055784225463867e-02 -2.550228238105773926e-01 1.933247894048690796e-01 -3.645558282732963562e-02 -3.004069328308105469e-01
-3.796773552894592285e-01 -7.782591134309768677e-02 1.199765652418136597e-01 4.923648759722709656e-02 -7.099784910678863525e-02 -1.257046312093734741e-01 -3.838022947311401367e-01 -1.748468279838562012e-01 2.117741703987121582e-01 -2.298546731472015381e-01 2.547888318076729774e-03 1.090708747506141663e-01 6.555890291929244995e-02 9.860731661319732666e-02 2.681615650653839111e-01 2.960288524627685547e-01 6.664232164621353149e-02 2.073714137077331543e-01 1.061249151825904846e-01 4.210674762725830078e-02 5.832850933074951172e-02 -9.634311497211456299e-02 -1.197169125080108643e-01 2.343391180038452148e-01 6.726828217506408691e-02 -8.746876567602157593e-02 -3.661945760250091553e-01 -6.909368932247161865e-02 -2.903678826987743378e-02 1.899552047252655029e-01 4.720198363065719604e-02 -1.359750181436538696e-01
-1.330565512180328369e-01 2.562814019620418549e-02 6.943771243095397949e-02 -2.657364904880523682e-01 -6.364155560731887817e-02 -1.245090831071138382e-02 -2.466011494398117065e-01 -1.875971555709838867e-01 1.178055107593536377e-01 -2.376425080001354218e-02 -1.321129053831100464e-01 2.292281240224838257e-01 -7.532331347465515137e-02 1.710274964570999146e-01 -1.495751552283763885e-02 1.408011317253112793e-01 3.909096121788024902e-02 1.917729228734970093e-01 -1.577894538640975952e-01 3.224638402462005615e-01 1.047640591859817505e-01 2.890818417072296143e-01 -5.087915807962417603e-02 4.618295133113861084e-01 -2.102119028568267822e-01 -1.847060024738311768e-01 -3.871410386636853218e-03 3.188941255211830139e-02 -2.158368825912475586e-01 2.230782657861709595e-01 1.085178405046463013e-01 3.885057196021080017e-02
-3.023231327533721924e-01 -4.844774678349494934e-02 1.823157817125320435e-01 -3.290207982063293457e-01 -1.248346455395221710e-02 1.568922251462936401e-01 -2.644360363483428955e-01 2.542706429958343506e-01 1.222504079341888428e-01 -2.433305680751800537e-01 -1.075743436813354492e-01 1.423548758029937744e-01 5.129236378706991673e-04 3.188664466142654419e-02 -9.131471067667007446e-02 1.309111714363098145e-01 -1.874654889106750488e-01 1.730003207921981812e-01 2.853346467018127441e-01 1.896534413099288940e-01 -7.877131924033164978e-03 -1.977869719266891479e-01 1.066825538873672485e-01 2.845231676474213600e-03 -6.148486211895942688e-02 6.307230331003665924e-03 2.993547730147838593e-02 8.428262919187545776e-02 -4.564107954502105713e-01 1.941917464137077332e-02 -7.203354034572839737e-03 1.390551030635833740e-01
-2.185704261064529419e-01 7.210862636566162109e-02 4.272718727588653564e-01 -1.520439684391021729e-01 1.318673789501190186e-01 2.481985464692115784e-02 -2.078173160552978516e-01 5.290301516652107239e-02 -4.410186037421226501e-02 4.852205887436866760e-02 1.474043726921081543e-02 2.397546023130416870e-01 -2.173653692007064819e-01 -5.816907435655593872e-02 -1.166850998997688293e-01 -4.900145810097455978e-03 1.651037950068712234e-03 -6.812158972024917603e-02 5.232036486268043518e-02 3.604072034358978271e-01 9.906547516584396362e-02 -2.224291115999221802e-01 6.492260098457336426e-02 2.410589754581451416e-01 2.211964577436447144e-01 4.323957115411758423e-02 -2.364046573638916016e-01 8.783112466335296631e-02 -3.174636065959930420e-01 1.128183603286743164e-01 -1.034809872508049011e-01 -2.314773797988891602e-01
-1.464642137289047241e-01 -1.681848913431167603e-01 2.231267243623733521e-01 6.555345375090837479e-03 6.227756664156913757e-02 -5.544742569327354431e-02 -6.867412477731704712e-02 -5.312455352395772934e-03 1.998394131660461426e-01 -1.625643372535705566e-01 -3.031722269952297211e-02 1.679504364728927612e-01 1.081033125519752502e-01 3.982544541358947754e-01 -7.406141608953475952e-02 1.260529737919569016e-02 -7.691959291696548462e-02 2.904451787471771240e-01 3.400672674179077148e-01 1.262620985507965088e-01 -6.090154871344566345e-02 -2.963525429368019104e-02 1.735931038856506348e-01 2.164852023124694824e-01 1.424901187419891357e-01 1.766758412122726440e-01 -1.848329603672027588e-01 2.164415270090103149e-01 -2.129681259393692017e-01 2.334939837455749512e-01 2.850751280784606934e-01 -1.373636815696954727e-02
-3.188216090202331543e-01 1.807574531994760036e-03 1.689281165599822998e-01 -2.589057981967926025e-01 5.314403399825096130e-02 -2.363770902156829834e-01 -1.107637584209442139e-01 -1.856704950332641602e-01 1.789481043815612793e-01 8.225890994071960449e-02 8.369673788547515869e-02 -1.167638525366783142e-01 -2.058464884757995605e-01 1.457779016345739365e-02 2.230355329811573029e-02 1.495017856359481812e-01 -3.128705918788909912e-01 1.422517467290163040e-02 1.264384984970092773e-01 1.492000371217727661e-01 3.260023295879364014e-01 -2.055109441280364990e-01 1.086761876940727234e-01 3.064781129360198975e-01 2.169284224510192871e-02 7.921678572893142700e-02 -2.317291647195816040e-01 -2.802445888519287109e-01 -5.706211179494857788e-02 -2.593905664980411530e-02 3.998428210616111755e-02 -1.933397501707077026e-01
-2.221038006246089935e-02 6.406971812248229980e-02 1.159989647567272186e-02 8.098529651761054993e-04 1.390798538923263550e-01 1.671787500381469727e-01 -1.536192595958709717e-01 7.697617262601852417e-02 2.341271489858627319e-01 -3.467095792293548584e-01 -1.909846663475036621e-01 1.407437473535537720e-01 1.874399334192276001e-01 3.700376152992248535e-01 5.281149968504905701e-02 1.375158429145812988e-01 4.031258448958396912e-02 3.211627304553985596e-01 2.497576326131820679e-01 2.879305183887481689e-01 -1.752669550478458405e-02 -1.875102370977401733e-01 1.716358363628387451e-01 1.285836249589920044e-01 2.794320881366729736e-01 1.281663477420806885e-01 -1.659659594297409058e-01 6.220772117376327515e-02 -3.798677027225494385e-02 1.751435697078704834e-01 -1.281260605901479721e-02 6.052514538168907166e-02
-3.905659914016723633e-02 9.666147828102111816e-02 5.302479118108749390e-02 -4.052925705909729004e-01 -2.689302265644073486e-01 1.178500335663557053e-02 -1.135083585977554321e-01 1.108847409486770630e-01 4.099706932902336121e-02 3.538594767451286316e-02 -1.198941320180892944e-01 -2.943298220634460449e-02 1.958334594964981079e-01 4.083483293652534485e-02 1.172998622059822083e-01 6.021339446306228638e-02 2.521492354571819305e-02 2.777271270751953125e-01 7.587856799364089966e-02 3.811769187450408936e-01 2.459399998188018799e-01 3.420348763465881348e-01 3.851205483078956604e-02 1.692042350769042969e-01 -9.282010048627853394e-02 1.708741486072540283e-01 -1.822779886424541473e-02 1.679670512676239014e-01 -3.108954727649688721e-01 1.660091429948806763e-01 1.257913112640380859e-01 7.766772061586380005e-02
-1.708122640848159790e-01 -2.469500750303268433e-01 4.503851756453514099e-02 6.576694548130035400e-03 2.402724027633666992e-01 -1.804360598325729370e-01 -2.452239692211151123e-01 7.212238013744354248e-02 2.383761405944824219e-01 -1.900375038385391235e-01 -6.866738200187683105e-02 2.994863316416740417e-02 2.142942547798156738e-01 1.460698992013931274e-01 1.028659790754318237e-01 3.236062526702880859e-01 -1.166723966598510742e-01 -1.804788559675216675e-01 -2.132551930844783783e-02 3.870064914226531982e-01 -1.770731620490550995e-02 1.549332439899444580e-01 5.911386106163263321e-03 2.318808138370513916e-01 2.443305104970932007e-01 -2.142665348947048187e-02 -1.554263979196548462e-01 8.046239614486694336e-02 -2.879278063774108887e-01 -4.324500635266304016e-02 -8.625216782093048096e-02 1.161756590008735657e-01
-3.631581664085388184e-01 5.351998656988143921e-02 2.636476755142211914e-01 -1.624583005905151367e-01 -2.317094802856445312e-01 8.893685787916183472e-02 -2.584399878978729248e-01 -1.853240840137004852e-02 6.257420778274536133e-02 4.582851380109786987e-02 -1.510405987501144409e-01 8.092021197080612183e-02 -5.184990167617797852e-02 6.951338797807693481e-02 -8.816513419151306152e-02 -2.645265460014343262e-01 -1.214691102504730225e-01 -3.966845870018005371e-01 1.020466089248657227e-01 3.082157373428344727e-01 1.586384475231170654e-01 7.186427712440490723e-03 -1.636963337659835815e-02 2.573073804378509521e-01 3.484640643000602722e-02 2.103240340948104858e-01 -2.501658201217651367e-01 3.554305993020534515e-03 -7.473929971456527710e-02 -1.564159989356994629e-01 -1.123266890645027161e-01 6.192550528794527054e-03
-2.029546201229095459e-01 -1.692560017108917236e-01 2.034013122320175171e-01 -7.625747006386518478e-03 -6.114162970334291458e-03 -6.019591912627220154e-02 -3.409415483474731445e-01 1.517843008041381836e-01 -1.478266566991806030e-01 -4.031616449356079102e-01 -2.566559016704559326e-01 2.180565334856510162e-02 4.405305255204439163e-03 6.475893408060073853e-02 2.298444360494613647e-01 -1.541444510221481323e-01 -1.351849883794784546e-01 1.006278619170188904e-01 3.142753839492797852e-01 2.523059248924255371e-01 1.231718249619007111e-02 -1.769657433032989502e-01 -1.403139065951108932e-02 9.027417004108428955e-02 -1.723014712333679199e-01 2.944531738758087158e-01 -8.195394277572631836e-02 4.200796410441398621e-02 2.753304131329059601e-02 2.020249217748641968e-01 -1.286462396383285522e-01 2.474728785455226898e-02
-1.091503202915191650e-01 4.644668474793434143e-02 1.647688597440719604e-01 -6.988352537155151367e-02 1.107731908559799194e-01 -8.706212975084781647e-03 -2.513177096843719482e-01 -1.081623323261737823e-02 -3.958201035857200623e-02 -1.790528297424316406e-01 -9.989052265882492065e-02 1.081275418400764465e-01 -2.358647994697093964e-02 -9.670798666775226593e-03 1.281106770038604736e-01 -1.763275451958179474e-02 -1.460023820400238037e-01 6.305240094661712646e-02 5.402110517024993896e-02 4.088096320629119873e-01 2.784343957901000977e-01 -3.642564117908477783e-01 2.182336747646331787e-01 4.983928799629211426e-02 3.816414773464202881e-01 4.311382398009300232e-02 -1.701632440090179443e-01 -5.536141991615295410e-02 -3.554917275905609131e-01 6.641695648431777954e-02 9.907919168472290039e-02 -1.726762205362319946e-01
-2.452070116996765137e-01 8.656156063079833984e-02 2.170716226100921631e-01 -1.765180826187133789e-01 1.377854645252227783e-01 1.681297421455383301e-01 -5.166938528418540955e-02 -2.874148637056350708e-02 1.559033691883087158e-01 1.700029708445072174e-02 -7.522126287221908569e-02 2.064627707004547119e-01 -1.008084416389465332e-01 -1.741445809602737427e-01 3.579724207520484924e-02 -6.847774237394332886e-02 1.080422252416610718e-01 -8.009759336709976196e-02 2.714947760105133057e-01 3.256423175334930420e-01 3.660179376602172852e-01 8.486721664667129517e-02 5.458645150065422058e-02 2.243053764104843140e-01 -2.646108269691467285e-01 2.367606908082962036e-01 -3.009406626224517822e-01 -1.382405310869216919e-01 2.427586296107620001e-04 3.052639029920101166e-02 -2.345094680786132812e-01 5.683134309947490692e-03
-3.437984287738800049e-01 -1.074208915233612061e-01 -8.367091417312622070e-02 -1.259379982948303223e-01 1.341564804315567017e-01 1.294670104980468750e-01 -1.295443475246429443e-01 6.630345433950424194e-02 1.647400408983230591e-01 -4.669229313731193542e-02 -7.397907227277755737e-02 5.093409866094589233e-02 1.748514473438262939e-01 9.279759973287582397e-02 -2.902137674391269684e-02 9.004912525415420532e-02 3.085028193891048431e-02 1.398926414549350739e-02 -2.109364606440067291e-02 3.901056647300720215e-01 -1.756354272365570068e-01 -2.475787401199340820e-01 -4.053921997547149658e-02 4.179134368896484375e-01 -3.290366381406784058e-02 1.996296197175979614e-01 -2.671372592449188232e-01 1.556216329336166382e-01 6.860862672328948975e-02 -3.066092170774936676e-02 6.623869389295578003e-02 -3.703777492046356201e-01
-2.291181683540344238e-01 -1.077245697379112244e-01 3.162893950939178467e-01 -8.371102809906005859e-02 2.994693517684936523e-01 4.108409583568572998e-01 -2.848266959190368652e-01 5.457333102822303772e-02 1.054784283041954041e-01 2.328485995531082153e-02 -2.439306303858757019e-02 7.379919290542602539e-03 1.306905299425125122e-01 8.196644484996795654e-02 -5.538224801421165466e-02 2.083162516355514526e-01 -8.585160225629806519e-02 9.968216717243194580e-02 1.665537506341934204e-01 3.643255829811096191e-01 2.090233378112316132e-02 -1.820913702249526978e-01 -1.757150739431381226e-01 1.531508564949035645e-01 -2.466747909784317017e-02 8.832049369812011719e-02 -2.932544052600860596e-01 1.025449484586715698e-01 9.612338989973068237e-02 4.665786772966384888e-02 -2.762583084404468536e-02 1.445344984531402588e-01
-2.546469569206237793e-01 -2.215896397829055786e-01 3.607906401157379150e-01 -4.047016613185405731e-03 -3.281995654106140137e-01 -1.678728461265563965e-01 -8.426983654499053955e-02 5.436821281909942627e-02 -3.389542922377586365e-02 -1.617367863655090332e-01 -3.630432486534118652e-02 2.029836177825927734e-01 4.485094174742698669e-02 6.785923242568969727e-02 4.382244646549224854e-01 -1.713691949844360352e-01 -4.845177009701728821e-02 8.678274601697921753e-02 -1.510915458202362061e-01 1.297039389610290527e-01 1.279060840606689453e-01 -6.402283441275358200e-03 -9.536813013255596161e-03 1.223831251263618469e-01 4.396812990307807922e-02 2.330194115638732910e-01 1.463162750005722046e-01 5.515413358807563782e-03 -1.834549158811569214e-01 1.856808960437774658e-01 2.858673334121704102e-01 5.947396531701087952e-02
-5.014895200729370117e-01 1.658295542001724243e-01 2.337625920772552490e-01 -1.959712207317352295e-01 -1.238631382584571838e-01 4.659597575664520264e-02 -3.944132477045059204e-02 2.811011858284473419e-02 5.741797015070915222e-02 -1.441129669547080994e-02 -2.102698832750320435e-01 3.455809503793716431e-02 1.920664906501770020e-01 -6.868541985750198364e-02 1.385826617479324341e-01 -1.424043774604797363e-01 -8.230277895927429199e-02 7.079967111349105835e-02 1.929531097412109375e-01 3.087747395038604736e-01 1.366653293371200562e-01 3.651709854602813721e-02 -1.239930391311645508e-01 1.272863596677780151e-01 -1.510731279850006104e-01 3.318077027797698975e-01 -1.377935409545898438e-01 -2.657148540019989014e-01 -1.234771013259887695e-01 -1.348961740732192993e-01 7.772152125835418701e-02 1.419691741466522217e-01
-5.359031260013580322e-02 -1.771503984928131104e-01 -5.548359453678131104e-02 -2.103912234306335449e-01 -1.383964419364929199e-01 1.502735763788223267e-01 -1.119114980101585388e-01 2.066200077533721924e-01 5.461051687598228455e-02 -1.856135763227939606e-02 1.061307191848754883e-01 1.728667765855789185e-01 2.887571156024932861e-01 1.610851138830184937e-01 2.637310922145843506e-01 3.703351318836212158e-01 7.656633108854293823e-02 1.776470392942428589e-01 1.909444332122802734e-01 1.655703634023666382e-01 3.211040198802947998e-01 -1.668529808521270752e-01 1.275214403867721558e-01 8.997974544763565063e-02 1.268237233161926270e-01 -1.479213684797286987e-01 -2.711671888828277588e-01 -2.316936701536178589e-01 1.246554106473922729e-01 -6.372267007827758789e-02 1.240271031856536865e-01 6.469614058732986450e-02
8.678386360406875610e-02 -3.520250618457794189e-01 2.888876497745513916e-01 -1.293135136365890503e-01 1.236668005585670471e-01 -6.727267988026142120e-03 -2.022965699434280396e-01 1.144454255700111389e-01 4.704695567488670349e-02 2.984592020511627197e-01 1.441446039825677872e-02 8.126340061426162720e-02 5.527737364172935486e-02 2.442283481359481812e-01 5.744184926152229309e-02 7.569418288767337799e-03 3.638770803809165955e-02 1.223498210310935974e-02 -4.810709506273269653e-02 2.342762798070907593e-01 2.086217850446701050e-01 2.931402325630187988e-01 1.663897186517715454e-01 3.636945486068725586e-01 -2.812024578452110291e-02 2.854347825050354004e-01 6.924098730087280273e-02 -1.006050482392311096e-01 -2.279012799263000488e-01 -1.704540997743606567e-01 -5.272464826703071594e-02 -7.619675993919372559e-02
1.185503751039505005e-01 -7.905602455139160156e-02 5.887997522950172424e-02 -2.681986987590789795e-01 -1.700438261032104492e-01 1.884637475013732910e-01 1.956407725811004639e-01 -6.932554394006729126e-02 2.502643465995788574e-01 -3.574217110872268677e-02 9.115790575742721558e-02 2.486303597688674927e-01 7.238873839378356934e-02 9.257507324218750000e-02 1.065330952405929565e-01 3.355687856674194336e-01 1.376287192106246948e-01 2.961856722831726074e-01 1.113077849149703979e-01 1.871748417615890503e-01 3.566841185092926025e-01 6.350444257259368896e-02 -6.462733447551727295e-02 2.117752730846405029e-01 2.403743714094161987e-01 5.126060917973518372e-02 -1.983014047145843506e-01 5.719520524144172668e-02 -2.133665047585964203e-02 1.639540791511535645e-01 1.301020383834838867e-01 -2.081898003816604614e-01
-1.583500355482101440e-01 8.171468041837215424e-03 4.857746064662933350e-01 -3.830520063638687134e-02 2.211139053106307983e-01 6.142500042915344238e-02 -3.023307621479034424e-01 2.515952661633491516e-02 7.189822942018508911e-02 -2.361567765474319458e-01 1.916886568069458008e-01 4.995054379105567932e-02 7.293836772441864014e-02 1.041115298867225647e-01 -1.130259931087493896e-01 6.783072650432586670e-02 1.114954277873039246e-01 1.191565319895744324e-01 -3.374980390071868896e-02 1.937139630317687988e-01 2.212074398994445801e-01 -9.205053746700286865e-02 -1.822851300239562988e-01 2.766610682010650635e-01 2.493651211261749268e-01 1.074177920818328857e-01 -9.192327409982681274e-02 2.553757512941956520e-03 -1.975527256727218628e-01 -1.639567017555236816e-01 -1.423228681087493896e-01 -2.412205934524536133e-01
-3.309450149536132812e-01 -3.536724746227264404e-01 1.299292296171188354e-01 -1.599559038877487183e-01 -6.641967687755823135e-03 2.814686624333262444e-03 -2.752923965454101562e-01 1.972437947988510132e-01 -2.545543313026428223e-01 -3.991213068366050720e-02 -1.486346274614334106e-01 -6.732011586427688599e-02 -2.268713265657424927e-01 1.696942001581192017e-01 1.185438781976699829e-02 -3.004558384418487549e-01 -5.049164965748786926e-02 1.050827950239181519e-01 2.965235710144042969e-02 1.067162752151489258e-01 2.819627523422241211e-01 -8.334689587354660034e-02 4.130212962627410889e-02 2.011381387710571289e-01 1.246036812663078308e-01 2.776530086994171143e-01 -1.391495764255523682e-01 -1.210206598043441772e-01 -2.090634591877460480e-02 4.618074744939804077e-02 -1.350126862525939941e-01 2.063709348440170288e-01
-1.458745822310447693e-02 7.146555185317993164e-02 2.319816052913665771e-01 -9.700231254100799561e-02 -1.034122928977012634e-01 -6.423530634492635727e-03 -4.517623409628868103e-02 2.455065697431564331e-01 2.423766255378723145e-01 -3.054524958133697510e-01 -2.382386475801467896e-01 -4.323725029826164246e-02 2.119758725166320801e-01 3.383301794528961182e-01 -1.184687688946723938e-01 3.783120959997177124e-02 -1.849923655390739441e-02 1.718352586030960083e-01 2.278165668249130249e-01 3.852853477001190186e-01 4.715055599808692932e-02 -1.572075635194778442e-01 2.831861972808837891e-01 1.026924476027488708e-01 9.294044971466064453e-02 6.308702379465103149e-02 -2.457394152879714966e-01 4.227652028203010559e-02 -1.709651798009872437e-01 1.373983174562454224e-01 1.873987540602684021e-02 -4.146902635693550110e-02
-1.258876621723175049e-01 1.711701899766921997e-01 1.960578113794326782e-01 -3.099852800369262695e-01 -7.012543827295303345e-02 -8.223313838243484497e-02 -5.308671854436397552e-03 7.388206571340560913e-02 6.059804186224937439e-02 -2.693843096494674683e-02 -5.888647213578224182e-02 1.173980440944433212e-02 -1.648435369133949280e-02 1.553087532520294189e-01 2.892722487449645996e-01 1.534039676189422607e-01 -5.161168426275253296e-02 2.371535748243331909e-01 1.842072308063507080e-01 1.795177757740020752e-01 3.957999348640441895e-01 8.114804327487945557e-02 1.803770363330841064e-01 2.062973827123641968e-01 1.113908514380455017e-01 3.501111865043640137e-01 -1.805918961763381958e-01 1.546901911497116089e-01 2.767158746719360352e-01 -1.514063179492950439e-01 -9.552194923162460327e-02 -2.181765885325148702e-04
-3.030382692813873291e-01 -1.559029370546340942e-01 2.145177572965621948e-01 -2.261013090610504150e-01 -2.354644611477851868e-02 1.823787689208984375e-01 -2.201457619667053223e-01 1.814746707677841187e-01 9.020287543535232544e-03 -2.361809164285659790e-01 -7.909358292818069458e-02 1.136423721909523010e-01 4.871652275323867798e-02 2.467890083789825439e-01 3.200823068618774414e-02 -7.739976048469543457e-02 -2.070294618606567383e-01 2.254449129104614258e-01 1.526567488908767700e-01 2.801996469497680664e-01 5.184700712561607361e-02 -3.634510338306427002e-01 2.254978418350219727e-01 6.878461688756942749e-02 9.429051727056503296e-02 -8.509597927331924438e-02 -3.869908675551414490e-02 1.611103415489196777e-01 -2.853040397167205811e-02 1.449597813189029694e-02 -7.525130361318588257e-02 3.000692427158355713e-01
-1.398344617336988449e-02 -1.865682005882263184e-01 1.138922199606895447e-01 5.588901042938232422e-02 -9.135675430297851562e-02 1.560736149549484253e-01 -4.386053420603275299e-03 -1.913516595959663391e-02 1.390973031520843506e-01 -1.456918269395828247e-01 -1.123726069927215576e-01 2.041570097208023071e-02 2.086741030216217041e-01 3.306603431701660156e-01 -2.177759557962417603e-01 4.186393693089485168e-02 -1.303936988115310669e-01 1.805064976215362549e-01 4.454774037003517151e-02 4.634696245193481445e-01 1.057104766368865967e-01 3.876324892044067383e-01 6.265572737902402878e-03 2.829029560089111328e-01 9.533199481666088104e-03 2.094239443540573120e-01 1.287204027175903320e-01 -8.307300508022308350e-02 -8.101333677768707275e-02 -3.964681643992662430e-03 1.928154975175857544e-01 2.026718854904174805e-01
-7.813867181539535522e-02 -4.417454898357391357e-01 1.070498228073120117e-01 6.477712094783782959e-02 -5.555767938494682312e-02 1.481078937649726868e-02 -3.696917593479156494e-01 1.481282990425825119e-02 9.864584356546401978e-02 -9.316637367010116577e-02 -1.025074720382690430e-01 8.628920465707778931e-02 1.546999067068099976e-01 2.979693114757537842e-01 -2.728667296469211578e-02 -2.053251676261425018e-02 6.476088613271713257e-02 -9.242401272058486938e-02 -9.049776941537857056e-02 2.356123626232147217e-01 1.015757396817207336e-01 3.516497015953063965e-01 1.381108611822128296e-01 3.321829438209533691e-01 -9.252247959375381470e-02 8.343283087015151978e-02 1.938293278217315674e-01 -1.174584478139877319e-01 -1.269498616456985474e-01 5.914260447025299072e-02 1.641842722892761230e-01 1.983954012393951416e-01
5.342585593461990356e-02 5.797583982348442078e-02 9.047628194093704224e-02 -2.468121200799942017e-01 4.732038453221321106e-02 -1.535451710224151611e-01 -1.870447695255279541e-01 -3.582693636417388916e-02 -6.293480843305587769e-02 -4.257873073220252991e-02 2.525472827255725861e-02 1.173504516482353210e-01 8.939953893423080444e-02 2.286315113306045532e-01 2.369287312030792236e-01 -1.273992508649826050e-01 1.296981703490018845e-02 1.054927185177803040e-01 2.776289284229278564e-01 4.324638545513153076e-01 1.908476650714874268e-01 3.432413041591644287e-01 9.190586209297180176e-02 4.036017656326293945e-01 7.842279970645904541e-02 2.136542461812496185e-02 -1.791979372501373291e-01 1.731059849262237549e-01 -3.639717772603034973e-02 1.907704621553421021e-01 2.376329386606812477e-03 -4.897346720099449158e-02
-2.008368819952011108e-01 1.219881232827901840e-02 1.631812155246734619e-01 1.334391981363296509e-01 -2.053509652614593506e-01 -3.756596148014068604e-02 -2.602937817573547363e-01 2.143337577581405640e-02 1.082519069314002991e-01 -3.499501645565032959e-01 -9.118501842021942139e-02 1.852751374244689941e-01 -9.007915854454040527e-03 3.657367825508117676e-01 1.501341462135314941e-01 3.069798648357391357e-01 1.933035813271999359e-02 8.967512845993041992e-02 1.511237919330596924e-01 -1.873312331736087799e-02 -1.186984181404113770e-01 -3.125853464007377625e-02 4.403782263398170471e-02 3.353395760059356689e-01 1.214883252978324890e-01 6.650210171937942505e-02 -2.684527933597564697e-01 -9.040943533182144165e-02 -9.438730031251907349e-02 2.660084068775177002e-01 1.867036819458007812e-01 -2.879579551517963409e-02
-4.820831865072250366e-02 -3.012812137603759766e-01 1.008145138621330261e-01 -2.435743659734725952e-01 -1.802664919523522258e-04 -8.542978018522262573e-02 -1.551130264997482300e-01 4.633380100131034851e-02 1.612790673971176147e-01 1.407191157341003418e-01 -2.445519901812076569e-02 -1.829607971012592316e-02 -7.388956844806671143e-02 -4.278571531176567078e-02 2.658677399158477783e-01 2.159238457679748535e-01 7.828864455223083496e-02 2.898444235324859619e-01 5.432698130607604980e-02 1.260204315185546875e-01 1.925566196441650391e-01 -2.459971308708190918e-01 -1.466783285140991211e-01 1.867230534553527832e-01 6.424146238714456558e-03 4.307828247547149658e-01 -1.247093677520751953e-01 -1.558949202299118042e-01 2.469280362129211426e-01 2.826805114746093750e-01 -5.585298314690589905e-02 1.214798167347908020e-02
-2.923430800437927246e-01 -4.411238804459571838e-02 8.582875132560729980e-02 2.219840511679649353e-02 2.730206586420536041e-02 -1.020673513412475586e-01 -2.149111926555633545e-01 -1.075855568051338196e-01 1.737776696681976318e-01 -1.325831860303878784e-01 1.254255771636962891e-01 5.816318467259407043e-02 -6.045198813080787659e-02 1.081676557660102844e-01 4.119145572185516357e-01 1.189734563231468201e-01 -5.622665630653500557e-04 1.338216811418533325e-01 3.625407516956329346e-01 2.113765180110931396e-01 1.696185618638992310e-01 -5.025861784815788269e-02 -1.004480645060539246e-01 2.214072346687316895e-01 -2.224333435297012329e-01 1.357950270175933838e-01 -3.627842962741851807e-01 -1.295547634363174438e-01 -1.212955415248870850e-01 1.566241830587387085e-01 -1.623680740594863892e-01 -5.812446027994155884e-02
-3.327102363109588623e-01 -5.242450162768363953e-02 1.194759383797645569e-01 2.407180145382881165e-02 -1.960994601249694824e-01 1.391207873821258545e-01 -3.241605460643768311e-01 -2.332013249397277832e-01 1.792976260185241699e-01 -1.295293271541595459e-01 1.120386123657226562e-01 1.916661262512207031e-01 8.479224890470504761e-02 -6.114615127444267273e-02 3.700147271156311035e-01 2.517451941967010498e-01 -8.238659799098968506e-02 2.367426902055740356e-01 -4.447720199823379517e-02 1.045348420739173889e-01 1.565998345613479614e-01 -1.539456192404031754e-02 3.443475067615509033e-02 1.671191304922103882e-01 -4.617067426443099976e-02 1.622650772333145142e-01 -2.590562105178833008e-01 -7.270459830760955811e-02 -2.205691784620285034e-01 -1.202243193984031677e-01 -1.939982026815414429e-01 -1.174176111817359924e-01
1.086614504456520081e-01 7.965938746929168701e-02 2.981626689434051514e-01 -6.782729178667068481e-02 -1.994495838880538940e-01 1.287638843059539795e-01 -2.431602329015731812e-01 9.749617427587509155e-02 6.951932609081268311e-02 1.264977455139160156e-01 -2.758496403694152832e-01 9.863487631082534790e-02 7.602628320455551147e-02 -1.223802864551544189e-01 -6.045209243893623352e-02 1.288082152605056763e-01 1.665698178112506866e-02 1.230323389172554016e-01 -1.691156625747680664e-01 2.383299618959426880e-01 2.487121522426605225e-01 2.132400870323181152e-01 8.890824019908905029e-02 5.358446240425109863e-01 1.321610212326049805e-01 2.168609648942947388e-01 1.250028759241104126e-01 8.575958758592605591e-02 -1.114647239446640015e-01 1.516213826835155487e-02 8.333639055490493774e-02 -7.375413924455642700e-02
-1.527684777975082397e-01 1.291172653436660767e-01 -3.987535834312438965e-02 -4.866135120391845703e-02 1.163430791348218918e-02 -1.705446243286132812e-01 -2.660594880580902100e-01 2.488673031330108643e-01 -6.922820955514907837e-02 -2.205249667167663574e-02 -1.080091390758752823e-02 2.415486127138137817e-01 2.822979092597961426e-01 -3.049569725990295410e-01 7.798298262059688568e-03 1.987349241971969604e-01 5.540293455123901367e-02 1.285236179828643799e-01 1.010048389434814453e-01 1.192000135779380798e-01 1.556014865636825562e-01 -1.709971278905868530e-01 1.324161589145660400e-01 5.280591845512390137e-01 -2.046651095151901245e-01 2.086802273988723755e-01 -6.296602636575698853e-02 3.108078613877296448e-02 -1.602668911218643188e-01 7.888214290142059326e-02 -2.726869657635688782e-02 3.539097309112548828e-02
-1.615273058414459229e-01 -1.065677553415298462e-01 2.063532546162605286e-02 1.954796351492404938e-02 -7.988024502992630005e-02 -1.354466378688812256e-01 -3.539533019065856934e-01 3.237384259700775146e-01 -1.533225830644369125e-02 -2.442932426929473877e-01 -3.070919811725616455e-01 2.662269175052642822e-01 1.945888698101043701e-01 2.114697173237800598e-02 2.109879255294799805e-01 4.985583946108818054e-02 -1.660931408405303955e-01 8.480650931596755981e-02 1.705598272383213043e-02 1.181997284293174744e-01 5.158807337284088135e-02 5.565225332975387573e-02 -8.876211196184158325e-02 9.007579088211059570e-02 1.689434498548507690e-01 -6.165525317192077637e-02 -4.152294993400573730e-01 7.529437541961669922e-02 -6.359020620584487915e-02 1.573497056961059570e-01 2.899272739887237549e-01 -4.937176033854484558e-02
-9.176904708147048950e-02 -2.615084648132324219e-01 -2.650228096172213554e-03 -1.326220929622650146e-01 -1.074526607990264893e-01 -8.116783946752548218e-02 -3.663167655467987061e-01 1.856777966022491455e-01 -1.673413813114166260e-02 -4.171178117394447327e-02 6.741535663604736328e-02 1.458595693111419678e-01 1.488368660211563110e-01 6.263004988431930542e-02 1.291160136461257935e-01 -1.971742957830429077e-01 2.291475981473922729e-01 9.155829995870590210e-02 -6.248666346073150635e-02 2.863975167274475098e-01 2.991782724857330322e-01 2.723851501941680908e-01 1.239661052823066711e-01 3.236012160778045654e-01 -1.354427188634872437e-01 2.743902802467346191e-01 2.134703993797302246e-01 -3.368992358446121216e-02 -8.344411849975585938e-02 -5.123226344585418701e-02 1.654402613639831543e-01 -3.782226890325546265e-02
-1.616335511207580566e-01 1.090466603636741638e-01 3.969292342662811279e-01 -7.044748961925506592e-02 2.453813096508383751e-03 2.791815102100372314e-01 -1.539553701877593994e-01 -9.202701598405838013e-02 5.250690877437591553e-02 -4.709099419414997101e-03 -4.616913571953773499e-02 1.658225208520889282e-01 -1.271370798349380493e-01 -7.696904242038726807e-02 4.971972107887268066e-02 5.035169050097465515e-02 -2.926725447177886963e-01 -9.179618954658508301e-02 -1.323681324720382690e-01 4.277714788913726807e-01 1.113172993063926697e-01 -2.260700613260269165e-01 -4.329179972410202026e-02 1.405926793813705444e-01 1.562940031290054321e-01 1.848166882991790771e-01 -1.408866345882415771e-01 3.943457081913948059e-02 -3.407184183597564697e-01 1.412024646997451782e-01 1.748446822166442871e-01 -5.936940759420394897e-02
-1.544123589992523193e-01 -1.254381090402603149e-01 7.888981699943542480e-02 -2.429166436195373535e-01 1.373269706964492798e-01 8.448821306228637695e-02 -2.813716791570186615e-02 -1.105146333575248718e-01 1.832636594772338867e-01 3.455139696598052979e-02 9.291680902242660522e-02 4.693277776241302490e-01 -3.543164581060409546e-02 -2.853806503117084503e-02 2.693979442119598389e-01 1.706740409135818481e-01 -2.558669149875640869e-01 -2.236336916685104370e-01 9.215191006660461426e-02 8.113447576761245728e-02 5.816728994250297546e-02 -6.971648335456848145e-02 7.368742674589157104e-02 1.843911111354827881e-01 1.002499163150787354e-01 2.229302227497100830e-01 -2.388534098863601685e-01 -2.041472792625427246e-01 -1.164217218756675720e-01 -2.180566042661666870e-01 1.585184037685394287e-02 3.011218607425689697e-01
1.350932270288467407e-01 -1.715988814830780029e-01 2.026369571685791016e-01 -4.505970478057861328e-01 9.926553070545196533e-02 5.368906259536743164e-02 -2.033122479915618896e-01 -3.735257196240127087e-04 1.291688233613967896e-01 -1.828257888555526733e-01 -1.933048665523529053e-01 -2.273007333278656006e-01 3.451272845268249512e-01 1.155643910169601440e-01 1.856317818164825439e-01 4.428879544138908386e-02 9.122397750616073608e-02 -6.347066257148981094e-03 1.668063551187515259e-01 1.156855672597885132e-01 7.030778378248214722e-02 5.428030341863632202e-02 -1.784292757511138916e-01 2.860986292362213135e-01 -9.040071628987789154e-03 1.141292275860905647e-03 -2.194512933492660522e-01 -1.980596929788589478e-01 -1.957023143768310547e-01 -5.616708472371101379e-02 -1.901846565306186676e-02 2.136989086866378784e-01
-2.653298377990722656e-01 -2.633727490901947021e-01 3.384020552039146423e-02 7.299013435840606689e-02 1.985420472919940948e-02 -2.358062267303466797e-01 -3.149407207965850830e-01 -3.396942839026451111e-02 8.862756192684173584e-02 -3.448775270953774452e-03 -4.083285853266716003e-02 -1.093465015292167664e-01 6.137669086456298828e-03 2.937369942665100098e-01 -7.752279937267303467e-02 2.485030293464660645e-01 -8.729257434606552124e-02 -1.429485678672790527e-01 -2.312059551477432251e-01 2.863795459270477295e-01 1.707535535097122192e-01 -7.255098223686218262e-02 1.534128636121749878e-01 2.632090747356414795e-01 2.993907332420349121e-01 5.799444019794464111e-02 -2.221114486455917358e-01 -7.695009559392929077e-02 -8.479987829923629761e-02 -5.376132205128669739e-02 7.052277773618698120e-02 2.603500783443450928e-01
-1.782712191343307495e-01 1.118466556072235107e-01 2.869197428226470947e-01 -1.688615381717681885e-01 -6.122781633166596293e-05 4.264793460606597364e-05 -2.651848196983337402e-01 4.419589787721633911e-02 2.787190675735473633e-01 -7.485684752464294434e-02 1.143900156021118164e-01 1.056680157780647278e-01 2.553097605705261230e-01 6.271906197071075439e-02 1.519606858491897583e-01 4.192386567592620850e-01 5.292027071118354797e-02 1.852209717035293579e-01 4.659339040517807007e-02 -2.552520483732223511e-02 2.718370854854583740e-01 -3.932181596755981445e-01 -3.347872197628021240e-02 1.383815258741378784e-01 -2.582737244665622711e-02 1.425318717956542969e-01 -3.071459382772445679e-02 -9.089501947164535522e-02 -2.108059525489807129e-01 -5.986886844038963318e-02 6.904763728380203247e-02 -1.593525260686874390e-01
-2.746169567108154297e-01 -2.125490158796310425e-01 2.159228473901748657e-01 -1.031467393040657043e-01 -1.327533125877380371e-01 2.570174336433410645e-01 -8.708973973989486694e-02 1.376707106828689575e-01 -1.187728345394134521e-01 -1.584394872188568115e-01 -1.310115121304988861e-02 1.878644526004791260e-01 -2.097983807325363159e-01 4.062695205211639404e-01 1.350983232259750366e-01 9.872509539127349854e-02 -2.036862820386886597e-02 3.774544298648834229e-01 9.242079406976699829e-02 2.628358304500579834e-01 8.080194890499114990e-02 -1.745797544717788696e-01 -2.010822594165802002e-01 1.007142812013626099e-01 7.372422516345977783e-02 1.563393622636795044e-01 1.336292028427124023e-01 -3.189764544367790222e-02 2.193678170442581177e-02 -8.238387852907180786e-02 2.817599847912788391e-02 1.878157705068588257e-01
-1.630581021308898926e-01 -3.344053924083709717e-01 1.262355595827102661e-01 -2.610554099082946777e-01 -2.016028016805648804e-02 3.884903714060783386e-02 -2.811334468424320221e-02 7.728304713964462280e-02 -2.275660783052444458e-01 -4.090253636240959167e-02 -1.010933294892311096e-01 2.928599715232849121e-01 2.275324016809463501e-01 3.287380039691925049e-01 1.001022197306156158e-02 1.853916049003601074e-01 1.094519346952438354e-01 -5.517015233635902405e-02 1.488506346940994263e-01 4.214900732040405273e-02 3.984008729457855225e-02 -3.185986280441284180e-01 6.582652032375335693e-02 2.046005278825759888e-01 2.875862121582031250e-01 1.931025534868240356e-01 4.403005540370941162e-02 -1.392338722944259644e-01 -1.729908287525177002e-01 -1.249087229371070862e-02 2.477508336305618286e-01 -6.356138736009597778e-02
-8.033676445484161377e-02 1.428555101156234741e-01 3.754919767379760742e-01 -5.585718154907226562e-02 -4.449916630983352661e-02 -4.517485946416854858e-02 -4.241502881050109863e-01 -6.759279966354370117e-02 2.822260856628417969e-01 -3.308687731623649597e-02 1.161136478185653687e-02 8.431287109851837158e-02 -1.463085412979125977e-01 -3.580417111515998840e-02 -3.579724207520484924e-02 1.191590502858161926e-01 -4.124939069151878357e-02 -1.133482605218887329e-01 -5.031749606132507324e-03 2.296632528305053711e-01 2.856990694999694824e-01 -3.025312125682830811e-01 -1.425707191228866577e-01 3.493410050868988037e-01 1.952152699232101440e-01 -9.866683930158615112e-02 -1.604103744029998779e-01 8.039680868387222290e-02 -1.317610293626785278e-01 1.657940447330474854e-01 -5.979623645544052124e-02 -5.545064061880111694e-02
-2.331534475088119507e-01 -2.099384963512420654e-01 2.749731540679931641e-01 -8.911564201116561890e-02 -4.349978640675544739e-02 2.630766928195953369e-01 -6.098976731300354004e-02 8.070714771747589111e-02 1.124265044927597046e-01 -6.180523708462715149e-02 1.694704219698905945e-02 7.754086703062057495e-02 -4.776520282030105591e-02 5.832269042730331421e-02 -4.867723584175109863e-02 1.528376191854476929e-01 2.912492305040359497e-02 3.463797569274902344e-01 -3.368598967790603638e-02 3.202577531337738037e-01 1.193203926086425781e-01 -1.265604794025421143e-01 -3.681445717811584473e-01 2.174032479524612427e-01 -8.463454991579055786e-02 5.630062893033027649e-02 6.947535276412963867e-02 3.898543864488601685e-02 -3.219415843486785889e-01 2.120227552950382233e-02 3.306128978729248047e-01 1.218627095222473145e-01
3.010206855833530426e-02 -1.912228018045425415e-01 2.750426828861236572e-01 -9.684836841188371181e-04 1.521630883216857910e-01 1.243569776415824890e-01 -2.901968657970428467e-01 2.058884799480438232e-01 5.221998691558837891e-02 -6.974256783723831177e-02 -7.294183224439620972e-02 2.606454491615295410e-01 3.006808161735534668e-01 2.024390846490859985e-01 -9.737167507410049438e-03 -8.268095552921295166e-02 1.441778391599655151e-01 3.699836879968643188e-02 -2.094610966742038727e-02 2.985005080699920654e-01 1.322332471609115601e-01 2.935220897197723389e-01 2.125599533319473267e-01 3.031598031520843506e-01 1.899979561567306519e-01 4.685611650347709656e-02 2.187687903642654419e-01 -1.151686683297157288e-01 -5.278530344367027283e-02 -1.052652895450592041e-01 1.189651116728782654e-01 1.504089683294296265e-01
-2.278309911489486694e-01 -6.170661747455596924e-02 2.926340997219085693e-01 -4.600425362586975098e-01 -3.715287148952484131e-02 7.121707499027252197e-02 -1.825855672359466553e-02 -1.541815698146820068e-01 -5.200701951980590820e-02 9.164333343505859375e-02 -3.180576860904693604e-02 2.239870429039001465e-01 1.300434619188308716e-01 -9.944815188646316528e-02 2.490700185298919678e-01 2.055997848510742188e-01 -7.195556908845901489e-02 2.323966771364212036e-01 9.384598582983016968e-02 9.547427296638488770e-02 3.808364272117614746e-01 1.409621834754943848e-01 4.711474478244781494e-02 1.638997793197631836e-01 1.235662028193473816e-01 1.349445804953575134e-02 -2.196266353130340576e-01 2.282018810510635376e-01 6.364691257476806641e-02 1.781467944383621216e-01 -2.022292092442512512e-02 1.996091799810528755e-03
-5.396808311343193054e-02 -1.639634966850280762e-01 2.230226844549179077e-01 -4.237108528614044189e-01 -1.556915938854217529e-01 9.164056926965713501e-02 -1.209471225738525391e-01 5.892103165388107300e-02 2.686692774295806885e-02 1.750174164772033691e-02 -2.675721980631351471e-02 5.904362350702285767e-02 2.798183560371398926e-01 8.956808596849441528e-02 1.643022894859313965e-01 3.278763592243194580e-01 2.703883647918701172e-01 -2.162451483309268951e-02 -6.891912966966629028e-02 8.168067038059234619e-02 -1.297796219587326050e-01 9.307479485869407654e-03 1.705084443092346191e-01 1.665762066841125488e-01 2.355384528636932373e-01 7.470015436410903931e-02 5.881743133068084717e-02 -2.589803040027618408e-01 -2.721753418445587158e-01 1.297618448734283447e-01 2.269669175148010254e-01 1.771352142095565796e-01
-2.879627645015716553e-01 -2.364270985126495361e-01 2.856387197971343994e-02 1.482018828392028809e-01 1.577523350715637207e-01 -1.143225356936454773e-01 -2.257858365774154663e-01 6.261498201638460159e-03 7.195625454187393188e-02 5.071294028311967850e-03 -1.287191063165664673e-01 1.346710883080959320e-02 8.084593713283538818e-02 8.943878114223480225e-02 1.045809313654899597e-01 3.175757825374603271e-01 -2.589839994907379150e-01 -3.806607052683830261e-02 -7.157439738512039185e-02 3.187819421291351318e-01 3.358981013298034668e-02 1.284134089946746826e-01 2.572346627712249756e-01 1.787483841180801392e-01 3.531600534915924072e-01 8.316195011138916016e-02 -2.684800922870635986e-01 -9.818923473358154297e-02 -5.127234756946563721e-02 2.611062675714492798e-02 1.055986806750297546e-01 2.869111001491546631e-01
-1.720831147395074368e-03 1.885821521282196045e-01 -1.093550585210323334e-02 -2.222730964422225952e-01 -2.034526690840721130e-02 1.062992811203002930e-01 -3.121973872184753418e-01 5.807837098836898804e-02 1.210888549685478210e-01 -3.517925739288330078e-01 1.746311783790588379e-01 1.501209437847137451e-01 9.408779442310333252e-02 1.753029972314834595e-01 1.064709499478340149e-01 -7.618645206093788147e-03 -4.742410778999328613e-01 -1.058775037527084351e-01 1.411786079406738281e-01 3.827510774135589600e-01 7.366815954446792603e-02 1.119505986571311951e-01 1.242102086544036865e-01 1.907166242599487305e-01 -5.966508388519287109e-02 1.491685807704925537e-01 -1.850470006465911865e-01 -8.304986357688903809e-02 1.588165201246738434e-02 2.436692453920841217e-02 -7.567359507083892822e-02 1.187259703874588013e-01
-1.475529074668884277e-01 -2.901995182037353516e-01 2.273344546556472778e-01 1.377234794199466705e-02 1.306132227182388306e-02 1.588882654905319214e-01 -3.590140938758850098e-01 1.912718117237091064e-01 -1.701974570751190186e-01 1.557107567787170410e-01 -5.814706161618232727e-02 1.302879154682159424e-01 -5.429184064269065857e-03 2.064192146062850952e-01 -6.068871170282363892e-02 -1.521372497081756592e-01 -1.422308236360549927e-01 3.311612829566001892e-02 2.155879735946655273e-01 1.708679646253585815e-01 1.331837177276611328e-01 2.428462058305740356e-01 7.901201397180557251e-02 1.572291254997253418e-01 1.340678632259368896e-01 4.252845346927642822e-01 3.719453886151313782e-02 -6.844622641801834106e-02 -2.278900593519210815e-01 -2.189281955361366272e-02 -1.927335262298583984e-01 9.522676467895507812e-02
-1.248390749096870422e-01 -2.895261049270629883e-01 3.277227282524108887e-01 -1.715693473815917969e-01 1.440438330173492432e-01 -1.031857077032327652e-02 -2.610375583171844482e-01 -3.665319830179214478e-02 1.798844337463378906e-01 -1.943756192922592163e-01 -1.732289791107177734e-01 -8.374823629856109619e-02 1.272069811820983887e-01 2.457332909107208252e-01 1.452286988496780396e-01 7.674438506364822388e-02 -1.539031565189361572e-01 1.169836968183517456e-01 1.285409182310104370e-01 1.026554927229881287e-01 2.423999905586242676e-01 -1.280179917812347412e-01 8.097832649946212769e-02 8.518414199352264404e-02 1.292091459035873413e-01 1.803663820028305054e-01 -4.614173993468284607e-02 2.211922854185104370e-01 -2.669520676136016846e-01 -1.747350394725799561e-01 3.244718015193939209e-01 4.416174814105033875e-02
-3.098414093255996704e-02 4.944627732038497925e-02 1.277509033679962158e-01 -2.273213863372802734e-01 -8.950182795524597168e-02 -1.301588267087936401e-01 -3.775545954704284668e-01 -1.413562297821044922e-01 -3.528611036017537117e-03 -8.517868071794509888e-02 -1.937030553817749023e-01 1.026589050889015198e-01 -6.052432209253311157e-02 1.848146915435791016e-01 1.254036277532577515e-01 5.513451527804136276e-03 -1.498332130722701550e-03 6.492226570844650269e-02 1.563385426998138428e-01 4.229186773300170898e-01 3.126026690006256104e-01 2.128360420465469360e-01 1.433735191822052002e-01 4.025088548660278320e-01 -7.419984787702560425e-02 1.498430073261260986e-01 3.586450591683387756e-02 2.232487872242927551e-02 -2.479663863778114319e-02 1.682686507701873779e-01 -7.021147012710571289e-02 -1.884275376796722412e-01
-3.874849975109100342e-01 -2.690710425376892090e-01 1.763175576925277710e-01 -7.654245197772979736e-02 -6.609301269054412842e-02 1.942958799190819263e-03 4.907913878560066223e-02 -1.463698446750640869e-01 1.309516131877899170e-01 -2.495332993566989899e-02 -8.693114668130874634e-02 1.525608450174331665e-01 1.633111387491226196e-01 3.094310760498046875e-01 1.978303790092468262e-01 -3.655812144279479980e-02 2.673963010311126709e-01 2.621787488460540771e-01 -1.518644392490386963e-01 2.891848981380462646e-01 -1.587579958140850067e-02 -2.479727566242218018e-01 1.198211610317230225e-01 1.444772183895111084e-01 5.380024388432502747e-02 3.254663944244384766e-02 -2.229419499635696411e-01 3.756224876269698143e-03 -1.170111820101737976e-01 6.189145147800445557e-02 -9.922029823064804077e-02 2.754451036453247070e-01
-1.618296653032302856e-01 2.118730545043945312e-01 4.978923872113227844e-02 -5.116520076990127563e-02 -1.072039529681205750e-01 -2.387223578989505768e-02 -2.118707448244094849e-01 1.949096918106079102e-01 1.946581453084945679e-01 -2.126780301332473755e-01 -1.608753502368927002e-01 2.200369387865066528e-01 2.067749053239822388e-01 1.748400032520294189e-01 -8.547220379114151001e-02 -3.321402519941329956e-02 -1.728806793689727783e-01 6.925112102180719376e-03 3.996526300907135010e-01 2.155280113220214844e-01 1.884220689535140991e-01 -6.570176780223846436e-02 1.400140225887298584e-01 1.093457862734794617e-01 1.813178211450576782e-01 4.936037212610244751e-02 -2.449739277362823486e-01 4.887037351727485657e-02 -3.067901432514190674e-01 2.230213284492492676e-01 1.141441613435745239e-01 1.662435382604598999e-01
-8.714684098958969116e-02 1.643285751342773438e-01 6.559586524963378906e-02 1.248207166790962219e-01 -1.230298578739166260e-01 -1.719484105706214905e-02 -2.246784865856170654e-01 1.466092318296432495e-01 2.105593681335449219e-01 -2.476077079772949219e-01 -1.080154348164796829e-02 2.588654160499572754e-01 1.059249937534332275e-01 3.235477209091186523e-01 -5.708261858671903610e-03 1.819839626550674438e-01 2.364300936460494995e-02 1.366237550973892212e-01 1.647503376007080078e-01 1.250316798686981201e-01 -1.849665679037570953e-02 1.415200978517532349e-01 2.440892308950424194e-01 1.135234907269477844e-01 1.892190575599670410e-01 3.111543655395507812e-01 -3.612415194511413574e-01 1.085846349596977234e-01 -1.773769035935401917e-02 2.269525825977325439e-01 2.005725204944610596e-01 1.203699111938476562e-01
-1.462029367685317993e-01 -2.845870554447174072e-01 1.730018556118011475e-01 -4.964173957705497742e-02 -9.125336259603500366e-02 2.880358323454856873e-02 -2.540272474288940430e-01 2.082191556692123413e-01 8.020767569541931152e-02 4.366490244865417480e-02 -1.839828193187713623e-01 2.119991183280944824e-01 2.442369610071182251e-01 1.434288322925567627e-01 -1.443657185882329941e-02 -1.042011305689811707e-01 2.475312650203704834e-01 1.539752166718244553e-02 7.776232808828353882e-02 2.979816496372222900e-01 1.322487890720367432e-01 3.040958642959594727e-01 2.295027673244476318e-01 3.362022936344146729e-01 1.061020568013191223e-01 9.599396586418151855e-02 2.745113372802734375e-01 -2.847190201282501221e-02 -8.505725860595703125e-02 -1.347305029630661011e-01 9.006962925195693970e-02 8.729628473520278931e-02
-7.992009073495864868e-02 -3.218936920166015625e-01 6.260404735803604126e-02 -3.175775706768035889e-02 -1.892559789121150970e-02 -2.449555695056915283e-01 -1.374462395906448364e-01 1.298614740371704102e-01 1.149699538946151733e-01 -1.616830080747604370e-01 7.529398053884506226e-02 3.939522504806518555e-01 4.723683744668960571e-02 -1.237258613109588623e-01 6.240336224436759949e-02 2.225810289382934570e-01 1.764378100633621216e-01 1.366720199584960938e-01 1.056902110576629639e-01 3.906652927398681641e-01 1.838769912719726562e-01 -7.074355147778987885e-03 -1.250253468751907349e-01 -6.345595419406890869e-02 2.172791771590709686e-02 2.437364012002944946e-01 -1.748350858688354492e-01 7.080911099910736084e-02 4.476281255483627319e-02 3.312861919403076172e-01 -2.054980099201202393e-01 -3.445348888635635376e-02
-1.207320541143417358e-01 -6.723004393279552460e-03 -3.288634121417999268e-02 -1.940263062715530396e-01 -1.212755218148231506e-01 9.077926725149154663e-02 -6.503126770257949829e-02 5.575683340430259705e-02 4.924541711807250977e-02 -3.999557346105575562e-02 4.929054901003837585e-02 1.073736771941184998e-01 2.047187536954879761e-01 1.042669638991355896e-01 -1.275090575218200684e-01 3.414682745933532715e-01 -1.512914746999740601e-01 6.633129715919494629e-02 -1.199379097670316696e-02 1.348033100366592407e-01 2.808134555816650391e-01 -3.176494240760803223e-01 -1.830403804779052734e-01 3.108238577842712402e-01 3.562718629837036133e-01 1.742469370365142822e-01 -1.997460126876831055e-01 -3.440729975700378418e-01 -6.257273256778717041e-02 3.116529248654842377e-02 -1.310261432081460953e-03 -1.918287873268127441e-01
-2.342489063739776611e-01 -3.508844599127769470e-02 1.874644607305526733e-01 -1.834149286150932312e-02 1.122465357184410095e-01 1.878261864185333252e-01 -3.134306669235229492e-01 3.547450304031372070e-01 -4.502378776669502258e-02 4.448412358760833740e-02 -7.998225837945938110e-02 9.167297184467315674e-02 -3.177208006381988525e-01 -2.621788904070854187e-02 1.031503975391387939e-01 9.151554107666015625e-02 -1.030131354928016663e-01 8.969180285930633545e-02 1.339309364557266235e-01 2.464857995510101318e-01 3.672984614968299866e-02 -1.179500892758369446e-01 -2.190592139959335327e-01 2.398673295974731445e-01 2.131700664758682251e-01 1.492555588483810425e-01 -3.106045722961425781e-01 -1.190978288650512695e-01 -2.162590771913528442e-01 1.972764134407043457e-01 9.015364944934844971e-02 -8.169981837272644043e-02
7.751672714948654175e-02 -1.307427585124969482e-01 2.019258448854088783e-03 -1.187251955270767212e-01 -3.356658816337585449e-01 7.304923981428146362e-02 -2.064179927110671997e-01 2.080192416906356812e-01 1.464607119560241699e-01 -1.860737428069114685e-02 1.008796989917755127e-01 9.771172702312469482e-02 1.363619118928909302e-01 -2.027394771575927734e-01 2.430995106697082520e-01 2.487489022314548492e-02 4.118400067090988159e-02 2.361195534467697144e-02 1.870394647121429443e-01 1.232829242944717407e-01 3.928577899932861328e-01 -1.498179733753204346e-01 -1.672302931547164917e-01 3.152548968791961670e-01 1.854142099618911743e-01 2.683039903640747070e-01 -1.650061756372451782e-01 2.499424964189529419e-01 -1.338789016008377075e-01 1.304403692483901978e-01 5.523402243852615356e-02 -8.573949337005615234e-02
-1.864090561866760254e-01 -2.669926583766937256e-01 -1.113885194063186646e-01 -1.283578425645828247e-01 -1.667598634958267212e-01 1.375101059675216675e-01 -4.476467147469520569e-02 3.175240382552146912e-02 1.360112428665161133e-01 -2.609435468912124634e-03 -2.105125784873962402e-01 1.689324080944061279e-01 4.932555556297302246e-02 -7.376395910978317261e-02 -2.868163771927356720e-02 2.407480627298355103e-01 -1.881950534880161285e-02 -7.092405855655670166e-02 7.428335957229137421e-03 1.944576650857925415e-01 2.226891070604324341e-01 -2.175017297267913818e-01 -1.639597117900848389e-01 2.451207339763641357e-01 2.384860515594482422e-01 3.164344131946563721e-01 -1.200825870037078857e-01 -1.765329092741012573e-01 6.229942291975021362e-02 3.784743547439575195e-01 -1.509300917387008667e-01 -2.402617633342742920e-01
-3.329091668128967285e-01 -1.237273737788200378e-01 2.147036790847778320e-01 2.200420796871185303e-01 5.309560522437095642e-02 -2.779473550617694855e-03 -1.391327530145645142e-01 1.745631396770477295e-01 1.468358337879180908e-01 -9.859714657068252563e-03 -5.121584609150886536e-02 2.653921842575073242e-01 -7.972399145364761353e-02 1.015892997384071350e-01 3.739327564835548401e-02 3.587534129619598389e-01 3.085169792175292969e-01 -9.229456633329391479e-02 1.331375539302825928e-01 1.453816890716552734e-01 -9.007905423641204834e-02 -2.084325700998306274e-01 2.598479092121124268e-01 1.542052179574966431e-01 2.271802574396133423e-01 2.847203314304351807e-01 -1.965758949518203735e-01 -1.221168637275695801e-01 3.969190642237663269e-02 1.479624770581722260e-02 -5.653002113103866577e-02 9.249433875083923340e-02
-2.221234142780303955e-01 1.051120609045028687e-01 -1.424311250448226929e-01 -3.423028290271759033e-01 6.936352699995040894e-03 1.083692312240600586e-01 7.104381918907165527e-02 9.862802922725677490e-03 2.777270972728729248e-01 8.369629830121994019e-02 5.455128848552703857e-02 1.475543379783630371e-01 -7.072734832763671875e-02 1.534889638423919678e-01 1.662905663251876831e-01 8.307172358036041260e-02 3.541795313358306885e-01 1.319879386574029922e-02 1.733837425708770752e-01 2.614802122116088867e-01 2.972213029861450195e-01 1.839556246995925903e-01 1.581919640302658081e-01 2.810482680797576904e-01 -8.691824227571487427e-02 2.254327237606048584e-01 -1.815161854028701782e-01 -3.860619291663169861e-02 -1.646834015846252441e-01 -2.453979104757308960e-02 2.011407911777496338e-01 -4.449875280261039734e-02
-9.295987337827682495e-02 -3.821815252304077148e-01 1.567997783422470093e-01 9.835033863782882690e-02 -1.478635706007480621e-02 -5.325672402977943420e-02 -1.549909859895706177e-01 9.459838271141052246e-02 9.760324656963348389e-02 -2.274794131517410278e-01 -6.784150004386901855e-02 1.923992186784744263e-01 -2.263372987508773804e-01 -3.540702862665057182e-03 4.170633554458618164e-01 -1.192855760455131531e-01 -8.984611183404922485e-02 2.746891975402832031e-01 -6.164905056357383728e-02 3.404011428356170654e-01 1.912152320146560669e-01 -3.903516381978988647e-02 2.879614569246768951e-02 1.647507697343826294e-01 -1.238836273550987244e-01 2.220122218132019043e-01 -9.547594189643859863e-02 8.660059422254562378e-02 -1.674558967351913452e-01 -7.786040008068084717e-02 1.020013093948364258e-01 -1.941306889057159424e-01
-2.147842198610305786e-01 -4.402006790041923523e-02 2.081086784601211548e-01 -3.329208195209503174e-01 -4.003994539380073547e-02 2.339075505733489990e-02 1.632484234869480133e-02 -1.915931552648544312e-01 1.206763908267021179e-01 -2.681601047515869141e-01 -4.387966915965080261e-02 2.162529230117797852e-01 -3.364202082157135010e-01 1.861391030251979828e-02 -3.062828257679939270e-02 -2.138846181333065033e-02 -6.697825342416763306e-02 3.710265085101127625e-02 -2.144142836332321167e-01 1.517283022403717041e-01 3.033610880374908447e-01 -1.094587445259094238e-01 5.101116746664047241e-02 2.000594288110733032e-01 1.791945248842239380e-01 4.254922270774841309e-02 -2.874082922935485840e-01 2.739508077502250671e-02 -3.927547931671142578e-01 -1.120976638048887253e-02 7.735937833786010742e-02 9.716714173555374146e-02
-4.073935151100158691e-01 1.183374598622322083e-01 1.919387578964233398e-01 -2.837432324886322021e-01 -4.994450137019157410e-02 6.899019330739974976e-02 -6.630117446184158325e-02 2.775332890450954437e-03 -7.126340270042419434e-02 -8.485709875822067261e-02 -9.921659529209136963e-02 1.498715132474899292e-01 6.924930959939956665e-02 1.392946392297744751e-01 2.006378769874572754e-01 2.549092173576354980e-01 4.818360134959220886e-02 1.014035493135452271e-01 2.036061882972717285e-01 1.210676431655883789e-01 3.187704682350158691e-01 2.877776622772216797e-01 2.800569832324981689e-01 1.039073690772056580e-01 1.415199339389801025e-01 1.424349993467330933e-01 -1.648451387882232666e-01 1.390848159790039062e-01 1.894901245832443237e-01 1.939096003770828247e-01 1.954954490065574646e-02 1.179023534059524536e-01
-1.984670758247375488e-01 -2.498815208673477173e-01 3.230778872966766357e-01 -3.381539881229400635e-01 1.397042255848646164e-02 -1.783326119184494019e-01 -5.689406301826238632e-03 2.667263746261596680e-01 1.404237449169158936e-01 -3.678039461374282837e-02 2.068687826395034790e-01 1.651161760091781616e-01 6.335653364658355713e-02 -5.687197670340538025e-02 1.171841099858283997e-02 3.531613573431968689e-02 1.806955039501190186e-01 -9.928788989782333374e-02 8.494205772876739502e-03 4.784701168537139893e-01 9.641069918870925903e-02 -1.071388497948646545e-01 -9.125458449125289917e-02 -5.863779410719871521e-02 1.699885427951812744e-01 1.323098540306091309e-01 -2.139318436384201050e-01 1.173492446541786194e-01 3.325146436691284180e-02 6.386900693178176880e-02 -2.435502111911773682e-01 4.484887793660163879e-02
-1.819990426301956177e-01 -3.949281871318817139e-01 3.919274210929870605e-01 2.680874243378639221e-02 2.273219972848892212e-01 1.160768046975135803e-01 -2.443951070308685303e-01 2.780311703681945801e-01 9.758707880973815918e-02 -1.308096349239349365e-01 -1.407058089971542358e-01 1.375846117734909058e-01 -1.591103374958038330e-01 1.748994290828704834e-01 7.644072175025939941e-02 9.528768807649612427e-02 -4.674445837736129761e-02 1.728392988443374634e-01 8.932031691074371338e-03 6.995579600334167480e-02 2.011734396219253540e-01 5.394420400261878967e-02 -7.807548344135284424e-02 2.111618407070636749e-03 9.124852716922760010e-02 -8.794230222702026367e-02 -2.756953835487365723e-01 1.293734088540077209e-02 -3.648401498794555664e-01 4.739269241690635681e-02 9.547815658152103424e-03 6.338753551244735718e-02
-1.378314346075057983e-01 -2.001671493053436279e-01 1.982049047946929932e-01 -3.481283783912658691e-02 1.928196251392364502e-01 -3.119042329490184784e-02 -4.309575557708740234e-01 -7.419811189174652100e-02 2.952632606029510498e-01 -2.225633263587951660e-01 -1.928575932979583740e-01 5.339154973626136780e-02 3.574885486159473658e-04 8.957089483737945557e-02 -8.442890644073486328e-02 2.997853755950927734e-01 -1.462566554546356201e-01 -8.453136309981346130e-03 1.735710352659225464e-01 2.786734700202941895e-01 3.970598056912422180e-02 2.452278509736061096e-02 1.430326998233795166e-01 5.016110464930534363e-02 2.193779796361923218e-01 2.158341556787490845e-01 -1.603652834892272949e-01 2.169979661703109741e-01 -2.317698895931243896e-01 -1.046746224164962769e-01 5.171403288841247559e-02 2.972593763843178749e-03
-2.718471586704254150e-01 2.048080712556838989e-01 -6.286779791116714478e-02 -1.726055443286895752e-01 2.549519240856170654e-01 1.649672538042068481e-02 -3.690179288387298584e-01 -1.629581153392791748e-01 1.332722157239913940e-01 -1.196595132350921631e-01 -2.203806117177009583e-02 2.157905697822570801e-01 1.050601974129676819e-01 -8.014678955078125000e-02 1.548040807247161865e-01 -8.872153609991073608e-02 -6.731604784727096558e-02 2.201435714960098267e-01 1.659358292818069458e-01 2.334752529859542847e-01 -2.411973848938941956e-02 8.401659876108169556e-02 -1.144902035593986511e-01 4.056050181388854980e-01 -5.733484774827957153e-02 5.769135802984237671e-02 -3.351164758205413818e-01 -7.507350295782089233e-02 -1.310122013092041016e-01 2.568193152546882629e-02 -1.402346491813659668e-01 1.078395396471023560e-01
-1.776282787322998047e-01 -9.892419725656509399e-02 1.806201487779617310e-01 -1.862422525882720947e-01 -2.058136314153671265e-01 4.650800675153732300e-02 -3.283320665359497070e-01 -4.957765713334083557e-02 8.629815280437469482e-02 -9.074953198432922363e-02 2.891954779624938965e-01 2.207235991954803467e-01 2.112253606319427490e-01 -2.983287535607814789e-02 3.483482599258422852e-01 1.477795243263244629e-01 7.788588106632232666e-02 1.001392006874084473e-01 1.317844092845916748e-01 6.671952456235885620e-02 2.504430525004863739e-02 -6.104493886232376099e-02 -1.298221051692962646e-01 -8.999942988157272339e-02 1.231610924005508423e-01 3.572372198104858398e-01 -2.879767417907714844e-01 -5.947608966380357742e-03 -2.259284071624279022e-02 1.355634350329637527e-02 -1.947808265686035156e-01 -2.612205445766448975e-01
-2.504692375659942627e-01 -6.368164718151092529e-02 -1.989763975143432617e-02 -3.149410486221313477e-01 -8.934284746646881104e-02 -1.447230130434036255e-01 -3.875763416290283203e-01 -4.937293007969856262e-02 1.431744396686553955e-01 -1.002111807465553284e-01 -1.042494997382164001e-01 1.644698083400726318e-01 -1.486141327768564224e-02 1.107462588697671890e-02 5.308286286890506744e-03 1.093609854578971863e-01 1.067042499780654907e-01 1.035210415720939636e-01 -1.734303124248981476e-02 2.716924250125885010e-01 1.763535439968109131e-01 2.368261516094207764e-01 1.447367817163467407e-01 3.068357706069946289e-01 -3.228279352188110352e-01 -4.600596055388450623e-02 -3.339455649256706238e-02 2.717648148536682129e-01 -4.731124266982078552e-02 2.902075350284576416e-01 -6.985542178153991699e-02 1.033571641892194748e-02
-3.246400877833366394e-02 1.298422962427139282e-01 -1.139342412352561951e-01 -5.309315919876098633e-01 -1.308830678462982178e-01 1.549544278532266617e-02 -2.679170072078704834e-01 1.038632839918136597e-01 1.465692520141601562e-01 -1.516568213701248169e-01 -6.794562190771102905e-02 8.241600543260574341e-02 2.360217869281768799e-01 6.677903980016708374e-02 2.026306837797164917e-01 9.531830437481403351e-03 -5.749854072928428650e-02 -2.024702727794647217e-02 -6.400066614151000977e-02 2.395035028457641602e-01 1.030204724520444870e-02 -1.324429810047149658e-01 2.893898785114288330e-01 1.285589635372161865e-01 1.072714924812316895e-01 1.718907654285430908e-01 -2.288177609443664551e-01 -7.582723349332809448e-02 -9.591315872967243195e-03 2.828187942504882812e-01 -1.164917461574077606e-02 2.600050270557403564e-01
-2.506949603557586670e-01 8.929535746574401855e-02 3.888824880123138428e-01 -1.808597296476364136e-01 2.219754010438919067e-01 8.400630205869674683e-02 -1.817008703947067261e-01 6.023421138525009155e-02 1.082433387637138367e-01 -1.673938632011413574e-01 8.798349648714065552e-02 5.692297592759132385e-03 1.004934757947921753e-01 1.106949672102928162e-01 3.069216758012771606e-02 7.317963242530822754e-02 8.322741836309432983e-02 1.043119579553604126e-01 2.471631616353988647e-01 4.348357617855072021e-01 -1.596399545669555664e-01 -2.316729128360748291e-01 -1.133475154638290405e-01 2.861039042472839355e-01 6.747718900442123413e-02 1.239988431334495544e-01 -1.450087577104568481e-01 2.036381512880325317e-01 5.321090668439865112e-02 3.312965109944343567e-02 2.030813544988632202e-01 8.166264742612838745e-02
9.630927443504333496e-02 -1.183808967471122742e-01 4.674811661243438721e-02 -2.253275066614151001e-01 -2.877871505916118622e-02 -1.647688448429107666e-01 -3.844081759452819824e-01 -1.608780920505523682e-01 1.156460046768188477e-01 -1.635269373655319214e-01 -5.736948549747467041e-02 1.410348862409591675e-01 1.175343692302703857e-01 1.117622330784797668e-01 2.296336740255355835e-01 1.347036361694335938e-01 -1.887798607349395752e-01 2.221518456935882568e-01 -1.116356328129768372e-01 1.101130992174148560e-01 -1.094100475311279297e-01 -1.968903541564941406e-01 3.797429800033569336e-01 2.317210435867309570e-01 7.375225424766540527e-02 3.122589886188507080e-01 -7.942489534616470337e-02 -1.072083115577697754e-01 -1.318177580833435059e-01 1.311464458703994751e-01 -1.952305883169174194e-01 -9.997794032096862793e-02
-1.602292954921722412e-01 -3.232475817203521729e-01 2.938085794448852539e-01 9.220360219478607178e-02 -1.743759959936141968e-01 6.220614071935415268e-03 -3.797377943992614746e-01 8.159725368022918701e-02 -6.097216159105300903e-02 1.459293365478515625e-01 4.763585701584815979e-02 1.564140468835830688e-01 9.260220080614089966e-02 2.499677389860153198e-01 3.553484380245208740e-02 -7.812193781137466431e-02 2.001384794712066650e-01 6.802909076213836670e-02 1.047943681478500366e-01 1.165460124611854553e-01 3.899236917495727539e-01 1.730090379714965820e-01 -2.235819585621356964e-02 2.857313454151153564e-01 -1.696984097361564636e-02 2.475029826164245605e-01 1.526409536600112915e-01 -2.510173618793487549e-02 -7.079561799764633179e-02 -1.456487774848937988e-01 -1.244641989469528198e-01 5.459611862897872925e-02
-9.947180002927780151e-02 -2.112404257059097290e-01 1.977325230836868286e-01 -3.728841543197631836e-01 1.957789063453674316e-02 3.049862943589687347e-02 -6.422392278909683228e-02 9.531579911708831787e-03 1.461464762687683105e-01 -4.653257504105567932e-02 -3.771895170211791992e-01 -6.448165327310562134e-02 1.816142201423645020e-01 -7.257855683565139771e-02 -2.543536014854907990e-02 -1.062225103378295898e-01 -3.690700978040695190e-02 -1.146093290299177170e-02 8.345465362071990967e-02 1.716379076242446899e-01 3.115269541740417480e-01 -2.936451137065887451e-01 -9.361692517995834351e-02 3.656932413578033447e-01 4.435250908136367798e-02 2.397321723401546478e-02 4.004440829157829285e-02 -3.119429647922515869e-01 -8.747638016939163208e-02 -1.523261368274688721e-01 -2.044856697320938110e-01 -6.216166168451309204e-02
-1.643828153610229492e-01 2.655219435691833496e-01 1.011222898960113525e-01 -1.185614615678787231e-01 -1.762892454862594604e-01 3.621891885995864868e-02 -2.071491181850433350e-01 -7.571298629045486450e-02 1.126104220747947693e-01 1.063910424709320068e-01 8.140869438648223877e-02 1.521355509757995605e-01 2.442770004272460938e-01 7.677183300256729126e-02 9.753541648387908936e-02 -9.986563026905059814e-02 -2.053847908973693848e-01 2.000903636217117310e-01 1.124968826770782471e-01 5.434135198593139648e-01 8.413777500391006470e-02 9.109731763601303101e-03 1.352251321077346802e-01 2.875489294528961182e-01 -1.351373493671417236e-01 6.064467877149581909e-02 -2.749064266681671143e-01 1.101096794009208679e-01 1.096156891435384750e-02 7.246302813291549683e-02 -2.045534551143646240e-01 5.639750137925148010e-02
-2.607405185699462891e-02 -3.475261032581329346e-01 3.303906917572021484e-01 -9.873142838478088379e-02 -1.752945184707641602e-01 7.857895642518997192e-02 -2.378163635730743408e-01 7.681870460510253906e-02 -2.465328434482216835e-03 1.089787706732749939e-01 1.849486492574214935e-02 2.432911889627575874e-03 -9.937651455402374268e-02 1.309178322553634644e-01 1.691228151321411133e-01 -5.533763021230697632e-02 1.961555927991867065e-01 -3.190964832901954651e-02 1.306103616952896118e-01 1.519168615341186523e-01 2.557039856910705566e-01 1.815630793571472168e-01 9.847912192344665527e-02 2.912861406803131104e-01 6.884350627660751343e-02 3.726676404476165771e-01 1.464263796806335449e-01 -2.222418785095214844e-01 -2.649810314178466797e-01 -5.222572386264801025e-02 -9.615217149257659912e-02 -1.421260982751846313e-01
1.142237707972526550e-02 -2.513391971588134766e-01 3.410263359546661377e-01 -3.195157945156097412e-01 -1.984198093414306641e-01 5.377344042062759399e-02 -1.021267771720886230e-01 2.776250243186950684e-01 -1.192656978964805603e-01 -4.422803223133087158e-02 7.891435176134109497e-02 2.122141048312187195e-02 3.854071795940399170e-01 -1.580300331115722656e-01 -3.333165496587753296e-02 1.442696154117584229e-01 -7.688742876052856445e-02 2.459612935781478882e-01 4.265671595931053162e-02 1.013848483562469482e-01 2.386019565165042877e-02 -1.265968084335327148e-01 2.722119539976119995e-02 1.224350854754447937e-01 4.120609462261199951e-01 6.432046741247177124e-02 -2.137441784143447876e-01 -7.752569019794464111e-02 5.542723089456558228e-02 -1.990705542266368866e-02 -8.948675543069839478e-02 1.493550539016723633e-01
-2.116870880126953125e-01 1.496829390525817871e-01 3.595448285341262817e-02 -2.171199470758438110e-01 -2.844877354800701141e-02 -1.105721592903137207e-01 -2.213224321603775024e-01 1.952012181282043457e-01 1.369420140981674194e-01 -2.598183751106262207e-01 -1.929206550121307373e-01 4.145148396492004395e-01 9.775342047214508057e-02 -2.980045676231384277e-01 3.301112949848175049e-01 1.652531791478395462e-03 -8.598852902650833130e-02 3.275663405656814575e-02 9.857737459242343903e-04 -2.679773606359958649e-02 1.350327283143997192e-01 1.428123712539672852e-01 -4.329012706875801086e-02 3.556879162788391113e-01 -5.607232451438903809e-02 4.980603978037834167e-02 1.121620535850524902e-01 -1.662644445896148682e-01 -2.349430024623870850e-01 -3.794692456722259521e-02 -5.335685983300209045e-02 7.167467381805181503e-03
5.732699483633041382e-02 -4.925899952650070190e-02 7.202300429344177246e-02 -3.735307157039642334e-01 -5.461496114730834961e-02 -2.229427359998226166e-02 -2.889880239963531494e-01 -4.049965366721153259e-02 5.087306722998619080e-02 -1.798554440028965473e-03 3.983862698078155518e-02 -9.532614611089229584e-03 -1.459280103445053101e-01 2.600418217480182648e-02 2.288219630718231201e-01 1.733191460371017456e-01 7.890971750020980835e-02 6.176676228642463684e-02 -2.902488112449645996e-01 1.129503711126744747e-03 5.217775702476501465e-03 -1.150361597537994385e-01 6.292760372161865234e-02 4.392804503440856934e-01 1.957950145006179810e-01 2.718264162540435791e-01 -1.029400229454040527e-01 -3.035195469856262207e-01 -1.882116794586181641e-01 2.633187770843505859e-01 -1.676489412784576416e-01 -3.613104345276951790e-03
-3.837952390313148499e-02 -8.122109621763229370e-02 3.144815564155578613e-01 -7.893414050340652466e-02 2.839853763580322266e-01 4.431891068816184998e-02 -3.047418296337127686e-01 1.307984292507171631e-01 9.323800355195999146e-02 -1.387557685375213623e-01 2.368351370096206665e-01 7.455971837043762207e-02 2.009885311126708984e-01 -8.574878424406051636e-02 -2.134705185890197754e-01 8.280164003372192383e-02 2.083865255117416382e-01 3.276797533035278320e-01 1.365053057670593262e-01 3.480476737022399902e-01 9.532299637794494629e-02 1.037080138921737671e-01 -2.979573607444763184e-02 1.693530231714248657e-01 6.479071080684661865e-02 2.215775698423385620e-01 -2.004387229681015015e-01 4.940550774335861206e-02 -6.828980147838592529e-02 -4.485942050814628601e-02 1.653591990470886230e-01 -1.858254522085189819e-01
-2.205288261175155640e-01 -3.020828366279602051e-01 8.838331699371337891e-02 -1.364540159702301025e-01 3.062059357762336731e-02 -8.859327435493469238e-02 -1.008314639329910278e-02 5.493108555674552917e-02 2.208748161792755127e-01 -3.242998942732810974e-02 -2.202842235565185547e-01 -7.088845968246459961e-02 -1.662517338991165161e-01 -1.188850402832031250e-01 -4.097339883446693420e-02 2.159873843193054199e-01 1.280546486377716064e-01 6.138336285948753357e-02 -1.409173011779785156e-01 1.123816892504692078e-01 3.306973576545715332e-01 -1.991284787654876709e-01 -1.723150461912155151e-01 2.690499126911163330e-01 1.031583026051521301e-01 2.961742281913757324e-01 -1.567841023206710815e-01 -9.905418753623962402e-02 -5.002667754888534546e-02 3.213340640068054199e-01 -1.658927947282791138e-01 -2.418821901082992554e-01
-3.628810048103332520e-01 -2.677628397941589355e-01 1.018003299832344055e-01 -4.665184020996093750e-01 -2.758367359638214111e-01 -5.272789299488067627e-02 -1.536902487277984619e-01 4.480617493391036987e-02 2.638102173805236816e-01 1.190000772476196289e-02 -1.045285761356353760e-01 -8.647205680608749390e-02 2.187207788228988647e-01 3.059910237789154053e-01 1.160757057368755341e-02 1.930791586637496948e-01 -6.690387427806854248e-02 8.196588605642318726e-02 -1.315613687038421631e-01 3.905703499913215637e-02 1.242592558264732361e-01 -1.342531889677047729e-01 1.620003432035446167e-01 -1.425793953239917755e-02 1.139499396085739136e-01 -1.519528776407241821e-01 -5.099901556968688965e-02 2.424229681491851807e-02 -1.056483834981918335e-01 6.769078224897384644e-02 7.695674151182174683e-02 -2.150108367204666138e-01
-2.639994025230407715e-01 -1.198270469903945923e-01 1.423496194183826447e-02 -2.791586518287658691e-01 -1.400018930435180664e-01 -1.865688115358352661e-01 -4.539379104971885681e-02 4.033499956130981445e-02 1.642284393310546875e-01 6.741837412118911743e-02 2.493400871753692627e-01 2.510851323604583740e-01 1.098138615489006042e-01 -1.279978752136230469e-01 -1.881589367985725403e-02 2.658559083938598633e-01 6.473153084516525269e-02 -1.613780260086059570e-01 8.128798007965087891e-02 3.782638609409332275e-01 2.731716334819793701e-01 2.021286785602569580e-01 3.231118246912956238e-02 -2.496141567826271057e-02 2.495841309428215027e-02 1.890138238668441772e-01 -3.644375801086425781e-01 7.717343419790267944e-02 -1.547641158103942871e-01 1.643365025520324707e-01 1.418759301304817200e-02 -1.272677443921566010e-02
-1.711447238922119141e-01 -1.472411155700683594e-01 2.027765214443206787e-01 -1.962086409330368042e-01 -5.973231792449951172e-02 -1.275862604379653931e-01 2.618218213319778442e-02 -5.412343516945838928e-02 3.184184059500694275e-02 8.090528845787048340e-02 -1.953292936086654663e-01 3.879528939723968506e-01 -3.946178406476974487e-02 6.963347643613815308e-02 2.418436259031295776e-01 -2.463561110198497772e-02 -2.715441882610321045e-01 2.671712934970855713e-01 3.350473344326019287e-01 3.775057792663574219e-01 -1.075077150017023087e-02 3.214220404624938965e-01 7.338695973157882690e-02 1.029667705297470093e-01 6.774211674928665161e-02 6.264172494411468506e-02 6.629683077335357666e-02 -9.874843060970306396e-02 5.047330632805824280e-02 1.515874266624450684e-01 -1.214496269822120667e-01 4.466590657830238342e-02
-3.358162045478820801e-01 -1.479492634534835815e-01 2.825384140014648438e-01 -2.623194754123687744e-01 5.120904371142387390e-02 5.761784687638282776e-02 -1.658867448568344116e-01 2.151839286088943481e-01 -1.125313574448227882e-03 -2.066671848297119141e-01 6.626795232295989990e-02 7.098783552646636963e-02 -2.762166783213615417e-02 2.164399027824401855e-01 3.749758377671241760e-02 1.546832025051116943e-01 -6.563273817300796509e-02 1.930795013904571533e-01 1.754209026694297791e-02 1.742737144231796265e-01 1.172387003898620605e-01 -1.933684945106506348e-01 3.314761817455291748e-01 8.922525495290756226e-02 5.047653242945671082e-02 -1.013550385832786560e-01 -3.646365180611610413e-02 1.426607072353363037e-01 -2.601025998592376709e-01 -8.494910784065723419e-03 -3.414412960410118103e-02 4.089190363883972168e-01
-1.035752668976783752e-01 -3.929193317890167236e-02 3.634634613990783691e-01 -2.602716535329818726e-02 2.992140054702758789e-01 1.046155467629432678e-01 -1.125901117920875549e-01 -3.480127453804016113e-02 1.444643437862396240e-01 -4.222513176500797272e-03 2.384814918041229248e-01 2.019189596176147461e-01 2.730259895324707031e-01 4.780071601271629333e-02 -7.795550674200057983e-02 1.491492092609405518e-01 1.099687144160270691e-01 2.905016541481018066e-01 1.909517794847488403e-01 4.009518325328826904e-01 2.201811224222183228e-01 -3.486500307917594910e-02 -1.527139097452163696e-01 1.760443896055221558e-01 -1.936930231750011444e-02 1.176219955086708069e-01 -4.223801940679550171e-02 1.584950983524322510e-01 -2.052531242370605469e-01 -9.662754833698272705e-02 1.619821637868881226e-01 1.909004710614681244e-02
-1.019282788038253784e-01 -1.640262156724929810e-01 9.351985156536102295e-02 -2.143455892801284790e-01 -1.586583852767944336e-01 -1.852360218763351440e-01 -3.821503520011901855e-01 1.581413447856903076e-01 2.770412527024745941e-02 1.267842650413513184e-01 -2.471137791872024536e-01 2.134465426206588745e-01 6.381453573703765869e-02 1.051534339785575867e-01 2.547782100737094879e-02 -1.289432644844055176e-01 -1.457926481962203979e-01 7.021268364042043686e-03 -9.189348667860031128e-03 1.385302543640136719e-01 5.007548332214355469e-01 7.526336610317230225e-02 -7.668744772672653198e-02 1.390745043754577637e-01 -2.030567526817321777e-01 5.647508800029754639e-02 -1.113501260988414288e-03 -3.301643431186676025e-01 1.330171376466751099e-01 1.659071147441864014e-01 1.924594631418585777e-03 2.712812274694442749e-02
-1.780807673931121826e-01 -2.218441069126129150e-01 -1.260669827461242676e-01 -2.019884139299392700e-01 4.932637885212898254e-02 -2.019734978675842285e-01 -1.678738743066787720e-01 2.449827343225479126e-01 2.992898225784301758e-01 -2.379302382469177246e-01 2.351300120353698730e-01 -1.305498555302619934e-02 -2.921647951006889343e-02 -1.851431727409362793e-01 1.401039212942123413e-01 2.911179661750793457e-01 -1.298535764217376709e-01 2.257427573204040527e-01 1.224041730165481567e-01 7.325810939073562622e-02 2.008002698421478271e-01 1.272216141223907471e-01 7.179537415504455566e-02 1.323169469833374023e-01 7.496680319309234619e-02 3.868123292922973633e-01 2.389720082283020020e-02 -8.300450444221496582e-02 1.859118491411209106e-01 -7.880629599094390869e-02 -7.943896576762199402e-03 1.375585794448852539e-01
-1.644664704799652100e-01 -3.453083336353302002e-02 -1.296533495187759399e-01 -1.688908338546752930e-01 -3.835745900869369507e-02 1.198586672544479370e-01 -2.686694264411926270e-01 3.566720709204673767e-02 2.486991435289382935e-01 -2.161847352981567383e-01 5.309219472110271454e-03 2.388161718845367432e-01 9.855685383081436157e-02 1.684806644916534424e-01 3.488487303256988525e-01 8.995132148265838623e-02 -9.491526335477828979e-02 5.683353915810585022e-02 2.531083524227142334e-01 3.382820188999176025e-01 -8.525493741035461426e-02 -1.540709286928176880e-02 -1.427922248840332031e-01 2.626777887344360352e-01 -1.402232199907302856e-01 9.760359674692153931e-02 -2.982558012008666992e-01 5.339388921856880188e-02 -1.109014451503753662e-02 -2.362853437662124634e-01 -1.953165382146835327e-01 -2.942905575037002563e-02
8.412827551364898682e-02 -7.959401607513427734e-02 1.643828153610229492e-01 -1.260480731725692749e-01 -2.246277779340744019e-02 1.180037483572959900e-01 -1.637873500585556030e-01 1.615891009569168091e-01 1.961339712142944336e-01 1.240738853812217712e-01 -1.620880067348480225e-01 2.610636353492736816e-01 2.101287990808486938e-01 -6.851654965430498123e-03 -1.247663870453834534e-01 -1.760061979293823242e-01 -2.872008383274078369e-01 1.452648043632507324e-01 -5.166997388005256653e-02 2.692552208900451660e-01 1.431976407766342163e-01 2.338113039731979370e-01 6.698150187730789185e-02 5.888089537620544434e-01 3.069387190043926239e-02 -8.689097128808498383e-03 1.217730226926505566e-03 2.187658101320266724e-02 -2.951064612716436386e-03 1.345141530036926270e-01 3.154207020998001099e-03 1.120470762252807617e-01
7.919370196759700775e-03 -2.041375339031219482e-01 1.501248329877853394e-01 -5.669980123639106750e-02 -2.014468908309936523e-01 1.141571626067161560e-01 -2.007945626974105835e-01 2.442376464605331421e-01 -6.743956357240676880e-02 -1.593325287103652954e-01 1.362267136573791504e-01 1.139995530247688293e-01 -5.159208923578262329e-02 -8.828436583280563354e-02 2.411636114120483398e-01 -9.649392962455749512e-02 -1.473303139209747314e-01 3.068885207176208496e-01 1.438181847333908081e-02 2.292487919330596924e-01 2.034371942281723022e-01 1.033825501799583435e-01 -1.512177437543869019e-01 1.583976298570632935e-02 1.157556325197219849e-01 3.211902976036071777e-01 -2.863862812519073486e-01 9.331613034009933472e-02 -1.918415278196334839e-01 8.492901921272277832e-02 3.598789572715759277e-01 1.218875199556350708e-01
-3.424156904220581055e-01 -1.167345643043518066e-01 1.697532981634140015e-01 2.877771854400634766e-01 8.368698507547378540e-02 1.419777423143386841e-01 -2.625291943550109863e-01 2.827881835401058197e-02 1.832735687494277954e-01 -2.229318916797637939e-01 5.334587767720222473e-02 1.414435543119907379e-02 2.165621519088745117e-01 1.513734459877014160e-01 3.885964676737785339e-02 2.493176162242889404e-01 -5.447386577725410461e-02 2.323065996170043945e-01 1.320420950651168823e-01 1.037717089056968689e-01 2.009436041116714478e-01 -2.326840348541736603e-02 2.013740539550781250e-01 2.815942466259002686e-01 2.516171634197235107e-01 4.761375859379768372e-02 -1.286367177963256836e-01 2.661583125591278076e-01 -1.438041627407073975e-01 1.281914114952087402e-01 -6.182307749986648560e-02 3.145540505647659302e-02
-1.906706094741821289e-01 -2.087758332490921021e-01 -3.345732390880584717e-02 -1.133131757378578186e-01 -1.630737334489822388e-01 -2.676807641983032227e-01 1.661998033523559570e-02 2.085029929876327515e-01 1.328478306531906128e-01 1.693933010101318359e-01 -6.882581114768981934e-02 1.675917059183120728e-01 1.507265679538249969e-02 -3.733031824231147766e-02 -5.955534428358078003e-02 3.518399596214294434e-01 1.336544007062911987e-02 2.162823826074600220e-01 2.126642912626266479e-01 5.467453598976135254e-02 2.354746758937835693e-01 1.341157555580139160e-01 -4.844217747449874878e-02 1.177760809659957886e-01 5.175819993019104004e-02 1.695695966482162476e-01 -4.189385771751403809e-01 -6.246533244848251343e-02 -2.668675482273101807e-01 2.418376654386520386e-01 -1.746712327003479004e-01 -9.673291817307472229e-03
-3.912571668624877930e-01 -3.508010506629943848e-01 2.663814425468444824e-01 -9.284200519323348999e-02 -2.167775295674800873e-02 1.050554066896438599e-01 1.547294259071350098e-01 1.042275279760360718e-01 3.542347550392150879e-01 -7.799881696701049805e-02 -2.164255678653717041e-01 -4.377854615449905396e-02 -4.327881149947643280e-03 5.971595272421836853e-02 1.614866405725479126e-01 7.028775662183761597e-02 -8.724139072000980377e-03 1.811945840017870069e-04 -4.180441796779632568e-02 1.404794454574584961e-01 2.604061365127563477e-02 -2.698175907135009766e-01 3.142666816711425781e-01 4.558515176177024841e-02 4.395077750086784363e-02 1.591976583003997803e-01 -2.843069732189178467e-01 -3.196740290150046349e-03 -1.347824931144714355e-01 -1.664462983608245850e-01 1.806610971689224243e-01 2.315391600131988525e-02
-1.225397661328315735e-01 -9.265401959419250488e-02 2.563414275646209717e-01 -4.985769838094711304e-02 1.817792952060699463e-01 -1.030836924910545349e-01 -4.088510274887084961e-01 1.181780844926834106e-01 5.029602441936731339e-03 3.901785612106323242e-02 2.010114789009094238e-01 1.766665875911712646e-01 1.856765747070312500e-01 -1.504486240446567535e-02 1.244697123765945435e-01 1.364297568798065186e-01 1.091316565871238708e-01 2.813760638236999512e-01 2.173234224319458008e-01 1.690005362033843994e-01 7.259890437126159668e-02 -5.193407181650400162e-03 -7.099028676748275757e-02 4.010250270366668701e-01 1.068182215094566345e-01 -3.105598315596580505e-02 3.997232764959335327e-02 -1.764192581176757812e-01 -7.489182800054550171e-02 -1.521487832069396973e-01 2.466604560613632202e-01 -2.621228992938995361e-01
-1.145823895931243896e-01 -2.244749665260314941e-01 1.168726310133934021e-01 -1.159375254064798355e-02 8.449900895357131958e-02 -4.129610583186149597e-02 -2.528655230998992920e-01 2.050736248493194580e-01 6.071735173463821411e-02 -3.005246259272098541e-02 -1.087663769721984863e-01 2.846188545227050781e-01 3.090799748897552490e-01 1.113370805978775024e-01 6.232116743922233582e-02 2.704028040170669556e-02 1.346402764320373535e-01 6.109140813350677490e-02 -5.828341934829950333e-03 2.423140853643417358e-01 2.472608089447021484e-01 2.747020423412322998e-01 2.885386347770690918e-01 3.175751268863677979e-01 9.510945528745651245e-02 6.354499608278274536e-02 2.938301265239715576e-01 -5.398846790194511414e-02 -1.186058446764945984e-01 -1.506000459194183350e-01 8.421158790588378906e-02 2.244669497013092041e-01
-2.760750353336334229e-01 -3.145361319184303284e-02 1.948197931051254272e-02 -1.239719167351722717e-01 -2.748741023242473602e-02 2.596678733825683594e-01 -2.042845040559768677e-01 -2.394407838582992554e-01 5.975203588604927063e-02 -6.072418391704559326e-02 -7.209502905607223511e-02 3.753356337547302246e-01 -9.168206714093685150e-03 8.051902055740356445e-03 4.888041689991950989e-02 4.968810826539993286e-03 1.289539784193038940e-01 1.416786462068557739e-01 -2.360906302928924561e-01 6.375464797019958496e-02 2.702538073062896729e-01 -2.229809388518333435e-02 -1.332237720489501953e-01 2.091717272996902466e-01 2.249264344573020935e-02 5.869234725832939148e-02 -3.425876200199127197e-01 -2.736835181713104248e-01 -3.019494116306304932e-01 -7.913462817668914795e-02 4.959992691874504089e-02 2.371621429920196533e-01
2.218761853873729706e-02 -3.589428663253784180e-01 1.477976888418197632e-01 1.281048804521560669e-01 -8.249501883983612061e-02 4.024323821067810059e-02 -3.237711489200592041e-01 1.627261787652969360e-01 -5.325463786721229553e-02 8.509984239935874939e-03 3.637296706438064575e-02 2.428423464298248291e-01 1.606085300445556641e-01 2.992344200611114502e-01 -1.782449707388877869e-02 -6.962605565786361694e-02 1.113299280405044556e-01 4.877225030213594437e-03 -2.731348387897014618e-02 1.899987459182739258e-01 2.454326897859573364e-01 2.653449773788452148e-01 1.350158154964447021e-01 4.196605980396270752e-01 4.363548383116722107e-02 2.222741097211837769e-01 1.305145025253295898e-01 -2.837465703487396240e-02 -1.549647450447082520e-01 3.750008298084139824e-03 5.180678144097328186e-02 1.971302926540374756e-01
-1.894954591989517212e-01 1.517911553382873535e-01 -4.842797759920358658e-03 -2.862313687801361084e-01 -6.865596026182174683e-02 4.018810763955116272e-02 4.374539852142333984e-02 1.082548499107360840e-01 2.668184600770473480e-02 -2.744476199150085449e-01 -2.083651274442672729e-01 2.888012230396270752e-01 3.283758461475372314e-01 -1.920800507068634033e-01 5.436128750443458557e-02 -3.784182667732238770e-02 -1.297751963138580322e-01 -1.690014153718948364e-01 8.522614091634750366e-02 1.170520186424255371e-01 3.124227821826934814e-01 -3.206847235560417175e-02 1.851958781480789185e-01 1.774684488773345947e-01 7.437565922737121582e-02 3.453515768051147461e-01 -3.158250451087951660e-01 -1.229557693004608154e-01 -4.773775488138198853e-02 -2.691966481506824493e-02 2.511556632816791534e-02 1.143474951386451721e-01
-9.581495076417922974e-02 -1.782767623662948608e-01 2.278827577829360962e-01 -9.824582189321517944e-02 2.556327581405639648e-01 -3.047281317412853241e-02 -2.143964916467666626e-01 -1.912215054035186768e-01 1.563311964273452759e-01 -2.587249875068664551e-01 -8.499898016452789307e-02 9.588875621557235718e-02 8.924794197082519531e-02 2.069520801305770874e-01 -3.504411503672599792e-02 2.169031798839569092e-01 -2.974373698234558105e-01 -1.291530579328536987e-01 -6.239606067538261414e-02 4.312858879566192627e-01 7.928878813982009888e-02 9.847251325845718384e-02 -3.198741003870964050e-03 -2.032603695988655090e-02 3.386403620243072510e-01 2.068286985158920288e-01 -1.521587818861007690e-01 1.082440093159675598e-01 -9.021563082933425903e-02 -6.241950020194053650e-02 -1.282705217599868774e-01 9.751293808221817017e-02
-2.333888113498687744e-01 4.810958728194236755e-02 1.821399182081222534e-01 -2.920534312725067139e-01 -4.947126284241676331e-02 -4.403680935502052307e-02 -7.468114607036113739e-03 -7.454860955476760864e-02 1.909734457731246948e-01 1.556263715028762817e-01 -6.986141949892044067e-02 1.294273585081100464e-01 -3.674899414181709290e-02 7.399726659059524536e-02 5.576368048787117004e-02 -3.626964986324310303e-02 9.999009221792221069e-02 3.098491430282592773e-01 1.004132553935050964e-01 2.823991179466247559e-01 3.001251816749572754e-01 2.645267844200134277e-01 1.053626164793968201e-01 2.747954130172729492e-01 3.669697791337966919e-02 2.555146813392639160e-01 1.225740537047386169e-01 8.959070779383182526e-03 6.664881110191345215e-02 3.547483980655670166e-01 -2.389316856861114502e-01 -9.775236994028091431e-02
-8.151216804981231689e-02 -1.295784860849380493e-01 3.777438998222351074e-01 -2.460926771163940430e-01 -1.433117198757827282e-03 -1.480254679918289185e-01 -9.829414635896682739e-02 2.308816760778427124e-01 2.182234227657318115e-01 -3.462391346693038940e-02 1.523065865039825439e-01 1.701482236385345459e-01 2.335605472326278687e-01 -1.126538738608360291e-01 -1.748307943344116211e-01 1.160551756620407104e-01 1.575279086828231812e-01 1.811289787292480469e-01 -1.733487993478775024e-01 9.217520058155059814e-02 1.174365058541297913e-01 -2.671332359313964844e-01 1.365682035684585571e-01 1.459259837865829468e-01 3.324670493602752686e-01 8.329167217016220093e-02 -2.848199307918548584e-01 -1.295257955789566040e-01 4.861503094434738159e-02 -1.775476932525634766e-01 -3.078373707830905914e-02 6.867609173059463501e-02
-7.945156842470169067e-02 -1.758486330509185791e-01 -2.689478732645511627e-02 -2.366943210363388062e-01 7.618046551942825317e-02 -1.194275990128517151e-01 -1.940091401338577271e-01 2.701124846935272217e-01 4.577666148543357849e-02 -4.298930987715721130e-02 -1.693706810474395752e-01 -1.008986905217170715e-01 -9.382256306707859039e-03 3.492394462227821350e-02 2.960386276245117188e-01 2.254856824874877930e-01 -5.201459303498268127e-02 -2.458194829523563385e-02 -1.202727258205413818e-01 9.478155523538589478e-02 3.437324464321136475e-01 -9.816172719001770020e-02 -2.615844011306762695e-01 2.712339460849761963e-01 5.986862257122993469e-02 1.811126172542572021e-01 -1.489356607198715210e-01 -3.123355507850646973e-01 1.875306516885757446e-01 2.114096730947494507e-01 -9.762781858444213867e-02 2.251542508602142334e-01
-2.522966861724853516e-01 -4.050933420658111572e-01 6.995961815118789673e-02 -2.139338105916976929e-01 5.597328767180442810e-02 3.706450387835502625e-02 -1.149605363607406616e-01 1.602331548929214478e-01 5.845690518617630005e-02 1.541342288255691528e-01 4.521341621875762939e-02 7.809430360794067383e-02 -5.194790661334991455e-02 7.326032221317291260e-02 -3.087028861045837402e-02 1.600764840841293335e-01 -3.414018750190734863e-01 -3.004078939557075500e-02 -7.427455484867095947e-02 5.933289229869842529e-02 3.532722890377044678e-01 3.867861926555633545e-01 -2.538186609745025635e-01 9.729223698377609253e-02 7.566795498132705688e-02 2.697111368179321289e-01 -4.096614662557840347e-03 -4.782430455088615417e-02 -1.286800950765609741e-01 -1.659856289625167847e-01 -9.247950464487075806e-02 5.922545678913593292e-04
-1.606721282005310059e-01 -5.196652188897132874e-02 2.521226108074188232e-01 1.560534723103046417e-02 -2.140215933322906494e-01 8.587442338466644287e-03 -5.110171437263488770e-02 -2.135439962148666382e-02 2.466277331113815308e-01 -3.095861971378326416e-01 1.217338815331459045e-01 8.289226144552230835e-02 -4.854799434542655945e-02 2.948864996433258057e-01 3.255448639392852783e-01 2.929099798202514648e-01 -1.282020658254623413e-01 7.448340207338333130e-02 4.916746169328689575e-02 1.962395906448364258e-01 7.829537242650985718e-02 -4.807579144835472107e-02 -2.883224189281463623e-01 2.154732048511505127e-01 6.244576722383499146e-02 9.865882992744445801e-02 -4.246223345398902893e-02 -1.573405563831329346e-01 -2.198365330696105957e-01 1.447037011384963989e-01 2.223884314298629761e-01 -1.986239701509475708e-01
-3.595642447471618652e-01 2.435314804315567017e-01 -2.455281093716621399e-02 -1.216022064909338951e-03 1.425552219152450562e-01 -3.984604775905609131e-02 -2.402195185422897339e-01 9.984169900417327881e-02 3.095723986625671387e-01 -6.674766540527343750e-03 -1.813592314720153809e-01 -2.242053300142288208e-01 5.925160646438598633e-02 6.525958329439163208e-02 3.232205659151077271e-02 -1.902155578136444092e-01 5.408235266804695129e-02 1.548178493976593018e-01 1.783354580402374268e-02 3.396846652030944824e-01 1.100891456007957458e-01 1.055833846330642700e-01 -3.384954482316970825e-02 3.455420732498168945e-01 2.256348580121994019e-01 8.454672992229461670e-02 1.299418061971664429e-01 -4.790339246392250061e-02 -3.087183833122253418e-01 1.164870485663414001e-01 9.509729593992233276e-02 1.249582469463348389e-01
-1.600931584835052490e-01 7.201953232288360596e-02 6.263671815395355225e-02 -4.134457409381866455e-01 1.581837236881256104e-01 1.344972997903823853e-01 -1.011140346527099609e-01 -1.012143567204475403e-01 3.393191099166870117e-01 1.392357796430587769e-01 -2.747538387775421143e-01 1.135893072932958603e-02 -1.874448657035827637e-01 5.366866290569305420e-02 7.840645313262939453e-02 4.040452092885971069e-02 2.475529015064239502e-01 3.790375962853431702e-02 2.456600666046142578e-01 3.148809969425201416e-01 1.147785112261772156e-01 1.796559393405914307e-01 1.615885347127914429e-01 1.639582067728042603e-01 2.119640819728374481e-02 1.735557168722152710e-01 -2.496273070573806763e-01 -4.692485928535461426e-02 -1.092722415924072266e-01 4.627690464258193970e-02 2.108294516801834106e-01 -2.290881238877773285e-02
1.424776390194892883e-02 -2.225886136293411255e-01 1.906911283731460571e-01 -2.140165865421295166e-01 2.069539725780487061e-01 3.085413761436939240e-02 -3.009272813796997070e-01 2.525698207318782806e-02 2.812995016574859619e-01 -2.155530899763107300e-01 -1.897330433130264282e-01 1.512404438108205795e-02 5.345908179879188538e-02 7.185721397399902344e-02 1.522672921419143677e-01 1.939550228416919708e-02 -1.361148953437805176e-01 1.111972481012344360e-01 2.655129432678222656e-01 1.391441226005554199e-01 1.582589000463485718e-01 -2.046493738889694214e-01 7.071837782859802246e-02 1.156580671668052673e-01 5.172690749168395996e-02 2.383682280778884888e-01 -2.563157081604003906e-01 2.381074726581573486e-01 -1.513070464134216309e-01 -1.292494088411331177e-01 3.076556324958801270e-01 -1.323283761739730835e-01
-5.493232049047946930e-03 -2.110719084739685059e-01 1.904711872339248657e-01 -2.832125127315521240e-01 7.960524410009384155e-02 3.205919861793518066e-01 -1.066988781094551086e-01 2.420727759599685669e-01 1.407312229275703430e-02 -9.954220056533813477e-02 -4.637692496180534363e-02 1.413305103778839111e-01 4.888994693756103516e-01 9.032315015792846680e-02 5.840783566236495972e-02 -2.265247702598571777e-02 1.422384381294250488e-01 -2.448516152799129486e-02 5.371455103158950806e-02 1.365126818418502808e-01 1.165782883763313293e-01 -3.910836875438690186e-01 7.760784775018692017e-02 1.958999931812286377e-01 7.568101584911346436e-02 2.400842159986495972e-01 -1.517224311828613281e-02 -1.202605143189430237e-01 -1.694068312644958496e-01 -4.699864238500595093e-02 1.182534024119377136e-01 -1.584671624004840851e-02
-3.750286996364593506e-01 -2.687148004770278931e-02 7.153128832578659058e-02 -2.772583365440368652e-01 9.542182087898254395e-02 8.806208521127700806e-02 -2.995485365390777588e-01 2.389736622571945190e-01 2.278144061565399170e-01 -1.016179174184799194e-01 -4.892860725522041321e-02 -1.271258294582366943e-01 9.186139702796936035e-02 -4.954906925559043884e-02 8.807042986154556274e-02 3.149186074733734131e-01 -8.452842384576797485e-02 8.564756810665130615e-02 8.717466145753860474e-02 2.467004656791687012e-01 -1.774739325046539307e-01 -1.424150466918945312e-01 -3.592248260974884033e-02 3.142971992492675781e-01 -4.053615964949131012e-03 1.377384513616561890e-01 -2.431764900684356689e-01 8.568237721920013428e-02 -5.986911058425903320e-02 -1.298909783363342285e-01 -1.550616174936294556e-01 -2.226707190275192261e-01
-3.313165605068206787e-01 2.311355173587799072e-01 1.231915876269340515e-02 -1.670039594173431396e-01 -1.566945761442184448e-01 2.587464824318885803e-02 -3.688958585262298584e-01 -8.509740978479385376e-02 -3.271640464663505554e-02 -9.246733039617538452e-02 -1.003077104687690735e-01 3.277038633823394775e-01 4.803571477532386780e-02 6.863790750503540039e-02 1.328911185264587402e-01 -6.668056547641754150e-02 -8.082036674022674561e-02 1.592629104852676392e-01 1.628538817167282104e-01 2.255719602108001709e-01 2.928613126277923584e-01 1.818506233394145966e-02 1.757028102874755859e-01 4.085663557052612305e-01 -1.895679235458374023e-01 -9.376515448093414307e-02 -1.227650344371795654e-01 -9.503228962421417236e-02 -8.680135011672973633e-02 -7.230720669031143188e-02 -1.439008768647909164e-02 -9.497889876365661621e-02
-3.443335294723510742e-01 -1.836275011301040649e-01 1.094521582126617432e-01 -1.077452749013900757e-01 -1.862354576587677002e-01 -3.652120009064674377e-02 -3.817382752895355225e-01 -1.244510933756828308e-01 1.277598887681961060e-01 -1.100190058350563049e-01 1.695924252271652222e-02 1.561236679553985596e-01 7.995482534170150757e-02 1.811524331569671631e-01 1.138901896774768829e-02 3.461238741874694824e-01 -1.314285397529602051e-01 1.786739826202392578e-01 1.362504810094833374e-01 6.853169202804565430e-02 -5.294170230627059937e-03 -2.906537950038909912e-01 -8.616734296083450317e-02 3.336802124977111816e-01 1.123560220003128052e-01 1.603758782148361206e-01 -7.601572573184967041e-02 2.300607711076736450e-01 8.811927586793899536e-02 -7.363751530647277832e-02 -3.366513177752494812e-02 -1.660193800926208496e-01
-1.615812629461288452e-01 -3.276984393596649170e-01 3.897041380405426025e-01 -3.442842140793800354e-02 1.708440333604812622e-01 -2.135784476995468140e-01 3.991354256868362427e-02 2.850717306137084961e-01 1.666325032711029053e-01 6.381724029779434204e-02 -1.115128472447395325e-01 -2.297430485486984253e-02 -1.470974683761596680e-01 2.327004075050354004e-01 1.653149276971817017e-01 -2.978673391044139862e-02 -2.255777120590209961e-01 1.021426245570182800e-01 6.305276602506637573e-02 2.650064826011657715e-01 2.723054587841033936e-01 -2.242844551801681519e-01 3.489669784903526306e-02 1.215194687247276306e-01 4.897269606590270996e-02 2.167779505252838135e-01 -7.982870936393737793e-02 1.970498859882354736e-01 -5.616760626435279846e-02 -2.624935097992420197e-02 1.118687018752098083e-01 -1.416724026203155518e-01
-5.446933209896087646e-02 -1.583975702524185181e-01 -2.292877249419689178e-02 -1.587676107883453369e-01 -1.213831081986427307e-01 5.115948617458343506e-02 -4.809189215302467346e-02 2.940272390842437744e-01 4.413446411490440369e-02 -1.755829900503158569e-02 -5.900557152926921844e-03 1.470512598752975464e-01 1.923770904541015625e-01 2.603998184204101562e-01 2.536110579967498779e-01 3.758510053157806396e-01 5.304415524005889893e-02 3.426830768585205078e-01 3.380784988403320312e-01 1.150850728154182434e-01 2.978192269802093506e-01 -4.002526029944419861e-02 1.291815787553787231e-01 9.077531844377517700e-02 1.494502127170562744e-01 -3.552669659256935120e-02 -2.909654974937438965e-01 -8.585727959871292114e-02 7.281190901994705200e-02 1.091345623135566711e-01 -3.537829965353012085e-02 -9.312800318002700806e-02
-3.153800368309020996e-01 -1.411299705505371094e-01 2.793194949626922607e-01 -2.180538922548294067e-01 1.868780553340911865e-01 7.661058008670806885e-02 -3.409942984580993652e-01 1.041210140101611614e-03 1.235423982143402100e-01 1.333867907524108887e-01 -3.106795847415924072e-01 1.225060075521469116e-01 -1.390705704689025879e-01 2.378668189048767090e-01 9.648948162794113159e-02 -5.191992595791816711e-02 -1.813775449991226196e-01 2.192988619208335876e-02 -5.250339163467288017e-04 2.962234616279602051e-02 2.999785244464874268e-01 1.864042505621910095e-02 8.815190941095352173e-02 4.260403662919998169e-02 1.217278614640235901e-01 -1.566242426633834839e-02 -2.994278073310852051e-01 1.635133177042007446e-01 -2.099350988864898682e-01 4.231205582618713379e-02 1.025722622871398926e-01 2.084490656852722168e-01
-1.761794537305831909e-01 1.387648880481719971e-01 9.950079023838043213e-03 -2.998419702053070068e-01 -5.105899274349212646e-02 -5.477059260010719299e-02 -2.379179298877716064e-01 -5.677331984043121338e-02 1.131728515028953552e-01 4.013314843177795410e-02 -9.839803725481033325e-02 2.743785455822944641e-02 -1.458443999290466309e-01 5.793082714080810547e-02 6.627479940652847290e-02 2.540455386042594910e-02 3.579496964812278748e-02 7.796809822320938110e-02 1.627784371376037598e-01 3.089045286178588867e-01 2.571083307266235352e-01 3.688552975654602051e-01 2.243748605251312256e-01 4.923695325851440430e-01 9.124645590782165527e-02 2.261474877595901489e-01 1.192109584808349609e-01 5.628325790166854858e-02 -1.968764141201972961e-02 1.275584697723388672e-01 -1.087401136755943298e-01 -1.010307371616363525e-01
-3.327197730541229248e-01 1.948814839124679565e-01 2.956959605216979980e-01 -3.443169593811035156e-01 -1.515130251646041870e-01 1.007381081581115723e-01 -1.343775987625122070e-01 2.331485450267791748e-01 9.245747327804565430e-02 1.027612984180450439e-01 5.522270873188972473e-02 2.216930091381072998e-01 -1.966983824968338013e-02 1.344586759805679321e-01 7.411403208971023560e-02 2.770445942878723145e-01 -3.527959808707237244e-02 7.037238776683807373e-02 1.507233381271362305e-01 4.169737920165061951e-02 2.238433063030242920e-01 2.313105911016464233e-01 7.818639278411865234e-02 1.103512421250343323e-01 2.195211350917816162e-01 1.140076071023941040e-01 -8.615992963314056396e-02 2.237795889377593994e-01 9.987868368625640869e-02 2.898809313774108887e-01 4.558422788977622986e-02 -2.153016440570354462e-02
-9.261101484298706055e-02 -2.101879417896270752e-01 1.083705946803092957e-01 -9.904348850250244141e-02 -1.572944037616252899e-02 -1.398269385099411011e-01 -3.036468327045440674e-01 -3.417621599510312080e-03 2.417463213205337524e-01 -1.697424501180648804e-01 4.278682172298431396e-02 7.329978793859481812e-02 -1.246710792183876038e-01 3.334947526454925537e-01 2.132454961538314819e-01 1.634371429681777954e-01 2.537065446376800537e-01 5.604378879070281982e-03 -2.564611844718456268e-02 -1.665801107883453369e-01 2.587090730667114258e-01 2.221658378839492798e-01 -2.575174160301685333e-02 3.097018003463745117e-01 2.252743691205978394e-01 1.134434416890144348e-01 -2.465961277484893799e-01 -2.695405185222625732e-01 -9.248212911188602448e-03 5.901490896940231323e-02 1.114631146192550659e-01 3.912086412310600281e-02
-1.185606345534324646e-01 -2.887561917304992676e-01 3.110508434474468231e-02 -6.883041560649871826e-02 -1.182462275028228760e-02 -7.066087331622838974e-03 2.955774031579494476e-02 2.265151292085647583e-01 3.547815978527069092e-01 7.937699556350708008e-02 -1.149874180555343628e-01 9.282962232828140259e-02 1.829335391521453857e-01 1.213506907224655151e-01 2.072770893573760986e-01 2.775748074054718018e-01 1.754349768161773682e-01 1.973408609628677368e-01 2.230646014213562012e-01 -1.011672541499137878e-01 8.037456311285495758e-03 -4.249779507517814636e-02 8.071514964103698730e-02 3.760244846343994141e-01 2.893984615802764893e-01 -7.566081732511520386e-02 -2.386301606893539429e-01 -1.539828181266784668e-01 -1.848909109830856323e-01 1.074490323662757874e-01 -3.005473688244819641e-02 -1.612928360700607300e-01
-2.520250678062438965e-01 1.586357317864894867e-02 2.268660254776477814e-02 -2.690951526165008545e-01 -7.118246704339981079e-02 -1.637286990880966187e-01 -1.567752361297607422e-01 -1.089797094464302063e-01 3.821960091590881348e-01 -5.612993612885475159e-02 9.480100125074386597e-02 9.793298691511154175e-02 1.568730324506759644e-01 -1.377226132899522781e-02 -1.045847460627555847e-01 3.720015585422515869e-01 1.120156571269035339e-01 4.004894942045211792e-02 1.264498531818389893e-01 4.321247041225433350e-01 3.102511167526245117e-01 -3.166619315743446350e-02 -3.470575204119086266e-03 -8.984461426734924316e-02 -7.344356924295425415e-02 2.151381075382232666e-01 -2.173006348311901093e-02 -9.595308452844619751e-02 5.322397127747535706e-02 1.882784217596054077e-01 -1.420469284057617188e-01 -1.049742549657821655e-01
-5.888023227453231812e-02 -2.103520333766937256e-01 -6.466098129749298096e-02 -4.332987591624259949e-02 1.059354916214942932e-01 1.667367614572867751e-04 -2.913007438182830811e-01 2.493698894977569580e-01 1.418765634298324585e-01 -9.983084350824356079e-02 1.050499547272920609e-02 -4.805636778473854065e-02 5.287706851959228516e-02 3.587823361158370972e-02 -2.083068192005157471e-01 1.725173592567443848e-01 -2.696407586336135864e-02 4.620226472616195679e-02 6.251580268144607544e-02 1.975449472665786743e-01 1.379511803388595581e-01 -2.995452880859375000e-01 -1.387657672166824341e-01 2.127212733030319214e-01 5.589582398533821106e-02 4.436783492565155029e-01 -2.010684609413146973e-01 -2.743434309959411621e-01 -1.681213676929473877e-01 2.480098456144332886e-01 -1.908144801855087280e-01 -1.315328627824783325e-01
-3.452132642269134521e-01 -1.626121401786804199e-01 3.415180146694183350e-01 -2.100228965282440186e-01 1.038705259561538696e-01 -2.586806192994117737e-02 1.524083018302917480e-01 1.488258689641952515e-01 1.061639934778213501e-01 -2.189379781484603882e-01 -1.573826670646667480e-01 -8.615701645612716675e-02 -1.798767596483230591e-01 1.206213384866714478e-01 -5.657601729035377502e-02 1.103504747152328491e-01 4.715909436345100403e-02 1.844651401042938232e-01 6.365724653005599976e-02 2.403021454811096191e-01 -7.706998288631439209e-02 -2.868975996971130371e-01 2.097934335470199585e-01 2.934001088142395020e-01 1.387574225664138794e-01 3.506035730242729187e-02 -2.708641290664672852e-01 -3.138266131281852722e-02 -1.909235864877700806e-01 1.159323826432228088e-01 1.152701899409294128e-01 9.335394203662872314e-02
-4.366064071655273438e-01 -2.651139795780181885e-01 4.443882405757904053e-02 1.155765354633331299e-01 7.293822616338729858e-02 -1.040484383702278137e-01 -1.389553695917129517e-01 1.608875244855880737e-01 1.292594820261001587e-01 -1.021182388067245483e-01 -6.772746890783309937e-02 -1.292569935321807861e-02 -7.656624913215637207e-02 1.970309019088745117e-01 2.006706595420837402e-01 3.928194642066955566e-01 -2.639924287796020508e-01 -8.848248422145843506e-02 -3.753855451941490173e-02 3.136356472969055176e-01 3.803339600563049316e-02 -8.125461637973785400e-02 1.394780278205871582e-01 1.516313105821609497e-01 2.911509275436401367e-01 1.120782271027565002e-01 -6.244903057813644409e-02 2.444681711494922638e-02 -1.855280399322509766e-01 1.308411266654729843e-02 -9.362760931253433228e-02 1.352374553680419922e-01
-3.467794358730316162e-01 -1.368431150913238525e-01 1.389958802610635757e-02 -1.193037331104278564e-01 -1.402835994958877563e-01 6.201006844639778137e-02 -1.869046501815319061e-02 -1.490711420774459839e-01 6.790008395910263062e-03 1.957978010177612305e-01 -7.169928401708602905e-02 3.039975464344024658e-01 8.757431805133819580e-02 -5.171376094222068787e-02 2.467962354421615601e-01 5.074250325560569763e-02 -8.548504859209060669e-02 3.626706823706626892e-02 3.735243976116180420e-01 3.995433151721954346e-01 1.542624384164810181e-01 3.674568831920623779e-01 7.264700252562761307e-03 2.718968689441680908e-01 1.726451888680458069e-02 -1.195231545716524124e-02 -4.218728467822074890e-02 -2.063491195440292358e-01 2.705610916018486023e-02 5.467567220330238342e-02 7.180331274867057800e-03 -3.969638794660568237e-02
-1.003463715314865112e-01 -1.843980103731155396e-01 1.255766749382019043e-01 -1.387729942798614502e-01 -3.152672648429870605e-01 -2.639761567115783691e-01 -8.889301680028438568e-03 5.028866231441497803e-02 1.289633959531784058e-01 -4.421352967619895935e-02 1.750609427690505981e-01 3.259435668587684631e-02 3.196517825126647949e-01 8.585035055875778198e-02 3.156826794147491455e-01 2.697789669036865234e-01 5.210154131054878235e-02 1.206808984279632568e-01 1.126450002193450928e-01 1.693609952926635742e-01 2.822042703628540039e-01 -2.005656510591506958e-01 4.493147507309913635e-02 2.547193765640258789e-01 7.356431335210800171e-02 3.253880888223648071e-02 -3.773731291294097900e-01 -9.700369834899902344e-02 -4.528566729277372360e-03 1.147581413388252258e-01 5.855350289493799210e-03 2.213560510426759720e-03
-3.546724319458007812e-01 -8.860152959823608398e-02 1.030957177281379700e-01 -3.053098022937774658e-01 -1.032363772392272949e-01 1.249425485730171204e-01 1.542278677225112915e-01 -3.112771734595298767e-02 2.368627488613128662e-01 -2.502401173114776611e-01 1.654615402221679688e-01 1.796907335519790649e-01 8.225898444652557373e-02 -2.046699449419975281e-02 -2.467993646860122681e-03 1.275003701448440552e-01 -2.590416930615901947e-02 -4.417125135660171509e-03 -3.000179529190063477e-01 1.707603782415390015e-01 8.868482708930969238e-02 -8.307827264070510864e-02 -1.537767052650451660e-01 2.072976082563400269e-01 -1.301591247320175171e-01 2.245549410581588745e-01 -2.185740619897842407e-01 -4.840439930558204651e-02 -4.259712100028991699e-01 -3.880789130926132202e-02 1.512185577303171158e-02 8.795309066772460938e-02
-1.377897858619689941e-01 1.057196557521820068e-01 8.511554333381354809e-04 -2.081251889467239380e-01 -1.016565784811973572e-01 2.684565819799900055e-02 -1.586825251579284668e-01 -3.110644035041332245e-02 3.978610634803771973e-01 -4.306794404983520508e-01 -4.108661785721778870e-02 2.272820919752120972e-01 6.515622884035110474e-02 9.913703799247741699e-02 1.269094944000244141e-01 -2.324552685022354126e-01 -3.366415798664093018e-01 7.254519313573837280e-02 1.173500716686248779e-01 2.940119206905364990e-01 7.812464982271194458e-02 -2.997550182044506073e-02 1.467405408620834351e-01 8.571795374155044556e-02 -4.643553122878074646e-02 1.788976788520812988e-01 -2.791490554809570312e-01 1.079083830118179321e-01 8.875656127929687500e-02 -2.402644837275147438e-03 -8.589612692594528198e-02 1.195918768644332886e-01
-4.094210565090179443e-01 -8.447001129388809204e-02 1.067539528012275696e-01 -1.427396684885025024e-01 1.400058120489120483e-01 -1.329673975706100464e-01 -2.505573928356170654e-01 -1.560115218162536621e-01 2.532159537076950073e-02 3.425046429038047791e-02 1.538343448191881180e-02 -2.196437269449234009e-01 -9.632831811904907227e-02 -9.018088877201080322e-02 -2.068177424371242523e-02 1.174386516213417053e-01 -1.455753594636917114e-01 3.669278323650360107e-02 1.251460015773773193e-01 2.464089542627334595e-02 1.862786859273910522e-01 -3.037069141864776611e-01 6.899552047252655029e-02 4.151504635810852051e-01 1.690417975187301636e-01 3.595511913299560547e-01 -1.652908623218536377e-01 -1.790566891431808472e-01 1.225929260253906250e-01 2.867551147937774658e-02 1.015900820493698120e-01 2.967582456767559052e-02
-1.971975862979888916e-01 3.525133803486824036e-02 3.677638620138168335e-02 -2.650470733642578125e-01 5.492650344967842102e-02 2.252400964498519897e-01 -1.629400998353958130e-01 1.166314780712127686e-01 3.561667203903198242e-01 2.816089391708374023e-01 -1.777814924716949463e-01 4.505655914545059204e-02 -1.904569119215011597e-01 1.333136856555938721e-01 6.095530837774276733e-02 -1.823130697011947632e-01 -1.006375104188919067e-01 4.493050649762153625e-02 -9.036190807819366455e-02 2.297952920198440552e-01 3.277083337306976318e-01 9.950318932533264160e-02 -1.184670701622962952e-01 3.885366022586822510e-01 4.553635045886039734e-02 2.163991481065750122e-01 -1.022008061408996582e-01 -1.377523094415664673e-01 1.158297061920166016e-01 1.173472106456756592e-01 -3.504380118101835251e-03 -5.140326917171478271e-02
-3.888464868068695068e-01 3.090821951627731323e-02 1.992364078760147095e-01 -1.617691218852996826e-01 1.001926660537719727e-01 -1.431138217449188232e-01 -4.497377946972846985e-02 -1.215617135167121887e-01 1.934415549039840698e-01 -5.214537680149078369e-02 1.440027952194213867e-01 4.464510083198547363e-02 -1.249178722500801086e-01 2.068775743246078491e-01 -2.013833634555339813e-02 1.290967762470245361e-01 -3.424031436443328857e-01 -6.817572563886642456e-02 -8.529476076364517212e-02 6.142421066761016846e-02 1.402290612459182739e-01 -6.004563998430967331e-03 1.328766811639070511e-02 3.789852857589721680e-01 -3.730198740959167480e-02 2.761190533638000488e-01 -3.608530461788177490e-01 -1.005504205822944641e-01 7.968957722187042236e-02 -5.892739072442054749e-02 9.278051555156707764e-02 -2.519591748714447021e-01
-1.549291014671325684e-01 -2.754165232181549072e-01 -5.950856581330299377e-02 -3.482515811920166016e-01 4.848390072584152222e-02 -1.611515581607818604e-01 -2.740466594696044922e-01 1.109331399202346802e-01 4.645034670829772949e-01 -1.407654881477355957e-01 6.996533274650573730e-02 6.178714334964752197e-02 -1.646918952465057373e-01 2.022321149706840515e-02 6.032659672200679779e-03 1.932831555604934692e-01 -9.072765707969665527e-02 8.380695432424545288e-02 1.687014400959014893e-01 1.208670362830162048e-01 1.771513223648071289e-01 -1.820059027522802353e-03 3.765102103352546692e-02 -8.179893344640731812e-02 5.611735582351684570e-02 2.386397719383239746e-01 1.234546154737472534e-01 -1.101761907339096069e-01 1.266139596700668335e-01 3.321723639965057373e-01 1.822729408740997314e-01 7.406778633594512939e-02
-1.935439109802246094e-01 -1.905327141284942627e-01 6.165372207760810852e-02 1.280939131975173950e-01 -1.395734995603561401e-01 -1.118440032005310059e-01 -1.629787534475326538e-01 3.243182301521301270e-01 -8.019027858972549438e-02 -2.899651527404785156e-01 -2.223685532808303833e-01 1.981331557035446167e-01 4.988147690892219543e-02 -5.680572986602783203e-02 7.603748142719268799e-02 -6.696228682994842529e-02 -8.044160157442092896e-02 1.320974081754684448e-01 -2.737691393122076988e-03 3.509769141674041748e-01 8.324729651212692261e-02 2.552643045783042908e-02 -1.347640603780746460e-01 4.038705527782440186e-01 1.934851109981536865e-01 -8.868160098791122437e-02 -2.321283519268035889e-01 3.287624195218086243e-02 -2.985497415065765381e-01 2.011371590197086334e-02 1.315101236104965210e-01 -6.352311372756958008e-02
-3.467579185962677002e-01 -4.609427601099014282e-02 2.479512393474578857e-01 -1.662742942571640015e-01 -1.261881785467267036e-03 2.784137055277824402e-02 5.027920752763748169e-02 2.733546197414398193e-01 2.560880184173583984e-01 -1.717112809419631958e-01 -2.398789301514625549e-02 1.608988493680953979e-01 1.928590238094329834e-01 1.914564818143844604e-01 -1.581328958272933960e-01 3.604144752025604248e-01 8.578338474035263062e-02 1.288242787122726440e-01 1.754354313015937805e-02 2.990176528692245483e-02 2.999990582466125488e-01 -1.123155206441879272e-01 1.125443354249000549e-02 5.866344273090362549e-02 2.087499648332595825e-01 -2.300390750169754028e-01 -8.316961675882339478e-02 -1.946184486150741577e-01 -4.114554077386856079e-02 2.528353929519653320e-01 1.155906543135643005e-01 -9.267538040876388550e-02
-4.148061275482177734e-01 -2.261765748262405396e-01 7.411675155162811279e-02 -3.661227226257324219e-02 2.642925083637237549e-02 2.469960786402225494e-02 -1.392932981252670288e-01 -6.288101524114608765e-02 3.363773822784423828e-01 -2.188070267438888550e-01 -2.608543820679187775e-02 5.912174656987190247e-02 5.641075968742370605e-02 7.893806695938110352e-02 5.353748053312301636e-02 -1.980265602469444275e-03 -1.789466738700866699e-01 1.377320140600204468e-01 8.876369148492813110e-02 -2.723015844821929932e-02 1.721519976854324341e-01 -6.099253892898559570e-02 6.116441264748573303e-02 2.017847895622253418e-01 -5.770533531904220581e-02 2.690963149070739746e-01 -2.812563776969909668e-01 -8.452501147985458374e-02 3.492902219295501709e-01 3.741114214062690735e-02 1.365783363580703735e-01 -3.554143309593200684e-01
-3.349403738975524902e-01 1.039417758584022522e-01 6.129684299230575562e-02 -9.638127684593200684e-02 1.478666067123413086e-01 1.355041116476058960e-01 -2.504042088985443115e-01 2.373376935720443726e-01 2.314180880784988403e-01 -1.803042143583297729e-01 9.879008680582046509e-02 -1.876309961080551147e-01 1.956740617752075195e-01 1.451681852340698242e-01 7.401096075773239136e-02 1.369860172271728516e-01 -5.668950080871582031e-02 -5.369390174746513367e-02 1.695594005286693573e-02 2.741182744503021240e-01 1.820798264816403389e-03 -2.120290845632553101e-01 -8.760034292936325073e-02 5.077951550483703613e-01 -5.219789687544107437e-03 1.255552172660827637e-01 -1.658302843570709229e-01 1.174150556325912476e-01 -1.768004894256591797e-02 -3.910352010279893875e-03 -7.078537717461585999e-03 -2.015031576156616211e-01
-1.320348978042602539e-01 -1.849752366542816162e-01 1.910374164581298828e-01 -1.466956734657287598e-01 -1.297294050455093384e-01 1.082404777407646179e-01 -3.439191579818725586e-01 -2.593972384929656982e-01 1.296144574880599976e-01 -1.647401303052902222e-01 -2.503272262401878834e-04 1.863552182912826538e-01 -7.789190858602523804e-02 1.831521987915039062e-01 -1.445701271295547485e-01 4.738572537899017334e-01 3.521361947059631348e-02 2.122333198785781860e-01 2.202380895614624023e-01 4.020418226718902588e-02 3.478258848190307617e-02 -1.948424428701400757e-01 7.440590113401412964e-02 1.931454390287399292e-01 8.605708926916122437e-02 6.660440564155578613e-02 -2.679030597209930420e-01 9.259267151355743408e-02 5.797452852129936218e-02 -1.188265830278396606e-01 1.234530732035636902e-01 -9.578281641006469727e-02
-2.318294495344161987e-01 2.189788371324539185e-01 1.055912598967552185e-01 5.127086117863655090e-02 -6.086867302656173706e-02 -1.389786899089813232e-01 -2.443905919790267944e-01 2.172693014144897461e-01 -9.693398326635360718e-02 -2.680494189262390137e-01 -9.235688298940658569e-02 2.045798599720001221e-01 1.861241459846496582e-01 2.283148840069770813e-02 2.721884846687316895e-01 2.291302382946014404e-01 2.440793961286544800e-01 1.030943468213081360e-01 7.633343338966369629e-02 -7.728865742683410645e-02 1.250034272670745850e-01 5.561542510986328125e-02 1.964156888425350189e-02 4.994495511054992676e-01 -2.644390612840652466e-02 5.616838485002517700e-02 -2.172717452049255371e-01 -1.429174691438674927e-01 -8.417218923568725586e-02 -2.065313234925270081e-02 1.602631993591785431e-02 -1.771417111158370972e-01
-6.349472701549530029e-02 -2.207494974136352539e-01 2.691811025142669678e-01 -3.439198434352874756e-01 -8.087424933910369873e-02 -6.360268685966730118e-03 -8.368385583162307739e-02 1.003366932272911072e-01 -2.469110786914825439e-01 -1.809516549110412598e-01 -1.245142742991447449e-01 2.805433273315429688e-01 2.881413996219635010e-01 1.190765500068664551e-01 4.990844801068305969e-02 -7.708049844950437546e-03 1.624031513929367065e-01 2.950326772406697273e-03 1.012551262974739075e-01 1.069001033902168274e-01 -8.558735996484756470e-02 -2.458147108554840088e-01 -4.667910933494567871e-02 2.392491698265075684e-01 2.266723960638046265e-01 1.885030865669250488e-01 -8.502323925495147705e-02 -2.130519300699234009e-01 -2.067319005727767944e-01 1.491259634494781494e-01 2.256504297256469727e-01 1.204736828804016113e-01
-3.275811672210693359e-01 -2.285607010126113892e-01 1.460087150335311890e-01 -3.392510414123535156e-01 1.791702061891555786e-01 6.698171794414520264e-02 -2.135598063468933105e-01 -7.122558355331420898e-02 1.241099759936332703e-01 -1.950080245733261108e-01 2.771073020994663239e-03 -4.493680968880653381e-02 9.758375585079193115e-02 1.826134175062179565e-01 -1.445991992950439453e-01 9.766984730958938599e-02 -1.921625733375549316e-01 1.413134783506393433e-01 -3.311657533049583435e-02 -2.952257357537746429e-02 3.787395060062408447e-01 1.498833447694778442e-01 -8.010737597942352295e-02 1.008027978241443634e-02 1.356042325496673584e-01 1.687819361686706543e-01 1.589475423097610474e-01 -2.952871918678283691e-01 1.250073462724685669e-01 1.690473407506942749e-01 -1.361161470413208008e-01 1.861088573932647705e-01
-3.226557075977325439e-01 -4.019380807876586914e-01 4.376119673252105713e-01 2.484032958745956421e-01 1.267617195844650269e-01 4.067173227667808533e-02 -5.936937406659126282e-02 1.858258433640003204e-02 1.665007472038269043e-01 -1.399839967489242554e-01 7.971743494272232056e-02 -3.038996132090687752e-03 1.180714741349220276e-01 1.343103498220443726e-01 -2.391656301915645599e-02 -5.744070187211036682e-02 -8.123041689395904541e-02 1.686911284923553467e-01 1.244972720742225647e-01 -6.278043985366821289e-02 2.314437776803970337e-01 -9.527409821748733521e-02 1.064519435167312622e-01 1.337128430604934692e-01 2.501685917377471924e-01 1.503694057464599609e-01 -2.017468065023422241e-01 -5.407865345478057861e-02 -1.904921382665634155e-01 -4.754956811666488647e-02 1.735121458768844604e-01 1.617944091558456421e-01
1.228298395872116089e-01 -9.134073555469512939e-02 2.877284288406372070e-01 -1.057364493608474731e-01 -5.361633375287055969e-02 8.538585901260375977e-02 -1.501606255769729614e-01 -6.679420173168182373e-02 2.398538589477539062e-01 6.430819630622863770e-02 -4.844982922077178955e-02 1.746490001678466797e-01 -5.875497311353683472e-02 1.687741428613662720e-01 2.816726267337799072e-01 -1.132763251662254333e-01 -4.102281928062438965e-01 1.292315870523452759e-02 1.450697332620620728e-01 1.584663540124893188e-01 2.148662805557250977e-01 -8.604076504707336426e-02 5.150444805622100830e-02 2.698980271816253662e-01 -1.266261339187622070e-01 1.809498816728591919e-01 -3.440641760826110840e-01 1.006683558225631714e-01 -2.000033706426620483e-01 -1.718095690011978149e-01 1.840335875749588013e-01 -4.944942891597747803e-02
-2.358288317918777466e-01 1.388762705028057098e-02 2.602912485599517822e-01 3.247102349996566772e-02 1.009809747338294983e-01 1.843196004629135132e-01 -3.632539808750152588e-01 1.405532509088516235e-01 1.962023079395294189e-01 -2.462129592895507812e-01 1.057211756706237793e-01 9.538723528385162354e-02 1.654867955949157476e-04 1.375301480293273926e-01 -5.609243735671043396e-02 -4.071079939603805542e-02 2.879025414586067200e-03 1.638561785221099854e-01 1.121021574363112450e-03 3.920043706893920898e-01 -1.704837083816528320e-01 2.207787334918975830e-02 -3.099249005317687988e-01 3.493846058845520020e-01 -8.811970055103302002e-02 -1.442092191427946091e-02 -2.147292643785476685e-01 2.795088337734341621e-03 -1.599253900349140167e-02 2.300351411104202271e-01 2.158753760159015656e-02 -2.163208648562431335e-02
-3.650893867015838623e-01 -2.500797808170318604e-01 -1.696412861347198486e-01 -9.272316843271255493e-02 -1.567764133214950562e-01 6.634779274463653564e-02 -2.620118856430053711e-01 8.558598905801773071e-02 2.146373838186264038e-01 -1.511787921190261841e-01 2.189800441265106201e-01 5.051167216151952744e-03 -1.189248189330101013e-01 1.881377696990966797e-01 -6.680331379175186157e-02 3.429742529988288879e-02 -1.635567694902420044e-01 8.079619705677032471e-02 2.678765729069709778e-02 5.808118730783462524e-02 1.909046322107315063e-01 9.371212869882583618e-02 7.388201355934143066e-02 3.078296184539794922e-01 7.524475455284118652e-02 5.584121495485305786e-02 -3.019795417785644531e-01 -9.830221533775329590e-02 2.992115020751953125e-01 -1.302806288003921509e-01 1.889654099941253662e-01 -2.347356230020523071e-01
-3.561127483844757080e-01 -3.346196562051773071e-02 2.635625898838043213e-01 -1.499835997819900513e-01 9.498563408851623535e-02 1.972510963678359985e-01 -3.829669058322906494e-01 2.134273052215576172e-01 2.424307167530059814e-01 -1.752825230360031128e-01 -6.490987539291381836e-02 -1.071688756346702576e-01 -3.368111327290534973e-02 3.112509660422801971e-02 7.595543563365936279e-02 1.807590126991271973e-01 3.043999895453453064e-02 1.988209187984466553e-01 1.608758866786956787e-01 1.990409046411514282e-01 -3.803007304668426514e-02 -1.979070901870727539e-01 4.528370872139930725e-02 2.568724453449249268e-01 -2.741002738475799561e-01 1.777894049882888794e-01 -2.646972052752971649e-02 1.993620246648788452e-01 -4.676367715001106262e-02 4.379714280366897583e-02 8.049572259187698364e-02 -1.477984189987182617e-01
-1.895221173763275146e-01 2.050197869539260864e-01 7.783177495002746582e-02 -1.500594615936279297e-01 -2.588406801223754883e-01 9.795162081718444824e-02 -2.369176447391510010e-01 -2.702189087867736816e-01 2.070365399122238159e-01 -2.374429255723953247e-01 1.848511844873428345e-01 7.587645202875137329e-02 -2.334192208945751190e-02 4.763400554656982422e-02 1.283348947763442993e-01 9.581959992647171021e-02 -1.608042605221271515e-02 3.043864369392395020e-01 2.394046634435653687e-01 3.513413369655609131e-01 2.261115908622741699e-01 -6.335369497537612915e-02 6.168073043227195740e-02 2.103417068719863892e-01 -1.167089212685823441e-02 1.855072975158691406e-01 3.400989994406700134e-02 -5.960770696401596069e-02 -1.976750195026397705e-01 -7.694449275732040405e-02 -2.246256470680236816e-01 -9.236301481723785400e-02
-1.595681011676788330e-01 7.764614373445510864e-02 8.810943365097045898e-02 -2.136125415563583374e-01 -1.663322597742080688e-01 5.387959536164999008e-03 -1.009569764137268066e-01 -1.503713876008987427e-01 2.673729658126831055e-01 1.527970582246780396e-01 -2.580060958862304688e-01 4.237248376011848450e-02 -1.161601841449737549e-01 1.702610850334167480e-01 2.514933049678802490e-01 -7.952088117599487305e-02 8.699478954076766968e-02 1.284209042787551880e-01 2.820416092872619629e-01 2.135590463876724243e-01 3.736801445484161377e-01 2.252473831176757812e-01 1.216965615749359131e-01 3.270488083362579346e-01 -3.509644418954849243e-02 1.839707940816879272e-01 -1.748933941125869751e-01 -8.835302665829658508e-03 -2.498474903404712677e-02 1.905835866928100586e-01 7.669373601675033569e-02 9.712771326303482056e-02
-3.053264915943145752e-01 -2.142908871173858643e-01 -1.417619735002517700e-01 -1.212566941976547241e-01 -2.323116809129714966e-01 1.850725263357162476e-01 -2.046555131673812866e-01 -4.622481763362884521e-02 -4.746147990226745605e-02 3.476364612579345703e-01 -6.407832354307174683e-02 6.438814848661422729e-02 1.412736028432846069e-01 1.184247806668281555e-01 -1.430686861276626587e-01 7.020661234855651855e-02 -1.248958706855773926e-01 5.374978482723236084e-02 3.765574842691421509e-02 3.690235614776611328e-01 2.316901832818984985e-01 2.544293999671936035e-01 2.542638182640075684e-01 1.779566407203674316e-01 9.248252958059310913e-02 2.108974158763885498e-01 -4.964546114206314087e-02 -2.127104550600051880e-01 -1.135395541787147522e-01 -3.436846658587455750e-02 1.295895129442214966e-01 -2.557154372334480286e-02
-5.635620653629302979e-02 7.331413682550191879e-03 9.138455986976623535e-02 -3.430999219417572021e-01 -2.162946015596389771e-01 -2.234322875738143921e-01 -2.010932862758636475e-01 -1.502820998430252075e-01 1.315394192934036255e-01 -9.272905439138412476e-02 -1.811420619487762451e-01 -8.709051460027694702e-02 -4.985580453649163246e-04 1.140731647610664368e-01 1.316988319158554077e-01 8.643367327749729156e-03 6.117145344614982605e-02 6.583005189895629883e-02 3.428663909435272217e-01 3.436386585235595703e-01 1.962834000587463379e-01 1.253342926502227783e-01 8.444707095623016357e-02 3.455073535442352295e-01 -1.344404369592666626e-01 1.886891424655914307e-01 6.173206493258476257e-03 -2.088601514697074890e-02 -1.918536052107810974e-02 3.640090525150299072e-01 -5.090218782424926758e-02 1.286515127867460251e-02
-4.196914285421371460e-02 -4.101568087935447693e-02 2.019940465688705444e-01 -4.765333235263824463e-01 1.975158154964447021e-01 -7.878986001014709473e-02 -2.482791244983673096e-01 1.671060621738433838e-01 -8.661380410194396973e-02 -1.253733336925506592e-01 -6.700905039906501770e-03 2.829313278198242188e-01 -1.714797876775264740e-02 -1.701162457466125488e-01 5.354087054729461670e-02 -4.481049254536628723e-02 1.602939963340759277e-01 -4.292644932866096497e-02 1.966644078493118286e-01 3.849234879016876221e-01 2.346055358648300171e-01 1.582482159137725830e-01 4.062496498227119446e-02 2.655809372663497925e-02 -2.190674096345901489e-01 2.297076731920242310e-01 -1.343815773725509644e-01 -1.534774899482727051e-01 6.284200400114059448e-02 6.328203715384006500e-03 -3.143782913684844971e-02 -1.108812764286994934e-01
-5.921451002359390259e-02 6.328237056732177734e-02 1.690363585948944092e-01 -3.186228573322296143e-01 -9.250352531671524048e-02 -6.347943563014268875e-03 -3.220485746860504150e-01 -6.432127207517623901e-03 6.039808504283428192e-03 2.130255252122879028e-01 -1.549011617898941040e-01 1.603654175996780396e-01 -1.031092107295989990e-01 1.690209507942199707e-01 -1.783232204616069794e-02 1.469403058290481567e-01 -2.117921831086277962e-03 -7.670974731445312500e-02 2.136850059032440186e-01 3.631727397441864014e-01 2.089771181344985962e-01 1.811573803424835205e-01 2.306022867560386658e-02 4.653064906597137451e-01 -1.080217584967613220e-01 1.966731995344161987e-01 1.575868874788284302e-01 -4.379441216588020325e-02 3.890970349311828613e-02 1.442543417215347290e-01 1.998187229037284851e-02 1.304050832986831665e-01
3.833810612559318542e-02 1.076733916997909546e-01 4.358993470668792725e-02 -2.971171140670776367e-01 1.352800428867340088e-02 -1.018407046794891357e-01 -3.401547372341156006e-01 -3.326540440320968628e-02 1.384420227259397507e-02 -2.344168536365032196e-02 -1.316579431295394897e-02 1.306812167167663574e-01 -8.074942976236343384e-02 2.029258012771606445e-01 1.684984415769577026e-01 7.090142369270324707e-02 1.224975213408470154e-01 -4.500858113169670105e-02 2.133353948593139648e-01 4.236935973167419434e-01 2.452246695756912231e-01 1.757519245147705078e-01 9.467141330242156982e-02 4.257612824440002441e-01 -7.682287134230136871e-03 2.498067766427993774e-01 1.053132563829421997e-01 -4.960334300994873047e-02 -9.746319055557250977e-02 2.275983244180679321e-01 1.907542537082917988e-05 -9.822861850261688232e-02
-1.042516231536865234e-01 -3.970190286636352539e-01 3.013919591903686523e-01 6.414485722780227661e-02 -1.050621792674064636e-01 1.810824275016784668e-01 -1.435666978359222412e-01 7.639983296394348145e-02 2.122410573065280914e-02 -2.530812919139862061e-01 3.056992962956428528e-02 -1.277085542678833008e-01 -6.101521477103233337e-02 1.313477307558059692e-01 3.447240293025970459e-01 7.322283834218978882e-02 -2.676500082015991211e-01 4.524752125144004822e-02 -1.451840065419673920e-02 2.447073459625244141e-01 2.956967353820800781e-01 -1.074844151735305786e-01 -2.248158901929855347e-01 1.608922332525253296e-01 -1.435386985540390015e-01 1.135703474283218384e-01 9.034001268446445465e-03 -8.029571920633316040e-02 -1.216372027993202209e-01 5.222147703170776367e-02 2.094695568084716797e-01 1.695219874382019043e-01
-1.902078241109848022e-01 -1.446846127510070801e-02 3.606934845447540283e-02 -2.313188165426254272e-01 -1.623588651418685913e-01 -3.304386511445045471e-02 -3.618233799934387207e-01 -2.317748516798019409e-01 5.113300681114196777e-02 1.640215329825878143e-02 -9.917737543582916260e-02 2.554772049188613892e-02 1.331321001052856445e-01 -9.748620539903640747e-02 -1.474849879741668701e-02 -1.006921008229255676e-02 2.134858164936304092e-03 -1.149792522192001343e-01 -5.201283097267150879e-02 5.695013999938964844e-01 3.134598731994628906e-01 9.165547788143157959e-02 2.860305011272430420e-01 1.774151921272277832e-01 -8.503961563110351562e-02 4.077813774347305298e-02 5.549656972289085388e-02 1.469289958477020264e-01 -5.988492071628570557e-02 2.289659082889556885e-01 7.737032324075698853e-02 -5.043033510446548462e-03
-2.180961193516850471e-03 -1.222513541579246521e-01 1.083570048213005066e-01 -2.546492218971252441e-01 -7.708162069320678711e-02 3.717637062072753906e-02 -3.356032446026802063e-02 4.997508227825164795e-02 1.888242810964584351e-01 -1.641104519367218018e-01 -1.385783776640892029e-02 4.505625069141387939e-01 1.259426921606063843e-01 1.694941520690917969e-01 2.247717678546905518e-01 1.635898649692535400e-02 -2.644014954566955566e-01 -3.267567604780197144e-02 1.060940250754356384e-01 6.039306893944740295e-02 2.359020560979843140e-01 -7.431145757436752319e-02 1.892404556274414062e-01 2.071347385644912720e-01 -2.191783338785171509e-01 6.042810901999473572e-02 -2.050995379686355591e-01 -5.990781635046005249e-02 1.155238673090934753e-01 -2.274597287178039551e-01 1.940296590328216553e-01 3.324232399463653564e-01
-5.256287381052970886e-02 -3.016357421875000000e-01 1.687396131455898285e-02 1.964058130979537964e-01 2.692719995975494385e-01 -3.290722891688346863e-02 -2.726772427558898926e-01 1.114396899938583374e-01 1.129199638962745667e-01 3.415494039654731750e-02 -1.220533102750778198e-01 1.254771053791046143e-01 8.713798969984054565e-02 1.465469747781753540e-01 1.367705781012773514e-02 4.202642440795898438e-01 9.612078219652175903e-02 8.809200674295425415e-02 2.054560035467147827e-01 1.542287766933441162e-01 5.630134418606758118e-02 1.228768751025199890e-01 7.110462337732315063e-02 2.141946405172348022e-01 2.969442009925842285e-01 3.193396627902984619e-01 -8.573310822248458862e-02 9.023647755384445190e-02 -3.625723347067832947e-02 3.883591294288635254e-02 -1.939454078674316406e-01 2.414703369140625000e-01
-2.481873780488967896e-01 5.191197618842124939e-02 2.477589994668960571e-01 -1.234826594591140747e-01 6.430191546678543091e-02 5.695135518908500671e-02 -1.456951349973678589e-01 2.547073662281036377e-01 2.469163388013839722e-01 -5.423107370734214783e-02 1.537900418043136597e-01 1.812333315610885620e-01 2.320809364318847656e-01 6.708212941884994507e-02 3.226603567600250244e-02 1.311670690774917603e-01 -7.424623519182205200e-02 1.308900117874145508e-01 2.782880365848541260e-01 2.856090851128101349e-02 1.964998692274093628e-01 -1.125511806458234787e-02 -1.075843349099159241e-01 1.364078968763351440e-01 2.629866600036621094e-01 -9.645103663206100464e-02 -1.683081127703189850e-02 -1.345922052860260010e-01 2.406833916902542114e-01 4.681859910488128662e-01 1.030482426285743713e-01 -1.189448535442352295e-01
-1.486299484968185425e-01 -2.560954391956329346e-01 4.496058076620101929e-02 -9.202674031257629395e-02 -9.532236144877970219e-04 -9.095509350299835205e-02 -2.323188185691833496e-01 -1.494222283363342285e-01 1.295166462659835815e-01 1.498310714960098267e-01 9.426573663949966431e-02 1.416078060865402222e-01 1.661056429147720337e-01 4.385698586702346802e-03 -1.403399705886840820e-01 -1.096784248948097229e-01 -2.519297413527965546e-02 -1.346362382173538208e-01 -5.028458312153816223e-02 4.884567856788635254e-01 2.356628179550170898e-01 1.311916112899780273e-01 3.088103234767913818e-01 2.686817049980163574e-01 5.927905067801475525e-02 2.915090024471282959e-01 2.201822698116302490e-01 -1.848313808441162109e-01 -1.004168167710304260e-01 5.661884322762489319e-02 6.847912818193435669e-02 2.163985930383205414e-02
-2.594196796417236328e-01 -3.256103992462158203e-01 4.061052203178405762e-01 1.319231837987899780e-01 1.766573786735534668e-01 8.821317553520202637e-02 -2.163674384355545044e-01 8.661583811044692993e-02 -1.053953021764755249e-01 -1.089125797152519226e-01 -1.571235060691833496e-01 1.065216958522796631e-01 1.646872796118259430e-02 2.692639827728271484e-01 7.840394973754882812e-02 2.298467606306076050e-01 -1.817817389965057373e-01 2.382774055004119873e-01 1.537999361753463745e-01 1.274664551019668579e-01 2.283887118101119995e-01 -2.396776713430881500e-02 1.096521131694316864e-02 3.267174586653709412e-02 2.437510341405868530e-01 -1.703702099621295929e-02 -8.027411252260208130e-02 1.502092182636260986e-01 -2.700040042400360107e-01 9.468137472867965698e-02 6.151162087917327881e-02 4.778482019901275635e-02
-1.891329698264598846e-02 -7.463221251964569092e-02 2.596185505390167236e-01 -1.338195651769638062e-01 -5.850083380937576294e-02 1.160177811980247498e-01 -8.756037056446075439e-02 2.010406106710433960e-01 1.729877442121505737e-01 8.405292034149169922e-02 -3.694830834865570068e-01 8.666718751192092896e-02 2.477597892284393311e-01 -5.825158953666687012e-02 -1.046714484691619873e-01 -1.017217114567756653e-01 -2.295567244291305542e-01 1.885475665330886841e-01 -1.706965863704681396e-01 2.879329025745391846e-01 2.152394950389862061e-01 1.291402578353881836e-01 7.423364371061325073e-02 5.099502205848693848e-01 -7.250469177961349487e-02 1.756305620074272156e-02 -3.768445923924446106e-02 -3.749621659517288208e-02 5.761704221367835999e-02 1.595268696546554565e-01 -7.589501887559890747e-02 7.015588879585266113e-02
-2.005321532487869263e-01 8.988869935274124146e-02 1.674057543277740479e-01 -1.226735636591911316e-01 2.155358195304870605e-01 -3.958720713853836060e-03 -2.677325904369354248e-01 1.081955879926681519e-01 3.677701354026794434e-01 -1.010463088750839233e-01 -4.139724746346473694e-02 8.138004690408706665e-03 1.130598708987236023e-01 7.998046278953552246e-02 2.056126296520233154e-02 1.649978309869766235e-01 -1.054309383034706116e-01 -6.246140599250793457e-02 -8.274453878402709961e-02 3.071346879005432129e-01 -7.440666109323501587e-02 -2.305898666381835938e-01 -1.881990283727645874e-01 4.573496580123901367e-01 -6.198226287961006165e-02 1.185689345002174377e-01 -2.580742537975311279e-01 6.591810286045074463e-02 3.385350480675697327e-02 -1.643227338790893555e-01 2.804983966052532196e-02 -2.177832573652267456e-01
-1.317940056324005127e-01 -1.847659200429916382e-01 4.840201437473297119e-01 -7.155439257621765137e-02 1.069752350449562073e-01 -1.373923942446708679e-02 -1.540110111236572266e-01 2.338057309389114380e-01 2.415322065353393555e-01 -6.565171480178833008e-02 -7.145959883928298950e-02 8.627865463495254517e-02 1.403645961545407772e-03 -1.085262149572372437e-01 -7.257703691720962524e-03 3.453434109687805176e-01 1.624969542026519775e-01 1.065114066004753113e-01 -1.806530803442001343e-01 1.691580414772033691e-01 -5.508980154991149902e-02 -2.312347441911697388e-01 3.771873936057090759e-02 1.540326625108718872e-01 4.631923511624336243e-03 -2.858823351562023163e-02 -6.616551429033279419e-02 -2.637106776237487793e-01 -2.071400135755538940e-01 -3.639813885092735291e-02 2.607814669609069824e-01 2.124489098787307739e-01
-2.019187808036804199e-01 1.924641244113445282e-02 -9.021600335836410522e-02 -1.284867525100708008e-01 1.833199262619018555e-01 1.077120006084442139e-01 -5.363096594810485840e-01 -5.720740556716918945e-02 1.290298253297805786e-01 -5.366001278162002563e-03 -9.113492816686630249e-02 2.602595090866088867e-01 9.461307525634765625e-02 -2.589629888534545898e-01 8.499759435653686523e-02 -1.025023963302373886e-02 -2.191244363784790039e-01 1.756952404975891113e-01 3.000480532646179199e-01 2.777207791805267334e-01 2.519858181476593018e-01 -2.176964282989501953e-01 1.256068982183933258e-02 1.550443172454833984e-01 -8.452177047729492188e-02 -4.901368916034698486e-02 -1.048740297555923462e-01 -1.650385372340679169e-02 7.638590037822723389e-02 6.208576261997222900e-03 -9.032659977674484253e-02 7.787232846021652222e-02
2.996069006621837616e-02 -1.350462287664413452e-01 1.288340687751770020e-01 -2.907179296016693115e-01 -9.184706211090087891e-02 -9.277445822954177856e-02 -2.943763732910156250e-01 -9.990234673023223877e-02 8.738686889410018921e-02 -1.091020926833152771e-01 -2.433307468891143799e-01 1.832841485738754272e-01 4.039119184017181396e-02 1.163060218095779419e-01 1.473219990730285645e-01 1.795283704996109009e-01 -9.267335385084152222e-02 8.152057230472564697e-02 8.429772406816482544e-02 2.148666381835937500e-01 -2.618922889232635498e-01 -2.603230774402618408e-01 2.669742107391357422e-01 1.843732893466949463e-01 1.969431936740875244e-01 1.546585559844970703e-01 -1.316477805376052856e-01 -1.573248654603958130e-01 -3.134438693523406982e-01 1.900555044412612915e-01 -1.188659444451332092e-01 -1.456570029258728027e-01
-1.224449872970581055e-01 -2.523630559444427490e-01 2.694736421108245850e-01 -3.226940035820007324e-01 -1.084481272846460342e-02 2.336449772119522095e-01 -1.080186143517494202e-01 2.183854579925537109e-01 -5.333970487117767334e-02 8.071452379226684570e-02 1.119384635239839554e-02 1.739384084939956665e-01 3.665218055248260498e-01 1.055047512054443359e-01 1.245373561978340149e-01 -1.358123589307069778e-02 1.687480360269546509e-01 -1.459542214870452881e-01 2.196246683597564697e-01 7.552759349346160889e-02 -1.014213636517524719e-01 -2.473706156015396118e-01 -2.626350335776805878e-02 1.419775038957595825e-01 1.276373416185379028e-01 2.179127484560012817e-01 -1.403271406888961792e-01 -2.190223336219787598e-01 -2.443103045225143433e-01 3.498736768960952759e-02 2.001505047082901001e-01 3.385150805115699768e-02
-2.407763153314590454e-01 -1.071931049227714539e-01 -3.091077506542205811e-02 -2.038588076829910278e-01 -3.904949128627777100e-02 -1.671253293752670288e-01 -5.220127850770950317e-02 1.143761277198791504e-01 7.734780013561248779e-02 3.006894886493682861e-02 1.862130016088485718e-01 2.432307004928588867e-01 1.101849377155303955e-01 -8.172941952943801880e-02 -2.682833187282085419e-02 2.401461303234100342e-01 1.467099338769912720e-01 -4.931440576910972595e-03 1.727179735898971558e-01 3.782765865325927734e-01 4.093836843967437744e-01 6.069435179233551025e-02 -4.626281559467315674e-02 -3.637896850705146790e-02 -2.671905979514122009e-02 3.883326649665832520e-01 -2.826134562492370605e-01 -4.704877734184265137e-02 -3.417274728417396545e-02 2.342649847269058228e-01 -6.656976044178009033e-02 -3.913630917668342590e-02
-3.880145261064171791e-03 -1.813218742609024048e-01 2.280398607254028320e-01 8.073196560144424438e-02 6.036798283457756042e-02 -1.989565491676330566e-01 -2.328528314828872681e-01 -6.648816913366317749e-02 2.057713121175765991e-01 -1.707997620105743408e-01 -2.808440185617655516e-04 2.800311744213104248e-01 -3.786661103367805481e-02 1.388961076736450195e-01 1.902123242616653442e-01 5.989523231983184814e-02 2.204897552728652954e-01 2.789385616779327393e-02 2.810780890285968781e-02 8.487520366907119751e-02 2.563808262348175049e-01 2.227229177951812744e-01 4.002596437931060791e-02 1.618174761533737183e-01 1.824022531509399414e-01 1.544146686792373657e-01 -3.165839910507202148e-01 -2.394946366548538208e-01 2.178519219160079956e-01 1.113241836428642273e-01 2.703589200973510742e-01 2.194011211395263672e-01
-3.238035440444946289e-01 3.597754612565040588e-02 1.515998244285583496e-01 -7.113204896450042725e-02 -8.832085132598876953e-02 2.207927256822586060e-01 -2.475031763315200806e-01 -2.590430080890655518e-01 1.780846416950225830e-01 -2.530927062034606934e-01 7.949770987033843994e-02 4.078401029109954834e-01 -1.805025339126586914e-02 5.482681840658187866e-02 2.325706742703914642e-02 6.036121025681495667e-02 2.753749489784240723e-02 2.418340891599655151e-01 -1.612487137317657471e-01 8.813450485467910767e-02 1.947854459285736084e-01 -1.403697729110717773e-01 2.480924278497695923e-01 1.855033077299594879e-02 -6.142623722553253174e-02 2.979598343372344971e-01 -2.369936853647232056e-01 8.915082365274429321e-02 -1.274006366729736328e-01 -4.127403348684310913e-02 -1.326443403959274292e-01 -1.475740037858486176e-02
-2.426121532917022705e-01 8.782809227705001831e-02 2.588327825069427490e-01 -2.453896403312683105e-01 2.742669358849525452e-02 -7.418889552354812622e-02 -1.072331331670284271e-02 -1.771116852760314941e-01 2.090003639459609985e-01 2.922852337360382080e-02 3.107647411525249481e-02 2.567284703254699707e-01 1.059968024492263794e-01 1.247066482901573181e-01 2.456058412790298462e-01 1.985139101743698120e-01 7.969819754362106323e-02 1.665528714656829834e-01 1.920417547225952148e-01 9.003210812807083130e-02 4.590175151824951172e-01 2.450145334005355835e-01 9.590543806552886963e-02 1.138075739145278931e-01 1.967457830905914307e-01 1.294496506452560425e-01 -1.499184966087341309e-01 1.893664449453353882e-01 -4.482620954513549805e-02 1.378577351570129395e-01 -8.913086354732513428e-02 1.258221417665481567e-01
-2.630079984664916992e-01 -3.503178060054779053e-01 -8.933122456073760986e-02 -1.202573701739311218e-01 1.848827302455902100e-01 1.421078890562057495e-01 -2.573745846748352051e-01 -1.432654410600662231e-01 1.146824732422828674e-01 -2.273825705051422119e-01 4.739711433649063110e-02 1.590947508811950684e-01 -1.146554853767156601e-02 -1.848450899124145508e-01 -2.418015897274017334e-01 1.293528974056243896e-01 -5.542170256376266479e-02 4.791266471147537231e-02 1.452731192111968994e-01 7.228133082389831543e-02 2.453518956899642944e-01 -1.756634563207626343e-01 7.731684297323226929e-02 3.036609590053558350e-01 8.740708976984024048e-02 1.866224557161331177e-01 1.120815724134445190e-01 -2.709049582481384277e-01 1.470085680484771729e-01 1.852096170186996460e-01 1.679229289293289185e-01 -9.558414667844772339e-02
-3.811319470405578613e-01 -2.318515479564666748e-01 1.910198926925659180e-01 -5.640936270356178284e-02 1.728886663913726807e-01 -2.066071517765522003e-02 4.812701418995857239e-02 -1.175088286399841309e-01 1.270226389169692993e-01 -2.538701891899108887e-01 -1.909682750701904297e-01 8.217173069715499878e-02 2.519693672657012939e-01 1.621110290288925171e-01 1.036044284701347351e-01 4.127360507845878601e-02 2.615343332290649414e-01 2.951894104480743408e-01 -1.342361867427825928e-01 1.946655660867691040e-01 1.997019499540328979e-01 -2.207946181297302246e-01 1.951313912868499756e-01 -4.738274961709976196e-02 7.491273805499076843e-03 7.627020031213760376e-02 -2.624608278274536133e-01 -1.294407695531845093e-01 -1.725904643535614014e-01 1.808830350637435913e-02 -9.850049018859863281e-02 1.308607012033462524e-01
-1.557265967130661011e-01 1.467296294867992401e-02 2.260215133428573608e-01 1.131083071231842041e-01 -1.735528111457824707e-01 7.218884676694869995e-02 -4.332920312881469727e-01 -1.956986039876937866e-01 2.345531433820724487e-01 -2.136015146970748901e-01 9.414437413215637207e-02 2.187952995300292969e-01 1.470323204994201660e-01 2.793230232782661915e-04 1.534702330827713013e-01 1.840059906244277954e-01 7.935647666454315186e-02 1.096766069531440735e-01 5.196424573659896851e-02 1.512981355190277100e-01 1.355580687522888184e-01 -8.926124870777130127e-02 9.273897111415863037e-02 2.489039301872253418e-01 -1.126681864261627197e-01 3.562761098146438599e-02 -3.535493016242980957e-01 -7.326478511095046997e-02 -2.343619465827941895e-01 -1.458531916141510010e-01 -1.991756260395050049e-01 1.134228035807609558e-01
2.430408075451850891e-02 1.703805923461914062e-01 2.269784361124038696e-01 -2.906568050384521484e-01 -7.446095347404479980e-02 1.885949671268463135e-01 -3.637860715389251709e-01 -9.276034682989120483e-02 1.012732237577438354e-01 2.077049016952514648e-01 -1.259364187717437744e-01 2.562307119369506836e-01 1.069048643112182617e-01 -6.990632507950067520e-03 7.769613713026046753e-02 -2.543063275516033173e-02 -5.077701061964035034e-02 1.183557957410812378e-01 1.667201370000839233e-01 2.527486085891723633e-01 -1.341372579336166382e-01 1.736416220664978027e-01 -8.203854411840438843e-02 3.255767822265625000e-01 -3.365382319316267967e-03 2.926218807697296143e-01 1.433360129594802856e-01 8.110999315977096558e-02 1.224146410822868347e-01 1.876765787601470947e-01 6.968868523836135864e-02 2.495660483837127686e-01
-1.765468716621398926e-01 -2.987391352653503418e-01 3.238363862037658691e-01 -8.818548172712326050e-02 -1.466781198978424072e-01 1.192533895373344421e-01 -2.804338335990905762e-01 1.754328310489654541e-01 -1.288780272006988525e-01 4.968861490488052368e-02 -8.854870684444904327e-03 6.531670689582824707e-02 1.655434072017669678e-01 3.913736939430236816e-01 1.005796194076538086e-01 -8.045228570699691772e-02 1.506574600934982300e-01 2.639576978981494904e-02 2.339520491659641266e-02 1.269175261259078979e-01 2.255493402481079102e-01 1.843924522399902344e-01 1.504011303186416626e-01 2.439391613006591797e-01 -5.581689625978469849e-02 3.081498146057128906e-01 1.997390687465667725e-01 -1.278102099895477295e-01 -6.725892424583435059e-02 1.343462467193603516e-01 -1.312066167593002319e-01 7.286511827260255814e-03
-2.214753478765487671e-01 -1.165506914258003235e-01 2.187613099813461304e-01 -2.506231367588043213e-01 -1.023934930562973022e-01 -3.126595318317413330e-01 -2.189632207155227661e-01 -5.983194708824157715e-02 1.725504696369171143e-01 -1.193990781903266907e-01 -1.509563624858856201e-01 1.791063696146011353e-02 9.683843702077865601e-03 3.178562521934509277e-01 1.483640819787979126e-01 -2.027300372719764709e-02 -2.603803277015686035e-01 -6.167327985167503357e-02 4.292345345020294189e-01 1.093802303075790405e-01 -9.831260889768600464e-02 -2.929472923278808594e-01 1.239681467413902283e-01 1.899630017578601837e-02 -8.269255608320236206e-02 1.840713769197463989e-01 -1.635633409023284912e-01 -1.215005367994308472e-01 5.505400896072387695e-02 -9.076237678527832031e-02 -3.423289209604263306e-02 -5.046439170837402344e-02
-2.368569374084472656e-01 -1.925612837076187134e-01 1.876900345087051392e-01 2.926940321922302246e-01 7.560735940933227539e-02 -9.381532669067382812e-02 -2.127309888601303101e-01 8.736662566661834717e-02 1.904601901769638062e-01 -2.036878615617752075e-01 -1.718517020344734192e-02 -1.224499475210905075e-02 1.487631700001657009e-03 3.669390827417373657e-02 -2.568497359752655029e-01 2.407939732074737549e-01 8.714277297258377075e-02 2.417378574609756470e-01 1.246660798788070679e-01 1.135014742612838745e-01 1.980942785739898682e-01 2.134891897439956665e-01 1.470710784196853638e-01 3.631425499916076660e-01 2.009547650814056396e-01 4.659644886851310730e-02 -9.155109524726867676e-02 2.226189374923706055e-01 -8.907431364059448242e-02 1.373812556266784668e-01 -2.239751368761062622e-01 6.900012493133544922e-02
-1.458584368228912354e-01 -1.634981185197830200e-01 2.558931112289428711e-01 -2.029605209827423096e-01 2.212634123861789703e-02 9.083882719278335571e-02 -4.174206256866455078e-01 2.399626970291137695e-01 -2.408056892454624176e-02 2.136998176574707031e-01 -1.190252080559730530e-01 8.066936582326889038e-02 1.949760913848876953e-01 3.070536553859710693e-01 1.403435617685317993e-01 -1.929775923490524292e-01 1.692627817392349243e-01 2.055474743247032166e-02 -7.749952375888824463e-02 9.352803230285644531e-02 1.697405129671096802e-01 2.351077795028686523e-01 9.242155402898788452e-02 2.659899890422821045e-01 9.206507354974746704e-02 2.506171762943267822e-01 8.770187199115753174e-02 -8.012918382883071899e-02 -9.604341536760330200e-02 -9.707389026880264282e-02 -1.652493923902511597e-01 -1.002082154154777527e-01
-1.638572961091995239e-01 1.758371107280254364e-02 2.922545671463012695e-01 -2.082390934228897095e-01 5.322158336639404297e-02 -4.839022830128669739e-02 -2.838594093918800354e-02 -1.206612139940261841e-01 1.240212768316268921e-01 6.509233266115188599e-02 4.119596257805824280e-02 1.657611131668090820e-01 9.753551334142684937e-02 2.672754824161529541e-01 2.301461100578308105e-01 2.556549608707427979e-01 1.332989633083343506e-01 4.233377054333686829e-02 4.348483309149742126e-02 2.534008026123046875e-01 4.026792049407958984e-01 1.623685210943222046e-01 -6.982076168060302734e-02 -3.545559942722320557e-02 -6.418687105178833008e-02 2.551021873950958252e-01 -3.441346585750579834e-01 -1.431048065423965454e-01 7.913211733102798462e-02 2.358177751302719116e-01 7.663480192422866821e-02 -1.389200538396835327e-01
-1.543410271406173706e-01 -2.379936128854751587e-01 1.109186559915542603e-01 -2.681472105905413628e-03 -2.719715535640716553e-01 -1.961727440357208252e-01 -2.029171735048294067e-01 -1.128156259655952454e-01 1.763197630643844604e-01 3.737607970833778381e-02 -1.802768260240554810e-01 1.175746619701385498e-01 -1.000711098313331604e-01 6.240609660744667053e-02 -1.719136536121368408e-01 -1.579755991697311401e-01 -2.892883867025375366e-02 8.060196414589881897e-03 -1.624885797500610352e-01 1.315677314996719360e-01 3.435146510601043701e-01 1.353355497121810913e-01 2.458739727735519409e-01 2.902759909629821777e-01 9.678975492715835571e-02 3.142727911472320557e-01 -2.317872196435928345e-01 -2.114004492759704590e-01 1.454959213733673096e-01 8.989840000867843628e-02 -7.654547691345214844e-02 -1.622852683067321777e-01
-1.521011888980865479e-01 -2.221387997269630432e-02 2.172040194272994995e-01 -9.394661337137222290e-02 2.456214725971221924e-01 1.680361628532409668e-01 -2.288775891065597534e-01 1.282806396484375000e-01 1.974747776985168457e-01 -1.720276027917861938e-01 3.397914469242095947e-01 -1.907823979854583740e-02 1.283391416072845459e-01 -2.092713303864002228e-02 -1.378347631543874741e-02 1.448773294687271118e-01 2.941736578941345215e-02 2.461162656545639038e-01 2.530131340026855469e-01 3.672336041927337646e-01 -2.294248156249523163e-02 6.137727573513984680e-02 -1.915532946586608887e-01 8.415243029594421387e-02 -2.705072052776813507e-02 3.237076699733734131e-01 -2.631975114345550537e-01 -2.731047384440898895e-02 -1.562146246433258057e-01 2.820022404193878174e-03 1.495753377676010132e-01 9.878014028072357178e-02
-1.200774833559989929e-01 -8.175105601549148560e-02 1.610932350158691406e-01 -2.610091865062713623e-01 2.102938741445541382e-01 -4.816090688109397888e-03 8.694680035114288330e-02 -6.514098495244979858e-02 7.151335477828979492e-02 5.266821011900901794e-03 3.603610396385192871e-02 3.287771642208099365e-01 2.083812840282917023e-02 3.294043615460395813e-02 1.471141278743743896e-01 6.929463148117065430e-02 -2.400190532207489014e-01 -1.218845099210739136e-01 -3.875551000237464905e-02 1.012374311685562134e-01 2.412608563899993896e-01 -1.098651736974716187e-01 2.631206214427947998e-01 2.600478529930114746e-01 -1.167734041810035706e-01 2.602113187313079834e-01 -3.384729921817779541e-01 -2.735895812511444092e-01 -1.211262047290802002e-01 -1.903305202722549438e-01 2.389255315065383911e-01 1.271953880786895752e-01
-1.589763313531875610e-01 5.742399394512176514e-02 1.408179402351379395e-01 -2.270076870918273926e-01 6.959313154220581055e-02 -7.332893460988998413e-02 -2.165539562702178955e-01 1.958807259798049927e-01 2.598551288247108459e-02 -1.321598142385482788e-01 -9.098186343908309937e-02 -6.747289001941680908e-02 8.855447918176651001e-02 -2.394147962331771851e-01 1.764908730983734131e-01 2.925245463848114014e-01 3.085031509399414062e-01 8.357863873243331909e-02 1.555888056755065918e-01 1.437989324331283569e-01 -6.695866584777832031e-02 -1.747037023305892944e-01 -4.031509906053543091e-02 4.830695390701293945e-01 -3.985360264778137207e-02 1.774477809667587280e-01 -2.263024598360061646e-01 -4.767101630568504333e-02 -1.302179843187332153e-01 -3.933653980493545532e-02 1.010253429412841797e-01 -2.437731325626373291e-01
-5.520030483603477478e-02 -2.510662972927093506e-01 1.168550252914428711e-01 -2.986455559730529785e-01 1.554674953222274780e-01 3.070316016674041748e-01 2.568588405847549438e-02 3.548957034945487976e-02 3.857095167040824890e-02 4.477139934897422791e-02 -1.817608326673507690e-01 -4.579247534275054932e-02 2.458209544420242310e-01 -9.920017421245574951e-02 2.248156815767288208e-01 -1.876087114214897156e-02 -3.636289760470390320e-02 -7.378613948822021484e-02 -1.725345700979232788e-01 1.596467047929763794e-01 3.745246231555938721e-01 -1.681426465511322021e-01 -2.680234909057617188e-01 4.104144275188446045e-01 -9.657438844442367554e-02 7.582011818885803223e-02 -1.641903221607208252e-01 -1.411945819854736328e-01 5.678851157426834106e-02 -7.791166752576828003e-02 9.068245440721511841e-02 2.450778149068355560e-02
-6.330823898315429688e-02 1.439287960529327393e-01 2.261915206909179688e-01 -1.698577702045440674e-01 -6.222904473543167114e-02 6.041694805026054382e-02 -4.166880548000335693e-01 1.331272572278976440e-01 1.057574748992919922e-01 2.355873137712478638e-01 -2.117126137018203735e-01 1.366075128316879272e-01 -9.616149216890335083e-02 -2.238926291465759277e-02 1.005961224436759949e-01 1.574732810258865356e-01 6.339833140373229980e-02 -9.377820044755935669e-02 2.157139182090759277e-01 3.583284914493560791e-01 2.476217597723007202e-01 2.361936718225479126e-01 3.743726015090942383e-02 2.769965827465057373e-01 -4.889500793069601059e-03 1.333305090665817261e-01 1.248017922043800354e-01 -7.048055529594421387e-02 -1.437696367502212524e-01 2.283927947282791138e-01 1.258033812046051025e-01 1.075674816966056824e-01
-3.841980546712875366e-02 -2.291079461574554443e-01 2.736075036227703094e-02 -9.714701026678085327e-02 -3.276568949222564697e-01 -1.467100679874420166e-01 2.268693642690777779e-03 -6.633512675762176514e-02 1.290404796600341797e-01 -1.257682740688323975e-01 3.879309864714741707e-03 9.159740060567855835e-03 -5.250839982181787491e-03 1.203290522098541260e-01 -1.291960924863815308e-01 4.738329723477363586e-02 3.420869410037994385e-01 1.102044135332107544e-01 1.829248368740081787e-01 4.253813028335571289e-01 4.676089435815811157e-02 1.951136291027069092e-01 -2.144089192152023315e-01 2.638203203678131104e-01 1.783178560435771942e-02 3.670646250247955322e-01 -1.796613186597824097e-01 -1.805927604436874390e-01 6.198434904217720032e-02 1.410988420248031616e-01 -1.130984872579574585e-01 2.552461437880992889e-02
1.489771902561187744e-01 -6.165283918380737305e-02 -1.287658419460058212e-02 -4.248186647891998291e-01 -1.205114722251892090e-01 4.440752863883972168e-01 -4.676766321063041687e-02 1.298439502716064453e-01 4.683844372630119324e-02 -2.678406536579132080e-01 -5.841825157403945923e-02 -8.563110232353210449e-02 1.771579831838607788e-01 -9.219929575920104980e-02 9.289854019880294800e-02 -8.149811998009681702e-03 6.404129415750503540e-02 7.111185044050216675e-02 2.121775411069393158e-03 1.477597802877426147e-01 3.516315948218107224e-03 1.087456345558166504e-01 1.487882435321807861e-01 3.074922561645507812e-01 6.963769346475601196e-02 4.581013321876525879e-01 -1.036447212100028992e-01 -5.910371616482734680e-02 -1.068199798464775085e-01 1.429217010736465454e-01 7.940538972616195679e-02 -5.223292484879493713e-02
-1.774145066738128662e-01 -5.133517552167177200e-03 2.426839619874954224e-01 -1.183962449431419373e-01 2.210936099290847778e-01 6.499236822128295898e-02 -3.402380049228668213e-01 9.145127981901168823e-02 2.198480814695358276e-01 -9.328995645046234131e-02 4.174521267414093018e-01 1.813048571348190308e-01 1.799769699573516846e-02 1.882148087024688721e-01 3.606839105486869812e-02 6.332998722791671753e-02 5.781057552667334676e-05 2.832670807838439941e-01 3.014812171459197998e-01 1.834837198257446289e-01 -2.849180623888969421e-02 -1.098220571875572205e-01 -5.788500607013702393e-02 1.594355404376983643e-01 5.587026849389076233e-02 2.674235999584197998e-01 -1.061004549264907837e-01 4.892886616289615631e-03 -1.537500172853469849e-01 -4.169469699263572693e-02 2.784243971109390259e-02 -2.336822897195816040e-01
-2.547379136085510254e-01 -1.303877830505371094e-01 7.694786041975021362e-02 -9.184091538190841675e-02 4.637750610709190369e-02 8.645424619317054749e-03 -2.575609982013702393e-01 -1.301619112491607666e-01 3.914204239845275879e-02 2.537027001380920410e-01 -9.252635389566421509e-02 9.834983199834823608e-02 1.217581555247306824e-01 -5.026851594448089600e-02 -6.117949634790420532e-02 3.605376929044723511e-02 1.127531975507736206e-01 -7.557546347379684448e-02 -1.764347404241561890e-02 5.128118991851806641e-01 1.713039726018905640e-01 3.897459432482719421e-02 2.718131244182586670e-01 2.533712685108184814e-01 1.702597290277481079e-01 2.185159474611282349e-01 3.075129091739654541e-01 -1.022742018103599548e-01 -1.565785259008407593e-01 1.432331204414367676e-01 1.406415104866027832e-01 -1.203766241669654846e-01
-1.335864663124084473e-01 -1.213687881827354431e-01 2.793217599391937256e-01 5.327601917088031769e-03 2.354212850332260132e-01 -2.963574230670928955e-02 -3.764366209506988525e-01 -1.241827681660652161e-01 3.943975567817687988e-01 -2.515583038330078125e-01 -1.282619237899780273e-01 6.501793395727872849e-03 2.215244434773921967e-02 2.926901541650295258e-02 1.129435375332832336e-01 1.233987361192703247e-01 -2.311446815729141235e-01 5.289146304130554199e-02 -2.171690016984939575e-02 2.241978794336318970e-01 7.968933135271072388e-02 9.180098026990890503e-02 1.355824470520019531e-01 9.221106022596359253e-02 3.172645270824432373e-01 1.125149950385093689e-01 -1.676370799541473389e-01 1.954726725816726685e-01 -2.798979580402374268e-01 1.696802116930484772e-02 6.286519020795822144e-02 -2.137195877730846405e-02
-2.858612537384033203e-01 -1.292802691459655762e-01 1.870697438716888428e-01 -4.943269491195678711e-02 -6.766240298748016357e-02 -1.838596314191818237e-01 -9.559933841228485107e-02 -7.742347568273544312e-02 4.412580132484436035e-01 -8.093666285276412964e-02 -3.026203066110610962e-02 -5.047247186303138733e-02 -8.676782250404357910e-02 1.026263535022735596e-01 1.053542569279670715e-01 -3.072039410471916199e-02 2.265215069055557251e-01 -1.803372800350189209e-01 2.613521181046962738e-02 -2.564618922770023346e-02 8.229552954435348511e-02 2.672927081584930420e-01 -7.860590703785419464e-03 2.748166322708129883e-01 3.221167623996734619e-01 2.660911679267883301e-01 -1.131508275866508484e-01 -2.053661048412322998e-01 -6.965427100658416748e-02 -4.239233210682868958e-02 3.151497244834899902e-01 3.605397045612335205e-02
-2.849585413932800293e-01 -4.531176388263702393e-02 -3.542467206716537476e-02 -2.502963840961456299e-01 1.487306207418441772e-01 -4.069404676556587219e-02 6.580802798271179199e-02 9.996964037418365479e-02 -1.574593782424926758e-01 -2.884225547313690186e-01 2.589093148708343506e-01 1.371340453624725342e-01 2.883091941475868225e-02 -4.636708274483680725e-02 1.324138939380645752e-01 -1.340800058096647263e-02 -2.578727006912231445e-01 -4.402920231223106384e-02 2.009684741497039795e-01 2.034832686185836792e-01 2.414347231388092041e-01 -1.965372078120708466e-02 2.588114328682422638e-02 3.579680621623992920e-01 1.858512908220291138e-01 9.438677877187728882e-02 -1.987105756998062134e-01 -1.735388934612274170e-01 -1.942534297704696655e-01 5.339125171303749084e-02 -1.942066848278045654e-02 3.293836414813995361e-01
9.265610575675964355e-02 2.652587927877902985e-02 1.019371673464775085e-01 -2.415723800659179688e-01 -1.276078075170516968e-01 -5.428746342658996582e-02 -3.834472596645355225e-02 2.514816522598266602e-01 2.957747690379619598e-02 -4.887962713837623596e-02 -2.035167515277862549e-01 3.230262994766235352e-01 -3.746004030108451843e-02 4.597144946455955505e-02 3.901853784918785095e-02 4.073042869567871094e-01 4.280225560069084167e-02 3.819829523563385010e-01 2.795113027095794678e-01 9.531962126493453979e-02 2.226511985063552856e-01 -4.569048061966896057e-02 7.199422270059585571e-02 1.791396439075469971e-01 1.254428923130035400e-01 9.505850821733474731e-02 -3.859740197658538818e-01 -3.802282735705375671e-02 1.240214519202709198e-02 7.902825623750686646e-02 -2.851180732250213623e-02 -1.084299609065055847e-01
-3.441831469535827637e-02 -4.168964028358459473e-01 1.168832927942276001e-01 -3.528086543083190918e-01 -9.076340496540069580e-02 3.136866390705108643e-01 -2.652438282966613770e-01 2.776269912719726562e-01 7.351530948653817177e-04 -4.202347714453935623e-03 1.809745095670223236e-02 -3.931702300906181335e-02 2.431330233812332153e-01 2.572742700576782227e-01 -1.380237489938735962e-01 2.683841884136199951e-01 1.061094086617231369e-02 9.471233189105987549e-02 4.514377191662788391e-02 3.706989809870719910e-02 9.936209768056869507e-02 -1.008773818612098694e-01 2.839552462100982666e-01 4.356474801898002625e-02 -1.495948433876037598e-01 4.567342251539230347e-02 -2.514086961746215820e-01 -4.337152466177940369e-03 -3.751183673739433289e-02 5.505821667611598969e-03 -2.959201857447624207e-02 -9.724838286638259888e-02
-1.584749668836593628e-01 -1.848553121089935303e-01 8.626578003168106079e-02 -2.865411341190338135e-01 -5.936684459447860718e-02 -1.832875981926918030e-02 3.540545003488659859e-03 -1.676272004842758179e-01 1.457662433385848999e-01 2.820424437522888184e-01 -6.838698685169219971e-02 3.589128255844116211e-01 -6.506140530109405518e-02 -8.696077018976211548e-02 1.209201216697692871e-01 1.545322090387344360e-01 -1.124178171157836914e-01 8.166684955358505249e-02 2.756054699420928955e-01 4.764079749584197998e-01 2.303506880998611450e-01 2.909398078918457031e-01 1.441111862659454346e-01 1.050107479095458984e-01 2.157701924443244934e-02 -1.068282797932624817e-01 4.185761138796806335e-02 -9.959478676319122314e-02 -5.821264535188674927e-02 1.224137693643569946e-01 3.049487806856632233e-02 -4.593688994646072388e-03
-4.530721157789230347e-02 -6.030880287289619446e-02 1.660689115524291992e-01 9.451729804277420044e-02 -1.259724944829940796e-01 -7.475569099187850952e-02 -1.936044245958328247e-01 -5.986942350864410400e-02 1.231676191091537476e-01 -7.916450500488281250e-02 -2.649444937705993652e-01 -1.429972145706415176e-02 4.180932417511940002e-02 -1.600441783666610718e-01 1.825647801160812378e-01 1.166267618536949158e-01 -2.050439566373825073e-01 1.091146916151046753e-01 8.366143703460693359e-02 2.638801932334899902e-01 1.824674457311630249e-01 5.914256721735000610e-02 -2.228205092251300812e-03 1.974317580461502075e-01 2.298411279916763306e-01 2.439351379871368408e-01 -4.199793636798858643e-01 2.182492315769195557e-01 -1.972229331731796265e-01 6.532847881317138672e-02 3.776445984840393066e-01 -2.564507909119129181e-02
-2.458848804235458374e-01 -2.835832238197326660e-01 3.374018147587776184e-02 -3.624360263347625732e-01 2.491108924150466919e-01 7.181601971387863159e-02 -1.263957172632217407e-01 2.496794611215591431e-02 2.441005781292915344e-02 -2.184327989816665649e-01 -1.851477473974227905e-01 1.531706470996141434e-02 7.667761761695146561e-03 1.057177931070327759e-01 8.500141650438308716e-02 8.958923071622848511e-02 -1.501952707767486572e-01 1.495852470397949219e-01 -6.671662628650665283e-02 -1.248769741505384445e-02 3.079966604709625244e-01 2.721790969371795654e-01 -8.700975030660629272e-02 1.104071661829948425e-01 2.449277639389038086e-01 1.607570052146911621e-01 -1.470295945182442665e-03 -2.451517730951309204e-01 1.584002524614334106e-01 1.934780031442642212e-01 -2.905465960502624512e-01 4.877788200974464417e-02
-3.114527836441993713e-02 -1.111144647002220154e-01 1.480302512645721436e-01 -2.344556152820587158e-01 -3.012659028172492981e-02 7.736521214246749878e-02 -8.288491517305374146e-02 5.597446113824844360e-02 -3.394183889031410217e-02 -2.723075151443481445e-01 1.845817267894744873e-01 -2.779630385339260101e-02 -1.158973798155784607e-01 3.631732761859893799e-01 3.291193544864654541e-01 3.727522194385528564e-01 -2.085177972912788391e-02 1.301654279232025146e-01 8.692482113838195801e-02 2.143309861421585083e-01 2.836933135986328125e-01 -1.790590286254882812e-01 -1.116552129387855530e-01 1.988047920167446136e-02 -2.381425723433494568e-02 1.543126553297042847e-01 -4.975462332367897034e-02 -2.747368812561035156e-01 -1.259392201900482178e-01 2.235502600669860840e-01 -4.203363135457038879e-02 -1.547661721706390381e-01
-3.982888534665107727e-02 -2.764512002468109131e-01 2.310788780450820923e-01 -5.428576469421386719e-02 2.667797803878784180e-01 -1.019400823861360550e-02 -2.585400640964508057e-01 -1.154170781373977661e-01 3.453306853771209717e-01 -2.734661400318145752e-01 -1.303447037935256958e-01 3.192906035110354424e-03 2.191122323274612427e-01 -3.410659730434417725e-02 2.826024778187274933e-02 2.344571650028228760e-01 -2.682058811187744141e-01 6.599165499210357666e-02 1.334694474935531616e-01 2.136188149452209473e-01 2.255244851112365723e-01 -2.908998355269432068e-02 1.567043811082839966e-01 5.542987585067749023e-02 1.396873891353607178e-01 1.104193925857543945e-01 -2.332362830638885498e-01 2.314300686120986938e-01 -1.794759780168533325e-01 -6.347009539604187012e-02 4.538770392537117004e-02 3.447461128234863281e-02
-2.452698200941085815e-01 -2.780407294631004333e-02 3.264726996421813965e-01 -4.746040329337120056e-02 9.629116207361221313e-02 1.901473551988601685e-01 -1.566035002470016479e-01 -1.258219331502914429e-01 -9.450089186429977417e-02 -6.606628000736236572e-02 1.085824668407440186e-01 3.000396490097045898e-01 7.055998593568801880e-02 7.842705398797988892e-02 1.426619291305541992e-01 -1.442786864936351776e-02 -2.392901107668876648e-02 2.303859293460845947e-01 1.079633608460426331e-01 2.747678160667419434e-01 -1.194617226719856262e-01 -2.524366602301597595e-02 -1.924992799758911133e-01 3.739304244518280029e-01 -2.005328238010406494e-01 7.623057812452316284e-02 -3.763737976551055908e-01 -1.118912845849990845e-01 -1.079190671443939209e-01 2.067657560110092163e-01 -7.762675732374191284e-02 -6.657312810420989990e-02
-1.705863475799560547e-01 -1.115155369043350220e-01 3.669750094413757324e-01 -1.004271134734153748e-01 3.933903872966766357e-01 6.021290645003318787e-02 -2.310269623994827271e-01 7.132666558027267456e-02 2.930501103401184082e-01 5.806937068700790405e-02 3.585669696331024170e-01 6.255228817462921143e-02 2.102426588535308838e-01 3.471124917268753052e-02 -1.647343672811985016e-02 1.350415199995040894e-01 1.403122246265411377e-01 2.039951384067535400e-01 2.585235536098480225e-01 2.108159661293029785e-01 4.849658906459808350e-02 4.673971608281135559e-02 5.158324539661407471e-02 1.530067622661590576e-01 4.964857921004295349e-02 9.039478003978729248e-02 -1.481106579303741455e-01 -3.073349595069885254e-02 -1.924004107713699341e-01 7.302699144929647446e-03 1.930485367774963379e-01 -1.316961273550987244e-02
1.345438063144683838e-01 -5.626473575830459595e-02 1.353495866060256958e-01 -2.318059951066970825e-01 -2.676397860050201416e-01 1.616177409887313843e-01 -1.582402884960174561e-01 2.553552389144897461e-01 1.789193302392959595e-01 -1.728662997484207153e-01 1.543848030269145966e-02 1.180218905210494995e-01 1.410050690174102783e-01 -1.588866859674453735e-02 1.655187755823135376e-01 2.674759030342102051e-01 1.964521594345569611e-02 9.467304497957229614e-02 -8.865113370120525360e-03 9.737531840801239014e-02 3.165538609027862549e-01 -3.560207486152648926e-01 -2.765354001894593239e-03 2.585436999797821045e-01 2.267372906208038330e-01 9.578568488359451294e-02 -1.239553466439247131e-01 1.709314584732055664e-01 -8.695038408041000366e-02 2.190118096768856049e-02 1.730484217405319214e-01 -2.601385712623596191e-01
-5.178556591272354126e-02 1.552457660436630249e-01 1.338981539011001587e-01 -2.033382207155227661e-01 -1.717111766338348389e-01 8.765767514705657959e-02 -3.006012141704559326e-01 9.524837881326675415e-02 1.082227826118469238e-01 8.228290826082229614e-02 -9.990098886191844940e-03 2.725342512130737305e-01 -9.575733542442321777e-02 -2.139165252447128296e-02 1.670273542404174805e-01 1.077937856316566467e-01 1.294232755899429321e-01 -1.012983620166778564e-01 1.351317167282104492e-01 3.541549146175384521e-01 1.887200772762298584e-01 3.218069076538085938e-01 -2.513945475220680237e-02 3.751163482666015625e-01 8.093876391649246216e-02 3.164729569107294083e-03 5.016350373625755310e-02 8.923442661762237549e-02 -2.391033172607421875e-01 2.458818405866622925e-01 1.478100568056106567e-02 2.218863964080810547e-01
-1.825387626886367798e-01 2.644356805831193924e-03 5.479818582534790039e-02 5.788938701152801514e-02 -1.259739547967910767e-01 1.854486204683780670e-02 -1.448446214199066162e-01 6.362606585025787354e-02 2.478844821453094482e-01 -4.043761789798736572e-01 -2.849913947284221649e-02 1.099959686398506165e-01 1.314710378646850586e-01 3.609644174575805664e-01 -1.354649811983108521e-01 1.978005915880203247e-01 -1.271097958087921143e-01 1.549737602472305298e-01 5.517539009451866150e-02 1.166447177529335022e-01 1.155484747141599655e-02 -6.772208958864212036e-02 2.364959716796875000e-01 1.753880828619003296e-01 2.851040959358215332e-01 1.397852301597595215e-01 -2.326741367578506470e-01 -1.031675711274147034e-01 -2.253434211015701294e-01 3.247583508491516113e-01 6.667881458997726440e-02 4.011286050081253052e-02
-3.570488393306732178e-01 -2.273608893156051636e-01 1.961856782436370850e-01 -4.213176295161247253e-02 -6.508664786815643311e-02 -1.011170595884323120e-01 -4.885732196271419525e-03 1.591933518648147583e-01 2.782005071640014648e-01 -8.685596287250518799e-02 -1.384751498699188232e-01 1.799716800451278687e-01 -1.259632110595703125e-01 2.051461189985275269e-01 8.318914473056793213e-02 9.252645075321197510e-02 2.137428224086761475e-01 -1.407144218683242798e-01 -2.964977324008941650e-01 1.201548650860786438e-01 3.320079669356346130e-02 -2.097818404436111450e-01 2.931710481643676758e-01 3.098733723163604736e-01 2.438615113496780396e-01 2.775667607784271240e-02 -2.032440006732940674e-01 -6.970224203541874886e-04 -1.350882351398468018e-01 -2.224617078900337219e-02 -1.107906699180603027e-01 5.755031853914260864e-02
-5.874655023217201233e-02 -9.409677237272262573e-02 3.472152650356292725e-01 6.161531060934066772e-02 -3.949227184057235718e-02 -7.457657158374786377e-02 6.833399087190628052e-02 -5.605019629001617432e-02 -9.532563388347625732e-02 3.854486346244812012e-02 5.123065412044525146e-02 4.304916784167289734e-02 2.053548693656921387e-01 -4.311619326472282410e-03 2.876975536346435547e-01 1.500936746597290039e-01 4.211808741092681885e-02 1.335730105638504028e-01 1.936338990926742554e-01 3.627212643623352051e-01 8.080043643712997437e-02 -1.965427398681640625e-01 -8.498162776231765747e-02 4.202254414558410645e-01 -9.120801091194152832e-02 4.353795573115348816e-02 -2.603459954261779785e-01 -2.271974980831146240e-01 -2.664957046508789062e-01 1.712776571512222290e-01 5.589223280549049377e-02 -1.874323636293411255e-01
-1.303704828023910522e-01 -4.357075691223144531e-02 8.080489188432693481e-02 7.863806188106536865e-02 1.948966979980468750e-01 2.109357714653015137e-01 -1.706773638725280762e-01 8.994374424219131470e-03 1.129986271262168884e-01 -3.959174081683158875e-02 -2.924321591854095459e-01 2.156286239624023438e-01 3.780722022056579590e-01 2.693006694316864014e-01 6.862825155258178711e-02 5.178619176149368286e-02 -1.259245537221431732e-02 8.806803077459335327e-02 2.005028724670410156e-01 1.699558645486831665e-01 1.751575767993927002e-01 2.562308907508850098e-01 3.051348924636840820e-01 3.782772123813629150e-01 -9.949079900979995728e-02 1.369402855634689331e-01 9.821797162294387817e-02 -9.301223605871200562e-02 -1.145666837692260742e-01 -9.936237335205078125e-02 8.560810238122940063e-02 -2.621345780789852142e-02
3.166220709681510925e-02 -1.112396176904439926e-02 1.341667771339416504e-01 -2.845774590969085693e-01 1.260936111211776733e-01 7.849940657615661621e-02 -8.823048323392868042e-02 -4.200724884867668152e-02 1.099746599793434143e-01 7.042947411537170410e-02 -1.175823286175727844e-01 3.292238414287567139e-01 -1.675168275833129883e-01 1.704687327146530151e-01 9.453662484884262085e-02 -1.456234157085418701e-01 -7.670485228300094604e-02 2.677372284233570099e-02 1.131722703576087952e-01 -2.799928933382034302e-02 1.239673793315887451e-01 -1.182053759694099426e-01 9.167671203613281250e-02 3.121337592601776123e-01 -4.829375818371772766e-02 3.921724557876586914e-01 -4.424578547477722168e-01 5.116636306047439575e-02 -2.564226090908050537e-01 -1.671778596937656403e-02 2.328381985425949097e-01 -1.077734008431434631e-01
-3.057055473327636719e-01 1.412111893296241760e-02 1.355862170457839966e-01 -2.283676266670227051e-01 4.029588773846626282e-02 -5.194284487515687943e-03 -3.475435078144073486e-01 2.376150637865066528e-01 2.311245799064636230e-01 7.070781290531158447e-02 9.082696586847305298e-02 -7.065325975418090820e-02 1.317481696605682373e-01 -3.349165618419647217e-02 1.161795035004615784e-01 2.316034287214279175e-01 -5.318950489163398743e-02 2.456548064947128296e-01 1.213330402970314026e-01 1.608697324991226196e-01 -1.842526793479919434e-01 -1.322566568851470947e-01 -4.525864869356155396e-02 4.711936414241790771e-01 -7.637774944305419922e-02 1.660503447055816650e-01 -1.161343529820442200e-01 1.207801327109336853e-01 1.390898078680038452e-01 -1.818672865629196167e-01 -4.933727905154228210e-03 -8.011406660079956055e-02
-2.560601234436035156e-01 -2.148146331310272217e-01 -4.791570082306861877e-02 -2.022710256278514862e-02 -4.056551028043031693e-03 -4.977423325181007385e-02 -3.332335501909255981e-02 9.743721038103103638e-02 3.071215450763702393e-01 6.713718175888061523e-02 -5.098634213209152222e-02 1.640665978193283081e-01 -9.309392422437667847e-02 3.437224775552749634e-02 2.472673729062080383e-02 2.897887825965881348e-01 -5.231456458568572998e-02 7.666956633329391479e-02 -7.061667740345001221e-02 3.136115148663520813e-02 2.300070524215698242e-01 -5.260820686817169189e-02 9.347517974674701691e-03 4.942491948604583740e-01 -6.426580250263214111e-02 1.977364271879196167e-01 -2.682987749576568604e-01 -1.352864652872085571e-01 2.618826031684875488e-01 -8.945164829492568970e-02 1.836329251527786255e-01 -3.020788133144378662e-01
-2.926759719848632812e-01 2.863322012126445770e-02 1.911106258630752563e-01 -2.772502303123474121e-01 8.099211752414703369e-02 -2.072691470384597778e-01 -1.743853837251663208e-01 -4.249019082635641098e-03 -6.449518352746963501e-02 -2.386921495199203491e-01 -1.360668390989303589e-01 -1.420198846608400345e-02 1.160550191998481750e-01 1.472422480583190918e-01 -4.306423291563987732e-02 -1.207567006349563599e-01 -4.158340692520141602e-01 6.763987988233566284e-02 5.604374781250953674e-02 3.590661585330963135e-01 1.692760586738586426e-01 -2.505856752395629883e-01 -4.008182510733604431e-02 1.982419937849044800e-01 -9.505726397037506104e-03 -1.200327798724174500e-01 -1.806327998638153076e-01 -4.461937397718429565e-02 -2.468356192111968994e-01 1.042601093649864197e-01 -7.576017826795578003e-02 1.420380771160125732e-01
-3.831011801958084106e-02 -9.177458286285400391e-02 2.689229846000671387e-01 3.115333616733551025e-02 -2.140507847070693970e-01 3.005930222570896149e-02 -2.211045622825622559e-01 7.345765084028244019e-02 1.258837133646011353e-01 -2.188450843095779419e-01 8.024694770574569702e-02 1.225158795714378357e-01 1.343637108802795410e-01 2.445369809865951538e-01 1.156168505549430847e-01 2.822491228580474854e-01 8.739587664604187012e-02 3.110179305076599121e-01 9.492862224578857422e-02 9.310712665319442749e-02 1.648616641759872437e-01 -1.408296674489974976e-01 -2.256237715482711792e-01 2.380588352680206299e-01 1.639727652072906494e-01 -9.375216066837310791e-02 -2.915915846824645996e-01 -2.215304523706436157e-01 -9.332746267318725586e-02 1.594650894403457642e-01 2.216627448797225952e-01 -1.733474284410476685e-01
-1.929738372564315796e-01 2.688504569232463837e-02 2.344316989183425903e-01 -2.600606977939605713e-01 7.566511631011962891e-02 1.488203555345535278e-01 7.250232994556427002e-02 2.189223617315292358e-01 1.616442576050758362e-02 1.250537484884262085e-01 -7.695799320936203003e-02 2.202443927526473999e-01 2.441607564687728882e-01 1.460669040679931641e-01 9.380179643630981445e-02 4.060605168342590332e-01 -1.240913495421409607e-01 2.908734381198883057e-01 3.881883108988404274e-03 1.838010698556900024e-01 3.626066744327545166e-01 -3.140140175819396973e-01 -9.008741378784179688e-02 3.608557209372520447e-02 1.387511044740676880e-01 4.059661552309989929e-02 3.474367782473564148e-02 3.755740448832511902e-02 -1.789861172437667847e-02 -6.478717178106307983e-02 1.332920044660568237e-01 -1.196499690413475037e-01
-6.809394061565399170e-02 -1.142081320285797119e-01 3.027652204036712646e-01 -2.996027283370494843e-02 -2.925349175930023193e-01 3.909197077155113220e-02 -2.209780514240264893e-01 -6.331484019756317139e-02 1.496401131153106689e-01 -2.134063467383384705e-02 -1.150159835815429688e-01 1.782743185758590698e-01 1.134163439273834229e-01 -1.474498957395553589e-01 2.988300286233425140e-03 5.867647752165794373e-02 8.765158802270889282e-02 -4.420750337885692716e-05 3.058071136474609375e-01 4.463640227913856506e-02 2.935174703598022461e-01 -1.272228658199310303e-01 -4.953681677579879761e-02 1.580198407173156738e-01 2.152808010578155518e-01 1.444937586784362793e-01 -3.191564381122589111e-01 1.768584102392196655e-01 -1.305571347475051880e-01 5.560113117098808289e-02 1.773587614297866821e-01 -3.987275958061218262e-01
-1.628761887550354004e-01 -1.671400815248489380e-01 4.503396153450012207e-01 -8.090647310018539429e-02 -6.888054311275482178e-02 1.836561560630798340e-01 1.948106288909912109e-02 9.331758320331573486e-02 2.077107317745685577e-02 -1.151050478219985962e-01 9.159571677446365356e-02 5.109319835901260376e-02 -2.963627455756068230e-03 -1.097513586282730103e-01 3.158569335937500000e-01 -2.118166983127593994e-01 7.618234306573867798e-02 1.514755487442016602e-01 1.132064685225486755e-02 1.254563927650451660e-01 4.623326063156127930e-01 1.529043763875961304e-01 1.076047942042350769e-01 2.428090721368789673e-01 -8.470193296670913696e-02 1.837324500083923340e-01 8.627840876579284668e-02 7.322390377521514893e-02 -2.061223238706588745e-02 2.057382911443710327e-01 2.241231650114059448e-01 9.083490073680877686e-02
-1.508071571588516235e-01 1.908346414566040039e-01 4.949409514665603638e-02 -3.352174460887908936e-01 -3.362807631492614746e-01 1.710347384214401245e-01 3.914702683687210083e-03 8.808027207851409912e-02 2.933819591999053955e-01 -1.808911412954330444e-01 4.311422258615493774e-02 1.350611299276351929e-01 -5.575997382402420044e-02 1.858776956796646118e-01 -2.497622743248939514e-02 4.529168084263801575e-02 8.534885942935943604e-02 7.587695121765136719e-02 1.083713620901107788e-01 4.296550452709197998e-01 7.098974287509918213e-02 3.208756446838378906e-01 1.728812307119369507e-01 1.657634973526000977e-01 -1.021500676870346069e-01 8.739282190799713135e-02 2.386620268225669861e-02 5.188873037695884705e-04 -2.090030014514923096e-01 1.976787149906158447e-01 1.432452499866485596e-01 1.416121143847703934e-03
2.994579263031482697e-02 6.711801979690790176e-03 6.226121261715888977e-02 -2.988598942756652832e-01 -2.190681397914886475e-01 1.057536453008651733e-01 -1.276171486824750900e-02 -1.814532652497291565e-02 4.966912046074867249e-02 -1.599364727735519409e-01 1.117193885147571564e-02 -3.638225048780441284e-02 7.857865840196609497e-02 9.530877321958541870e-02 -7.337689399719238281e-02 -1.305060088634490967e-01 5.905993655323982239e-02 -1.255292147397994995e-01 2.559027075767517090e-01 5.340459346771240234e-01 4.857296496629714966e-02 7.631990313529968262e-02 2.039262354373931885e-01 4.385442435741424561e-01 8.650808036327362061e-02 -8.172810822725296021e-02 -8.770252764225006104e-02 -1.466251760721206665e-01 -3.463688120245933533e-02 1.970644854009151459e-02 1.022477746009826660e-01 3.340717554092407227e-01
-2.936719544231891632e-02 -2.982430458068847656e-01 4.826879501342773438e-01 3.098617494106292725e-02 -3.594121336936950684e-02 1.672972738742828369e-01 -7.896622270345687866e-02 3.012467622756958008e-01 3.518831357359886169e-02 -1.566276699304580688e-01 -2.280849032104015350e-02 7.418295741081237793e-02 1.296976059675216675e-01 -1.032004356384277344e-01 -5.543186888098716736e-02 1.770262420177459717e-01 1.607796102762222290e-01 9.678436070680618286e-02 5.948323383927345276e-02 8.964505046606063843e-02 2.546037733554840088e-01 -2.082240581512451172e-01 4.023503139615058899e-02 2.514662146568298340e-01 1.570891439914703369e-01 -1.098053622990846634e-02 -1.201141029596328735e-01 1.019992008805274963e-01 -2.228499054908752441e-01 -1.205292996019124985e-02 3.114959895610809326e-01 -2.000165730714797974e-01
-3.856359422206878662e-01 -3.104031383991241455e-01 3.677570074796676636e-02 -9.880791418254375458e-03 -9.582313895225524902e-02 7.216703146696090698e-02 -2.627841010689735413e-02 5.294940993189811707e-02 1.783252209424972534e-01 -1.953939348459243774e-01 -7.013710588216781616e-02 1.045569106936454773e-01 -1.150429695844650269e-01 7.520667463541030884e-02 -1.534973084926605225e-01 8.611332625150680542e-02 -7.866100966930389404e-02 -3.142954036593437195e-02 7.680306583642959595e-02 -4.521158337593078613e-02 2.856772840023040771e-01 -1.019866485148668289e-02 4.392294585704803467e-02 4.732653200626373291e-01 6.455632299184799194e-02 2.474481239914894104e-02 -2.138263583183288574e-01 -1.043773293495178223e-01 2.508593499660491943e-01 -2.057022005319595337e-01 2.614598488435149193e-04 -3.324444293975830078e-01
-2.784900963306427002e-01 -3.510383963584899902e-01 5.971956532448530197e-03 -8.123121410608291626e-02 -1.149339079856872559e-01 -3.082365691661834717e-01 -1.048815175890922546e-01 2.164774090051651001e-01 1.653168052434921265e-01 -1.631541997194290161e-01 3.089943826198577881e-01 1.520536839962005615e-01 -5.497224256396293640e-02 -1.257577538490295410e-01 -1.136329323053359985e-01 2.712787389755249023e-01 4.250604659318923950e-02 3.249677270650863647e-02 2.221505641937255859e-01 2.767187356948852539e-01 2.758600115776062012e-01 -7.913804054260253906e-02 -1.455555297434329987e-02 1.046315133571624756e-01 1.528062075376510620e-01 2.278373539447784424e-01 -4.821682721376419067e-02 2.223801054060459137e-02 -7.839068025350570679e-02 1.801566779613494873e-01 -5.917952582240104675e-02 -7.822825014591217041e-02
-1.712547093629837036e-01 -1.969264298677444458e-01 5.212578177452087402e-01 -1.015815511345863342e-01 4.274376630783081055e-01 -1.669242046773433685e-02 -2.282345741987228394e-01 7.009722292423248291e-02 3.221341595053672791e-02 -1.164080128073692322e-01 2.005695924162864685e-02 -5.066236481070518494e-02 2.018781900405883789e-01 4.021125286817550659e-02 1.028925105929374695e-01 7.235825061798095703e-02 -8.679371327161788940e-02 6.399314850568771362e-02 2.313930243253707886e-01 1.643120646476745605e-01 -1.190909929573535919e-02 -1.096673589199781418e-02 -5.968764424324035645e-02 2.330717295408248901e-01 6.805041804909706116e-03 1.768343597650527954e-01 -1.645172387361526489e-01 2.726836800575256348e-01 -1.052811592817306519e-01 8.507160097360610962e-02 4.125095531344413757e-02 1.762001663446426392e-01
9.082020260393619537e-04 -2.035779058933258057e-01 -3.639767691493034363e-02 4.970020428299903870e-02 -1.711756223812699318e-03 -2.483143806457519531e-01 -1.851697415113449097e-01 5.444387719035148621e-02 2.252987772226333618e-01 1.550754345953464508e-02 -1.536599695682525635e-01 -5.719240382313728333e-02 1.449352800846099854e-01 -1.071707159280776978e-01 4.016887396574020386e-02 -4.495766758918762207e-02 -3.929604962468147278e-02 1.008724272251129150e-01 -2.967482618987560272e-02 2.617174983024597168e-01 4.996737837791442871e-01 1.169329062104225159e-01 -1.493609100580215454e-01 2.339167147874832153e-01 3.727116063237190247e-02 2.998149991035461426e-01 -5.581312999129295349e-02 -3.032087981700897217e-01 -3.442249726504087448e-04 1.957843154668807983e-01 1.584589332342147827e-01 -2.657024562358856201e-01
-4.060517996549606323e-02 -8.007232844829559326e-02 2.917336523532867432e-01 2.564292633906006813e-03 -9.267940185964107513e-03 6.024537608027458191e-02 -2.012859284877777100e-01 1.276516169309616089e-01 1.154900342226028442e-01 7.615037262439727783e-02 -4.321868717670440674e-01 2.094598412513732910e-01 2.687186896800994873e-01 9.855996817350387573e-02 -8.195489645004272461e-02 9.782703965902328491e-02 3.155580908060073853e-02 -6.016141269356012344e-03 5.276605859398841858e-02 2.835173308849334717e-01 1.859326362609863281e-01 1.822869479656219482e-01 1.257172226905822754e-01 3.560007214546203613e-01 -1.164631843566894531e-01 2.132530957460403442e-01 2.121023237705230713e-01 5.462947860360145569e-02 -2.533063292503356934e-01 -5.324796587228775024e-02 1.639315336942672729e-01 -5.354633927345275879e-02
-1.363336443901062012e-01 4.339009895920753479e-02 2.830767333507537842e-01 1.690246015787124634e-01 -2.837924957275390625e-01 5.350679159164428711e-02 -2.316661179065704346e-01 -4.492192715406417847e-02 -1.310420781373977661e-01 1.652134805917739868e-01 -1.411579102277755737e-01 8.874523639678955078e-02 5.063930898904800415e-02 1.054557263851165771e-01 -1.305302232503890991e-01 6.604503840208053589e-02 -1.367827206850051880e-01 2.320450246334075928e-01 5.224214866757392883e-02 3.710457086563110352e-01 1.058120876550674438e-01 1.493419259786605835e-01 9.606558829545974731e-02 5.303571820259094238e-01 1.195717528462409973e-01 -1.294524129480123520e-02 -6.757046282291412354e-02 1.486578136682510376e-01 -9.331567585468292236e-02 7.842068560421466827e-03 1.921909451484680176e-01 -2.417672611773014069e-02
-9.306755661964416504e-02 -1.203055381774902344e-01 8.756664395332336426e-02 -1.516503244638442993e-01 -1.359342224895954132e-02 1.638514101505279541e-01 -4.999685287475585938e-01 3.286646604537963867e-01 -2.090392634272575378e-02 1.130863428115844727e-01 -2.740935981273651123e-01 5.575767159461975098e-02 -2.613615244626998901e-02 7.002524286508560181e-02 8.979144692420959473e-02 -2.494987547397613525e-01 -1.618339270353317261e-01 1.576560735702514648e-01 2.190841138362884521e-01 -5.154204741120338440e-02 1.213131546974182129e-01 5.128266662359237671e-02 1.485284864902496338e-01 8.402179926633834839e-02 1.517674177885055542e-01 2.551722228527069092e-01 -4.208957403898239136e-02 -2.295035272836685181e-01 -1.168845370411872864e-01 2.043918520212173462e-01 -2.174741625785827637e-01 1.810593903064727783e-02
-1.687588840723037720e-01 -4.148252010345458984e-01 2.837854325771331787e-01 -3.148402571678161621e-01 -5.361733958125114441e-02 9.750154614448547363e-02 3.483388945460319519e-02 3.637594580650329590e-01 -5.666999146342277527e-02 -2.908515632152557373e-01 -7.353895902633666992e-02 3.894357476383447647e-03 1.417319029569625854e-01 -2.027131319046020508e-01 1.333256959915161133e-01 1.060247048735618591e-01 2.295111417770385742e-01 1.242680922150611877e-01 -1.127656102180480957e-01 1.755997985601425171e-01 -1.017617899924516678e-02 3.999181836843490601e-02 1.418649852275848389e-01 2.146750688552856445e-01 1.229987815022468567e-01 1.500910986214876175e-02 -1.113489940762519836e-01 -7.781878113746643066e-02 7.726036012172698975e-02 -2.227333188056945801e-01 -9.248301386833190918e-02 -1.136461198329925537e-01
-2.500586509704589844e-01 6.704497337341308594e-02 2.722627818584442139e-01 -2.352848947048187256e-01 3.316510468721389771e-02 -1.950262933969497681e-01 3.600691258907318115e-02 -2.026390880346298218e-01 1.512737274169921875e-01 -9.009489417076110840e-02 3.120537288486957550e-02 1.042051166296005249e-01 1.415242627263069153e-02 1.748989373445510864e-01 3.181258738040924072e-01 4.913750104606151581e-03 -8.395974338054656982e-02 1.051246747374534607e-01 2.658180296421051025e-01 2.451414316892623901e-01 2.436189949512481689e-01 2.871930301189422607e-01 9.734149277210235596e-02 2.798092961311340332e-01 2.575853765010833740e-01 1.313797980546951294e-01 -1.603121496737003326e-02 2.321843057870864868e-01 -9.768930822610855103e-02 8.364877849817276001e-02 -4.628803580999374390e-02 1.105934754014015198e-01
-1.565039455890655518e-01 1.247438490390777588e-01 1.841635107994079590e-01 -5.849648267030715942e-02 -1.937668584287166595e-02 2.896847017109394073e-02 -3.283842504024505615e-01 -2.446522712707519531e-01 3.092740178108215332e-01 1.431660167872905731e-02 1.075517162680625916e-01 2.436909675598144531e-01 -1.844011619687080383e-02 1.262722015380859375e-01 2.113693207502365112e-01 1.583978682756423950e-01 1.824779808521270752e-01 3.076506406068801880e-02 -6.212464347481727600e-02 4.200729131698608398e-01 3.690081834793090820e-01 1.856827884912490845e-01 2.102299332618713379e-01 5.457932129502296448e-02 -2.424329333007335663e-02 2.249844744801521301e-02 6.017219740897417068e-03 3.606139682233333588e-03 -7.397124171257019043e-02 2.123378515243530273e-01 1.061484068632125854e-01 7.407189905643463135e-02
-2.427242249250411987e-01 -1.342712789773941040e-01 3.369826972484588623e-01 -6.319662183523178101e-02 -1.258484125137329102e-01 2.110545188188552856e-01 1.415678262710571289e-01 3.564519435167312622e-02 2.290662229061126709e-01 -2.061454951763153076e-01 -1.535525918006896973e-01 1.888082772493362427e-01 -2.736034058034420013e-02 1.224819049239158630e-01 1.602065563201904297e-01 -2.821944653987884521e-02 -6.117992103099822998e-03 1.541453897953033447e-01 -2.164140939712524414e-01 5.525024607777595520e-02 -1.154583040624856949e-02 5.051219463348388672e-02 3.002689778804779053e-01 3.313601911067962646e-01 1.058698445558547974e-01 7.920831441879272461e-02 -4.092154204845428467e-01 1.011718735098838806e-01 -4.180103540420532227e-02 9.567083418369293213e-02 -9.751433879137039185e-02 1.883817017078399658e-01
1.206580549478530884e-01 -1.450081449002027512e-02 3.685573488473892212e-02 -2.340490818023681641e-01 1.079971715807914734e-01 -2.818675339221954346e-01 -2.310686111450195312e-01 -1.443814635276794434e-01 1.544514000415802002e-01 -3.899930045008659363e-02 -1.262271106243133545e-01 1.591428369283676147e-01 4.434213787317276001e-02 1.089913323521614075e-01 2.662463188171386719e-01 -2.842468954622745514e-02 -2.097787894308567047e-02 2.960600554943084717e-01 1.627682298421859741e-01 3.040745556354522705e-01 2.319082021713256836e-01 1.862231492996215820e-01 1.320966184139251709e-01 4.088907837867736816e-01 -2.104785293340682983e-02 7.670282572507858276e-02 1.374695822596549988e-02 1.449094153940677643e-03 -1.135795861482620239e-01 1.549764126539230347e-01 -2.897119224071502686e-01 6.363797187805175781e-02
-2.160259783267974854e-01 -1.694445759057998657e-01 3.448126316070556641e-01 -1.080885529518127441e-01 9.439352154731750488e-02 1.166761294007301331e-01 -4.576126039028167725e-01 7.741437107324600220e-02 2.205833978950977325e-02 -1.360155493021011353e-01 -7.093003392219543457e-02 7.153353095054626465e-02 7.992041110992431641e-02 2.124297469854354858e-01 -1.113708168268203735e-01 1.004346087574958801e-01 9.494042396545410156e-02 -1.744975000619888306e-01 2.340029925107955933e-01 1.622494608163833618e-01 2.301619797945022583e-01 -1.198733150959014893e-01 -8.289398998022079468e-02 1.798567026853561401e-01 3.757004812359809875e-02 -5.678814370185136795e-03 -2.756065726280212402e-01 2.846781611442565918e-01 1.666563749313354492e-01 1.151023358106613159e-01 -9.008801728487014771e-02 1.352224797010421753e-01
-2.822606563568115234e-01 -6.248861923813819885e-02 2.294919081032276154e-02 -2.936540171504020691e-02 -1.701725088059902191e-02 5.426211655139923096e-02 -3.357157111167907715e-01 5.595245957374572754e-02 2.645741403102874756e-01 7.765872776508331299e-02 -4.434151053428649902e-01 2.626561820507049561e-01 6.897865235805511475e-02 3.411541581153869629e-01 -3.063082881271839142e-02 -1.248660907149314880e-01 5.740378051996231079e-03 1.252321340143680573e-02 1.128686442971229553e-01 2.072619646787643433e-01 1.636864244937896729e-01 9.396526217460632324e-02 -1.691585332155227661e-01 1.858520358800888062e-01 2.892406284809112549e-01 2.080579288303852081e-03 1.198626235127449036e-01 1.201671361923217773e-01 1.025221496820449829e-02 -1.020233109593391418e-01 1.614210754632949829e-01 -1.137918233871459961e-01
-3.666816353797912598e-01 -9.672885760664939880e-03 2.439173012971878052e-01 -8.027255535125732422e-02 -4.312638938426971436e-02 -1.784895062446594238e-01 -5.249336361885070801e-02 2.225356735289096832e-02 1.479456424713134766e-01 1.082736924290657043e-01 1.527833640575408936e-01 9.365939348936080933e-02 1.615155935287475586e-01 1.347824037075042725e-01 4.011211991310119629e-01 4.099780693650245667e-02 -1.344002932310104370e-01 1.978280022740364075e-02 -2.554339170455932617e-02 2.318637669086456299e-01 3.045785427093505859e-01 3.034563660621643066e-01 1.764336526393890381e-01 7.368778437376022339e-02 9.057307243347167969e-02 1.493335068225860596e-01 1.495192050933837891e-01 -1.880860328674316406e-01 -1.496169120073318481e-01 2.151974476873874664e-02 2.554252743721008301e-01 -1.391995549201965332e-01
-7.642240077257156372e-02 -3.327643573284149170e-01 7.861553877592086792e-02 -1.303318701684474945e-02 -7.659942656755447388e-02 -3.988568857312202454e-02 -2.184520810842514038e-01 2.285081446170806885e-01 9.791323542594909668e-02 4.334129393100738525e-02 -1.528099831193685532e-02 2.236132323741912842e-01 2.110649794340133667e-01 2.404239475727081299e-01 3.146062046289443970e-02 -5.167422443628311157e-02 1.725059561431407928e-02 6.005839630961418152e-02 2.313833869993686676e-02 3.083587884902954102e-01 9.217167645692825317e-02 2.999223172664642334e-01 3.370240628719329834e-01 3.709040582180023193e-01 1.690286993980407715e-01 1.466843336820602417e-01 2.306516170501708984e-01 -5.719170346856117249e-02 6.643212586641311646e-02 -1.448489725589752197e-01 1.185982301831245422e-01 8.258534222841262817e-02
-3.007991053164005280e-02 -1.116710156202316284e-01 1.977847069501876831e-01 -3.623451590538024902e-01 2.243995517492294312e-01 1.266457140445709229e-01 5.665413290262222290e-02 -1.885960400104522705e-01 2.741805315017700195e-01 -1.079438924789428711e-01 -2.663367986679077148e-02 -5.337542667984962463e-02 4.602247178554534912e-01 1.351702213287353516e-01 1.534298807382583618e-01 6.088280305266380310e-02 1.344150584191083908e-02 2.224498987197875977e-02 3.835817566141486168e-03 5.065809190273284912e-02 2.746314406394958496e-01 -1.101664640009403229e-02 2.012047171592712402e-01 1.580031067132949829e-01 -6.810080260038375854e-02 1.016356945037841797e-01 -1.665970385074615479e-01 -2.319613248109817505e-01 -2.680152058601379395e-01 -3.835678100585937500e-02 -9.423623234033584595e-02 2.009191513061523438e-01
7.262893021106719971e-03 -3.369448184967041016e-01 2.561126649379730225e-01 6.371057033538818359e-02 1.575911231338977814e-02 1.205332279205322266e-01 -2.706734836101531982e-01 1.823916882276535034e-01 -8.237265795469284058e-02 -1.323233544826507568e-02 -8.986213058233261108e-02 1.184787601232528687e-01 2.362879216670989990e-01 2.608075439929962158e-01 1.838992722332477570e-02 3.299308940768241882e-03 1.771058291196823120e-01 1.255292911082506180e-02 -7.558650523424148560e-02 3.031899333000183105e-01 1.805863976478576660e-01 2.112467437982559204e-01 1.784936785697937012e-01 3.827455937862396240e-01 1.657029539346694946e-01 2.142191231250762939e-01 2.260575741529464722e-01 -1.025546789169311523e-01 -9.974625706672668457e-02 -7.416257262229919434e-02 4.118681326508522034e-02 7.291033864021301270e-02
-1.967290937900543213e-01 -3.312787041068077087e-02 2.064610421657562256e-01 -3.557149767875671387e-01 -3.101400732994079590e-01 1.448296010494232178e-01 3.122657537460327148e-02 1.301397532224655151e-01 1.857969611883163452e-01 -1.565061956644058228e-01 6.068758666515350342e-02 2.149702161550521851e-01 2.994732260704040527e-01 3.248484432697296143e-01 2.769800461828708649e-02 -5.123475939035415649e-02 -2.732238266617059708e-03 1.297653168439865112e-01 1.007861867547035217e-01 -6.191066931933164597e-03 -1.877044141292572021e-01 8.021202683448791504e-02 1.247129142284393311e-01 2.358796000480651855e-01 -6.450945511460304260e-03 2.772000990808010101e-02 -1.424121409654617310e-01 -3.042513430118560791e-01 -1.509104967117309570e-01 2.220292240381240845e-01 -1.482300907373428345e-01 -2.913457155227661133e-02
-3.538254275918006897e-02 -3.656731545925140381e-02 2.794090211391448975e-01 -2.441875338554382324e-01 -2.944382652640342712e-02 1.360785961151123047e-01 -3.146138191223144531e-01 2.515741586685180664e-01 1.210283562541007996e-01 -3.424684107303619385e-01 -1.492898613214492798e-01 1.424684375524520874e-01 7.081390172243118286e-02 9.664005041122436523e-02 7.791693508625030518e-02 1.902765482664108276e-01 -8.761706203222274780e-02 1.502562016248703003e-01 5.350415781140327454e-02 2.359708249568939209e-01 -1.480812281370162964e-01 -4.170187413692474365e-01 1.400578171014785767e-01 1.894598603248596191e-01 -1.945291273295879364e-02 1.143656224012374878e-01 9.553289413452148438e-02 -3.494832431897521019e-03 -1.632970720529556274e-01 1.135569736361503601e-01 1.183182895183563232e-01 1.749613881111145020e-01
-3.491438031196594238e-01 -2.549056112766265869e-01 -4.009188711643218994e-02 -6.225692108273506165e-02 2.166347056627273560e-01 -1.536023057997226715e-02 -2.787111997604370117e-01 1.852254420518875122e-01 2.109003961086273193e-01 -1.158519163727760315e-01 -8.230691403150558472e-02 -2.740213647484779358e-02 -1.199188455939292908e-01 4.488332942128181458e-02 7.340859621763229370e-02 5.888739600777626038e-02 -4.352460615336894989e-03 7.935972511768341064e-02 1.901599019765853882e-02 -4.211168363690376282e-02 -1.233721734024584293e-03 -2.849998474121093750e-01 1.284300684928894043e-01 4.761087596416473389e-01 -6.064440310001373291e-02 2.141364812850952148e-01 1.004020273685455322e-01 -2.871545255184173584e-01 9.515873342752456665e-02 1.422765552997589111e-01 2.090421617031097412e-01 -9.943337738513946533e-02
-3.711496591567993164e-01 -2.511097490787506104e-01 5.241263657808303833e-02 -3.031696081161499023e-01 -3.384529799222946167e-02 1.559310853481292725e-01 1.643729954957962036e-01 -3.894409537315368652e-02 -1.263602524995803833e-01 -2.368013411760330200e-01 -2.171981781721115112e-01 4.941296949982643127e-02 9.125964343547821045e-02 1.463964022696018219e-02 3.487993404269218445e-02 1.718475669622421265e-01 -6.328510493040084839e-02 -9.111487120389938354e-02 3.498369827866554260e-02 5.628554150462150574e-02 1.556414961814880371e-01 4.940088465809822083e-02 3.790670931339263916e-01 1.256308406591415405e-01 7.744900137186050415e-02 3.256503343582153320e-01 -3.128969967365264893e-01 2.399145364761352539e-01 9.641651809215545654e-02 6.722538918256759644e-02 4.843527823686599731e-02 -5.548551678657531738e-02
-1.571296900510787964e-01 3.381396085023880005e-02 1.229207813739776611e-01 -2.854353189468383789e-01 -8.190483599901199341e-02 2.814977169036865234e-01 -4.270379245281219482e-02 2.339735627174377441e-02 8.829675614833831787e-02 -3.506962060928344727e-01 2.213232591748237610e-02 3.490093648433685303e-01 6.756008416414260864e-02 -1.626999229192733765e-01 3.214704990386962891e-02 -7.338502258062362671e-02 -2.158195376396179199e-01 -1.405461132526397705e-01 2.137798964977264404e-01 -5.996091756969690323e-03 2.788493931293487549e-01 2.567163854837417603e-02 8.388916403055191040e-02 4.243901968002319336e-01 -5.593586340546607971e-02 1.142040938138961792e-01 -2.297128885984420776e-01 -1.523730605840682983e-01 2.237335592508316040e-02 7.429769635200500488e-02 -1.509908735752105713e-01 1.105471514165401459e-02
-7.820739597082138062e-02 4.077395424246788025e-02 6.253817677497863770e-02 -2.620148658752441406e-01 -1.259383838623762131e-02 -2.700960040092468262e-01 -2.204030901193618774e-01 -1.834120154380798340e-01 -1.061591282486915588e-01 -7.538188248872756958e-02 4.152888804674148560e-02 2.127373814582824707e-01 -1.765265874564647675e-02 -2.148844674229621887e-02 7.836118340492248535e-02 9.029254317283630371e-02 -6.141602993011474609e-02 1.543044596910476685e-01 2.013381570577621460e-01 3.427437841892242432e-01 2.613400518894195557e-01 2.413849383592605591e-01 1.589815318584442139e-01 4.665497839450836182e-01 -4.095836356282234192e-02 5.283715203404426575e-02 -1.453225761651992798e-01 1.078516840934753418e-01 -6.604853272438049316e-02 1.863075494766235352e-01 -2.322087138891220093e-01 3.832886461168527603e-03
-5.386565811932086945e-03 1.060652360320091248e-01 2.278259694576263428e-01 -2.304682731628417969e-01 -8.100699633359909058e-02 1.731254160404205322e-02 -4.229246377944946289e-01 8.529124408960342407e-02 7.617887109518051147e-02 2.236975431442260742e-01 -1.071422100067138672e-01 1.972796916961669922e-01 -1.515381187200546265e-01 8.999822661280632019e-03 1.386778056621551514e-01 1.932609230279922485e-01 6.102880463004112244e-03 -2.057460099458694458e-01 2.393234223127365112e-01 3.720335960388183594e-01 1.250716149806976318e-01 2.364475578069686890e-01 8.745615929365158081e-02 2.017432302236557007e-01 -7.268606219440698624e-03 1.236305460333824158e-01 1.383467018604278564e-01 -1.695436388254165649e-01 -9.029860794544219971e-02 1.693979501724243164e-01 2.072478830814361572e-01 6.208540126681327820e-02
-2.331913858652114868e-01 -9.928590804338455200e-02 2.971615791320800781e-01 2.807005941867828369e-01 9.747049957513809204e-02 8.016987144947052002e-02 -2.639211416244506836e-01 2.212437987327575684e-02 1.804996728897094727e-01 -2.153894603252410889e-01 -5.416570976376533508e-02 9.929028898477554321e-02 -2.863595262169837952e-02 5.835697054862976074e-02 -9.100370109081268311e-02 1.778193116188049316e-01 -2.171130105853080750e-02 3.549661636352539062e-01 4.267155379056930542e-02 2.196828871965408325e-01 1.026167348027229309e-01 1.189033873379230499e-02 1.972521245479583740e-01 1.785084307193756104e-01 2.659800946712493896e-01 8.357544988393783569e-02 -1.604138910770416260e-01 1.406960785388946533e-01 -3.365263640880584717e-01 2.038796395063400269e-01 -9.275422245264053345e-02 4.499990120530128479e-02
-2.407443821430206299e-01 -3.230664730072021484e-01 2.822995781898498535e-01 -1.952234283089637756e-02 9.105942398309707642e-02 1.056796461343765259e-01 -3.210308551788330078e-01 7.539477199316024780e-02 -6.344035500660538673e-04 -1.945235431194305420e-01 -3.778852056711912155e-03 -6.677791476249694824e-02 -1.130533590912818909e-01 1.482688635587692261e-01 2.407914400100708008e-01 -1.879638284444808960e-01 -1.424961239099502563e-01 3.300387412309646606e-02 1.757505387067794800e-01 2.232110202312469482e-01 2.543707787990570068e-01 -1.079320386052131653e-01 2.332094758749008179e-01 -5.896366015076637268e-02 -1.211985647678375244e-01 4.048060774803161621e-01 5.919683724641799927e-02 -2.886934764683246613e-02 -2.584794349968433380e-02 -2.475479803979396820e-02 1.856993287801742554e-01 6.339419633150100708e-02
-1.319919675588607788e-01 -1.634899079799652100e-01 2.402533739805221558e-01 6.332390330499038100e-05 2.654072344303131104e-01 1.007374897599220276e-01 -2.991805374622344971e-01 1.026918292045593262e-01 2.966467738151550293e-01 8.966981619596481323e-02 3.214912712574005127e-01 -1.482883244752883911e-01 3.067372739315032959e-01 2.730778604745864868e-02 1.033234596252441406e-01 1.577417105436325073e-01 -7.325694710016250610e-02 2.320543974637985229e-01 6.899771839380264282e-02 2.421900629997253418e-01 2.507685124874114990e-01 1.244613993912935257e-02 -3.977398201823234558e-02 4.866584762930870056e-02 1.160883754491806030e-01 2.865318059921264648e-01 -1.994441300630569458e-01 2.016447251662611961e-03 -7.504298351705074310e-03 -1.628443747758865356e-01 1.188366636633872986e-01 -5.280003882944583893e-03
-1.122416034340858459e-01 -1.678621321916580200e-01 3.692117035388946533e-01 -2.149298638105392456e-01 -1.134239435195922852e-01 9.712600708007812500e-02 1.355065405368804932e-01 9.566789120435714722e-02 6.775342673063278198e-02 -4.947352781891822815e-02 -2.008009850978851318e-01 -6.295387446880340576e-02 2.397487685084342957e-02 1.815964281558990479e-01 2.042371034622192383e-01 5.841080099344253540e-02 -8.003193885087966919e-03 1.271948814392089844e-01 -2.429227232933044434e-01 2.468512356281280518e-01 1.526578981429338455e-02 -9.948098659515380859e-02 4.012415409088134766e-01 1.412494778633117676e-01 -1.305244746617972851e-03 1.553739160299301147e-01 -4.586051404476165771e-01 4.015503078699111938e-02 -8.271034061908721924e-02 1.484964042901992798e-01 -6.752126663923263550e-02 1.047482062131166458e-02
-2.648488283157348633e-01 -3.402822613716125488e-01 1.376810520887374878e-01 -1.381682753562927246e-01 1.422337591648101807e-01 2.435462474822998047e-01 -1.603828519582748413e-01 3.475235030055046082e-02 -1.978885754942893982e-02 -2.536514997482299805e-01 -1.739048659801483154e-01 5.603476986289024353e-02 -1.703689992427825928e-01 -1.048789620399475098e-01 1.685042381286621094e-01 -6.299176812171936035e-02 -4.578641057014465332e-02 1.644296646118164062e-01 3.285067081451416016e-01 1.367701739072799683e-01 -2.872891351580619812e-02 -1.924534291028976440e-01 -1.450256407260894775e-01 2.790808677673339844e-01 7.136923819780349731e-02 3.093762993812561035e-01 2.080637067556381226e-01 -8.295539021492004395e-02 -1.076686084270477295e-01 4.713544249534606934e-02 7.276981323957443237e-02 1.908219754695892334e-01
-9.782224893569946289e-02 -1.750343441963195801e-01 2.425323128700256348e-01 -3.965658545494079590e-01 -1.762383878231048584e-01 2.331122457981109619e-01 -9.181705862283706665e-02 7.970613986253738403e-02 1.327904164791107178e-01 7.050681114196777344e-02 1.448563337326049805e-01 2.274191826581954956e-01 2.323160618543624878e-01 9.020450711250305176e-02 -3.307014331221580505e-02 7.452976703643798828e-02 -1.455826312303543091e-01 1.260860264301300049e-01 7.338831573724746704e-02 -1.202967986464500427e-01 -8.469716459512710571e-02 -2.687507867813110352e-01 1.276091933250427246e-01 3.210931718349456787e-01 1.700547188520431519e-01 2.283706516027450562e-01 9.916766732931137085e-02 3.322450816631317139e-02 -3.425402343273162842e-01 -6.819625943899154663e-02 9.510365128517150879e-02 -2.618334069848060608e-02
7.574932277202606201e-02 6.909467279911041260e-02 -4.855803772807121277e-02 -2.528297901153564453e-01 -1.044181291945278645e-03 -2.274434417486190796e-01 -3.771255016326904297e-01 2.323561813682317734e-03 9.799610823392868042e-02 -3.255470469594001770e-02 4.746447503566741943e-02 2.165048867464065552e-01 -3.178010508418083191e-02 1.552820354700088501e-01 1.715740412473678589e-01 6.245183199644088745e-02 1.889698952436447144e-01 1.731981784105300903e-01 2.174144536256790161e-01 3.980145156383514404e-01 2.110647112131118774e-01 4.333537071943283081e-02 5.618648231029510498e-02 4.364027082920074463e-01 4.907611384987831116e-02 7.999715954065322876e-02 1.525069177150726318e-01 4.814526811242103577e-02 4.604082554578781128e-02 2.185962796211242676e-01 -1.186705976724624634e-01 3.468031063675880432e-02
-2.456228882074356079e-01 -2.179099470376968384e-01 3.142866194248199463e-01 -1.512274742126464844e-01 -8.249984681606292725e-02 4.489865526556968689e-02 5.687760189175605774e-02 1.564151495695114136e-01 2.673397958278656006e-01 -1.478348523378372192e-01 -2.102574557065963745e-01 -6.109792366623878479e-02 -7.584788650274276733e-02 3.907491639256477356e-02 1.155053377151489258e-01 1.519277393817901611e-01 1.445737481117248535e-01 1.496753990650177002e-01 -1.705909669399261475e-01 2.749971151351928711e-01 6.874915957450866699e-02 -4.155724644660949707e-01 2.694177627563476562e-01 8.851178735494613647e-02 3.473186865448951721e-02 2.269402295351028442e-01 -1.935264766216278076e-01 5.415962636470794678e-02 -1.646652668714523315e-01 -3.226351365447044373e-02 1.041563823819160461e-01 1.052208021283149719e-01
1.035218238830566406e-01 6.037174165248870850e-02 1.384633332490921021e-01 -1.242476403713226318e-01 -7.700474560260772705e-02 -5.263539776206016541e-02 -1.147793978452682495e-01 -5.016196519136428833e-02 8.683455735445022583e-02 -9.689588099718093872e-03 -1.775164902210235596e-01 1.519514471292495728e-01 -5.335939303040504456e-02 -5.286178365349769592e-02 1.366774886846542358e-01 1.869848370552062988e-02 -3.557265549898147583e-02 1.016319245100021362e-01 1.158116385340690613e-01 3.613772988319396973e-01 1.630286872386932373e-01 5.460975766181945801e-01 -6.750588305294513702e-03 4.890123903751373291e-01 8.039965480566024780e-02 2.019341886043548584e-01 -1.400547176599502563e-01 2.190129905939102173e-01 2.802772913128137589e-03 4.410073533654212952e-02 3.293206542730331421e-02 4.785024374723434448e-02
-2.994961477816104889e-02 -7.865250110626220703e-02 1.586624234914779663e-01 -8.209616690874099731e-02 -6.710416823625564575e-02 -3.580207005143165588e-02 -7.164811342954635620e-02 -2.165293395519256592e-01 9.671717882156372070e-02 -9.265860915184020996e-02 -4.021657630801200867e-02 7.717387378215789795e-02 1.460022628307342529e-01 1.783049553632736206e-01 -2.352066040039062500e-01 7.007601857185363770e-02 -1.202986165881156921e-01 -3.732449188828468323e-02 1.518897712230682373e-01 3.484877645969390869e-01 3.300817012786865234e-01 3.364983201026916504e-01 6.778375804424285889e-02 2.752663791179656982e-01 -1.512062847614288330e-01 3.533897399902343750e-01 7.303167134523391724e-02 -2.419721335172653198e-01 5.124318227171897888e-02 1.261724531650543213e-01 2.315436452627182007e-01 -1.327594369649887085e-01
-6.091174855828285217e-02 -6.582914292812347412e-02 2.323278188705444336e-01 -8.440469950437545776e-02 2.622075192630290985e-02 2.491173446178436279e-01 -3.148690462112426758e-01 2.283879555761814117e-02 -4.341686889529228210e-02 1.721618883311748505e-02 -1.054315865039825439e-01 1.223389804363250732e-01 1.660769432783126831e-01 1.543929427862167358e-01 -2.328152507543563843e-01 -7.543305307626724243e-02 1.139969751238822937e-01 -1.018897220492362976e-01 -7.143906503915786743e-02 2.981764376163482666e-01 2.130350619554519653e-01 2.119792699813842773e-01 2.298521399497985840e-01 5.084071755409240723e-01 -2.339815497398376465e-01 1.274955123662948608e-01 1.139284297823905945e-01 3.065652027726173401e-02 -5.109743773937225342e-02 1.462100744247436523e-01 2.239319868385791779e-02 2.094453759491443634e-02
8.986084908246994019e-02 -4.042453169822692871e-01 1.157888323068618774e-01 -3.265590369701385498e-01 2.239013463258743286e-01 4.203539807349443436e-03 5.076925735920667648e-03 5.716745182871818542e-02 2.540121674537658691e-01 -1.665558815002441406e-01 -9.518280625343322754e-02 2.183292657136917114e-01 3.347664773464202881e-01 4.463986307382583618e-02 9.269847720861434937e-02 -6.284058094024658203e-02 1.973021030426025391e-02 4.620645195245742798e-02 2.016499191522598267e-01 -1.380261871963739395e-02 1.498080492019653320e-01 -3.000739514827728271e-01 4.204276949167251587e-02 2.753850817680358887e-01 -2.836119942367076874e-02 5.835838988423347473e-02 -1.442353427410125732e-01 -2.239476144313812256e-01 -2.132833898067474365e-01 -6.986153125762939453e-02 9.352532029151916504e-02 1.080419868230819702e-01
-2.764479219913482666e-01 -1.674598753452301025e-01 3.630607947707176208e-02 -3.151183724403381348e-01 1.063220016658306122e-02 1.830716431140899658e-01 -1.188103705644607544e-01 -1.032320782542228699e-01 1.576933413743972778e-01 1.976445317268371582e-02 -2.158370167016983032e-01 1.631647162139415741e-02 -5.201806426048278809e-01 2.267154455184936523e-01 -6.580515205860137939e-02 6.451739370822906494e-02 1.201848909258842468e-01 1.255333274602890015e-01 -9.996986389160156250e-02 2.860920131206512451e-01 2.600302100181579590e-01 4.175561014562845230e-03 1.285571604967117310e-01 9.351153671741485596e-02 9.240879118442535400e-02 1.163826659321784973e-01 -1.521824598312377930e-01 -1.766637265682220459e-01 4.032729938626289368e-02 -6.718052178621292114e-02 1.380652189254760742e-01 1.316028982400894165e-01
-1.776593476533889771e-01 1.346543133258819580e-01 3.595709800720214844e-01 -9.342096745967864990e-02 -3.709747195243835449e-01 5.421686917543411255e-02 -2.712585031986236572e-01 1.806446611881256104e-01 1.932998299598693848e-01 -1.211086809635162354e-01 1.036257892847061157e-01 1.632884591817855835e-01 -4.994879662990570068e-02 1.857416704297065735e-02 1.314076930284500122e-01 1.202038973569869995e-01 1.556016802787780762e-01 2.579661607742309570e-01 -1.062362045049667358e-01 2.461208552122116089e-01 1.037869676947593689e-01 -8.573491126298904419e-02 1.946283727884292603e-01 -4.249418899416923523e-02 7.077903300523757935e-02 2.108250111341476440e-01 -1.464083790779113770e-01 -7.521349936723709106e-02 -8.922090381383895874e-02 -3.251969516277313232e-01 -1.717173308134078979e-01 -3.664580360054969788e-02
-3.574357032775878906e-01 3.247580304741859436e-02 3.700867295265197754e-02 -7.741688191890716553e-02 -9.705366194248199463e-02 1.513222754001617432e-01 -1.342019885778427124e-01 3.277979418635368347e-02 3.189958333969116211e-01 -1.107588559389114380e-01 -3.351193666458129883e-01 1.004643812775611877e-01 3.372021019458770752e-03 -1.162558700889348984e-02 1.394240651279687881e-02 -1.001995652914047241e-01 -2.501851618289947510e-01 1.250490397214889526e-01 1.352611184120178223e-01 2.559585273265838623e-01 3.611856400966644287e-01 3.337999060750007629e-02 -1.606624573469161987e-01 9.375108778476715088e-02 -1.385332345962524414e-01 2.995164096355438232e-01 -7.892072945833206177e-02 -3.258938491344451904e-01 2.871973440051078796e-02 1.583588123321533203e-02 -5.344689637422561646e-02 -1.101557314395904541e-01
-6.054537370800971985e-02 2.886549104005098343e-03 1.344634145498275757e-01 -5.179989933967590332e-01 2.712071500718593597e-02 -2.070692181587219238e-02 -5.846260115504264832e-02 -1.607341021299362183e-01 2.729302346706390381e-01 -2.342039495706558228e-01 6.473889946937561035e-02 -3.338893130421638489e-02 3.574551343917846680e-01 -7.197273522615432739e-02 5.418483167886734009e-02 5.240178853273391724e-02 -8.580546081066131592e-02 2.364500239491462708e-02 4.182753711938858032e-02 1.527002900838851929e-01 1.709560751914978027e-01 2.673944085836410522e-02 -1.405598521232604980e-01 3.738388717174530029e-01 7.055091112852096558e-02 -4.104495793581008911e-02 -6.891354173421859741e-02 -1.650404483079910278e-01 -2.319307625293731689e-01 -1.281041949987411499e-01 -1.219282969832420349e-01 2.450706362724304199e-01
-5.530750378966331482e-02 -7.776653766632080078e-02 2.487064898014068604e-01 -1.692494302988052368e-01 -7.519902288913726807e-02 -2.187240719795227051e-01 -1.881508827209472656e-01 -1.242432519793510437e-01 1.925372928380966187e-01 -1.442498266696929932e-01 -1.026390027254819870e-02 3.540681898593902588e-01 -7.788378745317459106e-03 1.605757027864456177e-01 1.961121857166290283e-01 1.826039329171180725e-02 1.350616812705993652e-01 -1.148896291851997375e-02 1.187252849340438843e-01 -5.539597943425178528e-02 1.994970887899398804e-01 4.379092156887054443e-01 1.554220262914896011e-02 3.335673809051513672e-01 1.217243298888206482e-01 1.088290140032768250e-01 -2.652927339076995850e-01 -5.098662152886390686e-02 2.238513380289077759e-01 1.040204688906669617e-01 8.024030178785324097e-02 4.954724013805389404e-02
-2.202691286802291870e-01 -3.296960592269897461e-01 8.738089352846145630e-02 -8.221090584993362427e-02 -6.795585900545120239e-02 3.798022493720054626e-02 -7.375255227088928223e-02 1.749792508780956268e-02 -4.281963035464286804e-02 -9.016025066375732422e-02 -9.327303618192672729e-02 -4.724710807204246521e-02 -1.108168363571166992e-01 5.014823004603385925e-02 3.505241870880126953e-01 -1.629224717617034912e-01 -1.563566327095031738e-01 1.549988538026809692e-01 2.409356832504272461e-02 2.434076182544231415e-02 3.395842313766479492e-01 1.524245589971542358e-01 1.723382622003555298e-01 2.187084257602691650e-01 1.914751678705215454e-01 3.360385298728942871e-01 2.705726027488708496e-01 -1.120363175868988037e-01 -1.558541506528854370e-01 3.146019279956817627e-01 5.421089380979537964e-02 -6.481983512639999390e-02
-8.941959589719772339e-02 3.101486265659332275e-01 1.228118017315864563e-01 -2.565799653530120850e-01 -1.071902438998222351e-01 8.688841015100479126e-02 -3.495520949363708496e-01 1.590524315834045410e-01 8.217389881610870361e-02 1.229009330272674561e-01 -1.208078637719154358e-01 2.453856319189071655e-01 -1.017208397388458252e-01 7.649118453264236450e-02 2.120509445667266846e-01 1.210025548934936523e-01 1.412241309881210327e-01 -1.594284176826477051e-02 5.567277222871780396e-02 4.319681525230407715e-01 3.366468474268913269e-02 2.592115104198455811e-01 3.302080184221267700e-02 2.885381281375885010e-01 -3.778838738799095154e-02 1.794759482145309448e-01 4.458093270659446716e-02 3.268509358167648315e-02 -1.120515838265419006e-01 1.810120493173599243e-01 1.634475886821746826e-01 6.787440180778503418e-02
-1.081879064440727234e-01 -1.031137481331825256e-01 3.989285826683044434e-01 1.347466111183166504e-01 1.897287182509899139e-02 1.934090554714202881e-01 -1.964838951826095581e-01 2.819576263427734375e-01 3.665199503302574158e-02 -1.358577609062194824e-01 1.108077839016914368e-01 1.504689306020736694e-01 8.484651148319244385e-02 -7.891201972961425781e-02 1.936255246400833130e-01 2.431435286998748779e-01 1.362238228321075439e-01 1.094675585627555847e-01 7.665885239839553833e-02 2.613964080810546875e-01 1.454816944897174835e-02 -9.991028159856796265e-02 -1.379515528678894043e-01 3.064011633396148682e-01 -5.980297550559043884e-02 -2.426229603588581085e-02 3.296418488025665283e-02 -1.219684183597564697e-01 -2.333099544048309326e-01 1.802172213792800903e-01 2.429568916559219360e-01 2.929419279098510742e-01
-1.134767942130565643e-02 -1.332581937313079834e-01 9.443433582782745361e-02 -3.086831569671630859e-01 -6.004622206091880798e-02 3.121999502182006836e-01 -1.754958927631378174e-01 -6.782736629247665405e-02 -4.225067421793937683e-02 -2.080514729022979736e-01 -1.297757476568222046e-01 -1.663927435874938965e-01 2.221862971782684326e-01 -5.121525749564170837e-02 2.402019202709197998e-01 1.726001650094985962e-01 -1.650950610637664795e-01 6.625905632972717285e-02 2.462681010365486145e-02 6.363964825868606567e-02 3.388419374823570251e-02 6.111835688352584839e-02 1.454185545444488525e-01 1.928168684244155884e-01 -8.167349547147750854e-02 5.143130421638488770e-01 -6.138850748538970947e-02 -2.544917166233062744e-01 -7.357963919639587402e-02 1.569121479988098145e-01 1.081019267439842224e-01 -1.772122085094451904e-01
-1.111041083931922913e-01 -1.566317975521087646e-01 7.979175448417663574e-02 1.976446993649005890e-02 2.622180059552192688e-02 2.137362957000732422e-01 -1.347917765378952026e-01 1.760198324918746948e-01 7.715810835361480713e-02 -1.481388658285140991e-01 -3.219935297966003418e-01 1.163695156574249268e-01 2.923309803009033203e-01 9.575241059064865112e-02 1.864404417574405670e-02 -5.266600102186203003e-02 3.530379012227058411e-02 1.507941186428070068e-01 1.296848654747009277e-01 2.265321761369705200e-01 1.384899467229843140e-01 3.979848623275756836e-01 1.413749456405639648e-01 4.003295600414276123e-01 -7.277439534664154053e-02 1.634303033351898193e-01 1.667365282773971558e-01 3.609606996178627014e-02 -2.297113835811614990e-01 -7.315190136432647705e-02 2.204326838254928589e-01 -1.463063713163137436e-02
-2.355871796607971191e-01 -1.466407626867294312e-01 -7.989017665386199951e-02 -1.102858707308769226e-01 -2.271618247032165527e-01 3.344174101948738098e-02 -2.809202373027801514e-01 1.117845550179481506e-01 1.283942759037017822e-01 4.244313761591911316e-02 -1.208336725831031799e-01 -1.239696666598320007e-01 1.158600226044654846e-01 1.439479272812604904e-02 -1.123277619481086731e-01 1.119302660226821899e-01 1.009829044342041016e-01 1.405580788850784302e-01 8.918560296297073364e-02 -4.631838761270046234e-03 2.738941907882690430e-01 1.072660908102989197e-01 -2.271199598908424377e-02 1.441799700260162354e-01 2.058833688497543335e-01 2.912483215332031250e-01 -4.282028973102569580e-01 -1.130719259381294250e-01 2.198204100131988525e-01 3.150626718997955322e-01 -6.276416033506393433e-02 -2.294460982084274292e-01
-2.109140604734420776e-01 -2.631822526454925537e-01 5.366982892155647278e-03 -9.531456232070922852e-02 -1.963334977626800537e-01 -1.507233679294586182e-01 -2.986123436130583286e-04 5.710321664810180664e-02 -1.508400682359933853e-02 1.093404367566108704e-01 -2.599432468414306641e-01 2.398829609155654907e-01 -4.788650944828987122e-02 -2.362760715186595917e-03 -7.905941456556320190e-02 3.583541810512542725e-01 5.743116512894630432e-02 2.535213530063629150e-01 3.078033626079559326e-01 3.088627755641937256e-01 8.619406819343566895e-02 -9.497958421707153320e-02 -6.999495625495910645e-02 9.858144819736480713e-02 2.014334350824356079e-01 1.749236881732940674e-01 -3.038895726203918457e-01 1.587503403425216675e-02 -1.350491940975189209e-01 1.768926829099655151e-01 -6.267196685075759888e-02 -1.798256188631057739e-01
9.995368123054504395e-02 -2.102214246988296509e-01 6.906063109636306763e-02 -3.330153226852416992e-01 1.803896874189376831e-01 2.162564545869827271e-01 -4.412398114800453186e-02 -8.525880426168441772e-02 7.342811673879623413e-02 -5.447567254304885864e-02 -6.381220184266567230e-03 8.810263127088546753e-02 2.115357965230941772e-01 1.421571522951126099e-01 1.523350328207015991e-01 1.907360255718231201e-01 5.736168473958969116e-03 1.914198845624923706e-01 -8.367982506752014160e-02 1.401891699060797691e-03 3.553313612937927246e-01 -5.166385322809219360e-02 -2.230692356824874878e-01 4.647548198699951172e-01 1.710687130689620972e-01 2.204455249011516571e-02 -1.583144366741180420e-01 -4.151389002799987793e-03 4.582884907722473145e-02 -2.546721100807189941e-01 -2.012261450290679932e-01 1.653264276683330536e-02
-1.633596718311309814e-01 -1.698684990406036377e-01 5.653928965330123901e-02 -1.208593994379043579e-01 8.016361296176910400e-02 1.459766775369644165e-01 1.055312752723693848e-01 -2.352297753095626831e-01 -4.385977052152156830e-03 1.517497152090072632e-01 -4.785278439521789551e-02 2.186638712882995605e-01 7.005564123392105103e-02 -1.639804616570472717e-02 1.070561856031417847e-01 1.246019378304481506e-01 -8.009240031242370605e-02 1.403655558824539185e-01 9.990523755550384521e-02 5.673025250434875488e-01 1.739577651023864746e-01 3.866483569145202637e-01 1.365975588560104370e-01 2.713653743267059326e-01 5.691000074148178101e-02 1.186251416802406311e-01 5.676231905817985535e-02 -2.423959374427795410e-01 -8.248897641897201538e-02 1.012343838810920715e-01 2.832918800413608551e-02 2.053815871477127075e-03
-2.873286902904510498e-01 -1.798780709505081177e-01 2.822511196136474609e-01 -1.874370425939559937e-01 1.643279939889907837e-01 -5.570876970887184143e-02 -3.299282789230346680e-01 3.705274462699890137e-01 2.163753956556320190e-01 -3.099898435175418854e-02 -2.256744056940078735e-01 1.007819995284080505e-01 -8.887219429016113281e-02 2.112127095460891724e-01 2.309760302305221558e-01 -2.107475250959396362e-01 -9.737236052751541138e-02 5.129182711243629456e-02 -3.325325995683670044e-02 7.805480062961578369e-02 2.581821978092193604e-01 -2.641048729419708252e-01 -2.983658201992511749e-02 2.798996679484844208e-02 -6.334101408720016479e-02 1.173718497157096863e-01 -3.698952868580818176e-02 1.008981466293334961e-01 -7.981371134519577026e-02 1.181967630982398987e-01 2.118922024965286255e-02 1.654642671346664429e-01
-2.151643037796020508e-01 -8.871356956660747528e-03 2.140691131353378296e-01 -1.300750076770782471e-01 -2.165487967431545258e-02 -9.637557715177536011e-02 6.320429593324661255e-02 -1.816461086273193359e-01 8.594117313623428345e-02 -1.365265995264053345e-01 -9.513208270072937012e-02 1.190852024592459202e-03 -2.406125888228416443e-02 3.023482859134674072e-01 3.444358706474304199e-01 1.156754121184349060e-01 -1.352911442518234253e-01 1.788632124662399292e-01 2.087652385234832764e-01 2.917785942554473877e-01 2.672229707241058350e-01 3.360354900360107422e-01 3.005294501781463623e-02 3.154285252094268799e-01 7.337854057550430298e-02 1.678320467472076416e-01 -1.062270253896713257e-01 2.589805126190185547e-01 7.452679425477981567e-02 5.043259635567665100e-02 -2.259098459035158157e-03 3.600776940584182739e-02
-3.431321680545806885e-01 -2.988201081752777100e-01 6.910908967256546021e-02 1.877537071704864502e-01 1.137669160962104797e-01 -8.951609581708908081e-02 -2.596410214900970459e-01 5.132563784718513489e-02 2.125184237957000732e-02 -8.823094516992568970e-02 -9.793873876333236694e-02 -3.192171826958656311e-02 2.026035077869892120e-02 1.160781085491180420e-01 -1.618003472685813904e-02 3.309004604816436768e-01 -1.120847067795693874e-03 -1.301380395889282227e-01 2.418681792914867401e-02 4.769573211669921875e-01 1.928028464317321777e-01 7.463215291500091553e-02 2.853857539594173431e-02 1.457529962062835693e-01 3.755872249603271484e-01 1.015234887599945068e-01 -1.329151690006256104e-01 -2.144674584269523621e-02 6.440426409244537354e-02 -4.438478127121925354e-02 -1.991872675716876984e-02 1.833601146936416626e-01
-1.163905858993530273e-01 -2.705336809158325195e-01 3.453973233699798584e-01 -1.867928057909011841e-01 3.025284111499786377e-01 -1.426188647747039795e-01 -2.473288625478744507e-01 1.373779773712158203e-01 3.258901536464691162e-01 -6.554823368787765503e-02 -2.818069159984588623e-01 1.688148453831672668e-02 -6.286595761775970459e-02 1.140970215201377869e-01 6.312340497970581055e-02 1.030005812644958496e-01 -1.229808256030082703e-01 2.434203922748565674e-01 1.382373124361038208e-01 1.378834843635559082e-01 1.115102395415306091e-01 -3.316842019557952881e-02 7.457181066274642944e-02 5.309740826487541199e-02 1.299428641796112061e-01 1.645027548074722290e-01 -5.566754937171936035e-02 2.459815293550491333e-01 -1.817787140607833862e-01 -2.890270762145519257e-02 2.635728716850280762e-01 9.244783781468868256e-03
2.147820591926574707e-02 -2.190764993429183960e-01 1.510913521051406860e-01 1.659439876675605774e-02 8.607218414545059204e-02 3.844325244426727295e-02 -3.326433002948760986e-01 2.306353449821472168e-01 1.546053737401962280e-01 6.438694894313812256e-02 -3.183989226818084717e-02 1.824166923761367798e-01 2.977880835533142090e-01 1.966271847486495972e-01 -3.940888866782188416e-02 6.061475723981857300e-03 5.481704324483871460e-02 -2.892317250370979309e-02 -8.980982005596160889e-02 3.437758982181549072e-01 2.692553102970123291e-01 2.150121778249740601e-01 2.777786850929260254e-01 2.858778238296508789e-01 1.350753307342529297e-01 2.136979699134826660e-01 2.047337740659713745e-01 -6.078408285975456238e-02 -3.151579527184367180e-03 -1.844740211963653564e-01 1.015464738011360168e-01 5.349623039364814758e-02
-3.257198929786682129e-01 -2.947709858417510986e-01 1.400080174207687378e-01 -8.409502357244491577e-02 -4.425337165594100952e-02 2.135602831840515137e-01 -3.742420673370361328e-01 3.302594125270843506e-01 1.440152674913406372e-01 1.364108547568321228e-02 -1.364513998851180077e-03 1.699186861515045166e-02 3.970546275377273560e-02 -3.651424124836921692e-02 1.302485018968582153e-01 1.471314281225204468e-01 -2.620531432330608368e-02 3.730589151382446289e-01 2.218893170356750488e-01 -1.520208362489938736e-02 1.684211343526840210e-01 -2.691400051116943359e-01 -1.073394566774368286e-01 1.394749879837036133e-01 1.013142913579940796e-01 5.290585756301879883e-02 -8.829368650913238525e-02 -1.010250896215438843e-01 -1.374121159315109253e-01 -4.860906675457954407e-02 8.903998136520385742e-02 -1.989149600267410278e-01
-2.640170156955718994e-01 -1.782936602830886841e-01 2.207826226949691772e-01 -3.099931776523590088e-01 -2.351463735103607178e-01 -6.492451578378677368e-02 -1.658205538988113403e-01 4.646590724587440491e-02 -5.141833331435918808e-03 -3.637079522013664246e-02 5.295774340629577637e-02 -5.860954523086547852e-02 1.957731321454048157e-02 1.135026067495346069e-01 -3.792416304349899292e-02 4.844194352626800537e-01 1.023559197783470154e-01 -2.639456093311309814e-01 -3.185228630900382996e-02 3.418168127536773682e-01 2.027169466018676758e-01 -1.189868599176406860e-01 -5.311115831136703491e-02 1.119262501597404480e-01 -1.448874622583389282e-01 1.222164109349250793e-01 -1.253589540719985962e-01 -3.431137651205062866e-02 9.101765602827072144e-02 9.748084843158721924e-02 -1.606504470109939575e-01 -2.062314897775650024e-01
-3.503021597862243652e-01 7.270650565624237061e-02 2.263126075267791748e-01 -3.055028021335601807e-01 -6.525561958551406860e-02 1.534600555896759033e-01 -1.602091453969478607e-02 -1.036547124385833740e-01 8.479468524456024170e-02 6.705605983734130859e-02 -1.139105334877967834e-01 1.566310226917266846e-02 -6.317044794559478760e-02 1.246556043624877930e-01 1.200779974460601807e-01 9.584609419107437134e-02 -2.935624308884143829e-02 1.388948112726211548e-01 1.814036518335342407e-01 8.797528594732284546e-02 4.413457512855529785e-01 9.626165777444839478e-02 1.152623742818832397e-01 2.726959884166717529e-01 3.349957466125488281e-01 2.221513241529464722e-01 -3.567243367433547974e-02 2.704831659793853760e-01 1.292023062705993652e-01 -2.493215352296829224e-02 7.559624314308166504e-02 9.520170837640762329e-02
-2.090611159801483154e-01 -2.260750532150268555e-01 7.111492007970809937e-02 -4.380861222743988037e-01 -1.079789102077484131e-01 3.580173477530479431e-02 -2.408689111471176147e-01 -8.601476997137069702e-02 3.857322782278060913e-02 -1.867147833108901978e-01 1.114990189671516418e-01 -3.103593550622463226e-02 2.491197586059570312e-01 1.942880600690841675e-01 1.061576530337333679e-01 3.363422751426696777e-01 4.979782178997993469e-02 4.077213630080223083e-02 -6.783352047204971313e-02 1.209357455372810364e-01 2.954609990119934082e-01 -4.878975078463554382e-02 2.715262174606323242e-01 6.093432754278182983e-02 3.527681529521942139e-02 -2.400382310152053833e-01 -1.906548887491226196e-01 -1.147050596773624420e-02 -2.810423821210861206e-02 2.477948218584060669e-01 4.892768710851669312e-02 -7.405089586973190308e-02
-9.112469851970672607e-02 3.089324943721294403e-02 1.067962348461151123e-01 -4.175428748130798340e-01 1.099887117743492126e-01 2.584712505340576172e-01 3.069893643260002136e-02 1.307116597890853882e-01 1.557391732931137085e-01 -2.525458335876464844e-01 -1.218969933688640594e-02 1.536319851875305176e-01 1.209187209606170654e-01 -1.654779314994812012e-01 -1.885325759649276733e-01 9.141557663679122925e-02 -1.334611028432846069e-01 9.332908689975738525e-02 2.022681087255477905e-01 -1.472449600696563721e-01 1.461880058050155640e-01 1.582611501216888428e-01 7.548628747463226318e-02 3.062013089656829834e-01 1.929069161415100098e-01 2.590970993041992188e-01 -2.565574347972869873e-01 1.697823852300643921e-01 1.070965975522994995e-01 1.328891795128583908e-02 1.443558838218450546e-02 2.540337443351745605e-01
-2.846103608608245850e-01 9.396479278802871704e-02 1.736835986375808716e-01 -1.153638586401939392e-01 6.859087944030761719e-02 1.025305315852165222e-01 -3.669433593750000000e-01 -7.672940939664840698e-02 1.948476582765579224e-01 -1.520108133554458618e-01 6.822366267442703247e-04 2.048827558755874634e-01 -1.799265854060649872e-02 1.793857365846633911e-01 4.580469056963920593e-02 1.785148531198501587e-01 7.668685168027877808e-02 2.216425351798534393e-02 -1.104863658547401428e-01 1.876181066036224365e-01 1.497008651494979858e-01 -3.122740983963012695e-02 -2.141945660114288330e-01 3.719171881675720215e-01 -5.701323598623275757e-02 -2.767206542193889618e-02 -4.012792706489562988e-01 1.102178245782852173e-01 -2.769872844219207764e-01 8.645922690629959106e-02 -9.894855320453643799e-02 -9.421990066766738892e-02
-2.221457958221435547e-01 -2.302828282117843628e-01 2.438674569129943848e-01 -3.431165218353271484e-02 1.124489307403564453e-01 -1.429636478424072266e-01 5.561040248721837997e-03 -1.761493086814880371e-02 -1.460839211940765381e-01 -2.192750424146652222e-01 -1.726301014423370361e-01 1.891905218362808228e-01 -1.008474528789520264e-01 3.036089427769184113e-02 3.785954043269157410e-02 6.909072399139404297e-02 6.542325019836425781e-02 2.816137298941612244e-02 6.024736538529396057e-02 2.913213074207305908e-01 2.799396812915802002e-01 2.698813676834106445e-01 2.691590189933776855e-01 6.708018481731414795e-02 3.647645413875579834e-01 1.062785759568214417e-01 -3.556853830814361572e-01 3.735524043440818787e-02 -1.292766034603118896e-01 -1.148770749568939209e-01 -1.455718278884887695e-01 7.846700400114059448e-02
-2.241688817739486694e-01 1.565334945917129517e-01 1.877135634422302246e-01 -2.140958011150360107e-01 9.147936850786209106e-02 2.340500056743621826e-01 -2.351809293031692505e-02 1.933289617300033569e-01 1.026368290185928345e-01 -1.354134082794189453e-01 1.712795495986938477e-01 2.451156377792358398e-01 8.356950432062149048e-02 -1.761911958456039429e-01 9.162900596857070923e-02 1.247990578413009644e-01 3.340066643431782722e-03 -2.171029103919863701e-03 1.806640177965164185e-01 3.171739876270294189e-01 3.563987016677856445e-01 1.527059525251388550e-01 7.691616564989089966e-02 2.622061036527156830e-02 -7.190296053886413574e-02 3.775943219661712646e-01 -1.981557160615921021e-01 -6.105140969157218933e-02 1.383032202720642090e-01 -1.094560176134109497e-01 -2.239515632390975952e-01 -2.464269287884235382e-02
-1.577109545469284058e-01 -2.521641552448272705e-01 3.196048140525817871e-01 -9.338875859975814819e-02 3.493166565895080566e-01 -7.786045223474502563e-02 -3.616252541542053223e-01 1.758714020252227783e-01 2.200698256492614746e-01 -1.318026483058929443e-01 -1.944648474454879761e-01 8.002991974353790283e-02 -3.323710989207029343e-03 2.115472406148910522e-01 1.495586037635803223e-01 5.495160818099975586e-02 -1.623395085334777832e-01 1.385819166898727417e-01 8.987984061241149902e-02 1.782650053501129150e-01 1.368761658668518066e-01 -1.144782975316047668e-01 1.460399385541677475e-02 1.277861297130584717e-01 1.497154086828231812e-01 4.452643170952796936e-02 3.714681789278984070e-02 1.017657741904258728e-01 -2.873781025409698486e-01 -3.507239744067192078e-02 2.753902375698089600e-01 3.347448632121086121e-02
-2.126063257455825806e-01 -1.074720919132232666e-01 2.241006642580032349e-01 -1.058932319283485413e-01 8.030858635902404785e-02 -1.166949793696403503e-01 2.958687953650951385e-02 2.990573458373546600e-02 1.845790259540081024e-02 -1.823659539222717285e-01 -3.185458481311798096e-03 2.779773175716400146e-01 -1.185873076319694519e-01 1.546756774187088013e-01 3.223992884159088135e-02 5.217885598540306091e-02 -1.249870583415031433e-01 3.725136071443557739e-02 1.122388094663619995e-01 3.489645421504974365e-01 1.810405850410461426e-01 2.415943145751953125e-01 2.828651666641235352e-01 1.632422208786010742e-02 3.762964606285095215e-01 1.520083844661712646e-01 -3.023693859577178955e-01 4.859176278114318848e-02 -1.076694056391716003e-01 -2.662522792816162109e-01 -2.086851447820663452e-01 3.935588989406824112e-03
-7.851038128137588501e-02 -1.260826289653778076e-01 5.834534391760826111e-02 1.514027267694473267e-02 4.032882861793041229e-03 8.890257775783538818e-02 -1.142934411764144897e-01 2.023348957300186157e-01 1.626660302281379700e-02 4.575125500559806824e-02 -2.380351126194000244e-01 -1.016903296113014221e-02 2.342736124992370605e-01 -2.677910774946212769e-02 -7.151464815251529217e-04 -1.005515754222869873e-01 -2.469115406274795532e-01 2.515701949596405029e-01 -2.295417338609695435e-01 3.265351057052612305e-01 1.648973077535629272e-01 1.161374747753143311e-01 2.105447649955749512e-01 6.019715070724487305e-01 2.598935551941394806e-02 1.561356484889984131e-01 1.027944311499595642e-01 1.045297607779502869e-01 -4.153572022914886475e-02 6.633943319320678711e-02 4.237519577145576477e-02 -4.621181637048721313e-02
-3.466428220272064209e-01 -1.471112817525863647e-01 2.587786316871643066e-01 3.146156668663024902e-02 1.861814409494400024e-02 7.050777226686477661e-02 1.913387030363082886e-01 1.290407776832580566e-01 2.582537531852722168e-01 -7.014570385217666626e-02 -1.759087592363357544e-01 1.571338623762130737e-01 6.929020583629608154e-02 2.177565991878509521e-01 7.616289705038070679e-02 5.328204855322837830e-02 1.156576350331306458e-01 7.747366279363632202e-02 -2.489140629768371582e-01 1.884332299232482910e-01 -3.176449611783027649e-02 -7.871493697166442871e-02 2.576200067996978760e-01 2.527603209018707275e-01 -2.215650305151939392e-02 3.204077482223510742e-01 -3.376490175724029541e-01 -8.901255205273628235e-03 3.382840380072593689e-02 4.577455669641494751e-02 -1.230171471834182739e-01 2.315935641527175903e-01
-1.833380013704299927e-01 -6.781785190105438232e-02 2.690789103507995605e-01 -1.390622109174728394e-01 2.444774657487869263e-01 2.683289051055908203e-01 -2.677375674247741699e-01 1.703304201364517212e-01 2.810693979263305664e-01 8.506152033805847168e-02 -1.988502219319343567e-02 -1.984631270170211792e-02 1.809297353029251099e-01 -8.315958082675933838e-02 6.235278677195310593e-03 5.373932421207427979e-02 2.116144597530364990e-01 -4.434894025325775146e-02 2.116020470857620239e-01 1.798987239599227905e-01 2.117750793695449829e-01 -1.613947302103042603e-01 1.562331430613994598e-02 2.044508606195449829e-01 1.762085780501365662e-02 9.053000807762145996e-02 -2.746917903423309326e-01 3.124729394912719727e-01 9.885952621698379517e-02 1.290419697761535645e-01 -4.773403052240610123e-03 2.511999607086181641e-01
-1.929897218942642212e-01 -2.180685251951217651e-01 3.332930430769920349e-02 -5.047550797462463379e-01 6.809528917074203491e-02 -3.009385988116264343e-02 -1.359278857707977295e-01 5.754365399479866028e-02 -6.296394020318984985e-02 -1.899038404226303101e-01 -1.804921030998229980e-01 1.092979088425636292e-01 3.156303763389587402e-01 1.641946136951446533e-01 2.016545981168746948e-01 1.352671086788177490e-01 1.305082440376281738e-01 1.322306543588638306e-01 7.220270484685897827e-02 1.360299140214920044e-01 -1.545440107583999634e-01 -1.771357841789722443e-02 2.016327530145645142e-01 -2.807263471186161041e-02 1.131207942962646484e-01 1.739933043718338013e-01 1.410576887428760529e-02 -3.242867588996887207e-01 -1.198672801256179810e-01 2.202089577913284302e-01 1.218701004981994629e-01 1.089371666312217712e-01
4.302055761218070984e-02 -2.426268607378005981e-01 2.200978845357894897e-01 -5.178017616271972656e-01 1.043280512094497681e-01 6.449212320148944855e-03 -5.527435243129730225e-02 2.867458164691925049e-01 1.993642598390579224e-01 -3.417041525244712830e-02 2.085500210523605347e-01 7.885880023241043091e-02 1.709175407886505127e-01 -1.487357541918754578e-02 5.906334146857261658e-02 2.870172262191772461e-01 -1.578059792518615723e-01 1.675246208906173706e-01 -5.540285632014274597e-02 -9.027000516653060913e-02 -1.770950555801391602e-01 -7.068288512527942657e-03 2.319789677858352661e-01 2.758812010288238525e-01 8.379070460796356201e-02 6.410743296146392822e-02 -1.293997019529342651e-01 -4.705275595188140869e-02 -1.765127331018447876e-01 1.108637452125549316e-01 6.022122129797935486e-02 1.338007599115371704e-01
-1.851878464221954346e-01 -1.109023541212081909e-01 3.073455095291137695e-01 -1.552892923355102539e-01 3.491480946540832520e-01 2.525531947612762451e-01 -3.286101222038269043e-01 1.952456831932067871e-01 9.837591648101806641e-02 -2.731926739215850830e-01 5.884115397930145264e-02 1.251433193683624268e-01 -5.849989876151084900e-02 1.595279872417449951e-01 1.011473685503005981e-01 1.298263669013977051e-01 -8.223641663789749146e-02 2.221475243568420410e-01 2.515288591384887695e-01 2.182064652442932129e-01 -1.659807711839675903e-01 -1.590853482484817505e-01 -2.326228655874729156e-03 1.946952641010284424e-01 2.682959474623203278e-02 9.185501933097839355e-02 -1.699053496122360229e-01 1.744179129600524902e-01 6.024385243654251099e-02 6.885375082492828369e-02 7.189104799181222916e-03 9.494102001190185547e-02
-1.916508972644805908e-01 -2.306030392646789551e-01 2.261839658021926880e-01 -5.591287016868591309e-01 -1.085946708917617798e-01 -4.530502483248710632e-02 -1.386239826679229736e-01 4.112098831683397293e-03 1.039746701717376709e-01 -1.592892920598387718e-03 2.348857074975967407e-01 3.715666383504867554e-02 -1.722888499498367310e-01 7.695127278566360474e-02 9.994417428970336914e-02 1.136240288615226746e-01 1.315840780735015869e-01 3.893125355243682861e-01 -9.744556993246078491e-02 -2.146716928109526634e-03 1.840838193893432617e-01 -6.022727116942405701e-02 -8.900164812803268433e-02 1.268859058618545532e-01 1.556728780269622803e-01 1.880198270082473755e-01 -6.979760527610778809e-02 -1.600465923547744751e-01 -6.602734327316284180e-02 9.893607348203659058e-03 -1.112410947680473328e-01 2.013485729694366455e-01
-2.998996675014495850e-01 7.089992612600326538e-02 8.349742740392684937e-02 -2.341092973947525024e-01 -5.079792067408561707e-02 -5.320976674556732178e-02 -1.357646882534027100e-01 1.940890401601791382e-01 -4.269330576062202454e-02 2.485112100839614868e-02 -2.670136094093322754e-01 2.889491617679595947e-01 -9.397452324628829956e-02 -1.214673221111297607e-01 6.585291028022766113e-02 -1.307090371847152710e-01 -1.805521249771118164e-01 -5.309136956930160522e-02 -5.145553499460220337e-03 3.084216713905334473e-01 2.689518034458160400e-01 8.221121877431869507e-02 1.481980201788246632e-03 2.992776334285736084e-01 -4.184231162071228027e-02 -1.917482540011405945e-02 -2.221519500017166138e-01 -3.991637229919433594e-01 -7.061247713863849640e-03 2.023787051439285278e-01 -1.614170521497726440e-01 -4.908949881792068481e-02
-2.535800337791442871e-01 1.846271939575672150e-02 1.870334148406982422e-01 -1.002305895090103149e-01 7.533583045005798340e-02 -5.855240672826766968e-02 -1.908513903617858887e-01 -7.258053869009017944e-02 -6.373123079538345337e-02 1.839210093021392822e-01 -3.542671203613281250e-01 2.322594225406646729e-01 3.529153391718864441e-02 5.640656501054763794e-02 1.459432244300842285e-01 -3.681349009275436401e-02 5.731057748198509216e-02 2.438463866710662842e-01 1.240482777357101440e-01 2.096020728349685669e-01 2.316441088914871216e-01 2.948037981986999512e-01 1.607295572757720947e-01 3.874017596244812012e-01 -2.411110997200012207e-01 -3.502156585454940796e-02 -4.431219398975372314e-02 6.990943849086761475e-02 -2.413760274648666382e-01 1.665142774581909180e-01 -1.592775247991085052e-02 6.409704685211181641e-02
-8.848982304334640503e-02 -2.113233506679534912e-01 7.114005833864212036e-02 -4.178896546363830566e-01 8.942897617816925049e-02 -3.126735566183924675e-03 -7.333402335643768311e-02 -6.431877613067626953e-02 -1.110918149352073669e-01 -1.444391757249832153e-01 -4.441720619797706604e-02 5.496778339147567749e-02 2.815923690795898438e-01 7.353034615516662598e-02 3.606880009174346924e-01 1.980811171233654022e-02 1.125491969287395477e-02 1.174112111330032349e-01 -2.771696448326110840e-01 2.241725027561187744e-01 2.726196050643920898e-01 -2.120587974786758423e-01 -1.648855954408645630e-01 3.226810693740844727e-01 -6.654857844114303589e-02 2.089109830558300018e-02 -1.322503089904785156e-01 -1.944156289100646973e-01 2.479795366525650024e-02 -1.743907183408737183e-01 -3.016803599894046783e-02 -1.150250434875488281e-01
-9.074830450117588043e-03 6.068152561783790588e-02 3.092193044722080231e-02 -3.059601783752441406e-01 6.442816555500030518e-02 -2.732042670249938965e-01 -2.977490723133087158e-01 6.773094087839126587e-02 2.129163220524787903e-02 6.541129201650619507e-02 -1.948077790439128876e-02 1.437904536724090576e-01 5.321003496646881104e-03 1.747439652681350708e-01 2.789885699748992920e-01 7.937036454677581787e-02 3.274468705058097839e-02 -2.217861078679561615e-02 1.565753370523452759e-01 3.310673236846923828e-01 2.323070168495178223e-01 8.077360689640045166e-02 1.397578567266464233e-01 4.390487670898437500e-01 5.961456522345542908e-02 1.574807465076446533e-01 1.104319393634796143e-01 1.367116272449493408e-01 -9.903981536626815796e-02 2.671664953231811523e-01 -2.001004517078399658e-01 1.449167355895042419e-02
-8.328091353178024292e-02 -1.826578974723815918e-01 1.170055121183395386e-01 -2.817963249981403351e-02 -4.916732758283615112e-02 3.320234641432762146e-02 -2.814684510231018066e-01 -1.449615061283111572e-01 3.140817880630493164e-01 -1.245836764574050903e-01 8.466778695583343506e-02 1.155173927545547485e-01 -4.854972288012504578e-02 2.423213124275207520e-01 2.378130108118057251e-01 -9.940809756517410278e-02 2.193891555070877075e-01 2.771900780498981476e-02 -1.293517202138900757e-01 1.455458551645278931e-01 1.530588120222091675e-01 3.492174446582794189e-01 -3.132619336247444153e-02 2.514121830463409424e-01 2.619875073432922363e-01 1.301391273736953735e-01 -2.867784500122070312e-01 -1.651752144098281860e-01 2.007480263710021973e-01 2.013047188520431519e-01 5.050856620073318481e-02 -6.637225300073623657e-02
-9.698784351348876953e-02 -5.757195875048637390e-02 1.254838109016418457e-01 -8.890499174594879150e-02 -1.120461300015449524e-01 2.296174168586730957e-01 -2.090585380792617798e-01 5.112538859248161316e-02 1.337710618972778320e-01 5.334892123937606812e-02 -9.816869348287582397e-02 3.173535764217376709e-01 1.847548931837081909e-01 -2.266943047288805246e-04 -2.239409834146499634e-01 -1.212962195277214050e-01 -1.284765303134918213e-01 9.061408787965774536e-02 1.107809483073651791e-03 2.944297492504119873e-01 2.850936055183410645e-01 2.420487850904464722e-01 1.879955828189849854e-01 3.888129889965057373e-01 -1.799836605787277222e-01 1.321764588356018066e-01 1.221157237887382507e-01 2.138630002737045288e-01 -1.694026589393615723e-01 2.021376639604568481e-01 5.782822147011756897e-02 2.713798359036445618e-02
-4.165390729904174805e-01 -2.759085297584533691e-01 -3.269819542765617371e-02 -2.280151546001434326e-01 -2.187959551811218262e-01 -2.588491737842559814e-01 -1.205943375825881958e-01 9.397991001605987549e-02 6.938788574188947678e-03 2.966018766164779663e-02 -3.837068332359194756e-03 1.218055933713912964e-01 -1.895685642957687378e-01 -1.529745664447546005e-02 -6.559391319751739502e-02 2.410603463649749756e-01 6.940948963165283203e-02 2.146599590778350830e-01 3.848280012607574463e-02 3.670321106910705566e-01 1.255783736705780029e-01 -3.447480127215385437e-02 -1.772253364324569702e-01 9.607324749231338501e-02 7.251755893230438232e-02 1.534639894962310791e-01 -1.481090188026428223e-01 1.527346521615982056e-01 7.054710388183593750e-02 2.713361978530883789e-01 -1.834725290536880493e-01 -1.169352903962135315e-01
-1.136134639382362366e-01 -2.116349935531616211e-01 2.409685850143432617e-01 -4.840528964996337891e-02 3.009771369397640228e-02 4.291436076164245605e-02 -1.150623336434364319e-01 3.776368200778961182e-01 5.909547954797744751e-02 1.809063255786895752e-01 6.031797826290130615e-02 -6.843158602714538574e-02 -2.243873625993728638e-01 1.574472486972808838e-01 -3.096128627657890320e-02 -1.347223222255706787e-01 4.675481977756135166e-05 2.585304379463195801e-01 -6.182714551687240601e-02 1.456081718206405640e-01 3.710420429706573486e-01 1.616354733705520630e-01 1.897036563605070114e-03 2.026751488447189331e-01 6.625203788280487061e-02 4.963830411434173584e-01 -8.908475935459136963e-02 -7.311999797821044922e-02 -2.576136589050292969e-02 2.527319826185703278e-03 -1.487355828285217285e-01 -3.011885657906532288e-02
-1.763762682676315308e-01 -2.981576919555664062e-01 -8.199021965265274048e-02 2.632722072303295135e-02 -2.239057123661041260e-01 -2.329034954309463501e-01 -1.624196171760559082e-01 -1.783317327499389648e-02 2.045149803161621094e-01 -1.611379906535148621e-03 -1.345950514078140259e-01 8.968420326709747314e-02 -1.485732644796371460e-01 7.556032389402389526e-02 3.539554774761199951e-02 -7.568814605474472046e-02 -1.288726776838302612e-01 1.548452824354171753e-01 -7.555669546127319336e-02 1.142544969916343689e-01 5.339148640632629395e-01 1.340187340974807739e-01 1.720139831304550171e-01 1.268162429332733154e-01 -2.613207511603832245e-02 3.257647752761840820e-01 -3.071432374417781830e-02 -2.724316120147705078e-01 -4.658389464020729065e-02 4.321483150124549866e-02 2.083263248205184937e-01 3.603141382336616516e-02
9.811737388372421265e-02 -2.602699445560574532e-03 3.761929273605346680e-02 -2.645875513553619385e-01 1.128470525145530701e-02 -1.188445538282394409e-01 -2.757453620433807373e-01 -5.117305740714073181e-02 1.915988773107528687e-01 -2.565476894378662109e-01 -1.984680145978927612e-01 2.006888687610626221e-01 3.721128404140472412e-02 1.223631277680397034e-01 3.341402113437652588e-01 -3.906648233532905579e-02 -5.811564624309539795e-02 1.606695502996444702e-01 -4.718801006674766541e-02 2.582112252712249756e-01 -2.270065248012542725e-01 -1.195721775293350220e-01 1.502876728773117065e-01 2.289155572652816772e-01 6.827802211046218872e-02 3.466060459613800049e-01 -6.505022943019866943e-02 -1.196169927716255188e-01 -2.675147652626037598e-01 -1.763129606842994690e-02 -2.156631052494049072e-01 -1.169619187712669373e-01
-2.567645013332366943e-01 -2.656296193599700928e-01 2.197993546724319458e-01 -1.888541281223297119e-01 -1.038119271397590637e-01 1.288957744836807251e-01 4.004863277077674866e-02 1.804548799991607666e-01 2.972290515899658203e-01 -5.231662187725305557e-03 1.265829503536224365e-01 1.365854740142822266e-01 1.177717447280883789e-01 8.942034095525741577e-02 5.960848927497863770e-02 1.744439899921417236e-01 2.283861935138702393e-01 -6.833426188677549362e-03 -1.282356381416320801e-01 4.258671998977661133e-01 -1.347576826810836792e-01 -3.065742738544940948e-02 -9.978092461824417114e-02 1.500831131124868989e-04 2.030485868453979492e-01 2.551347017288208008e-01 -1.691307127475738525e-01 1.483630985021591187e-01 1.255657374858856201e-01 -1.727159619331359863e-01 -1.112944185733795166e-01 2.123250067234039307e-01
-1.042581722140312195e-01 -4.640536308288574219e-01 1.067548990249633789e-01 -9.541702270507812500e-02 4.419969618320465088e-01 -5.421305075287818909e-02 -2.790829539299011230e-01 1.642621159553527832e-01 7.162007689476013184e-02 -1.375931352376937866e-01 -5.935648456215858459e-02 1.108400970697402954e-01 4.624421522021293640e-02 1.309311240911483765e-01 1.368774771690368652e-01 4.537658765912055969e-02 -2.635042369365692139e-02 2.449577897787094116e-01 2.247402667999267578e-01 2.686442136764526367e-01 1.575418114662170410e-01 -2.889524400234222412e-02 -9.522671997547149658e-02 1.061992347240447998e-01 9.569179266691207886e-02 1.344901323318481445e-01 -5.679612234234809875e-02 2.456825971603393555e-01 -1.291124820709228516e-01 4.346000403165817261e-02 1.723812967538833618e-01 -4.106175526976585388e-02
-2.280844748020172119e-01 4.646422713994979858e-02 9.401481598615646362e-02 -1.740358322858810425e-01 -4.132970049977302551e-02 -1.918313354253768921e-01 -6.513094995170831680e-03 -1.589451730251312256e-02 -4.076040536165237427e-02 -2.675700746476650238e-02 -2.032569423317909241e-02 2.791572809219360352e-01 1.371403783559799194e-01 -2.696927264332771301e-02 3.409557342529296875e-01 2.654775381088256836e-01 -2.216125577688217163e-01 1.392306834459304810e-01 1.095856502652168274e-01 3.357403874397277832e-01 3.496228754520416260e-01 2.985282838344573975e-01 2.406477555632591248e-02 6.040899828076362610e-02 1.099998578429222107e-01 6.387262046337127686e-02 7.581083569675683975e-03 -3.403546214103698730e-01 3.828993067145347595e-02 1.887400597333908081e-01 5.204431340098381042e-02 -1.476605329662561417e-02
-2.035114355385303497e-02 -4.671850800514221191e-01 2.138234078884124756e-01 6.594654172658920288e-02 1.414029896259307861e-01 9.624768048524856567e-02 -1.700187176465988159e-01 9.480839222669601440e-02 3.367050886154174805e-01 3.556665405631065369e-02 1.081388965249061584e-01 6.479434669017791748e-02 5.847268737852573395e-03 -2.172433584928512573e-02 3.408757597208023071e-02 2.100945562124252319e-01 -1.578270047903060913e-01 1.753260493278503418e-01 -2.202470041811466217e-02 5.378429964184761047e-02 4.215485230088233948e-02 2.097749859094619751e-01 2.469229102134704590e-01 1.647486984729766846e-01 -3.972492739558219910e-02 2.561316192150115967e-01 -1.861236244440078735e-01 3.327354192733764648e-01 1.042532250285148621e-01 2.318684607744216919e-01 1.298120915889739990e-01 -2.871488220989704132e-02
-6.869304925203323364e-02 -2.985147535800933838e-01 2.182706296443939209e-01 -4.266402125358581543e-01 5.724092945456504822e-02 7.333010435104370117e-02 4.307286068797111511e-02 2.905617654323577881e-01 8.787638694047927856e-02 -2.016906589269638062e-01 8.978144824504852295e-02 4.323709383606910706e-02 1.636910289525985718e-01 -1.064663827419281006e-01 -1.437585204839706421e-01 1.331316232681274414e-01 1.497586071491241455e-01 1.271553933620452881e-01 1.061548665165901184e-01 -2.098712511360645294e-02 -1.057954207062721252e-01 -3.060199134051799774e-02 3.327313661575317383e-01 3.148089945316314697e-01 2.629165351390838623e-01 1.644609570503234863e-01 -3.412017598748207092e-02 -8.613347262144088745e-02 2.697115018963813782e-02 -3.312278166413307190e-02 -1.869423687458038330e-01 1.814994364976882935e-01
-3.823533281683921814e-02 -9.902705252170562744e-02 3.755423426628112793e-01 -2.084871195256710052e-02 -1.960824280977249146e-01 -4.463243857026100159e-02 -1.319457441568374634e-01 1.368783861398696899e-01 2.518156766891479492e-01 8.677984774112701416e-02 -2.630419731140136719e-01 1.053829714655876160e-01 1.643749028444290161e-01 -6.022579967975616455e-02 -1.020058915019035339e-01 -9.402629733085632324e-02 -1.157788261771202087e-01 8.622771501541137695e-02 -2.150045633316040039e-01 6.976788491010665894e-02 3.175661861896514893e-01 2.552686333656311035e-01 -4.229116812348365784e-02 4.889232814311981201e-01 9.349399805068969727e-02 6.503321230411529541e-02 1.099363490939140320e-01 -6.503922492265701294e-02 9.486258029937744141e-02 1.550879180431365967e-01 9.665585123002529144e-03 1.683382093906402588e-01
-3.517955839633941650e-01 -9.977754950523376465e-02 -1.267873961478471756e-02 -1.008722037076950073e-01 1.574893593788146973e-01 -4.495117813348770142e-02 -3.283165395259857178e-02 -1.907184533774852753e-02 1.400749087333679199e-01 -3.118980526924133301e-01 -8.258245885372161865e-02 1.113231107592582703e-01 -4.994168132543563843e-02 2.957480549812316895e-01 2.698643505573272705e-01 2.601169347763061523e-01 -9.210737794637680054e-02 1.044090744107961655e-02 1.505076140165328979e-01 3.995200395584106445e-01 4.838231578469276428e-02 -3.733089193701744080e-02 1.848532408475875854e-01 8.083929121494293213e-02 3.203412294387817383e-01 6.778147071599960327e-02 -2.295543067157268524e-02 7.822263985872268677e-02 -6.674786563962697983e-03 -1.213208884000778198e-01 1.570725440979003906e-01 2.693044543266296387e-01
-1.231793388724327087e-01 -1.882330924272537231e-01 4.991220533847808838e-01 -5.615417286753654480e-02 -5.138175934553146362e-02 4.378505423665046692e-02 -1.963990628719329834e-01 4.762731119990348816e-02 1.772682964801788330e-01 4.669563472270965576e-02 -1.240402981638908386e-01 1.629257798194885254e-01 2.472843080759048462e-01 -1.520571559667587280e-01 1.673125922679901123e-01 1.853108555078506470e-01 -2.031759023666381836e-01 2.714344561100006104e-01 -9.583793580532073975e-02 9.722128510475158691e-02 1.548477858304977417e-01 -2.662961184978485107e-01 -4.845669493079185486e-02 3.804302960634231567e-02 4.071487486362457275e-02 -3.255782276391983032e-02 8.723620325326919556e-03 -3.168688341975212097e-02 -3.596589863300323486e-01 -1.621948182582855225e-01 1.945073455572128296e-01 2.731578657403588295e-03
-7.646890729665756226e-02 -4.140239059925079346e-01 1.377087235450744629e-01 6.390441209077835083e-02 -1.621146351099014282e-01 -8.175748400390148163e-03 -2.158324122428894043e-01 1.808302253484725952e-01 2.072005569934844971e-01 -5.246184766292572021e-02 -9.981033205986022949e-02 2.530484199523925781e-01 1.889044642448425293e-01 -5.983734130859375000e-02 -2.955430559813976288e-02 -1.484490931034088135e-01 6.724831461906433105e-02 -8.605516701936721802e-02 -9.109537117183208466e-03 3.188754320144653320e-01 2.932026982307434082e-01 1.727958619594573975e-01 2.299465984106063843e-01 1.673976182937622070e-01 1.366859376430511475e-01 2.000458538532257080e-01 1.436995416879653931e-01 -7.384551316499710083e-02 -5.659215524792671204e-02 -1.053815782070159912e-01 7.587439566850662231e-02 -3.113150000572204590e-01
-2.948368489742279053e-01 -2.905881404876708984e-01 -1.541033536195755005e-01 -1.479811221361160278e-01 1.386854350566864014e-01 -2.894456312060356140e-02 -9.637421369552612305e-02 -4.684199579060077667e-03 2.381266653537750244e-01 -2.094020992517471313e-01 1.664517223834991455e-01 1.003063470125198364e-01 -1.056650131940841675e-01 2.496374584734439850e-02 -6.110516190528869629e-02 2.301088869571685791e-01 -1.606373339891433716e-01 6.916763633489608765e-02 2.876743674278259277e-02 5.144378915429115295e-02 2.603355944156646729e-01 -1.474375277757644653e-01 3.959870710968971252e-02 4.329830706119537354e-01 -4.716952890157699585e-02 2.509405910968780518e-01 1.455690711736679077e-01 -1.995744258165359497e-01 2.094896882772445679e-01 2.484464943408966064e-01 4.768808372318744659e-03 4.838171601295471191e-02
-1.178031116724014282e-01 -2.773657739162445068e-01 4.266978427767753601e-02 1.160253137350082397e-01 -5.205310881137847900e-02 9.264267235994338989e-02 -2.700137794017791748e-01 3.451710045337677002e-01 2.387930452823638916e-01 -1.105670779943466187e-01 -4.639220423996448517e-03 3.633688390254974365e-02 -3.317785635590553284e-02 -4.155690968036651611e-02 6.283812969923019409e-02 2.024655193090438843e-01 1.675281114876270294e-02 4.706891775131225586e-01 1.709763407707214355e-01 8.078064769506454468e-02 2.009962797164916992e-01 -1.202561780810356140e-01 -2.356999218463897705e-01 2.894540429115295410e-01 9.963707625865936279e-02 4.109004512429237366e-02 -1.469709575176239014e-01 -1.602721028029918671e-02 -2.239736616611480713e-01 1.609107255935668945e-01 1.479404047131538391e-02 1.033087745308876038e-01
-2.267934530973434448e-01 -2.024082839488983154e-01 3.422999009490013123e-02 -6.119640544056892395e-02 -2.297742292284965515e-02 1.006636321544647217e-01 3.607784956693649292e-02 -2.297870069742202759e-01 9.884613007307052612e-02 1.067255884408950806e-01 -8.557677268981933594e-02 2.617691159248352051e-01 9.904613345861434937e-02 9.897212497889995575e-03 4.390471577644348145e-01 1.323917061090469360e-01 -1.933740973472595215e-01 7.628227025270462036e-02 3.760217130184173584e-01 4.381470978260040283e-01 1.123309135437011719e-01 1.228674054145812988e-01 1.223212480545043945e-02 1.201902553439140320e-01 2.499167919158935547e-01 9.278225153684616089e-02 1.019331738352775574e-01 -1.162683125585317612e-02 9.814122319221496582e-02 -3.931789845228195190e-02 -5.598704889416694641e-02 7.691743224859237671e-02
-6.261041760444641113e-02 -2.972390055656433105e-01 2.322458922863006592e-01 3.343657031655311584e-02 -1.127849444746971130e-01 1.199035942554473877e-01 -3.456393480300903320e-01 1.781408339738845825e-01 1.056673377752304077e-01 -1.652768440544605255e-02 -1.771528422832489014e-01 1.798857748508453369e-01 2.658340930938720703e-01 1.218992993235588074e-01 5.529213696718215942e-02 -1.066617146134376526e-01 1.277382075786590576e-01 -5.557696893811225891e-02 6.769426912069320679e-02 2.739160954952239990e-01 1.326452791690826416e-01 2.379906028509140015e-01 1.535347849130630493e-01 3.871878087520599365e-01 1.270749866962432861e-01 3.376161679625511169e-02 3.075696527957916260e-01 -9.514173865318298340e-02 -1.057934761047363281e-02 -5.637887492775917053e-02 1.365901678800582886e-01 9.801326692104339600e-02
-1.702787354588508606e-02 4.061703570187091827e-03 2.086329907178878784e-01 -2.968262135982513428e-01 -7.870852947235107422e-02 -1.757406890392303467e-01 -1.344417184591293335e-01 1.335105150938034058e-01 2.029632031917572021e-01 1.431571971625089645e-02 1.388805657625198364e-01 1.521092355251312256e-01 9.443354606628417969e-02 9.642448276281356812e-02 3.260886073112487793e-01 1.904055289924144745e-02 -1.233979500830173492e-02 1.171960979700088501e-01 1.329893320798873901e-01 -5.164871737360954285e-02 3.238528966903686523e-01 2.389040887355804443e-01 1.414683610200881958e-01 3.545190393924713135e-01 3.064143955707550049e-01 2.159031108021736145e-02 -2.270171791315078735e-01 1.813075393438339233e-01 1.848299652338027954e-01 -6.026843935251235962e-02 6.674368679523468018e-02 1.530905216932296753e-01
-3.871131315827369690e-02 -3.031062185764312744e-01 3.183483481407165527e-01 -2.239914685487747192e-01 3.933688104152679443e-01 1.465793047100305557e-02 -2.819980382919311523e-01 1.811714172363281250e-01 2.034533321857452393e-01 -3.480427712202072144e-02 1.580777019262313843e-01 2.073118388652801514e-01 8.821263164281845093e-02 2.215044498443603516e-01 -3.902127966284751892e-02 -2.004434354603290558e-02 6.078667566180229187e-02 2.722524404525756836e-01 1.922779679298400879e-01 2.377711832523345947e-01 5.237537622451782227e-02 -2.011181600391864777e-02 -1.673958152532577515e-01 4.690302535891532898e-02 9.417084604501724243e-02 -7.229325920343399048e-02 -1.419321298599243164e-01 2.170014232397079468e-01 -5.720868334174156189e-02 2.086854167282581329e-02 1.325751543045043945e-01 1.056618988513946533e-01
-2.265651673078536987e-01 -3.349553942680358887e-01 1.546879410743713379e-01 -6.894178222864866257e-03 7.504057139158248901e-02 1.819286197423934937e-01 -4.354118406772613525e-01 3.524247109889984131e-01 2.283769845962524414e-01 -1.040594056248664856e-01 7.291919738054275513e-02 -6.741810590028762817e-02 1.453700065612792969e-01 -9.892734140157699585e-02 1.069286540150642395e-01 9.836839744821190834e-04 1.318420916795730591e-01 3.537239432334899902e-01 7.812169939279556274e-02 -7.201454043388366699e-02 8.067778311669826508e-03 -3.187265945598483086e-03 -1.043542474508285522e-02 1.765545755624771118e-01 1.824239194393157959e-01 7.887548953294754028e-02 -1.885438710451126099e-01 -1.264093518257141113e-01 -1.822091341018676758e-01 3.573288768529891968e-02 7.749272882938385010e-02 -1.676991581916809082e-01
-1.129077896475791931e-01 -2.695451080799102783e-01 2.543778419494628906e-01 -2.452857792377471924e-01 -7.502187509089708328e-03 1.806463748216629028e-01 7.421017438173294067e-02 1.087155714631080627e-01 3.707032650709152222e-02 -2.085559219121932983e-01 -3.245150148868560791e-01 -5.368810892105102539e-02 -7.953686267137527466e-02 1.553397178649902344e-01 2.034162431955337524e-01 1.292558014392852783e-01 -7.087909430265426636e-02 2.210943251848220825e-01 -1.916282325983047485e-01 8.783574402332305908e-02 3.373936563730239868e-02 1.011510491371154785e-01 2.290986925363540649e-01 1.384998559951782227e-01 1.353854592889547348e-02 2.846377491950988770e-01 -3.603744208812713623e-01 -4.497806366998702288e-04 4.341498948633670807e-03 6.508806347846984863e-02 -2.583299279212951660e-01 1.861761808395385742e-01
-3.274982571601867676e-01 -1.050743013620376587e-01 2.296100407838821411e-01 -2.106178849935531616e-01 1.458590179681777954e-01 1.037912070751190186e-01 -3.852489888668060303e-01 7.374855130910873413e-02 -9.155151783488690853e-04 -2.969187796115875244e-01 -3.931859508156776428e-02 1.406281143426895142e-01 -3.072963654994964600e-01 -1.910216920077800751e-02 2.054673433303833008e-02 1.426901221275329590e-01 3.583229333162307739e-02 1.274095922708511353e-01 1.348230838775634766e-01 -5.552421882748603821e-02 2.628890573978424072e-01 -2.175411581993103027e-01 -4.110931977629661560e-02 1.799380034208297729e-01 2.154911607503890991e-01 -1.640361547470092773e-02 1.323612332344055176e-01 -3.167493343353271484e-01 -2.976658940315246582e-02 -1.047293096780776978e-01 -2.278821170330047607e-02 8.631172031164169312e-02
-1.148894131183624268e-01 -1.198263019323348999e-01 -1.015948951244354248e-01 -3.410079777240753174e-01 -1.226149946451187134e-01 -1.786876022815704346e-01 -2.750730216503143311e-01 -1.584884375333786011e-01 -1.240088492631912231e-01 1.084360480308532715e-01 -1.319692134857177734e-01 1.156564503908157349e-01 7.058526575565338135e-02 2.394044846296310425e-01 1.023009121417999268e-01 7.792264968156814575e-02 -4.089025314897298813e-03 7.426612079143524170e-02 3.146466910839080811e-01 3.838513791561126709e-01 1.263420581817626953e-01 1.013044193387031555e-01 1.666663140058517456e-01 3.615155518054962158e-01 -6.993903778493404388e-03 1.178098693490028381e-01 5.234852805733680725e-02 1.008522063493728638e-01 -3.202677937224507332e-03 2.056880444288253784e-01 -2.151785641908645630e-01 -9.639302641153335571e-02
2.845593169331550598e-02 -1.164129972457885742e-01 2.841147482395172119e-01 -1.187832001596689224e-02 9.950549155473709106e-02 1.902294754981994629e-01 -2.441829591989517212e-01 1.030369028449058533e-01 9.931641072034835815e-02 5.667914636433124542e-03 -3.111665844917297363e-01 1.625510007143020630e-01 2.223064750432968140e-01 -2.857271395623683929e-02 -1.147516965866088867e-01 8.812857419252395630e-02 -1.518781036138534546e-01 1.123463734984397888e-01 -9.185543656349182129e-02 3.014667034149169922e-01 1.485921889543533325e-01 4.125701487064361572e-01 2.068515419960021973e-01 3.927317559719085693e-01 -3.721298649907112122e-03 1.611213237047195435e-01 9.381251037120819092e-02 9.365796297788619995e-02 -1.220604404807090759e-01 3.371472994331270456e-04 -1.091904751956462860e-02 -3.519204258918762207e-02
-3.469322621822357178e-01 9.489166736602783203e-02 1.164450123906135559e-02 -2.025469690561294556e-01 -1.922231167554855347e-01 2.684833407402038574e-01 -2.306720241904258728e-02 -1.578913629055023193e-02 1.688523292541503906e-01 -3.334127366542816162e-01 1.765491217374801636e-01 3.442932665348052979e-01 -2.643589302897453308e-02 5.679673701524734497e-02 1.181243509054183960e-01 1.234665792435407639e-02 -1.569116562604904175e-01 -1.415534615516662598e-01 1.621302068233489990e-01 8.667117357254028320e-02 2.837673723697662354e-01 -1.197585649788379669e-02 -3.238107636570930481e-02 4.332904815673828125e-01 -9.339398145675659180e-02 4.527579620480537415e-02 -9.532699733972549438e-02 -8.939375728368759155e-02 -2.646468020975589752e-02 -4.531861841678619385e-02 -1.507302396930754185e-03 1.836429238319396973e-01
-3.936714231967926025e-01 -8.163409307599067688e-03 7.565647363662719727e-02 -4.376826882362365723e-01 3.003540933132171631e-01 3.673637285828590393e-02 -3.959110006690025330e-02 -5.597072839736938477e-02 1.985520124435424805e-01 8.096788078546524048e-02 -2.521918118000030518e-01 -3.508040681481361389e-02 -1.916231662034988403e-01 2.133832126855850220e-01 -1.938625425100326538e-02 -3.931676968932151794e-02 2.375183552503585815e-01 -7.052148878574371338e-02 1.083709597587585449e-01 2.130982577800750732e-01 1.226208284497261047e-01 1.645222306251525879e-01 5.168418586254119873e-02 1.475992351770401001e-01 1.348019391298294067e-01 3.786963969469070435e-02 -1.666242927312850952e-01 -7.618520408868789673e-02 -1.214122548699378967e-01 -1.946611143648624420e-02 2.758619487285614014e-01 1.640842258930206299e-01
-3.917645215988159180e-01 -1.740783005952835083e-01 3.306590914726257324e-01 -1.844417601823806763e-01 -7.355115562677383423e-02 3.293356299400329590e-02 -8.797433972358703613e-02 2.648573517799377441e-01 8.481516689062118530e-02 -1.125044822692871094e-01 3.832210227847099304e-02 1.353238373994827271e-01 -7.385667413473129272e-02 1.533618569374084473e-01 2.195656001567840576e-01 2.135821431875228882e-01 -2.215048670768737793e-01 2.729732394218444824e-01 5.973031744360923767e-02 8.439491689205169678e-02 -1.201516389846801758e-02 -2.495907247066497803e-02 2.610322535037994385e-01 1.215682015754282475e-03 1.734898686408996582e-01 -9.920381754636764526e-02 -6.762713938951492310e-02 6.907327473163604736e-02 -1.945893466472625732e-01 3.019285574555397034e-02 -1.751217544078826904e-01 3.227106630802154541e-01
-7.085327059030532837e-02 -1.548727005720138550e-01 2.225747406482696533e-01 -4.232790470123291016e-01 -7.845518738031387329e-02 1.345065981149673462e-02 -2.828850746154785156e-01 -4.078623279929161072e-02 -2.623232267796993256e-02 -2.038094699382781982e-01 -2.818833887577056885e-01 -9.856327623128890991e-02 2.409050762653350830e-01 8.973155170679092407e-02 9.080331027507781982e-02 2.302746176719665527e-01 1.659386157989501953e-01 3.198543190956115723e-02 1.041369214653968811e-01 6.433081626892089844e-02 2.695624828338623047e-01 -2.577008008956909180e-01 -1.320375502109527588e-01 2.348728328943252563e-01 -4.572813957929611206e-02 -3.967522084712982178e-02 -9.743071347475051880e-02 -2.560338079929351807e-01 -1.802089661359786987e-01 -4.893398284912109375e-02 -1.174170076847076416e-01 1.136917695403099060e-01
-2.387007027864456177e-01 -1.461092531681060791e-01 1.589606553316116333e-01 -3.069162368774414062e-01 1.597939431667327881e-01 2.846327126026153564e-01 -2.107735574245452881e-01 1.646352708339691162e-01 5.134210363030433655e-02 -9.529263526201248169e-02 -3.247250616550445557e-02 1.345959752798080444e-01 -3.792582079768180847e-02 -1.573707908391952515e-01 -1.357835382223129272e-01 1.955891102552413940e-01 -8.459027111530303955e-02 -6.707900762557983398e-02 -3.046431243419647217e-01 1.257821768522262573e-01 3.472576141357421875e-01 3.634947538375854492e-01 5.849158018827438354e-02 7.037852704524993896e-02 2.084033004939556122e-02 3.113517761230468750e-01 7.301014661788940430e-02 -5.050427094101905823e-02 1.420387178659439087e-01 2.948446199297904968e-02 -3.294086083769798279e-02 -3.981508314609527588e-02
-4.161162674427032471e-01 -9.858616627752780914e-03 2.667160630226135254e-01 -6.050258502364158630e-02 4.381294921040534973e-02 1.889459192752838135e-01 -3.829441368579864502e-01 4.803429916501045227e-02 8.445291221141815186e-02 -1.038864254951477051e-01 -5.529664456844329834e-03 7.856616377830505371e-02 -1.282617449760437012e-02 -1.491553895175457001e-02 3.045847415924072266e-01 9.717616485431790352e-04 1.126939579844474792e-01 2.900170981884002686e-01 9.312891215085983276e-02 4.970652237534523010e-02 3.117864765226840973e-02 -2.164680063724517822e-01 2.753920555114746094e-01 2.989286184310913086e-01 -2.055268734693527222e-01 1.557214111089706421e-01 -1.364383250474929810e-01 1.692810803651809692e-01 5.067304894328117371e-02 2.677327021956443787e-02 -4.404787346720695496e-02 -9.011650085449218750e-02
-7.850863784551620483e-02 2.231053560972213745e-01 1.243588104844093323e-01 -1.219618096947669983e-01 -1.232281103730201721e-01 1.078651994466781616e-01 -2.528718113899230957e-01 1.625914126634597778e-01 1.466914862394332886e-01 1.539189964532852173e-01 -3.939836844801902771e-02 2.878449559211730957e-01 -1.906612962484359741e-01 -1.072002947330474854e-02 9.149071574211120605e-02 -2.171419113874435425e-01 6.519402563571929932e-02 1.631632447242736816e-01 2.222311496734619141e-01 2.341545820236206055e-01 3.244733214378356934e-01 8.310358971357345581e-02 4.593466594815254211e-02 2.944143116474151611e-01 1.606458574533462524e-01 1.345801502466201782e-01 -9.577668458223342896e-02 3.423535451292991638e-02 -1.776893436908721924e-01 2.353320270776748657e-01 2.874561548233032227e-01 1.224745512008666992e-01
-2.833624742925167084e-02 -2.394918501377105713e-01 3.820032775402069092e-01 2.290264517068862915e-02 9.895841032266616821e-02 1.720279604196548462e-01 -3.526820242404937744e-01 1.863699592649936676e-02 2.312317257747054100e-03 -1.508955061435699463e-01 -1.115253567695617676e-01 -1.045667752623558044e-01 1.382743865251541138e-01 3.608883321285247803e-01 1.214223504066467285e-01 2.913483679294586182e-01 -6.018026173114776611e-02 3.197327554225921631e-01 1.868620067834854126e-01 -5.451578646898269653e-02 2.944758348166942596e-02 2.806285396218299866e-02 -2.198926173150539398e-02 3.134772777557373047e-01 3.619673848152160645e-02 1.693551242351531982e-01 8.856890350580215454e-02 -4.300877824425697327e-02 -8.715398609638214111e-02 1.608285009860992432e-01 6.756293028593063354e-02 -1.194933429360389709e-01
5.784487817436456680e-03 3.830628993455320597e-04 5.389115959405899048e-02 -2.657619416713714600e-01 -5.095276236534118652e-02 -1.158000901341438293e-01 -1.915820538997650146e-01 -9.709129482507705688e-02 -1.473184823989868164e-01 -9.742245078086853027e-02 -1.388108134269714355e-01 1.239505708217620850e-01 -1.498810946941375732e-01 8.106034994125366211e-02 2.555978298187255859e-01 9.991896804422140121e-04 1.897989213466644287e-01 1.771632432937622070e-01 4.464869387447834015e-03 3.280927836894989014e-01 1.803126186132431030e-01 1.631362587213516235e-01 2.181009203195571899e-01 6.066166162490844727e-01 -8.956115692853927612e-02 1.114132329821586609e-01 9.832475334405899048e-03 1.380854565650224686e-02 -9.845908731222152710e-02 1.333446502685546875e-01 -6.776672601699829102e-02 -3.952519223093986511e-02
-1.278640478849411011e-01 2.947503514587879181e-02 3.475836515426635742e-01 -1.863040030002593994e-01 7.739586383104324341e-02 3.330155313014984131e-01 -1.778564751148223877e-01 1.550653725862503052e-01 2.837281525135040283e-01 -9.569146484136581421e-02 2.372738271951675415e-01 1.769060194492340088e-01 -7.823406904935836792e-02 1.394742280244827271e-01 1.139938458800315857e-01 1.682329475879669189e-01 -6.208534538745880127e-02 4.458111152052879333e-02 1.947027146816253662e-01 2.856639921665191650e-01 -1.931874305009841919e-01 1.194417476654052734e-02 -2.519645392894744873e-01 2.668199539184570312e-01 -4.510624706745147705e-02 -6.139706820249557495e-03 -2.101045399904251099e-01 8.492020517587661743e-02 -9.885589778423309326e-02 1.943869143724441528e-01 -7.624346762895584106e-02 -7.918048650026321411e-02
-1.762234568595886230e-01 -1.165628433227539062e-01 3.062361180782318115e-01 -5.299553740769624710e-03 9.187162853777408600e-03 -1.152654588222503662e-01 -1.445448100566864014e-01 4.334319755434989929e-02 2.449127882719039917e-01 -1.145221889019012451e-01 9.613960236310958862e-02 8.642010390758514404e-02 -7.134929765015840530e-03 6.515579670667648315e-02 7.429663091897964478e-02 -3.108604252338409424e-01 -1.529194116592407227e-01 3.211833909153938293e-02 -1.549104005098342896e-01 4.208745360374450684e-01 3.591385483741760254e-01 -1.100029796361923218e-01 3.605747595429420471e-02 -6.794556044042110443e-03 -1.134906709194183350e-02 2.333774417638778687e-01 8.223551511764526367e-02 -1.292294170707464218e-02 -1.459527611732482910e-01 2.718307673931121826e-01 2.436176538467407227e-01 -2.123799324035644531e-01
-1.493543237447738647e-01 -3.414880111813545227e-02 3.077520132064819336e-01 1.624754369258880615e-01 -1.493311375379562378e-01 1.153476908802986145e-01 -2.159119546413421631e-01 -2.626702487468719482e-01 4.527725279331207275e-01 -6.921893358230590820e-02 1.575140804052352905e-01 6.911251693964004517e-02 4.268854856491088867e-02 1.799439340829849243e-01 1.963262110948562622e-01 1.705241799354553223e-01 4.523404687643051147e-02 4.906898736953735352e-02 2.025550603866577148e-01 1.501521766185760498e-01 2.190979123115539551e-01 2.051403522491455078e-01 1.221087276935577393e-01 7.305377721786499023e-02 2.051855027675628662e-01 9.476727247238159180e-02 -3.043937683105468750e-01 3.937082737684249878e-02 -1.001521795988082886e-01 1.442974954843521118e-01 9.211789071559906006e-02 -2.425416372716426849e-03
-3.546086698770523071e-02 -2.773801423609256744e-02 2.542521059513092041e-01 -8.050818741321563721e-02 2.262409627437591553e-01 1.946466714143753052e-01 -2.686970531940460205e-01 -1.419246103614568710e-02 1.269164085388183594e-01 -2.130331397056579590e-01 2.719535231590270996e-01 6.484127789735794067e-02 1.413556635379791260e-01 1.088874563574790955e-01 -1.986849159002304077e-01 1.525423377752304077e-01 -1.919066417030990124e-04 9.035891294479370117e-02 1.325979679822921753e-01 2.999246418476104736e-01 2.999765872955322266e-01 -4.768486600369215012e-03 -2.295352071523666382e-01 2.549327015876770020e-01 1.680867969989776611e-01 2.053162902593612671e-01 -1.147530972957611084e-01 -5.709199234843254089e-02 -2.094987779855728149e-01 -2.041386663913726807e-01 8.793719112873077393e-02 -1.661936044692993164e-01
-6.821450591087341309e-02 1.028823107481002808e-01 -1.805002689361572266e-01 -1.687056571245193481e-01 -4.336492344737052917e-02 1.008753478527069092e-01 -1.751134246587753296e-01 1.074203755706548691e-03 3.415278196334838867e-01 -2.139528691768646240e-01 -3.258538246154785156e-02 1.102512031793594360e-01 -6.691839545965194702e-02 2.232351452112197876e-01 -1.050281897187232971e-01 -7.678269594907760620e-02 -1.098789572715759277e-01 3.764358535408973694e-02 2.874698042869567871e-01 3.734150528907775879e-01 1.657112687826156616e-01 3.225254118442535400e-01 2.613585293292999268e-01 2.847244143486022949e-01 -1.004976336844265461e-03 1.112363338470458984e-01 -9.297690540552139282e-02 -2.204689383506774902e-01 -1.727307885885238647e-01 7.426788657903671265e-02 1.844903267920017242e-02 -1.112663224339485168e-01
-1.440425068140029907e-01 -2.688062377274036407e-02 1.208741813898086548e-01 -5.001503508538007736e-03 -6.772669404745101929e-02 -1.077525615692138672e-01 -1.206680983304977417e-01 -1.269400715827941895e-01 1.898616105318069458e-01 8.808400481939315796e-03 8.805235475301742554e-02 2.202373296022415161e-01 1.188032701611518860e-01 2.891683280467987061e-01 2.875411808490753174e-01 -5.758459493517875671e-02 5.894659832119941711e-02 1.622050069272518158e-02 9.343898296356201172e-02 3.601637780666351318e-01 2.328414171934127808e-01 3.587832152843475342e-01 1.834543943405151367e-01 1.211391091346740723e-01 1.955883577466011047e-02 1.614766716957092285e-01 -3.444063365459442139e-01 -8.807788789272308350e-02 2.703587412834167480e-01 1.548105031251907349e-01 6.919956952333450317e-02 -1.130208447575569153e-01
-1.890454441308975220e-01 1.100978814065456390e-02 2.490698546171188354e-02 -4.294754564762115479e-01 1.731871664524078369e-01 -1.262612193822860718e-01 -1.153348200023174286e-02 3.424750268459320068e-02 3.190682828426361084e-01 -3.057464361190795898e-01 -8.861182630062103271e-02 1.889043301343917847e-02 -2.959889471530914307e-01 -6.092483922839164734e-02 -1.535588204860687256e-01 3.325579315423965454e-02 1.714425235986709595e-01 4.686513915657997131e-02 6.697627156972885132e-02 1.511911749839782715e-01 2.602507472038269043e-01 1.636719331145286560e-02 -4.267046973109245300e-02 2.326253950595855713e-01 1.880997270345687866e-01 2.273465096950531006e-01 9.727938473224639893e-02 -2.599281966686248779e-01 -8.953726291656494141e-02 -8.772500604391098022e-02 2.194987535476684570e-01 3.839936107397079468e-02
-4.652574285864830017e-02 -6.639868486672639847e-03 1.678502559661865234e-01 -1.622612625360488892e-01 -7.835045456886291504e-02 2.013636231422424316e-01 -2.884998619556427002e-01 1.279827952384948730e-01 -1.059801056981086731e-01 1.430307477712631226e-01 -2.420944720506668091e-01 6.253205239772796631e-02 2.702413499355316162e-01 6.220444291830062866e-02 -2.432999014854431152e-01 3.442296292632818222e-03 1.001976989209651947e-02 2.238045781850814819e-01 -1.329940557479858398e-01 3.103979825973510742e-01 2.485101670026779175e-01 6.743875890970230103e-02 1.180347353219985962e-01 4.572254121303558350e-01 3.745192289352416992e-02 1.300274431705474854e-01 -3.410875424742698669e-02 9.799925982952117920e-02 2.088772878050804138e-02 1.476408094167709351e-01 2.169622480869293213e-01 -1.215544939041137695e-01
-1.365877538919448853e-01 -2.637765109539031982e-01 2.526570856571197510e-01 -2.134761586785316467e-02 2.085268497467041016e-02 -5.983086675405502319e-02 -2.542124390602111816e-01 2.088092863559722900e-01 1.187325417995452881e-01 9.122446924448013306e-02 -1.255196332931518555e-01 2.507359087467193604e-01 1.632906049489974976e-01 2.674065828323364258e-01 1.038613691926002502e-01 -5.836188793182373047e-02 1.976873725652694702e-01 4.408001527190208435e-02 3.903308138251304626e-02 2.102465927600860596e-01 1.466149240732192993e-01 3.573244810104370117e-01 1.443170607089996338e-01 3.179896771907806396e-01 5.983210355043411255e-02 2.132715284824371338e-01 2.841550409793853760e-01 -2.980095520615577698e-02 3.016061894595623016e-02 -1.329423785209655762e-01 6.658896803855895996e-02 1.012017354369163513e-01
-1.268773078918457031e-01 -2.782446146011352539e-01 1.793512105941772461e-01 -4.887723326683044434e-01 1.628137081861495972e-01 -3.303241729736328125e-02 -1.710176467895507812e-01 -2.673644386231899261e-02 -5.486290901899337769e-02 -2.927706204354763031e-02 -1.999901086091995239e-01 2.656581699848175049e-01 2.919202446937561035e-01 1.973542273044586182e-01 -5.343551747500896454e-03 -1.219770498573780060e-02 9.887142479419708252e-02 -4.030225332826375961e-03 -3.214523196220397949e-02 1.756615638732910156e-01 -7.300958782434463501e-02 -1.488618403673171997e-01 2.246422618627548218e-01 -7.425348460674285889e-02 1.025506258010864258e-01 5.407574400305747986e-02 -1.540089845657348633e-01 -1.215503215789794922e-01 -6.397701799869537354e-02 2.668235301971435547e-01 2.734664678573608398e-01 1.091731414198875427e-01
-2.047448456287384033e-01 -2.125857770442962646e-01 3.467379808425903320e-01 5.648773163557052612e-03 8.045566082000732422e-02 2.103732526302337646e-01 -2.737503051757812500e-01 1.251137554645538330e-01 1.139845252037048340e-01 -4.294466972351074219e-02 -7.723814249038696289e-02 -5.797566473484039307e-02 5.661278963088989258e-02 1.501767933368682861e-01 6.671351939439773560e-02 -4.329681769013404846e-02 5.300803110003471375e-02 -1.340144723653793335e-01 2.667977213859558105e-01 1.702673286199569702e-01 9.570809453725814819e-02 1.082480791956186295e-02 -2.125136852264404297e-01 3.335227370262145996e-01 3.742284327745437622e-02 9.079828113317489624e-02 -3.606413006782531738e-01 2.867267429828643799e-01 1.850163340568542480e-01 3.515397757291793823e-02 -1.229465380311012268e-01 1.895724684000015259e-01
-4.797053337097167969e-02 -3.276446601375937462e-03 3.354174494743347168e-01 1.003404557704925537e-01 2.308529168367385864e-01 1.158377900719642639e-01 -3.601384162902832031e-01 8.461036533117294312e-02 2.978246212005615234e-01 -1.221379563212394714e-01 -6.037677079439163208e-02 -3.818709030747413635e-02 1.951659172773361206e-01 2.535869181156158447e-01 -1.263113021850585938e-01 4.360993951559066772e-02 4.051190614700317383e-02 8.207549899816513062e-02 1.705184727907180786e-01 2.292735725641250610e-01 1.942130923271179199e-01 -7.580174505710601807e-02 -1.111005246639251709e-01 3.124281466007232666e-01 7.425226271152496338e-02 4.517734423279762268e-02 -2.507793307304382324e-01 1.994423717260360718e-01 1.127088889479637146e-01 8.013965934514999390e-02 9.935145080089569092e-02 2.447726577520370483e-01
-6.172493845224380493e-02 -2.562333047389984131e-01 3.275699168443679810e-02 -1.259242147207260132e-01 -2.399351745843887329e-01 -2.001657783985137939e-01 -1.512483060359954834e-01 1.896761357784271240e-01 1.663406491279602051e-01 1.086792275309562683e-01 -1.149217560887336731e-01 2.500184178352355957e-01 -1.773283034563064575e-01 4.167201370000839233e-02 7.013551145792007446e-02 4.125901162624359131e-01 9.360455721616744995e-02 1.245923414826393127e-01 2.560457587242126465e-01 1.290126144886016846e-01 3.501006662845611572e-01 -7.340602576732635498e-02 -2.013416774570941925e-02 1.484909653663635254e-01 1.395647525787353516e-01 1.149235740303993225e-01 -2.149727344512939453e-01 -6.417405605316162109e-02 -2.293870411813259125e-02 1.263819485902786255e-01 -2.600888013839721680e-01 -9.758897125720977783e-02
-3.178388476371765137e-01 -1.558365076780319214e-01 3.825217485427856445e-02 -7.353175431489944458e-02 1.554640382528305054e-01 -1.610555499792098999e-01 -6.452093273401260376e-02 -1.287240087985992432e-01 1.174677014350891113e-01 -1.607724428176879883e-01 5.700463429093360901e-03 2.185000181198120117e-01 -9.457425773143768311e-02 2.410874217748641968e-01 2.337368279695510864e-01 2.243618220090866089e-01 -7.083244621753692627e-02 -1.649944111704826355e-02 -4.085830971598625183e-02 4.245145916938781738e-01 7.138159871101379395e-02 2.486012317240238190e-02 2.253266423940658569e-01 1.709047853946685791e-01 4.292308092117309570e-01 -2.973316051065921783e-02 -1.306201368570327759e-01 1.249177828431129456e-01 4.228929057717323303e-02 -3.058061376214027405e-02 1.305770128965377808e-01 1.646036803722381592e-01
-1.414827257394790649e-01 -1.999401301145553589e-02 2.803592383861541748e-01 -3.056621849536895752e-01 1.286684423685073853e-01 -2.637611627578735352e-01 2.343578636646270752e-02 -3.423268720507621765e-02 1.816057413816452026e-01 -1.504309624433517456e-01 8.069202303886413574e-02 2.005065232515335083e-01 6.960900872945785522e-02 2.215577214956283569e-01 9.096256643533706665e-02 2.776481956243515015e-02 1.304859668016433716e-01 1.542325764894485474e-01 4.636651277542114258e-02 -3.281152993440628052e-02 3.515002727508544922e-01 3.150548934936523438e-01 1.309474855661392212e-01 3.998524844646453857e-01 1.896686255931854248e-01 7.806386798620223999e-02 -1.119745001196861267e-01 2.140925526618957520e-01 6.588421016931533813e-02 4.005883634090423584e-02 5.900964513421058655e-02 -2.552383579313755035e-02
-1.261520981788635254e-01 -1.339633315801620483e-01 1.410233974456787109e-01 -1.585908383131027222e-01 2.621572017669677734e-01 8.544091135263442993e-02 -1.108800172805786133e-01 3.048880957067012787e-02 -2.074318006634712219e-02 -1.025973632931709290e-01 -1.747390776872634888e-01 1.286077648401260376e-01 3.553980588912963867e-02 -1.471534371376037598e-02 2.394029349088668823e-01 1.087210252881050110e-01 -1.754224449396133423e-01 -5.241395905613899231e-02 8.673923462629318237e-02 7.455901056528091431e-02 4.927964806556701660e-01 2.214556336402893066e-01 -1.370952278375625610e-01 1.183775216341018677e-01 1.232190504670143127e-01 8.241680264472961426e-02 -7.878734171390533447e-02 -3.954806923866271973e-01 1.223494783043861389e-01 2.699674963951110840e-01 -2.432829141616821289e-01 1.666557416319847107e-02
-4.828012883663177490e-01 1.193137317895889282e-01 1.113005727529525757e-01 -1.319277938455343246e-02 -1.517400145530700684e-01 2.156275212764739990e-01 -3.720821067690849304e-02 8.657877147197723389e-02 7.512254267930984497e-02 -4.691784735769033432e-03 -1.174595430493354797e-01 1.406643912196159363e-02 1.889126598834991455e-01 -3.044104762375354767e-02 2.131271176040172577e-02 -2.186307460069656372e-01 -1.472671031951904297e-01 9.658022224903106689e-02 2.416193038225173950e-01 2.674239873886108398e-01 3.672839403152465820e-01 6.511828303337097168e-02 -6.646015681326389313e-03 3.108651041984558105e-01 -4.333089292049407959e-02 2.675116062164306641e-01 -1.614946126937866211e-01 -1.933228820562362671e-01 -2.364821545779705048e-02 -1.169435605406761169e-01 -8.879172801971435547e-02 3.785868361592292786e-02
-9.147552400827407837e-02 -4.684053063392639160e-01 2.926429212093353271e-01 1.156743708997964859e-02 -6.094466429203748703e-03 -1.077383533120155334e-01 -1.769115626811981201e-01 6.671285629272460938e-02 4.848940297961235046e-02 -3.017864935100078583e-02 2.285434864461421967e-02 2.337872982025146484e-01 1.111526265740394592e-01 9.285977482795715332e-02 1.855977177619934082e-01 -1.864546239376068115e-01 5.068285018205642700e-02 -1.150717660784721375e-01 -1.651021987199783325e-01 1.844420135021209717e-01 3.330765664577484131e-01 2.735307514667510986e-01 1.481881737709045410e-01 1.989804506301879883e-01 -4.781001061201095581e-02 1.581114530563354492e-01 1.673724204301834106e-01 -2.516079246997833252e-01 -1.514271795749664307e-01 7.474903762340545654e-02 -8.139171451330184937e-02 -1.108355149626731873e-01
-1.835117936134338379e-01 -2.101486735045909882e-02 2.505961954593658447e-01 -6.704013794660568237e-02 1.615961641073226929e-01 1.017941907048225403e-01 -1.867725104093551636e-01 9.173247963190078735e-02 3.458791226148605347e-02 -2.530807256698608398e-01 1.495157927274703979e-01 8.069789409637451172e-02 2.560799121856689453e-01 -2.123293094336986542e-02 3.505542129278182983e-02 2.013618685305118561e-02 1.306885853409767151e-02 2.467448562383651733e-01 2.692171335220336914e-01 4.799505174160003662e-01 -1.540649086236953735e-01 1.733210124075412750e-02 -8.726220577955245972e-02 2.209902405738830566e-01 1.617425121366977692e-02 -2.870206721127033234e-02 -2.492601275444030762e-01 1.740546375513076782e-01 -6.220239773392677307e-02 7.383752148598432541e-03 3.334478139877319336e-01 6.360161304473876953e-02
-4.340161979198455811e-01 -2.070063054561614990e-01 3.107198476791381836e-01 -1.300452202558517456e-01 -2.825856506824493408e-01 1.204102039337158203e-01 -1.025281175971031189e-01 1.151938438415527344e-01 -9.930320084095001221e-02 -1.380368918180465698e-01 -1.512383818626403809e-01 4.265463910996913910e-03 -1.489434987306594849e-01 1.626823544502258301e-01 -7.284846156835556030e-02 -5.835369601845741272e-02 7.558303326368331909e-02 2.270695120096206665e-01 3.712462633848190308e-02 2.360398694872856140e-02 1.605268716812133789e-01 -6.686145067214965820e-02 1.797800138592720032e-02 9.992076456546783447e-02 -3.387704119086265564e-02 1.738834232091903687e-01 -2.643125876784324646e-02 -1.296962201595306396e-01 -3.195735812187194824e-01 1.958657950162887573e-01 -2.204316258430480957e-01 3.004617393016815186e-01
-3.085379302501678467e-01 1.646214351058006287e-02 3.185510635375976562e-01 -1.892146766185760498e-01 6.328604370355606079e-02 -7.209289073944091797e-02 -3.294543027877807617e-01 4.108253419399261475e-01 1.928381919860839844e-01 1.232629939913749695e-01 -4.686409980058670044e-02 -5.290879309177398682e-02 -7.991906255483627319e-02 2.804442644119262695e-01 1.633551120758056641e-01 -1.001617088913917542e-01 -8.412405848503112793e-02 -4.145020619034767151e-02 6.148391962051391602e-02 1.396912038326263428e-01 2.569525241851806641e-01 -1.916396468877792358e-01 -2.515244781970977783e-01 1.351711452007293701e-01 4.201440513134002686e-02 1.901033818721771240e-01 -6.128782406449317932e-02 9.136360138654708862e-02 -1.052438095211982727e-01 7.558906823396682739e-02 1.316023468971252441e-01 -3.339128196239471436e-02
-8.297459036111831665e-02 -1.812220662832260132e-01 2.908439636230468750e-01 -4.399421811103820801e-01 1.323229223489761353e-01 2.265759557485580444e-01 -9.276942163705825806e-02 2.203959822654724121e-01 1.279245316982269287e-01 -1.531187146902084351e-01 -1.521557010710239410e-02 -1.728386580944061279e-01 4.133365582674741745e-03 4.802826792001724243e-02 -8.601611107587814331e-02 9.522848576307296753e-02 -1.710450798273086548e-01 3.532456234097480774e-02 1.500293314456939697e-01 3.145409002900123596e-02 -7.631769031286239624e-02 -1.961788386106491089e-01 1.396256834268569946e-01 1.889325678348541260e-01 1.811126470565795898e-01 3.506749272346496582e-01 -3.270888328552246094e-02 -2.019142508506774902e-01 1.370697654783725739e-02 2.533285617828369141e-01 -1.652300804853439331e-01 -1.569081097841262817e-01
-2.290642261505126953e-02 -2.875059843063354492e-01 -5.646848306059837341e-02 -2.844115495681762695e-01 -5.039429292082786560e-02 1.311485171318054199e-01 -2.808569669723510742e-01 -1.970687955617904663e-01 -3.543288260698318481e-02 3.208838999271392822e-01 -1.179612055420875549e-01 2.635306417942047119e-01 4.408967494964599609e-02 -6.146394461393356323e-02 -2.267930358648300171e-01 3.593840822577476501e-02 -7.822067290544509888e-02 -1.102330628782510757e-02 1.203424930572509766e-01 3.770497739315032959e-01 2.438856959342956543e-01 1.908115744590759277e-01 8.350186794996261597e-02 2.020050138235092163e-01 1.225124374032020569e-01 8.675164729356765747e-02 1.112861651927232742e-02 -1.803124099969863892e-01 -1.739902049303054810e-01 -1.167351007461547852e-01 1.951006352901458740e-01 7.453156262636184692e-02
-1.167522445321083069e-01 1.890693604946136475e-02 3.507761657238006592e-02 -3.254544734954833984e-01 3.130486235022544861e-02 1.005321443080902100e-01 9.855064004659652710e-02 -1.328221056610345840e-02 6.371705234050750732e-02 -1.118116602301597595e-01 2.198653966188430786e-01 3.769413828849792480e-01 1.935498043894767761e-02 1.874831467866897583e-01 2.602128088474273682e-01 1.863034218549728394e-01 -1.000858843326568604e-01 -1.991805881261825562e-01 -6.437410134822130203e-03 1.959988623857498169e-01 2.036462724208831787e-01 4.759646952152252197e-03 -9.794946014881134033e-02 4.136334955692291260e-01 3.504965826869010925e-02 1.565447598695755005e-01 -1.121984794735908508e-01 2.143728733062744141e-02 -5.466035380959510803e-02 -1.123980581760406494e-01 1.364618241786956787e-01 3.599991500377655029e-01
-7.566837966442108154e-02 -3.043341636657714844e-01 1.055285260081291199e-01 -1.733877062797546387e-01 -1.467698663473129272e-01 -1.040325239300727844e-01 6.559456139802932739e-02 1.808694452047348022e-01 2.210709638893604279e-02 1.613538563251495361e-01 -1.369232684373855591e-01 9.823504090309143066e-02 4.233226645737886429e-03 1.438743174076080322e-01 -1.916833594441413879e-02 4.396467804908752441e-01 -7.614115625619888306e-02 2.803151607513427734e-01 2.586570382118225098e-01 2.088326960802078247e-01 -7.020684331655502319e-02 -1.369183212518692017e-01 -4.702186211943626404e-02 2.274010181427001953e-01 2.191828936338424683e-01 1.443091966211795807e-02 -3.490779995918273926e-01 -4.368332028388977051e-02 -2.051279693841934204e-01 -2.342874929308891296e-02 -1.439559310674667358e-01 -1.180225536227226257e-01
-4.339579641819000244e-01 -1.709739714860916138e-01 2.281128168106079102e-01 1.452527642250061035e-01 2.062950581312179565e-01 1.934657432138919830e-02 -6.794746965169906616e-02 9.170376509428024292e-02 5.449307337403297424e-02 -4.358450695872306824e-02 -1.930476129055023193e-01 1.208344921469688416e-01 9.704837948083877563e-02 1.456277966499328613e-01 -5.421698838472366333e-02 2.467055469751358032e-01 8.015370368957519531e-02 2.308098375797271729e-01 -9.041918069124221802e-02 2.833398878574371338e-01 -4.656291007995605469e-02 -2.153905928134918213e-01 1.575092077255249023e-01 1.426876932382583618e-01 2.032678723335266113e-01 2.628737688064575195e-01 -2.439591139554977417e-01 -2.025257945060729980e-01 5.475001782178878784e-02 -1.189738810062408447e-01 -6.860865652561187744e-02 1.658073216676712036e-01
-3.725057244300842285e-01 -2.679359018802642822e-01 9.194689244031906128e-02 4.916596412658691406e-02 2.068853080272674561e-01 -9.697739034891128540e-03 -4.511667042970657349e-02 3.755813697353005409e-03 9.026166051626205444e-02 1.253591030836105347e-01 -2.218535095453262329e-01 1.686410158872604370e-01 1.257480382919311523e-01 1.293539851903915405e-01 1.056385319679975510e-02 1.045043990015983582e-01 1.715111881494522095e-01 1.577782481908798218e-01 -8.957237750291824341e-02 3.554157912731170654e-01 5.351712554693222046e-02 -1.151013970375061035e-01 2.120095789432525635e-01 1.359669566154479980e-01 1.679332703351974487e-01 1.316727399826049805e-01 -3.817564845085144043e-01 -1.440684795379638672e-01 2.519264221191406250e-01 -1.804553344845771790e-02 -1.721119731664657593e-01 1.220058798789978027e-01
-5.077039003372192383e-01 -1.219010204076766968e-01 8.389424532651901245e-02 -1.821364760398864746e-01 -5.014191940426826477e-02 -4.068732727319002151e-03 -4.522614181041717529e-01 7.776656746864318848e-02 -6.884554028511047363e-02 -8.341544121503829956e-02 7.780019193887710571e-02 -9.875581413507461548e-02 -2.050063014030456543e-01 -5.199430882930755615e-02 1.434214133769273758e-02 5.648621544241905212e-02 -2.941692471504211426e-01 1.158712152391672134e-02 3.523417413234710693e-01 7.931815832853317261e-02 5.696395784616470337e-02 -1.390368938446044922e-01 3.848401084542274475e-02 2.313678115606307983e-01 1.467352267354726791e-02 9.289035946130752563e-02 -2.276992201805114746e-01 -1.726625561714172363e-01 -1.112044900655746460e-01 -7.279788609594106674e-03 2.689989097416400909e-02 -8.657982572913169861e-03
1.280049514025449753e-02 -1.683897972106933594e-01 1.510368287563323975e-01 -2.818963825702667236e-01 -8.930152654647827148e-02 8.679771423339843750e-02 -1.380341500043869019e-01 3.052411675453186035e-01 1.825102120637893677e-01 1.541689634323120117e-01 1.705119311809539795e-01 2.735120058059692383e-01 4.736980050802230835e-02 -3.191791474819183350e-02 -6.503485608845949173e-03 2.048190385103225708e-01 1.386317908763885498e-01 1.656728237867355347e-01 3.228465840220451355e-02 2.742280364036560059e-01 3.135587275028228760e-02 -7.539163529872894287e-02 3.367033321410417557e-03 4.421124234795570374e-02 3.655832707881927490e-01 1.931306272745132446e-01 -2.291882038116455078e-01 -2.183916419744491577e-01 3.063514828681945801e-01 -6.973941624164581299e-02 1.358724087476730347e-01 -1.239383220672607422e-01
-6.218316033482551575e-02 -2.953189238905906677e-02 -8.090777695178985596e-02 -9.824007004499435425e-02 -1.657790988683700562e-01 -2.093428745865821838e-02 -3.396490812301635742e-01 2.197863757610321045e-01 2.198210358619689941e-01 -2.543216049671173096e-01 -5.840899050235748291e-02 -1.205988600850105286e-01 -1.438816487789154053e-01 5.000241473317146301e-02 1.369019448757171631e-01 2.391261458396911621e-01 -1.378757953643798828e-01 -9.086242318153381348e-02 5.369349569082260132e-02 2.307209819555282593e-01 9.880359470844268799e-02 -8.612428605556488037e-02 -7.612146437168121338e-02 4.603923559188842773e-01 -6.131404638290405273e-02 2.168608009815216064e-01 -2.493139207363128662e-01 4.416711628437042236e-02 -4.909641295671463013e-02 -1.921826452016830444e-01 1.415778398513793945e-01 -2.545433044433593750e-01
-3.365640714764595032e-02 -2.877573370933532715e-01 -1.419928520917892456e-01 -4.166948497295379639e-01 1.656154394149780273e-01 2.825114130973815918e-01 -1.052506342530250549e-01 5.233778152614831924e-03 2.262867987155914307e-01 -8.861142396926879883e-02 9.491518139839172363e-02 4.193943738937377930e-02 1.507531404495239258e-01 3.168526291847229004e-01 1.298198997974395752e-01 1.198327168822288513e-01 2.956662140786647797e-02 -6.126017123460769653e-02 1.216277629137039185e-01 2.778175473213195801e-02 2.943761348724365234e-01 -1.316503733396530151e-01 -1.473789811134338379e-01 2.315470874309539795e-01 2.579204440116882324e-01 1.878412216901779175e-01 1.966286003589630127e-01 -3.573711961507797241e-02 -4.328671097755432129e-02 -8.944693207740783691e-02 -1.690881252288818359e-01 -5.561815109103918076e-03
-3.154331743717193604e-01 -7.265698630362749100e-03 1.358535289764404297e-01 -2.904825806617736816e-01 -4.057163838297128677e-03 -4.806245863437652588e-02 2.167786844074726105e-02 1.532988101243972778e-01 2.201650291681289673e-01 -2.643660306930541992e-01 -8.433016948401927948e-03 -3.705958276987075806e-02 5.343725159764289856e-02 9.610658884048461914e-02 -2.778308652341365814e-02 2.705543041229248047e-01 -1.317046880722045898e-01 8.211857080459594727e-02 1.147174090147018433e-01 3.764274120330810547e-01 -3.811222910881042480e-01 -1.567237973213195801e-01 2.905948646366596222e-02 2.539262175559997559e-01 2.525060176849365234e-01 1.149825006723403931e-01 -1.395251601934432983e-01 1.427147351205348969e-02 -1.904821246862411499e-01 7.815697789192199707e-02 1.077497899532318115e-01 2.656623348593711853e-02
-3.467737436294555664e-01 -2.088031321763992310e-01 3.240760266780853271e-01 -1.837146878242492676e-01 2.469044029712677002e-01 8.575867116451263428e-02 5.055044591426849365e-02 1.299447566270828247e-01 -1.539565436542034149e-02 -1.471100896596908569e-01 -5.319571867585182190e-02 -2.953083217144012451e-01 3.071783855557441711e-02 1.043656021356582642e-01 -1.521988213062286377e-01 2.639861404895782471e-01 -1.143899857997894287e-01 -3.356102854013442993e-02 5.095888301730155945e-02 4.258740693330764771e-02 6.485914438962936401e-02 -1.202370226383209229e-01 -7.556021958589553833e-02 2.422998696565628052e-01 6.004786491394042969e-02 2.066708952188491821e-01 -2.965391874313354492e-01 -1.112669110298156738e-01 -2.798841893672943115e-01 1.638361513614654541e-01 1.921226084232330322e-01 5.083739757537841797e-02
-1.293366588652133942e-02 -2.904288768768310547e-01 1.219376623630523682e-01 -2.680271863937377930e-01 6.282643973827362061e-02 -2.003408670425415039e-01 -2.563540358096361160e-03 -1.989380083978176117e-02 2.263403385877609253e-01 -8.343987911939620972e-02 3.810152411460876465e-02 1.491022855043411255e-01 -1.740050762891769409e-01 1.142312660813331604e-01 -1.158623471856117249e-01 -4.573822021484375000e-03 -3.087352514266967773e-01 2.419659495353698730e-01 -8.898846060037612915e-02 1.403159797191619873e-01 9.619240462779998779e-02 2.648769915103912354e-01 7.885377854108810425e-02 2.612709999084472656e-01 3.371998667716979980e-01 -2.599257044494152069e-02 -3.030312061309814453e-01 -1.070350632071495056e-01 1.665258109569549561e-01 -1.779576689004898071e-01 -5.623085796833038330e-02 -1.733558028936386108e-01
-3.388175368309020996e-01 3.876705840229988098e-02 1.539326161146163940e-01 -2.035806924104690552e-01 1.192881092429161072e-01 4.580728709697723389e-02 -1.732107065618038177e-02 -2.624361813068389893e-01 8.136525750160217285e-02 2.353020757436752319e-02 -2.822461724281311035e-02 2.824052572250366211e-01 6.022299826145172119e-02 1.125078350305557251e-01 2.102801203727722168e-01 2.651040852069854736e-01 1.208844110369682312e-01 1.253106296062469482e-01 1.512997150421142578e-01 1.589465588331222534e-01 4.179654419422149658e-01 2.258992195129394531e-01 4.957817122340202332e-02 8.079118095338344574e-03 1.526019871234893799e-01 1.957327276468276978e-01 -3.132674694061279297e-01 6.662016361951828003e-02 -9.218346327543258667e-02 1.846654415130615234e-01 -1.060793758369982243e-03 3.253939747810363770e-02
3.698141127824783325e-02 -1.721949428319931030e-01 4.023953974246978760e-01 9.679755195975303650e-03 -9.766738116741180420e-02 3.370553627610206604e-02 -3.651943206787109375e-01 5.569353699684143066e-03 2.585472762584686279e-01 -2.409100979566574097e-01 -2.053014189004898071e-01 2.176085859537124634e-01 2.407266944646835327e-01 2.522852718830108643e-01 1.376605220139026642e-02 2.994892559945583344e-02 -1.997996121644973755e-01 2.135984152555465698e-01 1.695923507213592529e-01 -1.429423969238996506e-02 -3.758452832698822021e-02 -2.166035771369934082e-02 -2.417503446340560913e-01 3.282242640852928162e-02 -9.277713298797607422e-02 9.398331493139266968e-02 -1.265263855457305908e-01 8.904179558157920837e-03 -5.543201044201850891e-02 3.297449350357055664e-01 6.717187911272048950e-02 8.061470463871955872e-03
-1.371543556451797485e-01 -6.362508982419967651e-02 1.682006269693374634e-01 -3.772458434104919434e-01 -2.484687790274620056e-02 -1.092182397842407227e-01 -1.267494112253189087e-01 -8.492626249790191650e-02 -4.670412093400955200e-02 -1.883022934198379517e-01 -1.270588785409927368e-01 1.620054543018341064e-01 3.403951525688171387e-01 2.572439610958099365e-01 2.472525238990783691e-01 2.870524227619171143e-01 5.697070062160491943e-02 -2.293775379657745361e-01 -2.021369989961385727e-03 8.412920683622360229e-02 -5.470834299921989441e-02 -3.226040303707122803e-02 2.942701578140258789e-01 1.918976157903671265e-01 2.308179736137390137e-01 -9.260754100978374481e-03 -1.609473973512649536e-01 -1.641706973314285278e-01 -1.465080678462982178e-01 1.907742470502853394e-01 3.733604028820991516e-02 9.611900895833969116e-02
-3.545255661010742188e-01 -7.567066699266433716e-02 1.390833854675292969e-01 5.541543290019035339e-02 -2.402477897703647614e-02 1.554390788078308105e-01 -2.821122109889984131e-01 3.546217978000640869e-01 1.241755858063697815e-01 -4.236928001046180725e-02 -9.944015182554721832e-03 2.070760168135166168e-02 -3.000459074974060059e-01 -1.352145373821258545e-01 1.194297000765800476e-01 1.193877309560775757e-01 -3.461611866950988770e-01 9.502868354320526123e-02 1.107199341058731079e-01 2.448228597640991211e-01 5.102219060063362122e-02 -9.235342592000961304e-02 -1.277249157428741455e-01 2.455400079488754272e-01 1.723662763833999634e-02 1.980419307947158813e-01 -2.790371775627136230e-01 -1.275885850191116333e-01 -9.154024720191955566e-02 1.485055238008499146e-01 8.949369937181472778e-02 -2.502311579883098602e-02
-1.521417498588562012e-01 -2.698562145233154297e-01 3.650310635566711426e-01 6.772837787866592407e-02 2.600277364253997803e-01 -2.061309665441513062e-02 -2.166107892990112305e-01 5.006448552012443542e-02 2.514859139919281006e-01 -1.412792056798934937e-01 1.116197556257247925e-01 -1.175075545907020569e-01 2.775446176528930664e-01 3.914680704474449158e-02 -5.151271820068359375e-02 1.361203789710998535e-01 5.176907405257225037e-02 1.513267606496810913e-01 1.911319047212600708e-01 -1.364319585263729095e-02 2.299495637416839600e-01 4.484539479017257690e-02 5.351010337471961975e-02 3.758195638656616211e-01 9.835854172706604004e-02 -1.125400736927986145e-01 -2.176136523485183716e-01 1.674100160598754883e-01 -8.773720264434814453e-02 1.763855814933776855e-01 1.949407858774065971e-03 2.041760832071304321e-01
-4.578899145126342773e-01 -2.035533785820007324e-01 1.876715719699859619e-01 -1.629523634910583496e-01 -1.441144733689725399e-03 1.667557060718536377e-01 -2.491444200277328491e-01 1.152415499091148376e-01 2.662638723850250244e-01 -1.150306239724159241e-01 -1.115472093224525452e-01 -1.880759298801422119e-01 8.480156213045120239e-02 -3.717948496341705322e-02 -1.075388565659523010e-01 1.548298150300979614e-01 9.343844652175903320e-02 1.261448860168457031e-01 2.707293629646301270e-01 -1.083897128701210022e-01 -6.408641487360000610e-02 -1.465267688035964966e-01 -1.014188770204782486e-02 9.037964791059494019e-02 9.259355813264846802e-02 2.637655138969421387e-01 -2.402973920106887817e-01 -9.362030029296875000e-02 -2.716615200042724609e-01 -3.041134029626846313e-02 1.944644153118133545e-01 8.474811166524887085e-02
-1.414169818162918091e-01 -2.311674505472183228e-02 2.801152467727661133e-01 -1.090305447578430176e-01 3.747722804546356201e-01 8.125496655702590942e-02 -2.320361286401748657e-01 1.168386861681938171e-01 1.482163183391094208e-02 -2.364529483020305634e-02 3.321985006332397461e-01 1.022382900118827820e-01 1.964022815227508545e-01 5.704271048307418823e-02 9.897946380078792572e-03 2.138359658420085907e-02 -7.648561894893646240e-02 4.029529690742492676e-01 7.100474834442138672e-02 3.688472807407379150e-01 -6.514770537614822388e-02 6.467804312705993652e-02 7.190876640379428864e-03 2.250492125749588013e-01 6.127721443772315979e-02 1.058355867862701416e-01 -1.826203465461730957e-01 8.389756828546524048e-02 -1.813523620367050171e-01 8.875084668397903442e-02 1.430450230836868286e-01 -1.599564850330352783e-01
5.054734274744987488e-02 -1.245204284787178040e-01 2.163961827754974365e-01 -2.777249515056610107e-01 -1.140602007508277893e-01 -1.616397500038146973e-01 -9.292430430650711060e-02 1.580037921667098999e-01 3.920597024261951447e-03 -1.025428250432014465e-01 -3.108332455158233643e-01 2.649913728237152100e-01 9.078122675418853760e-02 -4.754424095153808594e-03 -1.943683773279190063e-01 -9.367220103740692139e-02 -3.017100691795349121e-01 1.640344262123107910e-01 -1.977705210447311401e-01 1.972354054450988770e-01 1.745933741331100464e-01 1.764145866036415100e-02 -1.251777112483978271e-01 4.125723540782928467e-01 -5.362138524651527405e-02 -3.699300438165664673e-02 -6.207379326224327087e-02 -1.735246330499649048e-01 6.076182238757610321e-03 3.125432133674621582e-01 -3.067200537770986557e-03 -6.700983643531799316e-02
-4.157212749123573303e-02 -3.232754766941070557e-01 3.995042443275451660e-01 -3.012209534645080566e-01 8.311139047145843506e-02 1.343975365161895752e-01 -3.458436205983161926e-02 1.269918531179428101e-01 1.070282980799674988e-01 1.257033646106719971e-01 2.346314936876296997e-01 1.992466598749160767e-01 2.681069970130920410e-01 2.232749946415424347e-02 9.293144941329956055e-02 2.867040634155273438e-01 -2.176036089658737183e-01 -6.635714322328567505e-02 -8.895396441221237183e-02 -4.797397553920745850e-02 -1.264517009258270264e-01 -1.478171814233064651e-02 9.861466288566589355e-02 3.193265497684478760e-01 1.852821744978427887e-02 7.267284393310546875e-02 -9.438799321651458740e-02 4.847475513815879822e-02 -2.226131707429885864e-01 -4.757602885365486145e-02 2.210294753313064575e-01 9.209545701742172241e-02
-3.153730928897857666e-01 -1.629798859357833862e-01 -4.526466131210327148e-02 -6.088761612772941589e-02 -1.388748437166213989e-01 4.444279894232749939e-02 1.586878448724746704e-01 1.501739174127578735e-01 -1.248052995651960373e-02 -2.507915198802947998e-01 -1.591917723417282104e-01 3.109769225120544434e-01 8.675754070281982422e-02 1.590544283390045166e-01 2.546299807727336884e-02 2.313532233238220215e-01 1.221762374043464661e-01 -1.210728213191032410e-01 -1.188642308115959167e-01 2.471180111169815063e-01 5.078383721411228180e-03 -2.899123728275299072e-02 2.319196164608001709e-01 2.370288372039794922e-01 1.705482304096221924e-01 3.379378616809844971e-01 -2.357201576232910156e-01 6.830060482025146484e-02 -9.094221889972686768e-02 -7.040514051914215088e-02 -7.540096342563629150e-02 2.984618842601776123e-01
[truncated: 3,263,947 more chars]
