# Supplementary material for: The Language of Innovation
Source: PLoS One. 2020 Apr 30;15(4):e0230107. doi: 10.1371/journal.pone.0230107 (PMC7194493; doi:10.1371/journal.pone.0230107)
Supplement: S9 File — (GZ) [file pone.0230107.s009.tar.gz › 1987-1991/V2Run_16_VS_4500_embeddings1987-1991ED32.txt]

-1.693095266819000244e-02 5.943168699741363525e-02 1.882972382009029388e-02 -2.710098922252655029e-01 4.898623749613761902e-02 3.959787264466285706e-02 1.307959556579589844e-01 -2.526850700378417969e-01 -1.877231299877166748e-01 1.157636474817991257e-02 9.671237319707870483e-02 1.283927261829376221e-01 -1.697048842906951904e-01 3.020986020565032959e-01 -2.572787702083587646e-01 9.600036591291427612e-02 -3.249206393957138062e-02 -3.409255445003509521e-01 1.320335566997528076e-01 1.211113184690475464e-01 -1.254633665084838867e-01 1.714139729738235474e-01 1.166832074522972107e-02 -5.532907694578170776e-02 -1.975563615560531616e-01 6.709083914756774902e-02 -3.704660832881927490e-01 1.360944211483001709e-01 -2.813387662172317505e-02 3.824306130409240723e-01 -1.548829376697540283e-01 -1.128434836864471436e-01
-8.969144523143768311e-02 3.183438442647457123e-03 2.375739067792892456e-01 -8.966448158025741577e-02 2.461625784635543823e-01 1.286928206682205200e-01 1.695280373096466064e-01 -1.638015657663345337e-01 2.031847536563873291e-01 1.749021857976913452e-01 1.611230373382568359e-01 -1.572487950325012207e-01 -1.970972418785095215e-01 3.708634376525878906e-01 -3.063742220401763916e-01 1.863698363304138184e-01 -1.975434720516204834e-01 -4.270805045962333679e-02 -6.494639813899993896e-02 1.293876767158508301e-01 1.148265451192855835e-01 3.409356474876403809e-01 -1.985628902912139893e-01 1.846075206995010376e-01 7.064076513051986694e-02 -6.663099676370620728e-02 -1.811101138591766357e-01 1.930194795131683350e-01 -4.228692129254341125e-02 1.298648416996002197e-01 -8.562878705561161041e-03 6.509590893983840942e-02
-1.155657041817903519e-02 1.303137540817260742e-01 3.762476146221160889e-01 -1.837783753871917725e-01 1.977331787347793579e-01 1.285932511091232300e-01 2.265774458646774292e-01 -5.703393742442131042e-02 1.782869398593902588e-01 -6.480325758457183838e-02 -7.460647076368331909e-02 3.089910838752985001e-03 3.924414142966270447e-02 6.914919614791870117e-02 -2.676445841789245605e-01 2.239317446947097778e-01 1.528026908636093140e-01 -8.155726641416549683e-02 3.008781969547271729e-01 1.726171374320983887e-01 4.385531321167945862e-02 -1.311547495424747467e-02 -2.981646172702312469e-02 8.605638891458511353e-02 2.449467964470386505e-02 -1.462932825088500977e-01 -4.613669514656066895e-01 5.662234872579574585e-02 2.092506438493728638e-01 -2.177940681576728821e-02 -7.443436980247497559e-02 2.812092304229736328e-01
-1.643710136413574219e-01 -3.123369440436363220e-02 -6.759077310562133789e-02 9.081780165433883667e-02 2.214696407318115234e-01 1.250098198652267456e-01 1.206955537199974060e-01 -2.659743428230285645e-01 9.278625994920730591e-02 2.235970459878444672e-02 -1.989640146493911743e-01 7.018905133008956909e-02 -1.374054104089736938e-01 8.896931260824203491e-02 -3.989340364933013916e-01 2.586638741195201874e-02 -1.466729342937469482e-01 -1.174644753336906433e-01 -2.720183134078979492e-01 8.275305479764938354e-02 2.184340953826904297e-01 3.837470710277557373e-02 -1.769003272056579590e-01 -7.060901820659637451e-02 3.013782389461994171e-02 1.371991038322448730e-01 -4.441165328025817871e-01 -1.912481635808944702e-01 2.402888983488082886e-01 8.473984897136688232e-03 -8.271890878677368164e-02 2.216979712247848511e-01
-7.545289397239685059e-02 1.744373589754104614e-01 -1.578057855367660522e-01 -1.911571621894836426e-01 1.139031127095222473e-01 2.474923282861709595e-01 2.319643944501876831e-01 -1.830987632274627686e-01 1.225510984659194946e-01 -3.145032003521919250e-02 1.893120631575584412e-02 2.040991038084030151e-01 -6.559644639492034912e-02 3.140600621700286865e-01 -3.089853525161743164e-01 2.183948457241058350e-02 3.385376557707786560e-02 -1.497865021228790283e-01 1.431055963039398193e-01 2.459589838981628418e-01 -8.525019139051437378e-02 1.666650772094726562e-01 -9.244123846292495728e-02 -4.507095739245414734e-02 -8.324152231216430664e-02 -1.235266700387001038e-01 -5.151171088218688965e-01 -2.454675501212477684e-03 -4.904958233237266541e-02 -9.539045393466949463e-02 -1.596615314483642578e-01 9.618816524744033813e-02
9.750897437334060669e-02 1.284517794847488403e-01 2.267812788486480713e-01 1.084815058857202530e-02 7.475049048662185669e-02 9.374158829450607300e-02 -6.429848074913024902e-02 1.327707618474960327e-01 -3.938324749469757080e-03 2.261163145303726196e-01 -1.112821623682975769e-01 -1.122473701834678650e-01 -2.776750177145004272e-02 4.629412591457366943e-01 -4.590683281421661377e-01 3.206340968608856201e-01 -1.791922003030776978e-01 -1.573242992162704468e-01 -1.233005598187446594e-01 6.897339969873428345e-02 -6.397321820259094238e-02 1.099755018949508667e-01 -6.242895871400833130e-02 -8.168874680995941162e-02 -6.091662216931581497e-03 -1.792398281395435333e-02 -3.362736701965332031e-01 -1.420577764511108398e-01 -4.577557556331157684e-03 1.405217051506042480e-01 1.533744037151336670e-01 -3.249385207891464233e-02
-1.027197614312171936e-01 2.769462764263153076e-01 -3.559564799070358276e-02 -1.665930598974227905e-01 5.287075042724609375e-02 4.068177938461303711e-02 1.325751245021820068e-01 1.297681182622909546e-01 -1.750708967447280884e-01 -7.401067018508911133e-02 -1.302187591791152954e-01 2.204473018646240234e-01 -7.738644629716873169e-02 1.965727061033248901e-01 -2.832762897014617920e-01 2.079309225082397461e-01 -2.007706612348556519e-01 5.280798301100730896e-02 -1.256153881549835205e-01 1.773119121789932251e-01 6.031625717878341675e-02 -2.994840266183018684e-03 -8.333830535411834717e-02 -3.795082867145538330e-02 1.647121310234069824e-01 -1.008173003792762756e-01 -5.252211093902587891e-01 1.112220659852027893e-01 1.920464932918548584e-01 2.190221697092056274e-01 -2.022039890289306641e-01 1.464984714984893799e-01
1.534937769174575806e-01 -6.888207048177719116e-02 4.030340537428855896e-02 -5.020560324192047119e-02 9.289931505918502808e-02 3.307699784636497498e-02 1.680039167404174805e-01 9.903372079133987427e-02 -7.704645395278930664e-04 1.881200820207595825e-01 -7.854680716991424561e-02 -4.127489030361175537e-02 -1.601079851388931274e-01 3.874814808368682861e-01 -4.023866355419158936e-01 4.653069674968719482e-01 -3.772506490349769592e-02 -3.577181324362754822e-02 -3.072508275508880615e-01 -8.596970885992050171e-02 -6.395560503005981445e-02 3.774340450763702393e-02 6.795089691877365112e-02 1.146987527608871460e-01 4.991149529814720154e-03 -1.405894309282302856e-01 -2.256192862987518311e-01 -2.163693159818649292e-01 -4.010571539402008057e-02 9.028033167123794556e-02 -1.850635558366775513e-01 1.817286163568496704e-01
1.461006104946136475e-01 2.224577814340591431e-01 1.292405277490615845e-01 -2.061014175415039062e-01 1.490816771984100342e-01 2.854781448841094971e-01 5.842058360576629639e-02 -1.461899746209383011e-02 1.798474341630935669e-01 -4.205833747982978821e-02 3.148709237575531006e-02 -2.678040564060211182e-01 -1.291337311267852783e-01 3.749244809150695801e-01 -1.630782186985015869e-01 3.655242919921875000e-01 -1.374944895505905151e-01 -3.621789813041687012e-01 -1.930310390889644623e-02 -1.331505924463272095e-01 1.456068456172943115e-01 8.510779589414596558e-02 -3.123454190790653229e-02 5.464430432766675949e-03 1.003190800547599792e-01 -1.184357106685638428e-01 -2.238203883171081543e-01 -1.904814243316650391e-01 -8.599830418825149536e-02 -8.298543095588684082e-02 4.982229322195053101e-03 -1.263274252414703369e-01
-5.574164167046546936e-02 -7.129592448472976685e-02 2.488756328821182251e-01 4.433809220790863037e-02 1.516082286834716797e-01 1.239432319998741150e-01 -1.536940038204193115e-02 5.469955503940582275e-02 2.147148996591567993e-01 -5.799235031008720398e-02 -1.505233231000602245e-03 -2.445850968360900879e-01 -1.134765818715095520e-01 3.141480982303619385e-01 -1.563045680522918701e-01 3.021272718906402588e-01 -9.349848330020904541e-02 -2.936492562294006348e-01 -1.573531143367290497e-02 1.933830417692661285e-02 2.158564776182174683e-01 1.116612181067466736e-01 -3.012181818485260010e-01 -7.257178425788879395e-02 3.656518757343292236e-01 8.199729025363922119e-03 -3.352781832218170166e-01 1.326037049293518066e-01 1.469005942344665527e-01 -1.032504835166037083e-03 -1.168555542826652527e-01 1.035691145807504654e-02
-2.646706067025661469e-02 1.238774955272674561e-01 3.830149471759796143e-01 3.533278778195381165e-02 8.846938610076904297e-02 -2.209519147872924805e-01 -1.225212886929512024e-01 -1.009833663702011108e-01 -1.204359680414199829e-01 2.066417485475540161e-01 1.510339081287384033e-01 -1.692119687795639038e-01 3.057452104985713959e-02 1.933395266532897949e-01 -1.646936982870101929e-01 4.636554419994354248e-02 -1.355788763612508774e-02 -1.229797378182411194e-01 -1.151265203952789307e-01 5.758744105696678162e-02 1.335694491863250732e-01 -7.809343934059143066e-02 1.349375993013381958e-01 -2.392480075359344482e-01 -1.246968284249305725e-01 -1.136573404073715210e-01 -3.770300447940826416e-01 -1.598242819309234619e-01 2.597932815551757812e-01 4.128471016883850098e-01 -1.000058129429817200e-01 -5.045975372195243835e-02
2.509760558605194092e-01 3.365572690963745117e-01 1.773574352264404297e-01 5.273218080401420593e-02 1.062220185995101929e-01 9.063158184289932251e-02 -1.442539691925048828e-01 -1.748944967985153198e-01 7.653920352458953857e-02 1.416297554969787598e-01 5.630073696374893188e-02 2.148899585008621216e-01 -2.865703105926513672e-01 2.645674943923950195e-01 -2.716382443904876709e-01 1.972886770963668823e-01 -8.544137328863143921e-02 1.933599114418029785e-01 -1.158796250820159912e-01 3.351426124572753906e-01 1.689022928476333618e-01 9.557247906923294067e-02 1.819303072988986969e-02 7.980432361364364624e-02 5.357255414128303528e-02 1.237662881612777710e-01 -2.949870824813842773e-01 -1.676458567380905151e-01 2.835445851087570190e-02 1.338031142950057983e-01 -8.043349534273147583e-02 -7.231760025024414062e-02
-5.857340618968009949e-02 2.689987123012542725e-01 2.455953508615493774e-01 -4.045669138431549072e-01 1.252534389495849609e-01 2.811343371868133545e-01 6.193026900291442871e-02 -2.589818462729454041e-02 1.809768974781036377e-01 1.104964390397071838e-01 -1.126750484108924866e-01 1.222227215766906738e-01 -8.980130404233932495e-02 4.378314614295959473e-01 -1.342105418443679810e-01 7.482474297285079956e-02 -3.020379319787025452e-02 1.223008334636688232e-01 9.045848250389099121e-02 1.316254436969757080e-01 -2.636898122727870941e-02 -1.002738252282142639e-01 -2.586328089237213135e-01 -1.575212925672531128e-01 -5.082806944847106934e-02 -1.610626578330993652e-01 -2.458715885877609253e-01 -2.003810256719589233e-01 1.456990838050842285e-01 -5.681649968028068542e-02 7.246648427098989487e-03 8.687713742256164551e-02
6.570991128683090210e-02 1.191660016775131226e-01 -1.732514798641204834e-01 -3.147470578551292419e-02 1.585155129432678223e-01 2.588637173175811768e-01 1.519613713026046753e-01 6.036187335848808289e-02 5.565394181758165359e-03 -2.338849306106567383e-01 8.852591365575790405e-02 -2.029317617416381836e-01 -4.367064833641052246e-01 2.764286100864410400e-01 -4.043091833591461182e-01 2.858608961105346680e-01 -2.517596632242202759e-02 -1.168283820152282715e-01 -3.142765536904335022e-02 4.593551531434059143e-02 9.262566268444061279e-02 -3.749115765094757080e-02 -1.265573352575302124e-01 9.928949177265167236e-03 7.026617228984832764e-02 -2.173248976469039917e-01 -2.655565142631530762e-01 8.759285323321819305e-03 -8.446459542028605938e-04 9.794423729181289673e-02 -1.599881947040557861e-01 -1.187744140625000000e-01
2.146712243556976318e-01 4.220541417598724365e-01 7.523303502239286900e-04 -2.242968529462814331e-01 -1.679058074951171875e-01 7.899252325296401978e-02 8.903960883617401123e-02 -2.308925390243530273e-01 -1.154455319046974182e-01 -4.338609799742698669e-02 -8.482968807220458984e-02 5.532642081379890442e-02 -1.929514110088348389e-02 2.347502857446670532e-01 -4.374096393585205078e-01 1.542956233024597168e-01 6.491825450211763382e-03 1.824464462697505951e-02 -1.053951680660247803e-01 3.271936625242233276e-02 1.841560453176498413e-01 -4.900204203295288607e-06 -7.393255829811096191e-02 -4.931260645389556885e-02 1.939383149147033691e-01 -1.501436531543731689e-01 -4.187486469745635986e-01 -1.234749183058738708e-01 -5.626925453543663025e-02 6.129054352641105652e-02 -1.472345292568206787e-01 -2.566163428127765656e-03
2.545663155615329742e-02 -1.274676434695720673e-02 2.330629527568817139e-01 -2.071061432361602783e-01 2.726429104804992676e-01 5.091843754053115845e-02 1.939085125923156738e-01 2.251359522342681885e-01 -2.403265684843063354e-01 7.748965919017791748e-02 2.213396579027175903e-01 -7.770266383886337280e-02 -3.132049739360809326e-01 -1.823526457883417606e-03 -3.299425840377807617e-01 -8.470380306243896484e-02 -1.157322525978088379e-01 -1.142578572034835815e-01 -2.227382212877273560e-01 2.036096304655075073e-01 4.992168024182319641e-02 3.189365938305854797e-02 -1.439829021692276001e-01 1.613235175609588623e-01 -8.542677387595176697e-03 -6.276965886354446411e-02 -4.488891363143920898e-01 -7.632560282945632935e-02 8.761512115597724915e-03 -1.332414522767066956e-02 -8.825848996639251709e-02 -1.291092336177825928e-01
1.867346018552780151e-01 3.597618639469146729e-01 -1.959749460220336914e-01 -2.754267752170562744e-01 1.579808630049228668e-02 -1.574418544769287109e-01 2.929789759218692780e-02 -1.181155294179916382e-01 1.122519075870513916e-01 4.236605018377304077e-03 -3.150014877319335938e-01 3.075050935149192810e-02 -1.730814129114151001e-01 2.701174318790435791e-01 -3.606949150562286377e-01 7.189132273197174072e-02 -1.421501040458679199e-01 1.231833454221487045e-02 -1.479365229606628418e-01 -4.092157632112503052e-02 7.290200144052505493e-02 1.498754918575286865e-01 -6.690499186515808105e-02 5.904115363955497742e-02 5.150019749999046326e-02 -4.777421429753303528e-02 -4.736302793025970459e-01 1.131928190588951111e-01 4.554417729377746582e-02 4.535398259758949280e-02 -6.796292215585708618e-02 1.130090840160846710e-02
2.190175950527191162e-01 1.720272302627563477e-01 6.216700375080108643e-02 -7.251381129026412964e-02 8.711037784814834595e-02 7.504233717918395996e-02 -9.647356718778610229e-02 -8.858786523342132568e-02 7.961647212505340576e-02 2.739502489566802979e-02 -1.969137936830520630e-01 -1.328846365213394165e-01 -1.354868859052658081e-01 3.449193239212036133e-01 -4.236677289009094238e-01 7.155116647481918335e-02 -3.900439441204071045e-01 -3.984608128666877747e-02 -2.968680672347545624e-02 -2.660083174705505371e-01 -6.324763596057891846e-02 8.964622020721435547e-02 3.096560947597026825e-02 6.730683892965316772e-02 1.373861730098724365e-01 -1.916127353906631470e-01 -1.184813976287841797e-01 -1.193488910794258118e-01 2.464696913957595825e-01 2.874687546864151955e-03 -3.128282427787780762e-01 1.099938824772834778e-01
1.625716537237167358e-01 -3.646584972739219666e-02 1.635360866785049438e-01 -1.668557226657867432e-01 -1.381945051252841949e-02 -4.440019726753234863e-01 -7.754807919263839722e-02 -2.393373548984527588e-01 -3.294447436928749084e-02 1.529336273670196533e-01 1.028785109519958496e-01 2.626557350158691406e-01 -8.275607228279113770e-02 1.276659965515136719e-01 -3.343019783496856689e-01 -7.704237103462219238e-02 -1.145780533552169800e-01 -1.165740042924880981e-01 9.015164524316787720e-02 1.344617903232574463e-01 1.656381487846374512e-01 1.973041892051696777e-01 -8.063544332981109619e-02 -6.477329134941101074e-02 5.768974125385284424e-02 -3.419355154037475586e-01 -2.222481518983840942e-01 -1.932148784399032593e-01 8.949345350265502930e-02 2.132816314697265625e-01 -1.328103989362716675e-01 6.360897421836853027e-02
1.645091623067855835e-01 2.058341354131698608e-01 8.674687147140502930e-02 -2.137548476457595825e-01 -6.536883115768432617e-02 5.702940747141838074e-02 7.925626635551452637e-02 -1.549236476421356201e-01 -8.831828832626342773e-02 6.120109558105468750e-02 -3.399412631988525391e-01 -3.562736138701438904e-02 7.318091392517089844e-02 3.016107678413391113e-01 -3.572858870029449463e-01 6.524414569139480591e-02 -4.335789009928703308e-03 1.032286807894706726e-01 -4.683187603950500488e-02 5.331092700362205505e-02 -4.330432415008544922e-02 2.701706588268280029e-01 5.904376134276390076e-02 -5.858562886714935303e-03 9.019540622830390930e-03 -1.199469193816184998e-01 -4.955662488937377930e-01 1.926827728748321533e-01 1.899760067462921143e-01 4.746280238032341003e-02 -1.698155105113983154e-01 -1.564435809850692749e-01
-1.345930695533752441e-01 7.194339483976364136e-02 -5.965594947338104248e-02 -7.992388308048248291e-02 1.216925382614135742e-01 2.182150334119796753e-01 1.642629653215408325e-01 -6.428215652704238892e-02 7.142657041549682617e-02 4.380260109901428223e-01 -2.097330242395401001e-02 5.853925831615924835e-04 -4.375240579247474670e-02 1.864023357629776001e-01 -2.716516554355621338e-01 -1.773415356874465942e-01 -1.839027851819992065e-01 -8.555533736944198608e-02 1.702102250419557095e-03 5.728182196617126465e-02 2.177136987447738647e-01 3.647372499108314514e-02 7.771533913910388947e-03 5.923869088292121887e-02 2.380672842264175415e-01 -3.653690591454505920e-02 -5.047540664672851562e-01 -8.868673443794250488e-02 1.606107354164123535e-01 -8.915121853351593018e-02 -2.876837253570556641e-01 5.034901667386293411e-03
-1.643574796617031097e-02 6.463421136140823364e-02 3.643435835838317871e-01 -1.225434839725494385e-01 2.573475837707519531e-01 1.092353835701942444e-02 3.924105316400527954e-02 -3.810942545533180237e-02 -1.534362286329269409e-01 -2.344194054603576660e-02 8.358655869960784912e-02 -8.605180680751800537e-02 -2.274055480957031250e-01 1.209169849753379822e-01 -2.391745001077651978e-01 1.660543866455554962e-02 -8.534625917673110962e-02 5.234282463788986206e-02 -7.431881874799728394e-02 1.985416859388351440e-01 -1.720853298902511597e-01 2.084375731647014618e-02 -4.210993647575378418e-01 1.306137442588806152e-01 -3.702378645539283752e-02 1.191868931055068970e-01 -5.167472958564758301e-01 -1.319461166858673096e-01 -7.008355110883712769e-02 1.570114940404891968e-01 6.291653215885162354e-02 5.671602487564086914e-02
1.103096008300781250e-01 -7.852172851562500000e-02 3.686201944947242737e-02 2.065433263778686523e-01 1.887242943048477173e-01 2.166129946708679199e-01 -4.361923411488533020e-02 -1.559027433395385742e-01 1.284096539020538330e-01 7.247089594602584839e-02 3.676595166325569153e-02 2.118709832429885864e-01 -2.606283426284790039e-01 1.163363903760910034e-01 -1.132882535457611084e-01 2.684483528137207031e-01 -2.866044044494628906e-01 -2.324126213788986206e-01 2.354671657085418701e-01 -2.018492110073566437e-02 6.836117058992385864e-02 -5.732841044664382935e-02 -1.246044039726257324e-01 2.278810292482376099e-01 2.556728199124336243e-03 -1.569468528032302856e-01 -4.596539139747619629e-01 -1.082517877221107483e-01 8.266825973987579346e-02 -1.666352003812789917e-01 -1.797893643379211426e-01 -1.121081486344337463e-01
5.370197072625160217e-02 3.727455139160156250e-01 3.481821119785308838e-01 -1.645431965589523315e-01 1.575364917516708374e-02 8.094148337841033936e-02 -6.119126081466674805e-02 -6.003098189830780029e-02 1.487327367067337036e-01 -4.557058215141296387e-02 -8.076604455709457397e-02 1.963064521551132202e-01 -1.501807272434234619e-01 2.804648280143737793e-01 -2.717637121677398682e-01 2.076230198144912720e-02 1.514411345124244690e-02 -3.338021785020828247e-02 3.697640895843505859e-01 5.537263303995132446e-02 -1.617999076843261719e-01 1.261103898286819458e-01 -4.495598375797271729e-03 -1.610010564327239990e-01 4.763208702206611633e-02 -4.575079306960105896e-02 -3.927822113037109375e-01 6.161478534340858459e-02 1.480410397052764893e-01 -2.752229757606983185e-02 -2.077746093273162842e-01 1.162976101040840149e-01
1.011389121413230896e-01 3.783920109272003174e-01 6.145027466118335724e-03 -3.254138529300689697e-01 -4.844545200467109680e-02 -1.254988368600606918e-02 2.962660789489746094e-01 -1.570906341075897217e-01 -2.383291907608509064e-02 1.217355653643608093e-01 -1.045242771506309509e-01 -2.018556743860244751e-01 3.971924632787704468e-02 2.129860073328018188e-01 -2.851980626583099365e-01 1.822581328451633453e-02 -2.986983358860015869e-01 3.484606370329856873e-02 -1.547240465879440308e-01 7.332276552915573120e-02 1.514271199703216553e-01 2.648190259933471680e-01 -1.606369614601135254e-01 -2.832895219326019287e-01 6.597162783145904541e-02 -1.038214415311813354e-01 -2.441934049129486084e-01 3.455749526619911194e-02 1.196642294526100159e-01 4.756735265254974365e-02 -1.137312576174736023e-01 7.545786350965499878e-02
1.465669192839413881e-04 1.640481203794479370e-01 1.208279058337211609e-01 -7.894603908061981201e-02 1.060043051838874817e-01 1.547872424125671387e-01 -2.160036265850067139e-01 4.285174980759620667e-02 3.808105364441871643e-02 1.590016633272171021e-01 1.187450662255287170e-01 8.523661643266677856e-02 -1.552035957574844360e-01 2.546394467353820801e-01 -3.290761709213256836e-01 2.795732319355010986e-01 1.112317442893981934e-01 -7.816428691148757935e-02 -1.718104630708694458e-02 1.738040596246719360e-01 1.715625375509262085e-01 -4.806295409798622131e-02 -2.052056491374969482e-01 -8.576714247465133667e-02 7.949275523424148560e-02 -2.453717440366744995e-01 -3.533723056316375732e-01 -2.078911811113357544e-01 -2.858458757400512695e-01 -7.497606333345174789e-03 -3.091574013233184814e-01 -5.416474863886833191e-02
-1.933149844408035278e-01 3.721484541893005371e-01 -2.678517252206802368e-02 -2.795607149600982666e-01 -9.475571103394031525e-03 -1.302937418222427368e-02 1.958024799823760986e-01 -1.693680584430694580e-01 -1.786192208528518677e-01 -9.947855956852436066e-03 -2.411059290170669556e-01 -6.704241782426834106e-02 -2.160369753837585449e-01 3.936440646648406982e-01 -3.212366700172424316e-01 -5.910243466496467590e-02 -1.707772463560104370e-01 -6.036961823701858521e-02 -2.319738268852233887e-01 -3.956423327326774597e-02 5.819581821560859680e-02 1.891115009784698486e-01 2.617051824927330017e-02 -2.704091137275099754e-03 1.005227267742156982e-01 -1.054727509617805481e-01 -2.847090065479278564e-01 -3.003191016614437103e-02 1.531564146280288696e-01 9.306505322456359863e-02 -9.527263045310974121e-02 -5.119761824607849121e-02
9.721303731203079224e-02 -8.142769336700439453e-02 3.889708593487739563e-02 -3.776975572109222412e-01 -6.160832941532135010e-02 -5.619107186794281006e-02 -6.862390786409378052e-02 -6.571891903877258301e-02 4.941352084279060364e-02 5.994909442961215973e-03 3.558753803372383118e-02 1.004905328154563904e-01 -1.364434957504272461e-01 3.861703276634216309e-01 -2.973237931728363037e-01 -4.337839037179946899e-02 -3.569777607917785645e-01 -1.003368198871612549e-01 2.132552564144134521e-01 -9.292989224195480347e-02 7.587137073278427124e-02 1.849916763603687286e-02 -1.563797891139984131e-01 -1.740076541900634766e-01 1.505953669548034668e-01 -1.628635823726654053e-01 -2.948203980922698975e-01 -2.587544322013854980e-01 -2.398479878902435303e-01 -7.319901883602142334e-02 7.352748513221740723e-02 1.675868630409240723e-01
2.409627661108970642e-03 4.530915319919586182e-01 9.831321984529495239e-02 -8.086127042770385742e-02 -4.774747416377067566e-02 6.461064517498016357e-02 1.352862715721130371e-01 -1.222194954752922058e-01 -9.003800153732299805e-02 -6.530164927244186401e-02 -1.414390504360198975e-01 -1.199261099100112915e-01 -2.649809420108795166e-02 2.184793204069137573e-01 -2.366486042737960815e-01 8.181065320968627930e-02 -2.457841336727142334e-01 -2.607788741588592529e-01 -7.424730062484741211e-02 2.363410964608192444e-02 1.115084812045097351e-01 2.212772816419601440e-01 1.050674095749855042e-01 -1.967683881521224976e-01 7.247981429100036621e-02 -8.542402833700180054e-02 -5.079753398895263672e-01 1.128055751323699951e-01 5.310076847672462463e-02 -6.352977454662322998e-02 -2.057388126850128174e-01 -5.267109349370002747e-02
2.147202193737030029e-01 -1.080700829625129700e-01 -6.146316230297088623e-02 -7.672030478715896606e-02 1.582977622747421265e-01 9.846917539834976196e-02 1.105829849839210510e-01 4.114604741334915161e-02 -8.175858855247497559e-02 1.783394068479537964e-01 5.310603603720664978e-02 -1.311224550008773804e-01 -2.766330726444721222e-02 4.618436396121978760e-01 -8.695733547210693359e-02 1.182951852679252625e-01 1.995594352483749390e-01 -9.797563403844833374e-02 2.836718559265136719e-01 -6.194351240992546082e-02 1.505344826728105545e-02 3.184678852558135986e-01 -3.116990625858306885e-01 -3.333973288536071777e-01 2.567257545888423920e-02 1.622653380036354065e-02 -1.599213778972625732e-01 -1.839800775051116943e-01 2.608275711536407471e-01 4.778868053108453751e-03 -8.096502162516117096e-03 -1.326640546321868896e-01
-1.258195638656616211e-01 -3.617875277996063232e-02 -3.114180564880371094e-01 6.613269448280334473e-02 2.959023714065551758e-01 2.169917523860931396e-02 2.160511016845703125e-01 -9.367816895246505737e-02 1.374108046293258667e-01 -5.001769587397575378e-02 1.149956807494163513e-01 -2.547108195722103119e-02 -4.115885496139526367e-01 1.230879798531532288e-01 -1.332619786262512207e-01 2.128843367099761963e-01 1.775889098644256592e-01 -9.813834726810455322e-02 -8.955014497041702271e-02 -9.125817567110061646e-02 -1.833187639713287354e-01 5.835413001477718353e-03 2.876468896865844727e-01 -2.055045366287231445e-01 -1.606869399547576904e-01 -7.722673472017049789e-03 -2.705970108509063721e-01 8.591258525848388672e-02 8.219198882579803467e-02 1.614087224006652832e-01 -2.944699227809906006e-01 -1.140133664011955261e-01
1.703730821609497070e-01 1.503147184848785400e-01 4.153838753700256348e-02 -2.242720425128936768e-01 1.208740025758743286e-01 7.873305678367614746e-02 -1.491205859929323196e-02 -2.628434896469116211e-01 -7.629447430372238159e-02 2.485828995704650879e-01 -5.512667819857597351e-03 1.376382112503051758e-01 5.449014157056808472e-02 2.862581610679626465e-01 -4.337691366672515869e-01 -9.795181453227996826e-02 -9.406741708517074585e-02 -6.063287332653999329e-02 -1.378453820943832397e-01 8.858584612607955933e-02 -6.871439982205629349e-03 -3.010683134198188782e-02 -1.413103491067886353e-01 -2.402023375034332275e-01 4.047338664531707764e-01 -6.769327819347381592e-02 -3.612556457519531250e-01 -8.264455944299697876e-03 -1.429976057261228561e-02 -6.903729867190122604e-03 -9.207122027873992920e-02 1.062832772731781006e-01
1.917526684701442719e-02 1.030431911349296570e-01 1.904166191816329956e-01 -2.472088299691677094e-02 1.403008401393890381e-01 -2.520013600587844849e-02 -1.858684569597244263e-01 -4.993250221014022827e-02 1.746216416358947754e-02 7.266332209110260010e-02 4.457471966743469238e-01 1.656478038057684898e-03 -3.597910404205322266e-01 2.543461620807647705e-01 -2.095319181680679321e-01 1.907352954149246216e-01 1.193678602576255798e-01 -1.839994043111801147e-01 9.594402462244033813e-02 -6.231090426445007324e-02 9.472163766622543335e-02 1.109337955713272095e-01 1.046636626124382019e-01 4.696579277515411377e-02 -3.684829548001289368e-02 1.616843938827514648e-01 -3.073368072509765625e-01 -6.304540485143661499e-02 2.502183914184570312e-01 1.272621899843215942e-01 -3.009010553359985352e-01 1.586626172065734863e-01
8.092145621776580811e-02 1.211234703660011292e-01 1.472005853429436684e-03 -2.180210500955581665e-02 8.005262911319732666e-02 3.072077035903930664e-01 1.552463322877883911e-01 -8.506622910499572754e-02 7.743214815855026245e-02 -7.976522296667098999e-02 -1.049605011940002441e-01 4.534551873803138733e-02 -1.978871524333953857e-01 4.700296819210052490e-01 -3.663136661052703857e-01 1.550802290439605713e-01 -2.206263542175292969e-01 2.369897812604904175e-01 1.048366427421569824e-01 -1.236285120248794556e-01 1.368982046842575073e-01 3.145073354244232178e-02 7.370875775814056396e-02 -2.918200939893722534e-02 -7.165867136791348457e-04 1.166530326008796692e-01 -3.665236532688140869e-01 -1.455784291028976440e-01 1.684679687023162842e-01 1.065350547432899475e-01 1.048691421747207642e-01 1.594596654176712036e-01
1.709597110748291016e-01 -7.051283121109008789e-02 5.764462053775787354e-02 -2.349510192871093750e-01 -4.156472533941268921e-02 -9.165579080581665039e-02 -1.266889274120330811e-01 7.713599503040313721e-02 1.090812869369983673e-02 -4.616960883140563965e-02 -5.882854759693145752e-02 -9.592341631650924683e-02 -3.642664551734924316e-01 2.926877886056900024e-02 -2.879483103752136230e-01 3.068405389785766602e-01 4.505700990557670593e-02 4.989854991436004639e-02 1.987325996160507202e-01 -3.083667159080505371e-01 1.159562468528747559e-01 1.110164821147918701e-01 -2.061438411474227905e-01 6.524260621517896652e-03 1.501201689243316650e-01 1.107226535677909851e-01 -5.097512006759643555e-01 -7.111323624849319458e-02 2.145399339497089386e-02 -1.527568697929382324e-01 8.555343002080917358e-02 -1.067537218332290649e-01
3.923380374908447266e-01 3.253708407282829285e-02 1.706120967864990234e-01 -2.467732727527618408e-01 2.156412154436111450e-01 -1.559551656246185303e-01 -1.242542415857315063e-01 -6.105471402406692505e-02 1.358391791582107544e-01 1.430639624595642090e-01 7.243726402521133423e-02 1.865627914667129517e-01 -1.343636661767959595e-01 2.150375843048095703e-01 -1.356521397829055786e-01 -3.750337660312652588e-02 2.218973636627197266e-02 -3.605095669627189636e-02 2.134715318679809570e-01 5.771556869149208069e-03 2.123485505580902100e-01 -1.026585102081298828e-01 2.738475203514099121e-01 -4.613074064254760742e-01 8.109055459499359131e-02 -4.222730174660682678e-02 -2.417088896036148071e-01 3.539665369316935539e-03 1.040844693779945374e-01 -8.002814650535583496e-02 -7.906640321016311646e-02 -1.443410813808441162e-01
-1.669340133666992188e-01 1.059718504548072815e-01 -1.316743530333042145e-02 -1.485565751791000366e-01 1.875163018703460693e-01 7.361831516027450562e-02 -2.750599756836891174e-02 -1.383548676967620850e-01 2.113501578569412231e-01 -1.862852275371551514e-01 2.126915305852890015e-01 -9.747799485921859741e-02 -2.333027869462966919e-01 3.186876773834228516e-01 -1.991644948720932007e-01 3.646854683756828308e-02 1.600525826215744019e-01 4.849951714277267456e-02 3.908182308077812195e-02 -1.689787656068801880e-01 3.359544575214385986e-01 1.133472323417663574e-01 2.155230566859245300e-02 -3.119690716266632080e-01 1.606547273695468903e-02 2.549561560153961182e-01 -2.927615940570831299e-01 -2.202996909618377686e-01 1.747394800186157227e-01 1.872832030057907104e-01 -1.895017921924591064e-02 -7.630547974258661270e-03
1.307680010795593262e-01 2.112718522548675537e-01 1.653710603713989258e-01 -2.513010799884796143e-02 1.283572465181350708e-01 1.467680931091308594e-01 3.048681020736694336e-01 1.761927735060453415e-03 2.416524887084960938e-01 -2.316225878894329071e-02 -1.950870603322982788e-01 -7.748491317033767700e-02 -4.502418041229248047e-01 8.794770389795303345e-02 -4.950362741947174072e-01 1.899799518287181854e-02 -6.494048982858657837e-02 -7.407273352146148682e-02 5.771499872207641602e-02 -1.914716698229312897e-02 -3.929719328880310059e-02 1.165708601474761963e-01 8.703819662332534790e-02 1.124491915106773376e-02 2.349433302879333496e-01 -3.843363001942634583e-02 -6.719579547643661499e-02 3.192796837538480759e-03 1.516208052635192871e-01 2.957087755203247070e-01 1.063684746623039246e-01 -3.558931872248649597e-02
1.623797863721847534e-01 4.155132919549942017e-02 -6.452335417270660400e-02 -2.238124608993530273e-01 2.233227193355560303e-01 -1.552451699972152710e-01 1.574570238590240479e-01 -1.880632042884826660e-01 1.766396313905715942e-01 1.197992451488971710e-02 2.771263942122459412e-02 -1.130891740322113037e-01 1.449379771947860718e-01 4.392103850841522217e-01 -2.595673501491546631e-01 1.586628258228302002e-01 4.750993102788925171e-02 2.157258614897727966e-02 1.924568563699722290e-01 -5.010428279638290405e-02 2.916194498538970947e-01 1.030010804533958435e-01 2.242969274520874023e-01 -3.427853584289550781e-01 -2.809942960739135742e-01 -3.746214509010314941e-02 -1.179822236299514771e-01 -9.848804213106632233e-03 -2.503471262753009796e-02 -9.642461687326431274e-02 -1.091249957680702209e-01 -1.010294631123542786e-01
6.913276761770248413e-02 1.646316647529602051e-01 -6.731232255697250366e-02 -2.442362606525421143e-01 5.895369872450828552e-02 1.262696087360382080e-01 9.196450933814048767e-03 -3.372026383876800537e-01 -1.096193795092403889e-03 2.098964527249336243e-02 -1.787174120545387268e-02 1.080581098794937134e-01 -3.363798186182975769e-02 3.307950496673583984e-01 -4.413151144981384277e-01 2.756731957197189331e-02 -1.126422584056854248e-01 1.650841324590146542e-03 -1.374806910753250122e-01 4.432926326990127563e-02 3.569547459483146667e-02 -1.489564180374145508e-01 1.805341243743896484e-01 3.912350162863731384e-02 -3.888654464390128851e-04 -9.757195413112640381e-02 -4.491825699806213379e-01 1.390044838190078735e-01 2.278469502925872803e-01 8.861327916383743286e-02 -2.607327327132225037e-02 2.646034955978393555e-01
-1.534708142280578613e-01 1.934996992349624634e-01 3.178973868489265442e-02 -2.229943126440048218e-01 1.301067508757114410e-02 6.217646226286888123e-02 -9.519994258880615234e-02 -1.379725635051727295e-01 5.118715111166238785e-03 3.654258549213409424e-01 -4.192795604467391968e-02 -2.611969411373138428e-01 -1.768575757741928101e-01 -9.795495308935642242e-03 -2.301400005817413330e-01 4.833462461829185486e-02 -9.652817621827125549e-03 -1.418878585100173950e-01 8.740502595901489258e-02 -3.037660419940948486e-01 -1.737850159406661987e-01 4.022029936313629150e-01 -1.490160375833511353e-01 -2.561788260936737061e-01 2.785423099994659424e-01 -4.738442972302436829e-02 -2.062429636716842651e-01 7.926302962005138397e-03 -6.663081049919128418e-02 -1.181524246931076050e-02 -1.402598470449447632e-01 1.388919502496719360e-01
-2.456080019474029541e-01 1.667390614748001099e-01 6.742348428815603256e-03 -3.041846752166748047e-01 1.637257486581802368e-01 1.593205481767654419e-01 -1.364750266075134277e-01 -1.258541196584701538e-01 3.944373503327369690e-02 1.978341490030288696e-01 1.056485548615455627e-01 2.519936673343181610e-02 1.600420027971267700e-01 9.801016747951507568e-02 -3.368216380476951599e-02 2.445437908172607422e-01 1.533311419188976288e-02 5.613947752863168716e-03 5.852145329117774963e-02 -1.536990106105804443e-01 2.371930181980133057e-01 2.767784297466278076e-01 1.264531910419464111e-01 -1.315554976463317871e-01 -2.605552375316619873e-01 -1.208276376128196716e-01 -3.006111979484558105e-01 1.352315843105316162e-01 8.075410872697830200e-02 3.874047100543975830e-01 -1.596205383539199829e-01 1.315165162086486816e-01
2.203473262488842010e-02 2.174763008952140808e-03 -2.088472433388233185e-02 -2.409745454788208008e-01 1.549454331398010254e-01 4.190693050622940063e-02 -1.153999567031860352e-01 -3.224725425243377686e-01 1.559541523456573486e-01 -1.032143980264663696e-01 2.566905617713928223e-01 -1.193214356899261475e-01 -4.799433350563049316e-01 -8.744031935930252075e-02 -2.469013333320617676e-01 8.335890620946884155e-02 1.225778013467788696e-01 -1.322893984615802765e-02 -9.099200367927551270e-03 -2.201075851917266846e-01 1.173536926507949829e-01 2.234551757574081421e-01 -3.836638852953910828e-02 -1.634354591369628906e-01 6.868044286966323853e-02 1.615820080041885376e-01 -3.701434135437011719e-01 -1.108561679720878601e-01 1.478241197764873505e-02 -1.413503587245941162e-01 -1.039240211248397827e-01 -1.009681075811386108e-01
1.476324647665023804e-01 -1.465246528387069702e-01 5.552744492888450623e-02 -1.434382647275924683e-01 4.049221798777580261e-02 -1.463343948125839233e-01 -9.314945340156555176e-02 -8.891230821609497070e-02 -1.507250592112541199e-03 4.166046977043151855e-01 6.426922231912612915e-02 6.536491960287094116e-02 -2.857433855533599854e-01 2.033552527427673340e-01 -1.006671041250228882e-02 -2.369992807507514954e-02 4.320164024829864502e-02 5.932881683111190796e-02 -1.231060922145843506e-02 -1.313221901655197144e-01 4.734083078801631927e-03 3.391401469707489014e-02 4.192190989851951599e-02 -2.857680618762969971e-01 -1.704831868410110474e-01 -2.383031547069549561e-01 -3.116789162158966064e-01 5.879487376660108566e-03 1.811299771070480347e-01 4.022617340087890625e-01 3.373007103800773621e-02 3.188151717185974121e-01
-7.355819921940565109e-03 2.770024240016937256e-01 -8.678039908409118652e-02 -1.283868253231048584e-01 1.524348258972167969e-01 5.025965720415115356e-02 8.668249845504760742e-02 -1.109252125024795532e-01 -2.144365757703781128e-01 2.428268939256668091e-01 -3.508984297513961792e-02 -1.589662730693817139e-01 -1.576069742441177368e-01 1.870348900556564331e-01 -3.274528682231903076e-01 -4.297146946191787720e-02 -1.256104707717895508e-01 -1.420464664697647095e-01 -1.153793036937713623e-01 -3.659534081816673279e-02 7.694009691476821899e-02 -1.102033928036689758e-01 -9.644375741481781006e-02 1.406589150428771973e-01 -1.664805412292480469e-01 1.458849310874938965e-01 -5.203031897544860840e-01 4.791351407766342163e-02 8.751846849918365479e-02 -2.770314514636993408e-01 -2.215921282768249512e-01 -1.241074642166495323e-03
2.338139899075031281e-02 1.798683702945709229e-01 -1.264013946056365967e-01 -2.238988578319549561e-01 1.001698598265647888e-01 -1.553533375263214111e-01 -2.288384586572647095e-01 9.614724665880203247e-02 -1.940972656011581421e-01 2.921490669250488281e-01 1.844479590654373169e-01 -4.292697459459304810e-02 -1.069521754980087280e-01 2.865132391452789307e-01 5.945574492216110229e-02 4.047012925148010254e-01 1.535410527139902115e-02 -6.160610914230346680e-02 -2.156122587621212006e-02 -2.171587012708187103e-02 2.108637541532516479e-01 -1.824882924556732178e-01 3.100189566612243652e-02 -1.637918055057525635e-01 -1.329527646303176880e-01 -2.567443251609802246e-01 -4.044825136661529541e-01 -1.078474521636962891e-01 6.340666860342025757e-02 5.071875452995300293e-02 -4.306081309914588928e-02 -8.762084692716598511e-02
3.284218534827232361e-02 6.482136249542236328e-02 -6.199542433023452759e-02 -2.415232807397842407e-01 -2.187076210975646973e-02 1.890664100646972656e-01 1.376953069120645523e-02 -1.818730682134628296e-01 -4.926306754350662231e-02 3.529702499508857727e-02 -3.343496024608612061e-01 -5.331845954060554504e-02 -1.798220574855804443e-01 9.607507288455963135e-02 -2.431875467300415039e-01 1.358878910541534424e-01 -4.196377694606781006e-01 1.333895325660705566e-01 -9.286040812730789185e-02 -1.575989127159118652e-01 6.366197019815444946e-02 1.279078871011734009e-01 -1.619856953620910645e-01 -4.091418534517288208e-02 -8.243469893932342529e-02 -1.386105269193649292e-01 -4.416617453098297119e-01 1.978238672018051147e-01 -9.075839817523956299e-02 1.632438623346388340e-03 -2.638829946517944336e-01 1.087015196681022644e-01
-2.317978069186210632e-02 2.206147760152816772e-01 -1.323570162057876587e-01 7.324225455522537231e-02 -1.291243433952331543e-01 2.765014469623565674e-01 1.282384395599365234e-01 4.073799401521682739e-02 8.552547544240951538e-03 2.106230854988098145e-01 -2.971817553043365479e-01 -9.298369288444519043e-02 -1.353055089712142944e-01 1.825746148824691772e-01 -3.050647974014282227e-01 1.307471692562103271e-01 -3.668854758143424988e-02 -4.074763059616088867e-01 -3.427844494581222534e-02 -4.890844598412513733e-02 3.787779808044433594e-02 9.072246029973030090e-03 -1.781084761023521423e-02 -1.148617342114448547e-01 -4.758547991514205933e-02 1.463066935539245605e-01 -4.262305200099945068e-01 -2.304614782333374023e-01 1.810949444770812988e-01 6.660302728414535522e-02 -6.111817434430122375e-02 -1.675720065832138062e-01
1.497666388750076294e-01 3.378853201866149902e-01 1.604756116867065430e-01 -4.368225857615470886e-02 2.188726514577865601e-01 5.526161193847656250e-02 2.694164812564849854e-01 -1.038699671626091003e-01 4.749576002359390259e-02 -1.103927418589591980e-01 -3.708029985427856445e-01 -5.322581157088279724e-02 -1.407811939716339111e-01 2.588389217853546143e-01 -2.541985511779785156e-01 9.626987576484680176e-02 -2.205456346273422241e-01 -9.568725526332855225e-02 -2.306931465864181519e-01 -6.834030896425247192e-02 -1.735035479068756104e-01 -6.302776746451854706e-03 -1.699800486676394939e-03 -1.030531525611877441e-02 1.650353074073791504e-01 1.067215949296951294e-01 -3.538067042827606201e-01 5.770476069301366806e-03 1.263928413391113281e-01 -2.400422841310501099e-02 -2.096119672060012817e-01 -1.251877844333648682e-01
6.336461007595062256e-02 -1.856475835666060448e-03 6.384045630693435669e-02 2.331610955297946930e-02 5.300747975707054138e-02 -3.325277194380760193e-02 -8.406083285808563232e-02 -3.001493029296398163e-02 4.649343341588973999e-02 -1.783884465694427490e-01 2.355799674987792969e-01 -3.630967810750007629e-02 -3.933084905147552490e-01 2.872003912925720215e-01 -3.236669600009918213e-01 1.271320879459381104e-01 1.373372077941894531e-01 -6.299728155136108398e-02 1.506339162588119507e-01 -3.091563880443572998e-01 3.227392733097076416e-01 1.884387135505676270e-01 -1.049144193530082703e-01 -1.063656657934188843e-01 -6.469401717185974121e-02 1.364262402057647705e-01 -3.296594321727752686e-01 -1.452076286077499390e-01 1.646554917097091675e-01 1.372038722038269043e-01 -1.652283966541290283e-01 4.119529202580451965e-02
-6.317177414894104004e-02 -1.159946024417877197e-01 -4.882093518972396851e-02 -2.922188639640808105e-01 -3.211226314306259155e-02 7.523236423730850220e-02 7.919692993164062500e-02 -2.743691802024841309e-01 -4.971425980329513550e-02 2.454683482646942139e-01 -5.451652035117149353e-02 -4.609297029674053192e-03 1.138104498386383057e-01 2.087523415684700012e-02 -7.198977470397949219e-02 1.696519553661346436e-01 -2.230581790208816528e-01 -1.420470029115676880e-01 -1.923717744648456573e-02 3.171779513359069824e-01 1.702272146940231323e-01 1.405426412820816040e-01 -2.473694086074829102e-02 6.751973927021026611e-02 2.540170848369598389e-01 -1.755930036306381226e-01 -4.115760326385498047e-01 -2.287329733371734619e-01 2.817747592926025391e-01 2.609915733337402344e-01 5.240640044212341309e-02 3.646179661154747009e-02
-1.598085165023803711e-01 8.295933902263641357e-02 1.829999238252639771e-01 -1.562413480132818222e-02 2.142136394977569580e-01 9.672860801219940186e-02 1.511192321777343750e-01 3.127424046397209167e-02 -7.910784333944320679e-03 1.087129488587379456e-01 -1.545668244361877441e-01 2.305863797664642334e-01 -1.373417228460311890e-01 2.159580141305923462e-01 -6.069015264511108398e-01 -7.549483794718980789e-03 1.032352149486541748e-01 1.962742209434509277e-02 2.563402950763702393e-01 -5.711865052580833435e-02 7.535068690776824951e-02 -7.345546036958694458e-02 3.479833155870437622e-02 -1.514997184276580811e-01 1.122042983770370483e-01 -1.149865463376045227e-01 -2.765986025333404541e-01 -6.969105452299118042e-02 -2.712608873844146729e-02 4.412472620606422424e-02 -2.048950493335723877e-01 2.546872496604919434e-01
2.258418053388595581e-01 1.268475055694580078e-01 1.414410024881362915e-01 -2.548182308673858643e-01 2.784148752689361572e-01 -1.393999345600605011e-02 -3.767235204577445984e-02 1.546317338943481445e-01 -4.204821959137916565e-02 -1.212443262338638306e-01 1.391171365976333618e-01 -1.604723185300827026e-02 -1.148185506463050842e-01 4.113424420356750488e-01 4.670513421297073364e-02 1.292014401406049728e-02 -3.020718134939670563e-02 -7.402748614549636841e-02 -3.646388649940490723e-02 7.865156978368759155e-02 2.209724634885787964e-01 -6.042195484042167664e-03 -2.605555020272731781e-02 -2.414912134408950806e-01 1.822235137224197388e-01 2.121849656105041504e-01 -3.754862546920776367e-01 -1.196622252464294434e-01 2.916318774223327637e-01 -1.025022845715284348e-02 -2.891986668109893799e-01 4.131105728447437286e-03
1.368983536958694458e-01 -1.516958326101303101e-01 1.375702619552612305e-01 -9.062024205923080444e-02 1.340958476066589355e-02 -5.125766620039939880e-02 -1.016246005892753601e-01 -2.333778589963912964e-01 -2.956469543278217316e-02 -9.022515267133712769e-02 1.112276464700698853e-01 2.051836550235748291e-01 -1.149571686983108521e-01 2.066904008388519287e-01 -5.362037420272827148e-01 5.224382504820823669e-02 -1.886797398328781128e-01 -3.366925939917564392e-02 8.442961610853672028e-03 -1.256441175937652588e-01 -9.673718363046646118e-02 -9.964845143258571625e-03 -1.840317100286483765e-01 1.654541343450546265e-01 2.138503044843673706e-01 -8.906371891498565674e-02 -4.328128099441528320e-01 -9.029851108789443970e-02 -1.423613633960485458e-02 -1.041705682873725891e-01 -2.526118159294128418e-01 8.086849749088287354e-02
1.097611710429191589e-01 1.015523672103881836e-01 -4.097510874271392822e-02 -1.454262137413024902e-01 1.360712647438049316e-01 9.252060204744338989e-02 -1.187175735831260681e-01 2.500912249088287354e-01 -3.845022059977054596e-03 4.918919131159782410e-02 4.123790562152862549e-01 -1.693380624055862427e-01 -3.743215203285217285e-01 3.173761367797851562e-01 -1.614507287740707397e-01 1.855764240026473999e-01 6.772838532924652100e-02 -6.637688726186752319e-02 2.618969678878784180e-01 -1.583814322948455811e-01 -2.655967324972152710e-02 1.614637225866317749e-01 2.469609118998050690e-02 -1.336286962032318115e-01 -2.264315262436866760e-02 8.566884696483612061e-02 -3.292498588562011719e-01 -1.025447845458984375e-01 1.739399731159210205e-01 1.557623147964477539e-01 -1.300115585327148438e-01 4.978618398308753967e-02
-4.670575261116027832e-02 2.380201369524002075e-01 1.093804091215133667e-02 6.315097212791442871e-02 -1.195867732167243958e-01 5.938249081373214722e-02 1.345831751823425293e-01 -5.836474895477294922e-02 1.861449331045150757e-01 1.562637835741043091e-01 -2.089930921792984009e-01 -1.533419191837310791e-01 -3.446103334426879883e-01 1.800313144922256470e-01 -2.233000248670578003e-01 -1.956933885812759399e-01 -1.816488355398178101e-01 -1.673165410757064819e-01 -1.100354865193367004e-01 6.303683668375015259e-02 -1.562974974513053894e-02 -7.361277192831039429e-02 -7.183030992746353149e-02 -3.127790689468383789e-01 5.107457190752029419e-02 -2.034807503223419189e-01 -3.752524852752685547e-01 -1.410125941038131714e-01 3.139841854572296143e-01 1.034757718443870544e-01 1.064409986138343811e-01 -1.451323926448822021e-01
-1.095701158046722412e-01 3.637688755989074707e-01 7.985334098339080811e-02 -1.496685892343521118e-01 2.816734015941619873e-01 1.060170307755470276e-01 1.328005492687225342e-01 -1.642806380987167358e-01 4.010138660669326782e-02 -1.502499729394912720e-02 -3.422826230525970459e-01 1.218473240733146667e-01 -4.840439558029174805e-02 2.601388096809387207e-01 -3.241364359855651855e-01 2.712033987045288086e-01 6.923511624336242676e-02 -1.186949387192726135e-01 1.417023688554763794e-01 1.075102947652339935e-02 -6.222928687930107117e-02 -1.635867059230804443e-01 -3.304199874401092529e-02 -1.072972193360328674e-01 1.866657659411430359e-02 -1.492539793252944946e-01 -2.348975688219070435e-01 1.162763759493827820e-01 3.046014010906219482e-01 -1.229882016777992249e-01 -1.636481136083602905e-01 2.985092066228389740e-02
6.347838789224624634e-02 1.534203439950942993e-01 -1.283028870820999146e-01 -2.198312133550643921e-01 1.008501946926116943e-01 3.717204630374908447e-01 4.285101965069770813e-02 -6.567271798849105835e-02 3.493962809443473816e-03 1.323133111000061035e-01 -1.117250248789787292e-01 1.294453591108322144e-01 -6.653218716382980347e-02 1.999558061361312866e-01 -2.440426945686340332e-01 1.323297470808029175e-01 -8.346316963434219360e-02 -1.718023270368576050e-01 -1.531879156827926636e-01 1.149868741631507874e-01 2.824738323688507080e-01 -8.645192533731460571e-02 -1.512237340211868286e-01 2.229784801602363586e-02 1.922584488056600094e-03 1.417531073093414307e-01 -4.804130494594573975e-01 -1.352810263633728027e-01 1.005218252539634705e-01 1.523531824350357056e-01 -1.300753355026245117e-01 2.858005464076995850e-01
1.564247161149978638e-01 2.443565726280212402e-01 -2.736257016658782959e-01 -5.543852970004081726e-02 -2.710584923624992371e-02 2.200876921415328979e-02 3.518561422824859619e-01 -7.938215136528015137e-02 7.962270081043243408e-02 3.641443848609924316e-01 -1.284468173980712891e-01 -4.561287164688110352e-02 -1.944824159145355225e-01 9.594846516847610474e-02 -2.400313913822174072e-01 7.333943247795104980e-02 -3.098302334547042847e-02 -2.959925830364227295e-01 -2.104192227125167847e-01 -1.521023511886596680e-01 -7.875486277043819427e-03 -9.234350174665451050e-02 1.246271058917045593e-01 -1.701527684926986694e-01 4.659546911716461182e-02 -3.516113385558128357e-02 -3.688173890113830566e-01 -1.963444799184799194e-01 1.374067217111587524e-01 -8.860339224338531494e-02 -1.585280597209930420e-01 1.032711844891309738e-02
-4.193414002656936646e-02 -3.099229419603943825e-03 8.586350828409194946e-02 -3.262042999267578125e-01 -3.020823188126087189e-02 -1.619656682014465332e-01 -7.363442331552505493e-02 -1.341150999069213867e-01 -6.660249829292297363e-02 3.385610282421112061e-01 9.804094582796096802e-02 9.752105176448822021e-02 -2.640441656112670898e-01 2.379870861768722534e-01 -8.961740136146545410e-02 1.562472712248563766e-02 -1.195345968008041382e-01 -8.562753349542617798e-02 -1.382915675640106201e-01 9.388998150825500488e-02 -5.620666313916444778e-03 7.855056226253509521e-02 1.821228675544261932e-02 -3.979547023773193359e-01 -6.251604296267032623e-03 -1.109515652060508728e-01 -1.118474006652832031e-01 -1.513759046792984009e-01 -3.961733356118202209e-02 4.277164936065673828e-01 -2.055112719535827637e-01 2.685145735740661621e-01
1.233389973640441895e-01 -4.399727657437324524e-02 1.081311628222465515e-01 -3.237678110599517822e-01 -7.353445887565612793e-02 -6.300626695156097412e-02 -1.675408929586410522e-01 -2.592533230781555176e-01 -2.011408470571041107e-02 1.521907150745391846e-01 2.658464908599853516e-01 -1.151735186576843262e-01 -4.404967650771141052e-02 2.705375552177429199e-01 -1.682399660348892212e-01 5.168526619672775269e-02 1.183298528194427490e-01 3.174823150038719177e-02 -9.788029640913009644e-02 5.439438670873641968e-02 -1.574462205171585083e-01 2.946065738797187805e-02 8.915515989065170288e-02 -2.358395010232925415e-01 -1.406319439411163330e-02 -3.107720613479614258e-01 -3.510449826717376709e-01 -1.284468173980712891e-01 2.115948311984539032e-02 4.042523503303527832e-01 -4.252341389656066895e-02 1.705933511257171631e-01
3.622184693813323975e-01 1.511824429035186768e-01 2.426668256521224976e-02 -7.697992771863937378e-02 2.044370919466018677e-01 -9.207564592361450195e-02 -6.856548786163330078e-02 -2.502611577510833740e-01 -1.474735885858535767e-01 1.895834207534790039e-01 1.246983902092324570e-05 -2.751450538635253906e-01 -2.111189216375350952e-01 3.320718109607696533e-01 -3.827833384275436401e-02 8.954833447933197021e-02 -1.300401538610458374e-01 4.980229958891868591e-02 1.021869480609893799e-01 -9.140625596046447754e-03 2.310388982295989990e-01 -2.093265950679779053e-01 2.732925117015838623e-02 -5.690474435687065125e-02 -6.176858767867088318e-02 -8.200456202030181885e-02 -2.454212307929992676e-01 -9.980135597288608551e-03 -1.094328537583351135e-01 3.427627980709075928e-01 -2.423081845045089722e-01 1.842718720436096191e-01
1.403112262487411499e-01 2.705395519733428955e-01 -8.375141769647598267e-02 -1.117125246673822403e-02 -1.089914143085479736e-01 1.310059577226638794e-01 2.164132744073867798e-01 1.095951721072196960e-02 -1.457873731851577759e-02 3.097886741161346436e-01 -2.406767457723617554e-01 2.345301359891891479e-01 -8.294933289289474487e-02 2.526982128620147705e-02 -2.424988150596618652e-01 -2.670094370841979980e-02 -2.033011317253112793e-01 -1.474682539701461792e-01 -3.583904355764389038e-02 -1.599001437425613403e-01 2.950005419552326202e-02 6.916677206754684448e-02 -6.292610615491867065e-02 -3.064930438995361328e-01 1.264431476593017578e-01 -1.033672392368316650e-01 -5.448203682899475098e-01 1.042393967509269714e-02 1.308950036764144897e-01 1.114057302474975586e-01 -3.093548305332660675e-02 1.554489601403474808e-02
1.173689737915992737e-01 -2.254715859889984131e-01 -5.074775777757167816e-03 -1.743418425321578979e-01 4.537896215915679932e-01 5.400448292493820190e-02 -1.303877979516983032e-01 1.869955286383628845e-02 -6.630513072013854980e-02 -5.238210037350654602e-02 4.679834470152854919e-02 -3.933947160840034485e-02 3.215615451335906982e-02 3.845750093460083008e-01 -4.026426374912261963e-01 3.224005699157714844e-01 6.316249072551727295e-02 9.585083276033401489e-02 7.523474097251892090e-02 -6.042601540684700012e-02 7.294747233390808105e-02 1.282411068677902222e-01 -1.827109754085540771e-01 -7.677856087684631348e-02 -3.501795604825019836e-02 1.203464809805154800e-02 -2.990992367267608643e-01 -1.895231753587722778e-01 5.643792077898979187e-02 -5.536531284451484680e-02 -5.607746541500091553e-02 -1.822674274444580078e-01
-2.996178716421127319e-02 -1.343353837728500366e-01 7.110788673162460327e-02 -3.267979919910430908e-01 -5.818044021725654602e-02 -3.342140018939971924e-01 -7.084696739912033081e-02 -1.263560503721237183e-01 -1.799364574253559113e-02 8.924721181392669678e-02 1.747919013723731041e-03 -2.527756989002227783e-01 -5.135602876543998718e-02 2.350933849811553955e-01 -9.640633314847946167e-02 3.129921108484268188e-02 6.012514233589172363e-03 -1.409024745225906372e-01 -1.126089245080947876e-01 8.702933788299560547e-02 1.335985064506530762e-01 7.974228262901306152e-02 -3.632860258221626282e-02 -1.794103384017944336e-01 -1.107699126005172729e-01 -2.243007123470306396e-01 -4.500184953212738037e-01 -9.436459094285964966e-02 -7.068677805364131927e-03 4.347720146179199219e-01 -1.582460943609476089e-03 1.783964782953262329e-01
2.244548052549362183e-01 1.190814003348350525e-01 1.394113600254058838e-01 -3.110225312411785126e-02 3.358007669448852539e-01 1.261841058731079102e-01 -5.639652162790298462e-02 -3.746448457241058350e-01 -3.027906268835067749e-02 2.033544331789016724e-01 6.780483573675155640e-02 -2.288807481527328491e-01 4.661795869469642639e-02 3.610289990901947021e-01 -7.873430848121643066e-02 1.295696794986724854e-01 1.854360103607177734e-01 -1.133949980139732361e-01 1.280715167522430420e-01 7.960937172174453735e-02 2.311342209577560425e-01 -1.443969011306762695e-01 7.955625653266906738e-02 -1.157500222325325012e-01 -9.852034598588943481e-02 6.547278165817260742e-02 -2.145510762929916382e-01 6.747476756572723389e-02 4.943032562732696533e-02 3.245092630386352539e-01 -2.250573486089706421e-01 3.305466100573539734e-02
2.336046546697616577e-01 2.179306596517562866e-01 2.979183569550514221e-02 5.513333715498447418e-03 1.229534894227981567e-01 2.784641683101654053e-01 2.649691998958587646e-01 -9.646351635456085205e-02 4.730090126395225525e-02 4.569783434271812439e-02 3.356615081429481506e-02 -2.300096750259399414e-01 -3.750517368316650391e-01 7.581743877381086349e-03 -3.680922687053680420e-01 7.580231875181198120e-02 -2.062186747789382935e-01 -2.410040795803070068e-02 5.246316641569137573e-02 -4.147302359342575073e-02 9.499987214803695679e-02 1.467449683696031570e-02 2.954712510108947754e-02 -1.904069036245346069e-01 3.393455445766448975e-01 -1.114822551608085632e-01 -1.909358203411102295e-01 -2.552215941250324249e-02 3.282746076583862305e-01 -2.031698077917098999e-02 -1.328142285346984863e-01 -8.473116904497146606e-03
2.843166291713714600e-01 -4.665171727538108826e-02 2.902800776064395905e-02 -3.690811395645141602e-01 2.509535755962133408e-03 -1.560513079166412354e-01 1.940766163170337677e-02 -7.530886679887771606e-03 -3.152300044894218445e-02 -3.531682863831520081e-02 1.641519218683242798e-01 1.524198353290557861e-01 3.729340061545372009e-02 4.922349452972412109e-01 -2.525071501731872559e-01 8.768352121114730835e-02 -3.500652909278869629e-01 -2.944158576428890228e-02 1.120627224445343018e-01 8.460298925638198853e-02 -8.484820276498794556e-02 1.622178703546524048e-01 -1.129612443037331104e-03 -2.552483677864074707e-01 2.333856821060180664e-01 -5.403585731983184814e-02 -7.159169763326644897e-02 -8.847349882125854492e-02 8.327421545982360840e-02 1.885135769844055176e-01 -1.435986012220382690e-01 1.111312955617904663e-01
6.975551694631576538e-02 1.819237172603607178e-01 6.331212073564529419e-02 -3.476307094097137451e-01 -1.516003012657165527e-01 -2.594195604324340820e-01 2.446279376745223999e-01 -1.818163841962814331e-01 8.111976832151412964e-02 1.465193927288055420e-01 1.743097975850105286e-02 1.637835949659347534e-01 -2.832590937614440918e-01 2.688727108761668205e-03 -1.549490690231323242e-01 1.283743381500244141e-01 -1.526996940374374390e-01 2.117793560028076172e-01 7.901940494775772095e-02 3.996558114886283875e-02 6.706827133893966675e-02 -2.387216500937938690e-02 -2.370730191469192505e-01 -2.241521179676055908e-01 -1.986023783683776855e-01 2.154373526573181152e-01 -1.323800832033157349e-01 -4.075114149600267410e-03 2.312227785587310791e-01 2.216069698333740234e-01 -2.905333340167999268e-01 1.366893760859966278e-02
-7.225734740495681763e-02 3.999237418174743652e-01 6.137799471616744995e-02 -1.301086843013763428e-01 5.741735696792602539e-01 -7.035648077726364136e-02 -1.851045936346054077e-01 -1.917818486690521240e-01 -4.583912342786788940e-02 1.292283087968826294e-02 9.411186724901199341e-02 6.461643427610397339e-02 -3.482446074485778809e-01 1.591640561819076538e-01 -1.879572421312332153e-01 4.123486205935478210e-02 1.298494916409254074e-02 -4.774944484233856201e-02 4.503800533711910248e-03 5.275902897119522095e-02 1.933004260063171387e-01 -4.121605306863784790e-02 -2.663919329643249512e-02 1.746850460767745972e-02 -5.453528463840484619e-02 -1.566100865602493286e-01 -2.803787589073181152e-01 -1.189543679356575012e-02 3.865482984110713005e-03 -1.396660655736923218e-01 -5.175988003611564636e-02 1.890831440687179565e-01
-3.567133098840713501e-03 9.406713396310806274e-02 2.033250331878662109e-01 -1.465747356414794922e-01 1.764423996210098267e-01 1.557541489601135254e-01 -1.652990132570266724e-01 -1.347921639680862427e-01 -1.856899261474609375e-02 3.171943128108978271e-01 -1.336014270782470703e-01 2.496349811553955078e-01 -3.829652965068817139e-01 7.272525876760482788e-02 -3.248694539070129395e-01 9.294544905424118042e-02 -1.988315880298614502e-01 -9.855767339468002319e-02 7.770700007677078247e-02 6.958308815956115723e-02 2.444795332849025726e-02 1.261355131864547729e-01 8.313831686973571777e-02 6.891335546970367432e-02 1.969927698373794556e-01 2.839173972606658936e-01 -3.278724551200866699e-01 -1.539165228605270386e-01 -7.357947528362274170e-02 -9.192029386758804321e-02 -1.275453865528106689e-01 1.055519580841064453e-01
2.248157858848571777e-01 -4.694812744855880737e-02 1.430607736110687256e-01 -1.133457943797111511e-01 -3.691819310188293457e-01 1.062294840812683105e-01 1.457026600837707520e-01 -4.192245006561279297e-02 2.454797551035881042e-02 3.054144084453582764e-01 -1.523386538028717041e-01 -6.968614645302295685e-03 -1.136766076087951660e-01 1.689218282699584961e-01 -3.588646650314331055e-01 2.343216836452484131e-01 -8.270616084337234497e-02 -2.006317228078842163e-01 1.571521908044815063e-01 4.210963100194931030e-02 2.348812967538833618e-01 -1.408922076225280762e-01 -3.515215590596199036e-02 -6.033284589648246765e-02 -2.427236586809158325e-01 1.424767374992370605e-01 -1.774963140487670898e-01 -2.287363074719905853e-02 7.211989164352416992e-02 2.417949140071868896e-01 -2.422909587621688843e-01 -1.183942556381225586e-01
-1.203043665736913681e-02 6.837870925664901733e-02 5.848043784499168396e-02 -2.588576078414916992e-01 2.167509198188781738e-01 1.776809990406036377e-01 3.881774842739105225e-02 1.100313737988471985e-01 2.647728621959686279e-01 -1.507863551378250122e-01 9.267820417881011963e-02 -4.759594798088073730e-02 -2.415631562471389771e-01 2.461080253124237061e-01 -1.782470047473907471e-01 9.054100513458251953e-02 9.263037145137786865e-02 1.052884235978126526e-01 -8.469613641500473022e-02 -2.443824559450149536e-01 2.387351393699645996e-01 1.784169375896453857e-01 -1.487416625022888184e-01 -2.686893641948699951e-01 1.133065894246101379e-01 9.165433794260025024e-02 -2.238882482051849365e-01 -1.079567000269889832e-01 1.892439723014831543e-01 3.862017393112182617e-01 -1.625174842774868011e-02 -1.790074557065963745e-01
-1.193950027227401733e-01 1.079702079296112061e-01 -5.848623067140579224e-02 -1.499364078044891357e-01 1.799020618200302124e-01 -1.947078295052051544e-02 -1.677858829498291016e-01 1.114357709884643555e-01 3.518885374069213867e-02 1.141651719808578491e-01 -5.931362137198448181e-02 -1.880221441388130188e-02 -2.395736724138259888e-01 1.550405919551849365e-01 -3.592771887779235840e-01 2.623187005519866943e-01 -3.159526363015174866e-02 -1.463800221681594849e-01 7.996502332389354706e-03 -4.126155376434326172e-01 -1.115253195166587830e-02 1.359213888645172119e-01 1.210445240139961243e-01 -1.865741312503814697e-01 2.841829359531402588e-01 1.600443422794342041e-01 -3.181074559688568115e-01 6.011333689093589783e-02 -2.087569385766983032e-01 1.387840062379837036e-01 2.061969339847564697e-01 -8.042932488024234772e-03
1.157331913709640503e-01 -1.570578962564468384e-01 1.965204626321792603e-01 -4.640686139464378357e-02 3.161210417747497559e-01 9.082368761301040649e-02 1.122038960456848145e-01 -1.171555072069168091e-01 1.311902552843093872e-01 -3.121213056147098541e-02 -1.838722638785839081e-02 -2.927945554256439209e-01 -2.404427230358123779e-01 1.255441755056381226e-01 -7.402901351451873779e-02 1.184157282114028931e-01 5.746706575155258179e-02 -7.749728113412857056e-02 -1.225008163601160049e-02 9.036590158939361572e-02 7.908034324645996094e-02 1.863965988159179688e-01 -1.045163869857788086e-01 6.074980646371841431e-02 2.244570553302764893e-01 -3.886399865150451660e-01 -3.300577402114868164e-01 -2.572541236877441406e-01 3.127562105655670166e-01 -8.147986233234405518e-02 -1.705242395401000977e-01 -7.765331119298934937e-02
-5.046967882663011551e-03 1.073421910405158997e-01 6.159370020031929016e-02 5.937665328383445740e-02 3.806968629360198975e-01 1.005877554416656494e-01 -1.206800527870655060e-02 -7.934538647532463074e-03 1.302585750818252563e-01 2.311482578516006470e-01 8.861034363508224487e-02 1.065180525183677673e-01 -1.627494692802429199e-01 3.581353127956390381e-01 -2.640746533870697021e-01 2.318637669086456299e-01 -2.842822074890136719e-01 -2.228180691599845886e-02 -3.842363134026527405e-02 -6.578293442726135254e-02 -2.607298195362091064e-01 3.443973958492279053e-01 9.032498300075531006e-02 -2.962516993284225464e-02 1.547992825508117676e-01 9.665343910455703735e-02 -2.177598923444747925e-01 -2.447243034839630127e-01 7.396410405635833740e-02 -5.025575682520866394e-02 -1.087934151291847229e-01 1.218524873256683350e-01
1.774398386478424072e-01 2.825491130352020264e-01 4.626360163092613220e-02 5.218160897493362427e-02 -1.442753076553344727e-01 2.001385688781738281e-01 1.754803657531738281e-01 -1.099938824772834778e-01 -1.211797911673784256e-02 2.682280838489532471e-01 -3.390632867813110352e-01 -3.317802399396896362e-02 -2.065978348255157471e-01 1.248208805918693542e-01 -1.144588068127632141e-01 -4.180361703038215637e-02 -1.774532049894332886e-01 -5.647271499037742615e-02 -7.638049870729446411e-02 -1.010119765996932983e-01 4.210333526134490967e-02 2.658627629280090332e-01 -1.280682235956192017e-01 -1.370015889406204224e-01 1.768509484827518463e-02 -1.166153997182846069e-01 -4.743356704711914062e-01 -1.128459125757217407e-01 2.578076422214508057e-01 4.378272965550422668e-02 -2.007355242967605591e-01 -1.123094093054533005e-02
2.339265309274196625e-02 -5.346846207976341248e-02 2.592079937458038330e-01 -1.055431887507438660e-01 9.825101494789123535e-02 4.731819033622741699e-02 -2.119041383266448975e-01 -1.441563516855239868e-01 9.546061605215072632e-02 -1.770025640726089478e-01 1.017494425177574158e-01 -1.341278553009033203e-01 -3.436358273029327393e-01 -2.075603976845741272e-02 -3.576409220695495605e-01 3.377220034599304199e-01 5.233872309327125549e-02 3.980790451169013977e-02 1.020332574844360352e-01 -3.074883222579956055e-01 1.139673441648483276e-01 -7.130975276231765747e-02 -9.933858364820480347e-02 -1.443823724985122681e-01 -1.189677342772483826e-01 9.089650958776473999e-02 -3.769136667251586914e-01 -1.244729235768318176e-01 6.139945611357688904e-02 -1.249959226697683334e-02 4.693047702312469482e-02 -2.593265175819396973e-01
2.396846711635589600e-01 2.667035758495330811e-01 9.510044008493423462e-02 2.861602604389190674e-02 7.841866463422775269e-02 -8.088577538728713989e-02 1.824848726391792297e-02 -1.077483668923377991e-01 5.231468752026557922e-02 -2.003364078700542450e-02 -1.730552464723587036e-01 2.478982321918010712e-02 -1.947159320116043091e-01 1.193941682577133179e-01 -4.319876134395599365e-01 3.188339769840240479e-01 -3.293306231498718262e-01 -1.804141253232955933e-01 -2.588554322719573975e-01 8.811488747596740723e-02 -2.062221318483352661e-01 1.734213531017303467e-01 -9.661973267793655396e-02 -7.443684339523315430e-02 -1.426895707845687866e-01 1.279278546571731567e-01 -3.125424087047576904e-01 -8.939135074615478516e-02 1.034432351589202881e-01 1.245552208274602890e-02 4.184916542726568878e-05 7.919774204492568970e-02
-2.206525392830371857e-02 1.481993645429611206e-01 -9.767835726961493492e-04 -1.717237532138824463e-01 9.970190934836864471e-03 -6.114735081791877747e-02 -1.137678548693656921e-01 3.643440082669258118e-02 -3.323455452919006348e-01 6.963942199945449829e-02 6.426049023866653442e-02 -2.607305906713008881e-02 -1.117993667721748352e-01 -6.284673511981964111e-02 4.793503135442733765e-02 3.017149269580841064e-01 -2.026445418596267700e-02 -1.235501691699028015e-01 -6.428836379200220108e-03 4.457401577383279800e-03 1.644425094127655029e-01 2.669501006603240967e-01 1.758168488740921021e-01 -1.035395637154579163e-01 -2.619527652859687805e-02 -2.255538105964660645e-01 -4.405672252178192139e-01 -2.624753415584564209e-01 -1.833573542535305023e-02 4.087631404399871826e-01 -2.361460626125335693e-01 8.152333647012710571e-02
-2.081709504127502441e-01 -3.674777597188949585e-02 -6.183903291821479797e-02 -4.533542990684509277e-01 1.087941229343414307e-01 1.507040951400995255e-02 -3.804055228829383850e-02 -7.552355527877807617e-02 1.726734191179275513e-01 -1.198804825544357300e-01 -4.791595414280891418e-02 -4.097827896475791931e-02 -3.323875367641448975e-01 3.223999142646789551e-01 -2.841999232769012451e-01 2.075579464435577393e-01 -8.669507503509521484e-02 1.025492623448371887e-01 1.081593483686447144e-01 -1.214066445827484131e-01 -1.048868596553802490e-01 -3.206630423665046692e-02 -3.432541619986295700e-03 3.379316255450248718e-02 -4.774391651153564453e-02 1.687169373035430908e-01 -1.237884312868118286e-01 2.115489691495895386e-01 2.179996967315673828e-01 1.042288541793823242e-02 -3.226262927055358887e-01 -2.002877295017242432e-01
9.540873020887374878e-02 2.885668873786926270e-01 -1.226510703563690186e-01 9.612390771508216858e-03 -2.367660701274871826e-01 1.831290721893310547e-01 1.843411177396774292e-01 -4.034186154603958130e-02 -2.358824573457241058e-02 1.873151063919067383e-01 -5.359663162380456924e-03 7.530501484870910645e-02 -2.330094277858734131e-01 2.914444506168365479e-01 -1.172775104641914368e-01 4.920661821961402893e-02 -1.897769272327423096e-01 -1.706385612487792969e-01 -2.174166291952133179e-01 1.116712391376495361e-02 -3.221717849373817444e-02 1.280408948659896851e-01 1.111375391483306885e-01 -2.429586201906204224e-01 1.132704988121986389e-01 -1.985639780759811401e-01 -4.758720397949218750e-01 5.350980442017316818e-03 1.969016790390014648e-01 9.860099107027053833e-02 -1.293713748455047607e-01 -1.588244289159774780e-01
1.281323432922363281e-01 1.862324029207229614e-01 2.965785190463066101e-02 7.368578761816024780e-02 -1.056346520781517029e-01 1.765766181051731110e-02 3.338654935359954834e-01 -1.023952290415763855e-01 2.617947198450565338e-02 1.851402968168258667e-01 -2.433968335390090942e-01 -3.647239878773689270e-03 -3.483281731605529785e-01 4.981832951307296753e-02 -2.848734557628631592e-01 -5.847562104463577271e-03 -3.375219404697418213e-01 -1.859271079301834106e-01 8.626413345336914062e-02 2.178920358419418335e-01 -1.523938775062561035e-01 2.410436980426311493e-02 1.130687594413757324e-01 4.958602786064147949e-02 3.837500512599945068e-02 7.482635974884033203e-02 -4.420419037342071533e-01 1.463104933500289917e-01 -8.942293003201484680e-03 1.674424111843109131e-01 -8.115927129983901978e-02 9.439384937286376953e-02
3.435313701629638672e-02 5.444766581058502197e-02 1.601940095424652100e-01 -3.504304885864257812e-01 7.338114082813262939e-03 1.395087540149688721e-01 -2.746841907501220703e-01 -1.974147111177444458e-01 4.421590268611907959e-02 -1.990518569946289062e-01 -1.262659430503845215e-01 -2.147368937730789185e-01 -3.741077482700347900e-01 2.349820733070373535e-02 -6.692336499691009521e-02 2.430675029754638672e-01 -1.781214587390422821e-02 -1.148681268095970154e-01 1.073095798492431641e-01 -1.282084435224533081e-01 2.544965147972106934e-01 1.087633073329925537e-01 -1.191392168402671814e-01 -1.522140502929687500e-01 -5.169920995831489563e-02 9.945309162139892578e-02 -4.400642216205596924e-01 -1.174771785736083984e-02 -3.566823899745941162e-02 -8.726510405540466309e-02 -8.081837557256221771e-03 -1.871187090873718262e-01
-6.013424322009086609e-02 1.308988034725189209e-01 9.426839649677276611e-02 -2.216784656047821045e-01 6.171256676316261292e-02 8.514644205570220947e-02 1.221727207303047180e-01 -1.397210452705621719e-02 6.524778157472610474e-02 -1.984164817258715630e-03 3.285967409610748291e-01 -2.205949723720550537e-01 -2.576611042022705078e-01 1.934350430965423584e-01 6.825197022408246994e-03 8.991780877113342285e-02 2.199230939149856567e-01 -2.336004823446273804e-01 2.915107607841491699e-01 -1.319494284689426422e-02 6.673308461904525757e-02 2.001062035560607910e-01 -3.267754986882209778e-02 1.206792611628770828e-02 6.178743392229080200e-02 2.373836189508438110e-01 -3.744537830352783203e-01 -1.815749555826187134e-01 3.947654739022254944e-02 2.907530963420867920e-01 -2.581511735916137695e-01 4.812075570225715637e-02
-1.954371780157089233e-01 -5.692492052912712097e-02 -7.991384714841842651e-03 4.198877140879631042e-03 3.141542077064514160e-01 3.421168029308319092e-02 8.364935964345932007e-02 -5.167182534933090210e-02 7.368176430463790894e-02 -2.997482419013977051e-01 1.659521460533142090e-01 1.560242008417844772e-02 -2.230921238660812378e-01 3.009342551231384277e-01 -3.267388641834259033e-01 1.865486055612564087e-01 1.000551581382751465e-01 1.576084643602371216e-02 9.404141455888748169e-02 -1.947339326143264771e-01 1.582099795341491699e-01 2.125326246023178101e-01 -2.968942187726497650e-02 -1.849682331085205078e-01 1.268535703420639038e-01 9.250609576702117920e-02 -3.135973215103149414e-01 -1.906666904687881470e-01 1.846933811902999878e-01 2.767455279827117920e-01 1.945784501731395721e-02 -1.060933321714401245e-01
4.246797040104866028e-02 1.459649354219436646e-01 7.796289771795272827e-02 -5.218923464417457581e-02 1.363817006349563599e-01 2.021715492010116577e-01 8.597115427255630493e-02 -8.072327077388763428e-02 9.592679142951965332e-02 1.939759124070405960e-03 -3.214517831802368164e-01 -6.796696782112121582e-02 -5.664503946900367737e-02 4.151674509048461914e-01 -2.641163468360900879e-01 2.349607348442077637e-01 -3.004199266433715820e-01 1.266755908727645874e-01 -3.613802045583724976e-02 6.352833472192287445e-03 1.131821498274803162e-01 -1.722506582736968994e-01 7.744812220335006714e-02 -5.373957008123397827e-02 -8.134261518716812134e-02 1.368116438388824463e-01 -4.945473372936248779e-01 -1.096392720937728882e-01 1.021154923364520073e-03 2.252357546240091324e-03 -1.568941958248615265e-02 1.892598122358322144e-01
-1.175326630473136902e-01 4.650548994541168213e-01 -1.876516342163085938e-01 -6.947425007820129395e-02 3.277192711830139160e-01 6.612075958400964737e-03 2.122317254543304443e-01 7.844571024179458618e-02 -2.262940853834152222e-01 1.479803174734115601e-01 4.470040276646614075e-02 -8.052706718444824219e-02 -1.674967110157012939e-01 2.480909824371337891e-01 -2.466799467802047729e-01 1.674954742193222046e-01 6.682351231575012207e-02 1.178136169910430908e-01 -6.281597167253494263e-02 -5.213414877653121948e-02 2.667062357068061829e-02 3.052984550595283508e-02 -1.253217756748199463e-01 -2.012034803628921509e-01 3.172211945056915283e-01 4.774193838238716125e-02 -3.274838924407958984e-01 -1.099774539470672607e-01 2.292730286717414856e-02 -6.195742264389991760e-02 -3.723647445440292358e-02 -1.701317913830280304e-02
1.890496015548706055e-01 3.876264020800590515e-02 1.437833607196807861e-01 7.317336648702621460e-02 4.708446860313415527e-01 1.833532750606536865e-02 3.661571070551872253e-02 -1.508704572916030884e-01 -6.934931129217147827e-02 6.383519619703292847e-03 1.022721361368894577e-02 -6.337817758321762085e-02 -7.608150690793991089e-02 1.818265169858932495e-01 -3.735350072383880615e-01 1.616311371326446533e-01 -5.549846962094306946e-02 -1.743653565645217896e-01 -9.252312034368515015e-02 1.808582991361618042e-01 -1.826662570238113403e-01 2.377780526876449585e-01 3.818361833691596985e-02 -1.385797560214996338e-01 1.102133467793464661e-01 -2.071029990911483765e-01 -1.274263560771942139e-01 -2.384761124849319458e-01 2.906351983547210693e-01 8.618169277906417847e-02 -3.179043903946876526e-02 -2.659840881824493408e-01
-1.804460138082504272e-01 2.038518190383911133e-01 -4.226550087332725525e-02 -2.734020054340362549e-01 1.386629343032836914e-01 2.441690266132354736e-01 1.170628070831298828e-01 -2.461549639701843262e-02 -1.539528220891952515e-01 -5.002819001674652100e-02 -1.268848194740712643e-03 -4.505544528365135193e-02 -9.139464795589447021e-02 5.757902190089225769e-02 -4.065060913562774658e-01 -1.061655580997467041e-01 -2.442182302474975586e-01 -1.189108714461326599e-01 1.643655002117156982e-01 -1.733455061912536621e-01 -9.522345662117004395e-02 -1.183288171887397766e-01 -1.581834554672241211e-01 -7.631549984216690063e-02 -1.366691440343856812e-01 2.667118310928344727e-01 -4.230356812477111816e-01 -1.555962394922971725e-02 2.326952517032623291e-01 4.648762568831443787e-02 -1.719234287738800049e-01 -1.128304377198219299e-02
-1.058221757411956787e-01 1.811363101005554199e-01 -2.128459140658378601e-02 -2.391368150711059570e-02 1.827264279127120972e-01 -7.913367450237274170e-02 2.223137952387332916e-02 8.224163204431533813e-02 7.680281251668930054e-02 -6.971637904644012451e-02 -1.261935383081436157e-01 1.379851251840591431e-01 5.107769742608070374e-02 2.722359299659729004e-01 -1.315224021673202515e-01 1.479160338640213013e-01 3.568911924958229065e-02 -1.904184222221374512e-01 2.732269465923309326e-01 -3.443927168846130371e-01 2.492213249206542969e-01 2.170026600360870361e-01 1.379926651716232300e-01 -1.611785739660263062e-01 2.984084747731685638e-02 1.016615927219390869e-01 -4.597300589084625244e-01 -1.408305019140243530e-01 -6.316594779491424561e-02 2.060791105031967163e-01 -7.594098150730133057e-02 -2.584275603294372559e-01
-1.027892753481864929e-01 1.534557640552520752e-01 5.415548756718635559e-02 -7.179400324821472168e-02 7.189474254846572876e-02 3.136252760887145996e-01 1.095795109868049622e-01 -2.027132809162139893e-01 2.051928192377090454e-01 1.997056752443313599e-01 7.112751901149749756e-02 -8.170145004987716675e-02 1.102324724197387695e-01 1.469548791646957397e-01 -2.991954386234283447e-01 2.199165821075439453e-01 -6.693068891763687134e-02 -1.005739271640777588e-01 1.664858907461166382e-01 -2.596884369850158691e-01 1.012078225612640381e-01 8.449054509401321411e-02 -3.734171986579895020e-01 7.467547059059143066e-02 3.181901276111602783e-01 -9.099091589450836182e-02 -2.005899548530578613e-01 1.510046795010566711e-02 3.780353441834449768e-02 2.144419103860855103e-01 -2.570542991161346436e-01 1.380489580333232880e-02
5.348206032067537308e-04 2.846555411815643311e-01 1.108002737164497375e-01 -1.152816507965326309e-02 -1.626863628625869751e-01 1.310861110687255859e-01 3.577921092510223389e-01 -1.382705867290496826e-01 1.219633668661117554e-01 2.160331755876541138e-01 -1.567512154579162598e-01 7.548334449529647827e-02 -1.883437931537628174e-01 9.838807582855224609e-02 -2.437102049589157104e-01 6.149057671427726746e-02 -9.922025352716445923e-02 -1.532046645879745483e-01 -2.155820578336715698e-01 -8.802856318652629852e-03 6.215732544660568237e-02 2.867147028446197510e-01 7.916391640901565552e-02 -7.596571743488311768e-02 -1.288765370845794678e-01 -1.594267189502716064e-01 -4.277408123016357422e-01 1.515634357929229736e-01 2.289127409458160400e-01 8.470770716667175293e-02 -1.460607945919036865e-01 9.374223649501800537e-02
-3.286608681082725525e-02 5.479358602315187454e-03 5.878696590662002563e-02 6.262135505676269531e-02 4.480361938476562500e-01 1.471598595380783081e-01 5.223935469985008240e-02 -1.837345361709594727e-01 9.370461106300354004e-02 1.491772234439849854e-01 8.981724083423614502e-02 8.190211653709411621e-02 -3.611868917942047119e-01 2.643852829933166504e-01 -2.791329622268676758e-01 1.076992079615592957e-01 -7.024578005075454712e-02 2.091564238071441650e-01 9.144823253154754639e-02 9.886461496353149414e-02 1.031679138541221619e-01 4.831101000308990479e-02 5.125620588660240173e-02 9.964431822299957275e-02 8.640164136886596680e-02 9.081230312585830688e-02 -4.193234443664550781e-01 -2.421916425228118896e-01 -7.108006626367568970e-02 -1.274160891771316528e-01 -1.129789873957633972e-01 1.426507532596588135e-01
9.968273341655731201e-02 9.174381196498870850e-02 4.997495934367179871e-02 -1.958478391170501709e-01 4.002333804965019226e-02 -7.554615288972854614e-02 1.026344150304794312e-01 2.319536730647087097e-02 -3.235711902379989624e-02 -3.019444271922111511e-02 -2.314391732215881348e-02 -1.381513029336929321e-01 -2.897260244935750961e-03 3.892405331134796143e-01 -4.148603975772857666e-01 2.631417810916900635e-01 -9.938397258520126343e-02 -1.192158907651901245e-01 -3.591208755970001221e-01 1.121955830603837967e-02 -2.767746103927493095e-03 2.677473127841949463e-01 -7.604274153709411621e-02 -7.707200199365615845e-02 -6.859401613473892212e-02 -6.638810783624649048e-02 -4.169283509254455566e-01 -1.076777130365371704e-01 1.654754579067230225e-01 -1.665008813142776489e-01 -1.119770631194114685e-01 9.581365436315536499e-02
1.345700472593307495e-01 2.131662331521511078e-02 9.758686274290084839e-02 -2.843369916081428528e-02 2.751952707767486572e-01 1.485886275768280029e-01 8.346937596797943115e-02 1.211504917591810226e-02 1.530888527631759644e-01 1.357795745134353638e-01 1.132077723741531372e-01 -2.150171995162963867e-01 -6.474454700946807861e-02 1.161281391978263855e-01 -6.453032046556472778e-02 2.664168179035186768e-01 2.312791161239147186e-02 -7.897549122571945190e-02 -1.233125776052474976e-01 2.040591239929199219e-01 -1.965719833970069885e-02 3.222382962703704834e-01 3.390992758795619011e-03 -2.575049400329589844e-01 -9.253705292940139771e-02 -2.742805182933807373e-01 -2.487512379884719849e-01 -1.662413179874420166e-01 2.990973293781280518e-01 1.131609007716178894e-01 -1.595216840505599976e-01 -3.704848885536193848e-01
-8.111818879842758179e-02 4.283583164215087891e-01 3.235485851764678955e-01 1.209676042199134827e-01 4.160975515842437744e-01 -1.813721507787704468e-01 -8.394365757703781128e-02 1.709843426942825317e-02 2.561567723751068115e-02 4.061546549201011658e-02 1.345850974321365356e-01 4.422758147120475769e-02 -1.749997735023498535e-01 5.118071287870407104e-02 -2.587350606918334961e-01 6.560140848159790039e-02 -9.346157312393188477e-02 -5.820292234420776367e-02 -5.077953101135790348e-04 1.126775816082954407e-01 1.438776850700378418e-01 3.282148018479347229e-02 2.798884734511375427e-02 -1.116733402013778687e-01 -4.157027974724769592e-02 -5.375770851969718933e-02 -3.247296214103698730e-01 -2.710435092449188232e-01 -1.209613978862762451e-01 2.362725883722305298e-02 -2.945253849029541016e-01 7.109879702329635620e-02
-6.740772724151611328e-02 -1.613594591617584229e-02 2.178355157375335693e-01 -4.797468334436416626e-02 3.119882643222808838e-01 -1.958793252706527710e-01 -6.128298491239547729e-02 1.216956228017807007e-01 5.792866460978984833e-03 1.197396293282508850e-01 2.918756306171417236e-01 8.360567688941955566e-02 -2.826683521270751953e-01 3.253910839557647705e-01 -4.808615148067474365e-02 4.653567075729370117e-01 4.478128999471664429e-02 -1.352710574865341187e-01 2.688005566596984863e-01 -1.001012101769447327e-01 1.031596362590789795e-01 -7.817176729440689087e-02 -1.357507556676864624e-01 -5.572682619094848633e-02 -8.686099946498870850e-02 6.781065021641552448e-04 -3.651081770658493042e-02 -1.373276263475418091e-01 1.522337198257446289e-01 1.446591168642044067e-01 -1.800995171070098877e-01 -1.866288781166076660e-01
-8.438612520694732666e-02 6.918478012084960938e-02 2.251228392124176025e-01 -1.309503316879272461e-01 2.137701772153377533e-02 1.720743328332901001e-01 -2.572141401469707489e-02 -4.600062593817710876e-02 4.596477374434471130e-02 2.520383298397064209e-01 2.846030518412590027e-02 -5.168739706277847290e-02 -1.907016634941101074e-01 3.869177028536796570e-02 -4.388291835784912109e-01 1.367041170597076416e-01 2.148353457450866699e-01 5.299400538206100464e-02 1.171218454837799072e-01 -1.382473111152648926e-01 -2.034829258918762207e-01 -1.155507937073707581e-01 -2.884090244770050049e-01 -3.516412079334259033e-01 4.261859576217830181e-04 -2.456182986497879028e-01 -3.428001701831817627e-01 2.129036560654640198e-02 4.126011393964290619e-03 -1.502954959869384766e-01 -1.064804419875144958e-01 1.164489313960075378e-01
-5.318363383412361145e-02 -7.210037205368280411e-03 1.848867721855640411e-02 -2.296406030654907227e-01 -1.006889389827847481e-03 -3.130788505077362061e-01 -1.801214516162872314e-01 -9.903515875339508057e-02 -8.137761615216732025e-03 4.493337869644165039e-01 7.106547802686691284e-02 3.696255758404731750e-02 -3.155063688755035400e-01 2.756589949131011963e-01 -2.024131417274475098e-01 -1.361011713743209839e-01 1.443679183721542358e-01 -6.952806562185287476e-02 4.087404906749725342e-02 -2.936459332704544067e-02 1.531247515231370926e-02 2.024517953395843506e-01 3.219646960496902466e-02 -3.467640578746795654e-01 -1.445189863443374634e-02 -2.140044271945953369e-01 -1.968600302934646606e-01 5.953318253159523010e-02 1.203739121556282043e-01 2.450810074806213379e-01 -6.775598227977752686e-02 4.689167439937591553e-02
-1.404958665370941162e-01 -9.843132458627223969e-03 -1.941389031708240509e-02 -1.267471462488174438e-01 1.413229405879974365e-01 -1.868550479412078857e-01 1.307610869407653809e-01 -1.226309612393379211e-01 1.749614030122756958e-01 -3.189081847667694092e-01 2.265549153089523315e-01 -1.603868901729583740e-01 -3.738856315612792969e-01 2.160153836011886597e-01 -9.812416881322860718e-02 2.633683085441589355e-01 7.090612500905990601e-02 -4.671036079525947571e-02 1.903378404676914215e-02 -1.871585696935653687e-01 1.312694847583770752e-01 1.688448190689086914e-01 3.934472054243087769e-02 -2.342853248119354248e-01 1.030504982918500900e-02 1.060462817549705505e-01 -3.526901304721832275e-01 -1.298548430204391479e-01 1.523359417915344238e-01 1.760337799787521362e-01 1.021405234932899475e-01 -1.996991485357284546e-01
-8.185483515262603760e-02 2.641146183013916016e-01 2.245827168226242065e-01 -1.759686768054962158e-01 1.197501178830862045e-02 5.030797794461250305e-02 -9.578855335712432861e-02 -1.551648974418640137e-01 -5.631730705499649048e-02 1.278291642665863037e-01 5.278316885232925415e-02 -2.293700585141777992e-03 -1.030578240752220154e-01 3.511376306414604187e-02 -5.620905160903930664e-01 1.266295611858367920e-01 2.111106663942337036e-01 -1.822861284017562866e-02 -1.114958152174949646e-02 -2.853552997112274170e-01 -2.189659923315048218e-01 -4.894287139177322388e-02 -1.607812196016311646e-02 -2.657818794250488281e-01 -4.497176036238670349e-02 -7.060168683528900146e-02 -2.702501714229583740e-01 7.016964256763458252e-02 2.485768124461174011e-02 -6.047283113002777100e-02 -9.864089637994766235e-02 3.056375086307525635e-01
2.573852241039276123e-01 -2.096667140722274780e-01 6.091326475143432617e-02 -2.733730375766754150e-01 3.495025038719177246e-01 1.861948668956756592e-01 -4.519637674093246460e-02 4.533400386571884155e-02 -3.210034966468811035e-02 2.343725711107254028e-01 -2.095220535993576050e-01 -1.447104848921298981e-02 -2.608801126480102539e-01 1.323903799057006836e-01 -2.259749621152877808e-01 -1.207398399710655212e-01 2.365391403436660767e-01 -4.005705565214157104e-02 -1.001429036259651184e-01 -5.170143023133277893e-02 -5.652138032019138336e-03 1.436214148998260498e-01 -2.356493920087814331e-01 -1.678879410028457642e-01 9.302154183387756348e-02 2.800758779048919678e-01 -2.245520800352096558e-01 8.980519324541091919e-02 1.824961900711059570e-01 1.822768300771713257e-01 -1.112466305494308472e-01 3.176237689331173897e-03
-7.560902088880538940e-02 -1.845837086439132690e-01 3.275853991508483887e-01 -3.164038658142089844e-01 5.299811065196990967e-02 -7.743584364652633667e-02 2.630691230297088623e-02 7.812372595071792603e-02 1.855311989784240723e-01 2.571783401072025299e-02 -6.004123017191886902e-02 -7.440451532602310181e-02 -4.248341023921966553e-01 7.948086410760879517e-02 -1.633561402559280396e-01 3.675825297832489014e-01 1.623376011848449707e-01 5.114993453025817871e-02 -2.822942286729812622e-02 -1.302937269210815430e-01 2.226307615637779236e-02 1.457059383392333984e-01 6.060270592570304871e-02 -2.616065740585327148e-01 9.594292193651199341e-02 1.022088974714279175e-01 4.345519840717315674e-02 -1.671553254127502441e-01 2.020195126533508301e-01 1.722598522901535034e-01 -2.777572870254516602e-01 8.164133876562118530e-02
-5.621899385005235672e-03 2.033482305705547333e-02 9.264349192380905151e-02 7.483300566673278809e-02 2.014438211917877197e-01 2.158015519380569458e-01 -1.571745872497558594e-01 -1.878565549850463867e-01 3.771099727600812912e-03 2.789273858070373535e-01 -1.351372301578521729e-01 3.367255628108978271e-01 -2.113834321498870850e-01 2.582587897777557373e-01 -2.821960449218750000e-01 1.903262287378311157e-01 -1.867645829916000366e-01 6.323061883449554443e-02 1.317811459302902222e-01 9.723278880119323730e-02 1.144334152340888977e-01 7.075543701648712158e-02 -2.269210759550333023e-03 5.112674459815025330e-02 1.734961867332458496e-01 1.123014464974403381e-01 -5.067057609558105469e-01 -8.325075358152389526e-02 1.079822890460491180e-02 -8.297844976186752319e-02 -4.085034504532814026e-02 -6.596216466277837753e-03
-8.789886534214019775e-02 -2.790861949324607849e-02 -3.845255821943283081e-02 -1.282756179571151733e-01 1.900908499956130981e-01 -5.723784491419792175e-02 3.811744600534439087e-02 -2.246818244457244873e-01 9.810259193181991577e-02 -6.919305026531219482e-02 1.479677259922027588e-01 -1.723364740610122681e-01 -1.968351453542709351e-01 -4.231849685311317444e-02 -3.911400437355041504e-01 2.613840401172637939e-01 1.588657945394515991e-01 -4.465729370713233948e-02 1.931746602058410645e-01 -1.503659784793853760e-01 3.532489240169525146e-01 2.731606550514698029e-02 -1.560657173395156860e-01 -1.561087071895599365e-01 2.849161028861999512e-01 9.486459195613861084e-02 -4.016712903976440430e-01 9.073410928249359131e-02 -1.357773039489984512e-02 -7.031923159956932068e-03 -7.811211049556732178e-02 -1.638973951339721680e-01
-1.245494559407234192e-01 -1.286903917789459229e-01 9.075102210044860840e-02 -1.139451637864112854e-01 1.456905901432037354e-01 -6.578738242387771606e-02 -4.004188627004623413e-02 -2.442758344113826752e-02 -3.686041012406349182e-02 2.989543080329895020e-01 -2.547772973775863647e-02 5.653108283877372742e-02 -1.206766292452812195e-01 1.924068778753280640e-01 -5.207201838493347168e-01 8.530724793672561646e-02 -1.383100450038909912e-01 -2.151875291019678116e-03 -2.403142750263214111e-01 1.201567575335502625e-01 1.401994079351425171e-01 2.442787438631057739e-01 -1.700507551431655884e-01 -2.825491130352020264e-01 4.204061627388000488e-02 2.031354419887065887e-02 2.359088324010372162e-02 -3.619669675827026367e-01 -3.238988667726516724e-02 1.588859856128692627e-01 -2.301993221044540405e-01 4.383199661970138550e-02
9.460420161485671997e-02 -1.293078660964965820e-01 3.605684936046600342e-01 -2.346859127283096313e-01 -1.267970353364944458e-02 -1.572438329458236694e-01 3.210842907428741455e-01 -7.522904872894287109e-02 1.944013684988021851e-01 1.044217869639396667e-01 -2.550868093967437744e-01 2.581685483455657959e-01 -2.653660774230957031e-01 -7.373081147670745850e-02 -2.750414609909057617e-01 -9.506316273473203182e-04 -1.493390053510665894e-01 1.945687085390090942e-02 1.776983290910720825e-01 8.963830769062042236e-02 9.369992464780807495e-02 -1.593822240829467773e-02 -1.567048728466033936e-01 -1.302314698696136475e-01 -1.093792021274566650e-01 -2.019031904637813568e-02 -1.097526550292968750e-01 3.433825448155403137e-02 1.822555214166641235e-01 3.893588185310363770e-01 -1.868323609232902527e-02 -8.699091151356697083e-03
4.261290654540061951e-02 1.192156504839658737e-02 1.346218436956405640e-01 -5.443561449646949768e-02 3.230264782905578613e-01 -1.406989544630050659e-01 3.490862995386123657e-02 -4.608518257737159729e-02 5.244687665253877640e-03 1.796457618474960327e-01 1.548252850770950317e-01 1.285979989916086197e-03 -4.095852971076965332e-01 2.234882861375808716e-01 -1.027592942118644714e-01 4.395014420151710510e-02 -4.710523411631584167e-02 -1.723470985889434814e-01 1.936900019645690918e-01 -1.159986481070518494e-01 3.838394284248352051e-01 1.110843271017074585e-01 -1.723017245531082153e-01 -7.358470559120178223e-02 -3.421265259385108948e-02 1.187595203518867493e-01 -1.634897589683532715e-01 -2.160706073045730591e-01 -7.758085429668426514e-02 1.777577549219131470e-01 -2.703393101692199707e-01 2.931578457355499268e-01
2.130002714693546295e-02 3.042120337486267090e-01 4.977404698729515076e-02 -8.194194734096527100e-02 1.236851215362548828e-01 -9.641202539205551147e-02 8.937517553567886353e-02 7.401444762945175171e-02 -2.377820611000061035e-01 -9.214033931493759155e-02 -6.908477097749710083e-02 -2.232145369052886963e-01 -1.909482777118682861e-01 3.299364447593688965e-01 -3.425198495388031006e-01 1.049490272998809814e-01 -2.402332052588462830e-02 -1.136934235692024231e-01 4.207169637084007263e-02 4.288695752620697021e-03 2.674371376633644104e-02 1.652659177780151367e-01 -5.145077407360076904e-02 -1.362593621015548706e-01 3.362394869327545166e-01 1.109591349959373474e-01 -4.584614038467407227e-01 -6.650372873991727829e-03 1.409689486026763916e-01 -1.573037654161453247e-01 1.473715454339981079e-01 -6.318447994999587536e-04
-6.189371272921562195e-02 -1.519195288419723511e-01 6.317701935768127441e-02 -4.750461578369140625e-01 -4.975906573235988617e-03 -2.038033753633499146e-01 -1.022770851850509644e-01 -7.932233624160289764e-03 -1.158766523003578186e-01 1.453762501478195190e-01 1.167309135198593140e-01 -9.197869896888732910e-02 -1.245322972536087036e-01 2.450459301471710205e-01 -1.598615944385528564e-01 2.821845002472400665e-02 -2.719900198280811310e-02 2.751748636364936829e-02 -1.384889483451843262e-01 2.203452214598655701e-02 -5.861043184995651245e-02 8.056445419788360596e-02 3.937052562832832336e-02 -3.949113786220550537e-01 -1.581861674785614014e-01 -2.802048921585083008e-01 -3.418796658515930176e-01 -9.162212908267974854e-02 6.924086809158325195e-02 2.467377334833145142e-01 -1.541624367237091064e-01 1.610685735940933228e-01
1.607515364885330200e-01 -1.421063691377639771e-01 4.479947313666343689e-02 -1.333695650100708008e-01 3.065496981143951416e-01 -1.081785559654235840e-01 -1.119359303265810013e-02 -7.320625334978103638e-02 1.347450073808431625e-02 -3.470930457115173340e-02 -3.509090095758438110e-02 -4.281236603856086731e-02 8.015241473913192749e-02 2.986930310726165771e-01 -3.366621434688568115e-01 4.661652147769927979e-01 1.295247077941894531e-01 9.775970131158828735e-02 8.127523958683013916e-02 1.521970629692077637e-01 2.347279898822307587e-02 2.418543100357055664e-01 -2.878581881523132324e-01 -1.558438539505004883e-01 -8.618985116481781006e-02 -4.963731765747070312e-02 -2.010908126831054688e-01 -2.963397800922393799e-01 -8.841738104820251465e-02 9.606216102838516235e-02 -1.148752793669700623e-01 -3.974935412406921387e-02
5.253180265426635742e-01 1.387504935264587402e-01 2.277806848287582397e-01 -6.514363735914230347e-02 3.262361288070678711e-01 -8.574359118938446045e-02 3.663376346230506897e-02 -1.593143939971923828e-01 -1.291868984699249268e-01 3.114801049232482910e-01 -2.074547298252582550e-02 -2.853061854839324951e-01 -1.275960057973861694e-01 2.219108194112777710e-01 -1.871386468410491943e-01 1.757935434579849243e-01 1.525176018476486206e-01 -7.305672019720077515e-02 7.912988215684890747e-02 -8.483697660267353058e-03 -6.335525959730148315e-02 1.168094128370285034e-01 1.542638689279556274e-01 -1.675868220627307892e-02 -2.405720390379428864e-02 8.130969107151031494e-02 -1.229616701602935791e-01 3.156792838126420975e-03 -1.214866265654563904e-01 2.288047075271606445e-01 -1.206226870417594910e-01 -2.278661541640758514e-02
3.204594552516937256e-02 2.307807793840765953e-03 1.684365719556808472e-01 -1.914834231138229370e-01 -2.949864268302917480e-01 -1.781822293996810913e-01 2.699643075466156006e-01 2.802612818777561188e-02 6.318446248769760132e-02 3.615737557411193848e-01 -1.219596788287162781e-01 -8.351068943738937378e-02 -2.223135903477668762e-02 3.165604472160339355e-01 -3.317606449127197266e-01 2.489042133092880249e-01 -2.139784693717956543e-01 -1.706081032752990723e-01 5.926391482353210449e-02 -5.897742137312889099e-02 3.530619293451309204e-02 -9.604040533304214478e-02 -1.328167915344238281e-01 -1.332680732011795044e-01 -1.527363657951354980e-01 5.947115272283554077e-02 -9.420538693666458130e-02 8.502958714962005615e-02 1.735774278640747070e-01 4.661517217755317688e-02 -3.013413548469543457e-01 -1.355197876691818237e-01
7.105967402458190918e-02 1.885941177606582642e-01 2.214740030467510223e-03 1.444526612758636475e-01 5.971425026655197144e-02 8.398916572332382202e-02 4.065064489841461182e-01 -1.617978364229202271e-01 1.058868393301963806e-01 1.259250640869140625e-01 -1.135557889938354492e-01 2.924620360136032104e-02 -1.494852602481842041e-01 1.708788871765136719e-01 -1.075865402817726135e-01 1.508285999298095703e-01 -4.033870995044708252e-01 -2.978664822876453400e-02 7.686495035886764526e-02 5.431959405541419983e-02 -4.235544055700302124e-02 1.230979114770889282e-01 -1.891114711761474609e-01 -8.278588764369487762e-03 -1.949961036443710327e-01 -6.324405968189239502e-02 -5.064831972122192383e-01 -2.704148590564727783e-01 -1.129958257079124451e-01 -9.091297164559364319e-03 -2.653630450367927551e-03 1.763331529218703508e-04
6.686192005872726440e-02 2.099324166774749756e-01 2.308224211446940899e-04 -1.159816831350326538e-01 3.121761679649353027e-01 2.090476900339126587e-01 1.732936054468154907e-01 2.844525873661041260e-02 3.161008059978485107e-01 6.949310004711151123e-02 -3.787757083773612976e-02 -1.260284632444381714e-01 -1.949798315763473511e-01 -5.976933985948562622e-02 -4.777504801750183105e-01 1.019494161009788513e-01 -1.063422635197639465e-01 2.593593671917915344e-02 -6.059645488858222961e-02 -6.761015951633453369e-02 -1.044054180383682251e-01 7.590632140636444092e-02 1.377394143491983414e-02 -9.048231877386569977e-03 1.910911351442337036e-01 4.965724796056747437e-02 -3.665769994258880615e-01 1.670142263174057007e-02 3.489783406257629395e-01 1.104483604431152344e-01 -9.191073477268218994e-03 -1.372914165258407593e-01
9.288971126079559326e-02 6.311316043138504028e-02 2.808635234832763672e-01 3.527392446994781494e-02 1.466586738824844360e-01 -6.167876720428466797e-02 1.809042587410658598e-04 2.708629071712493896e-01 -2.724569756537675858e-03 5.009347200393676758e-02 1.365426927804946899e-01 -7.146277278661727905e-02 -4.532625973224639893e-01 3.022830486297607422e-01 -2.441593706607818604e-01 3.004021644592285156e-01 2.852527052164077759e-02 -1.896023601293563843e-01 1.094905212521553040e-01 -1.735665090382099152e-02 3.051482439041137695e-01 1.024632081389427185e-01 3.204417228698730469e-02 3.769709542393684387e-02 1.121093556284904480e-01 2.689347602427005768e-02 -2.088288813829421997e-01 1.939418017864227295e-01 1.362608522176742554e-01 1.490305364131927490e-01 -1.850430667400360107e-01 1.048246547579765320e-01
1.214502099901437759e-02 1.221784972585737705e-03 2.395860999822616577e-01 -2.550375759601593018e-01 -6.862143427133560181e-02 -1.143209101428510621e-05 8.474667370319366455e-02 -6.087725609540939331e-02 -1.643155217170715332e-01 1.403875201940536499e-01 -1.450323313474655151e-01 2.502379417419433594e-01 -3.098562359809875488e-01 1.974507570266723633e-01 -2.409784346818923950e-01 1.901467740535736084e-01 -4.173949956893920898e-01 -2.938226461410522461e-01 -8.048193156719207764e-02 1.770965009927749634e-01 -8.328551054000854492e-02 -8.105620741844177246e-02 -1.914825439453125000e-01 1.341912299394607544e-01 6.901633739471435547e-02 3.147929906845092773e-02 -1.159010902047157288e-01 -1.581872701644897461e-01 1.327528804540634155e-01 1.609036028385162354e-01 -1.964521855115890503e-01 9.661914408206939697e-02
1.271804422140121460e-01 2.201995849609375000e-01 6.261221319437026978e-02 1.589884012937545776e-01 2.714390456676483154e-01 -1.909417472779750824e-02 7.810893654823303223e-02 -5.231611058115959167e-02 -5.685799568891525269e-02 3.306894600391387939e-01 -9.496288001537322998e-02 2.267810404300689697e-01 -3.030512630939483643e-01 3.474164009094238281e-01 -2.737314105033874512e-01 3.362806737422943115e-01 -2.500122487545013428e-01 -6.892787665128707886e-02 1.398292183876037598e-01 5.548309162259101868e-02 -5.818890035152435303e-02 1.492328047752380371e-01 -1.616533845663070679e-01 -3.946853801608085632e-02 -2.518917806446552277e-02 5.588175356388092041e-02 -2.020498067140579224e-01 -1.742948293685913086e-01 1.685398258268833160e-02 -1.698591262102127075e-01 2.870281040668487549e-02 3.894068673253059387e-02
-9.073335677385330200e-02 1.579600423574447632e-01 4.099659994244575500e-02 -1.895622014999389648e-01 2.047032490372657776e-02 1.585385203361511230e-01 9.468896687030792236e-02 -5.556549131870269775e-02 -2.938545942306518555e-01 2.157807648181915283e-01 -1.111049354076385498e-01 -9.053808450698852539e-02 -1.548603028059005737e-01 1.425576359033584595e-01 -3.157120347023010254e-01 8.569207787513732910e-02 -1.309647113084793091e-01 -1.774229705333709717e-01 -1.916648633778095245e-02 1.214913874864578247e-01 2.138170897960662842e-01 1.401098445057868958e-03 -1.171291470527648926e-01 4.195971041917800903e-02 4.089260846376419067e-02 3.046988248825073242e-01 -5.457349419593811035e-01 1.109260991215705872e-01 2.192807197570800781e-01 -6.749967485666275024e-02 5.899613723158836365e-02 3.310894966125488281e-02
8.895641565322875977e-02 1.442901417613029480e-02 -8.333522081375122070e-02 -9.774190187454223633e-02 1.821307837963104248e-01 2.790659368038177490e-01 1.330740004777908325e-01 2.004380151629447937e-02 1.104104518890380859e-01 -1.543162167072296143e-01 1.415956113487482071e-02 2.723232507705688477e-01 -1.104443371295928955e-01 4.401919618248939514e-02 -3.106487095355987549e-01 2.181587368249893188e-01 -2.933323085308074951e-01 -4.478674009442329407e-02 2.867883145809173584e-01 -1.598827093839645386e-01 9.302621334791183472e-02 2.454572021961212158e-01 -3.682810440659523010e-02 -4.038947820663452148e-01 -2.060090601444244385e-01 -2.728123217821121216e-02 -1.261465847492218018e-01 -1.097912937402725220e-01 -4.157831147313117981e-02 2.467820942401885986e-01 -1.207100301980972290e-01 -4.721166100353002548e-03
-2.330886758863925934e-02 2.112519443035125732e-01 1.740961521863937378e-01 -3.042892813682556152e-01 1.749869436025619507e-01 1.242793649435043335e-01 1.449367702007293701e-01 -4.997933283448219299e-02 -4.104817211627960205e-01 4.801092669367790222e-02 -2.351530641317367554e-01 -1.575619280338287354e-01 -2.182300388813018799e-01 9.226185269653797150e-03 -3.898142576217651367e-01 -4.687454178929328918e-02 -2.466599494218826294e-01 -6.749039143323898315e-02 1.580299437046051025e-01 -8.732557296752929688e-02 -1.078041270375251770e-02 2.059368602931499481e-02 7.137503474950790405e-03 -2.417300082743167877e-02 -3.007347323000431061e-02 1.415926963090896606e-01 -3.668459653854370117e-01 -1.138070449233055115e-01 1.454164683818817139e-01 -1.159686073660850525e-01 1.364783383905887604e-02 8.449869602918624878e-02
5.220916122198104858e-02 -1.704462468624114990e-01 2.807958424091339111e-01 -1.052289903163909912e-01 2.063050717115402222e-01 1.926078647375106812e-01 -8.326236158609390259e-02 -1.291134506464004517e-01 -1.120750978589057922e-01 -4.262356460094451904e-02 2.313808500766754150e-01 -6.412364542484283447e-02 -3.615305125713348389e-01 2.864123880863189697e-01 2.499324828386306763e-02 7.427011430263519287e-02 4.861953109502792358e-02 -1.073594540357589722e-01 1.597084105014801025e-01 -5.142327863723039627e-03 2.873800396919250488e-01 -1.233523935079574585e-01 4.320533946156501770e-02 -2.659924328327178955e-01 -1.421223208308219910e-02 2.718136012554168701e-01 -3.446340560913085938e-01 -1.256695389747619629e-01 7.184121012687683105e-02 1.531838029623031616e-01 -1.751752495765686035e-01 7.955507934093475342e-02
-1.176132708787918091e-01 3.915020227432250977e-01 1.721786260604858398e-01 -2.707651257514953613e-01 3.582633659243583679e-02 -8.150186389684677124e-03 2.137898355722427368e-01 -7.514522224664688110e-02 -3.032009117305278778e-02 9.273994714021682739e-02 -1.283309310674667358e-01 1.481773108243942261e-01 -2.247468233108520508e-01 2.056942433118820190e-01 -2.315728664398193359e-01 1.804777085781097412e-01 3.027970492839813232e-01 -1.390311866998672485e-01 1.346695125102996826e-01 6.329258531332015991e-02 -2.337718158960342407e-01 1.237247511744499207e-01 -1.328266561031341553e-01 -8.959712833166122437e-02 5.132113769650459290e-02 -2.461948096752166748e-01 -2.487172484397888184e-01 3.046732768416404724e-02 2.163836061954498291e-01 -5.067477747797966003e-02 -8.785529434680938721e-02 1.958024203777313232e-01
1.781933456659317017e-01 -1.752127707004547119e-01 1.270961016416549683e-01 -3.226925060153007507e-02 2.071951776742935181e-01 2.750384807586669922e-02 1.455701235681772232e-02 -1.654814183712005615e-01 -4.114369861781597137e-03 2.512548863887786865e-01 8.859650045633316040e-02 -1.843603104352951050e-01 -2.151174657046794891e-02 4.779457747936248779e-01 -2.829790413379669189e-01 2.425495684146881104e-01 1.151438578963279724e-01 2.080887854099273682e-01 -8.209042996168136597e-02 4.161183722317218781e-03 -1.179796084761619568e-01 2.758704423904418945e-01 -1.270692795515060425e-01 -1.369471997022628784e-01 -1.924059540033340454e-01 5.121629312634468079e-02 -2.212568670511245728e-01 -2.553856968879699707e-01 7.545756548643112183e-02 -1.182617247104644775e-01 2.385137416422367096e-02 -1.182203963398933411e-01
1.010432541370391846e-01 -1.427212357521057129e-01 -2.483588308095932007e-01 -1.869882792234420776e-01 -2.854930795729160309e-02 -1.009833440184593201e-01 -1.593797840178012848e-02 -1.443386822938919067e-02 -1.786253899335861206e-01 -3.281465917825698853e-02 -1.197060123085975647e-01 1.179719269275665283e-01 -9.490192681550979614e-02 2.589918971061706543e-01 -3.575288057327270508e-01 1.222245693206787109e-01 -2.531145513057708740e-01 -6.314218044281005859e-02 8.019308745861053467e-02 2.661311030387878418e-01 1.729065179824829102e-01 1.626325994729995728e-01 -9.727305918931961060e-02 -9.481975436210632324e-02 -9.784075617790222168e-02 -1.890538483858108521e-01 -2.902784049510955811e-01 -2.894504666328430176e-01 3.750995397567749023e-01 -1.222133636474609375e-02 -7.904237508773803711e-02 2.561403810977935791e-02
8.788422495126724243e-02 -2.318813465535640717e-02 1.895601898431777954e-01 -6.414399296045303345e-02 1.360567212104797363e-01 1.903953403234481812e-01 -1.282456964254379272e-01 3.812571987509727478e-02 -1.369950175285339355e-01 1.808651536703109741e-01 -1.387644261121749878e-01 3.558331429958343506e-01 -3.254239857196807861e-01 1.092496737837791443e-01 -3.561392128467559814e-01 2.049706727266311646e-01 -1.963739693164825439e-01 9.899251908063888550e-02 1.297478973865509033e-01 1.688265353441238403e-01 -9.728068858385086060e-02 4.665271192789077759e-02 -7.911421358585357666e-02 -1.766791343688964844e-01 9.622430056333541870e-02 -8.145843446254730225e-02 -4.247052967548370361e-01 -9.496831148862838745e-02 1.384912878274917603e-01 -8.100968599319458008e-02 2.278823405504226685e-02 1.436253488063812256e-01
1.473265886306762695e-01 -9.025207906961441040e-02 1.437702775001525879e-01 5.837423261255025864e-03 4.000431597232818604e-01 -3.548782551661133766e-03 7.728232443332672119e-02 9.280133247375488281e-02 8.876492828130722046e-02 -1.260394509881734848e-02 1.258418112993240356e-01 9.775858372449874878e-02 -2.277100235223770142e-01 4.886154234409332275e-01 -2.944561094045639038e-02 2.118242084980010986e-01 -1.755475066602230072e-02 -1.113090589642524719e-01 4.338823258876800537e-02 -1.347982436418533325e-01 3.986619785428047180e-02 2.168427705764770508e-01 -2.159797400236129761e-01 -2.772617936134338379e-01 -1.262304931879043579e-02 -1.468415260314941406e-01 -1.488500535488128662e-01 -1.169041618704795837e-01 2.451731413602828979e-01 8.820673078298568726e-02 -8.027433604001998901e-02 -2.613194882869720459e-01
2.058192640542984009e-01 -9.721760451793670654e-02 1.429691817611455917e-02 1.006395090371370316e-03 1.251911222934722900e-01 5.306127667427062988e-02 7.732526957988739014e-02 -1.365875303745269775e-01 1.112842634320259094e-01 -1.117345988750457764e-01 -6.890583783388137817e-02 -4.741209745407104492e-01 6.866130046546459198e-03 2.229860872030258179e-01 -4.620325267314910889e-01 5.891630053520202637e-02 -1.468345820903778076e-01 -1.526199281215667725e-01 6.390504539012908936e-02 3.543916344642639160e-02 -2.042746692895889282e-01 -4.864037502557039261e-03 -6.845720112323760986e-03 -2.523909211158752441e-01 -1.431533247232437134e-01 1.392758488655090332e-01 -3.584729135036468506e-01 2.633583918213844299e-02 6.334920972585678101e-02 -1.002828851342201233e-01 -1.668028384447097778e-01 1.306235492229461670e-01
-7.580030709505081177e-02 2.207806706428527832e-01 -2.910943701863288879e-02 -5.689068883657455444e-02 8.305207639932632446e-02 5.486435815691947937e-02 1.257628053426742554e-01 -2.147298753261566162e-01 1.073812171816825867e-01 1.405615508556365967e-01 -8.810336142778396606e-02 -1.798680126667022705e-01 1.324211508035659790e-01 3.410466015338897705e-01 -3.846329748630523682e-01 3.006802499294281006e-01 -8.939091116189956665e-02 -8.307377249002456665e-02 -2.967308461666107178e-01 9.173655509948730469e-02 -1.866176575422286987e-01 1.926777660846710205e-01 -1.356102079153060913e-01 -6.049078702926635742e-02 -6.940084695816040039e-02 -5.802218988537788391e-02 -2.590454816818237305e-01 -1.249862834811210632e-01 1.051724851131439209e-01 -1.448699925094842911e-02 -3.042596876621246338e-01 -1.608725786209106445e-01
-3.966525569558143616e-02 -2.919100522994995117e-01 -1.282688677310943604e-01 3.410083800554275513e-02 2.110100090503692627e-01 1.361301243305206299e-01 -5.060562118887901306e-02 -3.797183036804199219e-01 -2.862665057182312012e-01 9.711036831140518188e-02 1.639735139906406403e-02 -1.963688433170318604e-02 -1.166850700974464417e-02 -3.438248485326766968e-02 -9.245806187391281128e-02 1.846825182437896729e-01 -1.422100663185119629e-01 -1.063625216484069824e-01 -6.897074729204177856e-02 -1.325112134218215942e-01 2.679440081119537354e-01 -4.010482132434844971e-02 1.923037469387054443e-01 -4.024844244122505188e-02 9.969363361597061157e-02 -2.258062213659286499e-01 -4.456691145896911621e-01 -2.203617542982101440e-01 2.292506545782089233e-01 5.392005667090415955e-02 -8.694182336330413818e-02 -1.131482869386672974e-01
2.974077761173248291e-01 -4.775907471776008606e-02 -3.426754474639892578e-02 5.338606610894203186e-02 4.459213316440582275e-01 -3.749370947480201721e-02 2.566249966621398926e-01 -1.450890302658081055e-01 -4.197583533823490143e-03 1.433686167001724243e-01 -2.462237840518355370e-03 -5.107082054018974304e-02 -1.387673318386077881e-01 1.157094165682792664e-01 -9.226981550455093384e-02 2.512132823467254639e-01 -1.577441697008907795e-03 4.341096803545951843e-02 -4.896794632077217102e-02 2.033536434173583984e-01 6.173240393400192261e-02 2.613492012023925781e-01 -1.843976676464080811e-01 -1.831381916999816895e-01 -1.308380663394927979e-01 -2.072047889232635498e-01 -2.407508790493011475e-01 -9.172632545232772827e-02 2.777413427829742432e-01 1.114532724022865295e-02 -2.534927725791931152e-01 -1.933574229478836060e-01
-3.203453123569488525e-02 1.746639981865882874e-02 -4.183853976428508759e-03 -1.151555478572845459e-01 7.679862901568412781e-03 -4.942418262362480164e-02 2.082447558641433716e-01 -2.039819210767745972e-01 1.520692557096481323e-01 5.285045877099037170e-02 3.996283560991287231e-02 -2.621268033981323242e-01 -1.672073900699615479e-01 -1.388844940811395645e-02 -1.069199889898300171e-01 4.024161398410797119e-01 -9.893046319484710693e-02 1.857421696186065674e-01 3.264941871166229248e-01 -1.872366368770599365e-01 -1.597865074872970581e-01 -3.453620150685310364e-02 5.150924250483512878e-02 1.586881428956985474e-01 -4.223477840423583984e-02 2.576012909412384033e-02 -3.908675014972686768e-01 -9.511436522006988525e-02 1.570875048637390137e-01 1.403011232614517212e-01 -1.417736858129501343e-01 -3.618445694446563721e-01
1.285019069910049438e-01 2.398072555661201477e-02 6.008289009332656860e-02 -2.714621126651763916e-01 -6.322120130062103271e-02 -1.830354183912277222e-01 -2.060315907001495361e-01 -8.835065364837646484e-02 -1.486613452434539795e-01 1.721342355012893677e-01 1.559139639139175415e-01 4.445015452802181244e-03 -1.790577769279479980e-01 1.606525927782058716e-01 -1.941714137792587280e-01 -3.010167181491851807e-02 -3.512987121939659119e-02 3.631274029612541199e-02 1.652943789958953857e-01 -1.186378970742225647e-01 -6.403243169188499451e-03 -1.021984219551086426e-01 -3.931655734777450562e-02 -3.615897595882415771e-01 -2.825147509574890137e-01 -3.043474853038787842e-01 -2.936654984951019287e-01 5.944970063865184784e-03 -3.059975989162921906e-02 3.729466497898101807e-01 -1.754949390888214111e-01 1.704376041889190674e-01
-3.103538453578948975e-01 5.404618009924888611e-02 1.179312318563461304e-01 3.574173431843519211e-03 6.845099478960037231e-02 2.704276703298091888e-03 2.461302280426025391e-02 -3.108284473419189453e-01 1.299220919609069824e-01 -1.538831274956464767e-02 2.494806200265884399e-01 -1.636468917131423950e-01 -3.706755638122558594e-01 1.895271390676498413e-01 -3.302507698535919189e-01 3.289617002010345459e-01 1.225852221250534058e-01 7.566831260919570923e-02 1.307175606489181519e-01 -1.546251773834228516e-02 1.065220162272453308e-01 -9.777987748384475708e-02 1.634282916784286499e-01 -4.498336464166641235e-02 2.150344289839267731e-02 -8.714513853192329407e-03 -1.911324858665466309e-01 -1.642319560050964355e-01 1.561436057090759277e-01 -7.800161372870206833e-03 6.214519962668418884e-03 -3.345813155174255371e-01
1.786585748195648193e-01 2.117125689983367920e-01 -2.999790199100971222e-02 2.147665619850158691e-01 1.645283848047256470e-01 1.257676631212234497e-01 3.891411125659942627e-01 -1.027316004037857056e-01 1.051886901259422302e-01 2.257496416568756104e-01 -8.108231425285339355e-02 -2.715253829956054688e-02 -1.534955650568008423e-01 3.371628522872924805e-01 -1.509527862071990967e-01 -1.122469156980514526e-01 -1.781206876039505005e-01 -1.325273811817169189e-01 3.281477466225624084e-02 -8.216272294521331787e-02 -1.288436204195022583e-01 1.680314242839813232e-01 2.633024007081985474e-02 -7.659164071083068848e-02 1.115078926086425781e-01 -2.299244701862335205e-01 -4.648536443710327148e-01 6.263373792171478271e-02 -2.015175297856330872e-02 1.721846126019954681e-02 -1.842704564332962036e-01 -3.026016242802143097e-02
1.224656850099563599e-01 -2.178279757499694824e-01 1.239893808960914612e-01 -3.694783151149749756e-01 -5.384867638349533081e-02 -2.349754795432090759e-02 -1.428052037954330444e-01 -2.917563021183013916e-01 4.111903533339500427e-02 2.177889049053192139e-01 -1.533533912152051926e-02 1.278198808431625366e-01 1.443467140197753906e-01 3.528458774089813232e-01 -2.549905180931091309e-01 5.567323416471481323e-02 -1.359883695840835571e-01 7.919619977474212646e-02 2.957923710346221924e-01 -6.626758724451065063e-02 7.599249482154846191e-02 2.789625823497772217e-01 -2.448738180100917816e-02 -2.611586153507232666e-01 1.157676801085472107e-01 -1.573869884014129639e-01 -2.107716053724288940e-01 -1.726296395063400269e-01 1.270732376724481583e-02 6.182796508073806763e-02 -1.047549471259117126e-01 -3.380996361374855042e-02
-2.565238773822784424e-01 1.447211951017379761e-01 -3.746577724814414978e-02 -3.611425757408142090e-01 2.161886841058731079e-01 2.057731151580810547e-01 -4.484000056982040405e-02 -9.215740859508514404e-02 -2.860596477985382080e-01 2.221290618181228638e-01 -1.479693353176116943e-01 -7.657496025785803795e-04 -2.103614807128906250e-01 9.334738552570343018e-02 -2.862204313278198242e-01 7.861808687448501587e-02 -2.967867851257324219e-01 -2.114665880799293518e-02 1.308955848217010498e-01 -2.400773763656616211e-02 -1.404034718871116638e-02 1.433315426111221313e-01 -2.544168829917907715e-01 4.594469815492630005e-02 -1.963485777378082275e-01 1.983794569969177246e-01 -2.281899005174636841e-01 7.191985100507736206e-02 2.179909348487854004e-01 -8.907475508749485016e-03 -1.016351059079170227e-01 2.837926894426345825e-02
1.239242777228355408e-01 -5.695416405797004700e-02 9.175384044647216797e-02 -6.665965914726257324e-02 -4.791492130607366562e-03 8.414990454912185669e-02 1.050855293869972229e-01 -1.428497135639190674e-01 1.566385030746459961e-01 -1.038940921425819397e-01 2.913101315498352051e-01 -8.884435147047042847e-02 -2.400759905576705933e-01 -4.962018132209777832e-02 -1.195126846432685852e-01 1.506040841341018677e-01 1.683477163314819336e-01 1.291398257017135620e-01 2.327929288148880005e-01 -8.212991058826446533e-02 1.129749268293380737e-01 3.365039229393005371e-01 -1.749286353588104248e-01 -1.027063205838203430e-01 1.281981468200683594e-01 7.596608996391296387e-02 -5.971245765686035156e-01 -2.807784453034400940e-02 -3.132988512516021729e-02 1.433488726615905762e-01 -1.740608364343643188e-01 -1.880484819412231445e-02
-2.155097387731075287e-02 -8.659943938255310059e-02 1.134156435728073120e-01 -3.081952035427093506e-01 -3.264519199728965759e-02 -3.694956749677658081e-02 -1.343208104372024536e-01 -2.287324070930480957e-01 -6.419654190540313721e-02 -4.886386170983314514e-02 -1.125472504645586014e-02 2.484649568796157837e-01 -2.034110762178897858e-02 2.576072812080383301e-01 -5.337314009666442871e-01 2.222820669412612915e-01 -3.024797439575195312e-01 -1.626409590244293213e-01 2.209048718214035034e-02 -1.637686230242252350e-02 -1.620449274778366089e-01 -1.435668673366308212e-02 -2.252142131328582764e-01 2.067929878830909729e-02 -1.700973361730575562e-01 -1.005375161767005920e-01 -1.084152311086654663e-01 -7.974578440189361572e-02 1.539955735206604004e-01 3.827145323157310486e-02 -2.087635248899459839e-01 -1.405032575130462646e-01
3.195417299866676331e-02 8.591361343860626221e-02 2.040894329547882080e-01 -2.733759209513664246e-02 1.888285279273986816e-01 -2.752536833286285400e-01 -3.193238377571105957e-01 -2.617631852626800537e-01 -1.832505464553833008e-01 1.655913591384887695e-01 -1.301449351012706757e-02 -1.856773793697357178e-01 -2.293350696563720703e-01 2.111454755067825317e-01 5.196007341146469116e-02 -1.171243935823440552e-01 -7.094579190015792847e-02 -1.128807477653026581e-02 3.617630153894424438e-02 -5.711395293474197388e-03 2.768416143953800201e-02 8.616980165243148804e-03 9.852074086666107178e-02 -2.502292990684509277e-01 -3.217578828334808350e-01 1.473238170146942139e-01 -3.792677223682403564e-01 -2.038406953215599060e-02 2.445182204246520996e-01 4.038638249039649963e-02 -2.178799957036972046e-01 -1.026099853334017098e-04
7.965303026139736176e-03 1.024228148162364960e-02 1.059165447950363159e-01 -1.714690774679183960e-01 7.341548334807157516e-03 -1.966008245944976807e-01 -2.723270654678344727e-01 -3.021970987319946289e-01 -2.391828745603561401e-01 2.034345269203186035e-01 1.171264871954917908e-01 -1.119411271065473557e-02 -1.710122376680374146e-01 7.466959953308105469e-02 -1.372003555297851562e-01 5.724652670323848724e-03 1.051495149731636047e-01 -1.973615288734436035e-01 -7.513402402400970459e-02 7.043779641389846802e-02 2.154707461595535278e-01 3.934571146965026855e-02 4.995840415358543396e-02 -1.575273573398590088e-01 -1.664441227912902832e-01 -1.822466552257537842e-01 -3.254363536834716797e-01 6.574111990630626678e-03 3.620127737522125244e-01 2.421076297760009766e-01 -2.118254005908966064e-01 2.271465063095092773e-01
-1.029291190207004547e-02 1.565138995647430420e-01 1.360983103513717651e-01 -8.416842669248580933e-03 5.248572304844856262e-02 1.039981842041015625e-01 1.815810427069664001e-02 8.235157281160354614e-02 -1.569934487342834473e-01 -9.837915748357772827e-02 2.061802893877029419e-01 -1.498673558235168457e-01 -3.543552160263061523e-01 3.814615905284881592e-01 -1.745842248201370239e-01 -8.608699589967727661e-02 5.653817579150199890e-02 -7.155452040024101734e-04 2.256993502378463745e-01 -1.811199635267257690e-01 1.685231924057006836e-01 2.229043245315551758e-01 4.846371337771415710e-02 -2.968565002083778381e-02 -3.698089346289634705e-02 1.988049745559692383e-01 -4.615826606750488281e-01 -4.782664030790328979e-02 4.723807424306869507e-02 1.070060431957244873e-01 -2.977434992790222168e-01 3.204612433910369873e-02
-1.916383653879165649e-01 2.848880589008331299e-01 -8.683588355779647827e-03 -9.167092293500900269e-02 2.473931908607482910e-01 8.464673161506652832e-02 2.616198062896728516e-01 1.166555657982826233e-01 -7.140616327524185181e-02 1.185545623302459717e-01 -2.351573407649993896e-01 6.220718100666999817e-02 -2.270304560661315918e-01 7.633636146783828735e-02 -3.826687932014465332e-01 1.164496243000030518e-01 -1.322079747915267944e-01 -7.454978674650192261e-02 2.069025337696075439e-01 -6.353414803743362427e-02 1.294628679752349854e-01 -3.607473149895668030e-02 -1.153254285454750061e-01 9.529569745063781738e-02 7.813116908073425293e-02 3.242582380771636963e-01 -2.892579734325408936e-01 4.769731312990188599e-02 2.778905034065246582e-01 6.661060731858015060e-03 -9.632270038127899170e-02 -1.829212605953216553e-01
-4.357103258371353149e-02 -4.339109361171722412e-02 -9.844832122325897217e-02 -9.314234554767608643e-02 9.920862317085266113e-02 -9.811706840991973877e-02 2.095730006694793701e-01 -4.002479016780853271e-01 2.564276754856109619e-01 -1.649090796709060669e-01 -2.748413681983947754e-01 -1.833257675170898438e-01 -2.947363257408142090e-01 1.978211104869842529e-01 -2.091061174869537354e-01 3.021326959133148193e-01 1.386866252869367599e-02 8.742134273052215576e-02 1.428635567426681519e-01 6.835891306400299072e-02 7.013849169015884399e-02 -3.966453298926353455e-02 1.504281759262084961e-01 -4.298485517501831055e-01 -1.538206357508897781e-02 -4.722794145345687866e-02 -8.425704389810562134e-02 -6.855473667383193970e-02 -3.323282673954963684e-02 1.183790266513824463e-01 7.404339313507080078e-02 9.736032783985137939e-02
6.007495895028114319e-02 1.733389645814895630e-01 -2.671460509300231934e-01 -2.583424150943756104e-01 2.677927315235137939e-01 4.081174731254577637e-02 -4.019354283809661865e-02 1.532496884465217590e-02 3.552446365356445312e-01 -1.216773167252540588e-01 7.642811536788940430e-02 -1.301086395978927612e-01 -3.361488878726959229e-01 2.772304713726043701e-01 -2.981112599372863770e-01 6.824256479740142822e-02 -1.065737605094909668e-01 -1.022966280579566956e-01 -8.512251079082489014e-03 1.128305792808532715e-01 -4.664209671318531036e-03 6.305231153964996338e-02 -1.811818182468414307e-01 -6.144892051815986633e-02 7.798174023628234863e-02 -9.839939884841442108e-03 -2.378786802291870117e-01 -8.660289645195007324e-02 3.136807084083557129e-01 4.614537209272384644e-02 -3.011171333491802216e-02 -2.427588701248168945e-01
3.043252825736999512e-01 1.286527961492538452e-01 1.512845307588577271e-01 -3.959772363305091858e-02 2.471373975276947021e-01 2.322296351194381714e-01 2.169574350118637085e-01 4.346206411719322205e-02 6.322569400072097778e-02 -3.882131725549697876e-02 4.309483990073204041e-02 -1.808141022920608521e-01 -3.077572286128997803e-01 4.494923353195190430e-02 -2.911342978477478027e-01 1.143675446510314941e-01 -1.601772457361221313e-01 -1.508641391992568970e-01 1.265696585178375244e-01 -6.001477595418691635e-03 -3.705577552318572998e-02 -1.742285639047622681e-01 1.988277770578861237e-02 -1.795459687709808350e-01 3.157804608345031738e-01 -1.427150815725326538e-01 -2.122459113597869873e-01 -1.513213515281677246e-01 3.202128112316131592e-01 6.183122843503952026e-02 -1.286691725254058838e-01 -1.673415899276733398e-01
-3.578043729066848755e-02 -1.948596164584159851e-02 9.836083650588989258e-02 -7.261915504932403564e-02 2.722408473491668701e-01 -2.446076646447181702e-02 -1.658330112695693970e-01 -4.196930304169654846e-02 -2.103860229253768921e-01 2.708932757377624512e-01 -1.346510201692581177e-01 -1.254967451095581055e-01 -3.312741518020629883e-01 3.863454759120941162e-01 -4.260657355189323425e-02 1.988946646451950073e-01 1.353380084037780762e-01 6.829769909381866455e-02 1.961547136306762695e-01 7.148218899965286255e-02 2.952561080455780029e-01 -2.537682354450225830e-01 1.079232245683670044e-01 -6.121711060404777527e-02 -1.133290380239486694e-01 -6.644549220800399780e-02 -2.887758910655975342e-01 -3.434012830257415771e-02 -4.606074839830398560e-02 2.781113684177398682e-01 -1.072295010089874268e-01 3.433799743652343750e-02
4.210840165615081787e-01 2.104048430919647217e-02 -1.739790737628936768e-01 -2.794880792498588562e-02 1.340370625257492065e-01 -1.979984492063522339e-01 2.120518833398818970e-01 -8.943069726228713989e-02 2.920827828347682953e-02 1.094861328601837158e-01 -5.229818448424339294e-02 -2.739915847778320312e-01 -2.499502450227737427e-01 1.460794359445571899e-01 -1.014819219708442688e-01 1.239613741636276245e-01 -1.766594648361206055e-01 2.999817766249179840e-02 3.992363810539245605e-03 -2.869262173771858215e-02 -4.217965528368949890e-02 2.427895963191986084e-01 -1.029440835118293762e-01 1.285587847232818604e-01 1.727336794137954712e-01 2.879975140094757080e-01 -2.061977088451385498e-01 -1.749065816402435303e-01 9.396442770957946777e-02 3.319657444953918457e-01 -2.144199758768081665e-01 9.613545238971710205e-02
-1.377457082271575928e-01 3.913836553692817688e-02 1.906943507492542267e-02 -1.529699116945266724e-01 3.122608661651611328e-01 2.536179423332214355e-01 -4.858268424868583679e-03 -6.823399662971496582e-02 1.713662445545196533e-01 1.023724377155303955e-01 -1.107604354619979858e-01 9.109164029359817505e-02 -1.023874878883361816e-01 -1.639319509267807007e-01 -3.989297449588775635e-01 9.279815852642059326e-02 -4.412820562720298767e-02 -1.973910778760910034e-01 7.635851204395294189e-02 7.713919132947921753e-02 6.171885505318641663e-02 -5.234864354133605957e-02 1.202138736844062805e-01 -4.219557717442512512e-02 -1.002901718020439148e-01 2.659150063991546631e-01 -4.645305275917053223e-01 -1.912711262702941895e-01 -7.750223577022552490e-02 2.391632273793220520e-02 -2.045076936483383179e-01 2.582248747348785400e-01
5.275147035717964172e-02 4.704160243272781372e-02 -7.407474517822265625e-02 -1.679175794124603271e-01 4.709646478295326233e-02 -8.381907641887664795e-02 -1.220535635948181152e-01 -1.536746174097061157e-01 -3.008401095867156982e-01 1.973010599613189697e-01 2.688011527061462402e-01 -1.251717507839202881e-01 -2.783756470307707787e-03 2.887315750122070312e-01 -2.831035852432250977e-02 1.286689341068267822e-01 9.413841366767883301e-02 -1.632648110389709473e-01 -2.525179646909236908e-02 7.821267843246459961e-02 1.846781820058822632e-01 1.397511512041091919e-01 -1.041051670908927917e-01 -1.606009155511856079e-01 -5.062201991677284241e-02 -1.975063234567642212e-01 -4.700105786323547363e-01 -3.928785026073455811e-02 1.331739276647567749e-01 3.853035569190979004e-01 -8.600819110870361328e-02 1.591332107782363892e-01
1.089064180850982666e-01 -4.581473302096128464e-03 4.629006609320640564e-02 1.072445437312126160e-01 3.095831871032714844e-01 2.826063632965087891e-01 8.928242325782775879e-02 1.056865379214286804e-01 -1.318893581628799438e-01 2.082901000976562500e-01 -1.425246000289916992e-01 1.512818038463592529e-01 -1.814139634370803833e-01 1.536998897790908813e-01 -2.596193552017211914e-01 2.681990861892700195e-01 -2.699395120143890381e-01 5.539064481854438782e-02 1.427521705627441406e-01 1.007563248276710510e-01 -1.251646280288696289e-01 1.025971919298171997e-01 -1.356030069291591644e-02 5.915925651788711548e-02 2.682035788893699646e-03 -2.075125426054000854e-01 -3.715632259845733643e-01 -2.479083985090255737e-01 -1.791601777076721191e-01 1.326267123222351074e-01 -1.996430903673171997e-01 1.063238009810447693e-01
3.979486599564552307e-02 -2.592978775501251221e-01 2.638684511184692383e-01 -3.406476080417633057e-01 3.996696472167968750e-01 2.177301943302154541e-01 1.449391543865203857e-01 1.830752193927764893e-02 1.412048339843750000e-01 2.257972806692123413e-01 2.370014600455760956e-02 -2.570150196552276611e-01 8.943818509578704834e-02 -2.020354196429252625e-02 -2.337628901004791260e-01 1.498062163591384888e-01 1.024960819631814957e-02 -1.810770183801651001e-01 -1.181486099958419800e-01 -2.092591971158981323e-01 -1.000286489725112915e-01 -7.248369976878166199e-03 -1.828001588582992554e-01 -1.056032180786132812e-01 -1.341985166072845459e-01 9.728447347879409790e-02 -1.926364451646804810e-01 -5.046536028385162354e-02 1.164437383413314819e-01 1.009584963321685791e-01 -2.235623896121978760e-01 8.867487311363220215e-02
6.641040742397308350e-02 9.881293773651123047e-02 1.164673641324043274e-01 -2.998089492321014404e-01 1.766729354858398438e-02 -2.712218649685382843e-02 2.731441259384155273e-01 1.789259165525436401e-01 -2.411093860864639282e-01 2.510399520397186279e-01 -2.676576077938079834e-01 9.240387380123138428e-02 -3.308470845222473145e-01 3.903614580631256104e-01 -1.533879190683364868e-01 1.010278910398483276e-01 -3.067754581570625305e-02 -1.016884855926036835e-02 -4.879604652523994446e-02 -2.208303660154342651e-01 -1.356156356632709503e-02 -2.288356274366378784e-01 -5.513829737901687622e-02 -1.359288394451141357e-01 -8.596001565456390381e-02 4.561281576752662659e-02 -1.071134805679321289e-01 4.338299110531806946e-02 -3.950921446084976196e-02 1.552915126085281372e-01 -2.280510812997817993e-01 -2.258952260017395020e-01
-2.276412844657897949e-01 2.110186964273452759e-01 9.654806554317474365e-02 -1.369641274213790894e-01 -6.003025174140930176e-02 1.756737530231475830e-01 -3.903133794665336609e-02 1.040208563208580017e-01 1.064852327108383179e-01 1.811964213848114014e-01 -1.321343183517456055e-01 1.760549657046794891e-02 -6.323222070932388306e-02 1.506814360618591309e-01 -2.976477146148681641e-01 2.386565655469894409e-01 3.850642964243888855e-02 -1.124666854739189148e-01 2.145900726318359375e-01 -2.212734520435333252e-01 -2.139258980751037598e-01 6.503748148679733276e-02 -1.231371909379959106e-01 -4.022729992866516113e-01 -2.426535636186599731e-02 -1.800761222839355469e-01 -4.126860797405242920e-01 -8.543684333562850952e-02 -7.035810500383377075e-02 -5.699532479047775269e-02 -4.276477918028831482e-02 1.943970471620559692e-01
1.226714327931404114e-01 1.054677143692970276e-01 -9.473716467618942261e-02 4.609829559922218323e-02 -2.997669279575347900e-01 4.107600450515747070e-02 2.182540148496627808e-01 -2.186048030853271484e-01 1.011402904987335205e-01 -9.968127310276031494e-02 -1.363455802202224731e-01 -1.254247128963470459e-01 -2.660000324249267578e-01 1.205373704433441162e-01 -3.679578304290771484e-01 3.247004151344299316e-01 -2.022522687911987305e-01 1.919475034810602665e-04 1.146855205297470093e-01 -5.899389460682868958e-02 1.157346293330192566e-01 -2.679347246885299683e-02 7.564142346382141113e-02 2.445735968649387360e-02 1.038961187005043030e-01 7.381374388933181763e-02 -3.297739028930664062e-01 -8.067607879638671875e-02 2.518037557601928711e-01 7.161008566617965698e-02 -2.600083351135253906e-01 -2.226008772850036621e-01
1.370371878147125244e-01 -2.393373847007751465e-01 7.386847585439682007e-02 -1.993667781352996826e-01 -5.482616648077964783e-02 -2.985459752380847931e-02 -1.877630203962326050e-01 -3.595266342163085938e-01 5.133732408285140991e-02 1.630254536867141724e-01 -1.819901727139949799e-02 -8.168187737464904785e-02 4.285815358161926270e-02 2.759553492069244385e-01 -3.693877160549163818e-01 -9.792833775281906128e-02 -1.499464809894561768e-01 -2.039297521114349365e-01 4.802042618393898010e-03 -3.456424549221992493e-02 7.504220306873321533e-02 -1.259092986583709717e-01 -8.568280190229415894e-02 -3.367843106389045715e-02 2.570442855358123779e-01 6.293157488107681274e-02 -2.270958870649337769e-01 -2.423155307769775391e-01 2.790984213352203369e-01 2.481890097260475159e-02 -1.598488688468933105e-01 -2.654196918010711670e-01
-6.747285276651382446e-02 1.253430694341659546e-01 1.564735919237136841e-01 -3.425298035144805908e-01 -1.560720205307006836e-01 -1.566524952650070190e-01 1.386372745037078857e-01 -2.063564509153366089e-01 1.024358570575714111e-01 2.102422565221786499e-01 -1.101913899183273315e-01 1.182625815272331238e-01 -1.984021812677383423e-01 2.083451254293322563e-03 -2.296912819147109985e-01 3.196467161178588867e-01 -1.314197927713394165e-01 1.035027727484703064e-01 -1.725059598684310913e-01 7.883916050195693970e-02 1.182374283671379089e-01 6.053896993398666382e-02 2.066398411989212036e-02 -4.001956805586814880e-02 -2.025602012872695923e-01 2.252549678087234497e-01 -1.564621329307556152e-01 -2.108474522829055786e-01 1.235790550708770752e-01 2.498630136251449585e-01 -3.605074286460876465e-01 -9.662600234150886536e-03
2.814178168773651123e-01 1.845800578594207764e-01 1.102665364742279053e-01 1.155447959899902344e-01 1.090759634971618652e-01 1.499419063329696655e-01 3.071160428225994110e-02 -1.176115944981575012e-01 2.189871072769165039e-01 7.664058357477188110e-02 1.212702784687280655e-02 1.740187853574752808e-01 -2.307684272527694702e-01 2.414436638355255127e-01 -3.786397874355316162e-01 4.979885220527648926e-01 -6.704346835613250732e-02 3.659302741289138794e-02 -4.157629609107971191e-02 -1.169457100331783295e-02 -1.247335895895957947e-01 5.995907261967658997e-02 1.699896343052387238e-02 -3.289313986897468567e-02 7.605469971895217896e-02 -5.907406285405158997e-02 -3.597664237022399902e-01 -1.015987917780876160e-01 -8.815853856503963470e-03 4.780163615942001343e-02 2.105995267629623413e-01 3.055659681558609009e-02
-3.637086227536201477e-02 5.469371378421783447e-02 -8.896082639694213867e-02 -8.903999626636505127e-02 1.581968665122985840e-01 -2.238299399614334106e-01 2.135544121265411377e-01 -3.568206727504730225e-01 1.184030324220657349e-01 1.931956112384796143e-01 -1.399861723184585571e-01 5.776109546422958374e-02 -2.485124394297599792e-02 1.924285441637039185e-01 -2.816725969314575195e-01 4.345789551734924316e-02 -1.458452939987182617e-01 -2.728326320648193359e-01 -2.066461555659770966e-02 -1.026558503508567810e-02 5.191270634531974792e-02 -3.024904727935791016e-01 -1.605747789144515991e-01 4.873493686318397522e-02 4.101806879043579102e-02 -9.335944429039955139e-03 -1.913392841815948486e-01 -4.722300767898559570e-01 1.774625182151794434e-01 -8.809845894575119019e-02 -1.387338638305664062e-01 -1.271239668130874634e-02
-2.827904745936393738e-02 1.734085008502006531e-02 1.770194917917251587e-01 -4.158027470111846924e-02 6.873872131109237671e-03 -1.517228484153747559e-01 -3.326581120491027832e-01 -1.456754803657531738e-01 -2.501160502433776855e-01 8.291631191968917847e-02 -1.816225796937942505e-01 -9.521093219518661499e-02 -1.772278547286987305e-01 2.667820155620574951e-01 -1.557061821222305298e-01 2.615443244576454163e-02 5.057965964078903198e-02 -2.379734665155410767e-01 2.906191907823085785e-02 1.590352952480316162e-01 -3.729504067450761795e-03 1.868598163127899170e-02 2.099405974149703979e-02 -2.255921661853790283e-01 -1.733350753784179688e-01 -4.321765899658203125e-02 -4.040057659149169922e-01 2.181087434291839600e-02 2.189103662967681885e-01 4.371659755706787109e-01 -1.048396900296211243e-02 -1.057463977485895157e-02
-1.193819567561149597e-02 -1.166063174605369568e-01 5.464995652437210083e-02 -1.699531227350234985e-01 7.931827008724212646e-02 5.124150589108467102e-02 -1.169219729490578175e-03 -1.795546412467956543e-01 3.635905310511589050e-02 -2.579400241374969482e-01 1.193361058831214905e-01 -2.382497787475585938e-01 -5.022802948951721191e-01 8.851755410432815552e-03 -1.396562904119491577e-01 2.372020930051803589e-01 2.432275861501693726e-01 -5.236849561333656311e-02 7.780726253986358643e-02 -2.203559726476669312e-01 1.602199226617813110e-01 1.734863966703414917e-02 -1.002373471856117249e-01 -1.643158048391342163e-01 2.895605564117431641e-02 -2.387372963130474091e-02 -4.838741421699523926e-01 -2.439933642745018005e-02 7.525377720594406128e-02 4.891796410083770752e-02 -8.239224553108215332e-02 -1.254036277532577515e-01
5.139281973242759705e-02 8.739297837018966675e-02 1.399473398923873901e-01 -4.420673251152038574e-01 -1.270907819271087646e-01 -1.848277449607849121e-01 2.840943634510040283e-01 -1.542021632194519043e-01 -6.924135982990264893e-02 2.641930989921092987e-02 1.527980994433164597e-02 -1.733586192131042480e-01 -1.388038247823715210e-01 4.655721597373485565e-03 -1.151172593235969543e-01 1.162556782364845276e-01 8.876463025808334351e-02 2.351845949888229370e-01 -1.353016495704650879e-01 -6.053466722369194031e-02 -1.453870236873626709e-01 -9.158623218536376953e-02 1.081591024994850159e-01 -1.053745970129966736e-01 -1.006115749478340149e-01 -2.229521051049232483e-02 -2.206883430480957031e-01 -1.940835118293762207e-01 3.464381098747253418e-01 1.367023587226867676e-01 -3.817331194877624512e-01 -1.384492069482803345e-01
-1.791391372680664062e-01 2.745729684829711914e-01 1.848842203617095947e-01 -2.524961233139038086e-01 8.727633394300937653e-03 -1.509118825197219849e-01 -8.846168406307697296e-03 -2.278644358739256859e-03 3.376571461558341980e-02 1.121195927262306213e-01 -9.986459463834762573e-02 4.609328508377075195e-02 -1.609367281198501587e-01 9.106618165969848633e-02 -4.257180094718933105e-01 9.224636852741241455e-02 1.395143270492553711e-01 -1.197048872709274292e-01 1.426082849502563477e-01 -2.238744646310806274e-01 -1.024983972311019897e-01 5.230701714754104614e-02 -1.597092896699905396e-01 -2.974555790424346924e-01 -9.225886315107345581e-02 -1.736953705549240112e-01 -3.649505078792572021e-01 8.662505447864532471e-02 -1.989315822720527649e-02 -2.258309721946716309e-01 -1.407577246427536011e-01 1.995974481105804443e-01
3.786909878253936768e-01 -1.514990627765655518e-01 6.227795779705047607e-02 -2.522995471954345703e-01 3.292061984539031982e-01 9.837801754474639893e-02 -5.258630216121673584e-02 7.785962522029876709e-02 -8.512497693300247192e-02 1.399784348905086517e-02 -5.068663507699966431e-02 2.345557883381843567e-02 -1.989436000585556030e-01 2.116480097174644470e-02 -3.534277081489562988e-01 -4.395170602947473526e-03 9.436986595392227173e-02 -8.756740391254425049e-02 -1.806966960430145264e-02 -3.870053589344024658e-02 1.406925916671752930e-01 -4.378561396151781082e-03 -1.118150353431701660e-01 8.366105705499649048e-02 -3.206840157508850098e-01 -3.151359409093856812e-02 -3.041225671768188477e-01 -7.795932143926620483e-02 4.092020094394683838e-01 1.223406475037336349e-02 -1.896604001522064209e-01 -5.193064454942941666e-03
2.981522120535373688e-02 -2.136100083589553833e-01 1.136415973305702209e-01 -3.277591168880462646e-01 1.468086987733840942e-01 -2.624872028827667236e-01 -2.851508855819702148e-01 -2.042214572429656982e-01 1.829076558351516724e-02 3.746156394481658936e-01 8.651316910982131958e-02 3.883300814777612686e-03 3.069267841055989265e-04 2.101582735776901245e-01 -2.306542396545410156e-01 8.188198506832122803e-02 -3.045222349464893341e-02 -2.336019277572631836e-02 1.403560489416122437e-01 2.996357344090938568e-02 -1.803383929654955864e-03 8.516231924295425415e-02 7.313218712806701660e-02 -1.164758205413818359e-01 -1.147120725363492966e-02 -1.355266273021697998e-01 -2.262899875640869141e-01 -2.532325983047485352e-01 2.106436640024185181e-01 1.786527782678604126e-01 -1.376401633024215698e-01 3.002014458179473877e-01
-7.168483734130859375e-02 1.397580802440643311e-01 8.601810038089752197e-02 -2.794073820114135742e-01 -5.339992418885231018e-02 4.095340147614479065e-02 1.562939584255218506e-02 -2.593050897121429443e-01 9.034535847604274750e-03 6.892462074756622314e-02 -1.794248819351196289e-01 1.874572783708572388e-01 6.381049752235412598e-02 5.012260675430297852e-01 -2.979950308799743652e-01 6.294588744640350342e-02 -5.377352237701416016e-02 -1.036583557724952698e-01 -3.219374269247055054e-02 1.872347742319107056e-01 1.448282301425933838e-01 4.226683080196380615e-02 2.522202581167221069e-02 -1.932222694158554077e-01 1.293637305498123169e-01 1.018495634198188782e-01 -4.735731184482574463e-01 1.381411850452423096e-01 7.466740906238555908e-02 -4.671500623226165771e-02 -1.448278408497571945e-02 9.342522174119949341e-02
6.790871918201446533e-02 1.091175451874732971e-01 1.938602700829505920e-02 -1.300954520702362061e-01 1.604720056056976318e-01 6.661289930343627930e-02 -9.000685065984725952e-02 8.230060338973999023e-02 -2.426154725253582001e-02 -4.837702214717864990e-02 4.029266238212585449e-01 -7.710359245538711548e-02 -2.966235280036926270e-01 3.402102291584014893e-01 -1.512489020824432373e-01 1.695098876953125000e-01 -2.330735698342323303e-02 -8.790803700685501099e-02 2.625701129436492920e-01 -8.849962055683135986e-02 1.194620504975318909e-01 2.605811357498168945e-01 4.061336629092693329e-03 -1.748203113675117493e-02 -8.308738470077514648e-02 1.308927088975906372e-01 -3.939602077007293701e-01 -1.218166574835777283e-01 2.014137804508209229e-01 2.486921399831771851e-01 -1.526490747928619385e-01 8.494931459426879883e-02
-2.362770736217498779e-01 -6.310572475194931030e-02 1.303793936967849731e-01 -2.053415179252624512e-01 -9.115013480186462402e-02 2.827153205871582031e-01 -7.284099608659744263e-02 -2.595168352127075195e-01 -3.383122384548187256e-02 1.093069985508918762e-01 4.495802801102399826e-03 -2.427534013986587524e-01 -2.647756338119506836e-01 1.597273647785186768e-01 -3.058230280876159668e-01 2.306109666824340820e-01 6.481328606605529785e-02 -1.050028875470161438e-01 -6.646690517663955688e-02 -1.872452050447463989e-01 -1.370978951454162598e-01 -1.568319648504257202e-01 -1.386474072933197021e-01 -1.524630747735500336e-02 2.709707617759704590e-01 -2.232004702091217041e-01 -2.566452920436859131e-01 7.643190026283264160e-02 -1.287609189748764038e-01 1.304942369461059570e-01 -2.170746326446533203e-01 -1.119432449340820312e-01
-1.345360279083251953e-01 8.131375163793563843e-02 1.196365430951118469e-01 -3.230220377445220947e-01 3.133195638656616211e-01 -1.487997174263000488e-02 -7.642332464456558228e-02 3.548031300306320190e-02 -1.512165516614913940e-01 1.791919320821762085e-01 -2.457755990326404572e-02 -1.774327903985977173e-01 -3.026589453220367432e-01 8.213707059621810913e-02 -3.033839464187622070e-01 4.878870397806167603e-02 -1.614940762519836426e-01 4.521594196557998657e-02 -1.074842736124992371e-01 9.458629041910171509e-02 1.659865528345108032e-01 1.190525293350219727e-01 -3.964412510395050049e-01 2.051176689565181732e-02 -1.042769029736518860e-01 9.951504319906234741e-02 -3.074845969676971436e-01 -2.771278023719787598e-01 1.160094365477561951e-01 -3.211548551917076111e-02 3.283273056149482727e-02 1.252258718013763428e-01
-3.483214378356933594e-01 1.800409108400344849e-01 1.630310416221618652e-01 -1.758972853422164917e-01 4.157984852790832520e-01 2.012358307838439941e-01 2.059506326913833618e-01 -5.294663831591606140e-02 -1.963014155626296997e-01 1.647816151380538940e-01 -9.952411986887454987e-03 -8.849161863327026367e-02 -1.520210802555084229e-01 -1.879968307912349701e-02 -2.077530175447463989e-01 1.820711046457290649e-01 -1.755231469869613647e-01 -7.826977223157882690e-02 -9.118860214948654175e-02 -1.820845007896423340e-01 1.766423285007476807e-01 3.718426823616027832e-02 -9.070325642824172974e-02 5.396894365549087524e-02 4.040635004639625549e-02 2.203860282897949219e-01 -3.850214481353759766e-01 -6.561794318258762360e-03 1.127114966511726379e-01 -1.335408985614776611e-01 -2.144922316074371338e-02 7.161957025527954102e-02
-1.276296004652976990e-02 1.363624930381774902e-01 1.694362610578536987e-01 -1.176357343792915344e-01 1.617431640625000000e-01 -2.717134654521942139e-01 -1.801092326641082764e-01 -2.342108786106109619e-01 -2.773843407630920410e-01 1.742037683725357056e-01 -2.299901284277439117e-02 -9.951462596654891968e-02 -6.638620793819427490e-02 2.823960185050964355e-01 -8.849709481000900269e-02 1.698172539472579956e-01 6.884701550006866455e-03 -2.070175856351852417e-01 -9.368206560611724854e-02 8.825933188199996948e-02 5.748035013675689697e-02 5.068405345082283020e-02 -1.856374787166714668e-03 -2.377311587333679199e-01 -1.847411394119262695e-01 -1.988911181688308716e-01 -2.944959402084350586e-01 6.465714424848556519e-02 1.349512338638305664e-01 4.309680759906768799e-01 -6.056423857808113098e-02 1.370985656976699829e-01
-1.641698032617568970e-01 -7.831226103007793427e-03 -3.612849116325378418e-01 1.162261813879013062e-01 3.564714193344116211e-01 -1.098458245396614075e-01 6.638285703957080841e-03 -3.355623185634613037e-01 2.698136270046234131e-01 8.366434276103973389e-02 -1.016562134027481079e-01 -2.451499179005622864e-02 -2.924826145172119141e-01 2.123565971851348877e-01 -1.428303718566894531e-01 1.177712827920913696e-01 4.586683586239814758e-02 -2.346708625555038452e-02 -2.993382886052131653e-02 -7.360718399286270142e-02 2.208353579044342041e-02 -4.669221863150596619e-02 1.189381256699562073e-01 -2.856695652008056641e-01 1.166138723492622375e-01 -2.049002051353454590e-01 -2.365643084049224854e-01 9.368562698364257812e-02 1.975515335798263550e-01 1.654182374477386475e-01 -1.240481138229370117e-01 -1.096882596611976624e-01
-9.560462832450866699e-02 -7.569620758295059204e-02 8.379676192998886108e-02 -1.143820881843566895e-01 -3.560357540845870972e-02 1.729661040008068085e-02 3.626508116722106934e-01 5.803836509585380554e-02 3.046680390834808350e-01 -4.048570990562438965e-03 -1.810967922210693359e-01 -2.037626206874847412e-01 -2.759158909320831299e-01 -7.887391373515129089e-03 -3.011433780193328857e-01 2.894251942634582520e-01 -2.184722721576690674e-01 7.338817417621612549e-02 1.145498082041740417e-01 4.388733208179473877e-02 9.587797522544860840e-02 1.827077120542526245e-01 2.492480874061584473e-01 5.402977019548416138e-02 -2.472044080495834351e-01 4.144943132996559143e-02 -2.068526446819305420e-01 -7.276120036840438843e-02 4.792833328247070312e-02 3.243665099143981934e-01 -1.226612627506256104e-01 -3.904516249895095825e-02
1.488162279129028320e-01 -1.102464720606803894e-01 8.734426647424697876e-02 -6.344737112522125244e-02 2.706154286861419678e-01 -8.281623572111129761e-02 1.289235949516296387e-01 1.025395318865776062e-01 8.592239767313003540e-02 2.655153572559356689e-01 -6.578739732503890991e-02 1.638970673084259033e-01 -8.265087753534317017e-02 2.433133572340011597e-01 -2.660070955753326416e-01 1.627019196748733521e-01 -3.858379721641540527e-01 -1.911864131689071655e-01 8.815880119800567627e-02 1.234767213463783264e-01 -4.326825961470603943e-02 1.352573186159133911e-01 5.295300111174583435e-02 3.211700543761253357e-02 2.002393603324890137e-01 6.930094957351684570e-02 -4.228901863098144531e-01 -2.209513038396835327e-01 -9.526236914098262787e-03 -1.023143380880355835e-01 -4.385258629918098450e-02 2.387516051530838013e-01
1.315085738897323608e-01 -6.694657355546951294e-02 -9.690128266811370850e-02 -5.712911486625671387e-02 2.328328043222427368e-01 2.771193347871303558e-02 1.686461418867111206e-01 -1.950030326843261719e-01 -9.971239604055881500e-03 7.182274013757705688e-02 3.052083849906921387e-01 -7.720085978507995605e-02 -2.794232070446014404e-01 5.620305985212326050e-02 -3.557145893573760986e-01 3.056286275386810303e-01 -1.404101550579071045e-01 2.088474780321121216e-01 1.554021239280700684e-01 -3.328345715999603271e-02 -1.473511755466461182e-01 -2.908188104629516602e-01 1.674083322286605835e-01 -8.087460696697235107e-02 7.847657799720764160e-02 2.758889086544513702e-02 -3.861307501792907715e-01 -7.352691888809204102e-02 -1.027705743908882141e-01 6.774045526981353760e-02 -1.064724382013082504e-02 1.801230013370513916e-01
2.177820354700088501e-02 4.067992046475410461e-02 -2.230036556720733643e-01 -7.269460707902908325e-02 1.148588210344314575e-01 -1.758020520210266113e-01 3.527108132839202881e-01 -8.222437649965286255e-02 2.561585046350955963e-02 -9.638635814189910889e-02 -1.328956335783004761e-01 -3.757525607943534851e-02 -4.316510856151580811e-01 1.317418664693832397e-01 -1.740930676460266113e-01 9.843301773071289062e-02 -2.519855499267578125e-01 1.254496425390243530e-01 1.045752689242362976e-01 -3.794500231742858887e-02 9.296673350036144257e-03 2.383250445127487183e-01 3.814985752105712891e-01 -2.128597050905227661e-01 -6.313401460647583008e-02 -1.327686011791229248e-01 -1.709768772125244141e-01 4.357540234923362732e-02 8.194892108440399170e-02 3.047342598438262939e-01 -2.277204766869544983e-02 -5.202940106391906738e-02
-2.640071213245391846e-01 1.682027876377105713e-01 1.029987707734107971e-01 1.749611273407936096e-02 1.364671289920806885e-01 -7.726348191499710083e-02 1.515423208475112915e-01 -2.896556258201599121e-01 1.381132453680038452e-01 7.118701189756393433e-02 -3.938851952552795410e-01 -1.564311236143112183e-01 -8.662545680999755859e-02 8.980020135641098022e-02 -2.903807461261749268e-01 2.125095129013061523e-01 4.479745775461196899e-02 -2.212086133658885956e-02 -5.499531701207160950e-02 -2.170000672340393066e-01 -3.054017126560211182e-01 1.111576482653617859e-01 -1.492383778095245361e-01 -1.398932188749313354e-01 1.259265840053558350e-01 -2.827530726790428162e-02 -2.942275404930114746e-01 -1.607608050107955933e-01 -2.034537047147750854e-01 8.161274343729019165e-02 -1.728576868772506714e-01 6.118455901741981506e-02
3.476850315928459167e-02 -1.891428679227828979e-01 1.254116147756576538e-01 -1.765117645263671875e-01 3.924568593502044678e-01 5.680589005351066589e-02 9.627512097358703613e-02 -3.231659531593322754e-02 1.388219296932220459e-01 -1.465189456939697266e-01 3.110077679157257080e-01 -4.221812821924686432e-03 -1.088003590703010559e-01 2.916977703571319580e-01 -1.115132402628660202e-02 2.217322587966918945e-01 3.036070056259632111e-02 1.203446649014949799e-02 -1.397493034601211548e-01 -6.958654522895812988e-02 1.959697157144546509e-01 -3.696314990520477295e-02 -3.324224427342414856e-02 -1.182858645915985107e-01 1.796909868717193604e-01 3.585228230804204941e-03 -4.581857323646545410e-01 -4.610774666070938110e-02 -3.241055086255073547e-02 7.083454728126525879e-02 -3.582899868488311768e-01 -7.592219114303588867e-02
1.697676181793212891e-01 -1.489093154668807983e-01 -4.948637634515762329e-02 -1.110922917723655701e-01 2.793463692069053650e-02 2.919883131980895996e-01 -4.388752207159996033e-02 -3.130882382392883301e-01 -2.138290703296661377e-01 1.989845037460327148e-01 6.399669498205184937e-02 4.079714789986610413e-02 -1.911960095167160034e-01 7.271529734134674072e-02 -3.249999880790710449e-01 -9.836685657501220703e-02 -5.314798653125762939e-02 -5.671039596199989319e-02 1.208869665861129761e-01 -8.528535813093185425e-02 1.732330620288848877e-01 -6.969567388296127319e-02 1.105445250868797302e-01 -1.395202279090881348e-01 2.723571062088012695e-01 6.155513972043991089e-02 -4.094359278678894043e-01 -3.169246315956115723e-01 1.249058321118354797e-01 1.172418519854545593e-01 8.050675690174102783e-02 1.537804603576660156e-01
1.802544444799423218e-01 -1.285550296306610107e-01 9.635126590728759766e-02 -7.452735304832458496e-02 2.558075487613677979e-01 2.670502066612243652e-01 6.648688763380050659e-02 -2.857376337051391602e-01 -1.635868996381759644e-01 -5.672796815633773804e-02 -8.548431843519210815e-02 1.081685051321983337e-01 -1.823493391275405884e-01 8.256638050079345703e-02 -3.335446119308471680e-01 2.375483810901641846e-01 -9.095132350921630859e-02 -4.412173852324485779e-02 6.909203529357910156e-02 1.043848395347595215e-01 8.573445491492748260e-03 -2.177205309271812439e-02 -4.038219749927520752e-01 -2.347313165664672852e-01 1.273603439331054688e-01 5.962529033422470093e-02 -2.498121559619903564e-01 -6.713435798883438110e-02 -3.112079501152038574e-01 8.928657323122024536e-02 1.203492190688848495e-02 -1.425627321004867554e-01
7.782655954360961914e-02 1.328132152557373047e-01 9.702824801206588745e-02 -1.458911150693893433e-01 2.381507605314254761e-01 1.339291781187057495e-02 5.952439084649085999e-02 -1.938910633325576782e-01 2.439606375992298126e-02 -6.676053255796432495e-02 2.431718446314334869e-02 -1.119479462504386902e-01 -4.154553413391113281e-01 -2.664497494697570801e-02 -1.275455206632614136e-01 1.537880748510360718e-01 1.973042339086532593e-01 9.060370177030563354e-02 1.284653395414352417e-01 -3.137886524200439453e-01 3.154878914356231689e-01 1.833833605051040649e-01 -2.983768880367279053e-01 -3.528410941362380981e-02 -5.133945867419242859e-02 1.244843825697898865e-01 -4.246458709239959717e-01 -7.604415528476238251e-03 2.589427493512630463e-02 -6.564222741872072220e-03 -7.186429202556610107e-02 -1.619659513235092163e-01
-2.381207235157489777e-02 -9.817367047071456909e-02 2.492747455835342407e-02 1.367593407630920410e-01 1.601880192756652832e-01 1.332749873399734497e-01 1.331710536032915115e-02 -2.413271367549896240e-01 1.589215099811553955e-01 2.421790063381195068e-01 1.950203999876976013e-02 -1.578463613986968994e-01 -9.825920313596725464e-02 2.932898402214050293e-01 -2.530057914555072784e-02 1.924651861190795898e-01 -4.298286885023117065e-02 -5.046497285366058350e-02 -1.643073558807373047e-01 -3.789706528186798096e-01 -3.105661273002624512e-01 7.457469590008258820e-03 4.936005547642707825e-02 -3.622746765613555908e-01 2.665525376796722412e-01 1.259556263685226440e-01 -2.981406748294830322e-01 -9.828734211623668671e-03 7.829521596431732178e-02 1.064889058470726013e-01 -1.645723283290863037e-01 -2.056068181991577148e-02
-1.176027487963438034e-02 -6.824999302625656128e-02 2.931451983749866486e-02 -1.384216994047164917e-01 5.598960909992456436e-03 -1.155773475766181946e-01 1.139618456363677979e-01 -8.351504802703857422e-02 -8.735424280166625977e-02 1.275536566972732544e-01 -8.620607852935791016e-02 1.441123783588409424e-01 -1.024738326668739319e-01 3.543018102645874023e-01 -5.118533372879028320e-01 -1.350177377462387085e-01 -8.435865491628646851e-02 -1.033697649836540222e-01 -1.341273039579391479e-01 5.600604787468910217e-02 3.270911797881126404e-02 -2.774523198604583740e-02 -1.037604883313179016e-01 -1.205605827271938324e-02 3.503301441669464111e-01 -2.722078561782836914e-01 -4.577016532421112061e-01 -3.569042682647705078e-02 -9.917295724153518677e-02 2.608832344412803650e-02 -4.813962429761886597e-02 3.703251853585243225e-02
1.622184924781322479e-02 3.255069553852081299e-01 1.929719150066375732e-01 -3.190155923366546631e-01 2.878949642181396484e-01 1.301272660493850708e-01 5.552824214100837708e-02 -2.352597862482070923e-01 1.887724921107292175e-02 -2.095214277505874634e-02 -3.018581271171569824e-01 2.208548039197921753e-01 -1.624887287616729736e-01 3.120459914207458496e-01 -2.251161634922027588e-01 4.433676227927207947e-02 -7.601887919008731842e-03 -8.937466889619827271e-02 -3.662974759936332703e-02 5.887774378061294556e-02 -1.001464128494262695e-01 -1.475421041250228882e-01 8.423374034464359283e-03 -5.022580921649932861e-02 1.174528002738952637e-01 -5.096616223454475403e-02 -3.924683928489685059e-01 7.456747442483901978e-02 1.179835498332977295e-01 -9.014108031988143921e-02 -1.318309903144836426e-01 1.294684857130050659e-01
1.770467609167098999e-01 1.015016138553619385e-01 -1.305445730686187744e-01 -1.134414151310920715e-01 1.704571694135665894e-01 3.260236978530883789e-01 3.320384398102760315e-02 -9.701735526323318481e-02 1.045943498611450195e-01 -6.693031638860702515e-02 -5.490943789482116699e-02 -2.138755023479461670e-01 -3.780379295349121094e-01 1.624354571104049683e-01 -2.455199807882308960e-01 3.172950446605682373e-01 2.221379578113555908e-01 -2.414809465408325195e-01 2.867363020777702332e-02 1.260609775781631470e-01 1.777051836252212524e-01 1.659502685070037842e-01 -2.391842007637023926e-01 -6.850316189229488373e-03 -2.349621988832950592e-02 -1.739937067031860352e-01 -9.753682464361190796e-02 -6.546617299318313599e-02 1.583976149559020996e-01 1.654863804578781128e-01 -1.954082995653152466e-01 1.100714281201362610e-01
2.494040876626968384e-01 1.411448121070861816e-01 6.961223669350147247e-03 4.286917299032211304e-02 -1.383416205644607544e-01 1.965401917695999146e-01 1.585746705532073975e-01 -1.297082453966140747e-01 2.872617244720458984e-01 -1.784083545207977295e-01 2.793999761343002319e-02 -1.335871964693069458e-01 -3.547583818435668945e-01 4.543222114443778992e-02 -1.688226908445358276e-01 2.548678517341613770e-01 -5.411059409379959106e-02 -1.015105098485946655e-02 1.003435463644564152e-03 -4.569321125745773315e-02 -1.515155285596847534e-01 -6.471237540245056152e-02 1.692277342081069946e-01 -3.390435874462127686e-01 3.290517628192901611e-01 -3.219170961529016495e-03 -2.881650924682617188e-01 3.769214451313018799e-02 6.623492389917373657e-02 2.042274326086044312e-01 -2.062181681394577026e-01 -6.842221319675445557e-02
4.690410196781158447e-02 1.041407138109207153e-01 1.819160729646682739e-01 -1.040123030543327332e-01 1.420967131853103638e-01 6.429734826087951660e-02 -1.310367584228515625e-01 5.897843465209007263e-02 2.845419198274612427e-02 5.502328649163246155e-02 3.480226993560791016e-01 -1.343623399734497070e-01 -4.991578459739685059e-01 4.528565108776092529e-01 -1.746030449867248535e-01 1.641120463609695435e-01 5.884351208806037903e-02 -2.362109869718551636e-01 6.259948015213012695e-02 -2.305066399276256561e-02 -4.279059544205665588e-02 1.720126718282699585e-02 -1.653802208602428436e-02 3.872771561145782471e-02 2.010278850793838501e-01 1.798738390207290649e-01 -1.623668074607849121e-01 1.073179617524147034e-01 3.544027358293533325e-02 1.492433100938796997e-01 -1.872535049915313721e-01 -8.094669133424758911e-02
-3.661771491169929504e-02 -2.054359912872314453e-01 2.311073094606399536e-01 -4.642084836959838867e-01 2.803595960140228271e-01 4.612839967012405396e-02 1.926135271787643433e-01 -6.184942647814750671e-02 -1.617933064699172974e-01 -1.369058191776275635e-01 -1.399305760860443115e-01 6.409493833780288696e-02 -3.856126368045806885e-01 -8.448827080428600311e-03 -1.389753967523574829e-01 2.565705180168151855e-01 1.543949991464614868e-01 -8.447149395942687988e-02 -7.284858822822570801e-02 1.557980775833129883e-01 -2.352250553667545319e-02 6.071304529905319214e-02 -1.168766021728515625e-01 1.960297673940658569e-02 9.282437711954116821e-02 4.064081609249114990e-02 -2.051583826541900635e-01 -1.707431823015213013e-01 1.286849677562713623e-01 -5.029448866844177246e-02 -1.997456699609756470e-01 -2.098680138587951660e-01
-2.547968551516532898e-02 3.560571074485778809e-01 -8.483314886689186096e-04 -7.218518108129501343e-02 3.523409366607666016e-02 2.101993933320045471e-02 5.389431491494178772e-02 7.016450166702270508e-02 -3.622513636946678162e-02 1.476204097270965576e-01 1.308850478380918503e-03 -9.001174569129943848e-02 9.398151189088821411e-02 3.005611002445220947e-01 -4.383820891380310059e-01 2.107021063566207886e-01 -2.195701003074645996e-01 -1.871568262577056885e-01 -1.207351610064506531e-01 1.597312837839126587e-02 -8.490637689828872681e-02 2.085925042629241943e-01 -3.701352700591087341e-02 2.388099581003189087e-02 -2.090817689895629883e-01 1.469192355871200562e-01 -3.287520706653594971e-01 -1.520815938711166382e-01 1.902372837066650391e-01 8.361145108938217163e-02 -2.775866687297821045e-01 1.530573666095733643e-01
-1.806409470736980438e-02 -5.601559579372406006e-02 3.201452493667602539e-01 -2.010600417852401733e-01 -4.906171467155218124e-03 2.457940578460693359e-01 1.677986085414886475e-01 9.496276825666427612e-02 -9.407587349414825439e-03 2.739942865446209908e-03 -2.343301326036453247e-01 2.473779581487178802e-02 -4.449126124382019043e-01 1.417272537946701050e-01 -1.375138312578201294e-01 7.985128089785575867e-03 -2.180900052189826965e-02 -8.674056828022003174e-02 1.795074343681335449e-01 1.197585985064506531e-01 -1.625736653804779053e-01 8.737742900848388672e-02 1.245794892311096191e-01 -1.972630620002746582e-01 5.832757335156202316e-03 1.076248958706855774e-01 -2.781482338905334473e-01 3.011134685948491096e-03 4.238263666629791260e-01 -1.048068180680274963e-01 -1.494666635990142822e-01 -1.355356425046920776e-01
1.124701462686061859e-02 -1.668324768543243408e-01 2.613047137856483459e-03 -2.566908299922943115e-01 -2.664097212255001068e-02 -2.068704664707183838e-01 -1.671124249696731567e-01 -2.003902345895767212e-01 -1.684072986245155334e-02 1.366072744131088257e-01 1.877126097679138184e-01 -2.179924696683883667e-01 -1.009531766176223755e-01 1.549175530672073364e-01 -8.455014973878860474e-02 7.883363217115402222e-02 -1.057369858026504517e-01 -3.001159131526947021e-01 -5.075203999876976013e-02 1.298298034816980362e-02 1.948498720594216138e-05 -3.970719128847122192e-02 -1.919900067150592804e-02 -2.749885320663452148e-01 -1.046885624527931213e-01 -3.570448756217956543e-01 -3.291924595832824707e-01 -1.332740485668182373e-01 1.361747384071350098e-01 3.468275666236877441e-01 -4.286557063460350037e-02 2.418684810400009155e-01
2.674895823001861572e-01 -6.430937349796295166e-02 3.125289976596832275e-01 -1.576956808567047119e-01 -8.411773294210433960e-02 -1.417533457279205322e-01 3.564918041229248047e-01 -8.489551395177841187e-02 -1.363278776407241821e-01 1.969675868749618530e-01 -9.406098723411560059e-02 -1.878229528665542603e-01 -2.219400852918624878e-01 3.145828247070312500e-01 -1.408931910991668701e-01 2.803007066249847412e-01 3.001276403665542603e-02 -2.589463889598846436e-01 1.826326549053192139e-01 -2.181370975449681282e-03 -6.539425998926162720e-02 -1.119808107614517212e-02 -1.072671171277761459e-02 -1.678314805030822754e-01 -1.237863004207611084e-01 2.094016224145889282e-01 2.369756624102592468e-02 -1.629209332168102264e-02 -1.519629061222076416e-01 1.698518544435501099e-01 -1.691863536834716797e-01 -1.326619088649749756e-01
1.541884094476699829e-01 -1.260402947664260864e-01 1.268602758646011353e-01 9.194891899824142456e-02 1.390353441238403320e-01 1.989347040653228760e-01 1.926431246101856232e-02 2.130729109048843384e-01 8.532523363828659058e-02 -3.833669051527976990e-02 1.910122781991958618e-01 4.994970560073852539e-02 -4.808871150016784668e-01 1.872026622295379639e-01 -3.028770387172698975e-01 5.468085780739784241e-02 2.045188099145889282e-02 -2.227664440870285034e-01 1.676414906978607178e-01 9.775918722152709961e-02 2.095940709114074707e-02 7.000833749771118164e-02 -1.224482245743274689e-02 -5.285043641924858093e-02 -1.712892353534698486e-01 -2.226952463388442993e-01 -2.248061597347259521e-01 -2.148597985506057739e-01 2.129178792238235474e-01 2.299453914165496826e-01 -1.910097599029541016e-01 -1.266703754663467407e-01
-1.133183911442756653e-01 -1.254859417676925659e-01 5.893506482243537903e-02 -2.831356227397918701e-01 -6.924955546855926514e-02 -4.834800586104393005e-02 -3.209244012832641602e-01 -1.259719729423522949e-01 3.870876505970954895e-02 3.971451520919799805e-01 1.379439979791641235e-01 -4.442403838038444519e-02 -2.788535356521606445e-01 6.273176521062850952e-02 -5.938470363616943359e-02 -2.730260603129863739e-02 2.576696313917636871e-02 -7.376646995544433594e-02 1.319700628519058228e-01 1.025671213865280151e-01 -3.121500276029109955e-02 4.145961627364158630e-02 -2.806735597550868988e-02 -2.632240355014801025e-01 -4.753584414720535278e-02 -2.444577068090438843e-01 -3.246182799339294434e-01 -2.902096509933471680e-01 1.002113800495862961e-02 3.457462191581726074e-01 -8.435126394033432007e-02 1.020002588629722595e-01
2.168732881546020508e-01 -7.390547543764114380e-02 1.449190974235534668e-01 -2.669486403465270996e-01 -2.556390762329101562e-01 3.541653975844383240e-02 1.872581094503402710e-01 -3.348387479782104492e-01 5.194516852498054504e-02 1.806089282035827637e-01 -1.253066658973693848e-01 4.950422048568725586e-02 -3.122396767139434814e-01 -3.140524774789810181e-02 3.805890306830406189e-02 3.428884744644165039e-01 -1.890868321061134338e-02 2.475005388259887695e-02 -1.121706739068031311e-01 -1.311910450458526611e-01 -2.633256912231445312e-01 6.534133851528167725e-02 7.389706373214721680e-02 -1.600128412246704102e-01 6.962282583117485046e-03 2.124166339635848999e-01 -2.500009536743164062e-01 -8.639796078205108643e-02 3.239160180091857910e-01 5.860437080264091492e-02 -9.128510951995849609e-02 5.674276873469352722e-02
4.159981906414031982e-01 -6.680013239383697510e-02 -1.283167004585266113e-01 -9.500544518232345581e-02 1.691677421331405640e-01 -1.648599095642566681e-02 -1.804518401622772217e-01 -2.144811153411865234e-01 7.453599479049444199e-03 -1.047946289181709290e-01 -6.153682246804237366e-02 -3.817193582653999329e-02 -1.193188354372978210e-01 2.886406183242797852e-01 -2.508546710014343262e-01 2.125655859708786011e-02 -1.720214635133743286e-02 -6.728141754865646362e-02 3.122637793421745300e-02 -1.686224639415740967e-01 1.778035312891006470e-01 3.653115034103393555e-01 5.027947574853897095e-02 5.677504092454910278e-02 -4.563549906015396118e-02 1.716927289962768555e-01 -2.065674811601638794e-01 4.430036246776580811e-02 3.217899203300476074e-01 1.948188096284866333e-01 -2.951337397098541260e-01 -4.975732415914535522e-02
-2.247295826673507690e-01 -1.725777685642242432e-01 -5.401087552309036255e-02 -4.007886648178100586e-01 1.458344161510467529e-01 1.994640678167343140e-01 3.843983411788940430e-01 -1.091724038124084473e-01 6.778689473867416382e-02 1.483071595430374146e-01 -4.648799449205398560e-02 -3.976410999894142151e-02 -3.587921857833862305e-01 8.274383097887039185e-02 -8.384595811367034912e-02 5.200598016381263733e-02 -2.879327861592173576e-03 1.302027255296707153e-01 1.215633228421211243e-01 1.025532558560371399e-01 1.837726384401321411e-01 1.370535343885421753e-01 4.297219589352607727e-02 -4.559524655342102051e-01 -4.831456393003463745e-02 7.811524439603090286e-03 -8.315313607454299927e-02 2.528041973710060120e-02 1.898914575576782227e-01 -5.645511299371719360e-02 1.902820356190204620e-02 -7.534535229206085205e-02
1.118084415793418884e-01 2.546231150627136230e-01 3.837862983345985413e-02 -4.731727764010429382e-02 -1.030069217085838318e-01 1.217763945460319519e-01 2.327766716480255127e-01 -2.103814389556646347e-03 3.234390402212738991e-03 2.366085052490234375e-01 -2.500678226351737976e-02 -6.071167066693305969e-02 -6.263486295938491821e-02 1.450831592082977295e-01 -2.671719789505004883e-01 -1.376386880874633789e-01 -1.656491607427597046e-01 -1.572286635637283325e-01 -1.623067259788513184e-01 -2.314983867108821869e-02 -5.117133259773254395e-02 3.034281134605407715e-01 2.571889944374561310e-02 -1.289460361003875732e-01 -3.277038633823394775e-01 -1.504174321889877319e-01 -5.463984608650207520e-01 -1.718769967555999756e-01 -3.557538148015737534e-03 2.548918500542640686e-02 -1.075148880481719971e-01 -4.875043779611587524e-02
3.512911498546600342e-02 -3.134928271174430847e-02 -1.921138912439346313e-01 -4.028615728020668030e-02 9.563274681568145752e-02 -1.094410791993141174e-01 2.309389114379882812e-01 -3.018154799938201904e-01 2.231019586324691772e-01 -5.630753934383392334e-02 -8.156967163085937500e-02 -2.318512089550495148e-02 -2.917655408382415771e-01 2.286968082189559937e-01 -3.089802563190460205e-01 1.804647445678710938e-01 -1.929756999015808105e-01 1.276737004518508911e-01 1.895773690193891525e-03 -1.263382583856582642e-01 -1.469428371638059616e-02 2.825614213943481445e-01 2.804900407791137695e-01 -3.543502986431121826e-01 7.902300357818603516e-02 -1.472161114215850830e-01 -9.760091453790664673e-02 7.332079857587814331e-02 -9.188465029001235962e-02 2.017852962017059326e-01 1.152329668402671814e-01 9.509721398353576660e-02
-1.896961592137813568e-02 -8.503943681716918945e-02 -1.167380809783935547e-01 -4.285541474819183350e-01 1.664950400590896606e-01 1.024401187896728516e-01 -1.333465706557035446e-02 -4.234970211982727051e-01 6.704472750425338745e-02 8.912480622529983521e-02 -5.253331363201141357e-02 1.413393020629882812e-01 -3.131069839000701904e-01 1.583351343870162964e-01 -3.418520689010620117e-01 1.938831508159637451e-01 1.089003458619117737e-01 1.496522873640060425e-01 8.013141900300979614e-02 -1.368797421455383301e-01 -5.152292549610137939e-02 5.529586970806121826e-02 1.042699366807937622e-01 2.129798084497451782e-01 -8.301275223493576050e-02 1.235798820853233337e-01 -1.145695298910140991e-01 1.803430914878845215e-01 2.307733148336410522e-01 1.397184580564498901e-01 -8.010999299585819244e-03 -5.132069811224937439e-02
-8.659058809280395508e-02 -1.312378048896789551e-02 -8.148498088121414185e-02 1.745769977569580078e-01 4.283293485641479492e-01 -1.219052523374557495e-01 6.116307154297828674e-02 -8.263973891735076904e-02 1.517084240913391113e-01 1.827987097203731537e-02 1.397532373666763306e-01 -8.375236392021179199e-02 -3.520469963550567627e-01 2.166500985622406006e-01 -9.242504090070724487e-02 1.286288201808929443e-01 1.277524530887603760e-01 8.164056390523910522e-02 1.874272152781486511e-02 -2.798540890216827393e-01 -2.025540322065353394e-01 -5.002833157777786255e-02 -8.297031372785568237e-02 -4.464517831802368164e-01 7.188966032117605209e-03 7.577960938215255737e-02 -2.417247146368026733e-01 -1.408849507570266724e-01 1.088419109582901001e-01 1.758847385644912720e-01 -1.106945425271987915e-01 -9.980101138353347778e-02
1.490509659051895142e-01 -1.341401934623718262e-01 -7.729511708021163940e-02 3.190072253346443176e-02 -2.867764830589294434e-01 -1.385646760463714600e-01 1.448525339365005493e-01 -8.088286221027374268e-02 -1.534589529037475586e-01 -1.931488066911697388e-01 3.105635046958923340e-01 -5.642092227935791016e-02 -4.048250019550323486e-01 3.330252170562744141e-01 -1.379692256450653076e-01 1.163371726870536804e-01 4.536909516900777817e-03 -6.247049570083618164e-02 5.434105917811393738e-02 2.238668128848075867e-02 1.536049693822860718e-01 -2.678604982793331146e-02 -7.040172815322875977e-02 -1.473341435194015503e-01 -9.775465726852416992e-02 -8.231531828641891479e-02 -4.868361055850982666e-01 -1.854733377695083618e-01 2.609942294657230377e-02 3.429013863205909729e-02 -6.913182139396667480e-02 -5.704431608319282532e-02
-5.441345646977424622e-02 -3.023656643927097321e-02 9.730785340070724487e-02 -2.982817590236663818e-01 -5.517533421516418457e-02 1.770444796420633793e-03 -9.059157222509384155e-02 -2.316945642232894897e-01 -1.540232747793197632e-01 -3.994322940707206726e-02 8.837047964334487915e-02 3.336425423622131348e-01 -2.490820176899433136e-02 2.309153527021408081e-01 -4.794559776782989502e-01 1.195618063211441040e-01 -2.767138779163360596e-01 -6.524604558944702148e-02 -6.156434305012226105e-03 -1.886592805385589600e-01 -1.504892706871032715e-01 -9.660468250513076782e-02 -3.032536804676055908e-01 -2.462531812489032745e-02 9.103813767433166504e-02 -8.730342239141464233e-02 -2.286297380924224854e-01 -2.287196367979049683e-02 3.990758955478668213e-02 8.195443451404571533e-02 -2.600007653236389160e-01 -6.757313758134841919e-02
-3.581004217267036438e-02 3.906399905681610107e-01 -2.369005605578422546e-02 7.461099326610565186e-02 8.465687930583953857e-02 1.257805973291397095e-01 1.171152815222740173e-01 -1.670203804969787598e-01 -3.131802007555961609e-02 2.387042939662933350e-01 -1.344139575958251953e-01 -1.703931689262390137e-01 -7.114532589912414551e-02 3.855353593826293945e-02 -1.316266208887100220e-01 -3.646842017769813538e-02 -1.537405792623758316e-02 -2.950703203678131104e-01 -2.965388894081115723e-01 9.143743664026260376e-02 -8.787765353918075562e-02 2.982179820537567139e-01 1.061389222741127014e-02 -8.901306986808776855e-02 -7.353713735938072205e-03 1.040177978575229645e-02 -4.492844045162200928e-01 -1.562622934579849243e-01 1.107029467821121216e-01 2.052617967128753662e-01 -2.617108225822448730e-01 8.670447021722793579e-02
3.241243064403533936e-01 -1.090638265013694763e-01 -1.491043567657470703e-01 -1.814378648996353149e-01 1.094403415918350220e-01 -2.504029572010040283e-01 4.194700717926025391e-02 -1.410185098648071289e-01 -9.240679442882537842e-02 1.008004695177078247e-01 2.273477464914321899e-01 7.759200781583786011e-02 -1.644748300313949585e-01 3.569318354129791260e-01 -1.926103234291076660e-02 1.881030499935150146e-01 1.029936596751213074e-01 -1.140193082392215729e-02 9.303725510835647583e-02 5.275183916091918945e-02 1.340496689081192017e-01 3.654914200305938721e-01 1.542240232229232788e-01 -1.988671272993087769e-01 5.743558332324028015e-02 2.190880291163921356e-02 -2.325794547796249390e-01 -1.032141000032424927e-01 -1.772235184907913208e-01 3.424824774265289307e-01 -9.854511916637420654e-02 -3.093699924647808075e-02
1.654065251350402832e-01 -5.226530134677886963e-02 2.189394235610961914e-01 1.035425662994384766e-01 2.091809511184692383e-01 -2.654401957988739014e-01 2.141525447368621826e-01 -2.163679152727127075e-01 2.594175636768341064e-01 1.323657035827636719e-01 -4.419241473078727722e-02 -1.948177367448806763e-01 7.405219972133636475e-02 -2.094291895627975464e-01 -6.523883435875177383e-03 2.268046885728836060e-01 -9.216639213263988495e-03 -2.909020707011222839e-02 1.502308696508407593e-01 -8.536289632320404053e-02 6.479828804731369019e-02 -1.035672128200531006e-01 8.894499391317367554e-02 -3.038790225982666016e-01 6.533812731504440308e-02 4.096859775017946959e-04 -4.402661621570587158e-01 2.266292870044708252e-01 1.818272769451141357e-01 1.446091085672378540e-01 -1.384820044040679932e-01 -1.011385172605514526e-01
3.020844161510467529e-01 -4.570673406124114990e-02 -1.562852114439010620e-01 -4.213260486721992493e-02 8.924208814278244972e-04 1.734532713890075684e-01 -6.561136245727539062e-02 -7.086294703185558319e-03 6.908193975687026978e-02 9.450796246528625488e-02 -1.458814293146133423e-01 -2.377179563045501709e-01 -3.956545889377593994e-01 8.160190284252166748e-02 -4.677467346191406250e-01 1.469442397356033325e-01 -2.426660992205142975e-02 -2.091155499219894409e-01 6.268420070409774780e-02 1.876683533191680908e-01 1.736578196287155151e-01 1.236539781093597412e-01 -1.328777670860290527e-01 -3.390266299247741699e-01 -5.658106505870819092e-02 2.684211917221546173e-02 -1.694244891405105591e-01 -5.239835474640130997e-03 2.184028476476669312e-01 -6.134160235524177551e-02 -6.304641813039779663e-02 -3.655377775430679321e-02
3.340175449848175049e-01 5.364998430013656616e-02 1.813085377216339111e-01 6.055961921811103821e-02 2.629688084125518799e-01 -1.391418129205703735e-01 -1.651855111122131348e-01 -1.610344797372817993e-01 -9.091014973819255829e-03 3.648026287555694580e-01 -7.163552194833755493e-02 -2.588778436183929443e-01 -2.551014423370361328e-01 3.022980391979217529e-01 -1.060738861560821533e-01 1.588403433561325073e-01 1.295242458581924438e-01 -2.126634120941162109e-01 3.344165161252021790e-02 -1.437278464436531067e-02 1.351944506168365479e-01 -1.036078184843063354e-01 9.175182878971099854e-02 1.115704923868179321e-01 -1.233226209878921509e-01 -8.567288517951965332e-03 -2.493852227926254272e-01 -5.242779385298490524e-03 1.303978729993104935e-02 2.569377422332763672e-01 -2.248124033212661743e-01 3.988454118371009827e-02
9.373637288808822632e-02 -2.223953753709793091e-01 2.310606688261032104e-01 7.857906073331832886e-02 1.279486715793609619e-01 1.497457176446914673e-01 1.121451854705810547e-01 -3.852917253971099854e-01 6.262914836406707764e-02 9.893523901700973511e-02 8.794411271810531616e-02 1.475783288478851318e-01 -1.292710900306701660e-01 -4.354999109636992216e-04 -2.720728218555450439e-01 -6.099500879645347595e-02 -1.021136716008186340e-01 -1.821366548538208008e-01 -1.820380054414272308e-02 1.949160248041152954e-01 8.937814086675643921e-02 -2.074718475341796875e-02 1.126187667250633240e-01 1.349118649959564209e-01 1.709653437137603760e-01 7.843310385942459106e-02 -5.729130506515502930e-01 -1.392019689083099365e-01 -8.054574951529502869e-03 1.681503504514694214e-01 -7.595648616552352905e-02 7.978742569684982300e-02
-1.744979433715343475e-02 3.664400875568389893e-01 7.702673226594924927e-02 -1.315803378820419312e-01 5.390832945704460144e-02 -1.668487489223480225e-02 2.093046009540557861e-01 -5.832173302769660950e-02 -1.317814141511917114e-01 6.573960185050964355e-02 -7.826566696166992188e-02 -2.738069891929626465e-01 -1.884378939867019653e-01 3.094856739044189453e-01 -1.606898307800292969e-01 5.784583091735839844e-02 -1.168246790766716003e-01 -9.411714226007461548e-02 3.859462216496467590e-02 -8.981851860880851746e-03 -1.674777418375015259e-01 7.048587501049041748e-02 -1.847770661115646362e-01 -8.518253266811370850e-02 3.063076436519622803e-01 8.556274324655532837e-02 -4.915002584457397461e-01 4.069086164236068726e-03 1.788679808378219604e-01 -2.323105335235595703e-01 5.172408651560544968e-03 3.632833063602447510e-02
-2.463886588811874390e-01 2.044686675071716309e-02 -2.139628827571868896e-01 8.213071525096893311e-02 3.753094375133514404e-01 -5.052359774708747864e-02 -3.741267370060086250e-03 -2.066690325736999512e-01 9.274788945913314819e-02 7.834643870592117310e-02 3.051901981234550476e-02 -1.074502095580101013e-01 -1.038790568709373474e-01 -1.178299356251955032e-02 -1.449036151170730591e-01 2.769245803356170654e-01 1.631155908107757568e-01 1.500569730997085571e-01 1.984358429908752441e-01 6.212317571043968201e-02 -2.003095895051956177e-01 1.752672493457794189e-01 4.517376050353050232e-02 -2.486210167407989502e-01 2.583277225494384766e-01 1.166180428117513657e-02 -3.576738536357879639e-01 -1.232733875513076782e-01 1.559753119945526123e-01 1.842208653688430786e-01 -2.494215071201324463e-01 -8.278530091047286987e-02
-1.030244082212448120e-01 -1.359065063297748566e-02 4.507190361618995667e-02 -1.617788225412368774e-01 -1.029308140277862549e-01 1.400149017572402954e-01 5.430897325277328491e-02 -2.252834886312484741e-01 -1.164587810635566711e-01 1.916727721691131592e-01 -1.363155245780944824e-01 2.799649909138679504e-02 -1.775196045637130737e-01 -1.984763517975807190e-02 -5.020326375961303711e-01 4.977358877658843994e-02 -9.875510632991790771e-02 5.845792964100837708e-02 -7.262149453163146973e-02 -1.652818173170089722e-01 -1.353204846382141113e-01 2.424214333295822144e-01 -1.266230195760726929e-01 -1.028426066040992737e-01 1.349207609891891479e-01 4.883041605353355408e-02 -3.073838055133819580e-01 -2.810422144830226898e-02 -3.094408810138702393e-01 2.696869969367980957e-01 -2.944644391536712646e-01 -2.235542796552181244e-02
2.380207739770412445e-02 1.068137660622596741e-01 -1.713076084852218628e-01 9.969137609004974365e-02 -1.453095525503158569e-01 8.159754797816276550e-03 4.225654900074005127e-01 4.100215062499046326e-02 1.190583258867263794e-01 2.196047008037567139e-01 -2.197836041450500488e-01 6.858573853969573975e-02 -2.303979843854904175e-01 2.186758667230606079e-01 -2.733372747898101807e-01 9.165967814624309540e-03 1.561417430639266968e-01 -2.179320156574249268e-01 3.020617365837097168e-02 -5.968252941966056824e-02 -2.193190157413482666e-02 2.119352370500564575e-01 -2.334443666040897369e-02 -7.092593610286712646e-02 -5.673217773437500000e-02 -8.482543379068374634e-02 -4.704988300800323486e-01 -1.269106119871139526e-01 1.738452017307281494e-01 1.969425827264785767e-01 3.717658668756484985e-02 -1.029749512672424316e-01
6.431974470615386963e-02 -2.482744492590427399e-02 1.688517928123474121e-01 1.439827587455511093e-02 1.013604328036308289e-01 -2.157932370901107788e-01 -2.464346736669540405e-01 -1.928972452878952026e-01 -3.395171463489532471e-01 8.858869224786758423e-02 -6.512160599231719971e-02 -6.215102970600128174e-02 1.210861490108072758e-03 1.698683649301528931e-01 -1.718191951513290405e-01 1.665728390216827393e-01 5.644879490137100220e-02 -2.052924931049346924e-01 -2.557940036058425903e-02 1.439699232578277588e-01 2.363567240536212921e-02 -1.077534351497888565e-02 -5.404213070869445801e-02 -2.192923575639724731e-01 -2.145109772682189941e-01 -7.470425963401794434e-02 -4.934670627117156982e-01 1.209716275334358215e-01 8.368644118309020996e-02 3.912351727485656738e-01 -6.820704042911529541e-02 3.926901519298553467e-02
1.885339468717575073e-01 -8.039479702711105347e-02 6.396564096212387085e-02 -2.157203555107116699e-01 2.100435346364974976e-01 1.300807893276214600e-01 2.301606535911560059e-01 4.334157705307006836e-02 7.267905026674270630e-02 4.093091189861297607e-02 -7.885960489511489868e-02 -1.897262781858444214e-01 -1.972572058439254761e-01 1.758697777986526489e-01 -2.596601545810699463e-01 1.902587562799453735e-01 3.514660149812698364e-02 -3.794804215431213379e-02 5.636347830295562744e-02 -8.359018713235855103e-02 2.587336301803588867e-01 3.008187049999833107e-03 -3.386441469192504883e-01 -2.118194550275802612e-01 2.711791396141052246e-01 -3.102767765522003174e-01 -1.793393492698669434e-01 1.059843003749847412e-01 -1.551925837993621826e-01 2.955083250999450684e-01 2.004182524979114532e-02 -6.695264577865600586e-02
7.395415753126144409e-02 -3.394198790192604065e-02 3.021011129021644592e-02 -8.998980373144149780e-02 1.412496715784072876e-01 -1.466265171766281128e-01 -3.641341924667358398e-01 -2.020246237516403198e-01 -2.482650429010391235e-01 2.400359511375427246e-01 -3.068767022341489792e-03 -9.230964630842208862e-02 -5.996824800968170166e-02 2.206999510526657104e-01 -1.977303028106689453e-01 1.503580659627914429e-01 1.145245879888534546e-01 -2.016285955905914307e-01 -3.060008957982063293e-02 -4.248933866620063782e-03 1.172564625740051270e-01 -9.351468831300735474e-02 -1.757257618010044098e-02 -2.338802367448806763e-01 -1.072802171111106873e-01 -2.487429529428482056e-01 -3.710893094539642334e-01 2.066498249769210815e-02 2.060958743095397949e-01 3.015350699424743652e-01 -1.576075702905654907e-01 1.604174673557281494e-01
2.565337717533111572e-01 -1.010472979396581650e-02 1.444910019636154175e-01 -2.599265277385711670e-01 3.209925889968872070e-01 -6.458695232868194580e-02 -4.519516602158546448e-02 -7.865530252456665039e-02 -1.312382072210311890e-01 1.251979619264602661e-01 -1.472517997026443481e-01 -1.938696950674057007e-01 -3.661545217037200928e-01 -2.196992747485637665e-02 -1.187092289328575134e-01 1.208766326308250427e-01 4.193142801523208618e-02 -2.076524496078491211e-01 -9.935610741376876831e-02 -1.346055716276168823e-01 7.384379208087921143e-02 3.422553837299346924e-01 -2.597495317459106445e-01 -2.168132662773132324e-01 -1.934356838464736938e-01 9.312535822391510010e-02 -6.183033436536788940e-02 -7.671527564525604248e-02 1.106002032756805420e-01 1.707149483263492584e-02 -1.513732075691223145e-01 -2.713251709938049316e-01
-2.571406662464141846e-01 3.622491955757141113e-01 1.304833441972732544e-01 -4.062046706676483154e-01 1.796075552701950073e-01 7.173835299909114838e-03 1.870801001787185669e-01 -5.039243772625923157e-02 -2.678378485143184662e-03 1.375035196542739868e-01 -7.232498843222856522e-03 1.415374279022216797e-01 -1.742868274450302124e-01 2.019772306084632874e-02 -3.024518489837646484e-01 1.742645651102066040e-01 5.734495446085929871e-02 -2.130357325077056885e-01 9.919191896915435791e-02 1.676792353391647339e-01 -1.001752242445945740e-01 -7.846551388502120972e-02 -1.704965084791183472e-01 -2.346679270267486572e-01 4.182229563593864441e-02 -1.883490532636642456e-01 -2.365427613258361816e-01 2.425308376550674438e-01 8.696765452623367310e-02 1.877745613455772400e-02 -2.012705802917480469e-02 1.089561730623245239e-01
1.822827607393264771e-01 -5.169660225510597229e-02 -3.923826385289430618e-03 -1.490984857082366943e-01 1.062664613127708435e-01 -1.700015664100646973e-01 -2.363705933094024658e-01 -1.854016035795211792e-01 2.107094526290893555e-01 -1.425489783287048340e-01 2.209166586399078369e-01 1.238648872822523117e-02 -3.880164325237274170e-01 2.041169404983520508e-01 -1.315863877534866333e-01 4.636022821068763733e-02 2.199736237525939941e-01 -5.746494233608245850e-02 2.543810904026031494e-01 -1.592220962047576904e-01 2.549246251583099365e-01 4.000479355454444885e-03 5.786168947815895081e-02 -3.995480760931968689e-02 -2.056477963924407959e-02 -1.983740739524364471e-02 -3.967975080013275146e-01 -2.134044468402862549e-01 1.897615343332290649e-01 1.814782619476318359e-01 -2.070341818034648895e-02 -3.432788327336311340e-02
-2.762496098875999451e-02 1.394780427217483521e-01 -1.381860207766294479e-02 -1.780373454093933105e-01 -2.466641962528228760e-01 1.129153221845626831e-01 1.069225370883941650e-01 -3.852337002754211426e-01 4.481821134686470032e-02 2.470805346965789795e-01 -1.859581023454666138e-01 -9.170170128345489502e-02 -3.854864537715911865e-01 3.341138735413551331e-02 -7.027962058782577515e-02 2.206921279430389404e-01 -1.337160468101501465e-01 1.116996183991432190e-01 1.411468237638473511e-01 -4.233995378017425537e-01 -1.582546681165695190e-01 1.073049083352088928e-01 -7.024218793958425522e-03 -1.822824627161026001e-01 9.780017286539077759e-02 1.041616201400756836e-01 -1.575754135847091675e-01 -1.300634443759918213e-01 1.087984144687652588e-01 1.429646015167236328e-01 -3.625118359923362732e-02 9.961886703968048096e-02
1.741854399442672729e-01 -6.558871269226074219e-02 -8.444213867187500000e-02 -1.755111366510391235e-01 9.858065284788608551e-03 8.768297731876373291e-02 3.647083342075347900e-01 -9.438853710889816284e-02 1.151924282312393188e-01 5.681737884879112244e-02 -3.093724697828292847e-02 -8.479365706443786621e-02 -1.198630332946777344e-01 2.598502635955810547e-01 -1.990491449832916260e-01 2.895143628120422363e-01 3.100477531552314758e-02 1.062054410576820374e-01 2.614244520664215088e-01 -2.439675778150558472e-01 1.178312581032514572e-03 2.223057895898818970e-01 2.311338782310485840e-01 -4.167521595954895020e-01 -1.220183366967830807e-05 1.328651607036590576e-02 -2.583260238170623779e-01 3.844769299030303955e-02 -1.997412592172622681e-01 -1.293548494577407837e-01 2.746695652604103088e-02 -7.308846712112426758e-02
2.122547626495361328e-01 -1.859598159790039062e-01 -2.323511522263288498e-03 -2.531722784042358398e-01 8.956599235534667969e-02 -1.092094779014587402e-01 -1.085469126701354980e-01 -5.589604377746582031e-02 2.248304486274719238e-01 1.612062752246856689e-01 7.072510570287704468e-02 1.955513209104537964e-01 -1.991990357637405396e-01 2.854260243475437164e-02 -1.358852833509445190e-01 4.659570008516311646e-02 2.967572771012783051e-02 -1.403711140155792236e-01 1.611720174551010132e-01 -2.396834082901477814e-02 1.485363543033599854e-01 1.638493537902832031e-01 4.308184087276458740e-01 -1.488928496837615967e-01 -6.269985809922218323e-03 -1.008088514208793640e-01 -3.793796598911285400e-01 1.706612110137939453e-01 1.041584536433219910e-01 1.068656053394079208e-02 -3.524875938892364502e-01 1.349621117115020752e-01
1.683030426502227783e-01 -7.889345288276672363e-02 -1.725721210241317749e-01 -1.284518837928771973e-01 1.444468945264816284e-01 1.307178437709808350e-01 1.255447268486022949e-01 -1.564990431070327759e-01 6.743851304054260254e-02 3.638280183076858521e-02 -2.806795574724674225e-02 -6.981489807367324829e-02 -1.349462866783142090e-01 1.191636547446250916e-01 -2.637675106525421143e-01 -2.739915810525417328e-02 -1.890499144792556763e-01 -1.746048778295516968e-01 5.397011712193489075e-02 -1.585823893547058105e-01 7.367743551731109619e-02 -3.017471432685852051e-01 1.407721042633056641e-01 1.072172224521636963e-01 -1.005573291331529617e-02 -3.203308209776878357e-02 -4.636444449424743652e-01 -9.767255932092666626e-02 3.682673871517181396e-01 1.628739833831787109e-01 2.376384884119033813e-01 -2.456857413053512573e-01
2.629468739032745361e-01 1.842523962259292603e-01 3.214907646179199219e-01 4.211546853184700012e-02 3.973690271377563477e-01 -1.232068836688995361e-01 -5.139680579304695129e-02 -1.608790270984172821e-02 6.972328573465347290e-02 2.639684826135635376e-02 1.380271166563034058e-01 1.652104258537292480e-01 5.133923143148422241e-02 2.242840081453323364e-01 -3.288938999176025391e-01 2.330406941473484039e-02 1.880562305450439453e-01 1.296542882919311523e-01 -6.661571562290191650e-02 -2.882599271833896637e-02 1.214672699570655823e-01 3.932685405015945435e-02 -2.656336426734924316e-01 -5.721748992800712585e-02 -1.777609586715698242e-01 -4.908049851655960083e-02 -3.830136656761169434e-01 -2.229723520576953888e-02 9.686258435249328613e-02 9.984949976205825806e-02 -1.157251223921775818e-01 2.017699480056762695e-01
-8.610195666551589966e-02 -7.274719327688217163e-02 5.989246070384979248e-02 -2.568660378456115723e-01 4.212673604488372803e-01 -7.760225236415863037e-02 -1.052930504083633423e-01 8.962297812104225159e-03 1.387008726596832275e-01 -2.071776688098907471e-01 1.264853626489639282e-01 -3.659036755561828613e-02 -1.559636890888214111e-01 2.817277312278747559e-01 1.841368339955806732e-02 2.164197862148284912e-01 -2.057045251131057739e-01 6.480128318071365356e-02 -4.461904987692832947e-02 -7.701036334037780762e-02 1.345856785774230957e-01 -7.258874177932739258e-02 -1.274921447038650513e-01 -2.660844624042510986e-01 1.031078398227691650e-01 -1.324346959590911865e-01 -3.198047876358032227e-01 -1.880457550287246704e-01 -1.049136593937873840e-01 -3.572496771812438965e-02 -3.869218528270721436e-01 5.595282651484012604e-03
-9.037654101848602295e-02 2.101856917142868042e-01 -9.031181782484054565e-02 -2.304879128932952881e-01 1.046782657504081726e-01 9.596282243728637695e-02 3.047744743525981903e-02 -2.160006910562515259e-01 -5.538529530167579651e-02 1.959030777215957642e-01 -3.018876314163208008e-01 1.254979223012924194e-01 -6.254289299249649048e-02 4.232795536518096924e-01 -2.866824865341186523e-01 9.583874791860580444e-02 -1.158990412950515747e-01 -1.135431155562400818e-01 -1.646870225667953491e-01 2.540530562400817871e-01 1.076560840010643005e-01 -7.140676677227020264e-02 1.202764809131622314e-01 -2.031089067459106445e-01 -6.169323250651359558e-02 1.653950512409210205e-01 -3.460459411144256592e-01 -4.285981133580207825e-02 7.119527459144592285e-02 -5.413534492254257202e-02 -7.479895651340484619e-02 1.977441757917404175e-01
-1.666079089045524597e-02 -5.302168428897857666e-02 8.790358901023864746e-02 -1.911738067865371704e-01 -3.614464402198791504e-01 -9.363242238759994507e-02 2.434029281139373779e-01 -5.612111836671829224e-02 1.250827591866254807e-02 1.619336903095245361e-01 -1.692707091569900513e-01 -8.105114847421646118e-02 -1.593587696552276611e-01 2.079289853572845459e-01 -1.904050856828689575e-01 2.649901509284973145e-01 -1.829841583967208862e-01 -3.182215243577957153e-02 1.187290772795677185e-01 -1.388735175132751465e-01 2.478347532451152802e-02 -1.307370960712432861e-01 -1.087488792836666107e-02 -2.640381753444671631e-01 -1.485044211149215698e-01 3.139657378196716309e-01 -1.729589551687240601e-01 -1.371205598115921021e-01 1.517863720655441284e-01 2.056545019149780273e-01 -3.304919600486755371e-01 1.216770634055137634e-01
2.236251682043075562e-01 1.597657948732376099e-01 -9.293626993894577026e-02 -1.888451278209686279e-01 4.232409596443176270e-02 1.021458879113197327e-01 1.098707243800163269e-01 -3.061161935329437256e-01 3.236370533704757690e-02 -8.020667731761932373e-02 -1.882359981536865234e-01 -2.219896763563156128e-01 -1.207738518714904785e-01 1.728821694850921631e-01 -3.502120971679687500e-01 2.201024740934371948e-01 -2.555105686187744141e-01 -7.007278501987457275e-02 6.104998290538787842e-02 2.213772833347320557e-01 -2.277719676494598389e-01 1.282288283109664917e-01 -2.738610468804836273e-02 -2.416161149740219116e-01 -8.627764135599136353e-02 8.232552558183670044e-02 -1.053993478417396545e-01 -1.349453330039978027e-01 2.093186825513839722e-01 5.347685888409614563e-02 -3.033603727817535400e-01 1.475746631622314453e-01
3.419981598854064941e-01 9.442678093910217285e-02 5.580382049083709717e-02 -1.021503657102584839e-01 2.383940219879150391e-01 1.524189561605453491e-01 -1.324512660503387451e-01 7.250465452671051025e-02 2.939704991877079010e-02 -1.536567360162734985e-01 1.716153770685195923e-01 1.134206913411617279e-02 -3.972923755645751953e-01 3.075251877307891846e-01 -1.884765923023223877e-01 5.776777118444442749e-02 -1.805811077356338501e-01 -9.525722265243530273e-02 3.631576150655746460e-02 1.098969392478466034e-02 1.154805570840835571e-01 2.315921336412429810e-01 -2.522240579128265381e-02 -2.806568890810012817e-02 2.575921826064586639e-03 7.028133608400821686e-03 -1.993170231580734253e-01 -1.360939741134643555e-01 3.326461315155029297e-01 3.286745548248291016e-01 -1.034430339932441711e-01 -1.147886961698532104e-01
-6.118152756243944168e-03 2.869830727577209473e-01 -2.098471112549304962e-02 -6.906560808420181274e-02 1.707349531352519989e-02 8.285679668188095093e-02 -3.861497389152646065e-03 4.912800621241331100e-03 4.938021302223205566e-02 -1.225559636950492859e-01 -3.008903563022613525e-02 -7.011979073286056519e-02 -2.740447819232940674e-01 -1.080574616789817810e-01 -3.200090825557708740e-01 3.551275134086608887e-01 -4.615073800086975098e-01 -8.088103681802749634e-02 -9.199352562427520752e-02 1.487275660037994385e-01 -4.963295534253120422e-02 2.159136720001697540e-02 1.094129607081413269e-01 -3.002414405345916748e-01 2.978838421404361725e-02 2.302242815494537354e-02 -3.086900413036346436e-01 -9.871395677328109741e-02 2.157468795776367188e-01 1.341206878423690796e-01 -1.872979104518890381e-01 -7.343032956123352051e-02
-9.668179787695407867e-03 2.357333451509475708e-01 -3.844194579869508743e-03 -1.995814442634582520e-01 3.600756078958511353e-02 2.984142005443572998e-01 -5.812041461467742920e-03 -4.013130366802215576e-01 -1.249716058373451233e-01 3.892637044191360474e-02 -1.276624947786331177e-01 -5.482628941535949707e-02 2.845172770321369171e-02 1.810951381921768188e-01 -3.025680482387542725e-01 -9.858434088528156281e-03 -6.939702667295932770e-03 -2.165878117084503174e-01 6.641723215579986572e-02 6.171248480677604675e-02 6.353201717138290405e-02 5.400674045085906982e-02 2.485006451606750488e-01 -1.132561862468719482e-01 1.765418201684951782e-01 -1.575159132480621338e-01 -2.335018217563629150e-01 -4.121945500373840332e-01 -4.743490368127822876e-02 1.859540045261383057e-01 -6.253224797546863556e-03 1.933503001928329468e-01
-2.181622982025146484e-01 -1.183106377720832825e-02 -5.213882774114608765e-02 -1.040361672639846802e-01 3.327068313956260681e-02 -5.507072061300277710e-02 1.977458298206329346e-01 -1.188171058893203735e-01 8.114902675151824951e-02 9.201452881097793579e-02 2.438683211803436279e-01 -2.281398475170135498e-01 -2.187601327896118164e-01 -1.741245537996292114e-01 -2.037092745304107666e-01 3.127374053001403809e-01 -1.011568829417228699e-01 1.867449730634689331e-01 1.448303610086441040e-01 -3.055567108094692230e-02 -1.924501806497573853e-01 1.783134043216705322e-01 4.163490608334541321e-02 -3.738480433821678162e-02 8.858910202980041504e-02 -7.881321012973785400e-03 -4.589952528476715088e-01 -1.239404156804084778e-01 3.292357623577117920e-01 8.198884874582290649e-02 -9.036357700824737549e-02 -2.027362287044525146e-01
-1.174137815833091736e-01 1.213566735386848450e-01 3.340977728366851807e-01 -5.079796910285949707e-02 2.171256095170974731e-01 1.364679485559463501e-01 -3.566110879182815552e-02 -7.812694460153579712e-02 -1.052352227270603180e-02 9.483046084642410278e-02 1.286071091890335083e-01 3.958627209067344666e-02 1.734544783830642700e-01 4.302444458007812500e-01 -3.739869296550750732e-01 2.466533929109573364e-01 -1.315886229276657104e-01 -3.850235417485237122e-02 1.632139272987842560e-02 -6.663876771926879883e-02 1.754685342311859131e-01 -2.486329339444637299e-02 -1.833975315093994141e-01 -8.857190608978271484e-02 2.361433058977127075e-01 -1.697880923748016357e-01 -3.077604174613952637e-01 -1.368156224489212036e-01 -2.654030732810497284e-02 2.533831819891929626e-02 -2.085262835025787354e-01 4.221916943788528442e-02
8.908964693546295166e-02 1.556845940649509430e-02 3.033719956874847412e-02 -2.265893220901489258e-01 1.803324073553085327e-01 -9.954122453927993774e-02 -8.852656185626983643e-02 6.281216442584991455e-02 1.339988559484481812e-01 4.691337421536445618e-02 3.822215199470520020e-01 -8.202794939279556274e-02 -2.844823896884918213e-01 1.446934938430786133e-01 -5.136604234576225281e-02 1.622898727655410767e-01 1.037204340100288391e-01 -2.106571495532989502e-01 2.290118932723999023e-01 -2.710105292499065399e-02 3.050291240215301514e-01 1.610730737447738647e-01 -1.061776950955390930e-01 -2.023052982985973358e-02 -1.474021077156066895e-01 1.308190519921481609e-03 -4.484823048114776611e-01 -1.476964056491851807e-01 6.204444169998168945e-02 1.186210960149765015e-01 -1.876415312290191650e-01 2.114955782890319824e-01
-3.790320828557014465e-02 -1.603466272354125977e-01 6.733011454343795776e-02 -2.479051947593688965e-01 1.210078448057174683e-01 -1.016911566257476807e-01 -1.988780349493026733e-01 -1.991624832153320312e-01 1.911790519952774048e-01 -3.863463178277015686e-02 -2.481072768568992615e-02 -1.794007569551467896e-01 -5.049927234649658203e-01 8.337207883596420288e-02 -1.041353791952133179e-01 1.701105237007141113e-01 5.180232599377632141e-02 1.084744483232498169e-01 1.513624489307403564e-01 -1.893412321805953979e-01 2.387045025825500488e-01 6.353337317705154419e-03 -2.245255708694458008e-01 4.850954562425613403e-02 -2.742746844887733459e-02 9.405936300754547119e-02 -4.385566413402557373e-01 -1.151217371225357056e-01 2.139733731746673584e-02 2.735124155879020691e-02 1.321001499891281128e-01 -1.150244250893592834e-01
-1.763146519660949707e-01 8.096699416637420654e-02 1.989722400903701782e-01 -2.950542569160461426e-01 1.473865509033203125e-01 4.798626527190208435e-03 1.072284877300262451e-01 -4.015829414129257202e-02 1.909019052982330322e-01 2.171090058982372284e-02 -7.868126779794692993e-02 1.922280788421630859e-01 -4.518793150782585144e-02 2.151576876640319824e-01 -2.050337940454483032e-01 3.207423985004425049e-01 -2.466236986219882965e-02 -7.166709750890731812e-02 1.145868841558694839e-02 -2.603282928466796875e-01 6.983307003974914551e-02 7.132429629564285278e-02 1.827867627143859863e-01 -1.636711359024047852e-01 2.566882371902465820e-01 1.807837933301925659e-01 -4.361023008823394775e-01 -5.391001328825950623e-02 -1.076263934373855591e-01 1.122797057032585144e-01 1.652913093566894531e-01 -2.014038264751434326e-01
-1.608806103467941284e-01 1.819327920675277710e-01 1.388124674558639526e-01 -1.708365976810455322e-02 -8.179818093776702881e-02 -2.727179527282714844e-01 9.139741212129592896e-02 -1.654795557260513306e-01 1.881253421306610107e-01 2.661318182945251465e-01 -1.683920174837112427e-01 -5.284525454044342041e-02 -2.588751316070556641e-01 7.289293408393859863e-02 -1.743285804986953735e-01 1.507820338010787964e-01 5.882435292005538940e-02 1.160466223955154419e-01 -9.021156281232833862e-02 1.315788179636001587e-01 -1.395093500614166260e-01 1.982778757810592651e-01 -3.016962856054306030e-02 -1.389954239130020142e-01 1.485080569982528687e-01 2.357745617628097534e-01 -4.017882049083709717e-01 -1.893720403313636780e-02 4.075627326965332031e-01 5.324286967515945435e-02 5.508474260568618774e-02 -9.505055844783782959e-02
-1.225923970341682434e-01 1.302058547735214233e-01 -2.587406337261199951e-01 -7.564474362879991531e-03 3.667290508747100830e-01 -1.376290470361709595e-01 1.507768929004669189e-01 -2.222143411636352539e-01 2.056875228881835938e-01 -1.965882331132888794e-01 1.782719343900680542e-01 -7.381439954042434692e-02 -3.866918087005615234e-01 1.413587927818298340e-01 -1.007702052593231201e-01 -4.530980437994003296e-02 -1.009305492043495178e-01 -9.603249281644821167e-02 1.789555549621582031e-01 -6.118610873818397522e-02 -7.592968642711639404e-02 8.838493376970291138e-03 -7.246491312980651855e-02 -2.716002762317657471e-01 -1.423683017492294312e-01 2.832243405282497406e-02 -1.777592897415161133e-01 7.517201453447341919e-02 1.430594921112060547e-01 1.562255173921585083e-01 -2.434259802103042603e-01 -2.703264951705932617e-01
6.145447865128517151e-02 6.193850189447402954e-02 -1.989608854055404663e-01 -1.457032281905412674e-03 4.994989186525344849e-02 -4.674762114882469177e-02 1.692156344652175903e-01 -3.414169698953628540e-02 1.390265822410583496e-01 1.232235953211784363e-01 -4.678040444850921631e-01 3.847125172615051270e-02 -1.375129818916320801e-01 1.079677268862724304e-01 -1.736554950475692749e-01 2.157703489065170288e-01 -3.033718168735504150e-01 -9.578622877597808838e-02 3.346341550350189209e-01 9.825427085161209106e-02 1.011476367712020874e-01 2.696584165096282959e-01 7.916919142007827759e-02 -2.609834372997283936e-01 -2.033440023660659790e-01 1.446672230958938599e-01 -2.567699253559112549e-01 5.393227562308311462e-02 9.047172218561172485e-02 3.370827063918113708e-02 -1.702439486980438232e-01 8.133380115032196045e-02
-6.151329353451728821e-02 -2.683999575674533844e-02 5.480635911226272583e-02 -1.170844808220863342e-01 -1.542216539382934570e-01 8.505987375974655151e-02 -5.763733759522438049e-02 -1.355243474245071411e-01 -5.338026583194732666e-02 2.240456407889723778e-03 -3.284582495689392090e-01 1.669754683971405029e-01 -3.179877102375030518e-01 1.119086891412734985e-01 -5.075520873069763184e-01 4.729703068733215332e-02 -2.302228063344955444e-01 -3.780971467494964600e-02 1.655847430229187012e-01 -8.069188147783279419e-02 -5.522810295224189758e-02 1.546272486448287964e-01 -2.952623665332794189e-01 4.380792751908302307e-02 1.826095581054687500e-02 1.059608608484268188e-01 -2.484352886676788330e-01 7.126087788492441177e-03 -1.130760759115219116e-01 1.397221833467483521e-01 -3.178742229938507080e-01 -5.351670086383819580e-02
-1.079533398151397705e-01 7.179781794548034668e-02 2.693278491497039795e-01 -2.158953100442886353e-01 4.392096027731895447e-02 -1.007198095321655273e-01 1.882851868867874146e-01 9.272369556128978729e-03 1.341221109032630920e-02 1.559110879898071289e-01 -2.294310554862022400e-02 1.757329851388931274e-01 -7.009058445692062378e-02 8.889897912740707397e-02 -4.213919341564178467e-01 9.531410038471221924e-02 8.141616731882095337e-02 -3.572093695402145386e-02 3.213611245155334473e-02 3.338940208777785301e-03 -3.426565229892730713e-01 6.558711826801300049e-02 -8.329716324806213379e-02 -2.516913414001464844e-01 1.537819206714630127e-01 -2.217850983142852783e-01 -3.606315255165100098e-01 1.296724006533622742e-02 -5.890061147511005402e-03 -1.818183362483978271e-01 -2.670836150646209717e-01 2.294039428234100342e-01
1.638744920492172241e-01 1.481505930423736572e-01 -8.587393909692764282e-02 -6.912235915660858154e-02 -5.994407460093498230e-02 -3.113803081214427948e-02 1.774494051933288574e-01 -2.124808877706527710e-01 -1.058558672666549683e-01 -2.917810976505279541e-01 2.971718907356262207e-01 -9.670301340520381927e-03 -3.021054267883300781e-01 3.111954927444458008e-01 1.226041559129953384e-02 3.620780706405639648e-01 -3.740592300891876221e-02 -1.104675829410552979e-01 -3.889211267232894897e-02 -1.180112957954406738e-01 7.914850860834121704e-02 -9.486589580774307251e-03 -8.482302725315093994e-02 -1.986058205366134644e-01 -2.779326140880584717e-01 -5.591400712728500366e-02 -2.929430007934570312e-01 -1.949721872806549072e-01 -8.148501813411712646e-02 2.129244208335876465e-01 -1.240942403674125671e-01 1.111793611198663712e-02
-1.090670675039291382e-01 6.871194392442703247e-02 -1.411865502595901489e-01 -2.272859811782836914e-01 1.097861379384994507e-01 2.307352721691131592e-01 -1.200269311666488647e-01 -6.275787949562072754e-02 2.723008394241333008e-01 3.577229008078575134e-02 -2.028948254883289337e-02 -1.114707365632057190e-01 -2.813697755336761475e-01 -2.946146950125694275e-02 -2.339130342006683350e-01 2.953982353210449219e-01 4.654663428664207458e-02 5.794437602162361145e-02 9.054920077323913574e-02 -2.423280030488967896e-01 -6.819266080856323242e-02 -2.526510357856750488e-01 2.690285444259643555e-01 -1.989849060773849487e-01 2.430955022573471069e-01 7.131202518939971924e-02 -3.276561200618743896e-01 -7.424852997064590454e-02 2.035132348537445068e-01 1.173819527029991150e-01 -1.605352461338043213e-01 -8.340468257665634155e-02
1.485104262828826904e-01 -2.772545218467712402e-01 -2.282089591026306152e-01 -1.924197226762771606e-01 1.228868290781974792e-01 2.195058912038803101e-01 5.722263455390930176e-02 4.518821835517883301e-03 1.595879904925823212e-02 1.588446199893951416e-01 -1.120123639702796936e-01 -6.178944930434226990e-02 -1.653753817081451416e-01 5.525761470198631287e-02 -2.496182024478912354e-01 1.669073253870010376e-01 -1.269364804029464722e-01 -1.062944531440734863e-01 3.389594331383705139e-02 -2.171088196337223053e-02 -1.505402475595474243e-01 5.475785210728645325e-02 -3.108634948730468750e-01 -1.159940138459205627e-01 2.077228873968124390e-01 -9.645857848227024078e-03 -3.000156283378601074e-01 9.326595067977905273e-02 -1.914049237966537476e-01 3.078424036502838135e-01 -3.377511799335479736e-01 -1.753818839788436890e-01
1.350798457860946655e-01 -8.413591980934143066e-02 6.603923439979553223e-02 -2.693976759910583496e-01 3.695706725120544434e-01 8.134009689092636108e-02 -1.177174746990203857e-01 -1.074982732534408569e-01 4.991035163402557373e-02 7.572666555643081665e-02 5.902381613850593567e-02 -2.127578407526016235e-01 -2.996402978897094727e-01 -5.994885787367820740e-02 -3.635497093200683594e-01 1.698682829737663269e-02 -1.916016638278961182e-02 -2.602641284465789795e-01 1.052631065249443054e-02 2.151824235916137695e-01 3.776007145643234253e-02 1.488959342241287231e-01 -3.679561316967010498e-01 -4.085320979356765747e-02 -6.344608217477798462e-02 -5.857717245817184448e-02 -1.713420152664184570e-01 6.435893476009368896e-02 2.821098268032073975e-01 -1.805572360754013062e-01 -1.337535083293914795e-01 1.034548878669738770e-02
1.058366969227790833e-01 9.612831473350524902e-02 1.373509019613265991e-01 -2.705808281898498535e-01 1.850603967905044556e-01 1.018374040722846985e-01 9.020861983299255371e-02 -1.731448620557785034e-01 2.759905755519866943e-01 -1.414046287536621094e-01 -2.537343502044677734e-01 1.104697510600090027e-01 3.700087964534759521e-02 4.764455370604991913e-03 -3.521497249603271484e-01 1.386151760816574097e-01 -3.083893656730651855e-01 1.679647527635097504e-02 2.998990118503570557e-01 9.877123683691024780e-02 1.895321905612945557e-02 1.815449446439743042e-01 -1.278856545686721802e-01 -3.824675083160400391e-01 -5.064190179109573364e-02 1.104668132029473782e-03 -1.756757348775863647e-01 2.431698143482208252e-02 -6.780712306499481201e-02 1.655944138765335083e-01 -1.176542118191719055e-01 -1.283022314310073853e-01
2.296973466873168945e-01 -3.494309261441230774e-02 1.849994659423828125e-01 -1.436396241188049316e-01 3.785880506038665771e-01 -1.521277427673339844e-01 -4.170837625861167908e-02 -1.111252978444099426e-01 2.375925481319427490e-01 2.073604017496109009e-01 3.112570755183696747e-02 -4.496498778462409973e-02 -1.356447786092758179e-01 2.317340373992919922e-01 -1.742135137319564819e-01 1.644306033849716187e-01 1.289396826177835464e-02 5.705650895833969116e-02 1.133611425757408142e-01 5.787011235952377319e-02 2.420498430728912354e-01 2.773281931877136230e-01 7.642353326082229614e-02 -8.226180076599121094e-02 -3.772664815187454224e-02 -2.198840826749801636e-01 -2.202863246202468872e-01 -2.179179340600967407e-01 -3.079247474670410156e-01 1.219451427459716797e-01 -2.305715382099151611e-01 4.803549125790596008e-02
2.969680726528167725e-01 1.572431772947311401e-01 1.303373370319604874e-02 -3.509667143225669861e-02 3.635304570198059082e-01 1.784522384405136108e-01 -5.349865555763244629e-02 -7.898310571908950806e-02 1.078118756413459778e-01 -2.951200492680072784e-02 -1.508265584707260132e-01 1.438212245702743530e-01 -2.141678472980856895e-03 -3.242585062980651855e-02 -3.378974199295043945e-01 1.015602350234985352e-01 -2.441107332706451416e-01 -1.528477221727371216e-01 7.306420803070068359e-02 -2.585565149784088135e-01 2.906615845859050751e-02 2.826217412948608398e-01 -5.023527145385742188e-02 -2.563956081867218018e-01 -2.916339933872222900e-01 6.294041872024536133e-02 -1.473335474729537964e-01 -6.295055150985717773e-02 2.395439893007278442e-02 3.143562078475952148e-01 -8.943463116884231567e-02 7.008461654186248779e-02
-3.878716751933097839e-02 -7.893017679452896118e-02 9.464608877897262573e-02 1.552328616380691528e-01 3.049071729183197021e-01 -2.045584321022033691e-01 3.426696062088012695e-01 -1.916197240352630615e-01 2.959642000496387482e-02 2.341269254684448242e-01 2.591855525970458984e-01 -4.587697912938892841e-04 -9.495346993207931519e-02 -2.565509974956512451e-01 -1.505718827247619629e-01 5.768024548888206482e-02 -2.058023512363433838e-01 5.697393417358398438e-02 1.919012069702148438e-01 -7.848340086638927460e-03 6.659387052059173584e-02 -4.076285753399133682e-03 7.462251186370849609e-02 -3.821479082107543945e-01 5.499541014432907104e-02 9.383341670036315918e-02 -3.466945886611938477e-01 2.783415839076042175e-02 1.023308783769607544e-01 4.660741239786148071e-02 -1.792488843202590942e-01 -1.744559854269027710e-01
-1.051683351397514343e-01 -3.981453180313110352e-02 -1.369852200150489807e-02 -9.945582598447799683e-02 2.970120608806610107e-01 8.151601999998092651e-02 -2.062333971261978149e-01 -1.293402314186096191e-01 2.351932227611541748e-02 2.080760300159454346e-01 -2.903430536389350891e-02 9.097506850957870483e-02 -1.151057928800582886e-01 -7.806934416294097900e-02 -2.889198660850524902e-01 7.462121546268463135e-02 -2.867125533521175385e-02 -2.740452252328395844e-02 -2.671135822311043739e-03 1.275589764118194580e-01 -1.380638480186462402e-01 -1.041019335389137268e-01 -1.948753558099269867e-02 9.578346461057662964e-02 1.322396546602249146e-01 2.371377795934677124e-01 -5.280455350875854492e-01 -1.851072907447814941e-01 1.753709837794303894e-02 2.633901536464691162e-01 -3.019927144050598145e-01 2.383132278919219971e-01
-4.367567971348762512e-02 9.766222536563873291e-02 -3.007525019347667694e-02 -2.004379183053970337e-01 -6.509456783533096313e-02 2.276534959673881531e-02 1.421120613813400269e-01 -3.760807812213897705e-01 1.906303614377975464e-01 8.969542384147644043e-02 1.546354591846466064e-01 4.709476232528686523e-02 -3.570163846015930176e-01 -1.763495504856109619e-01 -1.792578548192977905e-01 2.059807032346725464e-01 -1.533809453248977661e-01 3.764722496271133423e-02 -6.416585296392440796e-02 -7.411568611860275269e-02 -3.293283283710479736e-02 7.277057319879531860e-02 -5.883893743157386780e-02 1.846751570701599121e-01 -2.077011168003082275e-01 -8.815939724445343018e-02 -3.862308859825134277e-01 -5.161888152360916138e-02 2.576889991760253906e-01 2.381256520748138428e-01 5.899344384670257568e-02 -2.638394832611083984e-01
9.384553879499435425e-02 1.818829178810119629e-01 1.885001510381698608e-01 -7.216642051935195923e-02 3.111468255519866943e-01 -8.185123652219772339e-02 1.652819514274597168e-01 -2.003550343215465546e-02 2.103795409202575684e-01 4.831555485725402832e-02 2.414283901453018188e-02 -5.475404486060142517e-02 8.531758934259414673e-02 -2.269455976784229279e-02 -3.929851949214935303e-01 -8.942205458879470825e-03 -3.111382722854614258e-01 -2.481965348124504089e-04 2.004341185092926025e-01 -2.898977100849151611e-01 -7.475040853023529053e-02 6.280033290386199951e-02 2.392831258475780487e-02 -1.344559788703918457e-01 -1.438148468732833862e-01 -2.578158304095268250e-02 -1.990242898464202881e-01 -8.213912695646286011e-02 1.595668308436870575e-02 4.886463880538940430e-01 6.773090362548828125e-02 1.145747080445289612e-01
2.928615510463714600e-01 1.484626382589340210e-01 -1.710114032030105591e-01 -1.772941350936889648e-01 2.064091563224792480e-01 -5.041520297527313232e-02 8.354423195123672485e-02 -1.437485069036483765e-01 1.481703817844390869e-01 9.703630348667502403e-05 -1.777539849281311035e-01 -2.039724439382553101e-01 1.650344207882881165e-02 2.372985929250717163e-01 -4.855206906795501709e-01 1.645057648420333862e-01 -2.699081897735595703e-01 4.928258247673511505e-03 -9.525693953037261963e-02 2.059570513665676117e-02 -1.660977900028228760e-01 1.267620176076889038e-02 -1.818450838327407837e-01 -2.187545001506805420e-01 -1.995476931333541870e-01 1.291030943393707275e-01 -1.972199231386184692e-01 -3.631139174103736877e-02 8.494052290916442871e-02 7.555036246776580811e-02 -1.304138004779815674e-01 1.628407835960388184e-01
7.649896293878555298e-02 2.482349872589111328e-01 1.870335787534713745e-01 -8.619825541973114014e-02 -1.086191367357969284e-02 1.159356608986854553e-01 1.810860261321067810e-02 -1.714443564414978027e-01 1.462709307670593262e-01 -2.246341109275817871e-01 -1.020743176341056824e-01 -4.657227918505668640e-02 -9.606140106916427612e-02 -1.049600467085838318e-01 -3.499572575092315674e-01 3.208363950252532959e-01 -3.301838338375091553e-01 -5.013336986303329468e-02 -3.961033746600151062e-02 -1.196143962442874908e-02 7.403707713820040226e-04 -1.470493972301483154e-01 -3.316008672118186951e-02 -1.301043182611465454e-01 -5.615416914224624634e-02 3.928717598319053650e-02 -4.715151190757751465e-01 -1.518039777874946594e-02 3.435828685760498047e-01 5.406741797924041748e-02 5.628801137208938599e-02 -1.115760654211044312e-01
3.289646804332733154e-01 1.894772350788116455e-01 -8.387359231710433960e-02 -2.098573595285415649e-01 3.141039237380027771e-02 -2.254496794193983078e-03 3.589003533124923706e-02 -6.522274017333984375e-02 -4.036041349172592163e-02 -6.679191440343856812e-02 1.464671939611434937e-01 -6.928884238004684448e-02 -2.788745164871215820e-01 8.384902775287628174e-02 -2.734599709510803223e-01 -1.142097450792789459e-02 -1.772664338350296021e-01 -1.010955125093460083e-02 9.225631132721900940e-03 -1.414127647876739502e-01 -1.681560426950454712e-01 2.793219089508056641e-01 6.605845689773559570e-02 -1.466856747865676880e-01 3.627578020095825195e-01 3.333906829357147217e-01 -2.469653189182281494e-01 -6.737473607063293457e-02 2.502157986164093018e-01 2.252529561519622803e-01 -2.532504498958587646e-02 -1.295644696801900864e-02
1.965864188969135284e-02 1.854401081800460815e-01 2.099772244691848755e-01 -4.227106273174285889e-01 -1.514806300401687622e-01 -5.821897089481353760e-02 1.771296709775924683e-01 -2.836830019950866699e-01 4.382145591080188751e-03 1.032034829258918762e-01 -4.245425760746002197e-02 1.016580015420913696e-01 -4.714215546846389771e-02 7.085297256708145142e-02 -1.119894608855247498e-01 2.019042372703552246e-01 2.209008671343326569e-02 8.205099403858184814e-02 -1.304746568202972412e-01 -3.989918623119592667e-03 9.668724983930587769e-02 -5.257899407297372818e-03 -1.964868009090423584e-01 -2.521673738956451416e-01 -1.863631010055541992e-01 3.134765923023223877e-01 -1.370507627725601196e-01 -2.311272919178009033e-01 2.606593370437622070e-01 1.622250676155090332e-01 -2.631797790527343750e-01 -1.278700083494186401e-01
2.567655444145202637e-01 -2.487862408161163330e-01 1.004112958908081055e-01 -3.001854717731475830e-01 -5.334598943591117859e-02 -1.155324354767799377e-01 1.759711354970932007e-01 1.170519813895225525e-01 2.267004735767841339e-02 1.173985302448272705e-01 9.671431034803390503e-02 1.451810747385025024e-01 -2.495668530464172363e-01 -1.567164361476898193e-01 -5.489595606923103333e-02 1.562076956033706665e-01 -1.574531644582748413e-01 -3.782679140567779541e-02 1.617112457752227783e-01 -1.828379631042480469e-01 -2.876708097755908966e-02 1.776046678423881531e-02 2.882419228553771973e-01 -3.971600234508514404e-01 -2.957525290548801422e-02 -1.039479151368141174e-01 -3.843978047370910645e-01 -5.172013491392135620e-02 -1.221608445048332214e-01 4.593690484762191772e-02 -1.967581361532211304e-01 -8.067321777343750000e-02
-3.248870000243186951e-02 1.914874315261840820e-01 -1.601960211992263794e-01 -1.333181262016296387e-01 -2.588462233543395996e-01 2.189848199486732483e-02 -2.783261984586715698e-02 -2.403042614459991455e-01 -2.058427333831787109e-01 1.138235908001661301e-02 -1.207710281014442444e-01 -1.531108766794204712e-01 -6.111649051308631897e-02 3.182969689369201660e-01 -3.589103817939758301e-01 5.485138297080993652e-02 -1.674327999353408813e-01 1.481370031833648682e-01 1.412683874368667603e-01 -5.332249775528907776e-02 -1.116921827197074890e-01 1.811533570289611816e-01 -2.876487188041210175e-02 -2.878495454788208008e-01 1.725402325391769409e-01 -1.041632741689682007e-01 -4.655289053916931152e-01 3.649006411433219910e-02 -7.915751636028289795e-02 2.642678655683994293e-02 8.702682703733444214e-02 -2.178298681974411011e-02
7.496988028287887573e-02 -1.780135780572891235e-01 -6.864764541387557983e-02 -1.798929274082183838e-01 2.806510329246520996e-01 2.579250335693359375e-01 -1.376510411500930786e-01 3.662567213177680969e-02 1.243349760770797729e-01 5.446095764636993408e-02 1.679243594408035278e-01 2.977068303152918816e-03 -1.395225673913955688e-01 2.092584520578384399e-01 -3.986591100692749023e-01 1.514928489923477173e-01 -1.446829885244369507e-01 -4.377826675772666931e-02 -2.718679010868072510e-01 1.309121400117874146e-01 1.134614646434783936e-01 -1.101830303668975830e-01 1.301110237836837769e-01 -2.404621392488479614e-01 -2.174299359321594238e-01 -8.955706655979156494e-02 -4.041836857795715332e-01 -1.287671476602554321e-01 1.018266379833221436e-01 -6.280243396759033203e-02 6.753680855035781860e-02 -2.212468907237052917e-02
7.805231958627700806e-02 1.024232730269432068e-01 -1.721780747175216675e-01 -8.535756170749664307e-02 1.068187877535820007e-01 5.151860788464546204e-02 -6.432241201400756836e-02 -7.062182575464248657e-02 4.859563708305358887e-02 1.517349928617477417e-01 -1.008936688303947449e-01 -1.842786669731140137e-01 -1.096063405275344849e-01 1.856447160243988037e-01 -4.894783496856689453e-01 2.968232631683349609e-01 -1.482939720153808594e-01 -4.197057485580444336e-01 -1.202388405799865723e-01 -4.233125224709510803e-02 -8.387240022420883179e-02 3.698152676224708557e-02 -1.512671262025833130e-01 1.165132448077201843e-01 -2.452096045017242432e-01 -6.014648452401161194e-02 -3.320452272891998291e-01 -1.520165055990219116e-01 1.287477612495422363e-01 -6.937440484762191772e-02 9.831272996962070465e-03 4.191355407238006592e-02
-7.589713204652070999e-03 4.023069143295288086e-02 9.511730074882507324e-02 -1.992425620555877686e-01 1.669496744871139526e-01 -1.330438256263732910e-01 6.224826723337173462e-02 1.593736261129379272e-01 1.714427173137664795e-01 -5.953479558229446411e-02 -1.220229640603065491e-01 1.370061635971069336e-01 1.100101768970489502e-01 -1.790570095181465149e-02 -1.907172650098800659e-01 4.082640632987022400e-02 -2.583347856998443604e-01 -2.339863479137420654e-01 3.304403722286224365e-01 -2.208355218172073364e-01 -2.126880921423435211e-02 5.155481398105621338e-03 4.257776774466037750e-03 -5.790281295776367188e-02 -2.090385928750038147e-02 -8.844350464642047882e-03 -3.921016156673431396e-01 -3.084269165992736816e-02 -6.727769225835800171e-02 5.555550456047058105e-01 -7.740529626607894897e-02 2.562098205089569092e-03
1.226831823587417603e-01 3.083939552307128906e-01 -1.556455902755260468e-02 -3.128371387720108032e-02 1.515522003173828125e-01 -9.973222017288208008e-02 1.547239720821380615e-01 -1.030934453010559082e-01 -1.347646489739418030e-02 1.379560381174087524e-01 -1.891567260026931763e-01 -1.343617886304855347e-01 -8.062471449375152588e-02 2.913711369037628174e-01 -4.112881720066070557e-01 1.276117861270904541e-01 -3.855544328689575195e-01 -9.517892450094223022e-02 1.054921187460422516e-02 2.050004601478576660e-01 -1.802684180438518524e-02 -4.751455038785934448e-02 -7.746391743421554565e-02 -8.316410332918167114e-02 1.009325385093688965e-01 -1.898350939154624939e-02 -8.514968305826187134e-02 -2.713367938995361328e-01 1.431630849838256836e-01 1.278569549322128296e-01 -3.435371518135070801e-01 9.808983653783798218e-02
2.976936697959899902e-01 5.183639004826545715e-02 1.570934546180069447e-03 -1.860922202467918396e-02 1.331569403409957886e-01 2.440122663974761963e-01 1.906269937753677368e-01 2.269060909748077393e-02 9.525419026613235474e-02 -1.021702587604522705e-01 2.705710828304290771e-01 -5.279250442981719971e-02 -4.116809666156768799e-01 -2.527088671922683716e-02 -1.594756990671157837e-01 8.818543702363967896e-02 -1.351546049118041992e-01 -1.006392762064933777e-01 1.361618191003799438e-01 2.710088193416595459e-01 1.289918925613164902e-02 4.885443300008773804e-02 -1.441982388496398926e-01 -1.714339852333068848e-01 7.749989628791809082e-02 1.826062947511672974e-01 -2.857604324817657471e-01 -1.808567047119140625e-01 1.805063933134078979e-01 1.073517724871635437e-01 -2.874180078506469727e-01 -2.045170217752456665e-01
5.106145516037940979e-02 -3.614933788776397705e-02 9.370291978120803833e-02 -2.191295772790908813e-01 2.730091214179992676e-01 -1.367871463298797607e-01 -9.566128253936767578e-02 4.342674091458320618e-02 2.171973697841167450e-02 -2.638617753982543945e-01 3.190447986125946045e-01 1.230223476886749268e-01 -2.896399199962615967e-01 2.245509028434753418e-01 -2.519426643848419189e-01 2.159320712089538574e-01 3.842229023575782776e-02 7.142668217420578003e-02 5.139734223484992981e-02 -3.959220275282859802e-02 2.101635932922363281e-01 1.872719526290893555e-01 -1.026090011000633240e-01 -2.318516522645950317e-01 1.979933120310306549e-02 6.473032385110855103e-02 -3.529037833213806152e-01 -2.436138391494750977e-01 5.171125754714012146e-03 1.998737603425979614e-01 -1.045028418302536011e-01 9.946375340223312378e-02
1.515199095010757446e-01 1.529646664857864380e-01 2.461422979831695557e-01 -1.630877703428268433e-01 4.939963296055793762e-02 -2.497749924659729004e-01 -8.651173859834671021e-02 -1.426659971475601196e-01 9.945566207170486450e-02 1.779425591230392456e-01 1.667659729719161987e-01 1.640749722719192505e-02 -1.775006949901580811e-01 2.553952038288116455e-01 4.590016603469848633e-02 5.010231137275695801e-01 1.271287351846694946e-01 -9.655169397592544556e-02 -4.771678894758224487e-02 -1.191555708646774292e-01 1.796671897172927856e-01 -7.223482429981231689e-02 2.704408951103687286e-02 -2.072111666202545166e-01 -2.327450364828109741e-01 -2.099892683327198029e-02 -2.818855941295623779e-01 7.236271630972623825e-03 -7.070182263851165771e-02 8.088398724794387817e-02 -4.631996527314186096e-02 2.887223064899444580e-01
2.740444615483283997e-02 1.099273785948753357e-01 -1.757331751286983490e-02 -3.872630000114440918e-01 8.316965401172637939e-02 9.971426427364349365e-02 2.973807603120803833e-02 1.220906153321266174e-01 4.400175437331199646e-02 -1.296191364526748657e-01 2.813936173915863037e-01 2.685208432376384735e-02 -2.580719590187072754e-01 1.682951152324676514e-01 -5.704085156321525574e-02 1.467678993940353394e-01 9.486683458089828491e-02 -1.458917707204818726e-01 3.708881735801696777e-01 5.701811611652374268e-02 1.651263386011123657e-01 1.088575422763824463e-01 2.570134960114955902e-02 -3.280184790492057800e-02 1.023538857698440552e-01 1.343172937631607056e-01 -4.275071024894714355e-01 -2.417194396257400513e-01 5.624952912330627441e-02 1.972517073154449463e-01 -2.465646415948867798e-01 3.677841648459434509e-02
2.109085768461227417e-01 3.841913864016532898e-02 -3.950498998165130615e-03 2.336829602718353271e-01 2.448617815971374512e-01 -1.355029940605163574e-01 1.124422177672386169e-01 -1.420657709240913391e-02 -5.671202670782804489e-03 1.225183065980672836e-02 4.050762206315994263e-02 -3.406803682446479797e-02 -1.910498440265655518e-01 2.177232801914215088e-01 7.690268754959106445e-02 1.281561702489852905e-01 2.043932974338531494e-01 -3.624112010002136230e-01 -1.322693973779678345e-01 -2.484391629695892334e-01 4.139500856399536133e-02 7.286449521780014038e-02 1.185277402400970459e-01 -4.350553452968597412e-01 -7.907724380493164062e-02 -1.570787280797958374e-02 -2.329676747322082520e-01 -2.343586087226867676e-01 1.197599694132804871e-01 7.679904252290725708e-02 -3.153219521045684814e-01 -3.134697303175926208e-02
8.224958926439285278e-02 -8.433233201503753662e-02 6.170404609292745590e-03 -1.896279454231262207e-01 1.798063665628433228e-01 -3.003570437431335449e-01 -4.094707220792770386e-02 -1.120540313422679901e-02 6.584014743566513062e-02 1.430129557847976685e-01 1.963347494602203369e-01 -9.361255168914794922e-02 -3.900705575942993164e-01 2.888357043266296387e-01 -6.591553241014480591e-02 6.454745680093765259e-02 3.443750366568565369e-02 -2.273196130990982056e-01 1.830747425556182861e-01 7.783953100442886353e-02 2.898716926574707031e-01 -7.443637587130069733e-03 -1.124611794948577881e-01 -6.193760782480239868e-02 -1.231538783758878708e-02 1.526433378458023071e-01 -2.133438736200332642e-01 -1.460016071796417236e-01 -1.942891441285610199e-02 1.423787325620651245e-01 -3.600301146507263184e-01 2.757423818111419678e-01
4.071982577443122864e-02 -5.432580597698688507e-03 4.969868436455726624e-02 -1.811092644929885864e-01 1.289507597684860229e-01 -6.646250188350677490e-02 -3.758110478520393372e-02 1.595775038003921509e-01 -2.158907800912857056e-02 7.360801845788955688e-02 3.843847513198852539e-01 4.728983715176582336e-02 -3.079715371131896973e-01 3.773110806941986084e-01 -1.232265755534172058e-01 1.905679702758789062e-01 8.395484834909439087e-02 -1.900935024023056030e-01 2.597438693046569824e-01 -1.181172206997871399e-01 8.506743609905242920e-02 4.879881441593170166e-02 -1.158511787652969360e-01 -4.632030427455902100e-02 5.938158556818962097e-02 1.764837652444839478e-01 -3.498015999794006348e-01 -2.036841511726379395e-01 1.942940801382064819e-02 1.929095536470413208e-01 -1.902672797441482544e-01 2.200772315263748169e-01
1.105579137802124023e-01 -5.214286595582962036e-02 4.891730099916458130e-02 -5.216401442885398865e-02 5.593933165073394775e-02 8.360429108142852783e-02 2.189986109733581543e-01 -5.194818377494812012e-01 -2.298988103866577148e-01 4.808299988508224487e-02 -2.937670424580574036e-02 7.142795622348785400e-02 -5.425813607871532440e-03 2.990488111972808838e-01 -2.403754591941833496e-01 -1.364538073539733887e-02 -9.222207218408584595e-02 -3.200551867485046387e-01 1.354780495166778564e-01 9.025125764310359955e-03 1.350543051958084106e-01 -1.536140292882919312e-01 1.637306809425354004e-01 8.982284367084503174e-02 6.111613661050796509e-02 -1.086923256516456604e-01 -2.357324957847595215e-01 -2.572059929370880127e-01 2.297754734754562378e-01 1.375957876443862915e-01 1.532938927412033081e-01 6.968240439891815186e-02
-5.251771071925759315e-04 3.142956495285034180e-01 1.059223264455795288e-01 -2.233911007642745972e-01 1.179382652044296265e-01 1.409036666154861450e-01 -1.173196583986282349e-01 1.557659823447465897e-02 -4.242458567023277283e-02 1.291638333350419998e-02 3.703553974628448486e-01 -7.346498314291238785e-03 -3.091117143630981445e-01 1.971617490053176880e-01 -1.375163556076586246e-03 4.079404771327972412e-01 -7.805945724248886108e-02 -2.106054574251174927e-01 1.377547830343246460e-01 8.267099410295486450e-02 1.174448356032371521e-01 3.021304905414581299e-01 2.875759080052375793e-02 3.684655204415321350e-02 -1.521686166524887085e-01 -2.950019203126430511e-02 -2.419667243957519531e-01 -1.356991231441497803e-01 -1.098101492971181870e-02 2.365936040878295898e-01 -1.080242469906806946e-01 5.235910415649414062e-03
2.322463989257812500e-01 -1.828278005123138428e-01 5.054104700684547424e-02 -3.153336346149444580e-01 2.511937916278839111e-01 2.283551841974258423e-01 1.046384200453758240e-01 1.594938784837722778e-01 1.809095032513141632e-02 1.404588967561721802e-01 -7.259994000196456909e-02 -1.207863911986351013e-01 3.159742802381515503e-02 -1.790336333215236664e-02 -1.977159380912780762e-01 9.809928387403488159e-02 1.544484030455350876e-02 -2.217073589563369751e-01 -3.002383410930633545e-01 -1.559533029794692993e-01 3.429325670003890991e-02 2.314898073673248291e-01 2.049491740763187408e-02 -2.104124277830123901e-01 -8.844654262065887451e-02 1.974916160106658936e-01 -3.474040329456329346e-01 1.373335570096969604e-01 1.159382164478302002e-01 2.020153999328613281e-01 -2.417031973600387573e-01 8.186393231153488159e-02
-1.184088513255119324e-01 3.919503390789031982e-01 -4.204839840531349182e-02 -1.907131969928741455e-01 1.409074068069458008e-01 -1.628982871770858765e-01 9.227645397186279297e-02 -1.798506230115890503e-01 -9.773591905832290649e-02 1.268249563872814178e-02 -1.173433437943458557e-01 -7.319252938032150269e-02 6.074775382876396179e-02 2.214305475354194641e-02 -2.223645746707916260e-01 8.368770033121109009e-02 1.007079035043716431e-01 -2.973041497170925140e-02 1.971625238656997681e-01 -2.059868425130844116e-01 -2.781858742237091064e-01 6.514777988195419312e-02 -4.830323904752731323e-02 -5.605639144778251648e-02 9.235211461782455444e-02 -1.606842130422592163e-01 -5.565612912178039551e-01 -1.343276649713516235e-01 1.567203551530838013e-01 -5.215561017394065857e-02 -8.575146645307540894e-02 2.031468003988265991e-01
6.263603270053863525e-02 1.428444534540176392e-01 5.314254015684127808e-02 -3.258115053176879883e-02 3.486259654164314270e-02 -1.903821527957916260e-01 4.453661292791366577e-02 -2.778178751468658447e-01 6.025080755352973938e-02 7.510495930910110474e-02 3.347802162170410156e-02 -1.354681514203548431e-02 -4.460004866123199463e-01 -1.549045145511627197e-01 -3.630746603012084961e-01 -1.946414471603929996e-03 -1.359043717384338379e-01 -2.694819308817386627e-02 2.495716512203216553e-01 -8.228486031293869019e-02 6.532460451126098633e-02 3.736860305070877075e-02 3.400372341275215149e-02 6.518154591321945190e-02 -8.184107393026351929e-02 1.345297247171401978e-01 -3.544526398181915283e-01 -2.882715873420238495e-02 1.370457410812377930e-01 1.631965339183807373e-01 1.746816039085388184e-01 -4.041431844234466553e-01
4.251746833324432373e-02 2.557241320610046387e-01 1.287821531295776367e-01 -1.813251376152038574e-01 -5.115583539009094238e-02 -5.766251683235168457e-02 -1.564047932624816895e-01 -7.669816911220550537e-02 -2.034763693809509277e-01 3.373958766460418701e-01 1.763979196548461914e-01 -1.083962470293045044e-01 -2.440316528081893921e-01 1.548583954572677612e-01 1.071758046746253967e-01 3.789186477661132812e-01 6.689288467168807983e-02 -1.877688318490982056e-01 -4.538951441645622253e-02 -4.154625535011291504e-02 1.785829216241836548e-01 9.981648623943328857e-02 8.646264672279357910e-02 -1.300116479396820068e-01 -1.619163304567337036e-01 -1.546357870101928711e-01 -4.017307162284851074e-01 -9.771998226642608643e-02 3.735910728573799133e-02 2.197812050580978394e-01 7.666920870542526245e-02 1.547518521547317505e-01
3.611452504992485046e-02 1.743725091218948364e-01 6.697128713130950928e-02 -1.463898718357086182e-01 -9.566079080104827881e-02 -1.041053980588912964e-01 -8.170694112777709961e-02 -1.440739929676055908e-01 -1.362010687589645386e-01 9.494103491306304932e-02 -1.953630000352859497e-01 6.482625007629394531e-02 -1.478770654648542404e-02 5.021876096725463867e-01 -3.334327936172485352e-01 -1.089171245694160461e-01 -3.104879707098007202e-02 -5.972031131386756897e-02 1.288378089666366577e-01 1.010028552263975143e-02 -2.680939435958862305e-02 -6.062687188386917114e-02 -2.217964380979537964e-01 -9.337633103132247925e-02 2.897377312183380127e-01 -8.338528871536254883e-02 -4.737830460071563721e-01 -4.259064793586730957e-02 1.957255005836486816e-01 -9.901636093854904175e-02 2.322354353964328766e-02 -1.382358279079198837e-02
4.570716619491577148e-01 6.461886316537857056e-02 1.700350493192672729e-01 5.336645245552062988e-02 2.609185874462127686e-01 -1.304464191198348999e-01 1.023770347237586975e-01 -2.853177785873413086e-01 -7.951200753450393677e-02 2.795255184173583984e-01 -2.859517373144626617e-02 -2.303423583507537842e-01 -2.562170922756195068e-01 2.674344778060913086e-01 -1.791775971651077271e-01 1.230015754699707031e-01 1.780901104211807251e-01 -5.230756103992462158e-02 8.953181654214859009e-02 4.890036582946777344e-02 1.534453183412551880e-01 -6.802479177713394165e-02 1.610444486141204834e-01 -1.416681520640850067e-02 -1.801062524318695068e-01 2.279352210462093353e-02 -1.467736661434173584e-01 -7.024169713258743286e-02 3.122897446155548096e-02 2.813993990421295166e-01 -1.287988126277923584e-01 9.010936133563518524e-03
1.405329257249832153e-01 1.306472420692443848e-01 -9.834872186183929443e-02 -6.074095889925956726e-02 1.783014237880706787e-01 1.211011484265327454e-01 5.737989768385887146e-02 -4.081010818481445312e-02 5.896063894033432007e-02 -4.875830933451652527e-02 -5.872705951333045959e-02 -2.202431112527847290e-01 -4.905287176370620728e-02 3.282020390033721924e-01 -5.836700797080993652e-01 6.455222517251968384e-02 -1.518781185150146484e-01 -1.722379028797149658e-01 -5.846273526549339294e-02 3.702246770262718201e-02 -2.731933593750000000e-01 4.674934223294258118e-02 2.910334151238203049e-03 -3.070018887519836426e-01 -1.223307922482490540e-01 1.246208995580673218e-01 -1.999888867139816284e-01 -5.155831575393676758e-02 5.987401306629180908e-02 2.730068378150463104e-02 -2.296372205018997192e-01 1.637754738330841064e-01
-3.433541953563690186e-02 -4.040930792689323425e-02 -3.677104711532592773e-01 -3.755466639995574951e-01 -1.111519336700439453e-01 -3.954172879457473755e-02 1.554202735424041748e-01 -4.254266023635864258e-01 9.326575696468353271e-02 2.535098604857921600e-02 -8.675982058048248291e-02 -6.525385379791259766e-02 -8.077468723058700562e-02 1.166243404150009155e-01 -2.983423173427581787e-01 4.883426800370216370e-02 -1.445539444684982300e-01 -4.000156745314598083e-02 5.565774813294410706e-02 -7.105302810668945312e-02 -1.218031421303749084e-01 -1.808813028037548065e-02 -1.102327257394790649e-01 1.067367792129516602e-01 2.202791348099708557e-02 1.539421975612640381e-01 -3.410124182701110840e-01 -2.047459930181503296e-01 -9.812984615564346313e-02 7.176097482442855835e-03 -3.160181343555450439e-01 8.912575989961624146e-02
2.328663915395736694e-01 -7.189071923494338989e-02 1.296185553073883057e-01 -1.373646408319473267e-01 2.144058048725128174e-01 3.096278905868530273e-01 -3.814791142940521240e-02 -1.605979055166244507e-01 1.566324383020401001e-01 -7.525492459535598755e-02 5.687190219759941101e-02 -8.168322592973709106e-02 -2.503665983676910400e-01 1.723586916923522949e-01 -1.689523458480834961e-01 3.470272123813629150e-01 -1.700908094644546509e-01 -3.707667887210845947e-01 1.749414652585983276e-01 7.504498958587646484e-02 2.007667534053325653e-02 1.463160365819931030e-01 -2.874491922557353973e-02 -5.574127659201622009e-02 -1.273253560066223145e-01 -2.506562471389770508e-01 -5.820224806666374207e-02 -1.135209351778030396e-01 2.844683229923248291e-01 1.080195680260658264e-01 -6.872874498367309570e-02 1.826817244291305542e-01
-1.881377547979354858e-01 4.759243503212928772e-02 2.208922952413558960e-01 -2.292515635490417480e-01 4.248088970780372620e-02 1.385300457477569580e-01 2.000301033258438110e-01 -1.302460730075836182e-01 -1.069006398320198059e-01 1.135392859578132629e-01 -1.271123141050338745e-01 4.666744545102119446e-02 -4.062382280826568604e-01 5.086505040526390076e-02 -4.186945259571075439e-01 4.029748588800430298e-02 8.928947150707244873e-03 -2.123078331351280212e-02 2.054637111723423004e-02 2.213819324970245361e-01 -1.527153551578521729e-01 1.108460947871208191e-01 5.346906557679176331e-02 -2.123091220855712891e-01 -7.021199166774749756e-02 1.868558377027511597e-01 -9.083028137683868408e-02 -4.099586606025695801e-02 3.091515898704528809e-01 -1.215965449810028076e-01 -2.861371636390686035e-01 -1.424845010042190552e-01
5.932393670082092285e-02 2.670940756797790527e-02 1.342041045427322388e-01 -2.546370029449462891e-01 -1.524418890476226807e-01 -3.179169297218322754e-01 3.208707571029663086e-01 -2.131059765815734863e-01 -1.374893039464950562e-01 -2.382289059460163116e-02 -1.093699336051940918e-01 -5.957908183336257935e-02 -9.765350073575973511e-02 9.261807799339294434e-02 -3.287239670753479004e-01 1.352892071008682251e-01 -7.928042113780975342e-02 6.826847046613693237e-02 -6.138632446527481079e-02 -1.956086903810501099e-01 8.361773192882537842e-02 -6.847244501113891602e-02 1.886816136538982391e-02 -5.027799308300018311e-02 -2.566982209682464600e-01 3.343631327152252197e-01 -1.913242787122726440e-01 -1.243219524621963501e-01 9.333930909633636475e-02 1.625446677207946777e-01 -3.401285111904144287e-01 1.125175952911376953e-01
-2.902363985776901245e-02 -3.528151288628578186e-02 -2.649202942848205566e-01 1.111804544925689697e-01 4.243639111518859863e-01 -6.895762681961059570e-02 1.215529814362525940e-01 -1.740034371614456177e-01 1.964429914951324463e-01 -9.452861547470092773e-02 8.178354054689407349e-02 -7.836136966943740845e-02 -2.759682238101959229e-01 1.889928281307220459e-01 -9.124412387609481812e-02 1.176169812679290771e-01 2.073829323053359985e-01 -6.934203952550888062e-02 1.405056118965148926e-01 -2.381992489099502563e-01 -1.433717310428619385e-01 1.942037977278232574e-02 -9.330043569207191467e-03 -3.481649458408355713e-01 6.734879221767187119e-03 -3.113293275237083435e-02 -3.909319639205932617e-01 5.101494118571281433e-02 1.778866499662399292e-01 1.085793748497962952e-01 -1.010859832167625427e-01 -1.202279776334762573e-01
-3.551645874977111816e-01 1.778484731912612915e-01 1.563339531421661377e-01 -6.743679195642471313e-02 2.818580269813537598e-01 -1.167802065610885620e-01 1.029514521360397339e-01 -1.136792302131652832e-01 9.032584726810455322e-02 1.467337161302566528e-01 -2.335688099265098572e-02 6.905179470777511597e-02 1.140409409999847412e-01 1.050128191709518433e-01 -2.733015120029449463e-01 2.853608727455139160e-01 1.063470467925071716e-01 -2.504830062389373779e-01 -5.197244882583618164e-02 -2.513754367828369141e-01 1.041504144668579102e-01 1.087505593895912170e-01 2.128018386429175735e-04 -2.372701168060302734e-01 1.040030717849731445e-01 1.697844080626964569e-02 -3.210260868072509766e-01 -1.045212298631668091e-01 -1.095944456756114960e-02 2.532901465892791748e-01 1.340556442737579346e-01 -2.350066751241683960e-01
2.440248876810073853e-01 -2.431355789303779602e-02 2.463453859090805054e-01 -4.825319722294807434e-02 8.841038495302200317e-02 3.174959719181060791e-01 2.950969897210597992e-02 -2.288808226585388184e-01 7.639137655496597290e-02 -1.127904281020164490e-01 1.118301302194595337e-01 -1.835163384675979614e-01 -2.630794644355773926e-01 1.463337391614913940e-01 -2.364235073328018188e-01 1.738829910755157471e-01 -1.558967679738998413e-01 -2.416321337223052979e-01 1.138620525598526001e-01 8.680015057325363159e-02 -1.387484818696975708e-01 -2.743452601134777069e-02 -1.883915066719055176e-01 -1.396337803453207016e-02 3.416807055473327637e-01 -1.320282965898513794e-01 -2.175631672143936157e-01 5.831431970000267029e-02 8.507655560970306396e-02 9.032341092824935913e-02 -1.706746965646743774e-01 -2.918137907981872559e-01
-1.250252872705459595e-01 6.388418376445770264e-02 2.104703187942504883e-01 -1.275832802057266235e-01 1.343720108270645142e-01 -7.225210964679718018e-02 -7.160795480012893677e-02 -8.266010880470275879e-02 1.613679230213165283e-01 -2.422733157873153687e-01 1.411019265651702881e-01 -1.305686831474304199e-01 -3.676395416259765625e-01 -2.854382060468196869e-02 -2.998088300228118896e-01 9.047940373420715332e-02 1.365481764078140259e-01 1.095227617770433426e-02 -3.546779975295066833e-02 -2.743906974792480469e-01 2.670350670814514160e-01 1.112096086144447327e-01 -1.394506543874740601e-01 -1.734490394592285156e-01 1.158421039581298828e-01 7.249400019645690918e-02 -4.625256657600402832e-01 -4.592881305143237114e-04 1.490526199340820312e-01 1.347855478525161743e-01 -1.599527895450592041e-01 -4.052924364805221558e-02
9.925153851509094238e-02 -7.149749249219894409e-02 -1.396440900862216949e-02 -2.097261101007461548e-01 2.722385525703430176e-01 -4.803706333041191101e-02 3.699224591255187988e-01 -1.123973950743675232e-01 1.495409198105335236e-02 -3.716786578297615051e-02 -1.246307641267776489e-01 -1.262381821870803833e-01 1.437206715345382690e-01 -1.368476748466491699e-01 -3.886156156659126282e-02 7.066718488931655884e-02 -3.066048622131347656e-01 -1.690661013126373291e-01 2.968970835208892822e-01 3.866021707653999329e-02 -8.308629691600799561e-02 -8.624878525733947754e-02 9.038279950618743896e-02 -3.912614881992340088e-01 -1.743996515870094299e-02 -1.696390099823474884e-02 -3.758901953697204590e-01 -3.800287470221519470e-02 6.419146899133920670e-03 1.297499537467956543e-01 -2.560101449489593506e-01 -1.497428566217422485e-01
-1.064307242631912231e-01 6.330610811710357666e-02 -9.033633023500442505e-02 -3.165774941444396973e-01 -1.259690709412097931e-02 6.847032904624938965e-02 -1.662647575139999390e-01 -3.094060122966766357e-01 2.177716605365276337e-02 -9.698196314275264740e-03 -2.211695015430450439e-01 -1.903295814990997314e-01 -2.525936961174011230e-01 1.599224209785461426e-01 -3.465151488780975342e-01 2.789931297302246094e-01 7.506688684225082397e-02 9.074263274669647217e-02 4.208456352353096008e-02 -6.276500970125198364e-02 -1.889407336711883545e-01 -7.235353440046310425e-02 -1.428179144859313965e-01 -1.007379665970802307e-01 3.552182316780090332e-01 5.958790425211191177e-04 -1.813670247793197632e-01 1.284451782703399658e-01 -1.642927378416061401e-01 5.751877650618553162e-02 -2.580250799655914307e-01 -1.074858754873275757e-01
2.770859897136688232e-01 1.967032700777053833e-01 4.656841233372688293e-02 -1.075257956981658936e-01 6.192520633339881897e-02 2.344649583101272583e-01 8.567330986261367798e-02 1.624384708702564240e-02 5.849665775895118713e-02 -4.497380554676055908e-02 -9.543349593877792358e-02 -1.968371123075485229e-01 -4.128475487232208252e-01 1.442809253931045532e-01 -3.109830319881439209e-01 9.985367208719253540e-02 -1.458873003721237183e-01 -2.235976420342922211e-02 1.009418517351150513e-01 -7.153712213039398193e-02 9.607330895960330963e-03 -8.152648061513900757e-02 -1.848793029785156250e-01 -1.045909523963928223e-01 3.648670613765716553e-01 -1.676430851221084595e-01 -3.352066278457641602e-01 1.663406379520893097e-02 2.679111063480377197e-01 9.346180409193038940e-02 -4.915453027933835983e-03 -9.896431118249893188e-02
1.180892437696456909e-01 1.016071215271949768e-01 9.152795374393463135e-02 -8.956199139356613159e-02 2.247571945190429688e-01 -9.714590013027191162e-02 -6.065219640731811523e-02 1.358086057007312775e-02 1.754336059093475342e-01 3.240891993045806885e-01 -1.388744264841079712e-02 -1.133985370397567749e-01 -4.358118474483489990e-01 1.025853753089904785e-01 -6.321258842945098877e-02 -4.137711971998214722e-02 2.583485245704650879e-01 -2.664566934108734131e-01 1.735891252756118774e-01 1.271855831146240234e-01 2.895843982696533203e-01 -5.989648029208183289e-02 -2.321453690528869629e-01 -1.107145100831985474e-01 2.481502294540405273e-02 6.505433470010757446e-02 -1.768496334552764893e-01 -2.033354640007019043e-01 5.639829114079475403e-02 2.311906516551971436e-01 -2.216342538595199585e-01 1.400734484195709229e-01
6.776112318038940430e-02 -5.151617527008056641e-02 4.963975399732589722e-03 -3.041628003120422363e-01 -1.012154519557952881e-01 -9.752546995878219604e-02 -1.945105195045471191e-01 -1.841673702001571655e-01 -2.738699316978454590e-02 2.190874516963958740e-01 3.568014129996299744e-02 -1.503161936998367310e-01 -3.835216164588928223e-02 2.922224402427673340e-01 -1.836639344692230225e-01 1.412459164857864380e-01 6.381028145551681519e-02 -9.777782112360000610e-02 6.584323011338710785e-03 -2.081947587430477142e-02 1.247844845056533813e-01 1.594724953174591064e-01 -4.471579566597938538e-02 -3.878632187843322754e-01 -1.094129681587219238e-01 -3.399192392826080322e-01 -1.981278359889984131e-01 -1.677213907241821289e-01 1.209177821874618530e-01 3.463049530982971191e-01 -1.266438513994216919e-01 2.061662673950195312e-01
4.103484749794006348e-02 1.198799088597297668e-01 -1.237092092633247375e-01 -2.487414032220840454e-01 2.599627375602722168e-01 2.416561692953109741e-01 -1.965869814157485962e-01 -9.848541021347045898e-02 -2.429167032241821289e-01 2.638961076736450195e-01 -2.601094841957092285e-01 1.018943339586257935e-01 -1.297317296266555786e-01 -8.170867711305618286e-02 -4.632517695426940918e-01 1.299264580011367798e-01 -5.372118577361106873e-02 -7.337824255228042603e-02 7.853836566209793091e-02 1.390317678451538086e-01 -2.122054062783718109e-02 1.490393877029418945e-01 1.744054444134235382e-02 -3.095256984233856201e-01 -1.757357828319072723e-02 4.262704029679298401e-02 3.008846379816532135e-02 -2.465722709894180298e-02 2.950088977813720703e-01 5.089204758405685425e-02 -3.663627803325653076e-02 -1.536954194307327271e-01
-5.615271627902984619e-03 2.088409662246704102e-01 3.184135258197784424e-02 -1.810843795537948608e-01 1.625557094812393188e-01 -1.382700353860855103e-01 2.218587696552276611e-01 -1.051950976252555847e-01 -2.629888653755187988e-01 -6.670127809047698975e-02 -1.593777239322662354e-01 -2.503078244626522064e-02 -8.520293235778808594e-02 1.589477211236953735e-01 -1.889933496713638306e-01 -3.989546746015548706e-02 -9.060963988304138184e-02 7.176277693361043930e-03 -6.889358907938003540e-02 -1.937693953514099121e-01 -2.994946837425231934e-01 2.395754754543304443e-01 -1.824233531951904297e-01 -2.009298354387283325e-01 5.194984003901481628e-02 -5.223703011870384216e-02 -5.211886167526245117e-01 -7.584075629711151123e-02 1.734997630119323730e-01 -7.888923585414886475e-02 1.855860799551010132e-01 1.495336145162582397e-01
1.161193381994962692e-02 -8.506217598915100098e-02 2.164224088191986084e-01 -3.635906577110290527e-01 1.075286194682121277e-01 -3.028402924537658691e-01 -1.002220734953880310e-01 -1.600281149148941040e-01 -1.286008507013320923e-01 1.030717268586158752e-01 4.237585514783859253e-02 -9.373106062412261963e-02 -9.416662156581878662e-02 3.236395716667175293e-01 -1.584756821393966675e-01 9.228757023811340332e-02 1.249879449605941772e-01 -9.381372481584548950e-02 9.458573907613754272e-02 -1.052770763635635376e-03 4.332669451832771301e-02 2.786814607679843903e-02 -2.903822436928749084e-02 -2.365807592868804932e-01 -3.367938846349716187e-02 -3.398757874965667725e-01 -1.005906611680984497e-01 -1.818074434995651245e-01 1.027239710092544556e-01 4.356390833854675293e-01 1.810067892074584961e-02 1.906791329383850098e-01
-2.049961835145950317e-01 1.471575945615768433e-01 -9.349699318408966064e-02 -4.444776102900505066e-02 3.585040867328643799e-01 -7.976595312356948853e-03 1.463655680418014526e-01 -2.342725247144699097e-01 1.408857107162475586e-01 -1.892241537570953369e-01 1.609818935394287109e-01 -2.185178995132446289e-01 -2.679717540740966797e-01 2.329911887645721436e-01 -1.160830184817314148e-01 3.021461665630340576e-01 1.159184351563453674e-01 4.688612744212150574e-02 -2.074801595881581306e-03 -1.731701940298080444e-01 1.335675269365310669e-01 2.052832841873168945e-01 4.443802684545516968e-02 -2.200500220060348511e-01 9.189933538436889648e-02 1.378169208765029907e-01 -2.271343916654586792e-01 -1.733208075165748596e-03 1.252207905054092407e-01 2.373119443655014038e-01 -2.480197511613368988e-02 -2.299506962299346924e-01
-1.557289212942123413e-01 1.564347594976425171e-01 -2.271853573620319366e-02 -2.964469492435455322e-01 3.169575631618499756e-01 -1.984649300575256348e-01 -1.717673391103744507e-01 -2.202736772596836090e-02 -7.359421811997890472e-03 8.786618709564208984e-02 -6.983211729675531387e-03 -3.201540187001228333e-02 -1.152183637022972107e-01 1.013641208410263062e-01 -5.454119667410850525e-02 2.086009234189987183e-01 -1.461937278509140015e-01 -1.021215245127677917e-01 2.487699538469314575e-01 -1.573123335838317871e-01 1.228710636496543884e-01 2.983434796333312988e-01 3.626629710197448730e-01 -3.610136732459068298e-02 -4.321817681193351746e-02 -7.544545829296112061e-02 -3.434541821479797363e-01 -3.489184007048606873e-02 -1.218502223491668701e-01 3.212498426437377930e-01 -5.998824536800384521e-02 1.019718423485755920e-01
1.282884031534194946e-01 3.704831004142761230e-01 -6.868755817413330078e-02 -5.615079030394554138e-02 4.082871973514556885e-02 6.125082075595855713e-02 1.144570671021938324e-02 -1.935543864965438843e-01 9.036293253302574158e-03 3.013477027416229248e-01 2.433119341731071472e-02 -4.673114418983459473e-02 7.093101739883422852e-03 1.008006557822227478e-02 -3.024862408638000488e-01 4.516704753041267395e-02 -1.689774841070175171e-01 -2.709353864192962646e-01 -1.310121119022369385e-01 7.681523263454437256e-02 -8.834704011678695679e-02 3.097346127033233643e-01 -1.425129622220993042e-01 -8.099217899143695831e-03 -2.403383702039718628e-01 -4.592109471559524536e-03 -4.216195046901702881e-01 -1.187855452299118042e-01 2.600809931755065918e-01 -4.569108411669731140e-02 -1.919489800930023193e-01 -5.168635398149490356e-02
1.533823311328887939e-01 -2.477842867374420166e-01 1.317294985055923462e-01 -3.262117803096771240e-01 3.536211550235748291e-01 3.025644421577453613e-01 1.738855987787246704e-01 3.738418966531753540e-02 -4.087577760219573975e-02 2.039254158735275269e-01 -1.249686107039451599e-01 -1.268309056758880615e-01 1.083808764815330505e-01 3.471310436725616455e-02 -1.503697335720062256e-01 -2.098078280687332153e-02 3.972698748111724854e-02 -4.962456971406936646e-02 9.987622499465942383e-03 -2.016439884901046753e-01 1.141454800963401794e-01 1.010092124342918396e-01 -2.210121005773544312e-01 -2.364732027053833008e-01 -1.115340664982795715e-01 -2.771752513945102692e-02 -3.068183958530426025e-01 -1.246086135506629944e-01 2.178860083222389221e-02 2.518959641456604004e-01 -2.608627080917358398e-01 6.688429415225982666e-02
3.421420753002166748e-01 2.095276117324829102e-01 -8.098944276571273804e-02 -1.087885797023773193e-01 -1.712208427488803864e-02 -1.296630501747131348e-01 1.671965122222900391e-01 -1.640762090682983398e-01 9.651014953851699829e-02 2.160599827766418457e-02 5.861491709947586060e-02 -1.861607879400253296e-01 -1.410248428583145142e-01 1.564342975616455078e-01 -4.287661910057067871e-01 3.901652246713638306e-02 -2.035218924283981323e-01 2.449658140540122986e-02 1.336864531040191650e-01 9.273446351289749146e-02 -2.058281004428863525e-01 2.464656084775924683e-01 -3.388175368309020996e-02 -1.970527023077011108e-01 7.879441231489181519e-02 4.168426096439361572e-01 -2.218722403049468994e-01 -4.807461798191070557e-02 1.577352881431579590e-01 -1.364219095557928085e-02 -3.516150638461112976e-02 -4.095662385225296021e-02
4.563826918601989746e-01 1.443235762417316437e-02 -6.335519999265670776e-02 -4.085698127746582031e-01 -8.541132509708404541e-02 2.357637137174606323e-02 2.694402635097503662e-01 -1.519749909639358521e-01 1.314939707517623901e-01 9.150550514459609985e-02 -6.895228475332260132e-02 -9.949388355016708374e-02 -2.614447772502899170e-01 4.465344548225402832e-01 -1.087890192866325378e-01 1.197634860873222351e-01 6.648678332567214966e-02 -5.316745117306709290e-02 1.572859436273574829e-01 -9.108342975378036499e-02 -6.575594842433929443e-02 4.633371904492378235e-02 8.913442492485046387e-02 -2.091979831457138062e-01 -4.732598736882209778e-02 8.949009329080581665e-02 -9.994025342166423798e-03 1.934070587158203125e-01 -5.082253366708755493e-02 1.758209764957427979e-01 1.768928952515125275e-02 -5.244947597384452820e-02
1.528052091598510742e-01 8.848489075899124146e-02 1.310328692197799683e-01 -3.356384113430976868e-02 2.297390252351760864e-01 -2.812805771827697754e-01 -7.444230467081069946e-02 -4.897466395050287247e-03 -5.062108486890792847e-02 7.157166302204132080e-02 6.762166321277618408e-02 5.195651948451995850e-02 -4.416316151618957520e-01 3.439075350761413574e-01 -1.863478973973542452e-04 1.652971208095550537e-01 -5.266647785902023315e-02 -1.882814764976501465e-01 6.895094364881515503e-02 1.726532354950904846e-02 2.711198925971984863e-01 1.293879300355911255e-01 -6.461859494447708130e-02 -5.328560248017311096e-02 1.452743113040924072e-01 1.336594521999359131e-01 -3.244972825050354004e-01 -1.646362841129302979e-01 -1.032196730375289917e-01 1.432760804891586304e-01 -1.355443596839904785e-01 3.098444640636444092e-01
-2.732853889465332031e-01 1.073824465274810791e-01 -2.921756915748119354e-02 -8.588004112243652344e-02 3.472972661256790161e-02 4.740257933735847473e-02 -7.889910042285919189e-02 -7.773597538471221924e-02 4.207492470741271973e-01 1.236971616744995117e-01 1.823862493038177490e-01 2.144175171852111816e-01 -4.584031701087951660e-01 1.956297755241394043e-01 -6.287775933742523193e-02 1.043040379881858826e-01 -5.976287648081779480e-03 -1.765265017747879028e-01 3.442913889884948730e-01 1.076439628377556801e-03 -1.336410790681838989e-01 2.704376913607120514e-02 1.364067494869232178e-01 -7.055513560771942139e-02 -1.028710082173347473e-01 -1.494375765323638916e-01 -2.067212015390396118e-01 1.908233948051929474e-02 2.670884318649768829e-02 2.931359112262725830e-01 -1.537493430078029633e-02 -1.498849224299192429e-02
-1.159840915352106094e-02 -2.387128472328186035e-01 -7.285009324550628662e-02 -2.219502925872802734e-01 -1.834652386605739594e-02 -1.041838526725769043e-01 -1.023785546422004700e-01 1.761392802000045776e-01 -8.669110387563705444e-02 -4.872348159551620483e-02 -2.901296317577362061e-01 2.257348299026489258e-01 -3.868118226528167725e-01 1.710752099752426147e-01 -2.060921639204025269e-01 2.443150281906127930e-01 7.063668221235275269e-02 1.199004352092742920e-01 2.532212249934673309e-02 1.297153085470199585e-01 -6.725654006004333496e-02 7.973778992891311646e-02 -6.172189116477966309e-02 -1.687382161617279053e-01 -1.692836880683898926e-01 -4.994281753897666931e-02 -3.259610533714294434e-01 -3.012503311038017273e-02 2.645640447735786438e-02 1.936967521905899048e-01 -2.833733856678009033e-01 -2.696586847305297852e-01
3.152108490467071533e-01 2.259096801280975342e-01 -9.476291388273239136e-02 1.785738468170166016e-01 -1.120446547865867615e-01 1.671489030122756958e-01 1.423517465591430664e-01 -6.455251574516296387e-02 6.401953846216201782e-02 1.730442345142364502e-01 -6.234681978821754456e-02 -9.084721095860004425e-03 -4.888026788830757141e-02 9.093306958675384521e-02 -1.882321536540985107e-01 8.249023556709289551e-02 -1.789068430662155151e-01 -2.569466829299926758e-01 3.674210608005523682e-02 1.281848251819610596e-01 -6.017669104039669037e-03 5.279270187020301819e-02 -2.187865674495697021e-01 -1.331879794597625732e-01 -5.386450514197349548e-02 9.144707769155502319e-02 -5.635011196136474609e-01 -1.152477785944938660e-01 2.114916443824768066e-01 3.889697045087814331e-02 -2.832136750221252441e-01 -1.167283952236175537e-02
1.173001825809478760e-01 3.241296112537384033e-01 1.904343217611312866e-01 -2.623102962970733643e-01 -7.037637755274772644e-03 2.736213430762290955e-02 -1.831312477588653564e-01 -1.802800446748733521e-01 -1.000147387385368347e-01 2.229685485363006592e-01 2.760172784328460693e-01 -5.765883997082710266e-02 -1.825234442949295044e-01 7.079035788774490356e-02 3.815609216690063477e-02 3.748896121978759766e-01 4.522477835416793823e-02 -2.448407858610153198e-01 7.584704458713531494e-02 1.092270985245704651e-01 1.914103180170059204e-01 -1.101269870996475220e-01 2.706900984048843384e-02 -1.299197673797607422e-01 -2.373441606760025024e-01 -2.085211277008056641e-01 -3.324469029903411865e-01 -1.339305378496646881e-02 1.036091521382331848e-01 1.471737921237945557e-01 -2.340452279895544052e-03 2.743858471512794495e-02
-1.167997494339942932e-01 3.700810670852661133e-01 1.201298758387565613e-01 -3.157295882701873779e-01 2.966815531253814697e-01 2.533169984817504883e-01 6.437699496746063232e-02 -1.648791134357452393e-01 -9.331630915403366089e-02 1.414533853530883789e-01 -5.901439115405082703e-02 1.486878842115402222e-01 -1.284014135599136353e-01 2.743943631649017334e-01 -2.740808725357055664e-01 1.560001522302627563e-01 -3.804171457886695862e-02 -7.718198467046022415e-03 5.625764839351177216e-03 1.081785932183265686e-01 -6.921585649251937866e-02 -4.804638773202896118e-02 5.107788369059562683e-02 -1.883885562419891357e-01 8.726196736097335815e-02 -1.747188866138458252e-01 -3.665821552276611328e-01 1.024617254734039307e-01 1.314337700605392456e-01 -1.502221524715423584e-01 -6.577603518962860107e-03 1.577106863260269165e-01
-2.379327826201915741e-02 1.889717727899551392e-01 3.505252674221992493e-02 -2.551437020301818848e-01 2.775720059871673584e-01 -2.090068310499191284e-01 1.404137313365936279e-01 -1.357383430004119873e-01 1.324852257966995239e-01 1.511892974376678467e-01 -1.564733833074569702e-01 3.446285724639892578e-01 -3.527381271123886108e-02 -6.347465794533491135e-03 4.859600216150283813e-02 3.314082026481628418e-01 8.148760348558425903e-02 -8.817096799612045288e-02 1.114092115312814713e-02 -1.645078659057617188e-01 2.125267535448074341e-01 8.016369491815567017e-02 -1.846078038215637207e-01 -1.929839849472045898e-01 1.717706173658370972e-01 3.825948759913444519e-02 -4.209887087345123291e-01 -4.084161296486854553e-02 -1.840393692255020142e-01 1.242084503173828125e-01 4.760904610157012939e-02 -1.242314428091049194e-01
1.980715394020080566e-01 -2.441236823797225952e-01 2.256814092397689819e-01 -3.609912991523742676e-01 2.272387742996215820e-01 6.816603988409042358e-02 1.224097907543182373e-01 -1.052638888359069824e-01 -5.939047783613204956e-02 2.020201086997985840e-02 -1.485715508460998535e-01 -3.411919996142387390e-02 -1.256702095270156860e-01 1.243126094341278076e-01 -7.339568436145782471e-02 1.859093606472015381e-01 1.716608367860317230e-02 -5.369338989257812500e-01 -9.858584403991699219e-02 -9.613428264856338501e-02 -1.128694862127304077e-01 8.920632302761077881e-02 -2.624163627624511719e-01 -1.061627641320228577e-01 -1.435018777847290039e-01 -1.531013548374176025e-01 -1.663253903388977051e-01 -8.607922494411468506e-02 1.644884943962097168e-01 1.002954766154289246e-01 1.165840253233909607e-01 3.176687657833099365e-02
-3.765566945075988770e-01 -1.306338459253311157e-01 -2.235113643109798431e-02 -4.225154593586921692e-02 9.112660586833953857e-02 7.651397585868835449e-02 1.224097423255443573e-02 -2.087542563676834106e-01 1.884956955909729004e-01 8.220706135034561157e-02 1.277309060096740723e-01 -1.778586357831954956e-01 -2.438474297523498535e-01 -1.360852923244237900e-02 -2.016732096672058105e-01 4.429570138454437256e-01 -1.807313412427902222e-02 2.662728726863861084e-02 2.088528424501419067e-01 2.037001848220825195e-01 -5.011151358485221863e-02 1.030100733041763306e-01 -1.120247989892959595e-01 -9.560468792915344238e-02 9.363016486167907715e-02 1.978112608194351196e-01 -3.156560063362121582e-01 -1.643153727054595947e-01 1.728294491767883301e-01 1.831991225481033325e-02 -1.773094385862350464e-01 -1.925142258405685425e-01
9.568487107753753662e-02 1.367322541773319244e-02 -1.209087148308753967e-01 -4.494265019893646240e-01 -1.548040658235549927e-01 -6.287280004471540451e-03 -3.834885358810424805e-02 -8.333694189786911011e-02 -8.000328391790390015e-02 2.531087994575500488e-01 -1.485363095998764038e-01 9.200758300721645355e-03 -6.918267905712127686e-02 -7.906102389097213745e-02 -3.569065034389495850e-01 2.080409824848175049e-01 6.423094868659973145e-02 -7.223510742187500000e-02 2.435514926910400391e-01 -1.460865586996078491e-01 -2.593508958816528320e-01 1.092988401651382446e-01 6.355725973844528198e-02 8.815197646617889404e-02 1.060683629475533962e-03 7.309081032872200012e-03 -1.960634440183639526e-01 4.091871529817581177e-02 4.007684886455535889e-01 2.607487142086029053e-01 -1.224018260836601257e-01 -5.043276026844978333e-02
5.465483665466308594e-02 9.947682917118072510e-02 -2.974983118474483490e-02 -1.541233062744140625e-01 -2.770481631159782410e-02 -2.223460674285888672e-01 5.937441810965538025e-02 -8.611248433589935303e-02 -1.910967752337455750e-02 -2.185577452182769775e-01 2.370073795318603516e-01 8.126510679721832275e-02 -3.868631124496459961e-01 4.106581211090087891e-01 -3.031413769349455833e-03 2.857058942317962646e-01 -6.199251394718885422e-03 -7.476556301116943359e-02 -2.844067290425300598e-02 -7.672158628702163696e-02 2.458256632089614868e-01 6.858073174953460693e-03 -1.976512521505355835e-01 -1.957228183746337891e-01 -2.751435339450836182e-01 7.632567733526229858e-02 -3.538229167461395264e-01 -4.822744801640510559e-02 8.122691512107849121e-02 1.545377820730209351e-01 1.147146802395582199e-02 2.551687695086002350e-02
-1.074427515268325806e-01 1.163479611277580261e-01 8.879815228283405304e-03 -4.347179550677537918e-03 1.864898949861526489e-01 2.671545147895812988e-01 -3.953301534056663513e-02 -2.899596467614173889e-03 2.828216254711151123e-01 1.515423506498336792e-01 -1.482205837965011597e-01 3.947027772665023804e-02 -2.504944801330566406e-01 2.614520192146301270e-01 -2.912499606609344482e-01 7.153733074665069580e-02 4.123501479625701904e-02 1.033940315246582031e-01 9.481195360422134399e-02 4.290779307484626770e-02 1.376875638961791992e-01 -2.574951946735382080e-01 -8.774403482675552368e-02 2.267731726169586182e-02 -8.086270093917846680e-02 3.782733157277107239e-02 -5.981242656707763672e-01 -2.706725336611270905e-02 -1.129755005240440369e-01 -6.465627998113632202e-02 -8.467616885900497437e-02 1.109336316585540771e-01
2.656175196170806885e-01 -1.763094216585159302e-01 3.808857500553131104e-01 -2.596315741539001465e-01 -7.173968106508255005e-02 -1.881124228239059448e-01 2.221028357744216919e-01 4.307247698307037354e-02 7.111529260873794556e-02 2.527580037713050842e-02 9.067158401012420654e-02 4.345685243606567383e-02 -1.160780936479568481e-01 1.047797948122024536e-01 -1.151065528392791748e-01 8.600810542702674866e-04 1.858199760317802429e-02 -3.241769969463348389e-02 1.126868054270744324e-01 -2.989458739757537842e-01 1.360278427600860596e-01 1.284329295158386230e-01 2.444995343685150146e-01 -3.948813974857330322e-01 -7.673632935620844364e-04 -1.676814556121826172e-01 -3.647562265396118164e-01 2.818118780851364136e-02 3.647143766283988953e-02 -1.047216206789016724e-01 -1.101008430123329163e-01 1.009033992886543274e-02
-6.530104670673608780e-03 -2.031524032354354858e-01 -2.864266932010650635e-01 -2.365400642156600952e-01 3.865622729063034058e-02 5.918042361736297607e-02 1.288797706365585327e-01 -1.300813853740692139e-01 6.774599105119705200e-02 -3.115280158817768097e-02 5.238517746329307556e-02 -1.509003043174743652e-01 2.717178687453269958e-02 3.281433582305908203e-01 -3.182792067527770996e-01 -3.455893695354461670e-02 -1.443579643964767456e-01 1.554326433688402176e-02 3.015544414520263672e-01 -1.240501776337623596e-01 2.812042459845542908e-02 -1.116216629743576050e-01 1.149488463997840881e-01 -9.226253628730773926e-02 1.898982375860214233e-02 1.416170299053192139e-01 -3.047229647636413574e-01 -6.471990048885345459e-02 4.069616794586181641e-01 6.040751561522483826e-02 2.374167554080486298e-02 -3.008461296558380127e-01
-1.827505081892013550e-01 3.221870660781860352e-01 4.951472207903862000e-02 -4.439756274223327637e-01 1.833871379494667053e-02 1.248158439993858337e-01 5.120775662362575531e-03 -1.993063986301422119e-01 1.134094223380088806e-02 5.430050194263458252e-02 -8.699422329664230347e-02 1.638844162225723267e-01 -1.726549714803695679e-01 2.101203799247741699e-01 -2.076348662376403809e-01 2.413736581802368164e-01 -2.127477154135704041e-02 -5.799907818436622620e-02 -2.014830410480499268e-01 2.038390189409255981e-01 -5.491122230887413025e-02 3.798711672425270081e-02 1.355325989425182343e-02 -2.043389379978179932e-01 1.879039555788040161e-01 -6.804195046424865723e-02 -4.096249938011169434e-01 1.436658948659896851e-01 1.593473553657531738e-01 -4.739274829626083374e-02 4.459570348262786865e-02 6.614357233047485352e-02
2.814845182001590729e-02 1.890588551759719849e-02 -3.258731961250305176e-02 6.470619142055511475e-02 1.289167404174804688e-01 7.294015586376190186e-02 2.201878428459167480e-01 1.082956045866012573e-01 1.843323260545730591e-01 2.342535108327865601e-01 -4.792814329266548157e-02 -2.584413588047027588e-01 -2.342120856046676636e-01 1.646778285503387451e-01 -4.552003741264343262e-01 1.596213132143020630e-01 5.181534215807914734e-02 -1.203338205814361572e-01 -2.056742459535598755e-01 -4.440088197588920593e-02 5.510665476322174072e-02 -1.103145182132720947e-01 -2.008527368307113647e-01 4.626575112342834473e-02 1.310586743056774139e-02 -1.955967992544174194e-01 -1.642199456691741943e-01 -2.610722184181213379e-01 3.079107105731964111e-01 2.673449218273162842e-01 -1.281056851148605347e-01 5.891956016421318054e-02
8.824611082673072815e-03 4.766752421855926514e-01 -5.817687138915061951e-02 1.097104232758283615e-02 -1.582093238830566406e-01 -9.339020401239395142e-02 2.014393955469131470e-01 8.164206519722938538e-03 4.869599267840385437e-02 3.048456311225891113e-01 -3.936871141195297241e-02 -3.645998612046241760e-02 -1.635866016149520874e-01 2.494259364902973175e-02 -2.796705067157745361e-01 2.254508621990680695e-02 -8.327516913414001465e-02 -1.410201191902160645e-01 -1.390151828527450562e-01 -4.637993127107620239e-02 1.437434107065200806e-01 2.158536463975906372e-01 -5.907869338989257812e-02 -2.719564922153949738e-02 -5.221170932054519653e-02 -9.927135705947875977e-02 -4.738275408744812012e-01 -2.000361829996109009e-01 1.254376322031021118e-01 8.206662535667419434e-02 -2.597164213657379150e-01 6.083578616380691528e-02
-6.556922942399978638e-02 -3.528918838128447533e-03 1.318851709365844727e-01 3.705773875117301941e-02 -8.292229846119880676e-03 -3.188125789165496826e-02 2.198376208543777466e-01 -1.675420403480529785e-01 1.750189810991287231e-01 2.755660116672515869e-01 8.978988230228424072e-02 -2.542992234230041504e-01 -2.761809527873992920e-01 -4.494862630963325500e-03 -3.886205554008483887e-01 2.727107107639312744e-01 -2.344540804624557495e-01 1.918982714414596558e-01 2.102687209844589233e-01 -9.805529564619064331e-02 4.170259088277816772e-02 -2.285509407520294189e-01 1.813799142837524414e-02 1.326875388622283936e-02 6.186167523264884949e-02 1.909977048635482788e-01 -2.847712635993957520e-01 -2.059399485588073730e-01 1.731289178133010864e-01 7.756101340055465698e-02 1.168259140104055405e-02 1.356667876243591309e-01
4.863300174474716187e-02 6.185464933514595032e-02 3.546015918254852295e-01 -2.989660017192363739e-02 1.747611761093139648e-01 -9.497230499982833862e-02 -1.099278107285499573e-01 2.726188488304615021e-02 -1.027553435415029526e-02 -1.443739235401153564e-02 5.754058808088302612e-02 1.076820790767669678e-01 -4.101541340351104736e-01 3.461261689662933350e-01 -1.017515733838081360e-01 8.700449019670486450e-02 -3.381152451038360596e-02 -3.558103740215301514e-01 6.537120789289474487e-02 1.068212464451789856e-02 3.494414687156677246e-01 5.330885201692581177e-02 -1.407259851694107056e-01 -4.558125883340835571e-02 -6.306126713752746582e-02 1.886857450008392334e-01 -2.663254141807556152e-01 -2.055352330207824707e-01 -3.355873376131057739e-02 1.827219277620315552e-01 -1.200940459966659546e-01 1.138314604759216309e-01
-1.689772158861160278e-01 1.805306673049926758e-01 -2.076848037540912628e-02 -3.084414005279541016e-01 1.386666744947433472e-01 1.429117023944854736e-01 1.308192759752273560e-01 -1.566528379917144775e-01 -3.142341971397399902e-01 6.972707062959671021e-02 -1.820508986711502075e-01 -1.154356375336647034e-01 -4.580101370811462402e-01 1.442928910255432129e-01 -1.885346174240112305e-01 1.663919724524021149e-02 -4.911504685878753662e-02 -1.365350186824798584e-01 1.268487982451915741e-02 -3.493981435894966125e-02 -6.313407421112060547e-02 -4.899410158395767212e-02 -2.656385004520416260e-01 2.972853137180209160e-03 -6.328342948108911514e-03 2.577030658721923828e-01 -3.646467626094818115e-01 1.686506867408752441e-01 6.828713417053222656e-02 -9.278038889169692993e-02 5.682546645402908325e-03 7.023931294679641724e-02
-7.776490598917007446e-02 -1.267549842596054077e-01 1.558842658996582031e-01 -5.481113120913505554e-02 5.439056456089019775e-02 1.101875975728034973e-01 -2.834606682881712914e-03 -1.426177173852920532e-01 -1.892864555120468140e-01 1.561658233404159546e-01 -2.104834914207458496e-01 6.767862290143966675e-02 -2.796805500984191895e-01 1.014504656195640564e-01 -3.873914480209350586e-01 7.059953361749649048e-02 3.095481544733047485e-02 -5.033160094171762466e-03 6.869470328092575073e-02 -5.212514400482177734e-01 -2.642961144447326660e-01 2.252618670463562012e-01 -1.108265370130538940e-01 -9.364933520555496216e-02 2.169608622789382935e-01 -6.923064589500427246e-02 -1.647165864706039429e-01 -6.748613715171813965e-02 -1.007895842194557190e-01 1.443168520927429199e-01 -1.102731153368949890e-01 1.292788982391357422e-01
1.155204605311155319e-02 9.524570778012275696e-03 -1.329061836004257202e-01 -1.168594881892204285e-01 4.468977078795433044e-02 -3.380725160241127014e-02 3.677818477153778076e-01 1.139555945992469788e-01 3.267766833305358887e-01 3.330312296748161316e-02 6.448597460985183716e-02 -1.804247871041297913e-02 -2.358277738094329834e-01 3.641050681471824646e-02 -4.188430011272430420e-01 6.922005861997604370e-02 -1.810906454920768738e-02 -9.918968379497528076e-02 -1.153973713517189026e-01 -4.560245200991630554e-02 -1.357075870037078857e-01 -2.898921445012092590e-02 1.237814575433731079e-01 -4.315123707056045532e-02 -3.493285179138183594e-02 -8.650039136409759521e-02 -3.182952105998992920e-01 -4.791263639926910400e-01 1.773870438337326050e-01 1.353951245546340942e-01 -1.270855814218521118e-01 3.566261730156838894e-04
1.154203061014413834e-02 3.485660254955291748e-02 2.686233818531036377e-01 -2.159451879560947418e-02 1.717874407768249512e-01 -4.584177397191524506e-03 -1.549885571002960205e-01 -9.433168172836303711e-02 -2.902545034885406494e-01 4.714348819106817245e-03 9.777332097291946411e-02 -2.200669050216674805e-01 -2.098369002342224121e-01 2.066262811422348022e-01 -2.137081027030944824e-01 9.746033698320388794e-02 -1.470786426216363907e-02 -1.288229040801525116e-02 -5.654936656355857849e-03 2.667974233627319336e-01 4.140948504209518433e-02 1.628402471542358398e-01 9.569013863801956177e-02 -2.927389740943908691e-01 -1.426467448472976685e-01 -4.389892891049385071e-02 -3.937396109104156494e-01 1.864382475614547729e-01 1.296919733285903931e-01 3.289015293121337891e-01 -2.116203606128692627e-01 5.381824448704719543e-02
8.925198763608932495e-02 2.286984212696552277e-02 -1.018351912498474121e-01 -2.847656011581420898e-01 3.899353146553039551e-01 2.757228910923004150e-01 -2.662438340485095978e-02 3.986880183219909668e-02 1.313349753618240356e-01 3.432828783988952637e-01 1.345637738704681396e-01 -7.484078407287597656e-02 -7.307833433151245117e-02 1.261153370141983032e-01 -2.452818751335144043e-01 1.641623526811599731e-01 -2.185498625040054321e-01 6.301560252904891968e-02 -2.237942665815353394e-01 1.995371654629707336e-02 2.025123387575149536e-01 4.666073992848396301e-02 -1.555937528610229492e-01 -2.431459128856658936e-01 6.406003981828689575e-02 -4.686080664396286011e-02 -2.765266597270965576e-01 -1.975644752383232117e-02 -3.126238286495208740e-02 1.341977119445800781e-01 3.922123461961746216e-03 2.676309049129486084e-01
2.021986693143844604e-01 1.964466273784637451e-01 1.452903151512145996e-01 -1.023695692420005798e-01 4.534805566072463989e-02 -7.677444070577621460e-02 1.508667021989822388e-01 9.270772337913513184e-02 1.135145574808120728e-01 -1.627031341195106506e-02 -1.034551784396171570e-01 -3.545899987220764160e-01 4.064977169036865234e-02 1.189081221818923950e-01 -2.961606979370117188e-01 1.116082072257995605e-01 -3.536728322505950928e-01 -4.079709947109222412e-02 -5.211995448917150497e-03 1.915583908557891846e-01 -1.722060441970825195e-01 1.482580788433551788e-02 -4.184193909168243408e-02 -2.811427116394042969e-01 3.733646497130393982e-02 5.143785849213600159e-02 -2.844139933586120605e-01 -1.945219188928604126e-01 1.555081903934478760e-01 1.547376513481140137e-01 -3.423818349838256836e-01 1.477288752794265747e-01
2.076998651027679443e-01 1.687843352556228638e-01 -1.016889512538909912e-02 -4.796999320387840271e-02 3.867101669311523438e-01 7.250764407217502594e-03 3.461265563964843750e-01 -4.715218767523765564e-02 8.145850896835327148e-02 -7.159368135035037994e-03 -1.383456438779830933e-01 5.484665185213088989e-02 7.426255196332931519e-02 -1.987406425178050995e-02 -5.734255164861679077e-02 1.352555751800537109e-01 -2.172082662582397461e-02 1.799482554197311401e-01 3.474751412868499756e-01 -1.844709515571594238e-01 -1.524354517459869385e-01 1.833430863916873932e-02 -2.633718401193618774e-02 -1.278325319290161133e-01 -2.457507140934467316e-02 6.872127950191497803e-02 -3.014117181301116943e-01 -1.056603789329528809e-01 -5.647794157266616821e-02 4.465464055538177490e-01 -2.046894580125808716e-01 1.340046525001525879e-01
1.111437007784843445e-01 -4.846249520778656006e-02 7.978919893503189087e-02 -5.303223803639411926e-02 1.931324005126953125e-01 2.438444048166275024e-01 -4.401640594005584717e-02 -3.599667847156524658e-01 -1.852791756391525269e-01 7.614343613386154175e-02 -1.377488672733306885e-01 2.348612099885940552e-01 -2.592833638191223145e-01 2.221124917268753052e-01 -4.179161787033081055e-01 2.597934603691101074e-01 1.349912136793136597e-01 -2.900492250919342041e-01 1.274931430816650391e-01 1.020704060792922974e-01 -3.878616914153099060e-02 1.182431951165199280e-01 -1.329617202281951904e-01 1.486500501632690430e-01 -9.206729382276535034e-02 -2.866533119231462479e-03 5.845133215188980103e-02 -9.684498608112335205e-02 2.241320312023162842e-01 1.097014397382736206e-01 -1.296960376203060150e-02 -8.290683478116989136e-02
-1.170041263103485107e-01 7.937698625028133392e-03 -2.233200073242187500e-01 -1.892771869897842407e-01 -3.489139303565025330e-02 1.778993308544158936e-01 2.129735499620437622e-01 -6.682770699262619019e-02 1.714512407779693604e-01 1.925710439682006836e-01 -1.833917647600173950e-01 -6.049416959285736084e-02 -3.059759736061096191e-01 8.101125061511993408e-02 -2.717734277248382568e-01 1.211204752326011658e-01 -1.280292272567749023e-01 -7.787697482854127884e-03 2.370577864348888397e-02 -4.197019711136817932e-02 2.585314214229583740e-02 -1.674887239933013916e-01 -3.305361047387123108e-02 2.896928787231445312e-02 3.608528757467865944e-03 1.707618534564971924e-01 -4.582625031471252441e-01 -2.305859923362731934e-01 3.479049801826477051e-01 8.242832869291305542e-02 1.258234381675720215e-01 -1.998361647129058838e-01
-1.369094252586364746e-01 -1.545073986053466797e-01 5.166276544332504272e-02 -7.488918304443359375e-02 -1.760476380586624146e-01 -9.409415721893310547e-02 3.352207541465759277e-01 -2.987134456634521484e-01 1.697705984115600586e-01 -1.607765108346939087e-01 2.728656232357025146e-01 -1.402479410171508789e-01 -1.212766319513320923e-01 1.459255069494247437e-01 -4.483048021793365479e-01 2.830033004283905029e-01 -2.459609135985374451e-02 -7.070684432983398438e-02 4.158190637826919556e-02 -2.579287998378276825e-02 -5.668943747878074646e-02 7.999839633703231812e-02 8.612539619207382202e-02 1.535941362380981445e-01 -4.130106046795845032e-02 1.497582346200942993e-01 -3.390109837055206299e-01 -1.898239105939865112e-01 7.858495414257049561e-02 7.784955948591232300e-02 -5.123222619295120239e-02 -5.668864771723747253e-02
-2.303801849484443665e-02 1.204362437129020691e-01 1.263846457004547119e-01 4.572848230600357056e-02 8.740014582872390747e-02 2.009116411209106445e-01 2.355419397354125977e-01 -4.832034930586814880e-02 1.454917937517166138e-01 7.722935639321804047e-03 1.149072498083114624e-01 -2.126546390354633331e-02 -1.850332617759704590e-01 2.769255340099334717e-01 -2.365133017301559448e-01 3.398529291152954102e-01 -2.538725733757019043e-01 1.792126297950744629e-01 2.879563905298709869e-02 -3.737999871373176575e-02 -7.006023824214935303e-02 -2.723354995250701904e-01 7.049386203289031982e-02 -2.204099297523498535e-01 -3.070161212235689163e-03 2.257551550865173340e-01 -4.311057925224304199e-01 -1.897094547748565674e-01 2.399603649973869324e-02 1.156508401036262512e-01 1.529914289712905884e-01 -4.733201488852500916e-02
1.558609604835510254e-01 -2.520709335803985596e-01 8.018212765455245972e-02 -1.535931974649429321e-01 1.254740655422210693e-01 1.111923381686210632e-01 -8.041834086179733276e-02 -3.189193308353424072e-01 -3.137450814247131348e-01 8.074039965867996216e-02 5.210243910551071167e-02 -6.953315343707799911e-03 -1.915248185396194458e-01 -5.047856830060482025e-03 -3.609916567802429199e-02 1.718739606440067291e-02 9.192712604999542236e-02 -1.102364286780357361e-01 3.044047951698303223e-02 -7.959994673728942871e-02 2.376562803983688354e-01 9.030450880527496338e-02 -8.449194580316543579e-02 -5.256424099206924438e-02 1.081908345222473145e-01 6.854950636625289917e-02 -4.489842653274536133e-01 -3.874353170394897461e-01 1.280294060707092285e-01 3.116529583930969238e-01 1.143259629607200623e-01 5.244086682796478271e-02
-2.512663230299949646e-02 -1.187932416796684265e-01 1.366208940744400024e-01 -2.399184405803680420e-01 4.173046946525573730e-01 4.231928382068872452e-03 -4.797010123729705811e-02 -6.759244948625564575e-02 -1.642933636903762817e-01 -2.090777158737182617e-01 8.483374118804931641e-02 9.219156205654144287e-02 -3.711070120334625244e-01 3.020831644535064697e-01 3.012454509735107422e-02 -7.546161115169525146e-02 -6.433464586734771729e-02 -2.628389596939086914e-01 9.138242341578006744e-03 -5.458088219165802002e-02 1.895445287227630615e-01 -1.577280610799789429e-01 -1.460909191519021988e-02 -7.975064800120890141e-04 7.081592828035354614e-02 7.328768819570541382e-02 -2.614468932151794434e-01 -1.261495053768157959e-01 2.729493081569671631e-01 1.232796013355255127e-01 -2.555731832981109619e-01 1.380044817924499512e-01
1.390669494867324829e-01 -1.367498636245727539e-01 -1.847368665039539337e-02 -3.416244387626647949e-01 2.875193059444427490e-01 -6.483229249715805054e-02 -6.780984997749328613e-02 3.793119266629219055e-02 -2.375226914882659912e-01 3.146845847368240356e-02 6.095253676176071167e-02 -1.032224074006080627e-01 -1.057229638099670410e-01 1.722188442945480347e-01 6.005821004509925842e-02 3.081543445587158203e-01 5.085463076829910278e-02 -2.172724306583404541e-01 3.599805012345314026e-02 8.793702721595764160e-02 -3.039238229393959045e-02 -2.689187526702880859e-01 -4.567178338766098022e-02 2.006618492305278778e-02 -1.609143614768981934e-01 1.181012690067291260e-01 -3.673810958862304688e-01 -1.079405024647712708e-01 8.651370555162429810e-02 -1.022394001483917236e-01 -4.492491781711578369e-01 -6.929564289748668671e-03
-1.670020632445812225e-02 -1.618061680346727371e-03 -1.941945105791091919e-01 -8.664048463106155396e-02 -2.210337966680526733e-01 -7.831899076700210571e-02 3.454821109771728516e-01 -1.739335507154464722e-01 1.636506617069244385e-01 1.465303152799606323e-01 -6.304381787776947021e-02 -8.830612897872924805e-02 -7.597271353006362915e-02 2.923467755317687988e-01 -1.663646250963211060e-01 2.658657431602478027e-01 -4.043626785278320312e-02 2.508701756596565247e-03 1.713157817721366882e-02 5.394751206040382385e-03 -5.517470464110374451e-02 -2.125300765037536621e-01 -1.507744342088699341e-01 9.060939401388168335e-02 1.245298683643341064e-01 2.305727154016494751e-01 -5.292738676071166992e-01 -1.291706040501594543e-02 8.750910311937332153e-02 6.887577474117279053e-02 3.359681693837046623e-03 2.403579056262969971e-01
1.763944774866104126e-01 1.557173728942871094e-01 1.541749984025955200e-01 -1.715379506349563599e-01 3.285812437534332275e-01 8.899653330445289612e-03 7.169754803180694580e-02 -3.556416556239128113e-02 1.625307351350784302e-01 8.515265583992004395e-02 -6.693998724222183228e-02 8.636061847209930420e-02 1.417141556739807129e-01 3.174888715147972107e-02 -1.407915949821472168e-01 -5.848279595375061035e-02 -1.425773650407791138e-01 -1.129444781690835953e-02 2.997244298458099365e-01 -2.483068108558654785e-01 -1.750720441341400146e-01 1.495094001293182373e-01 1.408154238015413284e-02 -6.625878810882568359e-02 4.807405173778533936e-02 1.255915910005569458e-01 -3.247741758823394775e-01 1.235821768641471863e-01 -1.007577171549201012e-03 5.427173972129821777e-01 -1.286677420139312744e-01 8.706078678369522095e-02
4.865073040127754211e-02 -1.462277397513389587e-02 -2.739142775535583496e-01 -1.133811165345832705e-04 2.719339728355407715e-01 -2.262708097696304321e-01 2.229940146207809448e-01 -2.253234237432479858e-01 3.453474640846252441e-01 8.794967830181121826e-02 3.980545327067375183e-02 3.545197844505310059e-02 -1.929191797971725464e-01 1.509764939546585083e-01 -1.389069110155105591e-01 -1.034769788384437561e-02 -1.137797255069017410e-02 -2.996275946497917175e-02 2.049548774957656860e-01 -1.019179448485374451e-01 -2.956718802452087402e-01 -1.453150957822799683e-01 1.501534320414066315e-02 -2.809671461582183838e-01 1.063080430030822754e-01 -8.749802596867084503e-03 -3.927878141403198242e-01 4.426674917340278625e-02 1.543325483798980713e-01 2.219732254743576050e-01 7.406697422266006470e-02 1.295423787087202072e-02
6.737784296274185181e-02 3.791608512401580811e-01 -6.310990080237388611e-03 -1.636962145566940308e-01 2.323180250823497772e-02 -7.462523877620697021e-02 1.573317348957061768e-01 -7.032748311758041382e-02 -1.115827262401580811e-01 8.520251512527465820e-02 -5.430032312870025635e-02 -1.037830859422683716e-01 1.517346948385238647e-01 5.002368092536926270e-01 -1.852913945913314819e-01 9.274142980575561523e-02 -2.368206530809402466e-01 -1.538329720497131348e-01 -1.554251760244369507e-01 6.266173720359802246e-02 4.949752986431121826e-02 1.331290453672409058e-01 -1.001978367567062378e-01 -9.434967301785945892e-03 7.145824283361434937e-02 -6.603318452835083008e-02 -4.608430862426757812e-01 8.994245529174804688e-02 8.807929605245590210e-02 4.436877742409706116e-02 -2.329296767711639404e-01 8.590728044509887695e-02
1.610383689403533936e-01 2.304548919200897217e-01 -8.555062860250473022e-02 -5.179266259074211121e-02 1.432543843984603882e-01 -2.314133346080780029e-01 2.021585404872894287e-01 -9.548972547054290771e-02 8.670107461512088776e-03 4.174492135643959045e-02 1.455853581428527832e-01 -1.145517453551292419e-01 -1.307662129402160645e-01 2.093672901391983032e-01 4.697959497570991516e-02 2.991028428077697754e-01 -8.494287729263305664e-02 6.980449706315994263e-02 2.778289616107940674e-01 4.813540726900100708e-02 4.488994181156158447e-02 2.138424962759017944e-01 3.062686622142791748e-01 -2.570078969001770020e-01 -1.563775837421417236e-01 4.738072678446769714e-02 -4.390781819820404053e-01 -5.454850569367408752e-02 -5.782151222229003906e-02 9.600534290075302124e-02 2.318173199892044067e-01 -1.010017171502113342e-01
1.066807657480239868e-01 8.440312743186950684e-02 1.388735324144363403e-01 1.888018473982810974e-02 2.197732627391815186e-01 -1.473904848098754883e-01 -1.918787062168121338e-01 -2.319197058677673340e-01 -1.779329031705856323e-01 9.338530153036117554e-02 -2.198303863406181335e-02 -2.493412047624588013e-01 -2.595627307891845703e-01 2.476209700107574463e-01 -3.431922197341918945e-02 2.255276590585708618e-01 -3.415564447641372681e-02 2.141906470060348511e-01 1.093981564044952393e-01 2.741995155811309814e-01 1.140916794538497925e-01 -1.020600367337465286e-02 2.304352261126041412e-02 -1.342689841985702515e-01 -9.892886132001876831e-02 -1.307832449674606323e-01 -3.738845884799957275e-01 1.354464329779148102e-02 1.738635450601577759e-01 3.341536819934844971e-01 -1.221332252025604248e-01 1.670749336481094360e-01
1.316101700067520142e-01 1.120701581239700317e-01 2.859494984149932861e-01 2.107782661914825439e-01 2.688484191894531250e-01 5.055292043834924698e-03 -1.095749512314796448e-01 -8.911602199077606201e-02 -5.653411895036697388e-02 1.474217921495437622e-01 -1.063913688994944096e-03 5.420241504907608032e-02 -2.123880684375762939e-01 3.324288725852966309e-01 -1.313274502754211426e-01 1.574358493089675903e-01 -1.167355477809906006e-01 5.029063299298286438e-02 8.338924497365951538e-02 -1.740586571395397186e-02 2.469588667154312134e-01 -1.792726367712020874e-01 1.543670445680618286e-01 1.173705682158470154e-01 -1.718504875898361206e-01 8.171820640563964844e-02 -4.352670609951019287e-01 -7.698124647140502930e-02 2.286380380392074585e-01 2.071353644132614136e-01 -1.101697832345962524e-01 1.819204092025756836e-01
1.461183428764343262e-01 -1.205015406012535095e-01 -8.080685511231422424e-03 -1.443272382020950317e-01 2.784972265362739563e-02 -3.318427205085754395e-01 4.773307591676712036e-02 3.757444024085998535e-02 -1.254379749298095703e-01 3.317108154296875000e-01 9.655988216400146484e-02 1.105886325240135193e-01 2.129765041172504425e-02 2.659685015678405762e-01 -3.119165897369384766e-01 2.086337655782699585e-01 -4.771715775132179260e-02 1.318163704127073288e-02 3.742819726467132568e-01 7.076118141412734985e-02 2.830654978752136230e-01 1.384239494800567627e-01 -9.557612985372543335e-02 -2.181570678949356079e-01 1.870603412389755249e-01 -1.554977744817733765e-01 -8.856098353862762451e-02 -3.326492011547088623e-02 1.612818539142608643e-01 1.086103990674018860e-01 -1.544729024171829224e-01 1.896425634622573853e-01
-2.806451357901096344e-02 -9.872726351022720337e-02 2.177677676081657410e-02 -1.599217802286148071e-01 -1.326952725648880005e-01 9.209944307804107666e-02 1.999362260103225708e-01 -4.953638911247253418e-01 6.811984628438949585e-02 2.403323054313659668e-01 -8.261565119028091431e-02 9.316513687372207642e-02 -2.670409977436065674e-01 1.113271415233612061e-01 4.256384819746017456e-02 -9.522767737507820129e-03 -1.548156589269638062e-01 -2.518542706966400146e-01 6.499442458152770996e-02 -3.178969323635101318e-01 -8.347561955451965332e-02 1.176809817552566528e-01 -2.171518094837665558e-02 -9.942174702882766724e-02 -1.799686402082443237e-01 1.398479640483856201e-01 -1.553042232990264893e-01 1.355109959840774536e-01 3.091616928577423096e-01 1.574085354804992676e-01 -2.231037318706512451e-01 6.096648052334785461e-03
-1.686669513583183289e-02 1.886246502399444580e-01 2.750835418701171875e-01 -1.682468317449092865e-02 2.771474607288837433e-02 -1.124156042933464050e-01 -3.152484446763992310e-02 -1.112192030996084213e-02 -4.103477671742439270e-02 -7.617499679327011108e-02 2.857632637023925781e-01 -1.067664325237274170e-01 -4.078004658222198486e-01 -4.512298107147216797e-02 -2.555257678031921387e-01 -2.878363616764545441e-02 2.443902343511581421e-01 -1.078934371471405029e-01 -2.114693401381373405e-03 -1.860771924257278442e-01 2.493253350257873535e-01 -6.418166682124137878e-03 -2.129037082195281982e-01 -2.264158725738525391e-01 3.262831270694732666e-02 7.346701622009277344e-02 -4.251908361911773682e-01 -1.768622696399688721e-01 9.794726222753524780e-02 6.085655093193054199e-02 -1.968352496623992920e-01 -5.735811963677406311e-02
-3.216484487056732178e-01 2.421225607395172119e-01 -1.103851664811372757e-02 -1.405442599207162857e-02 1.518461406230926514e-01 -7.494546473026275635e-02 1.918014255352318287e-03 9.590820968151092529e-02 4.865702986717224121e-02 -3.919495269656181335e-02 2.013688981533050537e-01 1.584103913046419621e-03 -2.783993482589721680e-01 3.330327868461608887e-01 -1.155864167958498001e-02 2.094077467918395996e-01 -1.067979484796524048e-01 -1.569335162639617920e-01 1.191296894103288651e-02 -7.573632150888442993e-02 2.874773442745208740e-01 4.983470588922500610e-02 -1.047198176383972168e-01 -1.438268423080444336e-01 2.885425984859466553e-01 -4.540735855698585510e-02 -3.565738797187805176e-01 -1.942885518074035645e-01 6.560502946376800537e-02 1.346558928489685059e-01 -1.935175806283950806e-01 -2.325461655855178833e-01
-7.688959129154682159e-03 4.961626604199409485e-02 2.439691424369812012e-01 3.109408356249332428e-02 9.506370127201080322e-02 2.881040051579475403e-02 -9.050712734460830688e-02 -1.546293050050735474e-01 -2.769061923027038574e-01 1.332296878099441528e-01 -4.668945446610450745e-02 -6.755468249320983887e-02 -3.544881939888000488e-01 2.583568170666694641e-02 -3.359981775283813477e-01 2.967368066310882568e-01 -9.683078527450561523e-02 2.552913688123226166e-02 -1.921544373035430908e-01 -2.418003380298614502e-01 -8.261671662330627441e-02 3.629989176988601685e-02 -1.610530018806457520e-01 -1.893705874681472778e-01 1.976797878742218018e-01 -2.051925957202911377e-01 -2.403621673583984375e-01 1.571936756372451782e-01 -3.944354131817817688e-02 -3.487455658614635468e-03 -3.455078601837158203e-01 -8.126907050609588623e-02
3.846275061368942261e-02 -1.664126478135585785e-02 2.959036827087402344e-02 -2.208532094955444336e-01 -3.118007257580757141e-02 4.528618976473808289e-02 3.371965372934937477e-03 5.313797295093536377e-02 1.121775526553392410e-02 -3.669273108243942261e-02 3.968470692634582520e-01 -1.822520047426223755e-01 -2.767552435398101807e-01 3.379894793033599854e-01 -4.055495262145996094e-01 1.741517521440982819e-02 9.583391994237899780e-02 -1.006375253200531006e-01 1.790902018547058105e-01 -5.913555249571800232e-02 1.579872369766235352e-01 6.882027536630630493e-02 -3.251571208238601685e-02 9.704107791185379028e-02 -1.827639639377593994e-01 1.641277819871902466e-01 -3.611952066421508789e-01 -4.665845632553100586e-02 7.641321420669555664e-02 2.034976631402969360e-01 -2.438611090183258057e-01 1.425908133387565613e-02
1.139791309833526611e-01 2.428961843252182007e-01 5.040153488516807556e-02 -3.579557538032531738e-01 1.241308376193046570e-01 -5.605281889438629150e-02 1.558381170034408569e-01 4.096218198537826538e-02 -1.108578369021415710e-01 3.153773397207260132e-02 -4.376735910773277283e-02 -4.814451187849044800e-02 -9.358084946870803833e-02 2.836743295192718506e-01 -2.545967996120452881e-01 3.510907292366027832e-01 -2.905680835247039795e-01 -9.763693064451217651e-02 -4.178469181060791016e-01 -6.861865520477294922e-02 1.290072798728942871e-01 1.804616898298263550e-01 -1.229892764240503311e-02 -3.103377856314182281e-02 1.328015476465225220e-01 -4.290143400430679321e-02 -2.938944399356842041e-01 -1.286968737840652466e-01 1.030676066875457764e-01 7.033964153379201889e-03 -3.351857513189315796e-02 -1.389646530151367188e-02
-3.409799560904502869e-02 2.262712419033050537e-01 1.636205464601516724e-01 -8.977776765823364258e-02 3.459658026695251465e-01 2.565371431410312653e-02 -1.691867411136627197e-01 -2.624174952507019043e-01 -5.526242405176162720e-02 2.919583916664123535e-01 2.447248548269271851e-01 -1.010855957865715027e-01 -1.671695522964000702e-02 8.822146803140640259e-02 -1.700586974620819092e-01 -4.719056561589241028e-02 1.374053210020065308e-01 -7.427046447992324829e-02 2.913856692612171173e-02 3.367020189762115479e-01 8.360672742128372192e-02 -9.814013540744781494e-02 -8.406665921211242676e-02 -3.363749384880065918e-01 6.570567190647125244e-02 1.045132875442504883e-01 -3.368837237358093262e-01 -1.084448620676994324e-01 -1.715071350336074829e-01 6.038183346390724182e-02 -1.899155378341674805e-01 1.108492985367774963e-01
-1.422859430313110352e-01 4.313707724213600159e-02 -3.187508881092071533e-02 -3.267349675297737122e-02 1.712062656879425049e-01 -2.243243753910064697e-01 9.839966148138046265e-02 -2.060423195362091064e-01 -1.914317458868026733e-01 1.575449109077453613e-01 4.475027024745941162e-01 -9.666175395250320435e-02 -4.304375033825635910e-03 1.028835326433181763e-01 -1.267018765211105347e-01 1.798597723245620728e-01 -1.372873783111572266e-01 -1.867788732051849365e-01 -2.020872663706541061e-03 -2.214812338352203369e-01 3.124272823333740234e-01 7.726611196994781494e-02 -8.399652689695358276e-02 -2.328821718692779541e-01 9.158785641193389893e-02 9.851509332656860352e-02 -3.420970439910888672e-01 -2.400402277708053589e-01 1.546257287263870239e-01 1.179984584450721741e-01 1.251126080751419067e-01 -8.641269989311695099e-03
3.388702124357223511e-02 5.023590102791786194e-02 1.984179466962814331e-01 -3.117728792130947113e-02 1.005115434527397156e-01 -2.226090729236602783e-01 -1.924355030059814453e-01 -5.557166785001754761e-02 -3.391359746456146240e-01 1.777779906988143921e-01 -1.248156204819679260e-01 1.268430612981319427e-03 -1.147780218161642551e-03 2.184324562549591064e-01 -1.234336420893669128e-01 6.435699760913848877e-02 5.702264606952667236e-02 -1.934421211481094360e-01 8.277271874248981476e-03 -1.758682727813720703e-02 7.842529565095901489e-02 8.277636021375656128e-03 1.134110987186431885e-01 -2.248357981443405151e-01 -1.460364311933517456e-01 -2.779640853404998779e-01 -4.752336442470550537e-01 5.760698765516281128e-02 1.283764243125915527e-01 3.958728015422821045e-01 -1.172745972871780396e-01 3.914206102490425110e-02
1.505226939916610718e-01 -5.122812837362289429e-02 1.392274200916290283e-01 -4.605164229869842529e-01 8.884876966476440430e-02 1.041232496500015259e-01 1.885050535202026367e-01 9.147557616233825684e-02 -1.878766268491744995e-01 1.640727370977401733e-01 9.161283262073993683e-03 -6.370128691196441650e-02 -2.712718248367309570e-01 9.777314960956573486e-02 -1.971031278371810913e-01 2.792721688747406006e-01 -1.125367954373359680e-01 1.634769439697265625e-01 -7.912442088127136230e-03 -1.610521376132965088e-01 -1.618518680334091187e-01 -2.355741113424301147e-01 -1.817135363817214966e-01 -6.969899684190750122e-02 -1.909385472536087036e-01 1.542291976511478424e-02 -2.254076451063156128e-01 2.363666333258152008e-02 -1.362769305706024170e-01 2.184323966503143311e-01 -1.787738054990768433e-01 -2.073794007301330566e-01
-7.737857103347778320e-02 -8.298242837190628052e-02 2.295778542757034302e-01 -1.455988883972167969e-01 2.246540226042270660e-02 -1.230868771672248840e-01 -3.246409595012664795e-01 -2.640438973903656006e-01 -2.262818366289138794e-01 1.400771439075469971e-01 1.940835267305374146e-02 -9.339501708745956421e-02 -1.450879126787185669e-01 1.872655898332595825e-01 -1.364590227603912354e-01 9.860220551490783691e-02 -1.329531427472829819e-02 -8.934338390827178955e-02 -5.639594420790672302e-02 2.646302431821823120e-02 1.303438991308212280e-01 2.378338202834129333e-02 -4.081836715340614319e-02 -1.684659421443939209e-01 -1.583284139633178711e-01 -2.469570785760879517e-01 -3.692090809345245361e-01 -8.831265382468700409e-03 1.811012774705886841e-01 4.780143201351165771e-01 -1.003896892070770264e-01 6.785599887371063232e-02
-6.161431968212127686e-02 -3.366184607148170471e-02 5.544476676732301712e-03 -8.834308385848999023e-02 1.759574115276336670e-01 -1.855833828449249268e-01 2.334314137697219849e-01 -4.671440273523330688e-02 -2.040933966636657715e-01 1.842638701200485229e-01 -2.635831013321876526e-02 7.653313130140304565e-02 -3.955975770950317383e-01 5.425095558166503906e-02 -3.143552541732788086e-01 2.242717891931533813e-01 6.907285749912261963e-02 8.636698126792907715e-02 -1.973665803670883179e-01 -3.186739385128021240e-01 -2.308242721483111382e-03 -4.267690703272819519e-02 -1.311452984809875488e-01 -1.969949454069137573e-01 -1.778543740510940552e-01 9.533567354083061218e-03 1.045684702694416046e-02 -1.284534782171249390e-01 4.035950303077697754e-01 -2.803392708301544189e-02 -2.253659516572952271e-01 -3.281105682253837585e-02
-2.606908418238162994e-02 -3.083779290318489075e-02 1.072600483894348145e-01 -2.641555070877075195e-01 -1.297233253717422485e-01 -2.676569297909736633e-02 1.507344990968704224e-01 -3.757122904062271118e-02 -2.372129559516906738e-01 4.584640264511108398e-02 -2.136342972517013550e-02 1.745288372039794922e-01 -1.355223655700683594e-01 8.268069475889205933e-02 -5.340727567672729492e-01 2.387484014034271240e-01 -2.480862140655517578e-01 -2.934191226959228516e-01 8.889821171760559082e-02 1.046578958630561829e-01 -1.040275841951370239e-01 -1.458725482225418091e-01 4.458066076040267944e-03 -3.580169752240180969e-02 -7.003425806760787964e-02 1.544442921876907349e-01 -2.254466563463211060e-01 -1.476629823446273804e-01 8.935989439487457275e-02 -1.433597952127456665e-01 -2.937241792678833008e-01 -5.084074661135673523e-02
4.221966117620468140e-02 -1.646805554628372192e-01 -3.796075284481048584e-02 -4.809207469224929810e-02 2.790351510047912598e-01 1.176028847694396973e-01 3.920546770095825195e-01 -3.051525354385375977e-01 1.299880910664796829e-02 6.285287439823150635e-02 -1.753814071416854858e-01 6.945434957742691040e-02 2.306215912103652954e-01 -5.932590924203395844e-03 -3.042451441287994385e-01 1.421589106321334839e-01 -2.390879243612289429e-01 -1.224818229675292969e-01 1.683242917060852051e-01 4.001483321189880371e-02 -8.759051561355590820e-03 -1.362337023019790649e-01 8.884007483720779419e-02 -2.867419123649597168e-01 -1.462664008140563965e-01 -7.805277407169342041e-02 -2.156820595264434814e-01 1.168997609056532383e-03 -9.857004135847091675e-02 1.462815254926681519e-01 -3.216269016265869141e-01 6.096721813082695007e-02
1.837506890296936035e-01 1.370318979024887085e-01 2.130139172077178955e-01 -2.153061926364898682e-01 2.753519453108310699e-02 -7.632105797529220581e-02 1.850529015064239502e-02 -1.266539543867111206e-01 -2.531954050064086914e-01 -5.167970433831214905e-02 1.692434307187795639e-03 -1.260116249322891235e-01 -1.147764846682548523e-01 -2.385760992765426636e-01 -1.230968087911605835e-01 3.143188655376434326e-01 7.427184283733367920e-02 -7.714292407035827637e-02 2.073534876108169556e-01 -2.088871598243713379e-01 -6.984106451272964478e-02 3.085597753524780273e-01 -3.900126516819000244e-01 -1.754210144281387329e-01 -2.379764057695865631e-02 -2.435427159070968628e-02 -2.947657406330108643e-01 1.118346303701400757e-01 1.017812937498092651e-01 7.702906429767608643e-02 -2.114351093769073486e-01 -1.531037837266921997e-01
2.767712771892547607e-01 -4.152652993798255920e-02 7.296695560216903687e-02 -3.715665340423583984e-01 3.076420426368713379e-01 6.802802905440330505e-03 -1.351608335971832275e-01 5.322655662894248962e-02 -1.977388262748718262e-01 3.400178253650665283e-02 -2.601637542247772217e-01 -1.793837100267410278e-01 -2.165753692388534546e-01 2.734955251216888428e-01 -8.565591275691986084e-02 7.018039375543594360e-02 -5.109057947993278503e-02 -6.030175462365150452e-02 -7.654993236064910889e-02 -1.598712056875228882e-01 -4.639631509780883789e-02 3.183497786521911621e-01 -1.421990245580673218e-01 -7.545172423124313354e-02 -7.217489182949066162e-02 -1.987341232597827911e-02 -1.615274846553802490e-01 -1.075353100895881653e-01 2.757562398910522461e-01 1.923842579126358032e-01 -8.269518613815307617e-02 -2.412047386169433594e-01
1.453720480203628540e-01 7.664313912391662598e-02 5.244659259915351868e-02 -1.864906698465347290e-01 1.144871264696121216e-01 1.264875233173370361e-01 1.665073446929454803e-02 1.031915172934532166e-01 -1.445178594440221786e-02 2.048012241721153259e-02 3.669206202030181885e-01 -1.568755656480789185e-01 -4.287675023078918457e-01 2.972391247749328613e-01 -2.813763022422790527e-01 1.549357473850250244e-01 1.825279444456100464e-01 -1.364307552576065063e-01 2.134826481342315674e-01 -2.578357756137847900e-01 3.821349889039993286e-02 8.963201195001602173e-02 1.149857323616743088e-02 6.462697684764862061e-02 -6.214755773544311523e-02 1.366897523403167725e-01 -3.102512955665588379e-01 -1.007822901010513306e-01 1.251863539218902588e-01 7.933139801025390625e-02 -1.758511811494827271e-01 -2.360071241855621338e-02
4.830776154994964600e-02 6.092834845185279846e-02 1.175586879253387451e-01 -7.298142462968826294e-02 2.647460997104644775e-01 -2.876405417919158936e-01 -1.974583044648170471e-02 2.135899662971496582e-02 -6.009490787982940674e-02 6.385172903537750244e-02 1.094857081770896912e-01 2.107054591178894043e-01 -4.695263504981994629e-01 2.435998022556304932e-01 -1.494005694985389709e-02 1.651178896427154541e-01 -6.137176603078842163e-02 -2.952446639537811279e-01 1.384506821632385254e-01 -2.817833982408046722e-02 1.558903902769088745e-01 1.488558948040008545e-01 -1.435877978801727295e-01 -1.120069324970245361e-01 6.262375414371490479e-02 1.190377473831176758e-01 -2.413626462221145630e-01 -2.163952738046646118e-01 -1.440274715423583984e-01 1.889818459749221802e-01 -1.058532446622848511e-01 2.615719437599182129e-01
-8.270294219255447388e-02 1.886753737926483154e-01 -1.311460882425308228e-02 -2.116494923830032349e-01 1.816767156124114990e-01 3.211345523595809937e-02 2.436656504869461060e-01 -1.939173489809036255e-01 -9.853819757699966431e-02 1.488730013370513916e-01 -1.656285673379898071e-01 -6.320989876985549927e-02 -1.944544464349746704e-01 1.448826789855957031e-01 -2.140648663043975830e-01 -2.367530018091201782e-03 -1.530744284391403198e-01 -4.466128721833229065e-02 5.296463146805763245e-02 8.451802656054496765e-03 -8.258308470249176025e-02 1.416242718696594238e-01 -2.584789991378784180e-01 -1.281635835766792297e-02 3.331119716167449951e-01 -1.357747614383697510e-02 -4.628455340862274170e-01 -1.947396546602249146e-01 2.123794257640838623e-01 -2.565990686416625977e-01 5.497700721025466919e-02 1.192528605461120605e-01
1.419703513383865356e-01 -1.122625023126602173e-01 -3.136642277240753174e-02 -3.403916060924530029e-01 1.010048948228359222e-02 6.450489908456802368e-02 -7.199052721261978149e-02 -2.575277686119079590e-01 -2.064265757799148560e-01 2.432393580675125122e-01 -1.715612113475799561e-01 -3.155930340290069580e-02 1.309659332036972046e-01 4.166420176625251770e-02 -1.542294919490814209e-01 1.713361404836177826e-02 -2.587744295597076416e-01 -2.390238195657730103e-01 2.842432633042335510e-02 2.468096315860748291e-01 1.712232381105422974e-01 1.462561786174774170e-01 5.324276164174079895e-02 -1.179630607366561890e-01 1.141624748706817627e-01 -2.019451707601547241e-01 -4.065016210079193115e-01 -2.925847172737121582e-01 9.512322396039962769e-02 1.768121868371963501e-01 -2.586892247200012207e-02 2.297430858016014099e-02
-3.222550824284553528e-02 3.439925014972686768e-01 1.051635518670082092e-01 -8.537378907203674316e-02 -2.344795968383550644e-03 -3.824704140424728394e-02 2.353235632181167603e-01 -3.405864164233207703e-02 1.097135245800018311e-02 1.811259239912033081e-01 -2.555997073650360107e-01 1.441479027271270752e-01 -2.030318826436996460e-01 2.637048019096255302e-04 -2.508615255355834961e-01 -8.537596464157104492e-02 -1.728740334510803223e-01 -2.797277867794036865e-01 -1.891497373580932617e-01 3.753443434834480286e-02 -1.114212349057197571e-01 2.712572515010833740e-01 -8.868908882141113281e-02 -1.116350293159484863e-01 -4.103661701083183289e-02 -1.642383486032485962e-01 -4.598099291324615479e-01 -7.409474998712539673e-02 1.051612794399261475e-01 1.835761591792106628e-02 -2.450402081012725830e-01 -7.169856131076812744e-02
-1.461980789899826050e-01 -2.792666293680667877e-02 3.082144558429718018e-01 -1.530078891664743423e-02 1.744810938835144043e-01 1.131175681948661804e-01 -4.230157285928726196e-02 -2.640898227691650391e-01 -3.038143217563629150e-01 1.738268435001373291e-01 -1.780258417129516602e-01 7.178406417369842529e-02 -2.818707525730133057e-01 1.008681282401084900e-01 -2.951665818691253662e-01 2.200987786054611206e-01 -6.876013427972793579e-02 1.443037092685699463e-01 -1.106531322002410889e-01 -1.368885338306427002e-01 -1.660682260990142822e-01 8.337664604187011719e-02 -8.523199707269668579e-02 -5.663552135229110718e-02 5.178585276007652283e-02 -2.039101570844650269e-01 -2.350850701332092285e-01 6.000547111034393311e-02 -3.370942547917366028e-02 -1.040715947747230530e-01 -3.092278540134429932e-01 -2.665219306945800781e-01
2.735594213008880615e-01 -1.525047272443771362e-01 8.958117663860321045e-02 -2.738009691238403320e-01 -7.171811908483505249e-02 -6.615369766950607300e-02 1.466873288154602051e-01 -2.152481228113174438e-01 -5.285937339067459106e-02 -1.140253171324729919e-01 1.003562845289707184e-02 1.888583749532699585e-01 1.656111776828765869e-01 2.866272926330566406e-01 -1.845248043537139893e-01 3.770897686481475830e-01 -2.844255566596984863e-01 -3.073479533195495605e-01 4.892329871654510498e-02 4.153919592499732971e-02 1.564836949110031128e-01 -6.506180018186569214e-02 7.178889960050582886e-02 -2.507424056529998779e-01 8.288618922233581543e-02 1.966183818876743317e-02 -2.298608869314193726e-01 -6.598927825689315796e-02 2.032276988029479980e-01 -3.081214800477027893e-02 -1.384198665618896484e-01 4.551203548908233643e-02
1.598808765411376953e-01 4.598277434706687927e-02 -3.122170828282833099e-02 -3.539461791515350342e-01 -1.227816194295883179e-01 -2.283160537481307983e-01 3.376685380935668945e-01 -2.038858979940414429e-01 -1.523895263671875000e-01 8.925416320562362671e-02 -1.240897402167320251e-01 -1.387849356979131699e-02 -5.440864246338605881e-03 7.369969785213470459e-02 -4.695703983306884766e-01 3.802972137928009033e-01 3.250792622566223145e-02 1.293952614068984985e-01 9.047604352235794067e-02 -3.546451777219772339e-02 7.301063090562820435e-02 -7.134643197059631348e-02 -1.043182611465454102e-01 -1.016234457492828369e-01 -3.521074727177619934e-02 1.120494492352008820e-02 -6.890468299388885498e-02 -1.326720714569091797e-01 3.235300183296203613e-01 8.398196846246719360e-02 -1.962808333337306976e-02 1.059039533138275146e-01
-7.067304849624633789e-02 -3.146693482995033264e-02 1.139186173677444458e-01 -5.510144308209419250e-02 8.120493590831756592e-02 -1.674918681383132935e-01 7.211375981569290161e-02 2.236641049385070801e-01 1.422267854213714600e-01 1.017968058586120605e-01 3.534485995769500732e-01 4.473166540265083313e-02 -3.075110912322998047e-01 3.073495924472808838e-01 -2.405642569065093994e-01 8.767081424593925476e-03 6.756145507097244263e-02 -2.617454826831817627e-01 2.620291411876678467e-01 -8.954094350337982178e-02 -1.124482974410057068e-02 1.891426742076873779e-02 -1.103880330920219421e-01 8.131054043769836426e-02 -1.875294744968414307e-01 1.904729902744293213e-01 -3.176470994949340820e-01 -1.862085461616516113e-01 9.367697685956954956e-02 2.266616225242614746e-01 -1.978663206100463867e-01 9.099092334508895874e-02
-8.299142122268676758e-02 -1.270662844181060791e-01 -5.522471666336059570e-02 -1.868672221899032593e-01 -1.125212758779525757e-01 2.292056232690811157e-01 1.148355230689048767e-01 -1.930000931024551392e-01 -7.526421546936035156e-02 1.403264999389648438e-01 -5.028479918837547302e-02 1.390569806098937988e-01 -3.105672299861907959e-01 6.523468066006898880e-03 -4.970791339874267578e-01 1.806926429271697998e-01 -2.288067042827606201e-01 -1.443377975374460220e-02 1.871522516012191772e-02 -2.257649451494216919e-01 -1.192182302474975586e-01 1.839964091777801514e-01 -5.221756547689437866e-02 -1.532896701246500015e-02 1.439750939607620239e-01 -1.641099005937576294e-01 -2.568205893039703369e-01 3.583978116512298584e-02 -1.669993996620178223e-01 2.014382183551788330e-01 -2.375427633523941040e-01 7.215373218059539795e-02
-9.003101289272308350e-02 -1.105991601943969727e-01 2.824533581733703613e-01 -1.392233967781066895e-01 1.797861605882644653e-01 2.070953371003270149e-03 -1.894729770720005035e-02 -3.646053373813629150e-02 -1.726044416427612305e-01 2.711720764636993408e-02 1.911500692367553711e-01 -1.942616254091262817e-01 -4.452465176582336426e-01 3.726640939712524414e-01 -1.687141805887222290e-01 3.219619020819664001e-02 1.120065599679946899e-01 -5.938884615898132324e-02 -8.556379179935902357e-05 -1.528564393520355225e-01 2.554056346416473389e-01 8.496338874101638794e-02 1.682069748640060425e-01 7.682408392429351807e-02 -9.686269611120223999e-02 6.743393838405609131e-02 -2.968723177909851074e-01 -1.359149813652038574e-01 -2.733751758933067322e-02 1.003059521317481995e-01 -7.258222997188568115e-02 3.039065301418304443e-01
2.597273327410221100e-02 1.224227026104927063e-01 -8.124803006649017334e-02 -1.318079829216003418e-01 1.405753344297409058e-01 -2.146143615245819092e-01 -1.332720369100570679e-02 -1.167166084051132202e-01 -3.081256523728370667e-02 1.468507945537567139e-01 3.358837068080902100e-01 -1.967429667711257935e-01 -1.527111232280731201e-01 3.338512182235717773e-01 2.894289493560791016e-01 9.400670975446701050e-02 -7.868110388517379761e-02 1.575241237878799438e-01 8.845303207635879517e-02 1.956783048808574677e-02 1.085022836923599243e-01 1.030609682202339172e-01 1.219386383891105652e-01 -1.983573585748672485e-01 -3.413933562114834785e-03 5.973881110548973083e-02 -5.399243831634521484e-01 -1.344802882522344589e-02 1.679570823907852173e-01 6.612711399793624878e-02 -1.884704977273941040e-01 -1.072914153337478638e-02
1.592028290033340454e-01 6.968932598829269409e-02 -1.813904527807608247e-04 -1.694342792034149170e-01 1.674074530601501465e-01 -1.453387290239334106e-01 -3.000777065753936768e-01 -1.751878182403743267e-03 -1.420551687479019165e-01 2.261471599340438843e-01 1.994508653879165649e-01 -3.589677214622497559e-01 -2.162811309099197388e-01 2.435848712921142578e-01 -1.558643067255616188e-03 9.775619953870773315e-02 -2.676888555288314819e-02 -2.011181861162185669e-01 1.013675630092620850e-01 2.370128631591796875e-01 -1.595291495323181152e-02 6.449090689420700073e-02 -3.188388049602508545e-02 -1.383941620588302612e-01 -1.063089147210121155e-01 -1.204036772251129150e-01 -3.044095039367675781e-01 -6.584715843200683594e-02 4.563261754810810089e-03 3.304333984851837158e-01 -2.809768915176391602e-01 -5.574756488204002380e-02
3.933000564575195312e-02 -1.433577984571456909e-01 1.268651932477951050e-01 -1.692116111516952515e-01 -1.505607664585113525e-01 -1.127930283546447754e-01 2.018602043390274048e-01 -2.090516388416290283e-01 4.889685660600662231e-02 2.361208498477935791e-01 -2.074231803417205811e-01 3.533579781651496887e-02 -2.491997331380844116e-01 3.272890150547027588e-01 -3.943087458610534668e-01 2.676090896129608154e-01 -2.601953409612178802e-02 1.688160896301269531e-01 -1.619063317775726318e-02 -1.035923957824707031e-01 1.421501785516738892e-01 -2.973496317863464355e-01 -8.770341426134109497e-02 -9.828706085681915283e-02 -1.962999105453491211e-01 1.547093391418457031e-01 -8.996859937906265259e-02 1.205193549394607544e-01 5.927360430359840393e-02 1.910380125045776367e-01 -1.523870080709457397e-01 -1.184262242168188095e-02
3.200544714927673340e-01 8.741270750761032104e-02 3.427185118198394775e-01 -6.707083433866500854e-02 5.874139443039894104e-02 -5.761744454503059387e-02 -7.700521498918533325e-02 -2.547083199024200439e-01 2.857789695262908936e-01 1.137314438819885254e-01 6.703552789986133575e-03 6.296718120574951172e-02 -2.214715629816055298e-01 1.565005928277969360e-01 -1.273863315582275391e-01 2.320177853107452393e-01 -3.072828650474548340e-01 7.978076487779617310e-02 -2.583144232630729675e-02 -2.148510664701461792e-01 1.821606755256652832e-01 2.805619686841964722e-02 -8.399859070777893066e-02 -3.240175843238830566e-01 3.049723803997039795e-02 -1.367672532796859741e-01 -1.853336691856384277e-01 -1.443500369787216187e-01 -2.253656834363937378e-01 -1.020341217517852783e-01 -1.283774375915527344e-01 -4.523596167564392090e-02
1.274168938398361206e-01 3.369528055191040039e-02 8.712239563465118408e-02 1.189755275845527649e-01 1.310604717582464218e-02 2.740091979503631592e-01 1.843630373477935791e-01 -4.797793328762054443e-01 1.486632227897644043e-01 1.302847862243652344e-01 5.090144276618957520e-02 3.018234297633171082e-02 -2.319656014442443848e-01 -4.447212815284729004e-02 -6.127965077757835388e-02 1.754364818334579468e-01 -1.447128951549530029e-01 -1.317413747310638428e-01 1.653781831264495850e-01 -6.212473288178443909e-02 -1.048703044652938843e-01 1.510321795940399170e-01 -2.313746511936187744e-01 -2.058850526809692383e-01 3.492992520332336426e-01 -5.697980150580406189e-02 -1.349946856498718262e-01 -1.915860474109649658e-01 1.623102426528930664e-01 1.872372478246688843e-01 -2.143852561712265015e-01 -4.207318648695945740e-02
3.221175372600555420e-01 5.149861797690391541e-02 7.053425163030624390e-02 -1.228510066866874695e-01 3.780867457389831543e-01 -1.926129013299942017e-01 1.731137335300445557e-01 -1.039859876036643982e-01 1.227604821324348450e-01 6.729998439550399780e-02 1.326610594987869263e-01 1.231133863329887390e-01 -4.246067255735397339e-02 2.649015188217163086e-01 -7.028894126415252686e-02 2.518884837627410889e-01 8.573536574840545654e-02 2.378820208832621574e-03 1.554531008005142212e-01 3.051058948040008545e-01 1.462627854198217392e-02 4.100230634212493896e-01 7.192771136760711670e-02 -1.987569034099578857e-01 -1.257625059224665165e-03 -2.100404165685176849e-02 -1.910214722156524658e-01 -9.987939894199371338e-02 1.679806411266326904e-01 -5.345694720745086670e-02 -5.922746658325195312e-02 -2.021321058273315430e-01
8.487810194492340088e-02 -1.490937620401382446e-01 1.098930984735488892e-01 -4.706790745258331299e-01 2.898287214338779449e-02 2.378076016902923584e-01 6.910053640604019165e-02 1.313454955816268921e-01 -6.702066212892532349e-02 2.762853205204010010e-01 -1.611468791961669922e-01 -8.761512488126754761e-02 -4.012742340564727783e-01 3.007352352142333984e-01 1.797281391918659210e-02 1.899559050798416138e-01 -7.140158116817474365e-02 -1.439116597175598145e-01 -2.525260113179683685e-02 -2.121980339288711548e-01 -3.087357990443706512e-02 -1.033266708254814148e-01 -6.482265889644622803e-02 -6.633692234754562378e-02 -8.895128220319747925e-02 4.696548730134963989e-02 -1.580101400613784790e-01 4.282281920313835144e-02 -1.646302789449691772e-01 1.273033022880554199e-01 -7.703574001789093018e-02 -2.780719995498657227e-01
-1.818175911903381348e-01 1.004917100071907043e-01 2.026135027408599854e-01 -6.039866805076599121e-02 1.599973887205123901e-01 2.811248227953910828e-02 6.755124032497406006e-02 1.572765260934829712e-01 8.806034177541732788e-02 9.285289794206619263e-02 7.903589308261871338e-02 2.393236756324768066e-02 -4.833096265792846680e-02 5.108909308910369873e-02 -1.812503188848495483e-01 2.379895299673080444e-01 1.198405921459197998e-01 -1.338038295507431030e-01 -3.997543826699256897e-02 -3.301514983177185059e-01 1.729994863271713257e-01 2.211538553237915039e-01 1.107029989361763000e-01 -8.065408095717430115e-03 -4.555040597915649414e-02 1.797733604907989502e-01 -5.738811492919921875e-01 -1.528430134057998657e-01 -1.112733706831932068e-01 2.439131289720535278e-01 -4.236760083585977554e-03 -2.140420824289321899e-01
1.194097548723220825e-01 -2.400954365730285645e-01 2.044294923543930054e-01 -1.286084800958633423e-01 -1.157488524913787842e-01 -9.178087860345840454e-02 -1.983236521482467651e-02 -2.597772181034088135e-01 -2.309561818838119507e-01 1.034680604934692383e-01 5.258309468626976013e-02 8.707974851131439209e-02 -1.522138565778732300e-01 -5.564781278371810913e-02 -2.282268404960632324e-01 1.123125925660133362e-01 2.765003032982349396e-02 -5.733813345432281494e-02 2.488183826208114624e-01 6.125678867101669312e-02 2.722139358520507812e-01 1.073160469532012939e-01 2.569845020771026611e-01 -3.176596462726593018e-01 -7.370610535144805908e-02 -1.011791750788688660e-01 -3.427058458328247070e-01 -3.672505021095275879e-01 4.547762125730514526e-02 1.028635799884796143e-01 1.048766747117042542e-01 -2.799735032021999359e-02
6.807002425193786621e-02 3.550996258854866028e-02 2.629505693912506104e-01 -4.427537787705659866e-03 1.799272447824478149e-01 -6.164847314357757568e-02 -1.831495314836502075e-01 8.291190862655639648e-02 -8.226575702428817749e-02 -7.420114427804946899e-02 7.851926982402801514e-02 7.201014459133148193e-02 -5.258951783180236816e-01 3.428879678249359131e-01 -1.709778420627117157e-02 7.083829492330551147e-02 -1.432925909757614136e-01 -3.101402819156646729e-01 1.236446872353553772e-01 -1.976837776601314545e-02 1.656267642974853516e-01 1.297459304332733154e-01 -6.650758534669876099e-02 -1.115109100937843323e-01 1.024355962872505188e-01 6.899894028902053833e-02 -3.181592822074890137e-01 -9.599915146827697754e-02 -3.726467117667198181e-02 1.357114315032958984e-01 -1.666038185358047485e-01 2.418619841337203979e-01
3.673646226525306702e-02 8.065969496965408325e-02 -1.036207228899002075e-01 -4.757462814450263977e-02 -5.302664637565612793e-02 -3.204466104507446289e-01 2.450423389673233032e-01 -1.809706389904022217e-01 -3.654625266790390015e-02 9.684328734874725342e-02 1.151604112237691879e-03 -2.389756403863430023e-02 2.165875770151615143e-02 2.606335282325744629e-01 -3.488477170467376709e-01 6.788926571607589722e-02 7.989007234573364258e-02 -2.243244946002960205e-01 -4.287358745932579041e-02 -1.582694798707962036e-02 -2.755491435527801514e-01 -4.621395468711853027e-02 -4.493233188986778259e-02 1.135494560003280640e-01 1.520439535379409790e-01 3.876168280839920044e-02 -3.853302896022796631e-01 -3.808420002460479736e-01 2.264720052480697632e-01 1.170910447835922241e-01 -1.590062230825424194e-01 1.211187019944190979e-01
8.214224874973297119e-02 -2.874851524829864502e-01 1.283307671546936035e-01 -2.798378467559814453e-01 1.455531716346740723e-01 -2.745909094810485840e-01 -8.683627471327781677e-03 7.591937482357025146e-02 2.718149498105049133e-02 3.767745196819305420e-02 -3.357912600040435791e-01 -2.038938738405704498e-02 -2.460738271474838257e-01 2.193899452686309814e-01 -1.906015276908874512e-01 3.122038245201110840e-01 9.151138365268707275e-03 2.880057692527770996e-01 -7.017547637224197388e-02 -2.175774239003658295e-02 -7.825440913438796997e-02 7.121961563825607300e-02 1.447754651308059692e-01 -1.312216818332672119e-01 -2.066913992166519165e-01 -8.026840537786483765e-02 -2.735336124897003174e-01 6.522440165281295776e-02 2.413309067487716675e-01 -3.236884623765945435e-02 -1.627078354358673096e-01 -6.149769574403762817e-02
-1.406292766332626343e-01 -7.627880573272705078e-02 2.534215152263641357e-01 1.029807552695274353e-01 2.014433145523071289e-01 -1.388333588838577271e-01 -2.152567654848098755e-01 -4.780872166156768799e-02 -2.868068814277648926e-01 1.536107659339904785e-01 -9.609012864530086517e-03 -2.859890162944793701e-01 -2.162006348371505737e-01 2.618269622325897217e-01 -1.605092138051986694e-01 1.483454257249832153e-01 -8.438833057880401611e-02 6.512419879436492920e-02 1.146604567766189575e-01 1.081211715936660767e-01 1.378211081027984619e-01 6.129512935876846313e-02 -3.938369452953338623e-02 -2.718205153942108154e-01 -1.590129137039184570e-01 -1.127418205142021179e-01 -3.494374454021453857e-01 1.127206757664680481e-01 2.567784190177917480e-01 2.132137566804885864e-01 -9.417556971311569214e-02 1.133080422878265381e-01
-1.711318045854568481e-01 2.710244245827198029e-02 8.460940420627593994e-02 -2.529750764369964600e-01 3.465790748596191406e-01 -2.666759490966796875e-01 3.848354145884513855e-02 -2.140665054321289062e-01 1.957018077373504639e-01 -1.138914451003074646e-01 -1.359785348176956177e-01 1.809935271739959717e-02 -2.098274976015090942e-01 1.477366089820861816e-01 -9.812168031930923462e-02 1.297203600406646729e-01 -9.617540985345840454e-02 1.221931874752044678e-01 3.144086301326751709e-01 4.107936844229698181e-02 -1.362721920013427734e-01 2.822864353656768799e-01 2.073670178651809692e-01 3.602137789130210876e-02 2.580814249813556671e-02 -1.435923576354980469e-01 -3.198050856590270996e-01 -1.362777203321456909e-01 9.181573987007141113e-02 2.191046774387359619e-01 9.506583213806152344e-02 -1.516793966293334961e-01
-3.834677636623382568e-01 -1.191903278231620789e-01 -1.132296919822692871e-01 2.896210253238677979e-01 1.519946157932281494e-01 5.966404825448989868e-02 7.500561326742172241e-02 -1.609788835048675537e-01 1.476698219776153564e-01 2.442607842385768890e-02 -6.436661630868911743e-02 7.737457007169723511e-02 -1.318970620632171631e-01 1.714509427547454834e-01 -1.562918424606323242e-01 4.112929999828338623e-01 -5.257987603545188904e-02 2.226235903799533844e-02 2.930243611335754395e-01 6.214851513504981995e-02 -8.802906423807144165e-02 9.239645302295684814e-02 -9.405235201120376587e-02 -1.188711374998092651e-01 -6.363377720117568970e-02 4.883789271116256714e-02 -4.275458157062530518e-01 4.017340764403343201e-02 2.073449343442916870e-01 1.326674818992614746e-01 -1.650365591049194336e-01 2.592846285551786423e-03
7.424662262201309204e-02 -2.124205678701400757e-01 1.219562217593193054e-01 -4.219948351383209229e-01 -5.879877880215644836e-02 -2.830611914396286011e-02 3.735257089138031006e-01 -6.065361574292182922e-02 1.341331750154495239e-01 2.412539720535278320e-01 3.987930715084075928e-02 -9.230551123619079590e-02 -3.645451068878173828e-01 2.806794941425323486e-01 -2.040270864963531494e-01 1.688279062509536743e-01 6.005230545997619629e-02 6.840439885854721069e-02 -6.314596533775329590e-02 -3.031440675258636475e-01 1.538506299257278442e-01 -1.635747402906417847e-01 1.186349168419837952e-01 5.641226656734943390e-03 -2.733204327523708344e-02 -1.460407972335815430e-01 -9.999621659517288208e-02 1.458161473274230957e-01 -5.226223543286323547e-02 1.091209650039672852e-01 4.106529057025909424e-02 -4.979645833373069763e-02
1.527201831340789795e-01 1.197261214256286621e-01 6.065420061349868774e-02 -5.325353890657424927e-02 5.362804513424634933e-04 -1.974445581436157227e-01 8.880248665809631348e-02 -1.691006720066070557e-01 -1.510986834764480591e-01 -1.793631464242935181e-01 2.619509100914001465e-01 -2.127293869853019714e-02 -2.883454561233520508e-01 3.111643791198730469e-01 7.848916202783584595e-02 4.177145361900329590e-01 2.658660523593425751e-02 -8.180303871631622314e-02 -7.058981806039810181e-02 4.456695541739463806e-02 2.720972001552581787e-01 -5.025760270655155182e-03 -8.188055455684661865e-02 -2.312920093536376953e-01 -2.548731267452239990e-01 1.147143244743347168e-01 -3.445649445056915283e-01 9.594209492206573486e-03 8.703886717557907104e-02 1.053618341684341431e-01 -1.561877876520156860e-01 8.389452844858169556e-02
-3.870200738310813904e-02 -1.429171115159988403e-01 -2.939382568001747131e-02 -1.534908562898635864e-01 2.099874988198280334e-02 1.306439936161041260e-01 -2.128717955201864243e-03 -1.922526359558105469e-01 -9.155683219432830811e-02 1.093843728303909302e-01 2.819477617740631104e-01 8.616066537797451019e-03 1.118548810482025146e-01 3.877321779727935791e-01 -4.255683422088623047e-01 6.127025932073593140e-02 -2.209462821483612061e-01 -1.361199021339416504e-01 3.526660054922103882e-02 1.319445967674255371e-01 -2.310116589069366455e-02 1.596968024969100952e-01 6.340208649635314941e-02 -1.829814612865447998e-01 1.521207243204116821e-01 -2.797877192497253418e-01 -2.396415024995803833e-01 -2.425188422203063965e-01 -8.381329476833343506e-02 7.884509116411209106e-02 -2.661643326282501221e-01 1.626864448189735413e-02
2.284410409629344940e-03 1.539813578128814697e-01 1.801341921091079712e-01 2.419437468051910400e-02 2.524634078145027161e-02 -1.333506107330322266e-01 5.876731127500534058e-02 -1.283705532550811768e-01 -1.174725815653800964e-01 -1.021775454282760620e-01 3.020233213901519775e-01 -9.438958019018173218e-03 -3.355688154697418213e-01 8.786387741565704346e-02 -3.734673559665679932e-01 2.060553431510925293e-02 3.456001579761505127e-01 -9.697966277599334717e-02 1.012472361326217651e-01 -1.143061965703964233e-01 1.946276128292083740e-01 1.394677534699440002e-02 -2.016271501779556274e-01 -1.332443207502365112e-01 1.363296508789062500e-01 1.737845242023468018e-01 -3.931524157524108887e-01 -1.679638773202896118e-01 -1.433244068175554276e-02 9.945644438266754150e-02 -1.741990745067596436e-01 -9.202859550714492798e-02
-3.487044945359230042e-02 3.451223671436309814e-01 2.030040323734283447e-01 -2.783262915909290314e-02 2.769241854548454285e-02 -1.506554037332534790e-01 -4.041200503706932068e-02 -2.081013098359107971e-02 4.069116711616516113e-02 1.460825800895690918e-01 -6.439299881458282471e-02 -3.809820488095283508e-02 -1.907059550285339355e-01 -1.302760746330022812e-02 -3.642493188381195068e-01 2.625632472336292267e-02 1.856531649827957153e-01 -4.085493739694356918e-03 2.081945985555648804e-01 -2.070596218109130859e-01 -1.381076276302337646e-01 -4.801288247108459473e-02 -1.178538799285888672e-01 -3.055017590522766113e-01 1.680404990911483765e-01 -2.694923281669616699e-01 -3.948750793933868408e-01 1.299892961978912354e-01 4.785130731761455536e-03 -1.196339651942253113e-01 -2.174720019102096558e-01 1.704143881797790527e-01
-6.174737121909856796e-03 2.785312533378601074e-01 4.780725389719009399e-02 -3.141395449638366699e-01 7.624355144798755646e-03 1.513389348983764648e-01 2.425448410212993622e-02 -2.073024660348892212e-01 -8.404258638620376587e-02 1.750658005475997925e-01 1.094556227326393127e-02 2.562655210494995117e-01 1.175588443875312805e-01 4.728977978229522705e-01 -2.627046406269073486e-01 7.561125606298446655e-02 -3.093895688652992249e-02 -6.717172265052795410e-02 -4.479055106639862061e-02 7.208493351936340332e-02 1.300366669893264771e-01 -1.796643249690532684e-02 1.486947014927864075e-02 -9.414719790220260620e-02 1.847534477710723877e-01 5.525596812367439270e-02 -4.679436385631561279e-01 -1.702918671071529388e-02 1.545532494783401489e-01 1.472469652071595192e-03 -7.967982441186904907e-02 1.163088604807853699e-01
-1.570870168507099152e-02 1.159374639391899109e-01 1.605086326599121094e-01 1.720850542187690735e-02 1.416442394256591797e-01 -1.410337388515472412e-01 -1.982568204402923584e-01 -1.691334247589111328e-01 -3.096264600753784180e-01 1.261926591396331787e-01 -2.012320235371589661e-02 -1.043242588639259338e-01 -1.199869289994239807e-01 2.270850390195846558e-01 -7.238945364952087402e-02 9.925982356071472168e-02 1.945602893829345703e-02 -1.695500165224075317e-01 3.883982822299003601e-02 -7.952711544930934906e-03 1.759362816810607910e-01 5.460472404956817627e-02 5.765236914157867432e-02 -2.709617018699645996e-01 -1.141435950994491577e-01 -1.724760234355926514e-01 -4.778092205524444580e-01 9.912972152233123779e-02 1.392931640148162842e-01 4.168798327445983887e-01 -3.145749121904373169e-02 1.782847493886947632e-01
5.260748788714408875e-02 -5.064976587891578674e-02 -1.328481268137693405e-02 -4.744809493422508240e-02 -1.776317358016967773e-01 -7.982745766639709473e-02 1.991904675960540771e-01 -1.545952111482620239e-01 1.362183243036270142e-01 1.656044274568557739e-01 -8.781292289495468140e-02 -7.409544195979833603e-03 6.836849451065063477e-02 1.514524966478347778e-01 -3.582658767700195312e-01 1.630175560712814331e-01 -3.972727954387664795e-01 -5.132192745804786682e-02 1.770914047956466675e-01 6.355147063732147217e-02 -1.332038044929504395e-01 4.469957202672958374e-02 1.249959766864776611e-01 -1.922869384288787842e-01 1.614010035991668701e-01 1.822534352540969849e-01 -4.372884929180145264e-01 -1.982776969671249390e-01 2.711749970912933350e-01 1.368357688188552856e-01 -5.974955484271049500e-02 -2.487418800592422485e-02
-1.216672286391258240e-01 -1.201216876506805420e-02 5.853310599923133850e-02 -8.571305125951766968e-02 2.531319558620452881e-01 -2.091675437986850739e-02 2.039377242326736450e-01 5.433613550849258900e-04 2.110269069671630859e-01 2.718784846365451813e-02 1.790476888418197632e-01 3.011507913470268250e-02 -8.421806991100311279e-02 3.160241842269897461e-01 -2.382335215806961060e-01 4.550246521830558777e-02 -9.082012623548507690e-02 -1.009533181786537170e-03 3.519094735383987427e-02 -1.454014331102371216e-01 -4.063080847263336182e-01 5.681312456727027893e-02 2.217332571744918823e-01 -2.542463839054107666e-01 -4.283951222896575928e-02 4.146506637334823608e-02 -4.936212301254272461e-02 9.086067974567413330e-02 3.840522766113281250e-01 3.120619058609008789e-01 -1.823207437992095947e-01 -1.379597783088684082e-01
1.255177259445190430e-01 -4.771735891699790955e-02 1.516757309436798096e-01 -1.496150046586990356e-01 1.584404259920120239e-01 -1.252413168549537659e-02 -1.181480437517166138e-01 -2.067961841821670532e-01 2.272558771073818207e-02 -1.547111868858337402e-01 2.078191488981246948e-01 -2.280341386795043945e-01 -2.169745862483978271e-01 -8.657073974609375000e-02 -2.793791294097900391e-01 -1.054671686142683029e-02 2.269665896892547607e-02 9.584917873144149780e-02 2.820823490619659424e-01 -1.840932667255401611e-01 1.778602153062820435e-01 1.269234865903854370e-01 -2.776439189910888672e-01 -2.338397502899169922e-01 9.371976554393768311e-02 4.293525964021682739e-02 -4.866361021995544434e-01 -1.193699985742568970e-01 -1.301563084125518799e-01 3.029306977987289429e-02 -1.259535849094390869e-01 -6.426619738340377808e-02
-3.148639202117919922e-02 3.326995670795440674e-02 1.584703102707862854e-02 -3.730762600898742676e-01 2.272142171859741211e-01 1.716753840446472168e-01 8.334008604288101196e-02 -2.394512444734573364e-01 6.992426514625549316e-02 -8.569756895303726196e-02 -2.089097723364830017e-02 -5.214193090796470642e-02 -2.893736362457275391e-01 1.639313995838165283e-01 -2.219706475734710693e-01 2.677881717681884766e-01 5.738487467169761658e-02 1.754063814878463745e-01 8.037465065717697144e-02 -2.964805662631988525e-01 -1.227952390909194946e-01 -7.606712728738784790e-02 4.227640572935342789e-03 1.389171034097671509e-01 -1.080272197723388672e-01 6.317328661680221558e-03 -1.760157793760299683e-01 1.349333077669143677e-01 3.826006352901458740e-01 2.271637022495269775e-01 -5.566958338022232056e-02 -1.884592324495315552e-01
1.076271906495094299e-01 -2.554347515106201172e-01 3.973276913166046143e-01 -3.928436338901519775e-01 1.603789776563644409e-01 9.207230806350708008e-02 4.228313267230987549e-02 -2.483812123537063599e-01 -8.435324579477310181e-02 -2.494694441556930542e-01 -9.431439638137817383e-02 -1.917975693941116333e-01 -1.323612630367279053e-01 1.495363116264343262e-01 -3.038645349442958832e-02 1.885852813720703125e-01 -1.168825253844261169e-01 4.650469869375228882e-02 1.011119596660137177e-02 -2.593035995960235596e-01 -1.310446411371231079e-01 6.556310504674911499e-02 -1.132436990737915039e-01 -9.291911870241165161e-02 -1.324745565652847290e-01 2.390652894973754883e-03 -3.785813450813293457e-01 6.987890601158142090e-02 1.946160010993480682e-02 -9.386691451072692871e-02 1.434925198554992676e-01 1.604911871254444122e-02
2.053310871124267578e-01 1.554868668317794800e-01 1.355446428060531616e-01 3.395305201411247253e-02 1.791829913854598999e-01 9.976389259099960327e-02 1.862712204456329346e-01 -3.226513415575027466e-02 2.061273455619812012e-01 2.740614116191864014e-02 -1.099177263677120209e-02 -7.928185164928436279e-02 -3.849700689315795898e-01 3.031621873378753662e-01 -5.184959769248962402e-01 2.871795296669006348e-01 -8.143606781959533691e-02 -1.278990805149078369e-01 -1.198700815439224243e-01 -9.564953297376632690e-02 -1.715075522661209106e-01 6.408037245273590088e-02 -2.126551717519760132e-01 -2.735440805554389954e-02 3.130618017166852951e-03 1.564860902726650238e-02 -2.001082003116607666e-01 -6.125213205814361572e-02 1.170900464057922363e-01 -1.377228368073701859e-02 1.046092286705970764e-01 -1.956617087125778198e-02
-1.251714825630187988e-01 2.873532772064208984e-01 1.531781703233718872e-01 -2.117119878530502319e-01 1.202058345079421997e-01 -1.130406651645898819e-02 4.169851541519165039e-02 -2.861270010471343994e-01 -1.413443386554718018e-01 7.730623334646224976e-02 1.047049611806869507e-01 1.013637036085128784e-01 -3.413643687963485718e-02 1.603388190269470215e-01 -1.101268008351325989e-01 1.536728292703628540e-01 1.488985260948538780e-03 -1.050664670765399933e-02 2.723459005355834961e-01 -2.194070667028427124e-01 7.792948931455612183e-02 1.039990335702896118e-01 -3.469071984291076660e-01 -2.570114135742187500e-01 1.839535683393478394e-01 -2.796654403209686279e-01 -3.005191385746002197e-01 1.306225955486297607e-01 8.520419895648956299e-02 -7.326997816562652588e-02 -1.210988610982894897e-01 -2.303244024515151978e-01
2.513372004032135010e-01 -8.131172508001327515e-02 7.862488925457000732e-02 1.918663829565048218e-01 2.774020433425903320e-01 -1.625872217118740082e-02 -8.308667689561843872e-02 -1.535577327013015747e-01 1.094988361001014709e-01 -1.322003360837697983e-02 -9.188787639141082764e-02 -1.261442601680755615e-01 -3.110261559486389160e-01 2.875154018402099609e-01 -2.997673489153385162e-02 -1.262346561998128891e-02 2.109291031956672668e-02 -3.510579094290733337e-02 1.263680309057235718e-01 -1.816002875566482544e-01 -1.119055151939392090e-01 1.791486293077468872e-01 -2.183215618133544922e-01 -2.221455872058868408e-01 -1.193665713071823120e-01 -1.404477655887603760e-01 -3.488685190677642822e-01 -6.534889340400695801e-02 2.662696838378906250e-01 -2.281630598008632660e-02 -3.016090020537376404e-02 -3.714896440505981445e-01
5.256084725260734558e-02 1.400245875120162964e-01 2.784185484051704407e-02 -2.278635650873184204e-01 1.115604564547538757e-01 1.668814569711685181e-01 5.303035676479339600e-02 -2.119212895631790161e-01 -7.569085806608200073e-02 8.416753262281417847e-02 -3.947565797716379166e-03 2.551052570343017578e-01 1.148317828774452209e-01 3.610500991344451904e-01 -3.653573393821716309e-01 -2.433635666966438293e-02 -5.284351482987403870e-02 -1.796908676624298096e-01 3.150548785924911499e-02 1.420721709728240967e-01 1.437308639287948608e-01 -7.632990181446075439e-02 -5.692527815699577332e-02 -1.288346201181411743e-01 2.296255528926849365e-01 -1.803719550371170044e-01 -5.131812691688537598e-01 -6.513954699039459229e-02 1.128270104527473450e-01 1.082334201782941818e-02 -7.740697264671325684e-02 8.429262787103652954e-02
-1.241141855716705322e-01 3.545057773590087891e-01 2.694346308708190918e-01 -1.491379439830780029e-01 1.466571092605590820e-01 3.335681185126304626e-02 5.821331590414047241e-02 -2.928998172283172607e-01 -5.798741802573204041e-02 9.766540676355361938e-02 1.417544782161712646e-01 1.475017815828323364e-01 -5.922708660364151001e-02 1.156022176146507263e-01 4.880059044808149338e-03 1.480869799852371216e-01 2.955644577741622925e-02 -4.538106545805931091e-02 1.925562918186187744e-01 -1.621471047401428223e-01 7.217347621917724609e-02 1.445486545562744141e-01 -1.679389029741287231e-01 -1.324161142110824585e-01 1.224846318364143372e-01 -3.717480599880218506e-01 -3.103976249694824219e-01 -4.255088791251182556e-02 1.773285716772079468e-01 -1.858331561088562012e-01 -1.401335000991821289e-01 -2.891194522380828857e-01
1.445786058902740479e-01 1.834408938884735107e-01 1.474154889583587646e-01 1.034457832574844360e-01 3.519951701164245605e-01 -5.811951309442520142e-02 -8.677196502685546875e-02 -1.792045533657073975e-01 -2.165766358375549316e-01 3.652785420417785645e-01 -1.255771815776824951e-01 -2.405804097652435303e-01 -1.420679241418838501e-01 3.158866763114929199e-01 -1.450279206037521362e-01 2.117397487163543701e-01 1.271186023950576782e-01 -9.563306719064712524e-02 1.653779000043869019e-01 -5.525450408458709717e-02 3.098485767841339111e-01 -1.724031865596771240e-01 1.123304516077041626e-01 -1.262839287519454956e-01 -1.455072611570358276e-01 -4.087794572114944458e-02 -1.205148994922637939e-01 2.783739380538463593e-02 6.183679029345512390e-02 2.124931365251541138e-01 -9.239438176155090332e-02 2.483315579593181610e-02
-2.254558056592941284e-01 8.191917091608047485e-02 1.364209502935409546e-01 -5.087026208639144897e-02 2.537945471704006195e-02 1.125522926449775696e-01 -6.654178351163864136e-02 -2.454190403223037720e-01 -1.575672030448913574e-01 2.106676697731018066e-01 -5.859226733446121216e-02 -1.835289299488067627e-01 -2.103331983089447021e-01 1.027791276574134827e-01 -2.658960819244384766e-01 2.294577509164810181e-01 -6.793338805437088013e-02 -3.258854523301124573e-02 9.114207327365875244e-02 -3.678701221942901611e-01 -1.579382270574569702e-01 1.526001989841461182e-01 -1.569908112287521362e-01 -1.448518782854080200e-01 4.858301207423210144e-02 -2.337953001260757446e-01 -2.098103910684585571e-01 1.859647184610366821e-01 -2.290376573801040649e-01 4.639907181262969971e-02 -3.540056943893432617e-01 -9.171676822006702423e-03
1.445687562227249146e-01 2.513616681098937988e-01 -3.010971099138259888e-02 -3.028015494346618652e-01 1.283428072929382324e-01 -8.131660521030426025e-02 2.444582581520080566e-01 -1.358453929424285889e-01 -2.312614917755126953e-01 -3.343914076685905457e-02 -4.887501709163188934e-03 -2.929948568344116211e-01 -1.804984360933303833e-02 1.851833760738372803e-01 -3.711948692798614502e-01 3.755802810192108154e-01 -1.353667527437210083e-01 -9.279442578554153442e-02 -2.521679997444152832e-01 1.623470522463321686e-02 1.907029561698436737e-02 1.264946460723876953e-01 9.651122242212295532e-02 8.850567042827606201e-02 1.795764714479446411e-01 6.036284379661083221e-03 -2.358277887105941772e-01 -8.002929389476776123e-02 -7.462892681360244751e-02 2.479601837694644928e-02 -1.949409097433090210e-01 -7.279995083808898926e-02
-4.536279290914535522e-02 4.939711838960647583e-02 9.378927946090698242e-02 -4.640738368034362793e-01 -3.336435556411743164e-02 -8.758292347192764282e-02 1.957561820745468140e-01 -1.760869771242141724e-01 -7.541752606630325317e-02 -6.699154525995254517e-02 -4.044574126601219177e-02 2.098702043294906616e-01 -3.251980245113372803e-01 -9.323380142450332642e-02 -2.238043546676635742e-01 2.233954221010208130e-01 6.004639714956283569e-02 3.438523039221763611e-02 5.835625156760215759e-02 5.470765382051467896e-02 -5.628090351819992065e-02 2.191379293799400330e-02 8.178693801164627075e-02 -1.811447590589523315e-01 -6.848875433206558228e-02 1.391425877809524536e-01 -2.128765434026718140e-01 3.164221718907356262e-02 1.269653886556625366e-01 -7.749569416046142578e-02 -4.919713139533996582e-01 -1.845692396163940430e-01
-8.188188076019287109e-02 -1.996090561151504517e-01 1.280133798718452454e-02 -3.199548423290252686e-01 -2.710578739643096924e-01 -8.475607633590698242e-02 2.114550322294235229e-01 -1.991330534219741821e-01 -1.848888695240020752e-01 5.879291519522666931e-02 -2.504674904048442841e-02 -2.079888246953487396e-02 -2.423970997333526611e-01 -5.793964862823486328e-02 -1.748384386301040649e-01 3.343670070171356201e-01 -3.428817540407180786e-02 1.421343684196472168e-01 1.587832868099212646e-01 -2.126131206750869751e-02 -9.101504832506179810e-02 -6.523824483156204224e-02 -1.372511982917785645e-01 -1.061471849679946899e-01 -1.774493977427482605e-02 -2.041026353836059570e-01 -2.809436917304992676e-01 -1.966508291661739349e-02 3.481423258781433105e-01 2.105405330657958984e-01 -2.547365427017211914e-01 3.623457252979278564e-02
1.222251728177070618e-01 2.265239655971527100e-01 8.459948748350143433e-02 -3.498798981308937073e-02 -8.076857775449752808e-02 3.198872134089469910e-02 1.432566344738006592e-01 -1.482818871736526489e-01 -8.900047093629837036e-02 1.316971927881240845e-01 5.302796605974435806e-03 1.090767532587051392e-01 1.021768376231193542e-01 2.101543247699737549e-01 -6.066049933433532715e-01 1.278096437454223633e-01 -1.574136316776275635e-01 -2.595053911209106445e-01 -4.866774380207061768e-02 1.194909438490867615e-01 8.140825480222702026e-02 3.995550051331520081e-02 -2.442094683647155762e-01 3.732381388545036316e-02 -1.373935490846633911e-01 8.211114257574081421e-02 -3.235221207141876221e-01 -6.765430420637130737e-02 2.044070959091186523e-01 -1.753282174468040466e-02 -2.044771164655685425e-01 -4.921110719442367554e-02
1.671352237462997437e-01 -3.174116313457489014e-01 3.796347975730895996e-02 -8.218934386968612671e-02 -5.980425328016281128e-02 -1.937301307916641235e-01 2.296008914709091187e-01 -3.226636052131652832e-01 3.477639704942703247e-02 -8.305135369300842285e-02 -3.432026831433176994e-03 1.054230555891990662e-01 -1.844720989465713501e-01 1.073280051350593567e-01 -2.477419078350067139e-01 1.520304232835769653e-01 9.237934648990631104e-02 9.644573181867599487e-02 2.701852321624755859e-01 -2.559395432472229004e-01 2.760736644268035889e-02 3.370089083909988403e-02 -1.088489964604377747e-01 -3.045529425144195557e-01 3.532837927341461182e-01 -5.321604385972023010e-02 -1.537661701440811157e-01 5.743914842605590820e-02 1.261648088693618774e-01 2.196006029844284058e-01 -1.724406182765960693e-01 -6.789655983448028564e-02
2.427842766046524048e-01 2.164385048672556877e-03 3.614047169685363770e-02 -1.616793125867843628e-01 3.818932771682739258e-01 -1.993594765663146973e-01 1.460855081677436829e-02 -2.043646872043609619e-01 -2.010541707277297974e-01 -1.232290454208850861e-02 1.039077937602996826e-01 -4.455851763486862183e-02 -2.064976543188095093e-01 3.175647258758544922e-01 -1.596682220697402954e-01 3.154270350933074951e-01 1.201554201543331146e-02 -2.052028477191925049e-01 1.520586162805557251e-01 -1.087909862399101257e-01 4.009576141834259033e-02 4.374814629554748535e-01 3.406983613967895508e-02 -1.563353240489959717e-01 -1.473689228296279907e-01 -8.779518306255340576e-02 8.954551070928573608e-02 -8.878631144762039185e-02 8.518793433904647827e-02 2.434524334967136383e-02 -9.209233522415161133e-02 -8.209382742643356323e-02
1.584256291389465332e-01 5.081921815872192383e-02 2.703110575675964355e-01 1.153319701552391052e-01 1.016175150871276855e-01 -1.300561875104904175e-01 -8.634789288043975830e-02 -6.062030792236328125e-02 1.781471632421016693e-02 -2.356101274490356445e-01 1.394800096750259399e-01 -1.393996626138687134e-01 -3.475317358970642090e-01 3.043238520622253418e-01 -2.551400363445281982e-01 2.768947184085845947e-01 -7.379182614386081696e-03 -1.308323889970779419e-01 6.562860310077667236e-02 5.883165169507265091e-03 2.342091649770736694e-01 2.155008316040039062e-01 6.311106681823730469e-02 -4.783870652318000793e-03 8.892492949962615967e-02 2.261909469962120056e-02 -2.218818217515945435e-01 -7.798653095960617065e-02 1.770117133855819702e-02 2.915654182434082031e-01 -1.656223982572555542e-01 3.072489798069000244e-01
2.386928498744964600e-01 -1.014395579695701599e-01 9.757708013057708740e-02 -2.476345747709274292e-01 -5.649694055318832397e-02 -1.570331454277038574e-01 4.885530471801757812e-01 6.126211956143379211e-02 1.001677885651588440e-01 1.884333044290542603e-01 4.632493853569030762e-02 -2.662884593009948730e-01 -2.775573134422302246e-01 2.456922978162765503e-01 -2.376847118139266968e-01 1.345152407884597778e-01 1.458200663328170776e-01 -1.788923144340515137e-02 4.907700046896934509e-02 -2.196770012378692627e-01 -5.530748143792152405e-02 -1.239174529910087585e-01 3.002646565437316895e-02 -9.757690876722335815e-02 4.450846090912818909e-02 -3.758253902196884155e-02 3.499630838632583618e-04 5.436203256249427795e-02 9.564975649118423462e-02 3.126889765262603760e-01 -1.479690968990325928e-01 -1.573574095964431763e-01
5.285970494151115417e-02 4.461221396923065186e-02 1.598001718521118164e-01 -2.019809335470199585e-01 -7.356948219239711761e-03 -3.532944619655609131e-02 2.626061253249645233e-02 8.277840912342071533e-02 1.012328639626502991e-01 4.768588393926620483e-02 3.505831062793731689e-01 7.524429261684417725e-02 -2.283576875925064087e-01 3.288717567920684814e-01 -2.896765768527984619e-01 2.549008093774318695e-02 1.390297263860702515e-01 -2.159842699766159058e-01 3.027321100234985352e-01 5.449149385094642639e-02 6.078766286373138428e-02 1.412609368562698364e-01 -1.606555581092834473e-01 2.961247786879539490e-02 -1.711969673633575439e-01 2.372961789369583130e-01 -3.718544542789459229e-01 -9.142073988914489746e-02 2.827642671763896942e-02 2.532451450824737549e-01 -1.607171744108200073e-01 -1.162660680711269379e-02
-2.090868800878524780e-01 1.014290843158960342e-03 5.187506973743438721e-02 -1.236043274402618408e-01 2.295986115932464600e-01 -1.189019531011581421e-01 -8.593731559813022614e-03 -7.639683783054351807e-02 -3.923474252223968506e-02 1.496018934994935989e-02 -4.651384428143501282e-02 1.918933391571044922e-01 1.132963523268699646e-01 2.182989269495010376e-01 -1.861948668956756592e-01 4.410468041896820068e-01 5.334292352199554443e-02 -2.148345261812210083e-01 1.445171982049942017e-01 -2.611760497093200684e-01 8.787047117948532104e-02 1.640446782112121582e-01 8.546019345521926880e-02 -1.284807920455932617e-01 3.898190706968307495e-02 2.728908658027648926e-01 -4.536639750003814697e-01 1.267727166414260864e-01 -1.041191816329956055e-01 1.141392737627029419e-01 1.070747375488281250e-01 -7.329906523227691650e-02
6.210000067949295044e-02 7.574288547039031982e-02 1.226776018738746643e-01 4.897838085889816284e-02 2.869892120361328125e-01 3.748854622244834900e-02 -1.907136738300323486e-01 -1.397284399718046188e-02 -1.484451591968536377e-01 2.448469996452331543e-01 1.442347615957260132e-01 -1.819472610950469971e-01 -3.245682716369628906e-01 2.865209281444549561e-01 -5.332550406455993652e-02 2.851453721523284912e-01 2.963288314640522003e-02 -1.844331175088882446e-01 2.020198255777359009e-01 1.882483959197998047e-01 2.797617316246032715e-01 5.736483260989189148e-02 3.178513422608375549e-02 -1.639627814292907715e-01 -1.272423863410949707e-01 -1.341995596885681152e-01 -1.563990265130996704e-01 -3.980987891554832458e-02 2.690438330173492432e-01 2.145490795373916626e-01 -1.841539293527603149e-01 1.094041913747787476e-01
-8.298956602811813354e-02 -1.332225650548934937e-01 -2.954768836498260498e-01 -1.305110286921262741e-02 2.773153483867645264e-01 -5.996277928352355957e-02 2.743356861174106598e-02 -6.105072423815727234e-02 4.404979348182678223e-01 2.047371864318847656e-01 2.157738059759140015e-02 3.602518886327743530e-02 -3.009828031063079834e-01 1.185899004340171814e-01 -2.050674706697463989e-01 4.299178719520568848e-01 -1.612602174282073975e-02 2.240398665890097618e-03 6.976584345102310181e-02 -1.183732226490974426e-01 -1.240764111280441284e-01 5.091338977217674255e-02 -2.063003927469253540e-02 -2.992668151855468750e-01 -1.336474865674972534e-01 1.033480167388916016e-01 -1.619069874286651611e-01 1.754883909597992897e-03 7.207024842500686646e-02 4.485457018017768860e-02 -2.097533345222473145e-01 2.394076064229011536e-02
1.453121453523635864e-01 -1.619705557823181152e-01 7.478979974985122681e-02 -1.445230394601821899e-01 -4.166455566883087158e-02 -1.261519640684127808e-01 -2.316037267446517944e-01 -8.396114408969879150e-02 2.402167022228240967e-01 3.490174412727355957e-01 3.554774820804595947e-02 2.203533649444580078e-01 -1.881084144115447998e-01 2.233434468507766724e-01 -2.561579644680023193e-01 -1.241352930665016174e-01 -1.078353151679039001e-01 1.167885810136795044e-01 1.538307666778564453e-01 -2.645008265972137451e-02 8.102794736623764038e-02 2.612828612327575684e-01 1.375153809785842896e-01 -2.327723503112792969e-01 -3.462632745504379272e-02 -1.804076284170150757e-01 -3.572082519531250000e-01 -1.620452702045440674e-01 -4.614045843482017517e-02 2.360392212867736816e-01 -2.995560131967067719e-02 9.108964353799819946e-02
1.602627485990524292e-01 6.918130069971084595e-02 7.774882018566131592e-02 -3.613461926579475403e-02 1.984239667654037476e-01 -1.424273103475570679e-01 -1.158840060234069824e-01 -2.676607370376586914e-01 2.338807284832000732e-02 1.161558367311954498e-02 2.253610640764236450e-01 -9.510271996259689331e-02 3.960561007261276245e-02 7.896739989519119263e-02 7.034482061862945557e-02 2.114557921886444092e-01 -2.305653244256973267e-01 4.449036344885826111e-02 2.301811128854751587e-01 -4.209746792912483215e-02 2.360275983810424805e-01 2.179299294948577881e-01 2.434615641832351685e-01 -3.133642077445983887e-01 1.384082883596420288e-01 2.518793195486068726e-02 -4.916462600231170654e-01 -1.634282320737838745e-01 -8.355472236871719360e-02 1.557571738958358765e-01 -6.314729899168014526e-02 7.386463135480880737e-02
5.116504803299903870e-02 -6.163318455219268799e-02 3.536226451396942139e-01 -3.255209028720855713e-01 9.330363571643829346e-02 1.460410952568054199e-01 7.945337891578674316e-02 -1.006838753819465637e-01 -1.036349907517433167e-01 7.152674347162246704e-02 -7.841891050338745117e-02 -1.357358545064926147e-01 -3.636878430843353271e-01 1.393491774797439575e-01 -3.285863697528839111e-01 2.209087647497653961e-02 -3.867611289024353027e-02 -4.630525782704353333e-02 -1.044301688671112061e-01 1.655936092138290405e-01 -1.185456290841102600e-01 9.522536396980285645e-02 1.460212171077728271e-01 -2.055718004703521729e-01 -3.262829184532165527e-01 1.447310205549001694e-02 -2.035227268934249878e-01 -1.004958078265190125e-01 2.849060595035552979e-01 -2.152952700853347778e-01 2.429303526878356934e-02 2.320428378880023956e-02
-1.421096473932266235e-01 -1.025298237800598145e-01 1.406729817390441895e-01 1.036045723594725132e-03 -1.053981408476829529e-01 1.532946974039077759e-01 -1.934338174760341644e-02 -2.264039963483810425e-01 8.730027824640274048e-02 1.659941971302032471e-01 3.918224573135375977e-02 -1.614621281623840332e-02 -2.594480812549591064e-01 4.928199946880340576e-02 -2.669880986213684082e-01 1.884506046772003174e-01 -6.986808776855468750e-02 -2.664119601249694824e-01 1.023677363991737366e-01 -4.172767996788024902e-01 -4.644775390625000000e-01 8.637447655200958252e-02 -8.217833936214447021e-02 -2.302865982055664062e-01 -1.010166630148887634e-01 -6.365828961133956909e-02 -2.556693255901336670e-01 8.606100827455520630e-02 6.708179414272308350e-02 1.140660196542739868e-01 8.157094940543174744e-03 -4.127319157123565674e-02
3.924151882529258728e-02 1.528626829385757446e-01 1.271826922893524170e-01 -1.239216327667236328e-01 -3.053088486194610596e-02 6.409768015146255493e-02 1.946998536586761475e-01 -1.987214088439941406e-01 -8.343875408172607422e-02 1.908901035785675049e-01 8.895033597946166992e-02 1.946905851364135742e-01 -1.596997678279876709e-02 3.527282774448394775e-01 -1.887914240360260010e-01 -2.076687663793563843e-01 2.034677565097808838e-02 -2.177404165267944336e-01 -2.202966809272766113e-01 9.778005629777908325e-02 1.180936172604560852e-01 -3.186127915978431702e-02 -1.764304637908935547e-01 -3.025800921022891998e-02 9.151691943407058716e-02 -5.374036729335784912e-02 -5.690017342567443848e-01 4.327440261840820312e-02 1.390152722597122192e-01 8.118397742509841919e-02 -1.587667167186737061e-01 1.658944487571716309e-01
-2.620138041675090790e-02 -2.520287409424781799e-02 -2.343906164169311523e-01 -1.058121174573898315e-01 1.775453239679336548e-02 -7.537762075662612915e-02 3.281222283840179443e-01 -1.540758609771728516e-01 -4.822554811835289001e-02 -1.394487768411636353e-01 1.747408360242843628e-01 -8.563163131475448608e-02 -4.302167296409606934e-01 1.495670229196548462e-01 1.015053465962409973e-01 3.161589503288269043e-01 3.177272900938987732e-02 -1.266479045152664185e-01 9.625390172004699707e-03 -2.599038779735565186e-01 3.087421059608459473e-01 2.122970223426818848e-01 2.584275230765342712e-02 -1.885556280612945557e-01 -4.101570695638656616e-02 -5.150509998202323914e-02 -3.267461359500885010e-01 -1.356347203254699707e-01 2.159539610147476196e-02 1.549440473318099976e-01 3.348234668374061584e-02 3.731507435441017151e-02
-7.801646739244461060e-02 2.097878605127334595e-01 -1.827066987752914429e-01 -6.391598284244537354e-02 1.073320508003234863e-01 7.407873123884201050e-02 -1.204744502902030945e-01 -2.932152450084686279e-01 -1.649196892976760864e-01 3.249350786209106445e-01 -3.764184191823005676e-02 9.035842120647430420e-02 -1.728907972574234009e-01 1.051353439688682556e-01 -1.961834579706192017e-01 1.017161756753921509e-01 1.862313747406005859e-01 9.284430742263793945e-02 -4.842105135321617126e-02 -1.299416869878768921e-01 -2.319681495428085327e-01 -1.308972984552383423e-01 -8.685241453349590302e-03 -4.561814665794372559e-02 -1.627791225910186768e-01 -1.373174041509628296e-01 -5.664244294166564941e-01 -1.153387576341629028e-01 1.031500920653343201e-01 -2.085988037288188934e-02 1.808807402849197388e-01 -6.228827685117721558e-02
5.806662887334823608e-02 -1.321225464344024658e-01 1.795676946640014648e-01 -2.148160785436630249e-01 -1.913139671087265015e-01 -3.261547768488526344e-03 2.668784260749816895e-01 -3.966709971427917480e-01 -7.041377574205398560e-02 1.218040436506271362e-01 -2.363269180059432983e-01 2.503297990188002586e-03 -2.984239757061004639e-01 -1.625252366065979004e-01 -3.752312064170837402e-02 1.773425042629241943e-01 -1.705786436796188354e-01 -5.329245701432228088e-02 1.098490413278341293e-02 -2.050024271011352539e-01 -3.495390340685844421e-02 2.777107656002044678e-01 -1.323304623365402222e-01 -2.351626753807067871e-01 -1.370656043291091919e-01 2.017243765294551849e-02 -1.421662718057632446e-01 7.080117613077163696e-02 2.401784062385559082e-01 2.023050040006637573e-01 -1.741322129964828491e-01 -1.141165122389793396e-01
2.129873633384704590e-01 6.414350867271423340e-02 1.166616231203079224e-01 -1.648835986852645874e-01 3.445204198360443115e-01 -2.459785640239715576e-01 -3.832693770527839661e-02 -1.283340007066726685e-01 -4.484572634100914001e-02 2.261989712715148926e-01 6.120860110968351364e-03 -1.720918118953704834e-01 -2.045692801475524902e-01 1.208005174994468689e-01 -2.076688408851623535e-01 3.777763620018959045e-02 1.692218929529190063e-01 -7.849060744047164917e-02 1.611898839473724365e-01 -2.881966158747673035e-02 3.441182076930999756e-01 -3.261029720306396484e-01 2.119653373956680298e-01 1.529548875987529755e-02 -1.183673813939094543e-01 -1.970976442098617554e-01 -2.835586965084075928e-01 1.233862414956092834e-01 1.308356132358312607e-02 1.659212857484817505e-01 -1.368624418973922729e-01 4.804586991667747498e-02
-1.457372400909662247e-02 1.963755488395690918e-01 1.442843377590179443e-01 -1.928839832544326782e-01 7.817334681749343872e-02 7.624347507953643799e-02 2.629666626453399658e-01 -8.270683884620666504e-02 -1.452605146914720535e-02 9.567529708147048950e-02 5.763964354991912842e-02 1.570487171411514282e-01 -2.097460180521011353e-01 -1.433347463607788086e-01 -4.509128630161285400e-01 4.325264319777488708e-02 1.502622663974761963e-01 -2.585273683071136475e-01 -1.441776379942893982e-02 -1.107715442776679993e-01 8.072470873594284058e-02 -6.091984361410140991e-02 -3.928189277648925781e-01 -2.496111094951629639e-01 -1.797805726528167725e-02 -1.294316947460174561e-01 -3.304532468318939209e-01 5.958312191069126129e-03 -6.351058371365070343e-03 -1.355344802141189575e-01 -1.341427266597747803e-01 1.294404864311218262e-01
3.090831078588962555e-02 1.137290988117456436e-02 -3.939362466335296631e-01 -3.596318066120147705e-01 -5.065832287073135376e-02 -8.492742478847503662e-02 2.602016329765319824e-01 -2.231640666723251343e-01 1.389200389385223389e-01 2.619976401329040527e-01 -1.368780434131622314e-01 1.551102101802825928e-01 -7.580824196338653564e-02 2.723316252231597900e-01 -3.156957030296325684e-01 1.717750877141952515e-01 1.353772729635238647e-02 -5.282427184283733368e-03 -1.109830513596534729e-01 3.064431063830852509e-02 -7.816556841135025024e-02 -4.267285391688346863e-02 -9.938993304967880249e-02 5.407119542360305786e-02 2.181859016418457031e-01 1.928846091032028198e-01 -2.789583504199981689e-01 -4.563039913773536682e-02 -2.784284017980098724e-02 1.682933717966079712e-01 -1.351932287216186523e-01 3.171016275882720947e-02
3.229711577296257019e-02 2.418612837791442871e-01 -5.269951745867729187e-02 -1.223783046007156372e-01 9.187310189008712769e-02 -2.741749882698059082e-01 -4.726766049861907959e-02 1.409000623971223831e-02 -1.813093721866607666e-01 3.523478507995605469e-01 1.707721948623657227e-01 -3.714936226606369019e-02 -1.672503165900707245e-02 2.174031734466552734e-02 -1.584253460168838501e-01 2.181234508752822876e-01 1.477300561964511871e-02 -3.542092442512512207e-02 -7.440032064914703369e-02 -1.833735732361674309e-03 1.607204973697662354e-01 -1.287373155355453491e-02 1.196384355425834656e-01 -2.937155365943908691e-01 -1.011272817850112915e-01 -2.186419814825057983e-01 -4.052521288394927979e-01 -8.236917667090892792e-03 4.512174054980278015e-02 4.605166614055633545e-01 9.365639649331569672e-03 7.448928058147430420e-02
8.993732929229736328e-02 -1.631615161895751953e-01 1.582395881414413452e-01 -9.921651333570480347e-03 3.203621208667755127e-01 5.949402227997779846e-02 3.512495458126068115e-01 -1.535925567150115967e-01 3.452696278691291809e-02 -5.646115913987159729e-02 -9.073075652122497559e-02 2.887355163693428040e-02 -6.607918441295623779e-02 -1.766294091939926147e-01 -1.488412618637084961e-01 1.817992925643920898e-01 -1.425159722566604614e-01 -1.307952404022216797e-01 2.194771319627761841e-01 2.487999387085437775e-02 2.949415519833564758e-02 -4.220369085669517517e-02 2.740927934646606445e-01 -5.167447924613952637e-01 -1.124646961688995361e-01 -9.142331779003143311e-02 -2.731150984764099121e-01 -2.616957947611808777e-02 -2.031404338777065277e-02 1.107606142759323120e-01 -1.743165999650955200e-01 -1.115240231156349182e-01
-1.574935466051101685e-01 -6.077262014150619507e-02 -1.367098242044448853e-01 3.234482184052467346e-02 3.791200928390026093e-03 -1.376263946294784546e-01 8.134163916110992432e-02 -9.155415929853916168e-03 1.226073652505874634e-01 8.177468180656433105e-02 -1.067353039979934692e-01 1.163880899548530579e-01 -2.847430296242237091e-02 1.629608124494552612e-01 -2.810416817665100098e-01 1.263739466667175293e-01 -3.242952823638916016e-01 -6.863910704851150513e-02 -2.550400234758853912e-02 -5.301768705248832703e-02 -2.273946255445480347e-01 1.069997176527976990e-01 -9.600297361612319946e-02 -1.354232728481292725e-01 2.136699855327606201e-01 1.622228771448135376e-01 -5.793343186378479004e-01 -2.494526505470275879e-01 2.708536982536315918e-01 5.133041366934776306e-02 -2.415655553340911865e-02 8.167865872383117676e-02
-1.117482855916023254e-01 -1.542311608791351318e-01 1.209197007119655609e-02 -4.552275687456130981e-02 -7.343275845050811768e-02 -1.210411414504051208e-01 2.536627650260925293e-01 -2.374021857976913452e-01 -1.724107563495635986e-01 -2.759112715721130371e-01 2.135614603757858276e-01 -2.141820341348648071e-01 -3.664045631885528564e-01 3.032271862030029297e-01 -9.808717668056488037e-02 6.440342962741851807e-02 -1.662817597389221191e-01 -2.162109613418579102e-01 1.086591184139251709e-01 -1.302625387907028198e-01 8.638139814138412476e-02 5.113793537020683289e-02 -1.870229393243789673e-01 -2.442491203546524048e-01 -1.675362735986709595e-01 -8.829470723867416382e-02 -3.283651173114776611e-01 -1.477310806512832642e-01 -8.153969421982765198e-03 5.221271142363548279e-02 -7.230944931507110596e-02 4.514338821172714233e-02
8.963055163621902466e-02 7.905853539705276489e-02 1.516119688749313354e-01 -2.847997657954692841e-02 -5.717207118868827820e-02 -2.028373777866363525e-01 -1.450891047716140747e-01 -1.187456622719764709e-01 -2.508744895458221436e-01 1.687365025281906128e-01 -2.747679315507411957e-02 -1.734455674886703491e-01 -8.465718477964401245e-02 2.932141125202178955e-01 -1.477034986019134521e-01 3.621509671211242676e-02 8.039557933807373047e-02 -2.428461760282516479e-01 -9.160004556179046631e-02 8.442651480436325073e-02 1.137206256389617920e-01 6.582795828580856323e-02 8.504238724708557129e-02 -2.662462294101715088e-01 -2.250502407550811768e-01 -1.727652847766876221e-01 -3.922776281833648682e-01 3.694724664092063904e-02 1.884968429803848267e-01 4.099982380867004395e-01 -1.169947162270545959e-01 1.201557293534278870e-01
-1.291326880455017090e-01 2.343498729169368744e-02 2.129970937967300415e-01 -1.792508810758590698e-01 1.007714048027992249e-01 7.044171541929244995e-02 -4.679449275135993958e-02 1.084552798420190811e-02 4.619279876351356506e-02 1.199520975351333618e-01 8.306010812520980835e-02 -9.675662219524383545e-02 -2.990413010120391846e-01 -6.596153229475021362e-02 -2.534971237182617188e-01 4.949432238936424255e-02 1.642650514841079712e-01 5.600847676396369934e-02 -8.266008645296096802e-02 -4.090076088905334473e-01 2.140777260065078735e-01 -2.252137474715709686e-02 9.495826810598373413e-02 -5.987890064716339111e-02 -8.627542108297348022e-02 1.167300865054130554e-01 -5.684728026390075684e-01 -8.888010680675506592e-02 -1.477833092212677002e-01 -6.091362610459327698e-02 -1.653259992599487305e-01 -1.624508500099182129e-01
-9.829920530319213867e-02 3.181656897068023682e-01 -1.902069337666034698e-02 -5.737952142953872681e-02 -5.726208537817001343e-02 9.555879049003124237e-03 2.526443079113960266e-02 -1.393404901027679443e-01 -9.082949161529541016e-02 2.880266904830932617e-01 1.403196752071380615e-01 3.009678423404693604e-02 1.552559342235326767e-02 1.523434370756149292e-01 -4.210682213306427002e-01 -3.526067733764648438e-02 -5.845503136515617371e-02 -2.353544831275939941e-01 -3.768890202045440674e-01 2.256821468472480774e-02 3.908283635973930359e-02 5.947979539632797241e-02 -2.001000940799713135e-01 -8.382367342710494995e-02 -1.380018517374992371e-02 -1.342234611511230469e-01 -4.773868918418884277e-01 -1.577245630323886871e-02 5.567717179656028748e-02 1.819067597389221191e-01 -6.919167935848236084e-02 8.606489747762680054e-02
-8.103635162115097046e-02 2.940664999186992645e-02 -1.526768654584884644e-01 8.354861289262771606e-02 -1.582867652177810669e-01 -1.664837598800659180e-01 2.216353267431259155e-01 -2.942511625587940216e-02 9.345886856317520142e-02 1.209461241960525513e-01 -2.488169670104980469e-01 1.652109622955322266e-01 -1.415321081876754761e-01 2.171106189489364624e-01 -3.349636495113372803e-01 -8.562183380126953125e-02 -3.501085638999938965e-01 1.078441925346851349e-02 1.107745245099067688e-01 -1.213163211941719055e-01 -5.001601204276084900e-02 4.798368364572525024e-02 7.472960650920867920e-02 -1.465694755315780640e-01 2.182773873209953308e-02 -8.850756287574768066e-02 -5.109727382659912109e-01 -9.000582993030548096e-02 2.140985727310180664e-01 5.935719609260559082e-02 -2.117913663387298584e-01 8.353231102228164673e-02
-6.518668681383132935e-02 -1.239601820707321167e-01 2.940930128097534180e-01 -1.288865208625793457e-01 2.620095200836658478e-02 1.477979272603988647e-01 1.702686697244644165e-01 -2.030669003725051880e-01 -7.524411380290985107e-02 1.668136715888977051e-01 -4.877503588795661926e-02 -1.217745244503021240e-03 -2.178273350000381470e-01 1.409332156181335449e-01 2.617739839479327202e-03 1.978812962770462036e-01 -1.162477284669876099e-01 1.108921989798545837e-01 3.236382454633712769e-02 -2.048809267580509186e-02 -3.501530364155769348e-02 2.425907403230667114e-01 1.581082120537757874e-02 -1.503748744726181030e-01 1.456537544727325439e-01 -2.404008358716964722e-01 -3.091582953929901123e-01 2.127887457609176636e-01 -1.837327517569065094e-02 -1.789340227842330933e-01 -4.749891459941864014e-01 -2.326546311378479004e-01
1.861179769039154053e-01 -1.165315359830856323e-01 1.913174688816070557e-01 -2.949337661266326904e-01 -1.640332117676734924e-02 -6.143535301089286804e-02 2.056808471679687500e-01 3.963760659098625183e-02 7.449074089527130127e-02 1.952195540070533752e-02 4.753655940294265747e-02 3.987832069396972656e-01 7.736801356077194214e-02 1.417058110237121582e-01 -2.697386145591735840e-01 2.850818037986755371e-01 -2.148561775684356689e-01 -2.812433242797851562e-01 1.086343526840209961e-01 -3.436660394072532654e-02 -1.976294517517089844e-01 1.043031141161918640e-01 1.271835267543792725e-01 -2.988351285457611084e-01 2.141190320253372192e-01 3.659952431917190552e-02 -1.851939409971237183e-01 -1.376166790723800659e-01 1.627726703882217407e-01 3.801020607352256775e-02 -5.139647051692008972e-02 -9.109041839838027954e-02
4.505031928420066833e-02 5.314988642930984497e-02 -4.816122353076934814e-03 -3.024608790874481201e-01 -2.287931926548480988e-02 6.773474067449569702e-02 2.677457220852375031e-02 9.819813817739486694e-02 9.594204276800155640e-02 1.206642463803291321e-01 3.627113103866577148e-01 -2.085184454917907715e-01 -3.989433050155639648e-01 2.574340105056762695e-01 9.658321505412459373e-04 -3.503077104687690735e-02 1.123505295254290104e-03 -1.155902668833732605e-01 2.248721569776535034e-01 -5.980466678738594055e-02 1.531949788331985474e-01 1.650404483079910278e-01 -8.927655220031738281e-02 5.255977157503366470e-03 -9.684582054615020752e-02 1.488429158926010132e-01 -3.169667720794677734e-01 -9.496293962001800537e-02 2.354041934013366699e-01 2.349357008934020996e-01 -2.885878384113311768e-01 -3.981058672070503235e-02
-8.935633813962340355e-04 5.404380708932876587e-02 9.705163538455963135e-02 9.290698170661926270e-02 2.394010424613952637e-01 -2.088259309530258179e-01 -1.562929153442382812e-01 -1.896409839391708374e-01 -2.286861836910247803e-01 1.659121811389923096e-01 1.872024685144424438e-02 -3.115471601486206055e-01 -2.352313101291656494e-01 3.763469755649566650e-01 -1.867553591728210449e-01 1.354157626628875732e-01 1.860139775089919567e-03 4.069710150361061096e-02 8.946555107831954956e-02 1.710910052061080933e-01 1.471700817346572876e-01 -4.170513153076171875e-02 1.317009050399065018e-02 -2.451636493206024170e-01 -2.284350991249084473e-01 -7.987448573112487793e-02 -2.775219976902008057e-01 9.277224540710449219e-02 -7.019624114036560059e-02 3.274824321269989014e-01 -9.668655693531036377e-02 4.441079497337341309e-02
4.226731657981872559e-01 -8.532703667879104614e-02 1.042137742042541504e-01 -2.802737951278686523e-01 2.723174691200256348e-01 7.583323121070861816e-02 3.867824003100395203e-02 -3.023224137723445892e-02 -5.305909365415573120e-02 2.717523602768778801e-04 -3.817153349518775940e-02 -3.343955278396606445e-01 6.819696631282567978e-03 1.643828898668289185e-01 -1.226165592670440674e-01 5.087878555059432983e-02 -4.866306111216545105e-02 -4.104447737336158752e-02 -1.484839618206024170e-01 -4.412299394607543945e-02 -5.553230643272399902e-02 1.988762170076370239e-01 -3.320543169975280762e-01 -1.318826824426651001e-01 7.558593899011611938e-02 1.552637219429016113e-01 -3.140245974063873291e-01 -3.907708451151847839e-02 1.816542148590087891e-01 2.696204781532287598e-01 -4.474863037467002869e-02 -2.134495675563812256e-01
-8.702173829078674316e-02 1.428108545951545238e-03 3.316920697689056396e-01 -8.831517398357391357e-02 3.535911440849304199e-01 -2.328142970800399780e-01 7.432883232831954956e-02 -4.822635278105735779e-02 1.636477112770080566e-01 -8.770854026079177856e-02 -3.874021023511886597e-02 -2.842558361589908600e-02 -3.793689236044883728e-02 1.975416541099548340e-01 -3.489471226930618286e-02 2.226076722145080566e-01 -1.632729172706604004e-01 4.639231041073799133e-02 4.411510378122329712e-02 -1.624074876308441162e-01 7.846790552139282227e-02 -8.255294710397720337e-02 -2.359963655471801758e-01 -2.456071972846984863e-01 1.297959834337234497e-01 -1.016732454299926758e-01 -2.633631527423858643e-01 -2.248298078775405884e-01 -2.341884225606918335e-01 -1.321046650409698486e-01 -3.921163976192474365e-01 -1.562738232314586639e-02
-2.631721086800098419e-02 -1.271802634000778198e-01 1.809684932231903076e-01 -1.718034446239471436e-01 -7.366477698087692261e-02 -3.356646746397018433e-02 -1.534119397401809692e-01 -9.559969604015350342e-02 -1.462390273809432983e-01 2.400288917124271393e-02 7.968076318502426147e-02 3.529481291770935059e-01 -1.233497336506843567e-01 1.890487670898437500e-01 -3.607785105705261230e-01 1.417137682437896729e-01 -2.466719299554824829e-01 -1.041006147861480713e-01 4.510773345828056335e-02 -2.770858705043792725e-01 -2.732589542865753174e-01 -8.927948772907257080e-02 -2.512135505676269531e-01 -9.898116439580917358e-02 1.852127909660339355e-01 -1.110321134328842163e-01 -2.402681261301040649e-01 -5.336823596735484898e-05 1.180151104927062988e-01 1.806962341070175171e-01 -2.546599507331848145e-01 -7.565701007843017578e-02
1.786846853792667389e-02 2.596138790249824524e-02 2.519125640392303467e-01 -2.920785844326019287e-01 -1.631739735603332520e-01 1.030592620372772217e-01 2.679820656776428223e-01 9.847575426101684570e-02 1.349416002631187439e-02 1.453199088573455811e-01 -4.969053436070680618e-03 -1.337570324540138245e-02 -2.558418512344360352e-01 3.509036898612976074e-01 -1.923532485961914062e-01 2.586551308631896973e-01 -2.562516927719116211e-01 1.405776292085647583e-02 1.851380988955497742e-02 -4.885228350758552551e-02 -9.239136427640914917e-02 -5.375920236110687256e-02 1.228449493646621704e-01 -6.534060090780258179e-02 3.109568357467651367e-02 1.191981509327888489e-01 -1.116317138075828552e-01 3.693668916821479797e-02 8.231442421674728394e-02 2.948212325572967529e-01 -2.530736625194549561e-01 -3.624401688575744629e-01
2.858286499977111816e-01 -9.824149310588836670e-03 2.116146385669708252e-01 -1.860277503728866577e-01 1.148574426770210266e-01 -1.121720671653747559e-01 -7.845328748226165771e-02 -1.525640785694122314e-01 1.290107071399688721e-01 3.085132241249084473e-01 9.499553591012954712e-02 -6.478045880794525146e-02 -1.959140002727508545e-01 1.987845003604888916e-01 3.292502462863922119e-02 -1.318524181842803955e-01 1.175679173320531845e-02 -2.423021793365478516e-01 3.067121207714080811e-01 -1.383662819862365723e-01 -3.100506030023097992e-02 1.791958659887313843e-01 1.545055657625198364e-01 -3.636631071567535400e-01 -8.368348330259323120e-02 3.126448392868041992e-02 -3.134171962738037109e-01 1.893145442008972168e-01 -6.418190896511077881e-02 -1.329223066568374634e-01 -1.759064942598342896e-01 -7.847630232572555542e-02
1.941431462764739990e-01 2.262497991323471069e-01 1.575436443090438843e-01 -1.723334491252899170e-01 -3.895689174532890320e-02 -4.072669148445129395e-02 3.809437528252601624e-02 6.748664379119873047e-02 8.368811011314392090e-02 2.798932604491710663e-02 9.427022188901901245e-02 -2.765380442142486572e-01 -8.419193327426910400e-02 2.166197001934051514e-01 -5.024671554565429688e-01 2.670647501945495605e-01 -3.427089452743530273e-01 -1.323866993188858032e-01 1.524348706007003784e-01 5.554712563753128052e-02 2.795379236340522766e-02 -5.895965173840522766e-02 -7.378756254911422729e-02 -4.526686668395996094e-02 2.123580574989318848e-01 -8.713898062705993652e-02 -1.916434615850448608e-01 -2.179275900125503540e-01 1.051275953650474548e-01 -1.620260626077651978e-02 -2.193377166986465454e-01 -8.415061235427856445e-02
6.238109990954399109e-02 -5.474989861249923706e-02 2.100583463907241821e-01 -1.630189269781112671e-02 2.736467123031616211e-01 8.044762909412384033e-02 -1.694126874208450317e-01 -6.553424894809722900e-02 3.368122503161430359e-02 1.521487385034561157e-01 8.845251053571701050e-02 1.784252077341079712e-01 -3.692779541015625000e-01 1.710498183965682983e-01 -1.088730171322822571e-01 2.697888314723968506e-01 -2.119167894124984741e-02 -4.802420362830162048e-02 7.897593826055526733e-02 1.005011722445487976e-01 3.197888731956481934e-01 1.179951801896095276e-01 -1.761904060840606689e-01 7.068464159965515137e-02 1.799426041543483734e-02 1.236238330602645874e-01 -4.232574701309204102e-01 -3.061461746692657471e-01 -2.652417868375778198e-02 1.351086050271987915e-01 3.848706139251589775e-03 2.034509479999542236e-01
2.569452673196792603e-02 2.235804945230484009e-01 -1.838710606098175049e-01 1.999184489250183105e-02 -1.307251900434494019e-01 -1.929960548877716064e-01 2.279283255338668823e-01 -3.608610630035400391e-01 -1.110438928008079529e-01 2.360219880938529968e-02 -2.526411786675453186e-02 3.699599578976631165e-02 2.601246349513530731e-02 2.165037840604782104e-01 -3.490124642848968506e-01 -4.036978632211685181e-02 -2.194362878799438477e-02 -1.145660430192947388e-01 4.921171069145202637e-02 -5.009900778532028198e-02 7.411693781614303589e-02 -9.000197052955627441e-02 -2.259977459907531738e-01 -6.610765308141708374e-02 1.932137459516525269e-02 -5.282676964998245239e-02 -5.180638432502746582e-01 1.548552662134170532e-01 2.812799215316772461e-01 9.445447474718093872e-02 2.530082315206527710e-02 -1.447690427303314209e-01
1.222351416945457458e-01 1.952866651117801666e-02 2.268857508897781372e-01 -1.349505186080932617e-01 -9.349856525659561157e-03 -1.042838692665100098e-01 -6.752932816743850708e-02 1.054785624146461487e-01 -4.354455694556236267e-02 -6.860615313053131104e-02 3.106320202350616455e-01 -2.091700285673141479e-01 -2.571719884872436523e-01 2.959309220314025879e-01 -2.120817899703979492e-01 2.290039807558059692e-01 3.171068802475929260e-02 -2.947203814983367920e-01 2.984896600246429443e-01 -2.586672082543373108e-02 -3.374788537621498108e-02 1.290986686944961548e-01 5.290055181831121445e-03 7.196665555238723755e-02 -2.608694322407245636e-02 1.982357352972030640e-01 -3.174422085285186768e-01 -1.552330404520034790e-01 1.357864588499069214e-01 2.656726837158203125e-01 -1.502112746238708496e-01 1.152694746851921082e-01
7.262804359197616577e-02 6.153488531708717346e-02 -6.337047368288040161e-02 -6.433988921344280243e-03 8.892735093832015991e-02 -7.973427325487136841e-02 9.080246090888977051e-02 -4.624001681804656982e-02 8.749828487634658813e-02 8.653291314840316772e-02 -7.073184847831726074e-02 -1.836401820182800293e-01 -6.948323547840118408e-02 3.147712647914886475e-01 -3.307312130928039551e-01 2.006356269121170044e-01 -2.936799824237823486e-01 -3.509592711925506592e-01 -2.158091217279434204e-01 -5.137595906853675842e-02 -7.509768009185791016e-02 3.689716337248682976e-03 -3.830943107604980469e-01 -3.796375170350074768e-02 -1.254070699214935303e-01 4.334273189306259155e-02 -3.162887990474700928e-01 -2.351235747337341309e-01 2.080170214176177979e-01 1.208117604255676270e-01 -4.090205579996109009e-02 9.929501265287399292e-02
6.972579658031463623e-02 -1.223798654973506927e-02 -4.905565083026885986e-02 1.570994555950164795e-01 1.781479269266128540e-01 9.773546457290649414e-02 5.449624359607696533e-02 -2.774771749973297119e-01 -1.813249588012695312e-01 6.248925253748893738e-02 2.304676622152328491e-01 -1.003237292170524597e-01 -5.523039028048515320e-02 -3.040133975446224213e-03 -2.484888285398483276e-01 2.431243658065795898e-01 -2.143163532018661499e-01 -2.625943720340728760e-01 1.321911215782165527e-01 2.361082732677459717e-01 7.613367587327957153e-02 6.615621596574783325e-02 8.009674400091171265e-02 -1.162445768713951111e-01 6.084958836436271667e-02 -1.405283957719802856e-01 -3.824211359024047852e-01 -3.271329402923583984e-01 -1.729506254196166992e-01 2.836452126502990723e-01 8.261695504188537598e-02 -1.032221019268035889e-01
-3.058499097824096680e-01 2.866193354129791260e-01 1.337522119283676147e-01 -7.236732542514801025e-02 2.239143699407577515e-01 1.510050296783447266e-01 1.405756920576095581e-01 -1.260560378432273865e-02 -6.728935241699218750e-02 -4.212936013936996460e-02 1.583976298570632935e-01 4.679745063185691833e-02 -2.715688049793243408e-01 2.175719887018203735e-01 -2.414933592081069946e-01 1.651522964239120483e-01 2.281851321458816528e-02 -6.013569980859756470e-02 -1.339471340179443359e-01 -5.407315865159034729e-02 5.847201123833656311e-02 4.035208001732826233e-02 9.041997790336608887e-02 -2.844564616680145264e-01 4.147858023643493652e-01 6.731695681810379028e-02 -3.712597489356994629e-01 -8.633978664875030518e-02 3.416881337761878967e-02 1.061642765998840332e-01 7.886952906847000122e-02 -9.157831221818923950e-02
3.295452520251274109e-02 3.387816548347473145e-01 -1.534657776355743408e-01 1.805295199155807495e-01 1.420530676841735840e-01 8.353922516107559204e-02 2.346111238002777100e-01 -1.670477092266082764e-01 -6.826329976320266724e-02 2.084247767925262451e-01 2.024073712527751923e-02 1.467090994119644165e-01 -2.631787955760955811e-01 1.675296425819396973e-01 -1.617265492677688599e-01 -9.186466038227081299e-02 -1.958075761795043945e-01 -1.270234733819961548e-01 -1.632413864135742188e-01 -8.204257488250732422e-02 2.502118237316608429e-03 2.105135619640350342e-01 4.514770954847335815e-02 -1.496453732252120972e-01 -8.812633901834487915e-02 -2.947044074535369873e-01 -4.765697717666625977e-01 -1.138530857861042023e-02 7.965064048767089844e-02 8.833087235689163208e-02 -1.492106616497039795e-01 3.241571411490440369e-02
1.657633781433105469e-01 7.070608437061309814e-02 1.031446829438209534e-02 -2.961204648017883301e-01 5.389596223831176758e-01 3.302553668618202209e-04 -2.653906587511301041e-03 1.133902668952941895e-01 -2.304546386003494263e-01 6.155976653099060059e-02 2.740799784660339355e-01 2.291188389062881470e-02 -2.484476864337921143e-01 2.689437270164489746e-01 4.414342343807220459e-02 3.156724385917186737e-03 -1.746543496847152710e-01 -2.186097390949726105e-02 6.904932856559753418e-02 -8.568374812602996826e-02 8.788981288671493530e-02 1.135223079472780228e-02 -1.373527497053146362e-01 -1.433311998844146729e-01 -4.399073123931884766e-02 7.005856931209564209e-02 -3.512319326400756836e-01 1.202027406543493271e-02 1.778738200664520264e-01 -2.508676797151565552e-02 -2.139024883508682251e-01 9.538967907428741455e-02
-2.495210170745849609e-01 2.384857982397079468e-01 7.966605015099048615e-03 -5.673374980688095093e-02 3.291441798210144043e-01 -1.877924203872680664e-01 7.782105356454849243e-02 2.427992410957813263e-02 1.428373903036117554e-02 1.871654018759727478e-02 1.852302849292755127e-01 -5.470633879303932190e-02 -3.345992788672447205e-02 2.578598558902740479e-01 -1.218980774283409119e-01 1.954772919416427612e-01 1.982063502073287964e-01 -1.448133736848831177e-01 9.991806000471115112e-02 -4.041096568107604980e-01 1.135406196117401123e-01 1.630448698997497559e-01 -1.842397078871726990e-02 -9.980885311961174011e-03 1.391071528196334839e-01 9.394327551126480103e-02 -3.944049179553985596e-01 -1.343858093023300171e-01 -1.654858328402042389e-02 3.026199936866760254e-01 -7.196769118309020996e-03 -4.050234705209732056e-02
1.823096424341201782e-01 -1.065999940037727356e-01 9.119464457035064697e-02 -2.696738243103027344e-01 2.300868183374404907e-01 -6.632194668054580688e-02 1.583304703235626221e-01 -1.885908246040344238e-01 3.840084969997406006e-01 1.113575994968414307e-01 2.897690609097480774e-02 2.727026343345642090e-01 -3.382664620876312256e-01 -7.351198792457580566e-02 1.060272678732872009e-01 2.810909152030944824e-01 -1.611613482236862183e-01 -6.950215250253677368e-02 -8.191554807126522064e-03 1.504971683025360107e-01 1.034496575593948364e-01 1.400217879563570023e-02 -1.578365564346313477e-01 -2.633567452430725098e-01 2.689150627702474594e-03 -1.966807693243026733e-01 -2.685452699661254883e-01 3.216607868671417236e-02 -1.584850102663040161e-01 1.023586317896842957e-01 -6.573786586523056030e-02 -2.808843925595283508e-02
1.269499957561492920e-01 2.811409533023834229e-02 3.251698240637779236e-02 3.955875709652900696e-02 1.988944411277770996e-01 -9.499537199735641479e-02 -1.243252158164978027e-01 -1.287413835525512695e-01 -2.174513489007949829e-01 2.671540379524230957e-01 -8.112723380327224731e-02 -2.194866836071014404e-01 -2.172711938619613647e-01 4.763133525848388672e-01 -1.211958471685647964e-02 2.448226660490036011e-01 7.027135696262121201e-03 8.568174391984939575e-02 6.013054028153419495e-02 7.239815592765808105e-02 2.740378379821777344e-01 -1.460022777318954468e-01 1.457124799489974976e-01 -1.601808518171310425e-02 -3.358788043260574341e-02 8.295330218970775604e-03 -3.000914156436920166e-01 -1.533868014812469482e-01 -9.988836944103240967e-02 2.407884597778320312e-01 -2.734970450401306152e-01 2.432013303041458130e-02
-7.331182248890399933e-03 -3.074237145483493805e-02 1.829871088266372681e-01 -3.649149090051651001e-02 2.113310992717742920e-01 -1.630648672580718994e-01 -2.355176508426666260e-01 -3.202840983867645264e-01 -3.072939217090606689e-01 7.335174828767776489e-02 -5.464928597211837769e-02 -6.815231591463088989e-02 -1.313785463571548462e-01 3.465063273906707764e-01 -1.020974591374397278e-01 4.165978357195854187e-02 1.836696267127990723e-02 -8.950553089380264282e-02 -2.805871330201625824e-02 2.037377469241619110e-02 1.360783874988555908e-01 1.119518950581550598e-01 2.446842752397060394e-02 -2.132930606603622437e-01 -1.885524988174438477e-01 -2.811696529388427734e-01 -3.529246747493743896e-01 3.996615484356880188e-02 5.677203461527824402e-02 3.619495332241058350e-01 -6.717439740896224976e-02 1.084321439266204834e-01
-6.434168666601181030e-02 1.806243062019348145e-01 1.458126306533813477e-01 -2.535538673400878906e-01 6.390691548585891724e-02 -2.548274956643581390e-02 2.517122626304626465e-01 -2.307951003313064575e-01 1.322797406464815140e-02 -3.524181246757507324e-02 -2.714120969176292419e-02 2.493965625762939453e-01 -9.155485033988952637e-02 -4.544327035546302795e-02 -1.596339493989944458e-01 2.074183970689773560e-01 5.540461838245391846e-02 -5.712752044200897217e-02 -4.908550530672073364e-02 7.164481282234191895e-02 7.286002486944198608e-02 4.730588756501674652e-03 -8.707328699529170990e-03 -1.316304355859756470e-01 -1.056297421455383301e-01 1.754791885614395142e-01 -1.754759401082992554e-01 -4.238590225577354431e-02 2.611427307128906250e-01 -1.107975468039512634e-02 -6.209480762481689453e-01 -2.190375924110412598e-01
1.123871803283691406e-01 6.715495139360427856e-02 1.248234659433364868e-01 -1.666549146175384521e-01 1.189993545413017273e-01 7.682783901691436768e-02 2.561358511447906494e-01 -1.486801207065582275e-01 -1.940401643514633179e-01 -9.824887663125991821e-02 -1.089530736207962036e-01 -1.849806457757949829e-01 2.350679598748683929e-02 2.326025068759918213e-01 -4.390930831432342529e-01 3.713982999324798584e-01 -7.965862751007080078e-02 -4.815729707479476929e-02 -3.298354744911193848e-01 -1.624343693256378174e-01 1.567469350993633270e-02 1.825356483459472656e-01 9.759017080068588257e-02 -2.947145514190196991e-02 6.240728124976158142e-02 -6.824225932359695435e-02 -3.108729720115661621e-01 -1.381890475749969482e-01 1.467732936143875122e-01 6.113426759839057922e-02 9.963293373584747314e-02 7.514066249132156372e-02
-1.289311237633228302e-02 3.503480553627014160e-01 -1.229794546961784363e-01 -1.819808483123779297e-01 2.415891736745834351e-01 2.009147033095359802e-02 2.429541051387786865e-01 -1.146979909390211105e-02 -2.237346470355987549e-01 1.279379129409790039e-01 -2.059206366539001465e-02 -3.709358721971511841e-02 -1.373260281980037689e-02 2.732212841510772705e-01 -4.909225106239318848e-01 1.852221488952636719e-01 -1.078410670161247253e-01 -1.054438427090644836e-01 -3.777188658714294434e-01 -1.957875303924083710e-02 1.894558221101760864e-02 9.906855970621109009e-02 1.032925210893154144e-02 -9.583354741334915161e-02 2.883623540401458740e-02 -9.161266684532165527e-02 -3.017296791076660156e-01 -1.082992367446422577e-02 -4.328013584017753601e-02 -1.874007843434810638e-02 -6.729400157928466797e-02 -1.197143085300922394e-02
-2.518267929553985596e-01 -3.257795423269271851e-02 -1.906014382839202881e-01 1.033693552017211914e-02 1.263949126005172729e-01 -7.910375297069549561e-02 1.828326582908630371e-01 7.225411385297775269e-02 2.688916027545928955e-01 1.732623726129531860e-01 -2.554986253380775452e-02 -7.125132530927658081e-02 -9.629596024751663208e-02 1.304359436035156250e-01 -1.010437384247779846e-01 2.598773241043090820e-01 7.385904341936111450e-02 1.887729614973068237e-01 3.260344862937927246e-01 8.169643580913543701e-02 -4.773704335093498230e-02 5.308765918016433716e-02 1.733244024217128754e-02 -3.094025254249572754e-01 2.017741501331329346e-01 1.130813434720039368e-01 -4.274399876594543457e-01 -4.800235480070114136e-02 2.813239991664886475e-01 1.876907944679260254e-01 -1.249871104955673218e-01 4.926594719290733337e-02
-3.889495879411697388e-02 2.080068290233612061e-01 2.492196857929229736e-01 -2.584545612335205078e-01 7.652947306632995605e-02 1.011504307389259338e-01 1.563679426908493042e-01 -1.205485239624977112e-01 2.380523458123207092e-02 9.137307852506637573e-02 1.141828820109367371e-01 1.946628242731094360e-01 -2.543841898441314697e-01 2.116587013006210327e-02 -3.676952123641967773e-01 3.752225637435913086e-02 2.816711366176605225e-01 -2.531789541244506836e-01 -5.729095637798309326e-02 -2.218484878540039062e-01 1.064997073262929916e-02 -1.221584621816873550e-02 -1.932374835014343262e-01 -2.098747789859771729e-01 1.223463043570518494e-01 -2.072955667972564697e-01 -2.972528338432312012e-01 7.191984448581933975e-03 -2.693027444183826447e-02 -2.673668563365936279e-01 -1.113940104842185974e-01 3.268237039446830750e-02
-2.745785005390644073e-02 8.929826319217681885e-02 3.037952482700347900e-01 -1.053530573844909668e-01 3.954231739044189453e-02 -1.511136884801089764e-03 -5.279005691409111023e-02 -9.427499026060104370e-02 -1.697519980370998383e-02 -3.470759466290473938e-02 7.310449331998825073e-02 -1.862601637840270996e-01 -1.859016418457031250e-01 -1.298128161579370499e-02 -2.834473848342895508e-01 9.746076911687850952e-02 1.378875225782394409e-01 4.971604421734809875e-02 3.048574738204479218e-02 -3.892446458339691162e-01 2.238866239786148071e-01 1.493559181690216064e-01 3.316998481750488281e-02 -1.109642833471298218e-01 -3.500868007540702820e-02 3.032822608947753906e-01 -5.756618380546569824e-01 2.265064604580402374e-02 -8.536944165825843811e-03 1.392968446016311646e-01 -3.629523143172264099e-02 -5.358664691448211670e-02
1.480074822902679443e-01 -2.071959525346755981e-01 1.240205243229866028e-01 -1.466779708862304688e-01 1.696950942277908325e-02 -9.737657383084297180e-03 2.817674279212951660e-01 -3.085711225867271423e-02 -6.962558627128601074e-02 -5.281840264797210693e-02 2.166869789361953735e-01 -7.505738735198974609e-02 -1.528682112693786621e-01 3.002863824367523193e-01 -1.263519525527954102e-01 1.947176605463027954e-01 5.146531853824853897e-03 -4.438998922705650330e-02 2.064293771982192993e-01 -3.386892080307006836e-01 1.481231451034545898e-01 3.076332807540893555e-01 2.387112826108932495e-01 -4.277234375476837158e-01 -1.194030642509460449e-01 -7.774093747138977051e-02 -2.109666168689727783e-01 2.119579911231994629e-02 3.817170113325119019e-02 1.096255611628293991e-02 7.316704839468002319e-02 -4.334088042378425598e-02
2.954731583595275879e-01 -1.042323857545852661e-01 4.117951542139053345e-02 -7.403401285409927368e-02 4.127610027790069580e-01 -3.647306561470031738e-02 2.420910000801086426e-01 1.199348643422126770e-02 6.665199249982833862e-02 1.106836050748825073e-01 9.927087277173995972e-02 -1.118417978286743164e-01 -1.444405764341354370e-01 2.865369617938995361e-01 -1.112951189279556274e-01 9.704538434743881226e-02 -1.045627240091562271e-02 -1.584780216217041016e-02 4.568670690059661865e-02 2.216054052114486694e-01 -1.225130110979080200e-01 2.860283553600311279e-01 -1.210804656147956848e-01 -8.141076564788818359e-02 -1.192913949489593506e-01 -2.963706254959106445e-01 -3.307483792304992676e-01 -1.055907234549522400e-01 1.798353344202041626e-01 4.291569069027900696e-02 -8.329768478870391846e-02 -2.587962746620178223e-01
7.358343899250030518e-02 1.169267110526561737e-03 1.140653621405363083e-02 -2.859584689140319824e-01 4.267699271440505981e-02 -1.926831007003784180e-01 -1.265362501144409180e-01 -1.640088260173797607e-01 -2.492564916610717773e-01 2.800740003585815430e-01 1.107434928417205811e-01 -7.298208656720817089e-04 -9.328931570053100586e-02 4.845416545867919922e-02 -1.006983220577239990e-01 4.194225743412971497e-02 1.225351691246032715e-01 -7.616502791643142700e-02 -4.213244840502738953e-02 2.017953246831893921e-02 2.151116281747817993e-01 3.370126709342002869e-02 2.105298638343811035e-01 -3.712836503982543945e-01 4.907935857772827148e-03 -2.122192680835723877e-01 -4.050680696964263916e-01 -2.309743165969848633e-01 7.796737551689147949e-02 3.256827592849731445e-01 -6.362968683242797852e-02 1.541740298271179199e-01
1.574458368122577667e-02 3.775756061077117920e-01 1.028466820716857910e-01 -1.388360559940338135e-02 1.361369490623474121e-01 4.340128973126411438e-02 1.184793189167976379e-01 -1.813820190727710724e-02 -5.093355104327201843e-02 2.784166634082794189e-01 5.551511794328689575e-02 -1.723153591156005859e-01 -1.405217405408620834e-02 2.668946087360382080e-01 -3.073695600032806396e-01 -1.157101094722747803e-01 -1.371526420116424561e-01 -1.577797532081604004e-01 -2.460670620203018188e-01 -7.554329000413417816e-03 -8.608114719390869141e-02 7.003977149724960327e-02 -5.890894681215286255e-03 -6.170932576060295105e-02 -1.564968973398208618e-01 1.807320415973663330e-01 -3.051542043685913086e-01 -3.511752188205718994e-01 2.969565093517303467e-01 1.079407259821891785e-01 -1.378659904003143311e-01 8.090841025114059448e-02
9.759631007909774780e-02 -1.544903516769409180e-01 1.442639380693435669e-01 -2.283703386783599854e-01 3.816540166735649109e-02 -1.020067706704139709e-01 -7.209350913763046265e-02 -1.749258488416671753e-01 -1.940460056066513062e-01 1.496396958827972412e-01 8.399435877799987793e-02 6.685549020767211914e-02 -2.463647397235035896e-03 3.409846723079681396e-01 -1.479154527187347412e-01 3.722137585282325745e-02 -4.489437043666839600e-01 -5.335629731416702271e-02 1.000505238771438599e-01 -3.079521059989929199e-01 -9.781044721603393555e-02 1.462397426366806030e-01 -2.848688960075378418e-01 -2.158226221799850464e-01 2.283228188753128052e-01 -1.547468919306993484e-02 -7.909663021564483643e-02 -9.410980343818664551e-02 2.883976399898529053e-01 1.227371841669082642e-01 -1.602470129728317261e-02 3.113838844001293182e-02
-3.231530264019966125e-02 -4.310262203216552734e-02 1.064900308847427368e-01 -4.750147089362144470e-02 5.571643635630607605e-02 9.282980114221572876e-02 -1.194524113088846207e-02 -1.641437262296676636e-01 2.656187415122985840e-01 5.207465589046478271e-02 1.032982841134071350e-01 -2.476897276937961578e-02 7.355135679244995117e-02 3.673903048038482666e-01 -3.818891942501068115e-01 3.685216652229428291e-03 -2.589779198169708252e-01 -2.417009770870208740e-01 -1.972550526261329651e-02 2.515670359134674072e-01 5.587622150778770447e-02 1.756218522787094116e-01 1.456958502531051636e-01 -1.594839245080947876e-01 7.401328533887863159e-02 -2.983043491840362549e-01 -3.109486997127532959e-01 -2.934459149837493896e-01 -7.119559496641159058e-02 1.416505873203277588e-01 -1.111635658890008926e-02 -3.992906212806701660e-02
6.811551749706268311e-02 -2.464160174131393433e-01 7.582570612430572510e-02 -2.003054320812225342e-01 -2.157106250524520874e-01 -9.222283959388732910e-02 1.116897016763687134e-01 -1.731243133544921875e-01 4.027681890875101089e-03 -5.740783363580703735e-02 -3.127441704273223877e-01 1.523503214120864868e-01 -1.939654648303985596e-01 1.324032396078109741e-01 -2.376956790685653687e-01 3.278024792671203613e-01 -1.109942644834518433e-01 2.307750657200813293e-02 7.799124717712402344e-02 1.767379343509674072e-01 -4.984701424837112427e-02 3.579081892967224121e-01 9.945058263838291168e-04 -3.093234896659851074e-01 -3.112556636333465576e-01 6.432724744081497192e-02 -2.046559602022171021e-01 2.178351953625679016e-02 1.257092505693435669e-01 9.360381960868835449e-02 -4.328621551394462585e-02 -3.994304314255714417e-02
2.251135110855102539e-01 1.974556595087051392e-01 3.631480336189270020e-01 -1.065571829676628113e-01 -9.875900298357009888e-02 -7.309602200984954834e-02 -3.695277869701385498e-02 7.890620618127286434e-04 -2.302521653473377228e-02 8.596687763929367065e-02 4.165625572204589844e-02 9.192974865436553955e-02 -6.849619746208190918e-02 3.362817168235778809e-01 7.849789410829544067e-02 4.707839488983154297e-01 5.005792528390884399e-02 -1.125728935003280640e-01 7.481673359870910645e-02 -1.028896644711494446e-01 6.909648329019546509e-02 -1.861771568655967712e-02 -4.114578664302825928e-02 -7.847636193037033081e-02 -3.645323812961578369e-01 -9.353575110435485840e-02 -3.356910347938537598e-01 -1.892370916903018951e-02 -3.198632225394248962e-02 2.178431749343872070e-01 -1.350056678056716919e-01 1.457360684871673584e-01
3.498425781726837158e-01 2.935999818146228790e-02 1.640301942825317383e-01 -3.673605620861053467e-01 1.673285663127899170e-01 2.716903090476989746e-01 7.969886064529418945e-02 -3.337549790740013123e-02 1.589086204767227173e-01 1.438996344804763794e-01 3.184862807393074036e-02 -1.077769026160240173e-01 -3.236078470945358276e-02 4.960835352540016174e-02 6.231704726815223694e-02 3.278888016939163208e-02 -6.537530571222305298e-02 -2.546697556972503662e-01 -1.882794350385665894e-01 -2.236593663692474365e-01 -2.218966558575630188e-02 -6.235412880778312683e-02 -3.334344029426574707e-01 -2.108614891767501831e-02 -6.528819445520639420e-03 -8.393862098455429077e-02 -4.046722650527954102e-01 3.026044927537441254e-02 6.283541768789291382e-02 2.626506388187408447e-01 -1.385284364223480225e-01 -6.370329111814498901e-02
-2.483405917882919312e-01 -6.955627351999282837e-02 -1.097671966999769211e-02 9.762081503868103027e-02 -8.066403865814208984e-02 1.172706186771392822e-01 6.613892968744039536e-03 -1.577703654766082764e-01 8.161580562591552734e-02 3.466933558229357004e-04 -1.170773655176162720e-01 4.940704628825187683e-02 -3.237883001565933228e-02 6.122148036956787109e-02 -3.007407784461975098e-01 3.602448999881744385e-01 4.319303110241889954e-02 2.557189948856830597e-02 2.260197997093200684e-01 1.610869467258453369e-01 -3.082632720470428467e-01 2.071031183004379272e-01 9.261114895343780518e-02 -1.567551791667938232e-01 -6.629657000303268433e-02 1.927728801965713501e-01 -3.985015749931335449e-01 3.888696897774934769e-03 3.290368020534515381e-01 9.139188379049301147e-02 -2.489022016525268555e-01 -3.537178784608840942e-02
-1.471655815839767456e-01 6.465090811252593994e-02 -7.335247099399566650e-02 -2.395626455545425415e-01 -6.276601552963256836e-02 4.579346626996994019e-02 4.111387208104133606e-02 -3.095433413982391357e-01 7.368516921997070312e-02 2.801866829395294189e-01 -1.623776108026504517e-01 -1.408163905143737793e-01 -2.120354473590850830e-01 1.703883707523345947e-01 -2.475558221340179443e-01 1.568430364131927490e-01 2.761234063655138016e-03 -1.765856742858886719e-01 2.132907658815383911e-01 -1.737576574087142944e-01 -1.697824895381927490e-01 1.467240750789642334e-01 -3.316439390182495117e-01 2.665109559893608093e-02 1.758172363042831421e-01 -7.687520980834960938e-02 -3.475738763809204102e-01 3.386976663023233414e-03 -1.794079393148422241e-01 -1.582217514514923096e-01 -1.631997227668762207e-01 9.176146984100341797e-02
-3.227702081203460693e-01 1.208981648087501526e-01 1.949358917772769928e-02 -2.933385670185089111e-01 1.195495724678039551e-01 6.515285372734069824e-02 -8.899750560522079468e-02 -2.925527095794677734e-01 1.461679786443710327e-01 2.715600728988647461e-01 -9.704820811748504639e-02 -2.882140278816223145e-01 -2.460870742797851562e-01 1.559350639581680298e-01 -7.407688349485397339e-02 1.056435853242874146e-01 2.473896741867065430e-02 -1.741799265146255493e-01 4.103811457753181458e-02 -2.471323162317276001e-01 -1.885443329811096191e-01 6.058230251073837280e-02 -1.693287789821624756e-01 -8.197057247161865234e-02 -5.678635556250810623e-03 -2.495860904455184937e-01 -2.918739914894104004e-01 -1.155266985297203064e-01 -2.267738878726959229e-01 -4.959842935204505920e-02 -1.023969948291778564e-01 7.688641082495450974e-03
3.134286105632781982e-01 -3.483995050191879272e-02 -3.887451812624931335e-02 -1.865088045597076416e-01 7.941031455993652344e-02 2.010807543992996216e-01 9.534608572721481323e-02 1.164349764585494995e-01 4.514203593134880066e-02 4.813359677791595459e-02 -2.427303045988082886e-01 2.794384658336639404e-01 4.863169789314270020e-02 2.446891665458679199e-01 -3.584026694297790527e-01 3.059062957763671875e-01 -2.793001830577850342e-01 -1.914335489273071289e-01 2.164496779441833496e-01 9.224412031471729279e-03 -7.880549132823944092e-02 1.562453210353851318e-01 -7.339154835790395737e-03 -1.696024835109710693e-01 1.034008264541625977e-01 -7.611935585737228394e-02 -1.766704916954040527e-01 -1.187303811311721802e-01 1.382230669260025024e-01 2.487193346023559570e-01 -5.182495713233947754e-02 5.250122025609016418e-02
-2.642985284328460693e-01 7.469122856855392456e-02 4.117039963603019714e-02 -6.184239685535430908e-02 -1.899996958673000336e-02 -2.339884825050830841e-02 1.915047317743301392e-01 -2.814002633094787598e-01 3.110276758670806885e-01 2.117580920457839966e-01 -1.446627080440521240e-01 -1.161907240748405457e-01 -1.159195527434349060e-01 5.462690815329551697e-02 -2.834135852754116058e-02 2.071501761674880981e-01 -1.713768839836120605e-01 -1.081303581595420837e-01 2.353143244981765747e-01 -3.254625499248504639e-01 -1.284774243831634521e-01 1.632805019617080688e-01 2.180517613887786865e-01 -1.838832497596740723e-01 -1.462764223106205463e-03 3.956056386232376099e-02 -2.747943997383117676e-01 -2.917045056819915771e-01 1.681746393442153931e-01 1.417825520038604736e-01 -1.323544532060623169e-01 -1.057130619883537292e-01
2.959452271461486816e-01 1.018015965819358826e-01 -9.919657558202743530e-02 8.286145329475402832e-02 1.684942096471786499e-01 5.586328729987144470e-02 9.090846031904220581e-02 -2.147909626364707947e-02 9.294152259826660156e-02 1.404579728841781616e-01 4.601837694644927979e-02 8.024682104587554932e-02 -3.103483915328979492e-01 1.426083445549011230e-01 -3.712442219257354736e-01 2.607553601264953613e-01 -2.248080521821975708e-01 -8.120887726545333862e-02 -4.057089984416961670e-02 5.756478384137153625e-02 -1.406323015689849854e-01 -2.151227742433547974e-01 -2.563488110899925232e-02 -2.935750782489776611e-01 -1.043921485543251038e-01 1.790168285369873047e-01 -2.285737842321395874e-01 -4.712212085723876953e-02 1.629852317273616791e-02 -4.932733625173568726e-02 -1.439481079578399658e-01 3.871619701385498047e-01
7.038267794996500015e-03 -2.009651809930801392e-01 4.367818236351013184e-01 -1.473153829574584961e-01 -2.147216051816940308e-01 2.012523263692855835e-02 2.057709246873855591e-01 7.684920728206634521e-02 -1.237096078693866730e-02 2.925060987472534180e-01 -3.402005136013031006e-02 9.452624619007110596e-02 -2.976208031177520752e-01 1.552513390779495239e-01 -1.996931284666061401e-01 4.156136885285377502e-02 -7.502396404743194580e-02 -1.800421392545104027e-03 9.382385015487670898e-02 -1.518075019121170044e-01 1.529454737901687622e-01 -4.051684588193893433e-02 1.578475087881088257e-01 -3.790743649005889893e-01 1.409988105297088623e-01 1.779778450727462769e-01 -2.139994949102401733e-01 1.669720858335494995e-01 1.317656487226486206e-01 4.517360776662826538e-02 -4.469436779618263245e-02 -1.564420461654663086e-01
-6.723324954509735107e-02 9.983484447002410889e-02 1.029440388083457947e-01 -8.643476665019989014e-02 -9.046107530593872070e-02 2.031995952129364014e-01 2.393636554479598999e-01 -1.832763403654098511e-01 -1.006666570901870728e-01 9.438094496726989746e-02 -6.277865171432495117e-02 -1.110823377966880798e-01 -2.033691108226776123e-01 -4.032862931489944458e-02 -4.106658697128295898e-01 2.904723584651947021e-02 -1.910348832607269287e-01 -3.383398056030273438e-02 2.467627525329589844e-01 2.058309167623519897e-01 -6.807851046323776245e-02 -4.644201602786779404e-03 -3.122957050800323486e-01 -1.509011834859848022e-01 -2.586646974086761475e-01 5.370923876762390137e-02 -3.141307830810546875e-01 4.604028165340423584e-02 4.789958521723747253e-02 -5.761779099702835083e-02 -3.601886332035064697e-01 8.657207340002059937e-02
6.247235834598541260e-02 7.894169539213180542e-02 7.699427753686904907e-02 -3.270301818847656250e-01 -1.012983396649360657e-01 -4.106229543685913086e-02 1.754246652126312256e-01 -1.940410286188125610e-01 5.784304440021514893e-02 -1.426668316125869751e-01 -3.457135856151580811e-01 4.008993133902549744e-02 -5.803115293383598328e-02 1.779697835445404053e-01 -3.804449439048767090e-01 -1.716435849666595459e-01 -2.853067815303802490e-01 -6.513639818876981735e-03 1.365207880735397339e-01 -3.023542650043964386e-02 1.028243824839591980e-01 2.200726568698883057e-01 -1.725937277078628540e-01 -2.295063994824886322e-02 -8.511748909950256348e-02 6.861542165279388428e-02 -2.926218211650848389e-01 1.108795702457427979e-01 -1.467590034008026123e-01 1.927310079336166382e-01 -2.652496695518493652e-01 1.154104843735694885e-01
3.030279092490673065e-02 2.343671172857284546e-01 2.803074121475219727e-01 -2.043331116437911987e-01 8.265234529972076416e-02 1.431554853916168213e-01 7.891044020652770996e-02 -1.430170983076095581e-01 2.043348178267478943e-02 9.893815964460372925e-02 9.473363310098648071e-02 2.400430440902709961e-01 1.922179609537124634e-01 -3.188415896147489548e-03 6.097631901502609253e-02 -1.930220797657966614e-02 -5.125315859913825989e-02 8.051874488592147827e-02 1.975594758987426758e-01 -1.516191661357879639e-01 5.530580133199691772e-02 7.383061945438385010e-02 1.322585195302963257e-01 -2.203875780105590820e-01 4.729288443922996521e-02 -1.019548103213310242e-01 -4.972365200519561768e-01 1.433960162103176117e-02 -8.842997252941131592e-02 3.803021609783172607e-01 -2.957667410373687744e-01 -7.914698123931884766e-02
-1.696412563323974609e-01 1.839922666549682617e-01 4.932032153010368347e-02 -3.584535047411918640e-02 3.599592447280883789e-01 -1.013608742505311966e-02 9.522707015275955200e-02 -1.464254409074783325e-01 1.131417006254196167e-01 -2.803393006324768066e-01 7.611672580242156982e-02 -7.493013888597488403e-02 -2.310337573289871216e-01 1.012846603989601135e-01 -2.930481135845184326e-01 1.428884118795394897e-01 1.366403698921203613e-01 8.216586709022521973e-02 3.039708547294139862e-02 -1.868549287319183350e-01 2.956702411174774170e-01 1.621600389480590820e-01 -2.754232883453369141e-01 -1.417937278747558594e-01 1.424876451492309570e-01 1.762634702026844025e-02 -2.736462354660034180e-01 1.406798884272575378e-02 1.731039136648178101e-01 2.355315685272216797e-01 -1.797688454389572144e-01 -1.278635412454605103e-01
-1.125750839710235596e-01 2.496252954006195068e-01 -2.681477069854736328e-01 -3.912685438990592957e-02 2.411505579948425293e-01 -4.663401469588279724e-02 -8.265741914510726929e-02 -9.301748871803283691e-02 -1.866045892238616943e-01 3.361925482749938965e-01 -1.584508270025253296e-01 7.433248311281204224e-02 -1.086356714367866516e-01 3.718310967087745667e-02 -2.605755627155303955e-01 3.764332458376884460e-02 -2.836502194404602051e-01 -9.112385660409927368e-02 -1.592677533626556396e-01 -6.470628827810287476e-02 1.608467102050781250e-01 -1.506738364696502686e-01 -1.418196260929107666e-01 -5.304582789540290833e-02 9.293811023235321045e-02 3.081365860998630524e-02 -2.829709351062774658e-01 1.585195511579513550e-01 3.712458908557891846e-01 1.602651178836822510e-01 -1.440257281064987183e-01 -1.610363125801086426e-01
-1.163648590445518494e-01 -2.879319339990615845e-02 7.661360502243041992e-02 -3.439255654811859131e-01 1.178824007511138916e-01 1.633706688880920410e-01 2.392805814743041992e-01 -1.377658396959304810e-01 -5.631867796182632446e-02 -1.245619878172874451e-01 4.444578953552991152e-04 5.915030837059020996e-02 -3.278337121009826660e-01 -1.040342077612876892e-01 -3.406849205493927002e-01 2.019460685551166534e-02 1.519932448863983154e-01 2.704614028334617615e-02 -1.553508080542087555e-02 5.862202122807502747e-02 -9.140402078628540039e-02 1.270295679569244385e-02 -5.921545252203941345e-02 3.229431062936782837e-02 -1.397569030523300171e-01 9.268616326153278351e-03 -2.224799096584320068e-01 4.055276140570640564e-02 2.743879333138465881e-02 1.254622340202331543e-01 -5.535020232200622559e-01 -2.313046604394912720e-01
1.666545122861862183e-01 -2.615192234516143799e-01 8.403035998344421387e-02 -1.820457279682159424e-01 2.169183939695358276e-01 -2.319930680096149445e-02 6.521476805210113525e-02 7.269637286663055420e-02 1.413182616233825684e-01 -6.901013851165771484e-02 -6.893644481897354126e-02 1.120427027344703674e-01 -8.203538507223129272e-02 2.887333631515502930e-01 -2.956918478012084961e-01 -3.594015911221504211e-02 -4.212460815906524658e-01 -2.035453021526336670e-01 5.853614583611488342e-02 6.624049693346023560e-02 -1.577336043119430542e-01 1.460875570774078369e-01 8.442790806293487549e-02 -2.271602675318717957e-02 1.176269203424453735e-01 -4.863644391298294067e-02 -4.203815162181854248e-01 -3.204780817031860352e-01 -3.631460666656494141e-02 -2.249895408749580383e-02 -7.830312848091125488e-02 3.870119526982307434e-02
8.285935968160629272e-02 3.134059011936187744e-01 4.888358339667320251e-02 -2.449676543474197388e-01 -6.913332641124725342e-02 -1.333497017621994019e-01 2.557744383811950684e-01 -1.524030230939388275e-03 -1.648027002811431885e-01 -4.004276916384696960e-02 -2.512244284152984619e-01 -2.417084276676177979e-01 -1.002095639705657959e-01 2.637146413326263428e-01 -2.316295951604843140e-01 -1.627788878977298737e-02 -8.716769516468048096e-02 -3.476655483245849609e-02 -1.712894290685653687e-01 -1.047571599483489990e-01 8.857745677232742310e-02 2.155740410089492798e-01 -1.999988406896591187e-02 -2.080540955066680908e-01 2.066099643707275391e-01 8.465925604104995728e-02 -4.857794940471649170e-01 -7.373705040663480759e-03 1.592101752758026123e-01 -4.491900280117988586e-02 7.755469065159559250e-03 1.675559207797050476e-02
2.711417153477668762e-02 2.264456748962402344e-01 5.085010454058647156e-02 -9.071267396211624146e-02 -2.282484769821166992e-01 7.552593015134334564e-03 3.434351831674575806e-02 -2.557128667831420898e-01 2.725237794220447540e-02 -1.632652059197425842e-02 -2.430151104927062988e-01 1.074759513139724731e-01 -4.195396229624748230e-02 1.538129895925521851e-01 -3.798434138298034668e-01 9.451740980148315430e-02 -3.890002965927124023e-01 2.790126018226146698e-02 1.555155515670776367e-01 3.493075817823410034e-02 6.040155887603759766e-02 1.389051675796508789e-01 9.863478690385818481e-02 -9.259320795536041260e-02 8.999072760343551636e-02 9.018686413764953613e-02 -3.625134527683258057e-01 1.636004894971847534e-01 -2.130163833498954773e-02 4.593819752335548401e-02 -4.151516854763031006e-01 -1.103167794644832611e-02
5.997947603464126587e-02 3.018551170825958252e-01 -3.841420635581016541e-02 -4.683493822813034058e-02 -7.313261181116104126e-02 7.577402889728546143e-02 2.249269187450408936e-01 -9.338244795799255371e-02 6.745509803295135498e-02 2.604909241199493408e-01 -5.872391536831855774e-02 -4.031993076205253601e-02 -1.308070272207260132e-01 1.542406380176544189e-01 -1.820788830518722534e-01 -6.540797650814056396e-02 -5.474871397018432617e-02 -2.809858322143554688e-01 -1.155478507280349731e-01 7.645203173160552979e-02 -4.739073291420936584e-02 1.597245633602142334e-01 -1.575398296117782593e-01 -2.931968681514263153e-02 -3.327544331550598145e-01 -7.951925694942474365e-02 -4.518295228481292725e-01 -2.908779084682464600e-01 2.582895159721374512e-01 -8.716518059372901917e-03 -1.660181730985641479e-01 1.437346488237380981e-01
4.319560229778289795e-01 5.620505288243293762e-02 2.718448173254728317e-03 -9.616705775260925293e-02 2.343072891235351562e-01 -7.544445246458053589e-02 7.369951158761978149e-02 -2.202667444944381714e-01 -5.337946861982345581e-02 3.790224194526672363e-01 -5.741208791732788086e-03 -1.620658189058303833e-01 -1.645474433898925781e-01 1.708940416574478149e-01 -1.966869980096817017e-01 1.983636468648910522e-01 2.673936486244201660e-01 5.479222163558006287e-02 2.542566359043121338e-01 -1.165431812405586243e-01 -3.451966866850852966e-02 4.012743383646011353e-02 2.297424972057342529e-01 6.414967030286788940e-02 -2.456736564636230469e-01 1.416361629962921143e-01 -1.664407849311828613e-01 -1.025031656026840210e-01 -4.459175467491149902e-02 1.576667129993438721e-01 -1.414135098457336426e-01 3.793229535222053528e-02
[truncated: 3,276,883 more chars]
