# Supplementary material for: The Language of Innovation
Source: PLoS One. 2020 Apr 30;15(4):e0230107. doi: 10.1371/journal.pone.0230107 (PMC7194493; doi:10.1371/journal.pone.0230107)
Supplement: S9 File — (GZ) [file pone.0230107.s009.tar.gz › 1987-1991/V2Run_17_VS_4500_embeddings1987-1991ED32.txt]

-1.505031436681747437e-01 -7.529538869857788086e-02 -2.674550563097000122e-02 1.040756776928901672e-01 6.702671200037002563e-02 1.512165814638137817e-01 1.225748658180236816e-01 -2.651502843946218491e-03 -1.563325673341751099e-01 2.885894179344177246e-01 -2.669499814510345459e-01 6.586106121540069580e-02 -7.969488948583602905e-02 -2.297839671373367310e-01 -2.560403943061828613e-01 2.974139153957366943e-01 5.944358184933662415e-02 -4.859190061688423157e-02 -8.704341202974319458e-02 -7.547604292631149292e-02 3.856643736362457275e-01 -3.091474175453186035e-01 -4.663839936256408691e-02 -5.776637792587280273e-02 -3.505276516079902649e-02 -6.114610657095909119e-02 1.872182041406631470e-01 -1.559682041406631470e-01 1.740528494119644165e-01 -2.708661742508411407e-02 2.050477862358093262e-01 -3.388926684856414795e-01
1.216627955436706543e-01 -9.757257252931594849e-02 4.115716218948364258e-01 3.069599904119968414e-02 -1.762084290385246277e-02 -5.036443471908569336e-03 2.829394340515136719e-01 -2.070616185665130615e-01 -4.174609482288360596e-02 1.074345856904983521e-01 -7.522726804018020630e-02 1.644982844591140747e-01 1.522956341505050659e-01 -8.582354336977005005e-02 9.968071244657039642e-03 1.816611588001251221e-01 5.043226107954978943e-02 -1.450125575065612793e-01 1.403607279062271118e-01 6.531704962253570557e-02 2.237549573183059692e-01 -3.433710038661956787e-01 -6.326529383659362793e-02 3.298963308334350586e-01 -5.950322002172470093e-02 -1.217057555913925171e-01 3.249069750308990479e-01 3.621279820799827576e-02 -1.260164529085159302e-01 -2.059102058410644531e-03 3.014593124389648438e-01 -1.099142059683799744e-01
-1.610762923955917358e-01 -1.827889084815979004e-01 1.634352058172225952e-01 -6.136218551546335220e-03 5.167093873023986816e-02 -6.483563780784606934e-02 2.631410360336303711e-01 2.111263424158096313e-01 -7.967367023229598999e-02 1.967982053756713867e-01 -1.488734632730484009e-01 7.824478298425674438e-02 -3.276533633470535278e-02 -5.203083157539367676e-02 6.314532458782196045e-02 2.413230538368225098e-01 -1.718923300504684448e-01 -3.359329700469970703e-01 2.378105074167251587e-01 9.626498818397521973e-02 -3.570143505930900574e-02 -1.833351850509643555e-01 3.230622410774230957e-02 2.002240419387817383e-01 1.273659616708755493e-01 1.230624020099639893e-01 1.012418121099472046e-01 2.036119848489761353e-01 1.823490709066390991e-01 -1.419039219617843628e-01 1.616823673248291016e-01 -4.549649357795715332e-01
-1.518533527851104736e-01 1.029709875583648682e-01 2.462865859270095825e-01 3.632656633853912354e-01 7.715114206075668335e-02 -1.522982418537139893e-01 6.491163372993469238e-02 8.278214931488037109e-02 1.151827573776245117e-01 1.225667670369148254e-01 1.317340433597564697e-01 6.540729105472564697e-02 -1.722624748945236206e-01 1.275837887078523636e-02 -3.228352963924407959e-01 1.883275806903839111e-01 4.186940193176269531e-02 -4.317271709442138672e-02 1.569341123104095459e-01 2.449274361133575439e-01 3.746703639626502991e-02 -2.729184031486511230e-01 4.820968955755233765e-02 7.373277097940444946e-02 4.355100542306900024e-02 1.998068094253540039e-01 1.075101643800735474e-01 2.152528613805770874e-01 2.318646907806396484e-01 -5.685761943459510803e-02 3.962641656398773193e-01 -1.686466485261917114e-01
-8.000953495502471924e-02 7.030154019594192505e-02 2.761247754096984863e-01 2.444444447755813599e-01 6.077698618173599243e-02 -1.933538913726806641e-01 5.613553524017333984e-02 1.605652868747711182e-01 -1.654150784015655518e-01 5.839624628424644470e-02 -2.347518205642700195e-01 -1.336081605404615402e-02 -6.842620205134153366e-03 -2.581334412097930908e-01 6.447867956012487411e-03 3.459021747112274170e-01 1.222038939595222473e-01 -2.434467226266860962e-01 1.028648242354393005e-01 2.913226373493671417e-02 -1.643329486250877380e-02 -1.451724618673324585e-01 -1.634290814399719238e-01 3.254005014896392822e-01 -9.871985018253326416e-02 1.221109256148338318e-01 5.504233296960592270e-03 6.261025369167327881e-02 2.941446006298065186e-01 1.516756415367126465e-01 3.024433851242065430e-01 -2.025892138481140137e-01
-2.381639741361141205e-02 -1.095727905631065369e-01 2.136335968971252441e-01 5.517757534980773926e-01 -8.709767460823059082e-02 -6.139716133475303650e-02 2.612327635288238525e-01 -2.995968163013458252e-01 1.189715117216110229e-01 1.469282805919647217e-01 -8.105426095426082611e-03 5.462926626205444336e-02 1.066519692540168762e-01 -1.975954771041870117e-01 -6.680603325366973877e-02 8.325362950563430786e-02 -1.414737552404403687e-01 -2.204798460006713867e-01 1.858257204294204712e-01 2.501653134822845459e-02 1.636065691709518433e-01 -2.217585742473602295e-01 -1.330407112836837769e-01 -1.608875542879104614e-01 1.791208386421203613e-01 5.556129291653633118e-02 8.405677229166030884e-02 -1.508342102169990540e-02 -9.084521234035491943e-02 6.206723395735025406e-03 2.770598530769348145e-01 -1.286057829856872559e-01
-1.670202761888504028e-01 2.656940221786499023e-01 2.458275258541107178e-01 4.084602296352386475e-01 4.049029946327209473e-02 -1.992361843585968018e-01 9.267217665910720825e-02 -3.627469763159751892e-02 1.569381207227706909e-01 -1.336482614278793335e-01 -1.401416361331939697e-01 -1.020503640174865723e-01 5.120408162474632263e-02 -2.564394474029541016e-01 -9.623815119266510010e-02 1.064146831631660461e-01 -1.705032140016555786e-01 -2.581715285778045654e-01 1.277061700820922852e-01 6.682115793228149414e-02 1.140012666583061218e-01 -1.863046139478683472e-01 -1.489574611186981201e-01 -6.661950796842575073e-02 -1.261554956436157227e-01 -7.245297729969024658e-02 -7.030777633190155029e-03 2.919090092182159424e-01 1.608903110027313232e-01 3.928675502538681030e-02 1.731529831886291504e-01 -3.268351256847381592e-01
-1.220044493675231934e-01 -7.396769523620605469e-02 -3.222005069255828857e-02 3.209869861602783203e-01 -1.116159856319427490e-01 6.948452442884445190e-03 1.697755008935928345e-01 -2.484316974878311157e-01 2.580070793628692627e-01 1.011898070573806763e-01 -7.612530887126922607e-02 -1.597006171941757202e-01 1.275649070739746094e-01 -2.078404277563095093e-01 -8.633617311716079712e-02 1.059092059731483459e-01 -1.380325406789779663e-01 9.577690064907073975e-02 1.232698485255241394e-01 1.245960444211959839e-01 2.749358713626861572e-01 -2.375688403844833374e-01 -2.406117916107177734e-01 1.264886409044265747e-01 3.088985681533813477e-01 1.074177399277687073e-01 2.935779094696044922e-01 1.259356141090393066e-01 -1.087149325758218765e-02 1.300927810370922089e-02 3.018300831317901611e-01 -1.449676901102066040e-01
5.023001227527856827e-03 -2.003940492868423462e-01 2.133108377456665039e-01 2.062015682458877563e-01 1.581378132104873657e-01 -2.012976258993148804e-02 2.681594192981719971e-01 -3.584164083003997803e-01 7.608359307050704956e-02 2.328443676233291626e-01 -8.224126696586608887e-02 2.887840941548347473e-02 1.295526772737503052e-01 -1.480837725102901459e-02 1.246629282832145691e-01 -1.239676177501678467e-01 1.950511708855628967e-02 -2.430623769760131836e-01 -1.318911612033843994e-01 1.585260033607482910e-01 6.246929988265037537e-02 -2.386622428894042969e-01 -5.089081078767776489e-02 1.241991370916366577e-01 -1.085257306694984436e-01 2.625611722469329834e-01 6.105527747422456741e-03 2.190452218055725098e-01 1.075931414961814880e-01 3.855013102293014526e-02 2.654040455818176270e-01 -3.706725537776947021e-01
-1.547981798648834229e-01 -6.032766774296760559e-02 3.826327323913574219e-01 8.227112889289855957e-02 -1.868006400763988495e-02 -7.870399951934814453e-02 4.362358152866363525e-01 -2.318626642227172852e-01 -6.449097394943237305e-02 1.018907427787780762e-01 4.591358453035354614e-02 -1.877931132912635803e-02 1.967413574457168579e-01 1.873431801795959473e-01 5.322459340095520020e-02 5.785888060927391052e-02 4.907767847180366516e-02 -1.667775064706802368e-01 -1.483554020524024963e-02 2.309070527553558350e-02 2.134994566440582275e-01 -2.887484431266784668e-01 3.032276034355163574e-02 -5.094148591160774231e-02 9.240180999040603638e-02 7.686257362365722656e-03 2.863225936889648438e-01 3.274643421173095703e-01 2.483703941106796265e-01 -8.547415584325790405e-02 1.288946121931076050e-01 -1.573622673749923706e-01
-4.229021668434143066e-01 1.798335164785385132e-01 2.043177783489227295e-01 1.518911719322204590e-01 -2.988984882831573486e-01 1.727333515882492065e-01 -2.245248854160308838e-01 -1.043685078620910645e-01 -1.078633740544319153e-01 1.800139248371124268e-01 -1.708885878324508667e-01 -3.582377359271049500e-02 -4.776540771126747131e-02 -1.223070546984672546e-01 -8.169242739677429199e-02 -1.115837916731834412e-01 -1.267430335283279419e-01 -2.924974858760833740e-01 3.161990270018577576e-02 -7.232919335365295410e-02 1.724001020193099976e-01 6.728936731815338135e-02 4.840795695781707764e-02 -8.270494639873504639e-02 1.694503277540206909e-01 -1.113721802830696106e-01 1.990762650966644287e-01 -5.610872060060501099e-02 6.094082258641719818e-03 4.429263994097709656e-02 3.889569938182830811e-01 -2.101389467716217041e-01
-1.924290955066680908e-01 -4.755703732371330261e-02 1.853805482387542725e-01 1.980386674404144287e-01 -2.176167219877243042e-01 -1.826584935188293457e-01 -5.673302337527275085e-02 -1.198878232389688492e-02 7.689431309700012207e-02 2.757673561573028564e-01 8.224452286958694458e-02 -7.310532778501510620e-02 3.886548429727554321e-02 -6.309735774993896484e-02 7.253175973892211914e-02 9.651143848896026611e-02 2.064573764801025391e-02 -2.258391231298446655e-01 8.914207108318805695e-03 6.196386367082595825e-02 9.816148877143859863e-02 -3.234274387359619141e-01 -3.900946676731109619e-01 7.665622979402542114e-02 -2.359574139118194580e-01 2.322329208254814148e-02 8.277199417352676392e-02 -2.354626655578613281e-01 5.519447103142738342e-02 -8.032787591218948364e-03 4.420357644557952881e-01 -2.103550583124160767e-01
-1.510046720504760742e-01 -2.190081924200057983e-01 2.864663302898406982e-01 2.476649284362792969e-01 1.449806541204452515e-01 -1.758765280246734619e-01 1.609947234392166138e-01 4.792236909270286560e-02 6.904496997594833374e-02 1.425623521208763123e-02 -1.838540881872177124e-01 4.151624813675880432e-02 1.095622628927230835e-01 -9.091977775096893311e-02 1.324517875909805298e-01 1.942874640226364136e-01 6.155519559979438782e-02 -1.560878157615661621e-01 1.580873131752014160e-01 2.048884481191635132e-01 -1.779528521001338959e-02 4.094854369759559631e-02 -2.085289806127548218e-01 -1.588076800107955933e-01 7.896177470684051514e-02 1.511538028717041016e-01 1.081897914409637451e-01 2.314653480425477028e-03 3.119087815284729004e-01 1.994564980268478394e-01 1.137977391481399536e-01 -4.826726019382476807e-01
-2.882979214191436768e-01 -2.467277646064758301e-01 1.006078869104385376e-01 2.796498239040374756e-01 2.892177402973175049e-01 -1.130338013172149658e-01 1.327574104070663452e-01 -2.174645513296127319e-01 -3.360442444682121277e-02 1.206957250833511353e-01 -8.296454697847366333e-02 1.111933588981628418e-01 2.348581105470657349e-01 -4.093893989920616150e-02 2.890661172568798065e-02 2.545135319232940674e-01 -2.084538489580154419e-01 -2.088931202888488770e-02 -2.136000692844390869e-01 -8.374539762735366821e-02 1.183947473764419556e-01 -3.076116144657135010e-01 3.773666918277740479e-02 2.355543337762355804e-02 2.912434004247188568e-02 -2.793861180543899536e-02 -2.700546197593212128e-02 2.202144563198089600e-01 1.269924789667129517e-01 1.705507002770900726e-02 3.202531337738037109e-01 -2.682770192623138428e-01
-1.651803404092788696e-01 3.200120627880096436e-01 1.416213531047105789e-02 4.157554805278778076e-01 1.461621373891830444e-01 -4.505794867873191833e-02 1.246275305747985840e-01 1.330429613590240479e-01 1.286960393190383911e-01 -4.788364097476005554e-02 -7.689651846885681152e-02 -2.162273973226547241e-02 9.635137766599655151e-02 -1.637319177389144897e-01 7.435138523578643799e-02 9.795954078435897827e-02 5.339782685041427612e-03 -2.387247793376445770e-02 -4.664371162652969360e-02 -9.344754368066787720e-02 2.807230353355407715e-01 -3.139955103397369385e-01 -5.056987702846527100e-02 4.271095991134643555e-02 -3.775095194578170776e-02 -5.013152584433555603e-02 2.299602180719375610e-01 -4.207159578800201416e-02 2.429922223091125488e-01 -8.068000525236129761e-02 3.189442753791809082e-01 -3.808147609233856201e-01
-1.142883226275444031e-01 -1.097064688801765442e-01 3.888081312179565430e-01 1.651717126369476318e-01 7.723904401063919067e-02 -2.602369785308837891e-01 2.551922574639320374e-02 -5.106664448976516724e-02 1.740975677967071533e-01 -1.212458014488220215e-01 -2.256092727184295654e-01 6.679474562406539917e-02 -9.559766203165054321e-02 1.411301046609878540e-01 -1.551861763000488281e-01 1.147509738802909851e-01 1.250942200422286987e-01 -3.227215111255645752e-01 -2.571052014827728271e-01 -2.376063764095306396e-01 2.113655507564544678e-01 -1.617990285158157349e-01 -5.005190894007682800e-02 -3.848402574658393860e-02 5.245557054877281189e-02 8.442918211221694946e-02 2.429496049880981445e-01 2.056246064603328705e-02 -1.581086218357086182e-01 -1.523660570383071899e-01 1.879172921180725098e-01 -2.876980304718017578e-01
-7.386329770088195801e-02 3.360637128353118896e-01 -1.055577117949724197e-02 4.477950334548950195e-01 -2.282418310642242432e-02 1.781168729066848755e-01 1.755713224411010742e-01 -1.194395422935485840e-01 7.472472637891769409e-02 -9.657511860132217407e-02 -1.470008939504623413e-01 3.395861014723777771e-02 1.224524676799774170e-01 -1.500724107027053833e-01 9.524683654308319092e-02 1.029842272400856018e-01 -8.762568980455398560e-02 -2.580122947692871094e-01 -2.911726199090480804e-02 -1.663606464862823486e-01 1.834824532270431519e-01 -9.701172262430191040e-02 -1.947669386863708496e-01 1.775993704795837402e-01 7.637971546500921249e-03 -2.080115489661693573e-02 2.204705402255058289e-02 -5.598791874945163727e-03 2.670276761054992676e-01 1.454971134662628174e-01 3.402190804481506348e-01 -2.901950776576995850e-01
-2.743109464645385742e-01 1.927959471940994263e-01 1.942625045776367188e-01 1.273349821567535400e-01 1.472043842077255249e-01 4.214740544557571411e-02 3.630200624465942383e-01 -2.516811490058898926e-01 1.919747143983840942e-01 6.944255530834197998e-02 6.312468647956848145e-02 1.279330812394618988e-02 1.433268338441848755e-01 -3.095121085643768311e-01 -1.555750817060470581e-01 1.044434681534767151e-02 -1.013851314783096313e-01 -3.081419132649898529e-02 1.803761571645736694e-01 -8.914729207754135132e-02 1.689339280128479004e-01 -1.445285975933074951e-01 -2.833748459815979004e-01 6.663320213556289673e-02 -5.035569891333580017e-03 1.991428136825561523e-01 3.112328946590423584e-01 1.206527799367904663e-01 1.990466564893722534e-01 -1.110579743981361389e-01 1.931790113449096680e-01 -4.819694533944129944e-02
-5.889322608709335327e-02 1.596080362796783447e-01 2.909198999404907227e-01 -3.696933761239051819e-02 1.878383457660675049e-01 -5.198306590318679810e-02 -1.259847581386566162e-01 1.005877181887626648e-01 -7.103201746940612793e-02 4.759312048554420471e-02 -9.493896365165710449e-02 7.750012725591659546e-02 8.267083764076232910e-02 7.686524093151092529e-02 7.157544791698455811e-02 5.144464969635009766e-02 -5.365789681673049927e-02 4.220053926110267639e-02 2.972320914268493652e-01 -1.696744561195373535e-01 1.054999306797981262e-01 -1.467784494161605835e-01 1.345327310264110565e-02 -1.544961631298065186e-01 2.796541154384613037e-01 -1.539847999811172485e-01 4.054052531719207764e-01 1.145906522870063782e-01 1.097779870033264160e-01 -3.375637531280517578e-02 5.253851413726806641e-01 -1.763366609811782837e-01
-1.436499655246734619e-01 2.771220505237579346e-01 5.893347039818763733e-02 2.712850570678710938e-01 -6.871782988309860229e-02 -4.459780082106590271e-02 1.083892434835433960e-01 -2.513349950313568115e-01 -3.783514350652694702e-02 -2.951641380786895752e-01 -1.652031242847442627e-01 7.189169526100158691e-02 -5.264842137694358826e-02 -3.459295332431793213e-01 -1.995568908751010895e-02 7.909025996923446655e-02 -4.343527182936668396e-02 -9.406291693449020386e-02 1.396725922822952271e-01 -6.244077160954475403e-02 2.501375377178192139e-01 -1.963536441326141357e-01 -1.838421821594238281e-01 9.787053614854812622e-02 5.850597843527793884e-02 -1.965743750333786011e-01 2.150197774171829224e-01 -2.847217395901679993e-02 1.716277301311492920e-01 6.704498082399368286e-02 1.427637785673141479e-01 -4.143441319465637207e-01
-2.660409808158874512e-01 9.784931689500808716e-02 1.809753775596618652e-01 3.541829884052276611e-01 -3.813160955905914307e-02 -2.887694630771875381e-03 7.775729149580001831e-02 3.525390103459358215e-02 -2.528687119483947754e-01 3.333589434623718262e-02 -9.055342525243759155e-02 5.507300421595573425e-02 -4.908257722854614258e-02 -1.759870797395706177e-01 -1.207213774323463440e-01 3.543531894683837891e-01 2.795572876930236816e-01 -9.372664242982864380e-02 1.977468878030776978e-01 -5.957196280360221863e-02 1.887740045785903931e-01 -2.788037359714508057e-01 -1.306462660431861877e-02 -8.864175528287887573e-02 -7.030023634433746338e-02 5.951730906963348389e-02 1.779823154211044312e-01 2.294151037931442261e-01 -8.625048398971557617e-02 -7.894633710384368896e-02 3.468981087207794189e-01 -1.584402471780776978e-01
-7.553312927484512329e-03 -3.312176093459129333e-02 2.724577188491821289e-01 8.835719898343086243e-03 1.188206374645233154e-01 -1.794925034046173096e-01 -1.048082858324050903e-01 -2.184121310710906982e-01 8.801988512277603149e-02 2.084872685372829437e-02 -9.691053628921508789e-02 2.502114474773406982e-01 3.824804723262786865e-02 -4.478929936885833740e-02 -1.573330909013748169e-01 6.013407558202743530e-02 8.154248446226119995e-02 -5.134581327438354492e-01 -1.869472861289978027e-02 -1.059225648641586304e-01 -1.436937898397445679e-01 -3.155580163002014160e-01 -3.193993568420410156e-01 7.851019501686096191e-02 1.576515100896358490e-02 1.943830996751785278e-01 2.565782666206359863e-01 -1.251928359270095825e-01 2.801602520048618317e-02 6.472691893577575684e-02 1.424437910318374634e-01 -2.289670109748840332e-01
-2.399067729711532593e-01 -8.931116759777069092e-02 -4.925329983234405518e-02 -7.685136049985885620e-02 3.670410439372062683e-02 -4.012360051274299622e-02 -9.164627641439437866e-02 -2.386935651302337646e-01 -8.796643465757369995e-02 8.711619675159454346e-02 -3.244041651487350464e-02 -2.033429741859436035e-01 2.715000808238983154e-01 -7.143311947584152222e-02 -7.870417833328247070e-02 2.763498127460479736e-01 2.542276680469512939e-01 -1.958431005477905273e-01 1.626406162977218628e-01 -6.553493440151214600e-02 2.257878184318542480e-01 -1.820423007011413574e-01 -1.921090185642242432e-01 -1.259568929672241211e-01 -2.026226930320262909e-02 2.960106432437896729e-01 5.943420529365539551e-02 1.259636133909225464e-01 1.203792914748191833e-01 7.321386784315109253e-02 4.590721726417541504e-01 -1.733336150646209717e-01
-1.407425552606582642e-01 -1.185360029339790344e-01 2.892713844776153564e-01 8.968091011047363281e-02 -3.185352310538291931e-03 -1.409075707197189331e-01 9.342373907566070557e-02 1.104135215282440186e-01 -3.393971547484397888e-02 -2.597226947546005249e-02 3.161930665373802185e-02 2.195424586534500122e-02 1.363880485296249390e-01 -2.064704895019531250e-01 8.062758296728134155e-02 2.489584237337112427e-01 -3.594496846199035645e-02 -1.963951140642166138e-01 2.942417263984680176e-01 -1.290354430675506592e-01 5.076109617948532104e-02 5.377386230975389481e-03 -1.210837364196777344e-01 1.999713778495788574e-01 2.192523032426834106e-01 -2.081144005060195923e-01 1.661289334297180176e-01 -5.324094742536544800e-02 2.729017138481140137e-01 -5.336289480328559875e-02 1.805056780576705933e-01 -5.182143449783325195e-01
3.048591688275337219e-02 3.341947793960571289e-01 1.662412285804748535e-01 3.299978673458099365e-01 -8.840247988700866699e-02 -8.679679036140441895e-02 1.482311487197875977e-01 -1.651962399482727051e-01 -1.011198237538337708e-01 -4.267840087413787842e-02 1.868619769811630249e-01 2.867484390735626221e-01 -6.269434094429016113e-02 -1.490057706832885742e-01 -7.681329548358917236e-02 2.626649802550673485e-03 -1.685034185647964478e-01 -5.205161869525909424e-02 -9.125083684921264648e-03 -7.986492663621902466e-02 1.374813914299011230e-01 -2.498500347137451172e-01 -1.448705196380615234e-01 1.006779074668884277e-01 -7.769442349672317505e-02 -5.427527427673339844e-02 9.055282175540924072e-02 6.211802735924720764e-02 1.401034146547317505e-01 1.121710240840911865e-01 2.672737240791320801e-01 -5.003081560134887695e-01
3.655068576335906982e-02 -1.823492795228958130e-01 1.985362917184829712e-01 2.186296433210372925e-01 1.902811378240585327e-01 5.223924294114112854e-03 8.866550400853157043e-03 -9.110279381275177002e-03 1.172997429966926575e-01 4.220802783966064453e-01 1.550943590700626373e-02 -1.899806559085845947e-01 7.759433984756469727e-02 -3.801682218909263611e-02 1.308302730321884155e-01 4.490814730525016785e-02 1.013755798339843750e-01 -2.341016829013824463e-01 8.402483165264129639e-02 -2.074049413204193115e-02 1.034395098686218262e-01 -3.906055092811584473e-01 -2.373402416706085205e-01 9.863261878490447998e-02 8.290085196495056152e-02 1.640116572380065918e-01 3.214664459228515625e-01 -7.220808416604995728e-02 2.778966426849365234e-01 3.254128992557525635e-02 9.646461904048919678e-02 -2.348142117261886597e-01
-1.146105676889419556e-01 2.627147138118743896e-01 1.517981141805648804e-01 4.115515351295471191e-01 -4.092988744378089905e-02 1.598340570926666260e-01 1.889924556016921997e-01 -1.305966377258300781e-01 2.301504649221897125e-02 -6.571973115205764771e-02 -1.250160932540893555e-01 2.198620438575744629e-01 4.505166411399841309e-02 -1.554410904645919800e-02 -9.907568991184234619e-02 2.702640891075134277e-01 -1.136041805148124695e-01 -3.047081828117370605e-01 -2.464774623513221741e-02 -1.034044078551232815e-03 3.340296447277069092e-01 -2.296382784843444824e-01 -3.076029755175113678e-02 -2.770299278199672699e-02 -5.260349810123443604e-02 -1.547634508460760117e-02 1.488465815782546997e-01 1.091922447085380554e-01 2.481247633695602417e-01 7.513237744569778442e-02 8.084103465080261230e-02 -3.290434479713439941e-01
-2.283209562301635742e-01 1.403092592954635620e-01 2.946105040609836578e-02 1.953944712877273560e-01 2.883353233337402344e-01 -2.633116543292999268e-01 4.566724970936775208e-02 1.288277953863143921e-01 -1.023771241307258606e-01 2.984381020069122314e-01 5.491863936185836792e-02 -6.457094848155975342e-02 -2.245855331420898438e-02 -1.488327533006668091e-01 -3.662141039967536926e-02 5.396765191107988358e-03 -3.546523302793502808e-02 -9.157063812017440796e-02 2.041962295770645142e-01 -2.935308516025543213e-01 2.613217830657958984e-01 -3.458851873874664307e-01 -1.000965312123298645e-01 -5.261104926466941833e-02 4.043082147836685181e-02 -5.705516040325164795e-02 2.977679371833801270e-01 1.281820610165596008e-02 3.842946887016296387e-02 1.601834297180175781e-01 3.579128980636596680e-01 -7.507911883294582367e-03
-1.231725886464118958e-01 3.023274540901184082e-01 1.489018648862838745e-01 4.442393779754638672e-01 5.727296695113182068e-03 6.095872446894645691e-02 7.674670219421386719e-02 -1.341760158538818359e-01 -6.449948251247406006e-02 1.159646064043045044e-01 -2.134377323091030121e-02 1.839932650327682495e-01 -2.703443355858325958e-02 -2.247628867626190186e-01 9.567794948816299438e-02 7.676398009061813354e-02 3.349061682820320129e-02 -1.786177307367324829e-01 -1.209774985909461975e-02 1.531907916069030762e-01 1.551643013954162598e-01 -6.882975995540618896e-02 -8.305156975984573364e-02 2.047489285469055176e-01 -1.428620964288711548e-01 4.165045171976089478e-02 2.308901846408843994e-01 5.718407407402992249e-02 2.119966745376586914e-01 -9.587422013282775879e-02 2.390026450157165527e-01 -4.514386057853698730e-01
2.530516870319843292e-02 -1.290737241506576538e-01 2.608079910278320312e-01 6.370689719915390015e-02 -9.525720961391925812e-03 -1.346192955970764160e-01 1.721785962581634521e-01 -1.969576328992843628e-01 -3.156401962041854858e-02 2.293165475130081177e-01 -1.636300981044769287e-01 -1.309167444705963135e-01 1.916198283433914185e-01 -2.129860222339630127e-01 -2.033456116914749146e-01 -1.680808365345001221e-01 -1.553117781877517700e-01 -8.339641243219375610e-02 -1.232001110911369324e-01 8.512844890356063843e-02 1.968164145946502686e-01 2.859175018966197968e-02 3.735531866550445557e-02 2.408669292926788330e-01 2.588355839252471924e-01 -2.367357164621353149e-01 6.549207121133804321e-02 -5.304777249693870544e-02 2.056067883968353271e-01 3.703228533267974854e-01 3.284530639648437500e-01 6.989593803882598877e-02
4.963016603142023087e-03 -1.814731657505035400e-01 -1.721816807985305786e-01 1.505977064371109009e-01 4.015599936246871948e-02 -1.566752642393112183e-01 1.136282831430435181e-01 -1.119904890656471252e-01 -2.996208667755126953e-01 -1.893905997276306152e-01 -1.791081130504608154e-01 1.005236431956291199e-01 1.443625688552856445e-01 6.904432922601699829e-02 -3.734497427940368652e-01 -2.142141312360763550e-01 -4.314869642257690430e-02 2.522373758256435394e-02 -2.194048911333084106e-01 -8.076468110084533691e-02 1.090957447886466980e-01 -1.124078854918479919e-01 -4.414793848991394043e-02 -2.546530067920684814e-01 1.707483381032943726e-01 -6.935893744230270386e-02 5.883244052529335022e-02 -1.520052459090948105e-02 3.005728125572204590e-01 -2.050869166851043701e-02 2.603980600833892822e-01 -3.736225068569183350e-01
1.800430193543434143e-02 1.313775181770324707e-01 1.578847616910934448e-01 5.083222985267639160e-01 1.191038638353347778e-01 -1.189933642745018005e-01 8.208847790956497192e-02 9.148339927196502686e-02 -1.569983363151550293e-01 -6.453447788953781128e-02 -1.601919904351234436e-02 1.119141876697540283e-01 8.942579478025436401e-02 -7.874332368373870850e-02 1.383489836007356644e-02 9.444243460893630981e-02 1.323945969343185425e-01 -1.749868541955947876e-01 2.623158693313598633e-01 -1.523908972740173340e-01 8.205645531415939331e-02 -3.458605706691741943e-01 -2.052635140717029572e-02 -7.771027833223342896e-02 2.539597749710083008e-01 1.078850217163562775e-02 2.818997502326965332e-01 9.347351640462875366e-02 4.632878676056861877e-02 -6.307470798492431641e-02 2.904986143112182617e-01 -2.727920413017272949e-01
-2.774272859096527100e-01 -1.700931191444396973e-01 2.034600377082824707e-01 3.071147501468658447e-01 -1.517533957958221436e-01 -6.840106099843978882e-02 -1.693582236766815186e-01 -1.870753318071365356e-01 -2.588268555700778961e-02 1.210686936974525452e-01 -8.507407456636428833e-02 -1.078647524118423462e-01 1.875380575656890869e-01 1.642265319824218750e-01 -4.431815445423126221e-02 -1.029944494366645813e-01 5.071067065000534058e-02 -2.722682356834411621e-01 -2.204255163669586182e-01 -3.867974877357482910e-02 4.287330806255340576e-02 -1.602718085050582886e-01 -1.234654933214187622e-01 -1.424116939306259155e-01 2.099464833736419678e-01 -2.132697999477386475e-01 1.954380422830581665e-01 -4.419004917144775391e-02 1.602263152599334717e-01 2.148894667625427246e-01 2.204750925302505493e-01 -3.436311185359954834e-01
-1.519063711166381836e-01 -1.215981915593147278e-01 1.115026772022247314e-01 3.324165940284729004e-01 -1.661862730979919434e-01 2.740805409848690033e-02 2.968289889395236969e-02 6.438380479812622070e-02 2.560009062290191650e-01 -1.258174031972885132e-01 -1.193949282169342041e-01 -3.623235970735549927e-02 3.731240332126617432e-01 -3.284763172268867493e-02 -2.390229851007461548e-01 3.516363725066184998e-02 -4.489986225962638855e-02 -1.337093710899353027e-01 1.931736767292022705e-01 3.597197309136390686e-02 2.943305298686027527e-04 -1.783331632614135742e-01 -2.520685493946075439e-01 6.024346873164176941e-02 -1.641197949647903442e-01 2.291118800640106201e-01 8.128099143505096436e-02 8.521037548780441284e-02 1.450011134147644043e-01 5.647128820419311523e-02 4.333154559135437012e-01 -2.178516983985900879e-01
-4.917825758457183838e-02 -1.985492408275604248e-01 5.684943497180938721e-02 1.617709547281265259e-01 6.374678760766983032e-02 -1.327840834856033325e-01 1.622214019298553467e-01 -2.377103567123413086e-01 9.531772136688232422e-02 1.630932539701461792e-01 -1.407528221607208252e-01 2.035527303814888000e-02 -3.574942052364349365e-02 -4.047838225960731506e-02 -2.400434464216232300e-01 -5.476623773574829102e-02 -5.969491600990295410e-02 -2.132670432329177856e-01 -1.550858169794082642e-01 -4.994979128241539001e-02 8.308251947164535522e-02 -3.166880607604980469e-01 -4.838449060916900635e-01 -2.340047657489776611e-01 8.480269461870193481e-02 -2.359001487493515015e-01 -1.411548554897308350e-01 2.709357440471649170e-01 1.131597068160772324e-02 1.801631301641464233e-01 1.698308587074279785e-01 -1.246663108468055725e-01
5.801707506179809570e-02 6.279124319553375244e-02 -3.298008814454078674e-02 2.186357527971267700e-01 -3.301953664049506187e-03 -2.110512703657150269e-01 -2.127118557691574097e-01 -1.979960948228836060e-01 -1.377836614847183228e-01 1.257794052362442017e-01 2.404152043163776398e-02 -1.745350658893585205e-01 -1.090074703097343445e-02 -1.904494166374206543e-01 -2.288257032632827759e-01 1.566224396228790283e-01 -7.851359248161315918e-02 9.245358407497406006e-02 3.608736023306846619e-02 -2.644051313400268555e-01 3.762702690437436104e-03 -2.903955578804016113e-01 -1.634450405836105347e-01 -1.152440533041954041e-01 1.017645448446273804e-01 -4.338776171207427979e-01 1.568489670753479004e-01 -2.099881768226623535e-01 1.744250506162643433e-01 2.257545478641986847e-02 2.811232805252075195e-01 -2.194140553474426270e-01
-3.395264446735382080e-01 -2.713052332401275635e-01 8.618537336587905884e-02 1.930790990591049194e-01 2.627665102481842041e-01 1.918909251689910889e-01 3.088184446096420288e-02 -2.839003503322601318e-02 -3.924374934285879135e-03 1.573490202426910400e-01 -1.119658350944519043e-01 -2.352997101843357086e-02 1.888709366321563721e-01 2.173682153224945068e-01 -3.175920844078063965e-01 -4.752209037542343140e-02 -9.681244194507598877e-02 -1.531223058700561523e-01 -5.317743122577667236e-02 1.251468211412429810e-01 -2.536249905824661255e-02 -2.042902410030364990e-01 -1.478988826274871826e-01 1.217718794941902161e-01 3.067014515399932861e-01 -2.730288803577423096e-01 1.584103107452392578e-01 -1.860021613538265228e-02 1.952473968267440796e-01 5.051162838935852051e-02 2.593019604682922363e-01 -5.021693557500839233e-02
-2.690586447715759277e-01 -2.222866266965866089e-01 2.547554969787597656e-01 3.676282763481140137e-01 -4.135952889919281006e-02 1.282932516187429428e-02 1.985221654176712036e-01 -1.209662333130836487e-01 1.057925447821617126e-01 -1.301678083837032318e-02 1.905672252178192139e-01 1.362362056970596313e-01 2.586496174335479736e-01 -1.777583658695220947e-01 -1.666995435953140259e-01 3.752790391445159912e-02 4.221698269248008728e-02 -1.134302187711000443e-02 -2.961688674986362457e-02 2.886280603706836700e-02 -2.326954901218414307e-02 5.404275655746459961e-02 -1.973282694816589355e-01 2.510527670383453369e-01 -5.677681788802146912e-02 -1.151428520679473877e-01 1.721449792385101318e-01 7.812107354402542114e-02 1.360063552856445312e-01 -2.458133101463317871e-01 3.936192393302917480e-01 -1.821218878030776978e-01
8.722461014986038208e-02 -6.166617572307586670e-02 3.310086727142333984e-01 2.110073417425155640e-01 -1.060803607106208801e-01 9.031917899847030640e-02 4.942090064287185669e-02 -1.619940549135208130e-01 -1.621077805757522583e-01 -1.608258485794067383e-01 -2.472989112138748169e-01 -3.678806126117706299e-01 -1.114970743656158447e-01 -1.078218817710876465e-01 -3.178007900714874268e-01 -1.208631321787834167e-01 -6.716810166835784912e-02 9.464037418365478516e-02 1.321790069341659546e-01 9.413640014827251434e-03 -1.602970212697982788e-01 -2.895291149616241455e-01 2.957312017679214478e-02 8.435920462943613529e-04 8.300442993640899658e-02 -3.143592476844787598e-01 1.441689729690551758e-01 1.376433968544006348e-01 3.599796444177627563e-02 1.335645020008087158e-01 2.430829107761383057e-01 -1.816918402910232544e-01
-1.094596385955810547e-01 1.292672902345657349e-01 6.710100919008255005e-02 3.267896175384521484e-01 -2.475619912147521973e-01 -1.520483493804931641e-01 1.249366775155067444e-01 2.280496656894683838e-01 5.007871985435485840e-02 -1.728886812925338745e-01 -1.478862911462783813e-01 1.045538857579231262e-01 -1.856957525014877319e-01 -1.543719470500946045e-01 -5.658267065882682800e-02 6.726220715790987015e-03 -2.761955931782722473e-02 -3.148821294307708740e-01 1.298512369394302368e-01 4.441161453723907471e-02 8.886500447988510132e-02 -3.212094306945800781e-01 -9.833341836929321289e-02 5.765284597873687744e-02 5.350372940301895142e-02 1.595376990735530853e-02 2.834273278713226318e-01 4.505447670817375183e-02 2.327442467212677002e-01 3.777078911662101746e-02 3.356712758541107178e-01 -2.909798622131347656e-01
-6.783117074519395828e-03 2.315710037946701050e-01 1.716646850109100342e-01 2.037183344364166260e-01 1.657219082117080688e-01 1.167918071150779724e-01 2.105040550231933594e-01 1.528051495552062988e-01 -1.447015255689620972e-02 1.992414742708206177e-01 -1.556478440761566162e-02 -2.658630162477493286e-02 1.550758928060531616e-01 -3.113461844623088837e-02 -3.206731975078582764e-01 -1.836607456207275391e-01 2.801290452480316162e-01 6.856429390609264374e-03 1.681356877088546753e-01 -1.577545553445816040e-01 2.951350510120391846e-01 -1.672467738389968872e-01 -9.134397655725479126e-02 2.190221548080444336e-01 1.851250678300857544e-01 -1.872975081205368042e-01 4.277902096509933472e-02 2.661056518554687500e-01 -5.958811566233634949e-02 -2.239690274000167847e-01 1.494497954845428467e-01 -2.074831575155258179e-01
-2.588991820812225342e-01 -1.858496852219104767e-02 2.916000485420227051e-01 -1.088042035698890686e-01 6.768245995044708252e-02 3.854062557220458984e-01 -4.424734041094779968e-02 -1.761067658662796021e-01 1.384478211402893066e-01 2.232924997806549072e-01 -1.471098959445953369e-01 -4.884935542941093445e-02 -9.753695875406265259e-02 -1.323559880256652832e-01 -1.400451660156250000e-01 -3.000440597534179688e-01 1.996704787015914917e-01 -8.809027820825576782e-02 2.850134670734405518e-01 5.085304751992225647e-02 5.061758309602737427e-02 -1.669895499944686890e-01 -8.986598253250122070e-02 -1.956292390823364258e-01 7.266207039356231689e-02 -1.709470897912979126e-01 1.280960291624069214e-01 -1.178440079092979431e-01 2.138244211673736572e-01 2.454862371087074280e-02 9.388307482004165649e-02 -3.029250800609588623e-01
-1.864487230777740479e-01 -2.048005461692810059e-01 8.062345534563064575e-02 1.047199293971061707e-01 -4.850487411022186279e-02 1.780342608690261841e-01 1.342644542455673218e-01 -2.236884981393814087e-01 -2.151044011116027832e-01 1.059944704174995422e-01 -1.623732298612594604e-01 6.590808928012847900e-02 -4.765630513429641724e-02 -3.192108124494552612e-02 -1.068866923451423645e-01 4.726826027035713196e-02 -1.212461143732070923e-01 -3.281515836715698242e-01 -1.370011270046234131e-01 -2.266286462545394897e-01 -3.887157514691352844e-02 -3.172501325607299805e-01 -4.097346067428588867e-01 5.701554566621780396e-02 2.838623225688934326e-01 -2.783175110816955566e-01 1.336382776498794556e-01 1.851124316453933716e-01 3.611821308732032776e-02 6.062288209795951843e-02 1.263909637928009033e-01 -4.034451395273208618e-02
9.967166930437088013e-03 2.256909608840942383e-01 3.125008568167686462e-02 9.252541512250900269e-02 8.330430090427398682e-02 2.356469333171844482e-01 5.973319057375192642e-03 -2.379585951566696167e-01 -1.495134085416793823e-01 3.074956536293029785e-01 -7.647391408681869507e-02 8.066759258508682251e-02 2.625771425664424896e-02 -1.478506177663803101e-01 -1.551882922649383545e-01 1.547705102711915970e-02 -8.949660696089267731e-03 -1.498743444681167603e-01 1.292885243892669678e-01 5.318710952997207642e-02 2.186970561742782593e-01 8.335565775632858276e-02 1.770748943090438843e-01 -1.172811314463615417e-01 2.175049334764480591e-01 -1.141797900199890137e-01 5.188072323799133301e-01 -3.419487923383712769e-02 2.022288441658020020e-01 1.935951858758926392e-01 1.976554840803146362e-01 -2.325277626514434814e-01
-1.931910067796707153e-01 2.013075500726699829e-01 1.295000463724136353e-01 4.332541227340698242e-01 1.532935053110122681e-01 -7.564448565244674683e-02 1.108860298991203308e-01 8.089166879653930664e-02 2.040328681468963623e-01 1.323223859071731567e-01 -1.480592042207717896e-01 3.380028605461120605e-01 -1.062677949666976929e-01 -1.059675067663192749e-01 -3.053972721099853516e-01 3.031554818153381348e-01 9.433536976575851440e-02 -1.238449215888977051e-01 -1.415178626775741577e-01 5.397448688745498657e-02 1.238968968391418457e-01 6.974551081657409668e-02 -1.853368431329727173e-01 -2.028224291279911995e-03 5.923670902848243713e-02 7.706555724143981934e-02 1.745565980672836304e-01 -3.704067692160606384e-02 -6.451360881328582764e-02 1.054003462195396423e-01 2.299010008573532104e-01 -2.354830652475357056e-01
-1.902786493301391602e-01 6.671284139156341553e-02 3.697809278964996338e-01 8.001271635293960571e-02 2.027325890958309174e-02 2.370904758572578430e-02 -1.262254267930984497e-01 -1.299498081207275391e-01 -1.495599597692489624e-01 2.968978285789489746e-01 -4.802795052528381348e-01 -2.873009815812110901e-02 8.610346913337707520e-02 4.780975636094808578e-03 -1.480765938758850098e-01 -1.513656973838806152e-01 1.881888359785079956e-01 -2.201382964849472046e-01 1.586349122226238251e-02 1.987937390804290771e-01 -1.085549071431159973e-01 1.594508141279220581e-01 -4.046709742397069931e-03 -9.891323000192642212e-02 -9.886165708303451538e-02 5.899431556463241577e-02 1.952041685581207275e-01 -3.927667066454887390e-02 -1.127485111355781555e-01 1.249051168560981750e-01 1.410258859395980835e-01 -3.411256670951843262e-01
1.999960392713546753e-01 2.572633922100067139e-01 1.471437215805053711e-01 2.364713698625564575e-01 1.623376160860061646e-01 1.545894742012023926e-01 3.262773156166076660e-01 2.207724377512931824e-02 -8.940602838993072510e-02 4.886175692081451416e-02 -1.537310611456632614e-02 1.095147132873535156e-01 3.822874426841735840e-01 -3.121616840362548828e-01 -1.352361291646957397e-01 1.301679313182830811e-01 1.396952420473098755e-01 -2.239852994680404663e-01 7.493302971124649048e-02 -5.764755979180335999e-02 9.757084399461746216e-02 -8.692587167024612427e-02 -2.281031608581542969e-01 -1.305124759674072266e-01 -5.454433336853981018e-02 -1.557694748044013977e-02 1.374122947454452515e-01 2.125072330236434937e-01 6.664794683456420898e-02 3.693193197250366211e-02 1.668335199356079102e-01 -3.032457828521728516e-01
-1.872837245464324951e-01 1.856739223003387451e-01 -1.407327353954315186e-01 3.787293136119842529e-01 -2.281585894525051117e-02 1.818589679896831512e-02 9.296506643295288086e-02 -4.627594351768493652e-02 1.005484834313392639e-01 1.787181794643402100e-01 9.670158033259212971e-04 7.207807153463363647e-02 1.631547212600708008e-01 -1.249248459935188293e-01 -2.812163531780242920e-01 3.048510253429412842e-01 4.398079589009284973e-02 -3.073210120201110840e-01 -6.222946569323539734e-02 -2.535472251474857330e-02 3.593238443136215210e-02 -1.593306660652160645e-01 1.006119176745414734e-01 3.459976240992546082e-02 3.266091644763946533e-02 -4.930444806814193726e-02 1.281223744153976440e-01 2.473441660404205322e-01 9.936513751745223999e-02 -2.160791903734207153e-01 4.648139774799346924e-01 -3.851370140910148621e-02
-2.498390674591064453e-01 1.288402229547500610e-01 2.297692187130451202e-02 3.376947641372680664e-01 3.079311847686767578e-01 -1.068785563111305237e-01 2.486592233180999756e-01 -2.278707027435302734e-01 -1.642278581857681274e-02 4.094656184315681458e-02 -1.140438113361597061e-02 3.569380640983581543e-01 2.922555198892951012e-03 -1.836825460195541382e-01 -5.355544760823249817e-02 1.358174532651901245e-01 -1.640194952487945557e-01 -1.886812597513198853e-01 -5.742245912551879883e-02 2.710540890693664551e-01 8.013052493333816528e-02 -1.117348447442054749e-01 -7.247368991374969482e-02 3.892978653311729431e-03 -6.270845979452133179e-02 2.696766145527362823e-02 6.413605064153671265e-02 3.552658855915069580e-02 1.844951808452606201e-01 -6.669747829437255859e-02 2.403694689273834229e-01 -3.634924590587615967e-01
-1.605361253023147583e-01 -2.160766273736953735e-01 1.340101808309555054e-01 2.450017817318439484e-02 -7.967853546142578125e-02 2.176850885152816772e-01 -2.176598832011222839e-02 -2.443677932024002075e-01 1.244035288691520691e-01 2.473170161247253418e-01 -9.154278784990310669e-02 -2.656468152999877930e-01 2.884987592697143555e-01 1.208772882819175720e-01 -1.164695546030998230e-01 2.793894335627555847e-02 -5.962385237216949463e-02 -2.667160332202911377e-01 -2.418231368064880371e-01 -2.587263844907283783e-02 5.091670155525207520e-02 -1.049989983439445496e-01 -2.363815754652023315e-01 -8.860265836119651794e-03 2.302993834018707275e-01 -2.381067425012588501e-01 2.136629074811935425e-01 3.420062735676765442e-02 2.141285687685012817e-01 4.817300289869308472e-02 2.800510823726654053e-01 -2.017661780118942261e-01
-1.931365393102169037e-02 4.783409181982278824e-03 2.762627303600311279e-01 4.388520419597625732e-01 1.114138364791870117e-01 -6.680701673030853271e-02 4.718012735247612000e-02 -1.027939375489950180e-02 8.307765424251556396e-02 -6.098955404013395309e-03 -2.006327807903289795e-01 7.431307435035705566e-02 -9.237318485975265503e-02 1.958622597157955170e-02 1.605949103832244873e-01 7.477512955665588379e-02 3.129003336653113365e-03 -1.149202324450016022e-02 2.846430540084838867e-01 8.314926177263259888e-02 2.412034422159194946e-01 1.554278731346130371e-01 -1.897815167903900146e-01 9.552086889743804932e-02 7.850082218647003174e-02 -1.625573635101318359e-01 3.374609947204589844e-01 3.668786212801933289e-02 3.046070337295532227e-01 -7.273688912391662598e-02 3.433871865272521973e-01 1.977646946907043457e-01
-1.021080017089843750e-01 -2.526105940341949463e-01 1.677919775247573853e-01 1.090328693389892578e-01 1.259098500013351440e-01 -1.182639673352241516e-01 4.790905490517616272e-02 6.303083896636962891e-02 1.300665736198425293e-01 6.848832964897155762e-02 -1.385955810546875000e-01 1.632293686270713806e-02 -8.880916237831115723e-02 -7.749222218990325928e-02 -1.681222319602966309e-01 2.604859769344329834e-01 2.269572317600250244e-01 -1.347914338111877441e-01 3.709349036216735840e-01 8.009207248687744141e-02 1.342120915651321411e-01 -3.417615592479705811e-01 -1.800815165042877197e-01 1.643720418214797974e-01 1.155774667859077454e-01 -9.909596294164657593e-02 -8.501496911048889160e-02 -8.732854574918746948e-02 1.127139329910278320e-01 1.419829428195953369e-01 2.040594816207885742e-01 -4.219427704811096191e-01
-9.017830342054367065e-02 5.209417641162872314e-02 2.474845796823501587e-01 3.440935611724853516e-01 2.679263055324554443e-01 -1.133413985371589661e-01 -2.542277239263057709e-02 -7.779736071825027466e-02 -2.479991167783737183e-01 4.368355870246887207e-02 -7.672590762376785278e-02 -1.257907301187515259e-01 1.516729593276977539e-01 1.658112704753875732e-01 -2.237451523542404175e-01 -1.054851934313774109e-01 -1.384643167257308960e-01 -3.038178682327270508e-01 -3.263046145439147949e-01 -4.401673004031181335e-02 5.987556278705596924e-02 -7.396093755960464478e-02 -6.553307920694351196e-02 2.477199882268905640e-01 -2.985784411430358887e-02 -1.023183986544609070e-01 2.871637046337127686e-01 -1.603926569223403931e-01 1.636231094598770142e-01 9.578905254602432251e-02 2.335593253374099731e-01 -1.292830258607864380e-01
-1.478720903396606445e-01 -1.645100116729736328e-02 -1.148139685392379761e-02 2.290582358837127686e-01 3.339215219020843506e-01 -1.909378767013549805e-01 1.093413829803466797e-01 4.810542450286448002e-04 -8.381381630897521973e-02 1.158928871154785156e-01 -9.329705685377120972e-02 -7.788104563951492310e-02 5.522603169083595276e-02 3.130143135786056519e-02 1.590793952345848083e-02 1.752154529094696045e-01 1.783805191516876221e-01 -5.339873582124710083e-02 2.536486387252807617e-01 -1.539378166198730469e-01 3.597003519535064697e-01 -1.914673596620559692e-01 -3.647988736629486084e-01 1.626541279256343842e-02 -1.290162280201911926e-02 2.861438989639282227e-01 2.244798690080642700e-01 1.577114313840866089e-01 9.021756052970886230e-02 1.410705689340829849e-02 2.403604537248611450e-01 -2.227680832147598267e-01
-1.029493734240531921e-01 -2.819972634315490723e-01 1.456612497568130493e-01 3.865999579429626465e-01 -9.320782124996185303e-02 9.646649472415447235e-03 -5.790618062019348145e-02 -1.118041574954986572e-01 -1.473284959793090820e-01 2.152653634548187256e-01 -2.154494449496269226e-02 -1.738363802433013916e-01 1.257311850786209106e-01 -1.057614162564277649e-01 -1.572386920452117920e-01 9.496451355516910553e-03 1.728202961385250092e-02 -2.500601708889007568e-01 -4.300051927566528320e-01 -3.599307686090469360e-02 -1.321386825293302536e-02 -1.780943274497985840e-01 -1.519794315099716187e-01 -6.639465689659118652e-02 1.320686191320419312e-01 -2.139886468648910522e-01 1.670338809490203857e-01 -1.265836041420698166e-02 -1.070602610707283020e-02 1.964024901390075684e-01 2.450792044401168823e-01 -2.560445666313171387e-01
-3.352921307086944580e-01 4.605614766478538513e-02 8.713341504335403442e-02 4.001305997371673584e-01 -9.941140562295913696e-02 -3.750106692314147949e-02 1.374792754650115967e-01 -2.419911772012710571e-01 5.156861990690231323e-02 1.935012638568878174e-02 -3.397095948457717896e-02 9.601770341396331787e-02 -1.643898040056228638e-01 -1.815994232892990112e-01 -1.333212256431579590e-01 2.340184450149536133e-01 2.367734536528587341e-02 -1.445863544940948486e-01 -8.699921891093254089e-03 -1.510459091514348984e-02 1.444935798645019531e-03 -5.962903052568435669e-02 -1.737730205059051514e-01 4.065644368529319763e-02 1.589302271604537964e-01 3.581734746694564819e-02 -7.106151431798934937e-03 2.694387137889862061e-01 3.696170449256896973e-01 -4.050416946411132812e-01 1.127892732620239258e-01 -1.153237521648406982e-01
-2.011888027191162109e-01 -9.998730570077896118e-02 1.334379762411117554e-01 1.351006627082824707e-01 5.373680219054222107e-02 -1.246804669499397278e-01 1.301644444465637207e-01 5.667882785201072693e-02 4.081181809306144714e-02 -1.016836427152156830e-02 -9.640148282051086426e-02 2.107159793376922607e-01 -1.158908847719430923e-02 -1.429373770952224731e-01 1.651532948017120361e-01 -5.728452000766992569e-03 -4.412902891635894775e-02 -3.659785091876983643e-01 1.275513172149658203e-01 2.431309372186660767e-01 -1.090666186064481735e-02 -1.045257672667503357e-01 -1.181884482502937317e-01 2.039806842803955078e-01 1.814878880977630615e-01 -8.220481127500534058e-02 -5.952340364456176758e-02 1.706283092498779297e-01 3.545401692390441895e-01 1.949397772550582886e-01 2.421275973320007324e-01 -4.460636973381042480e-01
-3.048995733261108398e-01 4.386902600526809692e-02 2.729268558323383331e-02 3.135850131511688232e-01 8.703970164060592651e-02 -1.855458319187164307e-01 1.270362138748168945e-01 6.518937647342681885e-02 1.069106981158256531e-01 1.819443255662918091e-01 -5.257309973239898682e-02 -2.027192264795303345e-01 -9.674546122550964355e-02 -6.558714061975479126e-02 -1.338074207305908203e-01 2.549218833446502686e-01 5.310412868857383728e-02 -3.580485284328460693e-01 1.049380600452423096e-01 1.481948941946029663e-01 -4.902896936982870102e-03 -1.649263948202133179e-01 -1.498934905976057053e-02 6.989842653274536133e-02 -6.970537453889846802e-02 2.023042142391204834e-01 3.544506430625915527e-01 2.022893726825714111e-01 4.573859646916389465e-02 1.405345499515533447e-01 3.030151724815368652e-01 -1.907002031803131104e-01
-7.123769074678421021e-02 2.004724591970443726e-01 -5.324377119541168213e-02 4.012545347213745117e-01 -2.948181629180908203e-01 6.911325454711914062e-02 2.015634328126907349e-01 -4.310028627514839172e-02 -2.311340160667896271e-02 2.346443086862564087e-01 -7.629090547561645508e-02 3.343504369258880615e-01 -5.351103097200393677e-02 1.955793984234333038e-02 -2.174854874610900879e-01 2.531619668006896973e-01 5.002379417419433594e-02 -2.216053754091262817e-01 2.525905892252922058e-02 -1.625152304768562317e-02 6.918896734714508057e-02 4.333865642547607422e-02 -1.068135257810354233e-02 2.110627293586730957e-01 -9.691896289587020874e-02 -2.075773105025291443e-02 1.003699451684951782e-01 2.629141882061958313e-02 9.038634598255157471e-02 -2.329902946949005127e-01 3.943002820014953613e-01 -1.628486812114715576e-01
3.383213654160499573e-02 1.663202792406082153e-01 9.385491907596588135e-02 9.490836411714553833e-02 8.324790000915527344e-02 1.493721902370452881e-01 -1.219875141978263855e-01 -2.884806394577026367e-01 -5.947958678007125854e-02 3.084242045879364014e-01 -1.795096248388290405e-01 3.247831761837005615e-01 1.801094226539134979e-02 8.383841067552566528e-02 -8.964449167251586914e-02 -2.722986601293087006e-02 7.819836586713790894e-02 -1.817112714052200317e-01 3.607438802719116211e-01 -1.270152777433395386e-01 1.047792211174964905e-01 3.493495285511016846e-02 7.627130299806594849e-02 1.111571714282035828e-01 1.459376960992813110e-01 -1.153632476925849915e-01 4.469970762729644775e-01 -6.415516138076782227e-02 7.783966511487960815e-02 -8.810348808765411377e-02 3.010483682155609131e-01 -1.215519830584526062e-01
-2.187316864728927612e-01 1.717284619808197021e-01 5.688695609569549561e-02 -8.207324147224426270e-02 -2.866255305707454681e-02 5.296706408262252808e-02 -3.702535480260848999e-02 -2.264686860144138336e-02 -2.152604013681411743e-01 2.832188010215759277e-01 -1.881711035966873169e-01 2.288692891597747803e-01 -1.543907672166824341e-01 1.186933219432830811e-01 -1.425050050020217896e-01 -1.642169207334518433e-01 -7.072082161903381348e-02 -2.228735685348510742e-01 1.877066940069198608e-01 -1.985951215028762817e-01 1.313436180353164673e-01 -1.958722062408924103e-02 1.120954528450965881e-01 -7.279934734106063843e-02 9.441944956779479980e-02 -6.027366220951080322e-02 4.402346611022949219e-01 -7.907629758119583130e-02 1.842233240604400635e-01 1.227849125862121582e-01 3.601546287536621094e-01 -2.268542349338531494e-01
-2.450471976771950722e-03 -3.060486353933811188e-02 2.178181409835815430e-01 8.765728771686553955e-02 -1.841125339269638062e-01 5.690276250243186951e-02 -3.521279394626617432e-01 -8.542985469102859497e-02 1.726070642471313477e-01 3.165560364723205566e-01 -3.771395087242126465e-01 -1.170195192098617554e-01 -9.968367964029312134e-02 3.987658303231000900e-03 9.103432297706604004e-03 1.507143210619688034e-02 -6.442628800868988037e-02 -1.959961056709289551e-01 -2.282675728201866150e-02 -7.728408277034759521e-02 1.652437150478363037e-01 -2.308093160390853882e-01 9.764063358306884766e-02 1.327809225767850876e-02 -9.069656580686569214e-02 2.802828699350357056e-02 3.872293829917907715e-01 1.187340915203094482e-01 9.987627714872360229e-02 -6.963975727558135986e-02 2.235802114009857178e-01 -3.195201456546783447e-01
-2.096740603446960449e-01 3.006286025047302246e-01 1.190534699708223343e-02 4.886947572231292725e-01 -1.729829758405685425e-01 -5.128697678446769714e-02 1.360709816217422485e-01 6.116291135549545288e-02 -2.486817538738250732e-02 1.562213408760726452e-03 1.346516981720924377e-02 9.551833570003509521e-02 3.822546452283859253e-02 5.846380069851875305e-02 -1.537014394998550415e-01 2.052437067031860352e-01 4.897924885153770447e-02 -1.769613474607467651e-01 1.703572422266006470e-01 -1.653555929660797119e-01 -5.474815517663955688e-02 1.748535782098770142e-01 -1.390257384628057480e-02 9.873691946268081665e-02 9.114129841327667236e-02 2.010077983140945435e-02 8.881974220275878906e-02 1.371638625860214233e-01 1.426571309566497803e-01 -1.650835424661636353e-01 3.050623536109924316e-01 -4.262146949768066406e-01
8.994776755571365356e-02 -2.349752783775329590e-01 3.283452987670898438e-01 8.198934793472290039e-02 2.362223863601684570e-01 -1.493598073720932007e-01 8.820642530918121338e-02 -9.889055788516998291e-02 6.239563599228858948e-02 3.192867040634155273e-01 -7.024477422237396240e-02 -2.284022569656372070e-01 5.369554832577705383e-02 -4.565423727035522461e-02 -3.245419561862945557e-01 -3.146363794803619385e-02 -1.673109531402587891e-01 3.771776333451271057e-02 -4.955030977725982666e-02 4.500484466552734375e-02 2.675183415412902832e-01 -2.672070264816284180e-01 -2.669933140277862549e-01 6.450250744819641113e-02 1.816432774066925049e-01 1.063985079526901245e-01 3.651560097932815552e-02 -5.373715236783027649e-02 2.125179767608642578e-01 1.421013921499252319e-01 2.915755808353424072e-01 3.244846314191818237e-02
-1.420534402132034302e-01 1.725301444530487061e-01 5.345277860760688782e-02 8.900952339172363281e-02 2.449323050677776337e-02 3.043476045131683350e-01 -1.064068898558616638e-01 1.703243553638458252e-01 -2.160144299268722534e-01 2.340621799230575562e-01 -2.636029422283172607e-01 7.518634945154190063e-02 -2.056143246591091156e-02 4.560154676437377930e-02 -1.518724411725997925e-01 4.585548769682645798e-03 -1.639613807201385498e-01 -1.894834339618682861e-01 2.753844261169433594e-01 3.547003120183944702e-02 1.163456290960311890e-01 -3.938311338424682617e-02 6.222995370626449585e-02 1.524411141872406006e-01 2.069720923900604248e-01 -1.586521416902542114e-01 3.555930256843566895e-01 -1.207163035869598389e-01 1.958549022674560547e-02 2.140549421310424805e-01 3.481960892677307129e-01 -2.121040523052215576e-01
-3.833381086587905884e-02 -5.240584909915924072e-02 2.165263295173645020e-01 2.124025821685791016e-01 -3.103133440017700195e-01 -2.791265211999416351e-02 -1.631087958812713623e-01 -2.258312404155731201e-01 8.151892572641372681e-02 1.312340050935745239e-01 -3.138277232646942139e-01 -1.410630643367767334e-01 -1.428506523370742798e-01 -5.936904251575469971e-02 2.464745379984378815e-02 -5.424547940492630005e-02 -1.909912228584289551e-01 -2.212465256452560425e-01 2.221979200839996338e-02 -2.000921033322811127e-02 2.399458587169647217e-01 -1.596707403659820557e-01 1.428170949220657349e-01 -2.080182172358036041e-02 1.176830679178237915e-01 9.574608504772186279e-02 3.122695386409759521e-01 1.304913759231567383e-01 2.054120749235153198e-01 1.275641173124313354e-01 1.227378323674201965e-01 -3.975731432437896729e-01
-3.555674850940704346e-01 -2.412097156047821045e-01 1.439765840768814087e-01 1.406428962945938110e-01 -6.359736435115337372e-04 -6.838167551904916763e-03 1.321563422679901123e-01 -1.134016290307044983e-01 1.632463186979293823e-01 -5.489557236433029175e-02 -2.297454513609409332e-02 2.330123782157897949e-01 1.508610248565673828e-01 8.580487221479415894e-02 -2.081562951207160950e-02 1.858696937561035156e-01 2.065235935151576996e-02 8.200185745954513550e-02 -5.116829276084899902e-02 -9.643777459859848022e-02 3.265717923641204834e-01 -5.913579463958740234e-02 -3.581516817212104797e-02 6.178207322955131531e-02 -9.246489405632019043e-02 5.520214792340993881e-03 -5.934252962470054626e-02 1.493504196405410767e-01 3.131259679794311523e-01 -1.700761914253234863e-01 4.855036735534667969e-01 -2.520115375518798828e-01
-4.777811840176582336e-02 5.592358857393264771e-02 8.039700239896774292e-02 1.933384984731674194e-01 1.859244853258132935e-01 1.087172180414199829e-01 1.763938665390014648e-01 -1.433827877044677734e-01 -2.215052954852581024e-02 -6.626001000404357910e-02 7.006286829710006714e-02 -8.888301998376846313e-02 -1.508224308490753174e-01 5.619348958134651184e-02 -1.421870738267898560e-01 -8.196982741355895996e-02 -2.663034796714782715e-01 -9.736482053995132446e-02 1.807890981435775757e-01 -4.199175536632537842e-01 2.060250490903854370e-01 -1.830500215291976929e-01 -5.548787862062454224e-02 -7.975605875253677368e-02 2.182966768741607666e-01 6.318058073520660400e-02 3.716868162155151367e-01 -5.294644087553024292e-02 2.675224095582962036e-02 1.617086827754974365e-01 4.297174811363220215e-01 -5.679487809538841248e-02
2.816759049892425537e-01 -2.929468452930450439e-02 2.035768032073974609e-01 8.218161761760711670e-02 1.120926463045179844e-04 3.393621146678924561e-01 -1.386075466871261597e-01 -1.102826464921236038e-02 -4.330377280712127686e-02 6.860803812742233276e-02 4.531727731227874756e-02 -6.954679638147354126e-02 -8.835775405168533325e-02 -1.136388280428946018e-03 -2.827824354171752930e-01 5.079630296677350998e-03 2.743023447692394257e-02 -3.299815952777862549e-01 2.048768252134323120e-01 1.459418144077062607e-02 3.170325458049774170e-01 1.234136372804641724e-01 -1.101245284080505371e-01 -1.738778650760650635e-01 -5.518521741032600403e-02 -1.495519429445266724e-01 3.645590320229530334e-02 1.447371840476989746e-01 1.030839048326015472e-03 -2.152834683656692505e-01 3.056640625000000000e-01 -3.720659911632537842e-01
-1.602885425090789795e-01 1.102175712585449219e-01 4.087570011615753174e-01 3.967363759875297546e-02 1.451678015291690826e-02 -2.058103829622268677e-01 -8.537006378173828125e-02 1.321644037961959839e-01 8.202568441629409790e-02 1.862154453992843628e-01 -7.708229869604110718e-02 -9.688940644264221191e-02 2.225456982851028442e-01 4.578471928834915161e-02 -1.168288439512252808e-01 9.786835312843322754e-02 -4.729175567626953125e-02 -3.603998720645904541e-01 9.838446043431758881e-03 2.527795135974884033e-01 2.170299291610717773e-01 -2.496748715639114380e-01 -1.023784950375556946e-01 -8.896303176879882812e-02 2.879146635532379150e-01 -1.877872645854949951e-01 8.089777082204818726e-02 -1.363284289836883545e-01 1.875472813844680786e-01 3.431537747383117676e-02 4.975489154458045959e-02 -2.975325882434844971e-01
-2.779765985906124115e-02 -2.640577256679534912e-01 -4.712317883968353271e-02 3.475916087627410889e-01 3.582944720983505249e-02 -1.952504962682723999e-01 -6.460964679718017578e-03 1.645029932260513306e-01 -9.716968052089214325e-03 3.147617280483245850e-01 4.275780636817216873e-03 2.432354353368282318e-02 1.451562941074371338e-01 -4.934609681367874146e-02 -2.432438880205154419e-01 4.481443166732788086e-01 1.586152911186218262e-01 -1.750971674919128418e-01 1.802032142877578735e-01 -3.777699545025825500e-03 3.364155888557434082e-01 -1.592959761619567871e-01 -2.243767976760864258e-01 5.044986680150032043e-02 1.156686469912528992e-01 -3.719151020050048828e-02 1.144260019063949585e-01 7.634640485048294067e-02 -9.330732747912406921e-03 -9.923111647367477417e-03 1.795991063117980957e-01 -1.038906201720237732e-01
6.312178820371627808e-02 2.555641531944274902e-01 2.672959864139556885e-01 -1.699528098106384277e-01 -4.409694671630859375e-02 9.464929997920989990e-02 4.283867403864860535e-02 -3.713257983326911926e-02 1.462752372026443481e-01 -1.009050831198692322e-01 -2.196541279554367065e-01 -7.407535612583160400e-02 -1.563264578580856323e-01 -1.265394389629364014e-01 -2.785334885120391846e-01 -1.408808976411819458e-01 -1.666493415832519531e-01 -3.966911882162094116e-02 2.947851121425628662e-01 9.385734051465988159e-02 2.075565904378890991e-01 -6.522187590599060059e-02 -2.061063200235366821e-01 7.854459434747695923e-02 -2.002879530191421509e-01 -7.106731086969375610e-02 2.318307310342788696e-01 2.881186008453369141e-01 1.651981174945831299e-01 4.732256755232810974e-03 2.807863950729370117e-01 -2.897401750087738037e-01
-2.232475429773330688e-01 -2.931452989578247070e-01 3.078686296939849854e-01 4.247856885194778442e-02 1.538105607032775879e-01 1.043326705694198608e-01 9.681359678506851196e-02 -7.181776314973831177e-02 -5.509466305375099182e-02 9.002250432968139648e-02 -6.001432985067367554e-02 -8.984208852052688599e-02 3.216042518615722656e-01 1.693990081548690796e-01 -3.751558065414428711e-01 -2.055611759424209595e-01 -9.583836048841476440e-02 -1.700553297996520996e-01 -1.140354350209236145e-01 -1.355632096529006958e-01 -8.709590137004852295e-02 -1.440545320510864258e-01 -2.454715371131896973e-01 1.447892338037490845e-01 5.636809393763542175e-02 -8.327796310186386108e-02 1.524782478809356689e-01 4.043911397457122803e-02 2.846255898475646973e-01 3.939358144998550415e-02 2.743203043937683105e-01 -9.367068856954574585e-02
-2.144318819046020508e-01 -9.937944822013378143e-03 1.122782751917839050e-01 4.395937621593475342e-01 2.605240643024444580e-01 -5.843434855341911316e-02 -1.183425709605216980e-01 -6.429702788591384888e-02 -1.755300164222717285e-02 2.168763279914855957e-01 5.879016220569610596e-02 4.292852431535720825e-02 3.265180885791778564e-01 -1.501126587390899658e-01 -2.638047039508819580e-01 -2.166582345962524414e-01 6.936316192150115967e-02 -1.297345608472824097e-01 1.352407783269882202e-02 -2.479326445609331131e-03 1.632104627788066864e-02 -2.401326745748519897e-01 3.413520008325576782e-02 -1.613442450761795044e-01 5.956520140171051025e-02 -3.209747970104217529e-01 2.323988266289234161e-02 2.283588647842407227e-01 -1.134883686900138855e-01 -1.914079934358596802e-01 1.851111203432083130e-01 -1.015795841813087463e-01
4.523295909166336060e-02 -2.713674604892730713e-01 1.036226674914360046e-01 -1.018139999359846115e-02 6.892014294862747192e-02 -2.039297074079513550e-01 -2.310024015605449677e-02 -1.457498222589492798e-01 -1.609774865210056305e-02 -6.013060733675956726e-02 -5.226037278771400452e-02 -2.543300986289978027e-01 -1.058264262974262238e-02 -5.912596732378005981e-02 -1.153485327959060669e-01 -1.586541980504989624e-01 -3.723132610321044922e-02 -1.702927052974700928e-01 -1.549153178930282593e-01 -2.669096887111663818e-01 1.427415907382965088e-01 -1.966095715761184692e-01 -1.403988003730773926e-01 2.428214251995086670e-01 7.379579544067382812e-02 3.549777343869209290e-02 -4.563457891345024109e-02 4.844348877668380737e-02 1.425767689943313599e-01 1.737255901098251343e-01 5.997672677040100098e-01 -2.174617052078247070e-01
-1.215423941612243652e-01 -1.770277619361877441e-01 6.924410164356231689e-02 2.033566236495971680e-01 -2.096004784107208252e-02 -1.386176496744155884e-01 7.857239246368408203e-02 -7.910672575235366821e-03 6.480404734611511230e-02 1.634309738874435425e-01 1.557783596217632294e-02 2.192200571298599243e-01 2.014337927103042603e-01 -1.909292489290237427e-01 -1.549496948719024658e-01 1.507799327373504639e-01 -1.718575656414031982e-01 1.012386083602905273e-01 9.199330955743789673e-02 2.630489692091941833e-02 2.275144755840301514e-01 -3.611574769020080566e-01 -1.167972460389137268e-01 5.446491762995719910e-02 1.700108498334884644e-01 1.911953836679458618e-01 4.057969152927398682e-02 -2.320534735918045044e-01 -4.793970286846160889e-02 -1.404812633991241455e-01 4.339558780193328857e-01 -3.159371316432952881e-01
-1.852593868970870972e-01 3.042498230934143066e-01 -1.706489622592926025e-01 3.334870934486389160e-01 -1.041358932852745056e-01 -2.169200479984283447e-01 7.967877388000488281e-02 -2.258347868919372559e-01 5.290408059954643250e-02 5.723745375871658325e-02 -9.470360353589057922e-03 1.589291989803314209e-01 1.155586913228034973e-01 -1.889454424381256104e-01 -9.248873591423034668e-02 3.170700967311859131e-01 3.255316615104675293e-02 -1.134061664342880249e-01 7.357058674097061157e-02 3.055287897586822510e-02 9.757479280233383179e-02 5.345235019922256470e-02 -3.972493484616279602e-02 1.111039519309997559e-01 1.051272973418235779e-01 -1.670237630605697632e-01 8.933016657829284668e-02 1.568462848663330078e-01 2.611421048641204834e-01 -9.550357609987258911e-02 2.666888535022735596e-01 -4.017801582813262939e-01
-1.658902615308761597e-01 -2.032673209905624390e-01 -6.352061871439218521e-03 6.985984742641448975e-02 1.843777000904083252e-01 1.353485435247421265e-01 2.962314784526824951e-01 -1.338389813899993896e-01 -2.480477280914783478e-02 3.074128925800323486e-01 -1.345954537391662598e-01 6.123376637697219849e-02 -4.111564159393310547e-02 -1.382160186767578125e-01 -2.405422329902648926e-01 4.021446779370307922e-02 -7.230095565319061279e-02 -1.625126153230667114e-01 -3.343785107135772705e-01 -6.841418892145156860e-02 4.923258721828460693e-02 -1.712748557329177856e-01 -5.370408296585083008e-01 -1.636685244739055634e-02 1.313464194536209106e-01 -1.230024769902229309e-01 8.176929317414760590e-03 6.180211156606674194e-02 3.924978524446487427e-02 -3.808636963367462158e-02 2.279915064573287964e-01 -1.058311313390731812e-01
-8.119621872901916504e-02 5.973322317004203796e-02 1.257385909557342529e-01 3.435117900371551514e-01 3.441569581627845764e-02 -9.864109009504318237e-02 8.455113321542739868e-02 6.773594941478222609e-05 5.596952140331268311e-02 8.073315769433975220e-02 1.869958490133285522e-01 2.119935676455497742e-02 6.262200325727462769e-02 -4.124350547790527344e-01 -1.803817152976989746e-01 2.990699708461761475e-01 -3.063855767250061035e-01 -7.388084381818771362e-02 8.794472552835941315e-03 9.659428149461746216e-02 3.351168930530548096e-01 -7.844373583793640137e-02 -1.604436337947845459e-01 1.283546444028615952e-02 1.843984574079513550e-01 5.380037426948547363e-02 7.850887626409530640e-02 -6.002676486968994141e-02 6.932211667299270630e-02 -1.537078171968460083e-01 3.547170162200927734e-01 -2.070542126893997192e-01
-2.541077435016632080e-01 -1.062494218349456787e-01 1.813948303461074829e-01 -5.979290232062339783e-03 -8.590308576822280884e-02 2.505863606929779053e-01 -2.427907101809978485e-02 1.139057427644729614e-01 -1.700885891914367676e-01 3.635891079902648926e-01 -3.626482188701629639e-01 -1.220671385526657104e-01 -3.525980934500694275e-02 -1.490899473428726196e-01 3.888248279690742493e-02 -1.221836507320404053e-01 5.340111628174781799e-02 -1.391497254371643066e-01 6.185522302985191345e-02 2.855332940816879272e-02 -1.433498319238424301e-02 1.597347259521484375e-01 -2.996578253805637360e-02 -1.403568834066390991e-01 9.146630018949508667e-02 -8.266195654869079590e-02 2.594900131225585938e-01 -9.489907324314117432e-02 3.733786642551422119e-01 2.432963848114013672e-01 2.342127412557601929e-01 -2.045385539531707764e-01
6.119599938392639160e-02 -2.838086485862731934e-01 3.595013543963432312e-02 -1.928886473178863525e-01 -5.173356086015701294e-02 -1.178068965673446655e-01 1.463013291358947754e-01 2.347055524587631226e-01 -6.917332857847213745e-02 4.048284143209457397e-02 -1.394185423851013184e-02 -1.460329629480838776e-02 1.305442899465560913e-01 4.807380959391593933e-02 -1.959661692380905151e-01 7.914341986179351807e-03 -9.231232106685638428e-02 -5.551408231258392334e-02 -1.411594599485397339e-01 1.769005656242370605e-01 1.610073596239089966e-01 -1.102960854768753052e-01 -6.536219269037246704e-02 -1.763050556182861328e-01 -7.107847929000854492e-02 -8.638644963502883911e-02 3.152813911437988281e-01 1.677988171577453613e-01 1.361925154924392700e-01 -2.811356186866760254e-01 3.503868281841278076e-01 -4.720342457294464111e-01
-1.450452506542205811e-01 1.909029334783554077e-01 6.487669050693511963e-02 4.672278761863708496e-01 -2.267348207533359528e-02 -1.381148397922515869e-01 1.288318485021591187e-01 -8.125567436218261719e-02 -6.966433674097061157e-02 8.227784186601638794e-02 -1.154009029269218445e-01 7.768452167510986328e-02 -1.179701462388038635e-01 -1.434935927391052246e-01 9.137834608554840088e-02 2.771807909011840820e-01 -2.152356803417205811e-01 -1.350678056478500366e-01 2.937966259196400642e-03 -1.096707731485366821e-01 -6.442783772945404053e-02 2.003459334373474121e-01 -1.049547791481018066e-01 4.416370764374732971e-02 8.868001401424407959e-02 -6.309974938631057739e-02 5.728466436266899109e-02 5.353481695055961609e-02 2.114237695932388306e-01 -2.632465958595275879e-01 3.910962939262390137e-01 -3.282464444637298584e-01
-1.278088986873626709e-01 1.227982193231582642e-01 -9.393479675054550171e-02 3.391842544078826904e-01 5.790348723530769348e-02 -2.168685197830200195e-02 7.577809691429138184e-02 -1.406899243593215942e-01 -1.686164289712905884e-01 -1.600320450961589813e-02 1.744005084037780762e-01 9.121935814619064331e-02 -1.703550666570663452e-01 -4.021325111389160156e-01 -2.060062885284423828e-01 1.180183142423629761e-01 1.442146599292755127e-01 -2.372311949729919434e-01 5.014602839946746826e-02 -1.288237720727920532e-01 1.126555576920509338e-01 -4.752945154905319214e-02 -2.018519043922424316e-01 7.321703433990478516e-02 -2.110918164253234863e-01 -6.200696900486946106e-02 -4.270928725600242615e-02 -1.117250509560108185e-02 6.211875751614570618e-02 -5.743790417909622192e-02 4.338598251342773438e-01 -3.128044009208679199e-01
-1.020919680595397949e-01 -9.077205322682857513e-03 1.996143013238906860e-01 1.605280935764312744e-01 8.416825532913208008e-02 1.656826138496398926e-01 3.961660563945770264e-01 -1.337837427854537964e-01 -9.935013949871063232e-02 3.914555311203002930e-01 -2.010396271944046021e-01 7.501643896102905273e-02 -8.957918733358383179e-02 1.275682747364044189e-01 -1.143347695469856262e-01 6.153792142868041992e-02 3.421897534281015396e-03 -3.412335216999053955e-01 -1.229183971881866455e-01 2.039473503828048706e-02 2.164285778999328613e-01 -1.039760634303092957e-01 -3.692530691623687744e-01 -9.825260937213897705e-02 1.111033931374549866e-01 -1.511841714382171631e-01 -8.546480908989906311e-03 2.230018228292465210e-01 -1.462237834930419922e-01 6.176628544926643372e-02 1.252540796995162964e-01 -5.167471244931221008e-02
-2.088647782802581787e-01 -2.680830657482147217e-01 2.079456858336925507e-02 1.361666321754455566e-01 3.175948932766914368e-02 -2.530630119144916534e-02 -1.116274856030941010e-02 -6.727237999439239502e-02 -3.740048408508300781e-02 3.236451447010040283e-01 -1.073054075241088867e-01 -3.213830292224884033e-02 -7.637274265289306641e-02 -8.444802463054656982e-02 -6.676758080720901489e-02 -1.680629141628742218e-02 -5.454336479306221008e-02 -3.521300852298736572e-01 -3.834273219108581543e-01 -2.467126771807670593e-02 -4.165772721171379089e-02 -1.359453052282333374e-01 3.116139024496078491e-02 -1.731336116790771484e-02 1.707846075296401978e-01 -2.971742451190948486e-01 1.951647698879241943e-01 7.070578169077634811e-03 3.944621682167053223e-01 1.751016527414321899e-01 1.522241234779357910e-01 -2.483980506658554077e-01
-1.934622079133987427e-01 -2.993421256542205811e-01 1.666038110852241516e-02 1.069077178835868835e-01 1.896054446697235107e-01 -5.613392218947410583e-03 1.000053584575653076e-01 -1.112857833504676819e-01 -1.000881567597389221e-02 3.666607663035392761e-02 -2.056774944067001343e-01 -1.081326380372047424e-01 3.961536884307861328e-01 5.336943641304969788e-02 -2.860294878482818604e-01 -3.870842233300209045e-02 -1.514092534780502319e-01 -1.940371394157409668e-01 -1.263592839241027832e-01 1.131862867623567581e-02 4.925993829965591431e-02 -2.982532083988189697e-01 -1.941236406564712524e-01 5.223887786269187927e-02 1.603675782680511475e-01 -1.682357490062713623e-01 2.078547179698944092e-01 8.635912835597991943e-02 3.282195031642913818e-01 -9.723234921693801880e-02 2.589640915393829346e-01 -8.344726264476776123e-02
-2.082804888486862183e-01 2.081259299302473664e-04 1.012174412608146667e-02 3.822700381278991699e-01 -5.080529302358627319e-02 -4.768458753824234009e-02 -1.673592836596071720e-03 1.969163119792938232e-02 1.895565092563629150e-01 -1.448397338390350342e-01 -4.682208225131034851e-02 -3.899214044213294983e-02 2.342547178268432617e-01 -2.753820642828941345e-02 -2.401753813028335571e-01 2.375360876321792603e-01 -1.722418665885925293e-01 -2.115832418203353882e-01 3.183001279830932617e-01 1.428114026784896851e-01 1.257391721010208130e-01 -1.413113176822662354e-01 -8.719394356012344360e-02 1.553486660122871399e-02 -4.549998044967651367e-02 3.201356157660484314e-03 1.897096633911132812e-01 -3.460797294974327087e-02 8.246251195669174194e-02 1.893627345561981201e-01 4.264183342456817627e-01 -2.669264674186706543e-01
-3.204083740711212158e-01 2.411399930715560913e-01 2.610766887664794922e-01 4.436454772949218750e-01 1.132012456655502319e-01 5.010146647691726685e-03 1.210503429174423218e-01 1.388663984835147858e-02 2.419386804103851318e-01 -1.885753870010375977e-02 -1.723913252353668213e-01 2.221031188964843750e-01 2.492052614688873291e-01 1.537480652332305908e-01 -2.764807939529418945e-01 -4.050336405634880066e-02 -4.324299842119216919e-02 -1.885094493627548218e-01 5.015703290700912476e-02 -3.164119645953178406e-02 4.623575508594512939e-02 -2.511134445667266846e-01 -9.507147967815399170e-02 1.808522045612335205e-01 1.754823923110961914e-01 -8.732686191797256470e-02 -3.116952814161777496e-02 1.493463106453418732e-02 1.321486234664916992e-01 -4.469951242208480835e-02 1.203758269548416138e-01 -1.527382135391235352e-01
-7.401522248983383179e-02 -1.186261773109436035e-01 3.420419096946716309e-01 1.254464983940124512e-01 5.191251263022422791e-02 -1.857828199863433838e-01 6.428939104080200195e-02 -2.108455747365951538e-01 1.612055152654647827e-01 3.995458781719207764e-02 -1.533475425094366074e-02 -1.925690285861492157e-02 3.014596924185752869e-02 -4.365743324160575867e-02 -6.599251180887222290e-02 -1.000808030366897583e-01 -2.032147943973541260e-01 -6.361337844282388687e-03 -5.924875289201736450e-02 -1.183992326259613037e-01 3.078826665878295898e-01 -5.047993734478950500e-02 -3.752986341714859009e-02 2.282363623380661011e-01 3.028459846973419189e-01 -9.038031846284866333e-02 -3.982374072074890137e-02 -3.676576539874076843e-02 -1.108740195631980896e-01 -2.432295233011245728e-01 5.350902080535888672e-01 -2.150408476591110229e-01
-1.836062967777252197e-01 9.361805766820907593e-02 2.176266312599182129e-01 1.888458877801895142e-01 2.446853071451187134e-01 -7.449962943792343140e-02 -7.846407592296600342e-02 1.443015784025192261e-01 1.018659472465515137e-01 -3.019128181040287018e-02 -8.051245659589767456e-02 1.681909114122390747e-01 -9.079501964151859283e-03 -2.038693428039550781e-01 -3.850389122962951660e-01 2.451824098825454712e-01 1.280629187822341919e-01 -3.611021339893341064e-01 -3.724908456206321716e-02 4.594287276268005371e-02 4.479742422699928284e-02 4.276231303811073303e-02 -1.346026808023452759e-01 2.577571272850036621e-01 -1.621855050325393677e-01 -1.221126541495323181e-01 3.051328361034393311e-01 2.156829237937927246e-01 7.766124326735734940e-03 1.031551733613014221e-01 2.319091409444808960e-01 -4.491456598043441772e-02
-4.682924598455429077e-03 -1.975703835487365723e-01 1.500279456377029419e-01 2.037106752395629883e-01 2.348829656839370728e-01 1.843483150005340576e-01 -1.308956444263458252e-01 -1.891097873449325562e-01 -1.495428681373596191e-01 1.789727509021759033e-01 -1.814793497323989868e-01 -1.187927275896072388e-01 3.202758133411407471e-01 -2.337264716625213623e-01 -1.525705009698867798e-01 -2.537605166435241699e-01 -4.182633012533187866e-03 -2.782070040702819824e-01 6.205928325653076172e-02 -5.914493650197982788e-02 -1.999725997447967529e-01 -1.225104480981826782e-01 -1.194376647472381592e-01 1.951532997190952301e-02 -7.575587183237075806e-02 -3.482926487922668457e-01 1.520149856805801392e-01 2.620131522417068481e-02 1.027532815933227539e-01 -2.184280157089233398e-01 1.580870598554611206e-01 -1.416230499744415283e-01
-3.344357758760452271e-02 -1.518526673316955566e-01 2.182913869619369507e-01 1.787584871053695679e-01 -4.383309278637170792e-03 2.299612313508987427e-01 2.815007567405700684e-01 3.205645829439163208e-02 8.430697023868560791e-03 -6.517431233078241348e-03 -1.260786950588226318e-01 7.941591739654541016e-02 1.669570505619049072e-01 1.106107607483863831e-02 7.530535012483596802e-02 -1.963283270597457886e-01 1.680495887994766235e-01 -1.526539623737335205e-01 1.102379709482192993e-01 -1.527588367462158203e-01 3.783063888549804688e-01 -4.557839334011077881e-01 4.605294391512870789e-02 9.483895450830459595e-02 -9.837378561496734619e-02 1.405393425375223160e-02 1.526084691286087036e-01 2.679846584796905518e-01 1.012823954224586487e-01 -9.085368365049362183e-02 2.790557146072387695e-01 -1.347201317548751831e-01
-1.954851448535919189e-01 2.140385657548904419e-01 -1.136481836438179016e-01 3.134585320949554443e-01 -6.309406459331512451e-02 -1.360664665699005127e-01 4.448893293738365173e-02 -2.076951414346694946e-01 -1.418738216161727905e-01 4.507641494274139404e-02 -1.367856562137603760e-01 2.780539691448211670e-01 -4.704633355140686035e-02 -2.526145875453948975e-01 2.647484838962554932e-02 8.860617876052856445e-02 5.499382317066192627e-02 -4.031389951705932617e-01 -3.601545700803399086e-03 -8.199538290500640869e-02 -4.264424741268157959e-02 5.579125508666038513e-02 4.095853865146636963e-02 -7.181944698095321655e-02 -1.663057506084442139e-02 3.199134394526481628e-02 3.687824681401252747e-02 1.038731709122657776e-01 2.318370789289474487e-01 -3.176897391676902771e-02 2.482195645570755005e-01 -4.801634252071380615e-01
-1.296415627002716064e-01 -2.228756099939346313e-01 2.807614579796791077e-02 1.682386696338653564e-01 -1.175031717866659164e-02 -2.085272669792175293e-01 -9.737357497215270996e-02 9.484288282692432404e-03 -8.448861539363861084e-02 1.456198394298553467e-01 -4.015049710869789124e-02 -3.256807848811149597e-02 2.725951671600341797e-01 5.198884010314941406e-02 -2.591926157474517822e-01 3.575420975685119629e-01 8.278473466634750366e-02 -6.560545414686203003e-02 1.735562235116958618e-01 3.486512228846549988e-02 1.144507452845573425e-01 -3.891684412956237793e-01 -2.850392162799835205e-01 -3.331641480326652527e-02 2.555814944207668304e-02 1.395713984966278076e-01 1.131138950586318970e-01 -1.111360713839530945e-01 1.030187904834747314e-01 1.826442629098892212e-01 3.642748296260833740e-01 -1.919349879026412964e-01
3.631951659917831421e-02 1.362670212984085083e-01 1.945814341306686401e-01 4.457539618015289307e-01 5.660413578152656555e-02 -2.148170396685600281e-02 2.290425747632980347e-01 -2.458305209875106812e-01 7.748638093471527100e-02 8.954831957817077637e-02 1.567723788321018219e-02 1.044256091117858887e-01 -4.805645719170570374e-02 -2.705329358577728271e-01 -1.292388439178466797e-01 1.230236142873764038e-01 -1.991185732185840607e-02 -7.271680235862731934e-02 3.678743168711662292e-02 1.472131609916687012e-01 3.233671486377716064e-01 -1.106839925050735474e-01 -2.005385309457778931e-01 1.624066233634948730e-01 2.099749445915222168e-01 1.427478194236755371e-01 8.977331221103668213e-02 -1.613213866949081421e-01 1.858354359865188599e-01 2.206394672393798828e-01 2.008183747529983521e-01 -2.455068379640579224e-01
-1.302840001881122589e-02 -9.788854420185089111e-02 1.580697000026702881e-01 -2.218877337872982025e-02 -9.856872260570526123e-02 -1.466605514287948608e-01 8.562748879194259644e-02 -3.019996583461761475e-01 -2.704918012022972107e-02 9.740374982357025146e-02 -7.421185821294784546e-02 -2.719112336635589600e-01 8.396902121603488922e-03 -1.162402406334877014e-01 -1.540317386388778687e-01 7.007334381341934204e-02 -9.695095568895339966e-02 -5.292776226997375488e-02 -1.658803373575210571e-01 -2.964148819446563721e-01 2.463026493787765503e-01 8.813913166522979736e-02 -1.429426968097686768e-01 3.785964548587799072e-01 3.052196800708770752e-01 8.128425478935241699e-02 1.344190835952758789e-01 5.788612365722656250e-02 1.077044978737831116e-01 -8.717572689056396484e-02 3.978085815906524658e-01 -2.114496231079101562e-01
-1.579510718584060669e-01 -6.105421576648950577e-03 2.561317980289459229e-01 1.206320375204086304e-01 1.951789557933807373e-01 -3.192977234721183777e-02 -3.065831661224365234e-01 8.255167305469512939e-02 -9.719477035105228424e-03 3.155975937843322754e-01 1.245184913277626038e-01 -1.310900002717971802e-01 1.487583965063095093e-01 2.551479637622833252e-02 -1.501750349998474121e-01 1.646431386470794678e-01 -8.181483298540115356e-02 -1.039182618260383606e-01 1.509657651185989380e-01 -8.056577295064926147e-02 2.626120299100875854e-02 -5.122724175453186035e-01 -1.064579486846923828e-01 2.670997520908713341e-03 5.546371266245841980e-02 -1.249783262610435486e-01 1.611107736825942993e-01 -6.905958056449890137e-02 -1.876634918153285980e-02 -2.308207191526889801e-02 1.433363109827041626e-01 -3.975314795970916748e-01
-3.285586237907409668e-01 -9.638306498527526855e-02 2.571825385093688965e-01 1.318163573741912842e-01 -1.440499424934387207e-01 -5.664962157607078552e-02 2.564761228859424591e-02 -1.400922685861587524e-01 -3.544114157557487488e-02 2.852478623390197754e-01 -1.123521849513053894e-02 -1.399150490760803223e-01 2.362884432077407837e-01 1.586054712533950806e-01 -1.225573495030403137e-01 -1.107601225376129150e-01 -2.307177037000656128e-01 1.077487766742706299e-01 -1.462204158306121826e-01 9.536046534776687622e-02 -5.423287674784660339e-02 -6.970111746340990067e-03 -2.335076481103897095e-01 -1.062778532505035400e-01 7.976116240024566650e-02 -2.685698866844177246e-01 3.603334724903106689e-01 -1.607200689613819122e-02 -7.648707926273345947e-02 1.110457032918930054e-01 2.727990150451660156e-01 -2.812139987945556641e-01
4.720607027411460876e-02 -6.410416960716247559e-02 2.129970043897628784e-01 3.094054162502288818e-01 -2.795785665512084961e-02 -7.202292233705520630e-02 1.554000675678253174e-01 2.457988709211349487e-01 1.151940319687128067e-02 9.997022151947021484e-02 -7.144090533256530762e-02 -8.038538694381713867e-02 4.930119961500167847e-02 -1.612806022167205811e-01 -1.212090626358985901e-01 -2.585013769567012787e-02 1.704620420932769775e-01 -1.984969228506088257e-01 6.747525930404663086e-02 -1.319598257541656494e-01 2.784586250782012939e-01 -2.115121297538280487e-02 -2.738433182239532471e-01 2.800152897834777832e-01 3.238959312438964844e-01 -5.050769820809364319e-02 -7.700967043638229370e-02 3.789578750729560852e-02 2.814440988004207611e-02 -1.306819468736648560e-01 -3.274848312139511108e-02 -4.908714890480041504e-01
-2.182636559009552002e-01 2.050254046916961670e-01 -7.841916382312774658e-02 -4.213027283549308777e-02 3.052961826324462891e-02 5.444551631808280945e-02 -1.452496349811553955e-01 -3.009271323680877686e-01 -8.119282126426696777e-02 3.808181583881378174e-01 -8.157975226640701294e-02 1.042922586202621460e-01 9.021255373954772949e-02 -4.628790542483329773e-02 -2.602346241474151611e-01 -3.272930532693862915e-02 7.908616960048675537e-02 -9.892052039504051208e-03 2.664605677127838135e-01 3.749382495880126953e-02 3.270091023296117783e-03 -1.431826055049896240e-01 9.896442294120788574e-02 -1.806179434061050415e-02 2.591696679592132568e-01 -1.159419119358062744e-01 3.705908954143524170e-01 1.048223078250885010e-01 2.095089405775070190e-01 2.288738191127777100e-01 2.795257866382598877e-01 -1.608997434377670288e-01
-1.392213404178619385e-01 -1.594934314489364624e-01 7.751086354255676270e-02 -4.523526877164840698e-02 -1.782134361565113068e-02 9.676977992057800293e-02 1.894184648990631104e-01 -8.403911441564559937e-02 -1.268320083618164062e-01 1.076780483126640320e-01 -3.151109814643859863e-01 -3.415167331695556641e-02 2.781015038490295410e-01 1.064094081521034241e-01 -1.956367194652557373e-01 -2.536649443209171295e-02 -2.564040124416351318e-01 -2.153220325708389282e-01 -1.651461869478225708e-01 6.738121062517166138e-02 -1.215591467916965485e-02 -2.287990748882293701e-01 -1.731710284948348999e-01 -7.490314543247222900e-02 2.862140834331512451e-01 -2.451106309890747070e-01 2.487959340214729309e-02 1.226395294070243835e-01 1.993346661329269409e-01 -1.972277164459228516e-01 4.007947742938995361e-01 -9.917785972356796265e-02
1.288818269968032837e-01 -1.182471737265586853e-01 2.507148087024688721e-01 2.037741094827651978e-01 9.490607678890228271e-02 -2.959602512419223785e-02 -1.031703054904937744e-01 1.829522401094436646e-01 -5.056262761354446411e-02 7.331143319606781006e-02 -1.075582355260848999e-01 -8.577026426792144775e-03 2.725180983543395996e-01 -1.835467666387557983e-01 -3.906003385782241821e-02 -3.181566298007965088e-02 1.662026345729827881e-01 -1.217922121286392212e-01 2.441853284835815430e-01 -6.471368018537759781e-03 3.026668131351470947e-01 -1.293148547410964966e-01 -9.941595047712326050e-02 6.611586362123489380e-02 2.097879201173782349e-01 -8.490316569805145264e-02 -1.623792946338653564e-01 7.416889816522598267e-02 -4.619947820901870728e-02 -6.396035104990005493e-02 8.005698025226593018e-02 -6.004399061203002930e-01
1.082788556814193726e-01 -1.695562899112701416e-01 3.481908142566680908e-01 3.161100149154663086e-01 7.973343133926391602e-02 -1.012380644679069519e-01 2.326471358537673950e-02 8.668032288551330566e-02 1.253530830144882202e-01 2.464454919099807739e-01 -1.684225052595138550e-01 -6.293184310197830200e-02 1.708405166864395142e-01 1.619976609945297241e-01 -4.011927843093872070e-01 -1.792995929718017578e-01 -2.639998495578765869e-01 1.535758562386035919e-02 2.654716139659285545e-03 -2.508848607540130615e-01 3.642640262842178345e-02 1.727571934461593628e-01 -1.176944524049758911e-01 6.318504363298416138e-02 -1.256008893251419067e-01 2.938092686235904694e-02 -1.034528762102127075e-02 2.622272968292236328e-01 1.249173581600189209e-01 1.704619526863098145e-01 1.771780550479888916e-01 -1.137214228510856628e-01
1.081411764025688171e-01 -2.977147996425628662e-01 6.566323339939117432e-02 -3.688876330852508545e-02 1.042432561516761780e-01 1.116817146539688110e-01 2.158963233232498169e-01 -2.184618264436721802e-02 -3.909374028444290161e-02 3.328414261341094971e-01 -1.024559363722801208e-01 1.160046607255935669e-01 -4.168252646923065186e-02 3.744456544518470764e-02 -3.087257742881774902e-01 1.151059791445732117e-01 1.436905935406684875e-02 8.454494923353195190e-02 -2.829082906246185303e-01 2.389575354754924774e-02 1.264291852712631226e-01 5.794634670019149780e-02 -1.647243946790695190e-01 7.482250034809112549e-02 -2.947899401187896729e-01 -2.926432490348815918e-01 8.230599761009216309e-02 9.588436037302017212e-02 -5.870324000716209412e-02 4.684029519557952881e-02 3.805645406246185303e-01 -3.107871115207672119e-01
-1.544212251901626587e-01 -9.940711408853530884e-02 1.933499574661254883e-01 4.050277173519134521e-01 -1.796934008598327637e-01 -2.885586917400360107e-01 -3.013724461197853088e-02 8.053573966026306152e-02 -3.703650087118148804e-02 1.179173365235328674e-01 -3.288161009550094604e-02 -1.788668334484100342e-02 1.559377312660217285e-01 5.447203665971755981e-02 -1.437877863645553589e-01 2.233822792768478394e-01 9.433331340551376343e-02 -1.430965214967727661e-01 3.074740767478942871e-01 7.282719016075134277e-02 1.689524799585342407e-01 -1.843912601470947266e-01 -4.586318135261535645e-01 7.179345004260540009e-03 1.466111838817596436e-01 1.254646331071853638e-01 7.208080589771270752e-02 5.718325823545455933e-02 7.225368171930313110e-02 5.344776436686515808e-03 2.567955553531646729e-01 -9.110853075981140137e-02
-2.594602704048156738e-01 -2.762905657291412354e-01 1.145640313625335693e-01 -5.696955323219299316e-02 4.404386505484580994e-02 -1.366708986461162567e-02 2.674111723899841309e-01 -2.564575523138046265e-02 -7.116372138261795044e-02 2.993869781494140625e-01 -1.392327547073364258e-01 1.656192690134048462e-01 1.098784282803535461e-01 -7.452258467674255371e-02 -8.529144525527954102e-02 1.002083648927509785e-03 1.027360558509826660e-02 -2.655109763145446777e-01 -4.321723431348800659e-02 2.708668075501918793e-02 5.537167564034461975e-02 -2.734210491180419922e-01 -2.461788654327392578e-01 1.575136929750442505e-01 1.053230017423629761e-01 -4.350690841674804688e-01 4.490717500448226929e-02 2.764378190040588379e-01 1.617197543382644653e-01 1.847473531961441040e-02 2.377998232841491699e-01 -3.109485469758510590e-02
1.869892142713069916e-02 -9.933747351169586182e-02 1.436331421136856079e-01 2.090677767992019653e-01 1.497460901737213135e-01 -2.257549464702606201e-01 4.374552369117736816e-01 1.992716044187545776e-01 1.511218547821044922e-01 1.362248808145523071e-01 -1.133117601275444031e-01 5.140000209212303162e-02 1.381200551986694336e-01 2.774026244878768921e-03 -3.136639595031738281e-01 -3.047274425625801086e-03 -1.292240619659423828e-01 9.883831441402435303e-02 1.902333647012710571e-01 -9.169195592403411865e-02 2.138156145811080933e-01 -3.346518054604530334e-02 -4.454443231225013733e-02 -2.015157975256443024e-02 1.538479030132293701e-01 9.654517471790313721e-02 3.942362368106842041e-01 -1.207020878791809082e-01 -1.081003025174140930e-01 -4.296888597309589386e-03 1.772406697273254395e-01 -2.832498252391815186e-01
1.298907399177551270e-01 -2.547557651996612549e-02 -6.021288409829139709e-02 1.166363954544067383e-01 6.901018321514129639e-02 -2.045947611331939697e-01 2.662889361381530762e-01 -9.215871989727020264e-02 1.856811344623565674e-01 9.343869984149932861e-02 -1.900570094585418701e-01 3.355555236339569092e-02 -6.089938059449195862e-02 -1.364146322011947632e-01 -2.238522768020629883e-01 9.825356304645538330e-02 -1.015885770320892334e-01 -1.478676497936248779e-01 1.843731999397277832e-01 1.205703839659690857e-01 9.241549670696258545e-02 2.124568969011306763e-01 -6.127915531396865845e-02 -3.826683387160301208e-02 9.349626302719116211e-02 -4.787883162498474121e-01 1.759644784033298492e-02 3.518792986869812012e-01 -1.324904263019561768e-01 -3.437336999922990799e-03 2.950742244720458984e-01 -2.652010917663574219e-01
-1.569798588752746582e-01 -4.457938298583030701e-02 1.066026687622070312e-01 7.791332900524139404e-02 -2.055406197905540466e-02 -1.112710908055305481e-01 1.533762663602828979e-01 -6.364730745553970337e-02 1.357949376106262207e-01 3.061710000038146973e-01 -2.245622426271438599e-01 -5.406609922647476196e-02 1.338167488574981689e-01 3.279192149639129639e-01 2.905513904988765717e-02 1.184999197721481323e-01 -5.820256844162940979e-02 -2.057313323020935059e-01 1.168358884751796722e-02 -2.096158117055892944e-01 -9.197629988193511963e-02 -1.543881297111511230e-01 3.725547716021537781e-02 -6.666491180658340454e-02 7.897697389125823975e-02 -1.241716369986534119e-01 3.371323347091674805e-01 -1.648235470056533813e-01 1.404833048582077026e-01 2.082735598087310791e-01 3.047514557838439941e-01 -4.041240215301513672e-01
-2.258775979280471802e-01 1.881722509860992432e-01 2.795341908931732178e-01 3.996855914592742920e-01 2.834566831588745117e-01 -1.149347983300685883e-02 6.309364736080169678e-02 -1.910750418901443481e-01 3.753476962447166443e-02 -1.553243398666381836e-01 -1.149573400616645813e-01 1.753880456089973450e-02 2.757155895233154297e-01 4.368145018815994263e-02 -1.141802296042442322e-01 1.878666430711746216e-01 8.376690000295639038e-02 -2.558364272117614746e-01 -2.193563152104616165e-03 5.860631540417671204e-02 2.357013523578643799e-01 -6.238531321287155151e-02 -2.497255951166152954e-01 1.072314083576202393e-01 2.267142385244369507e-01 -2.399495802819728851e-02 7.302821427583694458e-02 1.948743127286434174e-02 1.467717140913009644e-01 -1.711871325969696045e-01 2.164373844861984253e-01 -1.574791818857192993e-01
-1.336625069379806519e-01 2.719678282737731934e-01 -3.115558438003063202e-02 -3.726751543581485748e-03 -3.956652805209159851e-02 1.325920969247817993e-01 -2.211740007624030113e-03 -4.440535232424736023e-02 -1.196265444159507751e-01 3.529731035232543945e-01 -2.597075104713439941e-01 1.457996368408203125e-01 -1.042402833700180054e-01 -2.472603321075439453e-02 -9.501242637634277344e-02 -5.956885218620300293e-02 6.610886007547378540e-02 -1.064050793647766113e-01 2.506657242774963379e-01 -1.253150105476379395e-01 1.405907124280929565e-01 -4.490098729729652405e-02 7.872933149337768555e-02 2.126125693321228027e-01 2.545413970947265625e-01 -3.013197332620620728e-02 3.909189105033874512e-01 -1.358839720487594604e-01 2.164747118949890137e-01 8.549188822507858276e-02 3.909963071346282959e-01 -1.515177935361862183e-01
5.491288006305694580e-02 -7.176794856786727905e-02 3.336548507213592529e-01 1.080396920442581177e-01 -1.200970914214849472e-02 -2.305929660797119141e-01 2.795113325119018555e-01 -2.181888520717620850e-01 9.199856221675872803e-02 3.058362305164337158e-01 -1.672721356153488159e-01 -1.887306421995162964e-01 1.287836432456970215e-01 -2.861935645341873169e-02 -2.213812768459320068e-01 -1.694461256265640259e-01 -3.216677010059356689e-01 -1.239155139774084091e-02 7.531562447547912598e-02 -1.009344384074211121e-01 1.648539155721664429e-01 -1.726026982069015503e-01 -2.594798505306243896e-01 1.854511052370071411e-01 2.032792270183563232e-01 5.909808352589607239e-02 1.675983965396881104e-01 -1.201042607426643372e-01 1.566573530435562134e-01 -2.349690534174442291e-02 1.958124786615371704e-01 -1.100445725023746490e-02
3.255295753479003906e-02 8.636617101728916168e-03 2.395780980587005615e-01 7.401373982429504395e-02 -3.522552549839019775e-02 -2.014902830123901367e-01 -1.625201404094696045e-01 -2.986431419849395752e-01 1.009305417537689209e-01 2.916308045387268066e-01 -3.631667494773864746e-01 -2.177512645721435547e-02 -3.708183765411376953e-02 -1.566903889179229736e-01 -8.321709185838699341e-02 2.806000038981437683e-02 -3.688014447689056396e-01 -3.071716614067554474e-02 6.058946996927261353e-02 -7.161673158407211304e-02 9.741092473268508911e-02 -1.383302062749862671e-01 2.731174826622009277e-01 1.016506850719451904e-01 -1.373145282268524170e-01 -1.011672690510749817e-01 1.086325496435165405e-01 1.462883949279785156e-01 1.801788806915283203e-01 1.082924380898475647e-01 2.338620424270629883e-01 -3.111726343631744385e-01
5.528261512517929077e-02 1.685317903757095337e-01 1.164462938904762268e-01 -2.166902869939804077e-01 -1.182883679866790771e-01 1.378391981124877930e-01 4.163678735494613647e-02 -2.445591986179351807e-02 1.760675013065338135e-02 -5.786041729152202606e-03 -1.503999531269073486e-01 1.609523035585880280e-02 -1.557663977146148682e-01 -2.474791109561920166e-01 -1.555660814046859741e-01 4.543837532401084900e-02 -2.532430887222290039e-01 -2.438926398754119873e-01 1.217375695705413818e-01 -8.011945337057113647e-02 2.524705529212951660e-01 -2.029487937688827515e-01 -4.038022086024284363e-02 -4.079972952604293823e-02 -4.613579809665679932e-02 -1.062869280576705933e-01 3.433159887790679932e-01 3.562920987606048584e-01 5.542884394526481628e-02 -2.214457094669342041e-01 3.391912579536437988e-01 -2.433709502220153809e-01
-5.462463200092315674e-02 1.125900894403457642e-01 3.049531020224094391e-02 1.833734661340713501e-01 -9.898667782545089722e-02 -1.975409090518951416e-01 -1.447827666997909546e-01 -1.494910717010498047e-01 -2.876013331115245819e-02 1.795452982187271118e-01 -7.082406431436538696e-02 1.685662120580673218e-01 2.357269525527954102e-01 -2.222605049610137939e-01 1.633901707828044891e-02 1.133652999997138977e-01 2.370562590658664703e-02 -3.233301639556884766e-01 2.485236525535583496e-01 1.452141106128692627e-01 -7.221238221973180771e-03 1.132425144314765930e-01 -1.068501099944114685e-01 1.336135268211364746e-01 8.662892132997512817e-02 2.504119575023651123e-01 1.614753901958465576e-02 1.342802196741104126e-01 1.682517975568771362e-01 -7.777652144432067871e-02 5.514345169067382812e-01 -1.266178339719772339e-01
-3.167657256126403809e-01 -1.860556900501251221e-01 2.112419158220291138e-01 4.904476106166839600e-01 1.014946997165679932e-01 -8.411643654108047485e-02 1.645063310861587524e-01 -7.109257578849792480e-02 9.272003918886184692e-02 -1.062840968370437622e-01 -4.785874858498573303e-02 2.112011611461639404e-01 1.531930118799209595e-01 -5.498880892992019653e-02 -1.653498411178588867e-01 -4.607800394296646118e-02 -4.545944929122924805e-02 -5.386964231729507446e-02 -6.829285621643066406e-02 4.786287620663642883e-02 4.517126455903053284e-02 8.207614719867706299e-02 -1.687553822994232178e-01 -1.025594472885131836e-01 -1.197301968932151794e-01 4.834666382521390915e-03 -3.887796029448509216e-02 2.282145619392395020e-01 3.038871474564075470e-02 -2.735992074012756348e-01 3.991875350475311279e-01 -2.118076831102371216e-01
6.017100065946578979e-02 -1.268199384212493896e-01 1.331190466880798340e-01 2.787546217441558838e-01 -7.590338587760925293e-02 7.199987769126892090e-02 -1.493449360132217407e-01 -1.917943954467773438e-01 -7.449719309806823730e-02 9.637671709060668945e-02 6.509985774755477905e-02 7.090749591588973999e-02 2.634900212287902832e-01 2.265694290399551392e-01 1.027212571352720261e-02 3.451774641871452332e-02 -1.119516119360923767e-01 -1.417253315448760986e-01 -2.045419216156005859e-01 -9.152366966009140015e-02 2.197194099426269531e-01 -3.476806879043579102e-01 -5.324697867035865784e-02 9.355137497186660767e-02 2.599275410175323486e-01 -1.447304040193557739e-01 3.288557231426239014e-01 1.803153380751609802e-02 9.474220871925354004e-02 2.599397897720336914e-01 2.841736376285552979e-01 -2.254251986742019653e-01
1.546154320240020752e-01 -6.975074857473373413e-02 5.290671810507774353e-02 2.497353851795196533e-01 1.684874445199966431e-01 -2.154469043016433716e-01 -6.593932211399078369e-02 6.050603464245796204e-02 1.825234144926071167e-01 8.090550452470779419e-02 -6.024997215718030930e-03 2.878634631633758545e-01 1.300626993179321289e-02 -1.532662212848663330e-01 -1.183820664882659912e-01 1.209922134876251221e-01 -2.911016345024108887e-01 -1.222809851169586182e-01 1.554362475872039795e-01 -2.319283038377761841e-01 3.257229030132293701e-01 -9.042431414127349854e-02 -3.200681507587432861e-01 9.234888479113578796e-03 1.657565087080001831e-01 8.871430903673171997e-02 2.287609279155731201e-01 2.561111450195312500e-01 3.072004020214080811e-02 1.435990035533905029e-01 2.656658887863159180e-01 -9.118642657995223999e-02
7.230981439352035522e-02 -2.797785401344299316e-02 8.812393248081207275e-02 2.611221969127655029e-01 -3.323220834136009216e-02 -2.752214968204498291e-01 6.096371915191411972e-03 -3.389963181689381599e-03 1.213846579194068909e-01 3.775901198387145996e-01 6.706651300191879272e-02 3.576465696096420288e-02 4.410603046417236328e-01 -9.514160454273223877e-02 -1.272454112768173218e-01 1.595723778009414673e-01 -8.062905818223953247e-02 -5.071981251239776611e-02 2.525770366191864014e-01 1.370270997285842896e-01 2.368308752775192261e-01 -7.392023503780364990e-02 -2.093460112810134888e-01 5.487580597400665283e-02 1.016045510768890381e-01 -9.684170363470911980e-04 -1.063257083296775818e-01 -3.184182196855545044e-02 3.362944349646568298e-02 6.624381523579359055e-03 3.926518857479095459e-01 -2.340566813945770264e-01
-1.884251087903976440e-01 2.140707820653915405e-01 1.513062268495559692e-01 3.941549062728881836e-01 5.475356057286262512e-02 -1.815266758203506470e-01 3.142478317022323608e-02 4.321139305830001831e-02 7.715763896703720093e-02 -3.726770356297492981e-02 -7.047162204980850220e-02 9.867324680089950562e-02 -1.970520317554473877e-01 4.860501363873481750e-02 -2.576040029525756836e-01 1.989724487066268921e-01 5.314042791724205017e-02 -2.852304875850677490e-01 -9.816008806228637695e-02 1.205815300345420837e-01 1.523012518882751465e-01 -1.513137668371200562e-01 -3.550257682800292969e-01 -1.557468622922897339e-02 -6.847599893808364868e-02 -1.394246965646743774e-01 2.460409849882125854e-01 1.416345834732055664e-01 -9.776154905557632446e-02 1.091158203780651093e-02 2.131662815809249878e-01 -3.030722439289093018e-01
1.897033676505088806e-02 -3.798516094684600830e-01 3.826848417520523071e-02 1.161355152726173401e-01 3.763685375452041626e-02 1.369362324476242065e-01 1.576449126005172729e-01 -1.132351234555244446e-01 -1.285546869039535522e-01 4.478674381971359253e-02 1.405954658985137939e-01 -1.373788714408874512e-01 1.488551646471023560e-01 -2.651109993457794189e-01 -1.553675234317779541e-01 4.121033847332000732e-02 -9.578178077936172485e-02 -3.587391600012779236e-02 1.864182949066162109e-01 -1.956388503313064575e-01 -3.205879032611846924e-02 -2.012374252080917358e-01 -2.039837688207626343e-01 -1.472956091165542603e-01 1.590555906295776367e-01 -1.221577599644660950e-01 -1.572419404983520508e-01 -7.074821740388870239e-02 1.431346535682678223e-01 2.848612368106842041e-01 4.212387800216674805e-01 -2.641274333000183105e-01
-1.848287284374237061e-01 1.210178658366203308e-01 3.065556883811950684e-01 9.147919714450836182e-02 1.913837492465972900e-01 -7.851825654506683350e-02 5.558427423238754272e-02 -4.628676921129226685e-03 1.505195200443267822e-01 -1.562677025794982910e-01 7.857518270611763000e-03 2.586049139499664307e-01 2.302832528948783875e-02 -5.814263969659805298e-02 -3.507786393165588379e-01 2.690153121948242188e-01 2.050912380218505859e-01 -3.926643729209899902e-01 -1.394292921759188175e-04 3.615076467394828796e-02 1.314042359590530396e-01 7.365737855434417725e-02 -1.776108443737030029e-01 -5.850994214415550232e-02 1.336873620748519897e-01 -6.462686508893966675e-02 3.490974009037017822e-01 8.056368678808212280e-03 2.855546772480010986e-02 1.316915918141603470e-02 1.315789371728897095e-01 -2.685213088989257812e-01
-2.875330150127410889e-01 -1.276943087577819824e-01 4.786780476570129395e-02 6.235448643565177917e-02 1.398094594478607178e-01 -1.147501543164253235e-01 -1.246743053197860718e-01 -1.250942200422286987e-01 -1.826734989881515503e-01 2.420250475406646729e-01 -3.522561788558959961e-01 1.052945032715797424e-01 1.534240785986185074e-02 9.428870677947998047e-02 2.333950949832797050e-03 2.539598941802978516e-01 -1.667981296777725220e-01 -1.369370669126510620e-01 -2.873818576335906982e-01 1.116313189268112183e-01 8.134072273969650269e-02 -2.623985409736633301e-01 -5.949390679597854614e-02 8.509622514247894287e-02 3.500854969024658203e-02 -1.299590170383453369e-01 4.418747127056121826e-01 1.483045071363449097e-01 -1.471366733312606812e-02 4.416395351290702820e-02 1.906099170446395874e-01 -1.686836332082748413e-01
-2.354661934077739716e-02 -7.068102806806564331e-02 3.562350869178771973e-01 2.574262022972106934e-01 4.153183847665786743e-02 1.309579121880233288e-03 1.343134641647338867e-01 1.275844126939773560e-01 1.322295982390642166e-03 -6.897912174463272095e-02 -2.206003814935684204e-01 7.165022939443588257e-02 -9.652522951364517212e-02 -5.858666822314262390e-02 1.793465390801429749e-02 9.554712474346160889e-02 1.009171530604362488e-01 -1.614955998957157135e-02 9.300325065851211548e-02 1.936727762222290039e-01 4.334709793329238892e-02 -1.540264785289764404e-01 -2.387231439352035522e-01 3.576687574386596680e-01 1.466920375823974609e-01 -1.161788478493690491e-01 2.787711098790168762e-03 2.560428678989410400e-01 2.635930776596069336e-01 -1.133635919541120529e-02 3.904397785663604736e-02 -4.956170618534088135e-01
1.571352779865264893e-02 -1.417473703622817993e-01 3.033172786235809326e-01 1.793726235628128052e-01 -1.322678476572036743e-01 -2.105369567871093750e-01 3.462133184075355530e-02 -2.826433479785919189e-01 3.728958219289779663e-02 4.188300967216491699e-01 -3.618250414729118347e-02 -1.182034611701965332e-01 -6.247441750019788742e-03 -1.983449459075927734e-01 -2.227980196475982666e-01 -1.527881324291229248e-01 -2.032274156808853149e-01 4.001688957214355469e-02 6.538631021976470947e-02 2.117792218923568726e-01 3.470267355442047119e-01 -1.099784001708030701e-01 -7.726122438907623291e-02 1.085701584815979004e-01 2.555290162563323975e-01 7.572963833808898926e-02 1.542325466871261597e-01 1.729531027376651764e-02 -1.208062022924423218e-01 9.445194154977798462e-02 2.169998437166213989e-01 -9.779362939298152924e-03
6.093521416187286377e-02 1.516835242509841919e-01 1.125248074531555176e-01 8.429240435361862183e-02 2.370545119047164917e-01 -2.140899300575256348e-01 2.556434646248817444e-02 1.005459204316139221e-01 6.584762781858444214e-02 2.148367650806903839e-02 -2.085232883691787720e-01 -1.682702302932739258e-01 2.065476030111312866e-01 1.463840343058109283e-02 -1.299313902854919434e-01 1.339993029832839966e-01 -1.886200755834579468e-01 -2.941573262214660645e-01 1.042919307947158813e-01 -4.040307551622390747e-02 2.780461013317108154e-01 1.239155679941177368e-01 1.538507938385009766e-01 1.371165364980697632e-01 -3.371385158970952034e-03 7.368069142103195190e-03 3.474812209606170654e-01 9.214372932910919189e-02 1.242080330848693848e-01 -8.339536935091018677e-02 5.144371390342712402e-01 1.824716292321681976e-02
-1.582500524818897247e-03 -8.100260049104690552e-02 1.633331626653671265e-01 1.285099983215332031e-01 -1.050000339746475220e-01 -5.960028767585754395e-01 7.140229642391204834e-02 9.676144272089004517e-02 7.944078184664249420e-03 1.581824272871017456e-01 1.770838536322116852e-02 3.653595224022865295e-02 1.656181514263153076e-01 -8.416411280632019043e-02 -1.670688539743423462e-01 2.081354111433029175e-01 1.332636084407567978e-02 -3.048169910907745361e-01 3.170759379863739014e-01 3.234340995550155640e-02 9.437298029661178589e-02 -8.486670255661010742e-02 -2.579754889011383057e-01 -1.075218617916107178e-01 1.430694609880447388e-01 -1.320888698101043701e-01 -1.855644513852894306e-03 1.238636747002601624e-01 5.107553675770759583e-02 2.426997292786836624e-03 1.837218850851058960e-01 -2.419382333755493164e-01
-1.352958977222442627e-01 -1.761628985404968262e-01 3.171279728412628174e-01 8.210287988185882568e-02 8.568096905946731567e-02 -4.036835208535194397e-02 1.768781989812850952e-01 -1.707683205604553223e-01 -2.870915532112121582e-01 1.308206915855407715e-01 -1.044248566031455994e-01 -3.620034754276275635e-01 3.044560253620147705e-01 -2.553101815283298492e-02 -2.577263414859771729e-01 -8.108799904584884644e-02 -5.853018537163734436e-02 2.714070491492748260e-02 -1.279127448797225952e-01 4.845189861953258514e-03 2.965597212314605713e-01 -3.302299231290817261e-02 -1.168064922094345093e-01 1.312486529350280762e-01 1.907003074884414673e-01 -5.682402849197387695e-02 1.142203360795974731e-01 -1.125142797827720642e-01 3.384420648217201233e-02 1.035692542791366577e-01 3.695571124553680420e-01 -1.090892851352691650e-01
-4.029867053031921387e-02 -1.878717094659805298e-01 4.770259838551282883e-03 4.508962482213973999e-02 -2.957761473953723907e-02 3.512541949748992920e-02 2.775070369243621826e-01 -6.124761328101158142e-02 3.000138401985168457e-01 -2.378906495869159698e-02 -1.503888890147209167e-02 1.242047548294067383e-01 -4.602790623903274536e-02 -2.951452136039733887e-01 -2.020186334848403931e-01 8.677401393651962280e-02 -1.892157047986984253e-01 -3.467508256435394287e-01 5.960505083203315735e-02 -5.156815424561500549e-02 1.051829978823661804e-01 -1.375948311761021614e-03 7.347792387008666992e-02 2.773469090461730957e-01 5.528806149959564209e-02 3.866742178797721863e-02 1.930769681930541992e-01 -1.309552639722824097e-01 2.716111540794372559e-01 8.478550612926483154e-02 3.748924136161804199e-01 -3.134245276451110840e-01
-1.248453371226787567e-02 1.368426978588104248e-01 8.618239313364028931e-02 1.578826159238815308e-01 -3.767715394496917725e-02 4.956070799380540848e-03 2.094426900148391724e-01 -3.043363392353057861e-01 2.171940505504608154e-01 1.904242485761642456e-01 -4.270362108945846558e-02 2.729585468769073486e-01 -1.921004988253116608e-02 -2.457814365625381470e-01 6.394570320844650269e-02 -3.663341328501701355e-02 -5.207304283976554871e-02 -1.877687722444534302e-01 -3.551132604479789734e-02 1.465877741575241089e-01 3.258302807807922363e-01 -1.663500815629959106e-01 -5.864761024713516235e-02 -3.856797143816947937e-02 1.836432516574859619e-01 1.515090912580490112e-01 2.177900075912475586e-02 -1.680451445281505585e-02 1.106772869825363159e-01 2.054212242364883423e-01 4.135255813598632812e-01 -3.201402425765991211e-01
4.228308051824569702e-02 -2.132991254329681396e-01 1.716585010290145874e-01 2.516569197177886963e-01 -5.326298065483570099e-03 4.753564670681953430e-02 1.059087887406349182e-01 1.756006926298141479e-01 -3.611730933189392090e-01 1.708738952875137329e-01 -2.333395630121231079e-01 7.428871095180511475e-02 -2.482423372566699982e-02 -6.971584260463714600e-02 -1.844956167042255402e-02 2.683583498001098633e-01 1.383365839719772339e-01 -1.318421959877014160e-01 3.946088626980781555e-02 1.706780791282653809e-01 2.476524263620376587e-01 5.848294496536254883e-02 1.971901804208755493e-01 -1.950205713510513306e-01 1.008414924144744873e-01 -1.068291291594505310e-01 3.106203377246856689e-01 1.029391512274742126e-01 2.726435661315917969e-01 2.624013088643550873e-02 3.168872296810150146e-01 7.179475575685501099e-02
4.807091131806373596e-02 -1.040390953421592712e-01 2.715824246406555176e-01 1.347544696182012558e-02 1.307877004146575928e-01 -7.932942360639572144e-02 -1.863630674779415131e-02 -1.038598790764808655e-01 -7.444182783365249634e-02 1.905304491519927979e-01 -1.617583930492401123e-01 -2.926745712757110596e-01 3.583539044484496117e-03 -1.862217634916305542e-01 -1.386838108301162720e-01 -8.396052569150924683e-02 -2.081760317087173462e-01 -1.169993653893470764e-01 -1.478356271982192993e-01 -4.206429421901702881e-02 2.191317826509475708e-01 1.638370938599109650e-02 8.061400800943374634e-02 4.326604008674621582e-01 2.655502855777740479e-01 2.708157710731029510e-02 9.136497229337692261e-02 6.870007514953613281e-02 8.800578303635120392e-03 -1.258659511804580688e-01 4.277600049972534180e-01 -2.406328469514846802e-01
4.479448311030864716e-03 -2.337056845426559448e-01 6.982439011335372925e-02 3.153484314680099487e-02 -1.136675104498863220e-01 6.427775323390960693e-02 -2.008334845304489136e-01 2.009263485670089722e-01 -2.627516388893127441e-01 3.038375824689865112e-02 -9.632079303264617920e-02 1.968308985233306885e-01 -9.830641001462936401e-02 2.831837860867381096e-03 -2.105229943990707397e-01 -1.520759910345077515e-01 -2.661726772785186768e-01 -1.385810133069753647e-02 -5.362786352634429932e-02 -3.052569925785064697e-02 1.002948135137557983e-01 -2.768289446830749512e-01 -3.177947998046875000e-01 2.583208121359348297e-02 -1.191364303231239319e-01 -1.438381820917129517e-01 -8.290020376443862915e-02 3.168518543243408203e-01 1.286564953625202179e-02 -1.662788540124893188e-01 3.891336619853973389e-01 -2.490820437669754028e-01
-1.067834254354238510e-02 2.536793649196624756e-01 2.153968960046768188e-01 1.381108420901000500e-03 -1.347228735685348511e-01 5.806856974959373474e-02 -1.359688639640808105e-01 -1.466127187013626099e-01 -3.720390796661376953e-02 4.098615646362304688e-01 -1.386459469795227051e-01 8.751800656318664551e-02 -5.323675274848937988e-02 -5.486645922064781189e-02 -5.645741522312164307e-02 -1.254280209541320801e-01 4.013728722929954529e-02 -1.438293159008026123e-01 1.169550642371177673e-01 -6.272432208061218262e-02 5.967713426798582077e-03 2.278546616435050964e-02 -1.057795286178588867e-01 2.738816104829311371e-02 3.503768742084503174e-01 -8.675874024629592896e-02 5.656134486198425293e-01 7.497698813676834106e-02 9.424542635679244995e-02 1.120716854929924011e-01 1.876130998134613037e-01 -2.042943239212036133e-01
-9.090874344110488892e-02 -3.162012696266174316e-01 -1.087659373879432678e-01 1.759343594312667847e-01 1.845953054726123810e-02 2.638926208019256592e-01 1.804214715957641602e-01 1.400578618049621582e-01 -2.079587727785110474e-01 -1.468539834022521973e-01 -1.613277047872543335e-01 -1.070133317261934280e-02 1.377246715128421783e-02 1.570399403572082520e-01 -3.618432283401489258e-01 -5.563056468963623047e-02 -1.570933312177658081e-01 -2.129203677177429199e-01 -1.087392028421163559e-02 -4.456162452697753906e-02 -6.491146050393581390e-03 -2.079821377992630005e-01 -2.761574089527130127e-01 -1.364318281412124634e-01 -2.255599945783615112e-02 -1.291257739067077637e-01 1.840364634990692139e-01 3.083301782608032227e-01 2.437018156051635742e-01 9.452525526285171509e-02 1.909123659133911133e-01 -1.257208585739135742e-01
-1.726063489913940430e-01 2.208262383937835693e-01 1.527405381202697754e-01 2.277404963970184326e-01 -1.057357341051101685e-02 -1.907873898744583130e-01 6.421317160129547119e-02 -1.806374788284301758e-01 -3.093753755092620850e-02 2.061580717563629150e-01 -1.021440550684928894e-01 2.185212522745132446e-01 2.567636668682098389e-01 -1.806786209344863892e-01 1.165299396961927414e-02 3.749203383922576904e-01 -3.071707114577293396e-02 -2.455580830574035645e-01 6.548868864774703979e-02 -1.280855834484100342e-01 -2.012292668223381042e-02 1.557593196630477905e-01 -1.533188968896865845e-01 -1.071913540363311768e-02 -1.270795911550521851e-01 3.708709403872489929e-02 1.337348073720932007e-01 1.425735950469970703e-01 1.583334207534790039e-01 -3.029018342494964600e-01 2.426914423704147339e-01 -2.653044164180755615e-01
-3.408907353878021240e-02 1.261912733316421509e-01 1.588240861892700195e-01 2.396178245544433594e-01 1.989218592643737793e-01 -1.323337405920028687e-01 1.989473551511764526e-01 4.055295139551162720e-03 -1.613250747323036194e-02 2.167992889881134033e-01 -2.955737411975860596e-01 -2.561137080192565918e-01 -1.784946769475936890e-02 -1.812516711652278900e-02 1.632305420935153961e-02 -1.268164515495300293e-01 1.896652951836585999e-02 5.246453732252120972e-02 3.270852267742156982e-01 -1.960050761699676514e-01 9.247315675020217896e-02 -2.058553323149681091e-02 -3.602928295731544495e-02 3.040838800370693207e-02 5.411015078425407410e-02 -7.255639135837554932e-02 5.108982920646667480e-01 2.204052358865737915e-01 -1.909361779689788818e-02 8.076280355453491211e-03 3.271740674972534180e-01 3.746512532234191895e-02
4.822696745395660400e-02 1.281105428934097290e-01 2.008444219827651978e-01 6.047370284795761108e-02 2.439308464527130127e-01 -1.280882358551025391e-01 -1.599509716033935547e-01 -3.293324261903762817e-02 2.112450748682022095e-01 2.076584100723266602e-02 -1.299045532941818237e-01 2.159690409898757935e-01 1.752989590167999268e-01 -1.152775436639785767e-01 -3.846685290336608887e-01 3.313676118850708008e-01 1.163965240120887756e-01 -2.476517707109451294e-01 -6.522508710622787476e-02 4.660291969776153564e-02 2.643176019191741943e-01 -4.898802936077117920e-02 -3.025401830673217773e-01 8.625841885805130005e-02 -7.752228528261184692e-02 4.281941428780555725e-02 3.030237853527069092e-01 1.096682772040367126e-01 1.212660744786262512e-01 -5.757042765617370605e-02 1.271179914474487305e-01 -1.609627455472946167e-01
-2.845118343830108643e-01 -1.981975585222244263e-01 1.654826849699020386e-01 -5.023841559886932373e-02 -6.850434839725494385e-02 -4.160805046558380127e-02 3.392924368381500244e-02 -7.667903602123260498e-02 -4.616123810410499573e-02 3.019572198390960693e-01 -9.343406558036804199e-02 -2.916795313358306885e-01 2.941207261756062508e-03 -1.468598470091819763e-02 -8.911763876676559448e-02 4.416085407137870789e-02 -1.074786670506000519e-02 -3.118811845779418945e-01 -1.410359591245651245e-01 -1.430895775556564331e-01 2.820412442088127136e-02 -1.980641484260559082e-01 -3.865866959095001221e-01 1.029937341809272766e-01 1.622375249862670898e-01 -3.028017282485961914e-01 1.084480062127113342e-01 2.781267166137695312e-01 4.608617350459098816e-02 -8.226329833269119263e-02 2.879704236984252930e-01 -4.897720366716384888e-02
1.964038461446762085e-01 1.526599470525979996e-02 2.338944673538208008e-01 6.227436661720275879e-02 3.898638784885406494e-01 1.002799868583679199e-01 1.644001603126525879e-01 1.838738769292831421e-01 1.091824769973754883e-01 1.383367031812667847e-01 -4.926499724388122559e-02 1.356446593999862671e-01 -1.865262724459171295e-02 -3.471053764224052429e-02 -5.015667900443077087e-02 -2.131922729313373566e-02 -5.038212239742279053e-02 -1.577476710081100464e-01 1.070613786578178406e-01 2.128373831510543823e-02 3.238500356674194336e-01 1.546791847795248032e-02 -3.101898729801177979e-01 -1.157335266470909119e-01 1.222724393010139465e-01 2.271078228950500488e-01 2.867085337638854980e-01 2.052505314350128174e-01 9.077758342027664185e-02 1.389014124870300293e-01 3.175750672817230225e-01 -2.236057668924331665e-01
-2.141952514648437500e-01 8.415437489748001099e-02 3.011111021041870117e-01 2.220082469284534454e-02 -1.247921288013458252e-01 -1.222945973277091980e-01 -3.684863150119781494e-01 -1.141846999526023865e-01 -3.210467696189880371e-01 2.654359936714172363e-01 -4.208115860819816589e-02 -1.541786193847656250e-01 -1.670851185917854309e-02 -1.402338147163391113e-01 -1.309642046689987183e-01 1.238713189959526062e-01 -6.190960854291915894e-02 -2.901707589626312256e-01 -5.767324939370155334e-02 9.962067753076553345e-02 5.299552902579307556e-02 5.973097309470176697e-02 7.553487271070480347e-02 1.340608205646276474e-02 1.267028152942657471e-01 3.518480807542800903e-02 2.920289039611816406e-01 7.560209929943084717e-02 3.358728587627410889e-01 -4.261364415287971497e-02 1.808256953954696655e-01 -2.363519668579101562e-01
-1.784059405326843262e-01 1.139819696545600891e-01 3.110719919204711914e-01 9.399703890085220337e-02 -1.376177817583084106e-01 1.108711436390876770e-01 -3.380967080593109131e-01 -9.941634722054004669e-03 -1.558140367269515991e-01 2.614199221134185791e-01 -1.336497813463211060e-01 1.120865643024444580e-01 9.515483677387237549e-02 1.125976163893938065e-02 -8.060371875762939453e-02 -7.735153287649154663e-02 6.454577296972274780e-02 -4.529708251357078552e-02 2.278994619846343994e-01 1.102338060736656189e-01 2.777293622493743896e-01 5.427578091621398926e-02 6.670935451984405518e-02 -3.927537053823471069e-02 2.106457054615020752e-01 -2.027076929807662964e-01 1.871622949838638306e-01 -3.414642531424760818e-03 3.010306060314178467e-01 2.245050966739654541e-01 3.325798809528350830e-01 -1.752682924270629883e-01
-1.367049366235733032e-01 -4.319183155894279480e-02 1.519907116889953613e-01 1.441896259784698486e-01 6.209873780608177185e-02 1.713143289089202881e-02 -1.489435583353042603e-01 -2.313210219144821167e-01 -2.883472293615341187e-02 3.760039806365966797e-01 -1.521296799182891846e-01 -6.922657787799835205e-02 9.323370456695556641e-02 1.786791831254959106e-01 -1.903484463691711426e-01 1.014379560947418213e-01 1.005854383111000061e-01 -3.348957896232604980e-01 -2.333870530128479004e-01 1.269196867942810059e-01 -6.733749806880950928e-02 -1.161077395081520081e-01 -1.618544459342956543e-01 1.911268234252929688e-01 7.579399645328521729e-02 -2.471041232347488403e-01 8.353104442358016968e-02 1.046919375658035278e-01 3.374999761581420898e-01 1.829158365726470947e-01 2.122888267040252686e-01 -2.183058857917785645e-01
-2.908126711845397949e-01 -3.065578406676650047e-03 2.483078241348266602e-01 3.270256221294403076e-01 1.336621642112731934e-01 -1.448040176182985306e-02 8.437147736549377441e-02 -4.192155227065086365e-02 2.373194545507431030e-01 -6.472351402044296265e-02 -8.913908153772354126e-02 9.316478669643402100e-02 4.815585911273956299e-02 -1.346900463104248047e-01 -3.571139872074127197e-01 1.390764862298965454e-02 1.503464132547378540e-01 -1.325589865446090698e-01 -1.726969927549362183e-01 2.365231961011886597e-01 -3.085047006607055664e-02 -2.429642248898744583e-03 -3.427140116691589355e-01 4.502806987147778273e-04 -2.094574570655822754e-01 4.391049221158027649e-02 9.114728122949600220e-02 3.375343680381774902e-01 3.123722039163112640e-02 -4.077585414052009583e-02 2.200839519500732422e-01 -1.762894988059997559e-01
-2.706382870674133301e-01 -1.841428279876708984e-01 3.402631729841232300e-02 3.110747411847114563e-02 -2.828874811530113220e-02 -3.146819770336151123e-02 4.761659353971481323e-02 -2.061381787061691284e-01 -3.330563902854919434e-01 -2.778638601303100586e-01 -9.768213331699371338e-02 -7.970900274813175201e-03 -8.873982727527618408e-02 -6.195135787129402161e-02 -2.736256420612335205e-01 2.249553985893726349e-02 3.937447071075439453e-02 5.917241796851158142e-02 1.307100504636764526e-01 7.338052615523338318e-03 -1.391005069017410278e-01 -8.307351917028427124e-02 -1.392568349838256836e-01 1.394369751214981079e-01 -7.156892865896224976e-02 -1.254769712686538696e-01 1.422392427921295166e-01 2.900905674323439598e-03 -8.365993387997150421e-03 -2.002435624599456787e-01 4.335218667984008789e-01 -4.503871202468872070e-01
-1.805750429630279541e-01 -2.199156433343887329e-01 1.928317695856094360e-01 2.800304591655731201e-01 1.644286662340164185e-01 -1.617804318666458130e-01 3.183934688568115234e-01 -5.796344578266143799e-02 2.381969708949327469e-03 -7.050569355487823486e-02 -1.280602216720581055e-01 1.423651166260242462e-02 2.016469687223434448e-01 5.515870451927185059e-02 -8.390515297651290894e-02 2.704539708793163300e-02 -1.078508496284484863e-01 -1.244521290063858032e-01 -2.611255645751953125e-01 4.692034423351287842e-02 1.120681688189506531e-01 -2.813708968460559845e-02 -2.153919078409671783e-02 1.318984329700469971e-01 8.813803084194660187e-03 -5.374662205576896667e-02 -3.092660568654537201e-02 4.409184679388999939e-02 1.762811094522476196e-01 -1.587308943271636963e-01 6.005916595458984375e-01 -1.444379687309265137e-01
-3.756787180900573730e-01 -2.332589030265808105e-01 1.074789538979530334e-01 2.167122513055801392e-01 1.335633248090744019e-01 -8.070027083158493042e-02 1.816816031932830811e-01 -1.393887996673583984e-01 6.115279719233512878e-02 -4.756950214505195618e-02 1.108833029866218567e-02 -6.361841410398483276e-02 8.059468865394592285e-02 -2.191945724189281464e-02 -5.441657081246376038e-02 2.988171763718128204e-02 1.260386034846305847e-02 5.373444780707359314e-02 -1.123277917504310608e-01 -8.946432918310165405e-02 1.660398542881011963e-01 -2.684379555284976959e-02 -5.246200785040855408e-02 1.695743650197982788e-01 -1.859796345233917236e-01 9.977744892239570618e-03 1.376371085643768311e-01 2.569465637207031250e-01 4.702676832675933838e-01 -4.828615114092826843e-02 4.413791000843048096e-01 -1.634951382875442505e-01
-4.453205689787864685e-02 8.416599035263061523e-02 2.654261291027069092e-01 2.562791109085083008e-01 -2.623555958271026611e-01 2.288972213864326477e-02 -1.134000420570373535e-01 -2.086339443922042847e-01 -3.370134904980659485e-02 2.697757184505462646e-01 -3.460893630981445312e-01 -1.320401299744844437e-02 -3.627948462963104248e-02 1.702684611082077026e-01 -1.550956517457962036e-01 6.366667151451110840e-02 -1.727923899888992310e-01 -2.161256521940231323e-01 1.052955463528633118e-01 1.376270204782485962e-01 1.002019867300987244e-01 -2.312336564064025879e-01 -2.200301177799701691e-02 -2.279804646968841553e-01 -1.756756007671356201e-01 5.450323596596717834e-02 3.089820742607116699e-01 3.020652011036872864e-02 1.705797612667083740e-01 2.313653826713562012e-01 7.816736400127410889e-02 -1.877802163362503052e-01
-1.307385116815567017e-01 5.903141200542449951e-02 2.124314755201339722e-01 -6.677910685539245605e-03 1.191665884107351303e-02 -6.055549904704093933e-02 2.841826379299163818e-01 -3.404061198234558105e-01 4.458310827612876892e-02 2.373719662427902222e-01 -7.986403256654739380e-02 1.147615015506744385e-01 -6.982520222663879395e-02 1.219203025102615356e-01 -6.126698851585388184e-02 6.122341006994247437e-02 -3.774818181991577148e-01 -1.517295837402343750e-01 -7.951703667640686035e-02 1.451332718133926392e-01 1.511908620595932007e-01 -3.884928673505783081e-02 8.158752322196960449e-02 4.361713770776987076e-03 -2.960679233074188232e-01 -1.242270246148109436e-01 -1.113259345293045044e-01 -7.041355967521667480e-02 2.987054288387298584e-01 8.588552474975585938e-03 4.008376002311706543e-01 -1.852785199880599976e-01
-8.389472216367721558e-02 -2.408526986837387085e-01 1.873821765184402466e-01 4.334027767181396484e-01 6.981927156448364258e-02 -2.308900468051433563e-02 -1.254065483808517456e-01 8.211845159530639648e-02 -5.489747226238250732e-02 1.014426201581954956e-01 1.057826653122901917e-01 6.649275124073028564e-02 -2.693559601902961731e-02 -2.695012092590332031e-01 -3.300459384918212891e-01 1.735205352306365967e-01 6.388609856367111206e-02 -4.011566340923309326e-01 2.375915348529815674e-01 4.602956771850585938e-02 -1.632681861519813538e-02 -1.880762726068496704e-01 -1.900321431457996368e-02 2.411692589521408081e-01 1.137896701693534851e-01 1.927740871906280518e-02 2.436298877000808716e-01 1.687804609537124634e-01 9.507098793983459473e-02 -7.119744271039962769e-02 8.587684482336044312e-02 4.927271232008934021e-02
-3.401374518871307373e-01 -1.043697074055671692e-01 8.986726403236389160e-02 7.386755943298339844e-02 -1.139020845293998718e-01 1.993806064128875732e-01 -1.165316551923751831e-01 -8.385326713323593140e-03 -1.593180000782012939e-01 1.906924694776535034e-01 -3.633461594581604004e-01 5.621449649333953857e-02 9.260289371013641357e-03 4.144539311528205872e-02 -1.238798424601554871e-01 3.147776424884796143e-02 1.452028751373291016e-01 3.107134997844696045e-02 4.710856080055236816e-02 6.921370327472686768e-02 2.137460857629776001e-01 -1.141362445196136832e-04 -3.517355769872665405e-02 -1.025406941771507263e-01 1.024714410305023193e-01 -8.764427155256271362e-02 4.576862156391143799e-01 -2.565083503723144531e-01 -1.319867093116044998e-02 1.632444411516189575e-01 2.775540053844451904e-01 -3.076123595237731934e-01
-5.188211798667907715e-02 -1.093441694974899292e-01 1.393753290176391602e-01 2.680649794638156891e-02 -7.438829541206359863e-02 -4.099698066711425781e-01 6.203929334878921509e-02 -1.622849702835083008e-01 8.472619950771331787e-02 2.163210064172744751e-01 -8.705233782529830933e-02 3.422112017869949341e-02 3.113937079906463623e-01 -1.986774206161499023e-01 -1.366638988256454468e-01 2.276927530765533447e-01 -1.595204509794712067e-02 -9.223910421133041382e-02 2.746386528015136719e-01 -3.351219370961189270e-02 1.971478164196014404e-01 -9.633721411228179932e-02 -1.609719395637512207e-01 -3.183245956897735596e-01 9.610078483819961548e-02 1.555462032556533813e-01 9.836380183696746826e-02 -1.299187242984771729e-01 1.919213980436325073e-01 1.006405055522918701e-01 3.088400959968566895e-01 -1.694111824035644531e-01
1.105031818151473999e-01 -1.559253334999084473e-01 2.522806525230407715e-01 1.676652729511260986e-01 -1.161038409918546677e-02 1.129275653511285782e-03 2.606325745582580566e-01 -8.115653693675994873e-02 9.952734690159559250e-04 2.608954608440399170e-01 -9.235867112874984741e-02 1.553089171648025513e-01 4.192585870623588562e-02 2.653051316738128662e-01 -1.300858259201049805e-01 3.792287036776542664e-02 -9.336141496896743774e-02 -7.706014811992645264e-02 2.534298896789550781e-01 -3.751411437988281250e-01 1.903266906738281250e-01 9.543105959892272949e-02 -6.868980824947357178e-02 3.908039033412933350e-01 -1.124074216932058334e-02 -6.340755522251129150e-02 2.982144244015216827e-02 1.748505830764770508e-01 2.850072979927062988e-01 1.334101706743240356e-01 1.212944611907005310e-01 -1.846774667501449585e-01
6.301471963524818420e-03 1.723490804433822632e-01 -1.544615719467401505e-02 -5.132544040679931641e-02 -1.330565512180328369e-01 -5.989437550306320190e-02 1.572140306234359741e-01 1.411572545766830444e-01 5.140816792845726013e-02 1.820438653230667114e-01 -2.326898574829101562e-01 -2.372336020926013589e-04 -2.278450131416320801e-01 -1.034918576478958130e-01 -5.066241025924682617e-01 1.128791719675064087e-01 -1.926630437374114990e-01 -1.310843080282211304e-01 -1.150243505835533142e-01 -6.711916625499725342e-02 2.702234685420989990e-02 -2.390674501657485962e-02 1.338435113430023193e-01 3.502226620912551880e-02 -6.005477532744407654e-02 4.776256904006004333e-02 2.228408604860305786e-01 4.130190014839172363e-01 6.545365601778030396e-02 3.127179667353630066e-02 1.936012506484985352e-01 -3.437076210975646973e-01
-5.113912746310234070e-02 -3.945017233490943909e-02 2.389038652181625366e-01 1.929457038640975952e-01 1.554245874285697937e-02 -2.663457021117210388e-02 2.039878815412521362e-01 2.089837342500686646e-01 2.411871589720249176e-02 -2.901415154337882996e-02 -1.947050541639328003e-01 -1.579503417015075684e-01 1.904516667127609253e-01 -1.723686307668685913e-01 -1.625326126813888550e-01 -5.353217571973800659e-02 3.858986496925354004e-01 -9.308519214391708374e-02 3.083078861236572266e-01 -9.933952242136001587e-02 1.959990561008453369e-01 -1.202113553881645203e-02 -1.682093441486358643e-01 1.279382556676864624e-01 2.022437304258346558e-01 -6.410169298760592937e-04 -7.784928381443023682e-02 2.496563084423542023e-02 2.602211534976959229e-01 -6.573373079299926758e-02 1.209459006786346436e-01 -4.192418754100799561e-01
-2.480676472187042236e-01 7.711376994848251343e-02 -4.297424107789993286e-02 7.148917764425277710e-02 -9.811467491090297699e-03 2.322880625724792480e-01 7.276088744401931763e-02 -2.455905675888061523e-01 -4.148791730403900146e-02 -9.920613956637680531e-05 8.078397810459136963e-02 1.719428785145282745e-02 1.391185671091079712e-01 -2.127307355403900146e-01 -1.664914935827255249e-01 5.551980808377265930e-02 -2.163918614387512207e-01 -1.360944658517837524e-01 -7.053849846124649048e-02 6.025588139891624451e-02 2.038241028785705566e-01 -1.113797575235366821e-01 -2.790053784847259521e-01 3.489867225289344788e-02 -1.771980971097946167e-01 9.495870023965835571e-02 4.444836825132369995e-02 4.291791617870330811e-01 8.419258892536163330e-02 -2.625327408313751221e-01 3.748393356800079346e-01 -2.277590185403823853e-01
3.061877377331256866e-02 1.125336438417434692e-01 1.865542978048324585e-01 9.053841978311538696e-02 1.199760567396879196e-02 -8.485908061265945435e-02 3.061367869377136230e-01 1.641783267259597778e-01 -2.211995422840118408e-01 5.385912209749221802e-02 2.897980622947216034e-02 -1.076711863279342651e-01 -1.415175348520278931e-01 -2.911873348057270050e-02 -8.738655014894902706e-04 -1.582926884293556213e-02 6.681419909000396729e-02 -1.208589505404233932e-02 -2.046913839876651764e-03 4.175197333097457886e-03 1.905664801597595215e-01 -5.017433781176805496e-03 -2.389333099126815796e-01 -6.431588530540466309e-02 -3.905525803565979004e-02 9.510027244687080383e-03 5.577409863471984863e-01 4.557479545474052429e-02 3.734831213951110840e-01 -7.039369642734527588e-02 4.104507565498352051e-01 1.047197543084621429e-02
1.150770708918571472e-01 8.700970560312271118e-02 1.155710369348526001e-01 1.954590678215026855e-01 7.403533905744552612e-02 2.477072626352310181e-01 -1.519710421562194824e-01 3.094735741615295410e-02 -1.792219653725624084e-02 2.495687901973724365e-01 9.171941876411437988e-02 -7.377806305885314941e-02 -2.924312092363834381e-02 -1.594045609235763550e-01 -2.768850326538085938e-01 -7.170164585113525391e-02 -1.543770879507064819e-01 -1.910905390977859497e-01 1.652407050132751465e-01 1.718244403600692749e-01 2.861006557941436768e-01 1.377830207347869873e-01 -1.301299780607223511e-01 -1.921851634979248047e-01 -5.991321802139282227e-02 8.984255045652389526e-02 3.855364024639129639e-02 3.963275849819183350e-01 1.314985752105712891e-01 8.105494081974029541e-02 2.068826854228973389e-01 -3.787238001823425293e-01
-1.103915646672248840e-01 -2.314446866512298584e-01 3.707157447934150696e-02 2.119909822940826416e-01 -3.319719731807708740e-01 -1.211785376071929932e-01 8.532571792602539062e-02 -2.332514822483062744e-01 1.255251467227935791e-02 1.302886605262756348e-01 9.595584869384765625e-02 4.135200381278991699e-02 1.815326809883117676e-01 -2.987234890460968018e-01 -6.205935776233673096e-02 1.290079113095998764e-02 -4.954446479678153992e-02 -1.141039803624153137e-01 1.064170002937316895e-01 -2.796181105077266693e-02 6.176287308335304260e-02 -3.948797583580017090e-01 -3.441267907619476318e-01 1.102579757571220398e-01 9.788792580366134644e-02 5.560633540153503418e-02 -1.565971374511718750e-01 -2.434091456234455109e-02 1.205617263913154602e-01 1.302090287208557129e-02 3.669731020927429199e-01 -2.050113230943679810e-01
6.156200170516967773e-02 1.309574842453002930e-01 7.931574434041976929e-02 1.762308776378631592e-01 -1.643496155738830566e-01 2.674530958756804466e-03 1.248596161603927612e-01 1.177861392498016357e-01 -1.014903411269187927e-01 1.488036215305328369e-01 1.097450479865074158e-01 9.221264719963073730e-02 -9.608153253793716431e-02 -4.148379340767860413e-02 -1.035143062472343445e-01 2.213206142187118530e-01 -6.008450314402580261e-02 -1.901527866721153259e-02 6.482565402984619141e-02 4.449171945452690125e-02 2.672710120677947998e-01 -2.016558349132537842e-01 -1.197660043835639954e-01 -2.210782319307327271e-01 3.561670780181884766e-01 1.618553102016448975e-01 1.353420466184616089e-01 1.675459295511245728e-01 3.520071804523468018e-01 -1.498449295759201050e-01 4.799026548862457275e-01 -2.767537720501422882e-03
-1.818854957818984985e-01 1.877757757902145386e-01 2.765343189239501953e-01 -8.829876780509948730e-02 -2.293004989624023438e-01 2.705034613609313965e-01 -2.806532084941864014e-01 5.548986047506332397e-02 -1.782173812389373779e-01 2.303832173347473145e-01 -2.206454575061798096e-01 4.515365138649940491e-02 3.038958273828029633e-02 -8.665544539690017700e-02 -3.846435248851776123e-02 1.242170929908752441e-01 -9.173119068145751953e-02 -9.628243744373321533e-02 3.077473863959312439e-02 4.943586513400077820e-02 2.676410377025604248e-01 -3.276439756155014038e-02 -3.189219906926155090e-02 -3.162640333175659180e-02 1.034765541553497314e-01 -1.653881818056106567e-01 2.490138858556747437e-01 9.735590964555740356e-02 9.783760458230972290e-02 8.083532005548477173e-02 3.815887272357940674e-01 -3.344083130359649658e-01
-1.563619226217269897e-01 -3.126870095729827881e-01 7.670638710260391235e-02 -7.603856176137924194e-02 8.075162768363952637e-03 5.191348493099212646e-02 1.922961175441741943e-01 -1.504420638084411621e-01 -1.312268972396850586e-01 2.731587588787078857e-01 -2.581584155559539795e-01 9.556629508733749390e-02 9.323500096797943115e-02 6.262963265180587769e-02 -2.066609561443328857e-01 1.685476601123809814e-01 -2.017405442893505096e-02 -1.589339822530746460e-01 -2.366862595081329346e-01 -1.093970984220504761e-01 2.042350359261035919e-02 -7.096324115991592407e-02 -3.573150038719177246e-01 -3.962495177984237671e-02 2.559059560298919678e-01 -1.440500468015670776e-01 -5.464563891291618347e-02 3.382357656955718994e-01 1.961677968502044678e-01 -9.431913495063781738e-03 2.086837142705917358e-01 -1.956896483898162842e-01
1.658119410276412964e-01 -2.059257589280605316e-02 2.103943675756454468e-01 -1.994927078485488892e-01 -1.684456467628479004e-01 -5.126031488180160522e-02 -1.460836231708526611e-01 7.438745233230292797e-04 -1.923391520977020264e-01 2.640444636344909668e-01 2.923607639968395233e-02 8.001940697431564331e-02 -1.651739329099655151e-01 -1.352632939815521240e-01 -2.827648818492889404e-01 -5.370996519923210144e-02 -5.167814344167709351e-02 -2.964026629924774170e-01 -5.316011235117912292e-02 3.021854162216186523e-01 2.986591458320617676e-01 -8.660853840410709381e-03 -2.626959383487701416e-01 -5.365245789289474487e-02 -3.621548786759376526e-02 -1.122940778732299805e-01 3.651992231607437134e-02 1.281739175319671631e-01 1.997129470109939575e-01 -1.084132418036460876e-01 1.947301477193832397e-01 -3.552690148353576660e-01
-1.132421195507049561e-01 -4.690224770456552505e-03 3.205837607383728027e-01 1.421225816011428833e-01 -6.880545523017644882e-03 -7.016091793775558472e-02 5.865158513188362122e-02 2.312168926000595093e-01 -6.008743494749069214e-02 2.623589709401130676e-02 -1.905267238616943359e-01 -7.840465009212493896e-02 1.337071359157562256e-01 -2.833197265863418579e-02 -2.116723917424678802e-02 -6.894724071025848389e-02 3.172957599163055420e-01 -2.338265180587768555e-01 1.594743728637695312e-01 -1.604476273059844971e-01 1.169347167015075684e-01 -4.990278929471969604e-02 -4.706055298447608948e-02 1.392932534217834473e-01 1.052714809775352478e-01 -1.367473304271697998e-01 -1.393650919198989868e-01 1.768510192632675171e-01 1.046338379383087158e-01 1.061468943953514099e-01 1.603514403104782104e-01 -5.991366505622863770e-01
-1.127198338508605957e-01 -1.536279916763305664e-01 4.244760572910308838e-01 3.340191543102264404e-01 2.603486478328704834e-01 -2.018527537584304810e-01 1.737837493419647217e-01 -1.399319618940353394e-02 4.889472946524620056e-02 1.808630824089050293e-01 -2.692747414112091064e-01 -1.214661598205566406e-01 -1.475077420473098755e-01 9.743823856115341187e-02 -1.409662514925003052e-01 2.111680209636688232e-01 -4.313044995069503784e-02 5.047532264143228531e-03 -2.394072264432907104e-01 -1.959373801946640015e-01 9.058971703052520752e-02 1.612319201231002808e-01 7.652782648801803589e-02 1.018138453364372253e-01 1.134342253208160400e-01 -3.193150833249092102e-02 1.787202805280685425e-01 2.731834948062896729e-01 8.239749073982238770e-02 9.327581524848937988e-02 1.429220139980316162e-01 -1.027078032493591309e-01
-2.168820798397064209e-01 3.479875326156616211e-01 2.682161033153533936e-01 1.133192926645278931e-01 1.822918653488159180e-01 -1.398742496967315674e-01 -5.876172706484794617e-02 -1.407711654901504517e-01 -1.754442900419235229e-01 2.268000096082687378e-01 -2.525269091129302979e-01 3.820336982607841492e-02 4.157840088009834290e-02 1.481983363628387451e-01 -5.732471123337745667e-02 -6.460166722536087036e-02 -8.302028477191925049e-02 -2.626393921673297882e-03 3.577497899532318115e-01 -9.095280431210994720e-03 1.452021151781082153e-01 3.408443927764892578e-02 9.516714140772819519e-03 -6.897138804197311401e-02 1.295204907655715942e-01 -2.338175475597381592e-02 3.572140634059906006e-01 -1.808632537722587585e-02 2.455389499664306641e-01 7.113896310329437256e-02 3.376296460628509521e-01 -7.593894749879837036e-02
-6.774199008941650391e-02 2.363467216491699219e-01 2.048539817333221436e-01 3.695746660232543945e-01 -6.742197275161743164e-02 4.957835376262664795e-02 1.219846755266189575e-01 2.656800746917724609e-01 -1.562263257801532745e-02 -1.156886667013168335e-02 -2.606606185436248779e-01 1.399335116147994995e-01 1.772740297019481659e-02 -1.306852102279663086e-01 -2.268587052822113037e-02 6.641119718551635742e-02 6.607723236083984375e-02 -2.286627516150474548e-02 2.155984938144683838e-01 6.025393307209014893e-02 1.162150353193283081e-01 -4.175094068050384521e-01 -1.601604670286178589e-01 -1.377055197954177856e-01 -2.742734923958778381e-02 -7.330723851919174194e-02 3.671601414680480957e-02 3.201618790626525879e-02 1.891479492187500000e-01 1.257851719856262207e-01 3.214267492294311523e-01 -3.278101384639739990e-01
-2.540780305862426758e-01 -2.359171211719512939e-01 2.114680856466293335e-01 2.467074692249298096e-01 -8.954200893640518188e-02 -6.106873042881488800e-03 1.597924344241619110e-02 -1.982451677322387695e-01 -1.038433164358139038e-01 2.968551218509674072e-01 -4.476838558912277222e-02 -1.338725835084915161e-01 9.153956174850463867e-02 1.016428917646408081e-01 -2.328804731369018555e-01 -1.377138216048479080e-02 2.106923051178455353e-02 -2.728088498115539551e-01 -2.718950212001800537e-01 5.238572880625724792e-02 -3.136720135807991028e-02 -1.998135745525360107e-01 -5.940683931112289429e-02 -6.732876598834991455e-02 1.227228641510009766e-01 -1.896784156560897827e-01 2.232593744993209839e-01 -1.207862645387649536e-01 2.628542184829711914e-01 1.995948106050491333e-01 1.864756941795349121e-01 -2.737489938735961914e-01
6.293942034244537354e-02 -6.064420565962791443e-02 1.721844822168350220e-01 4.038823023438453674e-02 1.564691215753555298e-01 -3.396589681506156921e-02 1.764745116233825684e-01 8.708782494068145752e-02 -2.043792456388473511e-01 1.700109690427780151e-01 1.294236034154891968e-01 3.560687005519866943e-01 9.537266567349433899e-03 -1.305359303951263428e-01 -8.503489196300506592e-02 -2.753903865814208984e-01 1.505452394485473633e-01 -1.180285662412643433e-01 -1.524076312780380249e-01 7.077226042747497559e-02 3.553492426872253418e-01 -2.274400889873504639e-01 7.268491387367248535e-02 6.488623470067977905e-02 9.499896317720413208e-02 -1.834492087364196777e-01 1.451041549444198608e-01 3.011341691017150879e-01 7.552953064441680908e-02 1.126102730631828308e-01 2.210207879543304443e-01 -3.291333317756652832e-01
-2.098678946495056152e-01 -4.772249609231948853e-02 2.593782246112823486e-01 2.137937955558300018e-02 2.867439389228820801e-01 -3.299448192119598389e-01 -6.020861491560935974e-02 -9.104198217391967773e-02 3.322156667709350586e-01 1.991084665060043335e-01 -1.407624781131744385e-01 6.237774342298507690e-02 1.613787561655044556e-02 -5.518165603280067444e-02 -1.906030476093292236e-01 1.172304898500442505e-01 -5.141583457589149475e-02 -4.590784311294555664e-01 3.651053830981254578e-02 -1.061282400041818619e-02 1.433048099279403687e-01 -9.327609091997146606e-02 -1.785650700330734253e-01 1.535275578498840332e-01 3.417570516467094421e-02 4.028495773673057556e-02 2.950774729251861572e-01 5.940762907266616821e-02 -4.774193838238716125e-02 6.352936476469039917e-02 7.883659005165100098e-02 -2.244852632284164429e-01
-2.682822346687316895e-01 1.150701791048049927e-01 3.492599725723266602e-01 1.882612854242324829e-01 2.270841896533966064e-01 8.409081399440765381e-02 8.308544009923934937e-02 5.170282721519470215e-02 1.796679496765136719e-01 1.139166727662086487e-01 -1.290528923273086548e-01 -8.229471743106842041e-03 1.149377599358558655e-01 4.460410401225090027e-02 -3.427959084510803223e-01 7.201366871595382690e-02 2.350616455078125000e-01 -3.247568905353546143e-01 -9.354332834482192993e-02 1.428972184658050537e-01 7.769186794757843018e-02 -1.306630671024322510e-01 -2.917530238628387451e-01 3.310644626617431641e-02 -1.707209497690200806e-01 4.015223309397697449e-02 1.770274043083190918e-01 1.652844399213790894e-01 -4.640219360589981079e-02 -2.583284974098205566e-01 7.680340856313705444e-02 -1.607851982116699219e-01
-2.452828139066696167e-01 1.947877407073974609e-01 1.725013554096221924e-01 -1.042331103235483170e-02 -2.375590056180953979e-01 2.243909388780593872e-01 -2.182280421257019043e-01 -3.646240383386611938e-02 -1.656913161277770996e-01 3.437153100967407227e-01 -2.151045948266983032e-01 7.864833623170852661e-02 7.001047581434249878e-02 -1.567495912313461304e-01 -7.589013874530792236e-02 -4.857260733842849731e-02 -8.931463211774826050e-02 -6.786484271287918091e-02 8.023257553577423096e-02 9.096340835094451904e-02 2.275283932685852051e-01 -2.999971061944961548e-02 7.443360239267349243e-02 9.114612825214862823e-03 7.768727838993072510e-02 -1.293713599443435669e-01 2.776066362857818604e-01 -5.913872271776199341e-02 1.194956526160240173e-01 2.135628908872604370e-01 3.474760055541992188e-01 -3.333171308040618896e-01
-2.582006752490997314e-01 -5.318553000688552856e-02 1.122274808585643768e-02 9.701878577470779419e-02 6.147156283259391785e-02 -1.343439817428588867e-01 2.170354127883911133e-01 3.460048884153366089e-02 -3.821425139904022217e-01 -8.668983727693557739e-02 -2.418428361415863037e-01 -5.876518040895462036e-02 1.505179703235626221e-01 9.497303515672683716e-02 -2.912628650665283203e-01 -2.397549301385879517e-01 1.102209240198135376e-01 1.713654994964599609e-01 3.362245485186576843e-02 2.460772097110748291e-01 6.720341742038726807e-02 4.817194119095802307e-02 -1.732198745012283325e-01 5.616949498653411865e-02 1.955690085887908936e-01 8.184231817722320557e-02 1.003299579024314880e-01 8.059982955455780029e-02 2.615722119808197021e-01 1.038806065917015076e-01 3.086238503456115723e-01 -2.866900563240051270e-01
3.976352140307426453e-02 -2.039922773838043213e-01 -9.586416184902191162e-03 1.663978099822998047e-01 8.824364840984344482e-02 2.404105067253112793e-01 1.665528416633605957e-01 -2.257826477289199829e-01 -3.750253468751907349e-02 -7.744845747947692871e-02 -8.063918910920619965e-03 1.968017220497131348e-01 -1.303587555885314941e-01 -8.325877785682678223e-02 -1.755877137184143066e-01 -1.090515591204166412e-02 -3.414864242076873779e-01 -1.873128265142440796e-01 1.202285513281822205e-01 1.055485233664512634e-01 -2.819574475288391113e-01 5.770779028534889221e-02 -2.139793187379837036e-01 1.159311234951019287e-01 1.341607719659805298e-01 -5.377585440874099731e-02 1.750157773494720459e-01 2.819280922412872314e-01 1.420080009847879410e-02 -1.597421988844871521e-02 3.542410731315612793e-01 -3.276397585868835449e-01
-1.320551186800003052e-01 -1.067212000489234924e-01 -8.923375047743320465e-03 2.595163583755493164e-01 1.155423894524574280e-01 -1.179144829511642456e-01 3.684648126363754272e-02 -4.062455520033836365e-02 -2.106697261333465576e-01 1.645399332046508789e-01 8.377311378717422485e-02 -9.601259976625442505e-02 5.172099545598030090e-02 -6.908497959375381470e-02 -1.303553879261016846e-01 2.579850852489471436e-01 -4.097799956798553467e-02 -8.189374953508377075e-02 3.908847570419311523e-01 -1.554906964302062988e-01 2.264797985553741455e-01 -1.821439564228057861e-01 -6.780670583248138428e-02 -1.404849253594875336e-02 6.940902769565582275e-02 2.219512462615966797e-01 1.446267068386077881e-01 -2.809149399399757385e-02 -2.339405566453933716e-01 -7.639177888631820679e-02 4.780542552471160889e-01 -2.351368814706802368e-01
-2.587004303932189941e-01 -2.328849136829376221e-01 -1.657257676124572754e-01 9.732914716005325317e-02 -1.676091104745864868e-01 -7.628609240055084229e-02 1.270632296800613403e-01 1.022475678473711014e-02 -1.448567807674407959e-01 3.296752274036407471e-01 -2.153011709451675415e-01 -1.265817880630493164e-02 -3.411516919732093811e-02 -1.167627349495887756e-01 -3.973677158355712891e-01 3.318140283226966858e-02 -3.746082633733749390e-02 -6.790924072265625000e-02 1.001502946019172668e-01 2.164140492677688599e-01 1.512029021978378296e-01 -2.320178896188735962e-01 -2.917430177330970764e-02 5.400933697819709778e-02 -2.576680481433868408e-01 2.132395207881927490e-01 -3.321757167577743530e-02 1.060504913330078125e-01 2.967477738857269287e-01 5.385745689272880554e-02 2.441135197877883911e-01 -1.537757366895675659e-01
-1.513973474502563477e-01 -1.410719454288482666e-01 8.149567246437072754e-02 2.529722750186920166e-01 2.723847627639770508e-01 1.359672844409942627e-01 2.328569591045379639e-01 -2.079316228628158569e-01 -2.462058365345001221e-01 -1.765181571245193481e-01 -7.830790430307388306e-02 1.118837110698223114e-02 -1.527610886842012405e-02 -9.713552892208099365e-02 -2.904132008552551270e-01 1.197502613067626953e-01 -5.793343111872673035e-02 1.280604600906372070e-01 4.245587810873985291e-02 1.014870926737785339e-01 -1.819578856229782104e-01 1.129445210099220276e-01 1.399230062961578369e-01 -5.490649864077568054e-02 1.717865616083145142e-01 -5.022767186164855957e-02 3.025567233562469482e-01 8.345164358615875244e-02 2.233369946479797363e-01 -1.457210332155227661e-01 2.642287611961364746e-01 -3.438540697097778320e-01
-5.665699765086174011e-02 2.009067684412002563e-01 5.901500582695007324e-02 9.482707828283309937e-02 2.219371497631072998e-01 2.996895089745521545e-02 1.204812079668045044e-01 9.249921143054962158e-02 5.824731290340423584e-02 7.479940354824066162e-02 -5.501609295606613159e-02 1.359552741050720215e-01 9.711208939552307129e-02 -1.816122084856033325e-01 -1.774820834398269653e-01 -2.993926405906677246e-01 3.648579120635986328e-01 5.213909968733787537e-02 1.266002804040908813e-01 2.153512388467788696e-01 2.392586469650268555e-01 -1.410756856203079224e-01 -2.363343387842178345e-01 1.630975306034088135e-01 3.502107784152030945e-02 -1.650957614183425903e-01 5.673485808074474335e-03 -2.181595005095005035e-02 6.018372997641563416e-02 -1.862059533596038818e-01 3.143854439258575439e-01 -3.907786905765533447e-01
-1.811961829662322998e-01 -1.538036167621612549e-01 8.365432173013687134e-02 -1.594419218599796295e-02 2.652015984058380127e-01 -4.306700453162193298e-02 1.315738856792449951e-01 -1.787188500165939331e-01 -1.679681688547134399e-01 7.680563628673553467e-02 -6.566073745489120483e-02 -1.919140070676803589e-01 1.887562274932861328e-01 3.717386722564697266e-01 -2.261591702699661255e-01 -9.184288978576660156e-02 -1.453593373298645020e-01 -2.348933517932891846e-01 -6.567433476448059082e-02 -1.429978162050247192e-01 2.525659203529357910e-01 -2.461410313844680786e-01 -1.842574775218963623e-01 5.604787915945053101e-02 3.262967616319656372e-02 -8.442838490009307861e-02 2.043249458074569702e-01 -1.393779218196868896e-01 1.401183605194091797e-01 -1.026803329586982727e-01 2.459996491670608521e-01 -2.890885770320892334e-01
-3.944300860166549683e-02 -1.016799733042716980e-01 6.526820361614227295e-02 3.833592832088470459e-01 -6.383252888917922974e-02 -3.086650669574737549e-01 1.104775164276361465e-02 1.344615593552589417e-02 -1.100097447633743286e-01 2.330609709024429321e-01 -1.428696066141128540e-01 -1.235201284289360046e-01 -1.411376148462295532e-01 1.146338880062103271e-03 1.952238008379936218e-02 8.214209973812103271e-02 3.001353740692138672e-01 -2.638923525810241699e-01 8.806888759136199951e-02 1.623427271842956543e-01 2.907483875751495361e-01 -9.816826879978179932e-02 -4.234864190220832825e-02 -1.720325052738189697e-01 5.150941759347915649e-02 -1.008973196148872375e-01 1.111586764454841614e-01 -3.887293394654989243e-03 1.835658103227615356e-01 -8.925472199916839600e-02 4.669132828712463379e-01 6.183763220906257629e-02
-2.232472226023674011e-02 -1.109235212206840515e-01 3.018385171890258789e-01 -3.692077100276947021e-02 4.033583030104637146e-02 -2.150910496711730957e-01 1.343715935945510864e-01 1.935686916112899780e-01 -8.142971992492675781e-02 3.723409473896026611e-01 2.934851869940757751e-02 8.992524817585945129e-03 3.048177957534790039e-01 -8.114602416753768921e-02 -7.778023183345794678e-02 4.155488684773445129e-02 2.452113181352615356e-01 1.667129807174205780e-02 9.817970544099807739e-02 -4.493113234639167786e-02 1.776437759399414062e-01 -1.345005184412002563e-01 -2.360208183526992798e-01 -8.057530224323272705e-02 -1.315647065639495850e-01 4.114375635981559753e-02 -1.078553777188062668e-02 1.152573227882385254e-01 3.289103209972381592e-01 1.934595704078674316e-01 4.088446795940399170e-01 -9.354496747255325317e-02
-1.565999090671539307e-01 -9.933436661958694458e-02 1.972508281469345093e-01 -8.403752744197845459e-02 1.063749417662620544e-01 1.535768061876296997e-01 1.693284511566162109e-01 -9.587427973747253418e-02 5.372026562690734863e-02 2.386222779750823975e-01 -1.904952526092529297e-01 -7.766961585730314255e-03 2.144894301891326904e-01 8.121603727340698242e-02 -1.901944130659103394e-01 -4.761150851845741272e-02 -1.120072305202484131e-01 -2.090850770473480225e-01 -4.571652412414550781e-02 -6.743966042995452881e-02 5.958389490842819214e-02 -9.095878899097442627e-02 -5.434415340423583984e-01 2.860133536159992218e-02 2.962534427642822266e-01 -2.614342868328094482e-01 -2.786640077829360962e-02 1.798282712697982788e-01 4.611933231353759766e-02 1.859788298606872559e-01 2.304023355245590210e-01 -9.877171367406845093e-02
-1.309677660465240479e-01 -8.290101774036884308e-03 -3.150871694087982178e-01 1.478829234838485718e-01 8.528386056423187256e-02 -2.136234641075134277e-01 9.040906280279159546e-02 -1.349819004535675049e-01 -3.444171547889709473e-01 8.412741869688034058e-02 -2.139811813831329346e-01 9.324051439762115479e-02 2.973575294017791748e-01 -6.569541059434413910e-03 -1.949459910392761230e-01 -3.459749221801757812e-01 1.112337335944175720e-01 -1.244025826454162598e-01 1.032406613230705261e-01 3.209492191672325134e-02 1.939622908830642700e-01 -1.148173771798610687e-02 -2.374543994665145874e-01 1.564821600914001465e-01 1.286485791206359863e-01 -3.106985706835985184e-03 2.415485978126525879e-01 9.790492057800292969e-02 -2.646632306277751923e-02 1.371805462986230850e-02 2.027849256992340088e-01 -2.670465707778930664e-01
1.240473054349422455e-02 1.601369380950927734e-01 9.736715257167816162e-02 4.705523252487182617e-01 1.560797989368438721e-01 -1.925825625658035278e-01 5.601206421852111816e-02 -9.035591967403888702e-03 -1.367417573928833008e-01 2.412062510848045349e-02 -2.133524119853973389e-01 8.830256760120391846e-02 -4.697061330080032349e-02 -2.893247269093990326e-02 -5.182589869946241379e-03 1.076194792985916138e-01 1.334939897060394287e-01 -1.619086563587188721e-01 2.503443360328674316e-01 -3.076697289943695068e-01 2.950962185859680176e-01 -3.872762322425842285e-01 -1.262004226446151733e-01 -8.428613096475601196e-02 -1.061102598905563354e-01 9.911894053220748901e-02 4.622192680835723877e-02 1.287708431482315063e-01 2.621388994157314301e-03 -8.168725669384002686e-02 2.028476595878601074e-01 -2.056529074907302856e-01
-1.202034428715705872e-01 3.358849510550498962e-02 1.631413102149963379e-01 2.737902402877807617e-01 -4.834750294685363770e-02 -5.170504376292228699e-02 1.267944276332855225e-01 2.654413878917694092e-01 9.205274283885955811e-02 -1.052970513701438904e-01 -1.792826354503631592e-01 9.176512807607650757e-02 1.535065472126007080e-01 -1.891657710075378418e-01 4.423788934946060181e-02 1.416692882776260376e-01 -3.685492649674415588e-02 -2.104832231998443604e-01 1.460631787776947021e-01 1.633792817592620850e-01 3.097965568304061890e-02 -1.258179992437362671e-01 -1.856114417314529419e-01 3.163897246122360229e-02 2.698913216590881348e-01 1.645940728485584259e-02 1.253063976764678955e-01 1.239317655563354492e-01 4.155743420124053955e-01 6.757754832506179810e-02 2.008212804794311523e-01 -4.267294108867645264e-01
-1.196144744753837585e-01 -2.422991842031478882e-01 2.498831003904342651e-01 2.200962752103805542e-01 3.593014180660247803e-02 1.359429210424423218e-01 3.097209036350250244e-01 5.029304325580596924e-02 1.280913054943084717e-01 8.866810798645019531e-02 -1.712739318609237671e-01 -4.557926952838897705e-02 1.104753538966178894e-01 -1.055850759148597717e-01 -1.485047978349030018e-03 2.258961275219917297e-02 -2.078480273485183716e-01 -1.234553009271621704e-02 -2.804439365863800049e-01 -1.020007878541946411e-01 1.239576637744903564e-01 -9.403222054243087769e-02 1.123096644878387451e-01 1.652267426252365112e-01 1.641782969236373901e-01 1.587698310613632202e-01 1.999171823263168335e-01 2.992000579833984375e-01 6.580746918916702271e-02 1.281692832708358765e-01 4.041741490364074707e-01 -2.367123067378997803e-01
-2.968747913837432861e-01 -2.769797444343566895e-01 -8.828557282686233521e-02 6.765300035476684570e-02 1.395222451537847519e-02 -2.222315371036529541e-01 -1.294556707143783569e-01 -2.123501300811767578e-01 -2.505530118942260742e-01 -2.410578429698944092e-01 -1.683647632598876953e-01 2.381672859191894531e-01 1.238440126180648804e-01 -1.332884728908538818e-01 -1.144337728619575500e-01 4.962529614567756653e-02 -1.069744005799293518e-01 -1.160070598125457764e-01 -2.976575680077075958e-02 -1.878835707902908325e-01 7.655163854360580444e-02 -7.847364991903305054e-02 1.319315191358327866e-02 1.831184774637222290e-01 1.016370765864849091e-02 -5.159690603613853455e-02 1.239306628704071045e-01 2.395909428596496582e-01 2.894589304924011230e-01 -1.281759142875671387e-01 4.042538106441497803e-01 -1.036805137991905212e-01
-1.691998541355133057e-01 -2.624939382076263428e-01 1.394794881343841553e-01 3.204957842826843262e-01 1.525026746094226837e-02 -3.531338879838585854e-03 -8.924518525600433350e-02 -2.144778966903686523e-01 -1.015233919024467468e-01 1.175261959433555603e-01 -7.740818429738283157e-03 -1.456839442253112793e-01 3.041445910930633545e-01 -8.515715599060058594e-03 -8.284959010779857635e-03 1.506785303354263306e-01 -8.364848047494888306e-02 -1.002546921372413635e-01 -2.460089474916458130e-01 1.224911138415336609e-01 2.957093529403209686e-02 -8.895193785429000854e-02 -1.644939333200454712e-01 1.367934346199035645e-01 2.937839552760124207e-02 -2.726947069168090820e-01 4.345585405826568604e-01 1.085300222039222717e-01 3.643286973237991333e-02 1.602797359228134155e-01 1.497313380241394043e-01 -3.048303127288818359e-01
4.118357971310615540e-02 -3.038634955883026123e-01 1.989512890577316284e-01 -6.602818518877029419e-02 1.519368737936019897e-01 -1.645082831382751465e-01 3.299336135387420654e-02 5.725021008402109146e-03 -7.912007719278335571e-02 3.364388048648834229e-01 2.212062291800975800e-02 8.632005751132965088e-02 5.166680365800857544e-02 1.937234699726104736e-01 -3.046278953552246094e-01 2.947287261486053467e-01 2.475558780133724213e-02 -1.239881142973899841e-01 -1.630079597234725952e-01 -1.486109942197799683e-01 1.660310178995132446e-01 1.099913045763969421e-01 -9.566722065210342407e-02 2.821233496069908142e-02 -1.212568860501050949e-02 3.173698857426643372e-02 4.887449368834495544e-02 1.494928896427154541e-01 -2.074744179844856262e-02 1.380407661199569702e-01 1.987862735986709595e-01 -5.141591429710388184e-01
3.860905766487121582e-02 1.665032655000686646e-01 1.731319427490234375e-01 3.137667775154113770e-01 -1.716883927583694458e-01 -7.886861264705657959e-02 1.830868273973464966e-01 -1.590683311223983765e-01 2.921752333641052246e-01 1.155597567558288574e-01 -7.526964182034134865e-04 -3.077021054923534393e-02 7.857088744640350342e-02 -2.870019078254699707e-01 -1.338468492031097412e-01 1.656013429164886475e-01 2.135038841515779495e-03 -2.146082669496536255e-01 -1.505639962852001190e-02 8.436512947082519531e-02 3.540121912956237793e-01 -2.085882239043712616e-03 -7.025726884603500366e-02 -6.278038769960403442e-02 4.868647083640098572e-02 7.999108731746673584e-02 1.780543923377990723e-01 9.560310840606689453e-02 -2.920359186828136444e-02 6.078223511576652527e-02 4.163908064365386963e-01 -3.148623704910278320e-01
1.315933093428611755e-02 -2.623840272426605225e-01 2.820636332035064697e-01 6.581774353981018066e-02 -1.278872340917587280e-01 -1.442929655313491821e-01 1.020417809486389160e-01 -2.443346083164215088e-01 1.970415264368057251e-01 3.747937455773353577e-02 7.852362096309661865e-02 1.386495530605316162e-01 2.611183188855648041e-02 3.008010052144527435e-02 -3.368065059185028076e-01 3.029158711433410645e-01 5.789797753095626831e-03 5.284705013036727905e-02 5.803289823234081268e-03 5.127466749399900436e-03 2.942630089819431305e-02 -3.842529375106096268e-03 -3.035570979118347168e-01 -9.887653589248657227e-02 -1.177599653601646423e-01 -7.949067652225494385e-02 8.200978487730026245e-02 1.955340206623077393e-01 2.908193171024322510e-01 -2.438106760382652283e-02 1.266614496707916260e-01 -4.419838488101959229e-01
-1.944307535886764526e-01 1.753586679697036743e-01 7.235655188560485840e-02 1.049100980162620544e-01 1.625514328479766846e-01 5.930295214056968689e-02 -1.438171118497848511e-01 -7.736027240753173828e-02 -2.422717511653900146e-01 3.461954295635223389e-01 -1.927897483110427856e-01 2.679183483123779297e-01 -1.364952325820922852e-01 -9.853008389472961426e-02 4.719762504100799561e-02 -3.514279052615165710e-02 -1.210243105888366699e-01 -1.670634299516677856e-01 2.023907154798507690e-01 -1.230174973607063293e-01 1.433476507663726807e-01 6.955863535404205322e-02 -6.782556325197219849e-02 3.078049421310424805e-02 2.160507291555404663e-01 -2.327762395143508911e-01 2.623158097267150879e-01 -1.805630773305892944e-01 1.690637469291687012e-01 2.254422456026077271e-01 2.871005833148956299e-01 -2.135507613420486450e-01
6.641890853643417358e-02 1.049634963274002075e-01 -5.156286433339118958e-02 -7.537541538476943970e-02 -1.340967714786529541e-01 -1.005903780460357666e-01 9.699363261461257935e-02 -1.294780969619750977e-01 -2.007266506552696228e-02 1.615043170750141144e-02 -2.952761650085449219e-01 6.249352358281612396e-03 -1.094015166163444519e-01 5.860201269388198853e-02 -4.821199178695678711e-01 -5.136532709002494812e-03 -3.170841634273529053e-01 1.142737418413162231e-01 1.618173569440841675e-01 -1.779472678899765015e-01 2.104233205318450928e-01 -2.112894654273986816e-01 7.848764210939407349e-02 -4.468257725238800049e-02 -5.200773477554321289e-02 -9.919710457324981689e-02 2.112318575382232666e-01 2.853651642799377441e-01 9.670641273260116577e-02 1.166493296623229980e-01 1.911212950944900513e-01 -3.458121120929718018e-01
-9.690424054861068726e-02 -2.150788456201553345e-01 9.587251394987106323e-02 1.059137508273124695e-01 8.450370281934738159e-02 -9.540940076112747192e-02 -4.183050245046615601e-02 -2.091687321662902832e-01 6.343019753694534302e-02 4.461256787180900574e-02 -1.588697433471679688e-01 -2.315187752246856689e-01 2.139286249876022339e-01 -7.383914291858673096e-02 -5.756743624806404114e-02 1.045761108398437500e-01 9.328281134366989136e-02 -2.058541476726531982e-01 -4.033784270286560059e-01 -1.244507506489753723e-01 2.075576037168502808e-01 -1.146840825676918030e-01 1.584354788064956665e-01 -1.349379569292068481e-01 1.256189644336700439e-01 -7.755686528980731964e-03 7.535513490438461304e-02 1.045760735869407654e-01 7.586105167865753174e-02 9.134248644113540649e-02 4.777423739433288574e-01 -3.290301561355590820e-01
-5.251342058181762695e-02 3.751407563686370850e-02 7.122316956520080566e-02 1.067255288362503052e-01 -6.448896229267120361e-02 1.709531247615814209e-02 -2.672323724254965782e-03 -2.080845683813095093e-01 -1.857652217149734497e-01 1.987614631652832031e-01 -2.033952176570892334e-01 1.890486776828765869e-01 2.737028710544109344e-02 1.623158305883407593e-01 -1.302236765623092651e-01 -1.709020584821701050e-01 -4.992907866835594177e-02 -1.841697543859481812e-01 3.901072144508361816e-01 -3.958541527390480042e-02 -2.006738632917404175e-02 1.263967454433441162e-01 5.437935702502727509e-03 -1.472850143909454346e-02 3.796519339084625244e-01 -1.627032309770584106e-01 4.143192470073699951e-01 8.925603469833731651e-04 2.056021541357040405e-01 2.279755175113677979e-01 2.036564499139785767e-01 -1.498388350009918213e-01
2.750231623649597168e-01 -6.209753453731536865e-02 -1.602314859628677368e-01 1.128347814083099365e-01 -1.076089665293693542e-01 1.627172529697418213e-01 -1.179190427064895630e-01 -1.504257172346115112e-01 -6.630650907754898071e-02 1.457110494375228882e-01 4.210062697529792786e-02 2.919191122055053711e-01 4.719762504100799561e-02 -6.107887998223304749e-02 -2.130400687456130981e-01 -7.769684307277202606e-03 -1.119304001331329346e-01 7.052216678857803345e-04 1.853734254837036133e-01 -1.173074692487716675e-01 1.867556273937225342e-01 5.679955333471298218e-02 -4.187307059764862061e-01 1.183159574866294861e-01 1.441257745027542114e-01 -1.779645532369613647e-01 -5.732724443078041077e-02 2.898635566234588623e-01 -1.386645995080471039e-02 -3.587541868910193443e-03 3.101856112480163574e-01 -3.452918827533721924e-01
4.207066819071769714e-02 4.197647050023078918e-02 5.342730283737182617e-01 1.282724458724260330e-02 -4.816500097513198853e-02 9.323292225599288940e-02 1.621109694242477417e-01 -3.351382017135620117e-01 -6.147078052163124084e-02 4.323705285787582397e-02 -2.918980121612548828e-01 7.723692059516906738e-02 -3.079528175294399261e-02 3.091991692781448364e-02 -3.004365861415863037e-01 -4.952109232544898987e-02 -8.307535201311111450e-02 4.583972971886396408e-03 -2.358260005712509155e-01 2.329221926629543304e-03 1.782658547163009644e-01 -2.145081162452697754e-01 -3.876681439578533173e-03 -4.434246569871902466e-02 -2.290904074907302856e-01 -4.639384150505065918e-02 -1.755322813987731934e-01 -6.615029275417327881e-02 1.876586824655532837e-01 1.787389814853668213e-02 2.600856721401214600e-01 -1.857189685106277466e-01
-1.133558433502912521e-02 -4.901228100061416626e-02 2.900640368461608887e-01 -7.368815690279006958e-02 -2.779363468289375305e-02 -1.055696681141853333e-01 1.369868367910385132e-01 -2.943400144577026367e-01 -2.425686120986938477e-01 1.295691281557083130e-01 2.317817509174346924e-01 4.150862246751785278e-02 2.741835080087184906e-02 -9.388785064220428467e-02 -3.645243048667907715e-01 2.549516558647155762e-01 -1.328579988330602646e-02 -1.085105352103710175e-02 9.781246632337570190e-02 1.975208371877670288e-01 -1.638608127832412720e-01 1.014624685049057007e-01 -1.182951033115386963e-01 3.455132618546485901e-02 -1.218320149928331375e-02 -1.619523465633392334e-01 2.593529224395751953e-01 1.158574745059013367e-01 7.596453279256820679e-02 4.459655284881591797e-02 3.022537529468536377e-01 -3.803623318672180176e-01
2.231843769550323486e-02 3.365882933139801025e-01 4.352729767560958862e-02 3.628493547439575195e-01 -4.003175348043441772e-02 -1.170799508690834045e-01 8.781238459050655365e-03 -3.297810852527618408e-01 -2.985701337456703186e-02 1.601282656192779541e-01 -2.049099355936050415e-01 5.473856627941131592e-02 -2.250401116907596588e-02 -2.659270167350769043e-01 -2.262593358755111694e-01 2.758437991142272949e-01 1.633675843477249146e-01 -1.888314038515090942e-01 5.864867568016052246e-02 7.399226073175668716e-03 4.480742290616035461e-02 1.544117033481597900e-01 -2.522555552423000336e-02 1.031040772795677185e-02 6.812435388565063477e-02 2.315779477357864380e-01 8.046550303697586060e-02 5.281117558479309082e-02 1.038115099072456360e-01 -8.486600965261459351e-02 3.226131498813629150e-01 -2.765212059020996094e-01
-2.107153981924057007e-01 -8.178757503628730774e-03 -8.394737541675567627e-02 2.131321281194686890e-01 2.508962750434875488e-01 -7.555756252259016037e-03 2.953418493270874023e-01 -1.092272624373435974e-01 -2.354181110858917236e-01 -1.011246517300605774e-01 -5.111471936106681824e-02 -2.220172584056854248e-01 1.170951277017593384e-01 -2.221263498067855835e-01 -3.677075505256652832e-01 9.584134677425026894e-04 -7.176261395215988159e-02 2.138321399688720703e-01 1.407236158847808838e-01 8.163136243820190430e-02 -8.918220549821853638e-02 2.187388762831687927e-02 -9.218794293701648712e-03 1.698543429374694824e-01 3.162404894828796387e-02 -4.060694947838783264e-02 3.175497055053710938e-01 3.076460957527160645e-02 1.567680984735488892e-01 -1.418136656284332275e-01 2.446157485246658325e-01 -3.184603750705718994e-01
1.534697115421295166e-01 -6.939570605754852295e-02 7.646356523036956787e-02 -1.208214380312711000e-04 8.320383727550506592e-02 -8.798510581254959106e-02 1.812721951864659786e-03 2.067541182041168213e-01 -1.998035460710525513e-01 -8.493971824645996094e-02 -6.033083423972129822e-02 1.335605531930923462e-01 -1.987494528293609619e-02 1.300834566354751587e-01 -1.312764883041381836e-01 -2.101184986531734467e-02 -2.457281947135925293e-01 -1.993519216775894165e-01 -2.384501844644546509e-01 3.689892217516899109e-02 1.605056226253509521e-01 3.118825554847717285e-01 -2.100245356559753418e-01 6.863828748464584351e-02 1.496978998184204102e-01 -7.134757190942764282e-02 2.193895578384399414e-01 8.288442343473434448e-02 1.879437118768692017e-01 -1.001765578985214233e-01 4.035044312477111816e-01 -4.288244247436523438e-01
-2.624461054801940918e-01 -2.456761598587036133e-01 5.191678181290626526e-02 9.018579125404357910e-02 1.340675801038742065e-01 -2.422939240932464600e-01 1.931874454021453857e-01 -9.152609109878540039e-02 -4.613884985446929932e-01 1.880558021366596222e-02 -3.976275026798248291e-01 1.404103487730026245e-01 1.458851397037506104e-01 3.387209773063659668e-02 -1.778001785278320312e-01 -2.032008469104766846e-01 -1.344558000564575195e-01 -1.288980692625045776e-01 -7.372750435024499893e-03 1.170556321740150452e-01 4.775406792759895325e-02 -1.435232609510421753e-01 -3.386738151311874390e-02 2.837450243532657623e-02 2.274553179740905762e-01 5.602708831429481506e-02 9.224770963191986084e-02 6.769335269927978516e-02 1.326066553592681885e-01 -9.020226448774337769e-02 1.418448537588119507e-01 -2.531397342681884766e-01
-1.783201247453689575e-01 -1.233758628368377686e-01 1.353456526994705200e-01 3.268567025661468506e-01 -3.692312538623809814e-02 2.112023979425430298e-01 -1.075554490089416504e-01 -2.743452489376068115e-01 6.368468701839447021e-02 2.505562603473663330e-01 -4.064703285694122314e-01 -1.106945723295211792e-01 1.858089864253997803e-01 3.262217855080962181e-03 -1.140888258814811707e-01 2.490307688713073730e-01 1.417913008481264114e-02 -1.142958700656890869e-01 -1.607669144868850708e-01 -1.579660773277282715e-01 -8.872172981500625610e-02 6.201102584600448608e-02 -4.971444979310035706e-02 -4.746665060520172119e-02 3.396475315093994141e-01 9.098811075091362000e-03 1.563383340835571289e-01 2.467250227928161621e-01 6.580843776464462280e-02 -1.396631449460983276e-01 1.497689336538314819e-01 -1.166987121105194092e-01
5.840193852782249451e-02 5.258001759648323059e-02 1.481537148356437683e-02 5.245712026953697205e-02 3.220357298851013184e-01 -7.762222737073898315e-02 1.761637777090072632e-01 1.598591357469558716e-01 -2.383910492062568665e-02 1.260427534580230713e-01 -1.508890986442565918e-01 1.180067956447601318e-01 -6.598794460296630859e-02 -1.443031728267669678e-01 -8.480866253376007080e-02 -1.015831232070922852e-01 -3.227503970265388489e-03 -8.884754031896591187e-02 1.158922538161277771e-01 -4.712839424610137939e-02 3.154703378677368164e-01 -1.812869161367416382e-01 -4.776628613471984863e-01 5.916147306561470032e-02 -1.885576359927654266e-02 2.186170071363449097e-01 3.133781254291534424e-01 2.066572606563568115e-01 3.154807165265083313e-02 2.184296846389770508e-01 2.424488961696624756e-01 -2.110448330640792847e-01
-5.735298991203308105e-02 3.390848636627197266e-01 1.286124140024185181e-01 3.209453523159027100e-01 -1.996466070413589478e-01 -6.553461402654647827e-02 -2.128447405993938446e-02 -8.945847302675247192e-02 1.568830013275146484e-01 2.643943130970001221e-01 9.740324318408966064e-02 1.196176260709762573e-01 -2.167951874434947968e-02 -2.360174357891082764e-01 -6.483044475317001343e-02 1.819797903299331665e-01 1.251151561737060547e-01 -1.900136023759841919e-01 -1.573078483343124390e-01 1.056921202689409256e-02 2.262900918722152710e-01 6.580401211977005005e-02 9.848180413246154785e-02 -1.349001973867416382e-01 9.528463706374168396e-03 -3.762344643473625183e-02 1.378792077302932739e-01 2.638197690248489380e-02 2.177971303462982178e-01 -1.038717105984687805e-01 3.698574006557464600e-01 -3.485493063926696777e-01
8.135811239480972290e-02 1.519291661679744720e-02 1.446604430675506592e-01 5.652195960283279419e-02 2.431917488574981689e-01 -1.517250388860702515e-02 -1.245416328310966492e-02 -2.488968670368194580e-01 -9.555804729461669922e-02 1.810370087623596191e-01 -5.209240913391113281e-01 -1.569348722696304321e-01 7.688817381858825684e-02 -1.917330771684646606e-01 -9.709809720516204834e-02 -8.115401864051818848e-02 -1.545932441949844360e-01 -5.327577888965606689e-02 -8.320923894643783569e-02 4.571576789021492004e-02 -9.181224554777145386e-02 -1.385394781827926636e-01 1.947230845689773560e-01 2.416488714516162872e-03 7.363003492355346680e-02 -1.711767911911010742e-01 3.765243291854858398e-01 -8.960141241550445557e-02 1.728391796350479126e-01 1.524259299039840698e-01 2.897997200489044189e-01 -1.675067096948623657e-01
-2.168034315109252930e-01 -5.854723230004310608e-02 3.288787230849266052e-02 7.806076854467391968e-02 1.127645596861839294e-01 -1.982181966304779053e-01 6.901434157043695450e-03 -2.055152505636215210e-01 -1.966435462236404419e-01 2.337442934513092041e-01 -8.321329206228256226e-02 1.719408333301544189e-01 -3.061681389808654785e-01 -2.339387983083724976e-01 -3.047068715095520020e-01 5.830123648047447205e-02 1.774890124797821045e-01 1.630545109510421753e-01 -4.821842908859252930e-02 4.001307487487792969e-02 -1.556620933115482330e-02 -3.276022034697234631e-04 -1.757980436086654663e-01 1.456670463085174561e-01 2.064356654882431030e-01 -3.203167617321014404e-01 -1.043001934885978699e-02 -2.411278150975704193e-02 2.676121890544891357e-02 -2.342771142721176147e-01 3.736165165901184082e-01 -1.345986276865005493e-01
-1.098714843392372131e-01 -2.120757102966308594e-01 3.062011599540710449e-01 1.094873175024986267e-01 1.519552469253540039e-01 -1.925781965255737305e-01 1.454193145036697388e-01 3.360291197896003723e-02 3.372883498668670654e-01 1.585687994956970215e-01 -2.285452187061309814e-02 6.864942610263824463e-02 -1.160531956702470779e-02 -2.587429285049438477e-01 -1.213493272662162781e-01 4.558717366307973862e-03 -1.194277256727218628e-01 -1.276653259992599487e-01 -1.578080058097839355e-01 -1.612132936716079712e-01 3.392059355974197388e-02 4.158659279346466064e-02 2.013091892004013062e-01 -6.740525364875793457e-03 1.337944567203521729e-01 -4.441354423761367798e-02 5.090001970529556274e-02 1.344599872827529907e-01 3.804426789283752441e-01 -4.754522349685430527e-03 4.346790611743927002e-01 -1.721243858337402344e-01
3.862047567963600159e-02 7.660218328237533569e-02 2.410099953413009644e-01 1.650477349758148193e-01 -7.437425851821899414e-02 1.852529495954513550e-02 -2.600805759429931641e-01 -1.649794280529022217e-01 1.128405630588531494e-01 2.039671391248703003e-01 -3.362294137477874756e-01 -1.709358841180801392e-01 6.935913115739822388e-03 2.161451848223805428e-03 -2.645678631961345673e-02 -3.229519724845886230e-02 -2.124481946229934692e-01 -2.666218280792236328e-01 -2.420915290713310242e-02 -3.466941416263580322e-03 1.898207068443298340e-01 -1.351759284734725952e-01 1.886219531297683716e-01 -5.121039226651191711e-02 -1.278988271951675415e-01 -2.264114916324615479e-01 1.641412675380706787e-01 9.503497742116451263e-03 2.157164961099624634e-01 1.561940461397171021e-01 2.835386693477630615e-01 -3.909943103790283203e-01
-2.193810045719146729e-02 -2.526530623435974121e-01 -4.888683557510375977e-02 3.705114424228668213e-01 1.012372970581054688e-01 -2.175979465246200562e-01 -4.428785666823387146e-02 2.889334037899971008e-02 -3.558857366442680359e-02 9.493745118379592896e-02 -1.981903016567230225e-01 1.322200596332550049e-01 -6.536445021629333496e-02 1.581030786037445068e-01 -1.876760870218276978e-01 1.439902633428573608e-01 2.603743374347686768e-01 -1.021419167518615723e-01 2.482460886240005493e-01 3.246631473302841187e-02 3.559562191367149353e-02 -1.194923222064971924e-01 -1.082827299833297729e-01 -1.155508533120155334e-01 5.456735193729400635e-02 1.305980533361434937e-01 2.723760008811950684e-01 2.359841465950012207e-01 2.638879418373107910e-01 1.273260712623596191e-01 4.019490778446197510e-01 6.710819154977798462e-02
-1.802524626255035400e-01 1.723307669162750244e-01 2.417574673891067505e-01 3.807921707630157471e-01 1.791928708553314209e-01 -1.030915044248104095e-02 1.157838106155395508e-01 -1.586033105850219727e-01 -3.812775714322924614e-03 -1.842158138751983643e-01 -9.007234871387481689e-02 1.673597097396850586e-01 8.138985186815261841e-02 1.324721872806549072e-01 -1.197395995259284973e-01 1.438526809215545654e-01 1.512696146965026855e-01 -3.246951401233673096e-01 -4.633364733308553696e-03 1.113948225975036621e-01 2.525007128715515137e-01 -6.963413953781127930e-02 -2.294619828462600708e-01 2.292983978986740112e-01 5.720890685915946960e-02 -3.810276463627815247e-02 -6.180405244231224060e-02 1.199163421988487244e-01 1.995028555393218994e-01 -8.544360101222991943e-02 2.182797342538833618e-01 -3.194681107997894287e-01
-2.150135040283203125e-01 2.829672768712043762e-02 3.548334911465644836e-02 6.172711402177810669e-02 1.311187893152236938e-01 -4.555036500096321106e-02 2.723332047462463379e-01 5.030312389135360718e-02 -3.199581503868103027e-01 3.823273628950119019e-02 -2.008373588323593140e-01 2.906823754310607910e-01 8.315350860357284546e-02 1.197804585099220276e-01 -3.605434894561767578e-01 -7.017055153846740723e-02 -4.458834230899810791e-02 6.176997348666191101e-02 -3.532757610082626343e-02 2.432845160365104675e-02 -1.713062524795532227e-01 -1.772195547819137573e-01 -2.394504994153976440e-01 -1.378313153982162476e-01 -6.234190892428159714e-03 6.666755676269531250e-02 -5.698361247777938843e-02 3.938535600900650024e-02 2.309983372688293457e-01 1.637658923864364624e-01 3.513464927673339844e-01 -3.308421373367309570e-01
2.710605263710021973e-01 -1.113029103726148605e-02 -7.459487020969390869e-02 8.836764097213745117e-02 2.195281684398651123e-01 -1.050217822194099426e-01 -2.909709326922893524e-02 -9.449576586484909058e-02 -5.591715127229690552e-02 6.845072656869888306e-02 -1.928915269672870636e-02 2.429966628551483154e-01 1.021800190210342407e-01 -3.724324703216552734e-01 -2.468547523021697998e-01 5.130873247981071472e-02 2.971323132514953613e-01 4.279680922627449036e-02 -1.652507670223712921e-02 -1.392966061830520630e-01 3.305418491363525391e-01 -2.776948511600494385e-01 -1.182284280657768250e-01 3.194786980748176575e-02 -5.097144097089767456e-02 -3.587367013096809387e-02 9.623044729232788086e-02 1.457540094852447510e-01 3.321832418441772461e-01 9.942094236612319946e-02 1.254915148019790649e-01 -2.873114645481109619e-01
-1.962283700704574585e-01 3.607506453990936279e-01 2.290876396000385284e-02 1.953583657741546631e-01 -2.395892143249511719e-01 -1.046202182769775391e-01 1.902942806482315063e-01 -9.132929891347885132e-02 -8.695178478956222534e-02 2.327168174088001251e-02 -2.464870661497116089e-01 -2.956707775592803955e-02 -9.589386754669249058e-04 -1.516618728637695312e-01 -2.816607058048248291e-01 1.846341192722320557e-01 1.394880563020706177e-02 -1.966150254011154175e-01 -3.874953091144561768e-02 -1.085529029369354248e-01 9.653102606534957886e-02 -1.091148518025875092e-02 -1.440194714814424515e-02 -8.301803469657897949e-02 -5.187597870826721191e-02 -7.027358561754226685e-02 -9.010019153356552124e-02 2.115202397108078003e-01 1.311299204826354980e-01 -3.396481871604919434e-01 4.129616618156433105e-01 -2.033461630344390869e-01
-3.261909186840057373e-01 2.244754880666732788e-01 3.613860011100769043e-01 1.618638075888156891e-02 -2.603754103183746338e-01 1.936902254819869995e-01 -2.538234293460845947e-01 6.448865681886672974e-02 -2.240237966179847717e-02 1.756684184074401855e-01 -2.280111461877822876e-01 9.731505811214447021e-02 1.795281842350959778e-02 -1.064991950988769531e-01 -1.270599514245986938e-01 -1.007459964603185654e-02 -6.393256783485412598e-02 1.322572864592075348e-02 3.103881701827049255e-02 1.406257152557373047e-01 1.522018313407897949e-01 -2.490558195859193802e-03 -5.473253782838582993e-03 -9.332618862390518188e-02 1.265222765505313873e-02 -2.442539185285568237e-01 1.473038196563720703e-01 1.406048517674207687e-02 2.170718312263488770e-01 2.217908054590225220e-01 3.154167830944061279e-01 -2.886061966419219971e-01
-2.964999675750732422e-01 -2.737414836883544922e-01 4.663399457931518555e-01 3.329380415380001068e-03 1.401851326227188110e-01 -8.881723880767822266e-02 2.653870582580566406e-01 -2.085752189159393311e-01 -3.536830842494964600e-02 1.569195687770843506e-01 -5.814945697784423828e-02 1.221318319439888000e-01 2.609633803367614746e-01 -7.677354663610458374e-02 -4.112164303660392761e-02 -1.850909441709518433e-01 1.481879851780831814e-03 5.333541333675384521e-02 1.377107352018356323e-01 -3.147383630275726318e-01 9.297582507133483887e-02 -1.521228346973657608e-02 -6.910905241966247559e-02 4.717328026890754700e-02 -7.569973915815353394e-02 -3.103841841220855713e-02 2.420689165592193604e-01 7.806859910488128662e-02 1.824464648962020874e-01 -2.675659582018852234e-02 1.358837038278579712e-01 -2.519437670707702637e-01
-1.750578135251998901e-01 1.492755711078643799e-01 1.727212071418762207e-01 2.905304357409477234e-02 -1.218731850385665894e-01 9.772786498069763184e-02 -3.542961180210113525e-01 -6.577564030885696411e-02 -9.784382581710815430e-02 1.700237840414047241e-01 -1.773835122585296631e-01 2.647018432617187500e-02 3.336841613054275513e-02 -1.723966747522354126e-02 1.372555550187826157e-02 -4.638075456023216248e-02 6.712563335895538330e-02 -6.726712733507156372e-02 2.634091079235076904e-01 3.401859104633331299e-02 2.096822112798690796e-01 1.299612075090408325e-01 -5.208112299442291260e-02 -9.477604925632476807e-02 1.378498524427413940e-01 -1.689296215772628784e-01 2.789564132690429688e-01 -5.853256583213806152e-02 2.727543711662292480e-01 2.190849035978317261e-01 3.722663521766662598e-01 -3.819159865379333496e-01
3.315654769539833069e-02 -1.900085806846618652e-01 4.388164877891540527e-01 -4.939324781298637390e-02 -5.036377906799316406e-02 -1.590063422918319702e-01 1.674631834030151367e-01 -2.614133954048156738e-01 2.094356156885623932e-02 6.760468333959579468e-02 -3.502209484577178955e-01 -1.181850731372833252e-01 3.243429586291313171e-02 -1.114612631499767303e-02 -2.508734762668609619e-01 -1.331334859132766724e-01 -1.275905817747116089e-01 -1.409013420343399048e-01 1.719337143003940582e-02 -1.938600689172744751e-01 2.292531877756118774e-01 1.425944268703460693e-01 -1.488306820392608643e-01 -4.010098055005073547e-02 1.974054127931594849e-01 2.177031338214874268e-02 -1.909015923738479614e-01 1.967585384845733643e-01 1.675115525722503662e-01 2.117990851402282715e-01 8.411984890699386597e-02 -2.342513650655746460e-01
-1.301608681678771973e-01 -5.669594556093215942e-02 1.124171689152717590e-01 5.085076764225959778e-02 1.220538914203643799e-01 -1.510057300329208374e-01 8.809571713209152222e-02 2.737900912761688232e-01 1.604013741016387939e-01 1.169647276401519775e-01 -3.018024563789367676e-01 4.463021457195281982e-02 1.606022380292415619e-02 -1.215452700853347778e-01 3.434710204601287842e-02 1.851803213357925415e-01 -5.701670423150062561e-02 -7.149828132241964340e-03 7.535116374492645264e-02 2.877405658364295959e-02 2.078487575054168701e-01 -1.052527353167533875e-01 -1.440289020538330078e-01 7.409215718507766724e-02 1.570053696632385254e-01 -1.312309056520462036e-01 -1.105912476778030396e-01 3.227812945842742920e-01 3.829763531684875488e-01 -6.534708663821220398e-03 4.901762679219245911e-02 -5.133053660392761230e-01
-3.016177713871002197e-01 -1.356903836131095886e-02 1.120348498225212097e-01 1.995259523391723633e-01 -5.747898668050765991e-02 2.457385361194610596e-01 1.824716031551361084e-01 -2.739424407482147217e-01 -9.359792619943618774e-02 1.163443475961685181e-01 -4.090272486209869385e-01 -2.751101553440093994e-01 9.932379424571990967e-02 2.463714331388473511e-01 -1.350821852684020996e-01 -1.460130605846643448e-02 -1.100530754774808884e-02 -6.346679478883743286e-02 -1.840946674346923828e-01 1.150691360235214233e-01 9.912502951920032501e-03 -1.200195625424385071e-01 -2.385770231485366821e-01 -9.126770496368408203e-02 8.969291299581527710e-02 -2.134275585412979126e-01 2.595995664596557617e-01 1.082834452390670776e-01 1.460286378860473633e-01 9.115651249885559082e-02 1.772513091564178467e-01 -7.307979464530944824e-02
1.995654702186584473e-01 1.669047959148883820e-02 -1.110584288835525513e-01 6.780676543712615967e-02 3.041038662195205688e-02 1.516776978969573975e-01 1.943885814398527145e-03 -1.233348473906517029e-01 -2.581972479820251465e-01 6.084911059588193893e-03 -1.314986646175384521e-01 1.303889900445938110e-01 5.405612662434577942e-02 -9.879590570926666260e-02 -2.498587369918823242e-01 -7.008016109466552734e-02 9.300558269023895264e-02 -2.732384204864501953e-01 1.976880133152008057e-01 7.952179759740829468e-02 2.956130206584930420e-01 -2.239638753235340118e-02 -2.083498835563659668e-01 3.894039988517761230e-01 -2.314536273479461670e-02 -1.233693063259124756e-01 1.430854946374893188e-01 4.063917696475982666e-01 2.251337319612503052e-01 -4.620274156332015991e-02 2.332727313041687012e-01 -5.030844360589981079e-02
-6.167289987206459045e-02 5.918661132454872131e-03 -1.560118282213807106e-03 1.023653671145439148e-01 1.023391038179397583e-01 -1.743540018796920776e-01 1.462313681840896606e-01 -2.464653253555297852e-01 1.354704797267913818e-01 -8.231572806835174561e-02 -2.775747776031494141e-01 -1.439188718795776367e-01 2.801841311156749725e-02 -2.435023933649063110e-01 -4.231916666030883789e-01 -3.855674341320991516e-02 -1.772340983152389526e-01 2.518129348754882812e-01 9.304219484329223633e-02 4.836463555693626404e-02 -1.893342435359954834e-01 -1.310653984546661377e-01 -2.430578619241714478e-01 1.225060895085334778e-01 2.761295624077320099e-02 -1.951293349266052246e-01 1.514441519975662231e-01 1.627138853073120117e-01 -4.984028264880180359e-02 1.343884915113449097e-01 2.588730752468109131e-01 -3.006616830825805664e-01
1.177196279168128967e-01 2.763455808162689209e-01 2.978937933221459389e-03 1.467462331056594849e-01 1.324864476919174194e-01 -1.612847149372100830e-01 -4.558391124010086060e-02 -4.067184329032897949e-01 -1.480978280305862427e-01 2.095032036304473877e-01 -1.398310065269470215e-01 -2.320160157978534698e-02 -1.562235951423645020e-01 -1.202161088585853577e-01 -2.958287298679351807e-01 5.359411984682083130e-02 5.757559463381767273e-02 4.407469555735588074e-02 4.287055507302284241e-02 -2.397011816501617432e-01 -8.407428860664367676e-02 -7.560046762228012085e-02 -2.398393750190734863e-01 3.382999077439308167e-02 3.015626668930053711e-01 -1.980543583631515503e-01 2.494940608739852905e-01 -2.106028646230697632e-01 1.487418413162231445e-01 -1.154112815856933594e-01 1.292109638452529907e-01 -1.926119327545166016e-01
-1.446659117937088013e-01 -6.476120650768280029e-02 3.915798664093017578e-02 2.944180071353912354e-01 -5.236752331256866455e-02 7.406870834529399872e-03 1.394107341766357422e-01 4.187929257750511169e-02 -6.529369950294494629e-02 -1.835573017597198486e-01 -1.761910170316696167e-01 -5.881473794579505920e-02 -1.347184926271438599e-01 -2.728204987943172455e-02 -3.414202928543090820e-01 1.884504258632659912e-01 5.087639763951301575e-02 -1.034762188792228699e-01 -2.804269790649414062e-01 7.734149694442749023e-03 8.627849817276000977e-02 -1.563241146504878998e-02 -2.983065247535705566e-01 -1.609012037515640259e-01 -2.508352324366569519e-02 6.312351673841476440e-02 1.339446008205413818e-01 -5.860040709376335144e-02 1.405011415481567383e-01 -1.922929883003234863e-01 5.665370225906372070e-01 -3.182633593678474426e-02
-4.466348886489868164e-02 -2.215251326560974121e-02 4.086931049823760986e-01 4.399391263723373413e-02 -8.119116723537445068e-02 -2.211159653961658478e-02 -1.949229091405868530e-02 -6.733484566211700439e-02 -1.965413242578506470e-01 1.569310873746871948e-01 1.376536488533020020e-01 -2.996571958065032959e-01 -4.994843527674674988e-02 -4.653763771057128906e-02 2.916479296982288361e-02 1.607833653688430786e-01 7.564399391412734985e-02 -3.716423809528350830e-01 5.378861352801322937e-02 3.362076729536056519e-02 1.130582839250564575e-01 -2.650093436241149902e-01 -1.253520250320434570e-01 -5.502514168620109558e-02 2.141056358814239502e-01 8.871806412935256958e-02 3.170409426093101501e-02 -1.673816293478012085e-01 -2.874588780105113983e-02 5.351969972252845764e-02 2.255852520465850830e-01 -4.756710529327392578e-01
-7.656123489141464233e-02 -7.434467971324920654e-02 2.388480454683303833e-01 5.660971254110336304e-02 2.248504757881164551e-01 -1.940861195325851440e-01 8.788280934095382690e-02 -4.723471030592918396e-02 -1.334880292415618896e-01 8.532751351594924927e-02 -6.236274912953376770e-02 -1.501774042844772339e-01 -9.457459673285484314e-03 3.284628689289093018e-01 -1.795299798250198364e-01 -1.671868115663528442e-01 -1.423067003488540649e-01 -1.423137336969375610e-01 -1.938908174633979797e-02 -1.518588215112686157e-01 4.484412819147109985e-02 -4.641928374767303467e-01 -2.650204002857208252e-01 1.009827032685279846e-01 1.129808202385902405e-01 -2.797773107886314392e-02 2.053554207086563110e-01 -1.405472457408905029e-01 1.896733790636062622e-01 -1.028786674141883850e-01 2.176311016082763672e-01 -2.814581394195556641e-01
-7.983391731977462769e-02 1.148365139961242676e-01 1.309937387704849243e-01 4.241192042827606201e-01 -3.675613552331924438e-02 2.509676106274127960e-02 1.132620722055435181e-01 2.679772078990936279e-01 1.685806512832641602e-01 1.915060542523860931e-02 -1.080029681324958801e-01 -3.260022401809692383e-02 6.802107207477092743e-03 -1.584971547126770020e-01 -6.006785854697227478e-02 1.827431917190551758e-01 -3.684962913393974304e-02 -4.788294062018394470e-02 1.765952706336975098e-01 1.618004739284515381e-01 -1.763111352920532227e-02 -2.201310992240905762e-01 -6.756540387868881226e-02 -7.548491656780242920e-02 -9.081729501485824585e-02 -5.043164640665054321e-02 2.170534580945968628e-01 2.247676253318786621e-01 1.483912616968154907e-01 2.174174636602401733e-01 4.483518302440643311e-01 -3.071094155311584473e-01
5.737441778182983398e-02 1.890014410018920898e-01 -3.308638557791709900e-02 -2.935403957962989807e-02 -1.008582636713981628e-01 2.890277504920959473e-01 9.795885533094406128e-02 -1.555999070405960083e-01 -6.589072872884571552e-04 1.099680885672569275e-01 -6.108713150024414062e-02 -1.839134693145751953e-01 -1.866001635789871216e-02 -6.223086640238761902e-02 -3.299466371536254883e-01 9.747549146413803101e-02 -1.314835846424102783e-01 -2.034329026937484741e-01 2.389822304248809814e-01 -1.070045307278633118e-02 2.904425561428070068e-01 7.712619006633758545e-02 -2.575706839561462402e-01 -9.990387409925460815e-02 -1.014578565955162048e-01 -4.382764548063278198e-02 1.791460514068603516e-01 2.712946832180023193e-01 -9.041683375835418701e-02 -1.755857765674591064e-01 2.600848674774169922e-01 -3.901157379150390625e-01
4.031883552670478821e-02 -5.292478576302528381e-02 2.345068752765655518e-01 1.204555481672286987e-01 9.418776631355285645e-02 1.412257850170135498e-01 2.599283158779144287e-01 -1.257054060697555542e-01 1.086572706699371338e-01 8.715785108506679535e-03 3.827096521854400635e-02 1.325480192899703979e-01 7.344072312116622925e-02 -3.425010144710540771e-01 -2.535425126552581787e-01 2.571726739406585693e-01 -2.401368916034698486e-01 -1.285296380519866943e-01 1.223644763231277466e-01 -1.429094523191452026e-01 2.276523709297180176e-01 1.982459872961044312e-01 -6.430622935295104980e-02 1.628204137086868286e-01 -7.925308495759963989e-02 4.297075048089027405e-02 4.050466790795326233e-02 -2.780776005238294601e-03 1.780754029750823975e-01 -3.672904148697853088e-02 4.354638159275054932e-01 -2.569678723812103271e-01
-3.490722179412841797e-01 -1.590353995561599731e-01 3.545078933238983154e-01 9.518691152334213257e-02 9.870270267128944397e-03 -2.436290681362152100e-02 8.952809125185012817e-02 -3.505898118019104004e-01 9.171636402606964111e-02 5.674657225608825684e-02 -7.109832763671875000e-02 -1.970848590135574341e-01 1.810335814952850342e-01 -1.686100848019123077e-02 -2.030058801174163818e-01 -1.647256314754486084e-02 -1.971108652651309967e-02 -8.067426085472106934e-02 -2.888951599597930908e-01 -5.126633867621421814e-02 1.153110563755035400e-01 -1.710826456546783447e-01 2.383754402399063110e-02 5.506689473986625671e-02 3.734185919165611267e-02 8.913096040487289429e-02 9.772663563489913940e-02 -6.265226006507873535e-02 3.017957806587219238e-01 2.200291007757186890e-01 2.719934582710266113e-01 -2.845880985260009766e-01
-4.199738204479217529e-01 -1.429840922355651855e-01 2.762772440910339355e-01 1.673935502767562866e-01 -3.860123455524444580e-02 -4.626040533185005188e-02 1.700417250394821167e-01 5.609874054789543152e-02 2.808220684528350830e-02 -7.148402929306030273e-02 9.985429793596267700e-02 1.876025199890136719e-01 1.686138659715652466e-02 -3.809696137905120850e-01 -1.985702514648437500e-01 6.100361794233322144e-02 -2.133256196975708008e-01 -1.952014416456222534e-01 6.788321584463119507e-02 7.536146789789199829e-02 2.105654180049896240e-01 4.878386110067367554e-02 -1.539489030838012695e-01 -2.131715267896652222e-01 -4.730708897113800049e-02 -1.144406348466873169e-01 2.661971189081668854e-02 2.262185066938400269e-01 2.372990995645523071e-01 1.862886361777782440e-02 2.661910653114318848e-01 -1.378628611564636230e-01
1.103857383131980896e-01 -1.064465492963790894e-01 7.633115351200103760e-02 3.545322120189666748e-01 2.426803344860672951e-03 -1.887083239853382111e-02 2.297696322202682495e-01 3.150187134742736816e-01 2.080585658550262451e-01 9.934387356042861938e-02 -3.217999935150146484e-01 7.074876874685287476e-02 -1.284513324499130249e-01 1.142641678452491760e-01 8.435116708278656006e-02 7.283230870962142944e-02 1.788091808557510376e-01 -1.075821071863174438e-01 2.207844853401184082e-01 -4.440725222229957581e-02 2.312244623899459839e-01 -1.734158694744110107e-01 -1.317403465509414673e-02 -1.296353191137313843e-01 -1.184415817260742188e-01 -1.461386829614639282e-01 1.092416271567344666e-01 -9.789110720157623291e-02 2.064854502677917480e-01 -1.103816330432891846e-01 3.901271522045135498e-01 -1.737121939659118652e-01
-1.555760204792022705e-01 -1.046729832887649536e-01 5.489792674779891968e-02 1.772340983152389526e-01 1.513323485851287842e-01 1.600068509578704834e-01 -6.238370016217231750e-02 1.068464219570159912e-01 -1.930285096168518066e-01 8.805498480796813965e-03 -9.868389368057250977e-02 2.351736277341842651e-01 -4.419197142124176025e-02 2.322243601083755493e-01 -3.333260118961334229e-01 7.495570182800292969e-02 -1.999952346086502075e-01 8.941896259784698486e-02 -4.650397598743438721e-02 1.701214537024497986e-02 9.705404937267303467e-02 -2.425239831209182739e-01 -3.536953926086425781e-01 9.945854544639587402e-03 -1.171542406082153320e-01 -1.655107885599136353e-01 -1.554451584815979004e-01 3.371037542819976807e-01 1.591624617576599121e-01 2.010596357285976410e-02 3.286074101924896240e-01 -1.873250603675842285e-01
4.910519346594810486e-02 -1.326101645827293396e-02 3.377622663974761963e-01 2.855525314807891846e-01 1.400657594203948975e-01 -1.718464046716690063e-01 3.208997845649719238e-01 -6.035531312227249146e-02 4.729177802801132202e-02 2.372865676879882812e-01 -1.450478285551071167e-01 1.791149377822875977e-01 7.322538644075393677e-02 7.543247938156127930e-02 -2.263053320348262787e-02 2.681600861251354218e-02 1.877865567803382874e-02 2.859861776232719421e-02 2.318834662437438965e-01 -6.058692932128906250e-02 3.481484577059745789e-02 -4.401649236679077148e-01 -2.140674144029617310e-01 -1.140526905655860901e-01 9.868193417787551880e-02 2.051101773977279663e-01 1.639223396778106689e-01 -8.347739465534687042e-03 2.135928124189376831e-01 1.851957663893699646e-02 7.843483984470367432e-02 -2.807272374629974365e-01
-2.620294988155364990e-01 -1.150172650814056396e-01 1.942891180515289307e-01 1.496890485286712646e-01 9.370333515107631683e-03 1.297454088926315308e-01 -9.053726680576801300e-03 -1.204552426934242249e-01 -7.167364656925201416e-02 2.397419661283493042e-01 -2.095105051994323730e-01 -2.886992096900939941e-01 2.995994128286838531e-02 1.512289792299270630e-01 -1.480899602174758911e-01 -4.175923299044370651e-03 7.446020096540451050e-02 -1.847881823778152466e-01 -2.406830787658691406e-01 -1.177708432078361511e-01 -9.363839402794837952e-03 -1.539853662252426147e-01 -2.319245785474777222e-01 -6.948290020227432251e-02 2.096334397792816162e-01 -1.793182790279388428e-01 2.860789299011230469e-01 -5.810220912098884583e-02 1.225161030888557434e-01 2.307305485010147095e-01 2.507323324680328369e-01 -3.233189284801483154e-01
-1.784336119890213013e-01 -1.587594002485275269e-01 4.789723455905914307e-02 4.360578209161758423e-02 2.057658694684505463e-02 7.397082448005676270e-02 2.571886181831359863e-01 -1.580098271369934082e-01 4.638050496578216553e-02 1.970932632684707642e-01 -3.601026535034179688e-01 -8.380447328090667725e-02 5.094105144962668419e-04 1.299384422600269318e-02 -1.243147775530815125e-01 4.627462849020957947e-02 -1.242618933320045471e-01 -1.338041275739669800e-01 -1.069682538509368896e-01 1.755616664886474609e-01 2.054703421890735626e-02 -1.966914683580398560e-01 -6.073670983314514160e-01 -1.368227647617459297e-03 1.630854755640029907e-01 -1.567715555429458618e-01 6.322410702705383301e-02 1.065737605094909668e-01 1.091149915009737015e-02 1.892151832580566406e-01 2.343415915966033936e-01 -7.288818806409835815e-02
-1.219214349985122681e-01 -2.055392563343048096e-01 1.191691979765892029e-01 3.180196583271026611e-01 2.004532814025878906e-01 -5.808325111865997314e-02 1.305213868618011475e-01 3.875745460391044617e-02 1.992672495543956757e-02 2.452169209718704224e-01 -1.412188559770584106e-01 -1.571082472801208496e-01 -7.497781887650489807e-03 -1.609750837087631226e-01 -2.423039078712463379e-01 -2.200068980455398560e-01 -4.759556427597999573e-02 -2.578210234642028809e-01 2.031322941184043884e-02 9.976907074451446533e-02 -1.167413219809532166e-01 -2.170524597167968750e-01 -1.857126057147979736e-01 -6.433650851249694824e-02 -1.701397001743316650e-01 -3.582005500793457031e-01 8.943316526710987091e-03 1.877761334180831909e-01 1.769061386585235596e-01 -2.830069363117218018e-01 1.971330493688583374e-01 -7.683233171701431274e-02
-1.754458695650100708e-01 9.801659733057022095e-02 4.374419897794723511e-02 3.349233269691467285e-01 1.474580168724060059e-01 1.077904701232910156e-01 -1.152134090662002563e-01 -5.964253097772598267e-02 -1.983790695667266846e-01 2.210169099271297455e-02 -2.764762751758098602e-02 1.335686892271041870e-01 6.874340772628784180e-02 -1.231908276677131653e-01 -4.112847447395324707e-01 -6.511583924293518066e-02 -1.246106326580047607e-01 -2.274657599627971649e-02 8.176749944686889648e-02 -1.687584519386291504e-01 -3.953066468238830566e-02 1.659026890993118286e-01 -4.547193348407745361e-01 -1.954304240643978119e-02 -1.148450449109077454e-01 -3.153862059116363525e-02 -1.524034291505813599e-01 3.292828202247619629e-01 1.777177006006240845e-01 -5.641281977295875549e-02 1.757376044988632202e-01 -2.113040983676910400e-01
-3.284993767738342285e-01 -1.463900953531265259e-01 -6.479985266923904419e-02 -2.516931667923927307e-02 1.221535578370094299e-01 4.187958315014839172e-02 1.745592355728149414e-01 -2.240868806838989258e-01 -8.603379875421524048e-02 -5.226380378007888794e-02 -2.691067457199096680e-01 8.113238029181957245e-03 2.212837487459182739e-01 -2.573599293828010559e-02 -2.602104544639587402e-01 -2.058508396148681641e-01 -8.267068862915039062e-02 1.192192286252975464e-01 -1.598824858665466309e-01 3.312162458896636963e-01 1.681608855724334717e-01 1.267734635621309280e-02 -1.282427906990051270e-01 1.200056262314319611e-02 2.497759312391281128e-01 -1.205396652221679688e-01 8.557027578353881836e-02 -1.519846916198730469e-02 3.268279135227203369e-01 1.164042204618453979e-01 1.780259758234024048e-01 -2.970856130123138428e-01
1.610051654279232025e-02 9.327441453933715820e-02 -5.328125320374965668e-03 2.674879431724548340e-01 1.538513749837875366e-01 -5.879068281501531601e-03 6.803043931722640991e-02 -2.097674086689949036e-02 -4.531987383961677551e-02 -1.252288371324539185e-01 -2.157375030219554901e-02 5.130782723426818848e-02 2.186886221170425415e-01 -2.633982300758361816e-01 -2.983784377574920654e-01 4.596004635095596313e-02 -2.037472724914550781e-01 2.352152019739151001e-02 2.605924606323242188e-01 1.965016499161720276e-02 -1.507228016853332520e-01 1.974538266658782959e-01 8.917436748743057251e-02 5.308090895414352417e-02 8.493141084909439087e-02 -8.774714916944503784e-02 1.768897473812103271e-01 1.425238400697708130e-01 -1.325330585241317749e-01 -1.201045978814363480e-02 4.393106997013092041e-01 -4.488375484943389893e-01
2.666340470314025879e-01 -1.860151300206780434e-03 -4.359216615557670593e-02 1.912903338670730591e-01 2.366505712270736694e-01 -2.219294384121894836e-02 1.803814768791198730e-01 -4.994032904505729675e-02 6.116296350955963135e-02 6.642835587263107300e-02 4.137502983212471008e-02 5.190397053956985474e-02 1.383927185088396072e-02 -3.523103892803192139e-01 -2.501483857631683350e-01 1.945860832929611206e-01 2.062769085168838501e-01 -6.909681856632232666e-02 1.341682076454162598e-01 -4.916606098413467407e-02 1.924888491630554199e-01 -2.385298460721969604e-01 -4.174787104129791260e-01 -3.078062087297439575e-02 -6.226721778512001038e-02 1.633860915899276733e-02 1.865859180688858032e-01 2.382402569055557251e-01 2.043587863445281982e-01 6.058133393526077271e-02 1.227765083312988281e-01 -2.615732252597808838e-01
9.445204585790634155e-02 -8.782340586185455322e-02 2.336280345916748047e-01 2.918714582920074463e-01 1.304201632738113403e-01 -7.090575993061065674e-02 1.807167679071426392e-01 2.879339754581451416e-01 -3.441699594259262085e-02 -2.846269495785236359e-02 -2.474547177553176880e-01 1.532549131661653519e-02 -6.418155878782272339e-02 -1.835570186376571655e-01 3.402147209271788597e-03 -2.727180719375610352e-02 1.088079959154129028e-01 -1.869500726461410522e-01 1.969498246908187866e-01 -1.616708934307098389e-01 1.191381514072418213e-01 -1.034039333462715149e-01 -2.542107403278350830e-01 1.262051612138748169e-01 2.242069542407989502e-01 5.473795533180236816e-02 -3.156014159321784973e-02 1.430441290140151978e-01 1.532706245779991150e-02 -7.960933446884155273e-02 1.317417919635772705e-01 -5.368033051490783691e-01
-1.797369495034217834e-02 -1.194883584976196289e-01 2.471893429756164551e-01 1.362978518009185791e-01 -1.447714269161224365e-01 8.923311531543731689e-02 -1.853696107864379883e-01 -3.426498547196388245e-02 -2.934605255722999573e-02 3.075850307941436768e-01 -3.343336582183837891e-01 7.540021091699600220e-03 3.892564475536346436e-01 9.755133837461471558e-02 -2.129453271627426147e-01 1.145337969064712524e-01 -3.244503960013389587e-02 -1.634896360337734222e-02 -2.107481658458709717e-01 -1.306315511465072632e-01 -1.223037838935852051e-01 2.270316891372203827e-02 -5.798593908548355103e-02 -2.559341490268707275e-02 2.507824897766113281e-01 -6.674718856811523438e-02 3.023176081478595734e-02 -2.500495687127113342e-02 4.122767597436904907e-02 -2.841584980487823486e-01 3.196792900562286377e-01 -2.804265320301055908e-01
-1.947214901447296143e-01 -3.033719062805175781e-01 2.446011640131473541e-02 1.083585992455482483e-01 -1.643047332763671875e-01 -3.163544833660125732e-02 1.979329735040664673e-01 1.570466607809066772e-01 -2.980063259601593018e-01 1.097381114959716797e-02 -3.983620088547468185e-03 2.872562706470489502e-01 8.891600370407104492e-02 -1.906566023826599121e-01 -3.800464868545532227e-01 -1.341442167758941650e-01 -7.801470160484313965e-02 -2.091177105903625488e-01 -1.281709074974060059e-01 1.474469751119613647e-01 6.536448746919631958e-02 -1.769478470087051392e-01 -1.059503108263015747e-01 1.654127240180969238e-02 -1.193185821175575256e-01 -1.839537620544433594e-01 6.189576163887977600e-02 2.055390775203704834e-01 1.062234193086624146e-01 -5.732910335063934326e-02 3.181457817554473877e-01 -2.066832482814788818e-01
-2.331550046801567078e-02 -1.042499244213104248e-01 1.474391371011734009e-01 -1.740823499858379364e-02 1.461523324251174927e-01 -2.876071631908416748e-01 2.092071771621704102e-01 3.169220685958862305e-02 -1.801860332489013672e-01 1.514237821102142334e-01 -4.165588319301605225e-02 9.130777418613433838e-02 2.460822016000747681e-01 -1.536426097154617310e-01 -3.569624722003936768e-01 -1.031050235033035278e-01 8.130400627851486206e-02 -9.013056755065917969e-02 7.432179152965545654e-02 -3.288422524929046631e-01 2.696926593780517578e-01 7.482153177261352539e-02 2.270963788032531738e-02 -6.653525680303573608e-02 -3.244906067848205566e-01 7.104063779115676880e-02 1.740322858095169067e-01 6.537357717752456665e-02 2.334616333246231079e-01 4.149353876709938049e-02 2.971943914890289307e-01 -1.699719727039337158e-01
-3.357497975230216980e-02 -1.217423453927040100e-01 3.082759976387023926e-01 1.662115752696990967e-01 1.229918003082275391e-01 -1.417436450719833374e-01 1.893163472414016724e-01 9.769997559487819672e-03 3.467216491699218750e-01 6.021662801504135132e-02 -4.706791788339614868e-02 -2.288391441106796265e-02 1.613654382526874542e-02 1.895904913544654846e-02 -3.782027959823608398e-01 5.151451379060745239e-02 2.363909780979156494e-02 -2.012243568897247314e-01 -1.338376104831695557e-01 -4.770568907260894775e-01 1.364034861326217651e-01 1.478055771440267563e-02 -4.580101370811462402e-02 9.477766603231430054e-02 1.283715367317199707e-01 -1.675084978342056274e-01 9.818931668996810913e-02 1.572011262178421021e-01 1.621162146329879761e-02 1.588952094316482544e-01 3.049907386302947998e-01 -5.892743542790412903e-02
2.914768457412719727e-02 -3.357794880867004395e-01 1.401578933000564575e-01 1.260656565427780151e-01 1.081181094050407410e-01 1.060618609189987183e-01 3.833622932434082031e-01 -1.960049718618392944e-01 -3.639404475688934326e-02 -6.553924083709716797e-02 -5.112939514219760895e-03 -1.172988396137952805e-02 -1.141486987471580505e-01 -3.279668390750885010e-01 2.527900598943233490e-02 5.558285862207412720e-02 -4.481845349073410034e-02 -1.306303888559341431e-01 2.754543125629425049e-01 -1.421765983104705811e-01 2.004650980234146118e-02 -8.091270923614501953e-02 -2.629240155220031738e-01 -1.486222892999649048e-01 5.403814837336540222e-02 -2.293647676706314087e-01 -6.262380629777908325e-02 -5.477690603584051132e-03 2.868836000561714172e-02 3.911494463682174683e-02 3.301577568054199219e-01 -3.581514060497283936e-01
-4.554035142064094543e-02 -1.783300638198852539e-01 1.807085871696472168e-01 3.721185401082038879e-02 4.404947906732559204e-02 -1.299269944429397583e-01 1.340515613555908203e-01 -4.001467227935791016e-01 1.057529076933860779e-01 3.127654194831848145e-01 -1.634171605110168457e-01 -2.321073561906814575e-01 -1.082764565944671631e-01 -5.458246171474456787e-02 -4.791773483157157898e-02 -4.561451077461242676e-02 -1.750013083219528198e-01 -1.272559016942977905e-01 1.846585273742675781e-01 -2.296656817197799683e-01 9.471338242292404175e-02 -3.123611211776733398e-01 -1.032598838210105896e-01 -5.886055529117584229e-02 1.279778778553009033e-01 -9.714962542057037354e-02 3.341920971870422363e-01 -2.006525397300720215e-01 7.636847347021102905e-02 7.732234895229339600e-02 2.372407615184783936e-01 -1.622423678636550903e-01
-4.821302741765975952e-02 -1.961515247821807861e-01 -1.585120707750320435e-02 2.173994332551956177e-01 2.344085127115249634e-01 2.246247529983520508e-01 1.866418421268463135e-01 -4.923510178923606873e-02 -5.509374290704727173e-02 2.566454708576202393e-01 1.502040773630142212e-01 -1.462322622537612915e-01 1.604645103216171265e-01 -2.586687207221984863e-01 -2.916399836540222168e-01 4.642904922366142273e-02 -4.699698090553283691e-02 -1.307808607816696167e-01 1.505768150091171265e-01 -4.068196415901184082e-01 1.006046012043952942e-01 -3.952921368181705475e-03 -1.047762930393218994e-01 -1.030779480934143066e-01 7.018996775150299072e-02 -1.117865294218063354e-01 -9.245255589485168457e-02 -2.237574458122253418e-01 9.494762867689132690e-02 9.870126843452453613e-02 3.596043884754180908e-01 -1.138866692781448364e-01
-1.506464332342147827e-01 -9.470889717340469360e-02 1.987191736698150635e-01 9.141021966934204102e-02 -2.433923445641994476e-02 -2.385513335466384888e-01 2.026606537401676178e-02 -1.264033168554306030e-01 -1.373984068632125854e-01 1.949481815099716187e-01 -1.114880368113517761e-01 4.791140928864479065e-02 -1.980697810649871826e-01 -7.138416171073913574e-02 -2.335820496082305908e-01 1.261233817785978317e-03 -1.185118779540061951e-01 1.818599998950958252e-01 1.409692168235778809e-01 1.006071716547012329e-01 -1.452355533838272095e-01 7.021541148424148560e-02 -2.653431296348571777e-01 -1.852852702140808105e-01 2.051955461502075195e-01 -2.582019269466400146e-01 -1.813790798187255859e-01 -2.758025424554944038e-03 4.635210633277893066e-01 -9.456959366798400879e-02 3.111784458160400391e-01 -7.697566598653793335e-02
-7.658517360687255859e-02 -2.572638988494873047e-01 7.328523695468902588e-02 3.063089251518249512e-01 -6.093404442071914673e-02 -2.504616081714630127e-01 -3.039393424987792969e-01 -3.400668129324913025e-02 8.825531601905822754e-02 1.080713942646980286e-01 -1.965289190411567688e-02 -6.968424655497074127e-03 -1.377635002136230469e-01 -2.435884624719619751e-01 -4.025002717971801758e-01 5.908455699682235718e-02 1.939254701137542725e-01 -1.816722750663757324e-01 2.477964013814926147e-01 3.547557070851325989e-02 3.442184031009674072e-01 -1.714929044246673584e-01 -1.354054957628250122e-01 1.693563535809516907e-02 1.925841718912124634e-01 9.845574945211410522e-02 1.348632574081420898e-01 -1.627774722874164581e-02 1.083231810480356216e-02 -6.141416728496551514e-02 1.777888536453247070e-01 -6.734588742256164551e-02
1.604643911123275757e-01 -1.378777474164962769e-01 -7.321152836084365845e-02 1.533005833625793457e-01 -7.705864310264587402e-02 2.694895863533020020e-01 -9.305112995207309723e-03 -1.025644782930612564e-02 -3.077590279281139374e-02 -8.780709654092788696e-02 -2.690858542919158936e-01 8.466500788927078247e-02 -1.254220143891870975e-03 -8.334842324256896973e-02 -2.466481924057006836e-01 1.497506648302078247e-01 -1.491780132055282593e-01 -7.313561439514160156e-02 2.317382022738456726e-02 2.516658306121826172e-01 1.082888916134834290e-01 1.033884473145008087e-02 -3.388020098209381104e-01 2.973575294017791748e-01 3.649112954735755920e-02 -1.221784949302673340e-01 -1.154459491372108459e-01 2.476459890604019165e-01 3.566054999828338623e-01 1.267384886741638184e-01 3.410817384719848633e-01 -1.103819534182548523e-01
-2.603741586208343506e-01 -2.495296299457550049e-01 -9.345826506614685059e-02 1.229112893342971802e-01 5.888026952743530273e-02 2.591502368450164795e-01 1.097856611013412476e-01 -1.311830878257751465e-01 1.466387361288070679e-01 7.529613375663757324e-02 -2.778133153915405273e-01 -9.525184333324432373e-02 1.131149083375930786e-01 -4.216408133506774902e-01 -2.024699747562408447e-01 -1.499567329883575439e-01 -1.533835083246231079e-01 -5.635836720466613770e-02 2.617751955986022949e-01 -8.316706866025924683e-02 1.516293287277221680e-01 -1.987236179411411285e-02 -1.990092396736145020e-01 -4.457865376025438309e-03 -1.357563585042953491e-01 -2.062234580516815186e-01 -8.881978690624237061e-02 -1.497060805559158325e-01 -5.141651630401611328e-02 8.728960156440734863e-02 2.752820849418640137e-01 -1.904457956552505493e-01
-6.546067539602518082e-03 -5.363807454705238342e-02 1.037309765815734863e-01 1.967880725860595703e-01 -3.359113633632659912e-02 9.244563058018684387e-03 2.528287470340728760e-01 -1.303428709506988525e-01 1.542577892541885376e-01 6.034597381949424744e-02 1.453686356544494629e-01 8.730600029230117798e-02 9.268590062856674194e-02 -3.509749770164489746e-01 -2.160310596227645874e-01 1.370227783918380737e-01 -2.354649007320404053e-01 -2.301905006170272827e-01 1.932801008224487305e-01 -5.714436620473861694e-02 2.130128443241119385e-01 -3.953088074922561646e-02 8.232030272483825684e-02 2.103375643491744995e-01 1.815147399902343750e-01 1.030847355723381042e-01 -4.479383118450641632e-03 -3.075375221669673920e-02 1.520564705133438110e-01 -6.947278976440429688e-02 4.177098870277404785e-01 -3.436278402805328369e-01
-3.041084408760070801e-01 -1.285385638475418091e-01 2.082213461399078369e-01 1.353811770677566528e-01 7.875983603298664093e-03 3.697986900806427002e-01 7.317552715539932251e-02 1.389507800340652466e-01 1.412118226289749146e-01 -1.595121026039123535e-01 2.150762453675270081e-02 1.328076869249343872e-01 1.756469160318374634e-01 -1.121416687965393066e-01 -1.171828359365463257e-01 2.058329135179519653e-01 -5.504333227872848511e-02 -1.404392868280410767e-01 8.027735352516174316e-02 -2.718597277998924255e-02 2.961060404777526855e-01 -1.722437702119350433e-02 -2.928481101989746094e-01 -1.513503342866897583e-01 -1.088924184441566467e-01 -1.565706282854080200e-01 7.803644519299268723e-03 3.760666027665138245e-02 1.832169145345687866e-01 6.030596792697906494e-02 4.030396342277526855e-01 -2.018718868494033813e-01
-8.120077103376388550e-02 -3.770754486322402954e-02 1.501499265432357788e-01 1.130999922752380371e-01 1.123472079634666443e-01 3.761192411184310913e-02 1.997846961021423340e-01 -3.409928083419799805e-01 -1.083789691329002380e-01 -2.491356804966926575e-03 -1.388867497444152832e-01 5.601355805993080139e-02 -5.895578069612383842e-04 -6.644605100154876709e-02 -1.965922266244888306e-01 5.670173093676567078e-02 -1.501913964748382568e-01 -2.980515062808990479e-01 -2.255677580833435059e-01 -4.156183451414108276e-02 1.114781573414802551e-01 -1.925836503505706787e-01 -1.868632063269615173e-02 -1.347618699073791504e-01 -4.052887856960296631e-01 -6.801010668277740479e-02 -1.742068678140640259e-01 -8.577103167772293091e-02 3.265972435474395752e-01 -1.025138646364212036e-01 3.583909869194030762e-01 -1.474074721336364746e-01
1.355052441358566284e-01 6.728301197290420532e-02 1.286634504795074463e-01 1.563365012407302856e-01 1.028569489717483521e-01 1.243564859032630920e-01 -1.360824853181838989e-01 -6.212134845554828644e-03 -1.111636832356452942e-01 2.022046744823455811e-01 1.479002982378005981e-01 3.538778796792030334e-02 -8.177265524864196777e-02 -2.071080356836318970e-01 -4.335644543170928955e-01 -3.056186437606811523e-02 -1.621890962123870850e-01 -3.600667119026184082e-01 1.624775379896163940e-01 8.029867708683013916e-02 3.459119498729705811e-01 1.239648014307022095e-01 -8.214368671178817749e-02 -1.544630080461502075e-01 -7.885509729385375977e-02 -1.276329904794692993e-01 1.483415365219116211e-01 1.664418876171112061e-01 -1.453686691820621490e-02 -9.426356852054595947e-02 7.220061868429183960e-02 -3.683695197105407715e-01
6.932247430086135864e-02 7.096584420651197433e-03 -1.423955895006656647e-02 -1.405723541975021362e-01 1.574043333530426025e-01 -1.617172360420227051e-01 7.188586890697479248e-02 -1.574923992156982422e-01 -5.088978260755538940e-02 1.950697600841522217e-01 -1.653829067945480347e-01 -1.332841366529464722e-01 -1.713618040084838867e-01 -2.725501656532287598e-01 -2.579611539840698242e-01 1.817612051963806152e-01 -7.887506484985351562e-02 8.158328384160995483e-02 7.177928090095520020e-02 -5.775385722517967224e-02 -1.139975488185882568e-01 2.559681981801986694e-02 -4.478252828121185303e-01 6.902822852134704590e-02 -5.828911438584327698e-02 -3.453327119350433350e-01 2.612988054752349854e-01 -9.924582391977310181e-02 2.870883643627166748e-01 4.319540783762931824e-02 2.714387774467468262e-01 -7.887530326843261719e-02
-8.855731785297393799e-02 3.528809249401092529e-01 3.245002031326293945e-02 2.207389622926712036e-01 1.902616322040557861e-01 -7.364520803093910217e-03 1.454232782125473022e-01 -5.455923452973365784e-02 -1.684088706970214844e-01 -1.574396491050720215e-01 -7.503694295883178711e-02 9.649870917201042175e-04 1.036352068185806274e-01 -9.695059061050415039e-02 -1.018557548522949219e-01 7.800787221640348434e-03 2.429734766483306885e-01 -2.891603708267211914e-01 1.774104237556457520e-01 -6.658114492893218994e-02 2.469199001789093018e-01 -1.740016192197799683e-01 -7.420349121093750000e-02 -1.580751687288284302e-02 -1.933919191360473633e-01 -3.156041204929351807e-01 7.183413952589035034e-02 -5.780986323952674866e-02 3.208507895469665527e-01 -5.899187922477722168e-02 3.301521837711334229e-01 -1.778382211923599243e-01
-1.217657104134559631e-01 -2.557300925254821777e-01 2.417008131742477417e-01 2.787531912326812744e-01 -1.786884218454360962e-01 -3.398827612400054932e-01 2.571924924850463867e-01 1.725441589951515198e-02 1.574159711599349976e-01 -8.762354403734207153e-02 -2.036800533533096313e-01 -5.816818028688430786e-02 -1.173409000039100647e-01 1.720360219478607178e-01 -2.253802269697189331e-01 1.028629048960283399e-04 7.598488032817840576e-02 -1.043661846779286861e-03 4.546404629945755005e-02 -2.131129242479801178e-02 1.266667842864990234e-01 -1.867162138223648071e-01 -8.174949884414672852e-02 1.685434021055698395e-02 -7.915895432233810425e-02 -3.128725662827491760e-02 1.262391656637191772e-01 7.808420807123184204e-02 7.960224151611328125e-02 3.359991312026977539e-01 4.106777310371398926e-01 -1.221949681639671326e-01
-1.312353610992431641e-01 4.011182859539985657e-02 1.433703750371932983e-01 2.822065949440002441e-01 1.469962149858474731e-01 9.247503429651260376e-02 2.114227265119552612e-01 -1.480137854814529419e-01 2.122601717710494995e-01 3.432669341564178467e-01 2.710543200373649597e-02 2.279811203479766846e-01 -7.119440287351608276e-02 -7.280281931161880493e-02 -1.332339942455291748e-01 3.053576946258544922e-01 -5.634421110153198242e-02 -6.323137879371643066e-02 -3.380354866385459900e-02 -1.471575535833835602e-02 1.693974733352661133e-01 -1.279673129320144653e-01 -9.603713452816009521e-02 3.798951953649520874e-02 2.023609131574630737e-01 8.696391433477401733e-02 1.178848966956138611e-01 -4.785669222474098206e-02 -1.007427796721458435e-01 -1.857757270336151123e-01 5.059310197830200195e-01 -1.328462660312652588e-01
-1.079730018973350525e-01 -2.174441814422607422e-01 -1.439801454544067383e-01 1.522650569677352905e-01 1.621623039245605469e-01 2.636743783950805664e-01 5.624378472566604614e-02 -9.107228368520736694e-02 -5.650437995791435242e-02 3.821904063224792480e-01 -8.115930110216140747e-02 -1.051646471023559570e-01 2.337199300527572632e-01 -3.276833295822143555e-01 -1.264466345310211182e-01 1.362229436635971069e-01 -1.136058196425437927e-01 -2.703234367072582245e-02 3.216843605041503906e-01 -1.991536021232604980e-01 5.863149464130401611e-02 2.374281547963619232e-02 -1.120533272624015808e-01 -9.445736557245254517e-02 -1.806706637144088745e-01 -2.666286826133728027e-01 1.148980632424354553e-01 -2.083567529916763306e-02 5.355007201433181763e-02 -1.884862929582595825e-01 2.629954814910888672e-01 -1.386430710554122925e-01
-1.043008342385292053e-01 5.898556485772132874e-02 2.507116198539733887e-01 1.992521733045578003e-01 4.098069667816162109e-02 -5.432095751166343689e-02 9.444130957126617432e-02 -1.313883960247039795e-01 2.108300179243087769e-01 5.035289376974105835e-02 1.163221746683120728e-01 6.641733646392822266e-02 -3.137269616127014160e-02 -3.561361730098724365e-01 -1.720690131187438965e-01 2.071534469723701477e-02 -1.734904646873474121e-01 -1.733969002962112427e-01 1.761136204004287720e-01 -2.535228431224822998e-01 2.809898257255554199e-01 -1.276550143957138062e-01 -8.112685754895210266e-03 -5.291714519262313843e-02 -1.582087576389312744e-01 1.596252620220184326e-01 2.229073941707611084e-01 -1.051032841205596924e-01 1.653752624988555908e-01 -1.335130184888839722e-01 4.427104592323303223e-01 -1.533202677965164185e-01
-4.248223304748535156e-01 -2.823216915130615234e-01 -5.989473685622215271e-02 1.291990131139755249e-01 3.132588043808937073e-02 -1.089908555150032043e-01 -8.768674731254577637e-02 3.762650489807128906e-02 8.799017965793609619e-02 1.432750374078750610e-01 -8.695621788501739502e-02 -8.471670001745223999e-02 5.126934498548507690e-03 1.482371706515550613e-02 -3.865501284599304199e-02 7.488192617893218994e-02 -6.694623082876205444e-02 -3.913070261478424072e-02 -3.636467158794403076e-01 -1.021443828940391541e-01 3.087126314640045166e-01 -1.302076280117034912e-01 1.101887319236993790e-02 1.536830663681030273e-01 -1.050419434905052185e-01 5.304301530122756958e-02 1.150829419493675232e-01 1.070077642798423767e-01 2.468165457248687744e-01 -1.816043630242347717e-02 5.028212666511535645e-01 -9.958618134260177612e-02
-1.088636368513107300e-01 -2.530388236045837402e-01 2.036438584327697754e-01 9.082774072885513306e-02 7.069928944110870361e-02 -4.635061323642730713e-02 3.866394981741905212e-02 -1.056829467415809631e-01 3.911242634057998657e-02 1.708669215440750122e-01 -2.445327490568161011e-01 -1.124971210956573486e-01 2.060337662696838379e-01 1.736641228199005127e-01 -1.953883618116378784e-01 3.635112941265106201e-02 2.381511963903903961e-02 -3.556052446365356445e-01 -1.707727909088134766e-01 -1.318917572498321533e-01 -6.369184702634811401e-02 -3.465406894683837891e-01 -2.139357626438140869e-01 4.324686247855424881e-03 1.572880893945693970e-01 -1.663359552621841431e-01 3.237983882427215576e-01 -9.292984008789062500e-02 1.746797412633895874e-01 4.361059982329607010e-03 3.140641450881958008e-01 -2.706754580140113831e-02
-2.845759736374020576e-03 1.231250613927841187e-01 3.415352404117584229e-01 2.709647715091705322e-01 7.682694587856531143e-03 -3.189259022474288940e-02 -1.486543715000152588e-01 -1.394817829132080078e-01 -1.335345506668090820e-01 4.691224694252014160e-01 -2.803764045238494873e-01 4.381060972809791565e-02 2.053224742412567139e-01 1.300773620605468750e-01 6.777830421924591064e-02 -1.004276797175407410e-01 2.079423889517784119e-02 4.146808385848999023e-02 2.260230667889118195e-02 1.174395307898521423e-01 -1.444737762212753296e-01 -1.297147944569587708e-02 2.677102573215961456e-02 -3.229070082306861877e-02 9.752617031335830688e-02 -1.707115024328231812e-02 2.985675632953643799e-01 -1.661410741508007050e-02 -1.533760875463485718e-02 -1.752168685197830200e-01 1.937767118215560913e-01 -3.911232054233551025e-01
-1.319168508052825928e-01 -1.826507747173309326e-01 -1.227707136422395706e-02 2.756676673889160156e-01 -1.221433281898498535e-01 1.008884236216545105e-02 7.917785644531250000e-02 -7.431623991578817368e-03 -1.613656133413314819e-01 2.777484357357025146e-01 1.036078389734029770e-02 -1.238608881831169128e-01 -1.006117984652519226e-01 2.092249691486358643e-01 -2.513247132301330566e-01 2.254023961722850800e-02 -2.665824629366397858e-02 -2.475436627864837646e-01 -3.111928999423980713e-01 2.595235593616962433e-02 -1.193316578865051270e-01 -2.705551385879516602e-01 3.370622918009757996e-02 -1.494933292269706726e-02 1.323475986719131470e-01 -3.110688626766204834e-01 1.836918592453002930e-01 -1.263220980763435364e-02 2.039344757795333862e-01 1.512128114700317383e-01 2.498857378959655762e-01 -3.035850524902343750e-01
-2.063822001218795776e-01 8.527443557977676392e-02 3.534357622265815735e-02 2.109124362468719482e-01 1.186671257019042969e-01 -2.270680516958236694e-01 -1.014589983969926834e-02 -4.224516749382019043e-01 -4.206921756267547607e-01 2.550229430198669434e-01 -3.017500936985015869e-01 -8.472571521997451782e-02 2.692808210849761963e-01 4.316575452685356140e-02 -1.176243945956230164e-01 -4.475553706288337708e-02 2.634949423372745514e-02 -1.895024254918098450e-02 -8.813947439193725586e-02 -1.762517914175987244e-02 6.838437914848327637e-02 1.249405220150947571e-01 -2.418388240039348602e-02 7.960228621959686279e-02 1.291303336620330811e-01 -2.227507233619689941e-01 1.690666563808917999e-02 7.628970593214035034e-02 -5.086002498865127563e-02 7.492299377918243408e-02 1.836614161729812622e-01 -2.811696231365203857e-01
-1.481577157974243164e-01 4.932126961648464203e-03 -6.473951041698455811e-02 2.272509187459945679e-01 9.953790344297885895e-03 -7.443364709615707397e-02 1.270377784967422485e-01 5.850653629750013351e-03 6.052906811237335205e-02 2.579609751701354980e-01 -2.606534659862518311e-01 -1.985441744327545166e-01 1.205960288643836975e-01 1.431888788938522339e-01 -7.099048048257827759e-02 1.399687826633453369e-01 -6.266756355762481689e-02 -9.837330132722854614e-02 -1.751405298709869385e-01 -1.183195486664772034e-01 3.492252528667449951e-02 -2.495471686124801636e-01 -1.250710524618625641e-02 -1.326762139797210693e-01 1.095199808478355408e-01 -1.854914575815200806e-01 3.849371671676635742e-01 -8.049847930669784546e-02 2.168164998292922974e-01 2.960786223411560059e-01 2.673907577991485596e-01 -3.411371111869812012e-01
-1.864913105964660645e-01 -1.003923937678337097e-01 4.364700242877006531e-02 3.860815167427062988e-01 8.297217078506946564e-03 -9.288726001977920532e-02 5.258761718869209290e-02 -8.847650885581970215e-02 -1.009367704391479492e-01 3.161635100841522217e-01 -8.128787577152252197e-02 -1.334084104746580124e-02 1.586064696311950684e-01 2.194127440452575684e-01 -8.787181973457336426e-02 7.359330356121063232e-02 -1.119365915656089783e-02 -1.943735033273696899e-01 -2.459442466497421265e-01 -6.016769446432590485e-03 -1.624871641397476196e-01 -1.038194298744201660e-01 -1.985932737588882446e-01 -1.635594516992568970e-01 1.062373369932174683e-01 -1.931684762239456177e-01 2.765474021434783936e-01 -2.013891637325286865e-01 2.526811361312866211e-01 1.750569790601730347e-01 2.083025425672531128e-01 -2.760390341281890869e-01
1.248164921998977661e-01 5.054027773439884186e-03 5.860380083322525024e-02 3.507259786128997803e-01 -8.772959560155868530e-02 2.987107262015342712e-02 4.618122056126594543e-02 1.714509278535842896e-01 4.744345322251319885e-03 -1.215381920337677002e-01 -2.247516959905624390e-01 -1.825417578220367432e-01 -6.268943846225738525e-02 -2.956905867904424667e-03 -3.585750609636306763e-02 1.274077743291854858e-01 1.120337545871734619e-01 9.490676969289779663e-02 -2.507063187658786774e-02 -3.881901875138282776e-02 3.046354055404663086e-01 -3.153662383556365967e-02 -1.636354625225067139e-01 -3.306861519813537598e-01 -1.606069505214691162e-02 -4.022195190191268921e-02 2.130523920059204102e-01 1.206058338284492493e-01 3.693985641002655029e-01 1.018573939800262451e-01 4.852559268474578857e-01 3.369099460542201996e-03
-2.795380651950836182e-01 -3.678491711616516113e-01 2.289107590913772583e-01 2.317181825637817383e-01 -4.985031485557556152e-02 8.099103346467018127e-03 -5.543365329504013062e-02 4.479221627116203308e-02 -1.665682345628738403e-01 4.108092486858367920e-01 -2.436950653791427612e-01 -5.403204634785652161e-02 5.857131630182266235e-02 1.065651997923851013e-01 6.688355654478073120e-02 -1.473253518342971802e-01 4.011875763535499573e-02 -3.107148036360740662e-02 -2.315481752157211304e-01 1.357507407665252686e-01 -7.125075906515121460e-03 -1.464378386735916138e-01 -5.677853524684906006e-02 4.082698374986648560e-02 5.396985262632369995e-02 6.984466314315795898e-02 2.314839810132980347e-01 -6.714738905429840088e-02 5.911485105752944946e-02 1.444056779146194458e-01 2.962234318256378174e-01 -3.066882193088531494e-01
4.767325893044471741e-02 -2.169412821531295776e-01 1.441875994205474854e-01 3.171947896480560303e-01 3.377091139554977417e-02 -2.946047671139240265e-02 -9.249506145715713501e-02 -1.744536310434341431e-01 4.033344739582389593e-04 2.551507949829101562e-01 -4.502217285335063934e-03 3.570881858468055725e-02 6.317151337862014771e-02 2.603370845317840576e-01 -2.255067974328994751e-01 -1.172050833702087402e-01 -6.450966000556945801e-02 -1.773944050073623657e-01 6.448990851640701294e-02 -3.642920851707458496e-01 3.727994859218597412e-01 1.157871931791305542e-01 -7.192698121070861816e-02 2.650657594203948975e-01 4.011085256934165955e-02 8.093523979187011719e-02 6.517305225133895874e-02 2.178190946578979492e-01 2.345520108938217163e-01 2.185777425765991211e-01 6.453377753496170044e-02 -1.355890482664108276e-01
-5.309983342885971069e-02 2.024774253368377686e-01 9.824623912572860718e-02 3.762784972786903381e-02 7.782579958438873291e-02 -1.792313344776630402e-02 -2.182028722018003464e-03 1.256553828716278076e-01 1.596960425376892090e-01 -1.483566761016845703e-01 -4.351147711277008057e-01 2.083301395177841187e-01 1.048196628689765930e-01 -9.907769411802291870e-02 -2.006870508193969727e-01 1.749183051288127899e-02 2.022233232855796814e-02 -5.462886020541191101e-02 1.352102458477020264e-01 -5.759169533848762512e-02 1.325695514678955078e-01 -1.817341595888137817e-01 -1.110549122095108032e-01 3.646232783794403076e-01 8.610487729310989380e-02 -1.765571683645248413e-01 -1.705467998981475830e-01 7.485047727823257446e-02 1.622057259082794189e-01 -1.330511569976806641e-01 3.207741975784301758e-01 -3.745098114013671875e-01
-3.763693198561668396e-02 -2.993882596492767334e-01 1.303585916757583618e-01 2.203478664159774780e-01 -5.708655808120965958e-03 2.585837841033935547e-01 -2.539172023534774780e-02 -1.423806101083755493e-01 -8.583266288042068481e-02 -7.767646014690399170e-02 -4.534831941127777100e-01 1.033562570810317993e-01 -6.235788017511367798e-02 -1.110788732767105103e-01 -1.535313278436660767e-01 1.314969807863235474e-01 -2.677525766193866730e-02 -2.137469500303268433e-02 -2.622597478330135345e-02 7.056201249361038208e-02 -1.070372685790061951e-01 7.214262336492538452e-02 -4.934252500534057617e-01 4.139183089137077332e-02 -5.846469476819038391e-02 -5.314104259014129639e-03 -3.334935382008552551e-02 1.945845633745193481e-01 2.342292964458465576e-01 -2.325405366718769073e-02 3.197534084320068359e-01 3.957575187087059021e-03
-8.064586669206619263e-02 2.903848141431808472e-02 2.387654334306716919e-01 1.408287435770034790e-01 -6.013171002268791199e-02 2.316471040248870850e-01 -6.881754845380783081e-02 -1.280616819858551025e-01 -1.756325513124465942e-01 4.649343788623809814e-01 -2.935974299907684326e-01 1.480188872665166855e-02 -2.555156499147415161e-02 -9.088963270187377930e-03 -4.551237821578979492e-02 -2.099385708570480347e-01 4.068036749958992004e-02 1.802834798581898212e-03 5.784751474857330322e-02 1.917096227407455444e-01 2.424133010208606720e-02 7.634222507476806641e-02 -1.373502314090728760e-01 -6.870585680007934570e-02 6.258773058652877808e-02 6.066196411848068237e-02 1.384764462709426880e-01 -2.966370284557342529e-01 -5.619155243039131165e-03 1.178268864750862122e-01 2.826559841632843018e-01 -4.204227924346923828e-01
-1.884881407022476196e-02 1.756990551948547363e-01 1.072333753108978271e-01 2.867695391178131104e-01 7.284059375524520874e-02 -4.671788960695266724e-02 4.265974462032318115e-02 2.472938969731330872e-02 -6.020830199122428894e-02 -8.506251871585845947e-02 -1.666823625564575195e-01 1.771051734685897827e-01 -3.410983830690383911e-02 1.987270861864089966e-01 9.305344521999359131e-02 2.037610709667205811e-01 9.254970401525497437e-02 -3.249745368957519531e-01 2.603326737880706787e-01 -1.264778673648834229e-01 3.140766024589538574e-01 -3.236256241798400879e-01 -1.559696495532989502e-01 -3.011192940175533295e-02 9.783077239990234375e-02 -1.065935567021369934e-01 -2.887802571058273315e-02 9.287092834711074829e-02 7.884046435356140137e-02 2.501358278095722198e-02 3.731321692466735840e-01 -3.182137012481689453e-01
-1.130154076963663101e-02 2.375985868275165558e-02 2.967233657836914062e-01 8.313056081533432007e-02 -1.822848767042160034e-01 -5.802467092871665955e-02 -1.187009215354919434e-01 -2.901026904582977295e-01 1.519115716218948364e-01 2.513388693332672119e-01 -3.919470012187957764e-01 -1.005486920475959778e-01 -7.499062269926071167e-02 -1.861794106662273407e-02 3.742906963452696800e-03 4.431933909654617310e-02 -2.498834729194641113e-01 -7.672619819641113281e-02 9.295038878917694092e-03 -5.107983201742172241e-02 2.437045425176620483e-01 -1.934403330087661743e-01 2.540959715843200684e-01 -9.033777751028537750e-03 -1.212967410683631897e-01 -1.631909161806106567e-01 1.567612439393997192e-01 1.448096483945846558e-01 1.176480129361152649e-01 1.111439689993858337e-01 2.106945067644119263e-01 -3.487447500228881836e-01
-6.478795409202575684e-02 -9.670645743608474731e-02 2.278002351522445679e-02 9.834665060043334961e-02 5.572323128581047058e-02 -2.220667339861392975e-02 3.160074353218078613e-01 4.103008657693862915e-02 3.425842225551605225e-01 1.486697643995285034e-01 -6.817609071731567383e-02 -4.912030324339866638e-02 9.874752908945083618e-02 -3.759020566940307617e-01 -1.422438025474548340e-01 1.239877343177795410e-01 -1.597056537866592407e-01 -3.394863009452819824e-01 7.599623640999197960e-04 1.272315382957458496e-01 1.842155754566192627e-01 1.601380296051502228e-02 2.020439878106117249e-02 4.614336788654327393e-02 3.458881005644798279e-02 6.423361133784055710e-03 2.488269470632076263e-02 -9.916035830974578857e-02 1.980683058500289917e-01 -9.083868563175201416e-02 4.185464978218078613e-01 -3.315146565437316895e-01
8.128283917903900146e-02 1.781125664710998535e-01 -1.457753479480743408e-01 4.984996467828750610e-02 2.393886819481849670e-02 -1.196194533258676529e-02 2.113365232944488525e-01 -1.244600955396890640e-02 -4.346348345279693604e-02 1.647586971521377563e-01 -1.083526313304901123e-01 1.498217135667800903e-01 -3.640520572662353516e-02 -1.543358564376831055e-01 -1.940257251262664795e-01 4.869620501995086670e-02 1.221930235624313354e-01 -1.249885261058807373e-01 1.336626261472702026e-01 1.336990594863891602e-01 4.098551273345947266e-01 -1.364653706550598145e-01 -2.308038920164108276e-01 -1.795199699699878693e-02 -1.523402798920869827e-02 1.430575847625732422e-01 2.121331095695495605e-01 1.567993462085723877e-01 4.356276690959930420e-01 -3.805861175060272217e-01 8.222286403179168701e-02 -1.608195155858993530e-01
-2.762544453144073486e-01 -1.897246390581130981e-01 3.148850202560424805e-01 4.041377827525138855e-02 8.223203569650650024e-02 7.765382528305053711e-02 2.893894314765930176e-01 6.333431601524353027e-02 -1.837586052715778351e-02 1.377311348915100098e-01 -7.684995234012603760e-02 -2.633705735206604004e-01 6.688063591718673706e-02 -1.883642077445983887e-01 1.092065200209617615e-01 1.743311733007431030e-01 -2.777911126613616943e-01 -2.092122659087181091e-02 -5.278373509645462036e-02 1.268434971570968628e-01 1.269077658653259277e-01 -3.910412266850471497e-02 1.210740059614181519e-01 1.157651655375957489e-02 9.134727716445922852e-02 -4.076612740755081177e-02 1.091672182083129883e-01 2.321560978889465332e-01 2.518611401319503784e-02 7.341399043798446655e-02 4.666962325572967529e-01 -2.845090627670288086e-01
1.708604842424392700e-01 -1.379149556159973145e-01 1.082394793629646301e-01 8.671275526285171509e-02 8.992067724466323853e-02 -4.210411012172698975e-02 9.364507347345352173e-02 -5.771348997950553894e-02 5.507256835699081421e-02 1.045720502734184265e-01 1.760614067316055298e-01 8.918698132038116455e-02 2.589483512565493584e-03 -1.027594506740570068e-01 -4.406960606575012207e-01 4.183022975921630859e-01 -1.025818567723035812e-02 -1.844300776720046997e-01 -7.071719155646860600e-04 6.096512079238891602e-03 9.876542538404464722e-02 1.184142976999282837e-01 -2.420008331537246704e-01 -1.762017756700515747e-01 -4.521814640611410141e-03 -7.646749913692474365e-02 1.173421517014503479e-01 1.371907293796539307e-01 3.650069534778594971e-01 -1.529857609421014786e-02 1.293538957834243774e-01 -3.764519989490509033e-01
1.311807483434677124e-01 1.288034021854400635e-01 1.321922638453543186e-03 2.548954077064990997e-02 9.653472900390625000e-02 1.783886104822158813e-01 -3.537348285317420959e-02 -9.587565809488296509e-02 5.348527804017066956e-02 2.494273781776428223e-01 -2.873556129634380341e-02 -2.822932228446006775e-02 -3.788392245769500732e-02 -4.502202942967414856e-02 -2.270805239677429199e-01 2.338172681629657745e-02 -1.927636116743087769e-01 -2.392913103103637695e-01 1.983425468206405640e-01 2.023374140262603760e-01 4.283011257648468018e-01 7.366621494293212891e-02 -5.907523259520530701e-02 -2.483439445495605469e-01 -2.144971638917922974e-01 -1.037685796618461609e-01 1.295712888240814209e-01 2.238899618387222290e-01 1.043256968259811401e-01 -1.421581804752349854e-01 2.204502522945404053e-01 -3.994725644588470459e-01
-2.449599653482437134e-01 -1.085954010486602783e-01 -5.069145560264587402e-02 -7.607513573020696640e-03 8.899566531181335449e-02 -1.298130303621292114e-01 2.197512835264205933e-01 -1.891618967056274414e-01 -3.526031672954559326e-01 5.019151419401168823e-02 -2.120011299848556519e-01 6.206673011183738708e-02 2.048079371452331543e-01 -8.352746069431304932e-02 -3.410693705081939697e-01 -2.154470086097717285e-01 -1.857059448957443237e-01 -8.298105001449584961e-02 -1.231914982199668884e-01 1.508527994155883789e-01 3.580734506249427795e-02 -1.340001970529556274e-01 -1.260231137275695801e-01 -6.031005084514617920e-02 3.662611842155456543e-01 -5.357451736927032471e-02 8.911360800266265869e-02 2.456734143197536469e-02 1.398206800222396851e-01 3.787114471197128296e-02 3.300691843032836914e-01 -1.893707066774368286e-01
-1.490311026573181152e-01 -3.996761143207550049e-02 1.928809732198715210e-01 2.692802548408508301e-01 3.107349872589111328e-01 1.414663046598434448e-01 7.477590441703796387e-02 5.120629072189331055e-02 -2.003167420625686646e-01 2.055671662092208862e-01 -3.103351891040802002e-01 -5.318113416433334351e-02 1.778637319803237915e-01 -1.246468424797058105e-01 -2.017449587583541870e-01 -9.788205474615097046e-02 6.522923707962036133e-02 -2.548946142196655273e-01 1.269798539578914642e-02 7.526493072509765625e-02 -2.011436969041824341e-02 -1.497623473405838013e-01 -3.020369447767734528e-02 -1.475505977869033813e-01 -2.444893121719360352e-01 -2.829733490943908691e-01 -4.963874816894531250e-02 1.396257281303405762e-01 1.922668665647506714e-01 -3.066055178642272949e-01 3.237072378396987915e-02 -2.198216021060943604e-01
-2.539753615856170654e-01 -2.618028223514556885e-01 2.466697841882705688e-01 7.103989832103252411e-03 4.366328567266464233e-02 3.008832223713397980e-02 4.613969847559928894e-02 -3.337618410587310791e-01 -8.397024124860763550e-02 8.909512311220169067e-02 1.357482820749282837e-01 3.210495412349700928e-02 7.013136893510818481e-02 -7.649601250886917114e-02 6.256411969661712646e-02 3.956820443272590637e-02 1.509324014186859131e-01 -1.234596446156501770e-01 -4.479324072599411011e-02 -2.630147635936737061e-01 3.086624741554260254e-01 -1.717275232076644897e-01 -2.038083672523498535e-01 1.022100374102592468e-01 -3.060556575655937195e-02 1.138113737106323242e-01 1.125734895467758179e-01 3.559213280677795410e-01 2.599259018898010254e-01 -5.403620377182960510e-02 3.301778435707092285e-01 -1.425820291042327881e-01
-2.394707202911376953e-01 -1.386245042085647583e-01 6.835466623306274414e-02 4.403359070420265198e-02 2.064038813114166260e-01 1.743411123752593994e-01 2.331581860780715942e-01 -1.090306490659713745e-01 -1.852925680577754974e-02 9.724225103855133057e-02 -3.479698300361633301e-01 -2.555186673998832703e-02 4.447744414210319519e-02 5.397688969969749451e-02 -2.020747959613800049e-01 -3.541101515293121338e-02 -5.578880384564399719e-02 -3.581846058368682861e-01 -1.694633960723876953e-01 -2.063588947057723999e-01 -8.919202722609043121e-03 -2.294060587882995605e-01 -3.297837376594543457e-01 1.496098488569259644e-01 2.246381342411041260e-01 -1.787547618150711060e-01 4.638805985450744629e-02 1.584825366735458374e-01 1.832921802997589111e-01 8.028696291148662567e-03 2.428174912929534912e-01 -1.009964495897293091e-01
-1.702102571725845337e-01 -2.099189758300781250e-01 -1.239383071660995483e-01 1.516275107860565186e-01 1.595627069473266602e-01 -9.978380054235458374e-03 1.971718966960906982e-01 -1.521333009004592896e-01 8.427159488201141357e-02 1.422888189554214478e-01 -9.850396960973739624e-02 6.716980133205652237e-03 -2.159030288457870483e-01 -2.508299052715301514e-01 -1.744277924299240112e-01 6.706818938255310059e-02 -4.850436374545097351e-02 6.790218502283096313e-02 3.351839780807495117e-01 -8.394945412874221802e-02 -3.853022679686546326e-02 2.447276711463928223e-01 -3.771772980690002441e-02 -9.491070359945297241e-02 1.559260487556457520e-01 -2.513580322265625000e-01 7.197960745543241501e-03 -1.161007210612297058e-01 3.442327082157135010e-01 -4.320329462643712759e-04 2.956103086471557617e-01 -3.382421135902404785e-01
-3.235346451401710510e-02 1.068336367607116699e-01 2.049094587564468384e-01 4.730457812547683716e-02 5.503288656473159790e-02 -1.382177770137786865e-01 1.943383365869522095e-01 -1.860093139111995697e-02 -1.325875818729400635e-01 5.780456960201263428e-02 1.864790916442871094e-01 2.838992774486541748e-01 7.317334413528442383e-02 -2.605042979121208191e-02 -2.669610679149627686e-01 -2.609856724739074707e-01 2.596116364002227783e-01 -6.763820350170135498e-02 -5.408986657857894897e-02 -5.199231207370758057e-02 2.106023132801055908e-01 -3.057926297187805176e-01 -1.171845048666000366e-01 1.655776649713516235e-01 -7.875737547874450684e-02 -1.482952982187271118e-01 1.186632513999938965e-01 3.233880400657653809e-01 9.854154288768768311e-02 3.973025083541870117e-02 2.447165697813034058e-01 -3.559722006320953369e-01
-1.959575861692428589e-01 -1.586891263723373413e-01 2.523309886455535889e-01 2.473065555095672607e-01 2.035570889711380005e-01 1.588323414325714111e-01 4.743633791804313660e-02 -2.721056640148162842e-01 1.661358773708343506e-01 -1.370183527469635010e-01 8.657548576593399048e-02 1.712211072444915771e-01 1.488591283559799194e-01 9.704992175102233887e-02 -1.691633462905883789e-02 -7.892657071352005005e-02 6.976667791604995728e-02 -8.780591189861297607e-02 7.096054404973983765e-02 -1.328663229942321777e-01 9.842886030673980713e-02 -9.970890730619430542e-02 -1.101566255092620850e-01 1.224835813045501709e-01 -5.084482207894325256e-02 3.548983111977577209e-02 2.529839240014553070e-02 1.761383861303329468e-01 4.167368113994598389e-01 -3.887577354907989502e-02 4.579737782478332520e-01 -2.118688970804214478e-01
-1.110315173864364624e-01 -1.129239052534103394e-01 -9.733373671770095825e-02 1.411472558975219727e-01 -1.176179647445678711e-01 1.250951588153839111e-01 1.759715080261230469e-01 -2.015413790941238403e-01 1.478914618492126465e-01 1.873059421777725220e-01 -1.873658448457717896e-01 -2.165049165487289429e-01 9.325177967548370361e-02 6.823437660932540894e-02 5.177104473114013672e-02 2.452036142349243164e-01 7.309354841709136963e-02 -2.010483294725418091e-01 4.275958985090255737e-03 -1.636998206377029419e-01 1.782511174678802490e-01 -1.424942612648010254e-01 1.699312031269073486e-01 -3.945602849125862122e-02 -5.656600371003150940e-02 -1.020702272653579712e-01 3.395962119102478027e-01 -4.319982975721359253e-02 2.462001591920852661e-01 2.597046792507171631e-01 1.998050659894943237e-01 -4.189034998416900635e-01
-1.141887530684471130e-01 1.711305081844329834e-01 8.841179311275482178e-02 -1.483605615794658661e-02 1.199897155165672302e-01 8.938886970281600952e-02 -1.611771881580352783e-01 -4.297661781311035156e-02 -1.418822556734085083e-01 1.439652144908905029e-01 -3.878837227821350098e-01 2.878410220146179199e-01 3.385146334767341614e-02 -1.125527843832969666e-01 -1.296433359384536743e-01 -1.752304881811141968e-01 3.020444884896278381e-02 -2.487349510192871094e-01 2.313091605901718140e-01 -1.318065226078033447e-01 2.850827015936374664e-02 -2.120108157396316528e-02 2.711140923202037811e-02 9.825786110013723373e-04 1.263206601142883301e-01 7.676093373447656631e-03 3.744398355484008789e-01 -1.143805757164955139e-01 2.101531326770782471e-01 2.231864929199218750e-01 3.795215487480163574e-01 -1.447833776473999023e-01
1.639835536479949951e-01 -2.079691737890243530e-01 2.697200179100036621e-01 1.166543066501617432e-01 2.225004732608795166e-01 -2.857218682765960693e-01 2.316890284419059753e-02 1.542920321226119995e-01 1.665024757385253906e-01 -1.523206532001495361e-01 5.752122495323419571e-03 8.183383941650390625e-02 -1.111487448215484619e-01 -8.005945384502410889e-02 -2.668161690235137939e-01 4.644234478473663330e-02 -1.193151324987411499e-01 -1.154422238469123840e-01 1.556785311549901962e-02 -5.503690987825393677e-02 3.277060985565185547e-01 -1.224007830023765564e-02 -2.641246281564235687e-02 -1.146266981959342957e-01 2.788132131099700928e-01 -2.616039812564849854e-01 -7.543281465768814087e-02 9.253264218568801880e-02 2.644077837467193604e-01 -8.032606542110443115e-02 3.575139641761779785e-01 -1.463922113180160522e-01
-8.184812963008880615e-02 2.272331714630126953e-01 1.605205684900283813e-01 4.029904901981353760e-01 2.905456423759460449e-01 2.724246680736541748e-02 1.665787249803543091e-01 -6.542196124792098999e-02 -5.061826482415199280e-02 -1.798504739999771118e-01 -1.750471889972686768e-01 3.734534233808517456e-02 1.804816187359392643e-03 7.913658022880554199e-02 -2.545398771762847900e-01 1.404504477977752686e-01 1.369848102331161499e-01 -7.861938327550888062e-02 -5.443949624896049500e-02 -7.357777655124664307e-02 2.325160950422286987e-01 -1.912108510732650757e-01 -1.188223361968994141e-01 2.172732651233673096e-01 7.447843998670578003e-02 -2.097101658582687378e-01 -1.483976244926452637e-01 -2.227622829377651215e-02 2.733799517154693604e-01 -1.335204541683197021e-01 1.209658980369567871e-01 -3.377387523651123047e-01
-9.160853922367095947e-02 2.339004278182983398e-01 1.212148964405059814e-01 -4.340537264943122864e-02 -5.305464193224906921e-02 6.603765487670898438e-02 -6.559950858354568481e-02 -8.758462965488433838e-02 -6.935086101293563843e-02 1.864642351865768433e-01 -3.678645193576812744e-01 2.212085127830505371e-01 8.377396315336227417e-02 -1.551355887204408646e-02 -1.820710487663745880e-02 -1.592029035091400146e-01 -2.462022602558135986e-01 -6.204837933182716370e-02 1.952929496765136719e-01 -1.519644409418106079e-01 1.411716192960739136e-01 1.068030018359422684e-02 -8.196535706520080566e-02 7.583177089691162109e-02 1.792241185903549194e-01 -1.676533371210098267e-01 4.349212348461151123e-01 -9.797190874814987183e-02 1.180653832852840424e-02 1.837753057479858398e-01 3.614851534366607666e-01 -2.502420246601104736e-01
-2.298657745122909546e-01 -2.252700030803680420e-01 6.740815937519073486e-02 -6.813708692789077759e-02 1.071921437978744507e-01 7.131285965442657471e-02 1.745432913303375244e-01 2.275296300649642944e-02 -1.295971721410751343e-01 3.492578864097595215e-02 -2.651361227035522461e-01 -5.844839289784431458e-02 2.269383668899536133e-01 -2.000502683222293854e-02 -3.628411591053009033e-01 -1.710569113492965698e-01 -1.948413997888565063e-01 -7.373663038015365601e-02 -9.086909145116806030e-02 1.929737813770771027e-02 2.835411578416824341e-02 -2.849548161029815674e-01 -1.389083117246627808e-01 1.577788218855857849e-02 2.643579244613647461e-01 -2.132632434368133545e-01 1.092855334281921387e-01 1.895456463098526001e-01 3.071007430553436279e-01 -1.919277608394622803e-01 2.841317653656005859e-01 -8.020647615194320679e-02
-2.066890150308609009e-01 -8.829536288976669312e-02 1.275653243064880371e-01 4.492933396250009537e-03 -8.373460918664932251e-02 1.165221929550170898e-01 1.491347048431634903e-02 -2.009638398885726929e-01 -1.074722781777381897e-01 2.743144333362579346e-01 -2.039301544427871704e-01 -1.472291946411132812e-01 2.129627019166946411e-01 -2.499918788671493530e-01 -2.013705074787139893e-01 -2.087973952293395996e-01 1.582681536674499512e-01 -1.982325762510299683e-01 2.250965535640716553e-01 -1.312631517648696899e-01 -2.006449848413467407e-01 -1.991952359676361084e-01 1.733844578266143799e-01 -1.199639961123466492e-01 4.644895717501640320e-02 -1.938989460468292236e-01 2.710429131984710693e-01 -1.207976415753364563e-01 2.825233340263366699e-02 -1.281004250049591064e-01 2.912395596504211426e-01 -2.084745168685913086e-01
-1.270356476306915283e-01 2.579691112041473389e-01 3.922083228826522827e-02 2.583650350570678711e-01 -3.855847287923097610e-03 -1.186669841408729553e-01 -4.154544789344072342e-03 -2.633108794689178467e-01 9.722688049077987671e-02 2.253533005714416504e-01 6.634309142827987671e-02 9.883586317300796509e-02 -6.689386814832687378e-02 -3.362769484519958496e-01 -2.371788024902343750e-02 2.616934776306152344e-01 9.554655849933624268e-02 -1.291629970073699951e-01 -1.089355051517486572e-01 1.290436238050460815e-01 1.300051212310791016e-01 9.999796748161315918e-02 -1.356423795223236084e-01 1.151762669906020164e-03 -4.139757901430130005e-02 4.910903982818126678e-03 9.897767752408981323e-02 1.496532112360000610e-01 1.763543486595153809e-01 1.416510790586471558e-01 4.944816231727600098e-01 -2.744546234607696533e-01
3.696176782250404358e-02 -2.636069655418395996e-01 2.557086646556854248e-01 2.963506877422332764e-01 -2.398394048213958740e-02 2.686541713774204254e-02 1.304433047771453857e-01 -1.950949132442474365e-01 1.859443448483943939e-02 2.632125020027160645e-01 -2.333819121122360229e-01 -9.806933999061584473e-02 1.359593421220779419e-01 3.587623825296759605e-03 -2.768576145172119141e-01 -2.565904892981052399e-02 7.439717650413513184e-02 -6.431383639574050903e-02 2.662015259265899658e-01 -3.505144715309143066e-01 2.281985878944396973e-01 1.692830026149749756e-01 -1.345128715038299561e-01 3.020253181457519531e-01 -1.807475090026855469e-01 9.473829716444015503e-02 2.513430826365947723e-02 1.522040665149688721e-01 4.857370257377624512e-02 5.798955634236335754e-02 1.666504703462123871e-02 -1.586206406354904175e-01
3.244133293628692627e-02 -2.518087439239025116e-02 1.029576361179351807e-01 1.143208891153335571e-01 -1.497190743684768677e-01 -1.161812432110309601e-02 2.225930094718933105e-01 -3.071548640727996826e-01 -1.630477490834891796e-03 -1.502652764320373535e-01 -5.906504020094871521e-02 3.226885944604873657e-02 7.034017704427242279e-03 -1.601110845804214478e-01 -3.743747472763061523e-01 9.791967272758483887e-02 -1.238877698779106140e-01 -2.228293865919113159e-01 -8.807355334283784032e-05 -1.858040504157543182e-02 3.317924439907073975e-01 -5.632453411817550659e-02 -5.217333324253559113e-03 -3.418658673763275146e-02 -3.118880689144134521e-01 9.564829617738723755e-02 8.340279571712017059e-03 -1.728592813014984131e-01 1.433618217706680298e-01 -2.453118860721588135e-01 3.968595266342163086e-01 -2.264017760753631592e-01
-4.255941882729530334e-02 -1.215501651167869568e-01 5.844694375991821289e-02 -7.975020259618759155e-02 1.529381237924098969e-02 2.503310143947601318e-01 5.064917355775833130e-02 -1.913893669843673706e-01 2.080476842820644379e-02 -1.259180251508951187e-02 -3.593550324440002441e-01 -1.463775038719177246e-01 -4.582286253571510315e-02 1.251699682325124741e-02 -3.632004857063293457e-01 -1.211196184158325195e-02 -2.586118280887603760e-01 2.043583989143371582e-01 2.045128941535949707e-01 -1.462626606225967407e-01 2.239657491445541382e-01 -8.217857033014297485e-02 1.675342321395874023e-01 1.946626156568527222e-01 1.004910990595817566e-01 3.067219443619251251e-02 2.150260508060455322e-01 2.582989335060119629e-01 -4.547834023833274841e-02 -1.652530729770660400e-01 2.443077862262725830e-01 -2.797837257385253906e-01
-1.809866875410079956e-01 1.276577562093734741e-01 1.897102780640125275e-02 2.043902277946472168e-01 6.675684358924627304e-03 -7.672527432441711426e-02 1.450268644839525223e-02 -1.778574734926223755e-01 1.609135605394840240e-02 4.701114296913146973e-01 -2.743149995803833008e-01 -1.727966126054525375e-03 2.498317807912826538e-01 1.972107291221618652e-01 -1.395341195166110992e-02 1.654609739780426025e-01 -2.028438150882720947e-01 -2.192126810550689697e-01 -1.344323344528675079e-02 -1.320323646068572998e-01 -6.688222289085388184e-02 -1.580071598291397095e-01 -8.711901307106018066e-02 -5.595449358224868774e-02 -1.848396845161914825e-03 -4.480629786849021912e-02 3.293391168117523193e-01 -1.326433569192886353e-01 1.387158930301666260e-01 2.220066785812377930e-01 2.308910191059112549e-01 -2.208153903484344482e-01
-3.204312920570373535e-02 -1.136802360415458679e-01 -3.835375979542732239e-02 3.192929327487945557e-01 3.251952817663550377e-03 1.095008850097656250e-02 1.363883912563323975e-01 -1.063363701105117798e-01 -4.014137089252471924e-01 -3.227002918720245361e-02 7.910069823265075684e-02 -1.195642948150634766e-01 9.734041243791580200e-02 5.511777848005294800e-02 -2.536838352680206299e-01 -2.048115879297256470e-01 1.190420091152191162e-01 -2.142858356237411499e-01 1.308217495679855347e-01 1.608114987611770630e-01 -1.498623043298721313e-01 -1.881178617477416992e-01 5.690773203969001770e-02 -9.757889807224273682e-02 2.826966941356658936e-01 -1.938151419162750244e-01 2.294063121080398560e-01 1.985337585210800171e-01 2.840263545513153076e-01 -5.112010985612869263e-02 6.303970515727996826e-02 -2.838907539844512939e-01
1.655078977346420288e-01 -9.600355476140975952e-02 1.106045618653297424e-01 -1.149663552641868591e-01 5.213178228586912155e-03 -2.071897536516189575e-01 -5.285760760307312012e-02 -1.886429786682128906e-01 -1.569422781467437744e-01 1.997870355844497681e-01 -2.497693300247192383e-01 -1.028482615947723389e-02 -1.086804196238517761e-01 -1.700386852025985718e-01 -4.623070359230041504e-01 1.224207133054733276e-01 1.210354715585708618e-01 -3.158915042877197266e-01 4.395882412791252136e-02 7.370631396770477295e-02 6.099292542785406113e-03 1.200443059206008911e-01 6.280934810638427734e-02 1.964230686426162720e-01 -1.557580530643463135e-01 6.983692944049835205e-02 -6.065499037504196167e-02 2.730292640626430511e-02 1.434570644050836563e-02 1.745664030313491821e-01 2.445076406002044678e-01 -3.966449499130249023e-01
-2.833001315593719482e-01 1.657665073871612549e-01 -4.797554016113281250e-02 3.865426778793334961e-01 -1.583987288177013397e-02 -1.395650207996368408e-01 2.939005754888057709e-02 -1.559370011091232300e-01 8.674973249435424805e-02 1.461808830499649048e-01 7.827308028936386108e-02 2.060571871697902679e-02 2.146755903959274292e-02 -2.974874377250671387e-01 -1.798837929964065552e-01 2.180954366922378540e-01 1.069015264511108398e-01 -3.944110870361328125e-02 -2.262505143880844116e-02 -1.789901554584503174e-01 4.390658438205718994e-02 6.085790321230888367e-02 5.276057869195938110e-02 2.529015950858592987e-02 -1.070583686232566833e-01 1.021768972277641296e-01 2.091649174690246582e-01 1.727303117513656616e-01 1.213767454028129578e-01 -9.823036193847656250e-02 5.183745026588439941e-01 -2.194048762321472168e-01
-1.549326777458190918e-01 9.332975000143051147e-02 1.931990236043930054e-01 2.114351242780685425e-01 -9.124166518449783325e-02 8.483467996120452881e-02 -9.924013912677764893e-02 -1.070767939090728760e-01 -1.141451299190521240e-01 5.016072988510131836e-01 -2.336921840906143188e-01 1.729767620563507080e-01 2.409067563712596893e-02 1.439436376094818115e-01 -1.519328653812408447e-01 -2.226693630218505859e-01 -1.721478998661041260e-02 -3.966440260410308838e-02 2.832031343132257462e-03 1.955780982971191406e-01 2.260315045714378357e-02 1.266679726541042328e-02 -8.238091319799423218e-02 -1.677390187978744507e-01 1.306063979864120483e-01 1.644992232322692871e-01 2.915536239743232727e-02 -1.501364558935165405e-01 6.204848177731037140e-03 2.132834643125534058e-01 1.816766262054443359e-01 -4.283862411975860596e-01
-1.343214213848114014e-01 2.241769619286060333e-02 1.944999396800994873e-01 2.931292951107025146e-01 1.779566705226898193e-02 -2.109630703926086426e-01 4.258860647678375244e-02 2.037438750267028809e-01 3.272566199302673340e-02 2.627408504486083984e-02 -1.952162832021713257e-01 1.651947796344757080e-01 7.519817352294921875e-02 -6.150851398706436157e-02 9.882528334856033325e-02 1.151338592171669006e-01 4.460391402244567871e-02 -2.645454108715057373e-01 1.264995187520980835e-01 1.592439264059066772e-01 -7.648448646068572998e-02 -2.573010921478271484e-01 -3.124592304229736328e-01 6.194215267896652222e-02 1.603803634643554688e-01 -1.039466112852096558e-01 -9.951202198863029480e-03 8.398045599460601807e-02 2.942948341369628906e-01 3.029980883002281189e-02 2.192253470420837402e-01 -4.514538645744323730e-01
-1.920927613973617554e-01 -9.916744381189346313e-02 2.441590428352355957e-01 3.094923496246337891e-01 3.383670747280120850e-01 -5.611179396510124207e-02 -3.209565579891204834e-02 -9.227843023836612701e-03 -2.994821965694427490e-02 3.852224946022033691e-01 -2.340800613164901733e-01 -5.628428608179092407e-02 -2.516132891178131104e-01 2.967190928757190704e-02 -5.906387418508529663e-02 -1.992037743330001831e-01 2.487543225288391113e-01 -1.117699444293975830e-01 2.878265827894210815e-02 8.826840668916702271e-02 -6.989625096321105957e-02 -6.325543671846389771e-02 -7.619325071573257446e-02 6.707894802093505859e-02 -4.864196106791496277e-02 -1.841565072536468506e-01 1.892276108264923096e-02 7.504306733608245850e-02 1.655622273683547974e-01 -3.541751801967620850e-01 1.765813678503036499e-01 -1.897684335708618164e-01
6.685254722833633423e-02 3.134798631072044373e-02 6.912539899349212646e-02 9.376613795757293701e-02 1.048159077763557434e-01 -2.286858856678009033e-01 1.807691603899002075e-01 3.602431714534759521e-02 -2.980867922306060791e-01 2.860599458217620850e-01 -1.336122304201126099e-01 -1.560223102569580078e-01 1.178501620888710022e-01 -3.653352335095405579e-02 -9.016091376543045044e-02 1.343824565410614014e-01 -2.761299610137939453e-01 -1.935940980911254883e-01 5.823299661278724670e-02 -4.521365761756896973e-01 2.603418827056884766e-01 4.789493978023529053e-02 8.869323879480361938e-03 1.456832140684127808e-01 -2.102044671773910522e-01 -5.156933516263961792e-02 -3.665006533265113831e-02 1.547456681728363037e-01 1.971183717250823975e-02 1.346638202667236328e-01 1.882422417402267456e-01 -3.006904125213623047e-01
-1.094011515378952026e-01 -1.739297509193420410e-01 8.331780135631561279e-02 1.305792480707168579e-01 6.871759146451950073e-02 3.135456237941980362e-03 2.670602798461914062e-01 2.043862491846084595e-01 -2.636610269546508789e-01 5.215629190206527710e-02 -2.071891725063323975e-01 8.332382887601852417e-02 1.372800469398498535e-01 1.752614527940750122e-01 -3.528853654861450195e-01 2.055166363716125488e-01 -2.034686803817749023e-01 -7.100667059421539307e-02 7.365953177213668823e-02 -2.454712986946105957e-02 2.931508468464016914e-03 -1.806297451257705688e-01 -3.216891288757324219e-01 -6.918809562921524048e-02 -1.624411344528198242e-01 -4.904302954673767090e-02 -7.855001837015151978e-02 3.177510201930999756e-01 6.092885043472051620e-03 -3.703256836161017418e-03 3.385356962680816650e-01 -1.832025647163391113e-01
3.218936920166015625e-01 -8.015067875385284424e-02 -2.325892597436904907e-01 1.521667540073394775e-01 7.841683179140090942e-02 -1.135840564966201782e-01 -2.281505465507507324e-01 -9.621135890483856201e-02 4.580019786953926086e-02 3.498233109712600708e-02 -3.633632138371467590e-02 -1.668705791234970093e-01 1.370893567800521851e-01 1.052517071366310120e-02 -2.047295123338699341e-01 -1.202120166271924973e-02 -2.409532368183135986e-01 -1.336442828178405762e-01 -3.948931023478507996e-02 7.907363772392272949e-02 2.246863096952438354e-01 9.306340478360652924e-03 -3.545969724655151367e-01 1.517286002635955811e-01 4.133965820074081421e-02 -9.630847722291946411e-02 1.412148624658584595e-01 1.411376446485519409e-01 5.442811176180839539e-03 -2.151565402746200562e-01 3.300767540931701660e-01 -3.869323730468750000e-01
-3.034414909780025482e-02 -8.232804387807846069e-02 1.443310528993606567e-01 2.315623015165328979e-01 -7.301935460418462753e-03 1.316875517368316650e-01 -3.460770472884178162e-02 -1.379142403602600098e-01 7.721387594938278198e-02 4.108423590660095215e-01 -3.447847068309783936e-01 7.827687263488769531e-02 3.896086513996124268e-01 1.432642787694931030e-01 -1.770609766244888306e-01 5.177030712366104126e-02 -1.635116487741470337e-01 -1.301675438880920410e-01 -1.970753669738769531e-01 2.886641025543212891e-02 -7.867887616157531738e-02 4.076936468482017517e-02 -6.780610233545303345e-02 -1.115002930164337158e-01 3.485646843910217285e-01 -1.230632439255714417e-01 1.562657803297042847e-01 -1.849360018968582153e-02 -2.370416419580578804e-03 -1.227475181221961975e-01 2.180282771587371826e-01 -2.046521306037902832e-01
-3.678080737590789795e-01 -1.787395179271697998e-01 1.817010492086410522e-01 2.966679334640502930e-01 -7.123652845621109009e-02 -1.611256897449493408e-01 2.109137922525405884e-02 3.483423590660095215e-02 -7.632014900445938110e-02 -1.243252754211425781e-01 -8.133392781019210815e-02 8.736723102629184723e-03 7.445000857114791870e-02 -1.282596867531538010e-02 -2.785836756229400635e-01 2.123691588640213013e-01 1.266284137964248657e-01 -3.238303661346435547e-01 3.104653656482696533e-01 6.041062250733375549e-02 -2.119920402765274048e-02 -2.031502872705459595e-01 -2.611067891120910645e-01 2.060357481241226196e-01 2.809011191129684448e-02 6.164390966296195984e-02 1.921724528074264526e-01 8.582659065723419189e-02 1.174336150288581848e-01 2.144643962383270264e-01 1.658069938421249390e-01 -1.149298325181007385e-01
-7.547396421432495117e-02 8.937480300664901733e-02 1.214273422956466675e-01 -7.082764059305191040e-02 6.229981407523155212e-02 1.585597521625459194e-03 -2.511863037943840027e-02 8.156948536634445190e-02 -1.204343438148498535e-01 1.835302859544754028e-01 -2.614068388938903809e-01 -2.116075307130813599e-01 -7.360287755727767944e-02 2.061399165540933609e-03 -3.334960043430328369e-01 2.098456472158432007e-01 6.870447844266891479e-02 2.448668926954269409e-01 1.259295493364334106e-01 -2.565147876739501953e-01 -1.001790072768926620e-02 -9.929544478654861450e-02 -3.040062189102172852e-01 1.279292404651641846e-01 -6.303339451551437378e-02 -4.381186068058013916e-01 1.216171532869338989e-01 9.482306987047195435e-02 1.772958934307098389e-01 -9.127187542617321014e-03 3.389535248279571533e-01 -4.708783328533172607e-02
-1.043006181716918945e-01 -6.221528351306915283e-02 -7.256045937538146973e-02 3.887483105063438416e-02 -1.495015472173690796e-01 3.464332595467567444e-02 2.443037182092666626e-01 1.117210313677787781e-01 -6.154011562466621399e-02 -1.086454838514328003e-01 -3.736745193600654602e-02 -6.612236052751541138e-02 5.738924816250801086e-02 1.219904199242591858e-01 -2.936902642250061035e-01 1.519223898649215698e-01 -2.937013655900955200e-02 -1.388788782060146332e-02 -1.603025943040847778e-01 1.813178062438964844e-01 3.275330737233161926e-02 -3.984691202640533447e-02 -1.609821617603302002e-01 -1.174799427390098572e-01 1.000223979353904724e-01 -1.339600086212158203e-01 3.755971491336822510e-01 6.193530932068824768e-02 -6.348371505737304688e-02 -2.862719893455505371e-01 5.801752805709838867e-01 -1.908887177705764771e-01
-2.393371984362602234e-02 -5.574960261583328247e-03 1.652263998985290527e-01 3.877801001071929932e-01 -3.282511979341506958e-02 -5.630383640527725220e-02 1.189096942543983459e-01 1.809379607439041138e-01 1.486490666866302490e-02 -9.202157706022262573e-02 -1.927188932895660400e-01 2.595959305763244629e-01 9.511356055736541748e-02 -2.120331227779388428e-01 -8.734997361898422241e-02 2.050255686044692993e-01 -4.687837511301040649e-02 -1.342572867870330811e-01 7.587408274412155151e-02 1.707518994808197021e-01 -9.491249918937683105e-03 -3.207235932350158691e-01 -9.277390688657760620e-02 -8.831908926367759705e-03 1.761769130825996399e-02 -1.890252828598022461e-01 2.406437136232852936e-02 1.493501067161560059e-01 3.950520157814025879e-01 9.354864805936813354e-02 1.222290098667144775e-01 -3.850329816341400146e-01
1.064124777913093567e-01 -5.610877647995948792e-02 1.522789001464843750e-01 2.397632747888565063e-01 -7.879909127950668335e-02 -4.233613237738609314e-02 3.296211361885070801e-01 -9.023823589086532593e-02 6.660101562738418579e-02 2.068081498146057129e-01 -4.501836374402046204e-02 3.054067194461822510e-01 3.951412439346313477e-02 -1.147557571530342102e-01 -1.307584345340728760e-01 4.636426270008087158e-02 5.425686016678810120e-03 -4.573188349604606628e-02 -1.218707188963890076e-01 -1.413569003343582153e-01 -5.634819343686103821e-02 -1.444561481475830078e-01 2.735813334584236145e-02 1.412165313959121704e-01 2.273270189762115479e-01 1.037679240107536316e-01 9.105002135038375854e-02 1.856496334075927734e-01 2.002094984054565430e-01 4.821775853633880615e-02 6.105486750602722168e-01 3.882258757948875427e-02
-2.182554453611373901e-01 3.342032134532928467e-01 4.211150482296943665e-02 4.079781770706176758e-01 -1.265997886657714844e-01 3.711507841944694519e-02 1.008983552455902100e-01 -1.598897427320480347e-01 5.577452108263969421e-02 1.599068045616149902e-01 -1.184641644358634949e-01 1.617976129055023193e-01 -1.218646019697189331e-01 -2.930312454700469971e-01 -9.708821773529052734e-02 1.010861992835998535e-01 1.936156004667282104e-01 6.641377229243516922e-03 -1.311876624822616577e-02 -2.449440024793148041e-02 1.404926627874374390e-01 1.015724390745162964e-01 -4.045214038342237473e-03 -8.263670653104782104e-02 3.378674760460853577e-02 1.207626387476921082e-01 6.541362404823303223e-02 1.140303090214729309e-01 1.114870458841323853e-01 -3.030027821660041809e-02 3.476630747318267822e-01 -4.331504702568054199e-01
-2.833246588706970215e-01 -2.024294286966323853e-01 -1.968850344419479370e-01 1.984375715255737305e-01 -1.825896054506301880e-01 2.756344527006149292e-02 1.475360095500946045e-01 4.523849859833717346e-02 -1.040484234690666199e-01 2.575259506702423096e-01 -1.193758659064769745e-02 8.612831681966781616e-02 -1.243058010004460812e-03 -1.379047483205795288e-01 -3.037987947463989258e-01 2.027264535427093506e-01 -2.495743632316589355e-01 -2.717676460742950439e-01 2.215927094221115112e-01 6.374049931764602661e-02 2.181228250265121460e-01 -4.954282939434051514e-02 -3.429367542266845703e-01 -5.339827388525009155e-02 -1.612313240766525269e-01 8.092050999402999878e-02 1.523578912019729614e-01 2.060339301824569702e-01 8.819062262773513794e-02 -3.779488801956176758e-02 1.941300928592681885e-01 -2.606917358934879303e-02
-2.277019470930099487e-01 -1.803356111049652100e-01 2.839481830596923828e-02 2.200235277414321899e-01 9.791234135627746582e-02 5.572414770722389221e-02 -2.837025001645088196e-02 -9.218779206275939941e-02 5.702342838048934937e-02 2.884375751018524170e-01 -1.771741509437561035e-01 1.097967922687530518e-01 7.955387979745864868e-02 3.572035133838653564e-01 9.886479936540126801e-03 1.637928187847137451e-01 -1.838987171649932861e-01 -2.809321284294128418e-01 -9.318948537111282349e-02 -2.473676577210426331e-02 1.121763288974761963e-01 -1.548667401075363159e-01 -1.384193450212478638e-01 7.760502398014068604e-02 1.279066666029393673e-03 -6.690189987421035767e-02 2.477776110172271729e-01 -1.568978428840637207e-01 1.142305228859186172e-02 2.358691394329071045e-01 3.079487085342407227e-01 -3.588914573192596436e-01
-7.034890353679656982e-02 9.151213802397251129e-03 3.501625061035156250e-01 1.794116497039794922e-01 3.054253458976745605e-01 -7.367441803216934204e-02 4.124632105231285095e-03 1.379692852497100830e-01 1.971248388290405273e-01 -5.074810609221458435e-02 -1.413151919841766357e-01 3.208337128162384033e-01 -1.687990725040435791e-01 -6.233985722064971924e-02 -3.765519559383392334e-01 1.338066458702087402e-01 5.036905407905578613e-02 -2.252849936485290527e-01 -1.122671738266944885e-01 1.612606644630432129e-01 2.017272561788558960e-01 -1.232183724641799927e-01 -1.955777406692504883e-01 1.682908087968826294e-01 5.445609614253044128e-02 -1.955784708261489868e-01 1.376864761114120483e-01 4.183716699481010437e-02 -2.264679037034511566e-02 -4.541610181331634521e-02 9.402546286582946777e-02 -2.798178493976593018e-01
1.258631199598312378e-01 -3.556226566433906555e-02 -9.960891678929328918e-03 1.223869919776916504e-01 1.037082895636558533e-01 9.727569669485092163e-02 1.499416381120681763e-01 5.679913610219955444e-02 -1.377986818552017212e-01 1.255771815776824951e-01 -6.904640048742294312e-02 4.622413963079452515e-02 2.021060734987258911e-01 -2.969971597194671631e-01 -2.091906815767288208e-01 -7.150971144437789917e-02 4.160587489604949951e-01 1.331585342995822430e-03 -5.765508487820625305e-02 -5.561033636331558228e-02 1.935722678899765015e-01 -2.859997451305389404e-01 -4.837127029895782471e-02 2.495760619640350342e-01 2.626618742942810059e-01 1.899829804897308350e-01 1.744273006916046143e-01 2.219596505165100098e-01 7.252450287342071533e-02 -1.281027682125568390e-02 1.532935053110122681e-01 -3.538115620613098145e-01
1.188759282231330872e-01 2.952408231794834137e-02 -5.625934805721044540e-03 2.989732325077056885e-01 -3.299466371536254883e-01 -7.688880711793899536e-02 2.330086529254913330e-01 4.108374193310737610e-02 -1.078674495220184326e-01 9.439296275377273560e-02 -1.104919314384460449e-01 1.741130650043487549e-01 7.580199092626571655e-02 -9.928207099437713623e-02 -3.018049001693725586e-01 1.399500109255313873e-02 -4.044201225042343140e-02 -1.574899554252624512e-01 -1.279518455266952515e-01 -1.216339990496635437e-01 -9.076391160488128662e-02 -1.028334498405456543e-01 -6.202344223856925964e-02 4.452162981033325195e-02 1.926361699588596821e-03 2.014464586973190308e-01 -2.181711234152317047e-02 2.591892182826995850e-01 3.293852210044860840e-01 -7.049343734979629517e-02 5.009171366691589355e-01 8.595251711085438728e-05
-3.152853250503540039e-01 1.168656274676322937e-01 3.192079365253448486e-01 2.446641921997070312e-01 -2.266279458999633789e-01 2.012326717376708984e-01 -2.169907838106155396e-01 -3.143499791622161865e-02 -2.082525789737701416e-01 3.364832997322082520e-01 3.780845180153846741e-02 6.197568029165267944e-02 -2.949212677776813507e-02 6.575947999954223633e-02 -1.913584470748901367e-01 1.594022214412689209e-01 -1.292737573385238647e-01 -8.276473730802536011e-02 -3.320480883121490479e-02 -7.783695310354232788e-02 9.035308659076690674e-02 -7.020249962806701660e-02 2.765193767845630646e-02 1.731459647417068481e-01 -5.335301160812377930e-02 -1.444731652736663818e-01 2.383647561073303223e-01 -4.328896850347518921e-02 3.006513416767120361e-01 1.446865350008010864e-01 1.971426010131835938e-01 -2.213890403509140015e-01
-2.128999978303909302e-01 -1.317950636148452759e-01 3.820488750934600830e-01 1.994362771511077881e-01 -7.655453681945800781e-02 -1.045095250010490417e-01 3.275535702705383301e-01 1.741423010826110840e-01 1.107393726706504822e-01 5.775110423564910889e-02 -2.062759548425674438e-01 -6.527900695800781250e-02 1.058665663003921509e-02 2.654301524162292480e-01 -1.758414804935455322e-01 -8.947613835334777832e-02 4.548026621341705322e-02 -1.195091661065816879e-02 1.853763908147811890e-01 -7.845081388950347900e-02 1.258438825607299805e-01 -7.694975286722183228e-02 -1.071971356868743896e-01 1.536929905414581299e-01 -7.081616669893264771e-02 1.654073745012283325e-01 9.114933013916015625e-02 4.569500684738159180e-02 4.202299751341342926e-03 2.355043888092041016e-01 4.486534595489501953e-01 -1.616324484348297119e-01
-6.911286711692810059e-02 -3.700686991214752197e-02 1.646262705326080322e-01 1.000566482543945312e-01 -2.214635610580444336e-01 -1.300381869077682495e-01 3.012590706348419189e-01 -2.089248597621917725e-01 1.020798385143280029e-01 -7.313980162143707275e-02 4.706674814224243164e-02 5.438241735100746155e-02 4.999196529388427734e-02 -4.353838264942169189e-01 -2.199712246656417847e-01 9.644608199596405029e-02 -2.288554757833480835e-01 -2.713188827037811279e-01 1.689177751541137695e-01 -2.089487016201019287e-01 1.875734329223632812e-01 1.774586290121078491e-01 -1.429874151945114136e-01 3.804655745625495911e-02 -4.322190955281257629e-02 -4.298506304621696472e-02 2.084655016660690308e-01 -2.625105157494544983e-02 1.149490550160408020e-01 -3.868180885910987854e-02 3.396061360836029053e-01 -1.450303792953491211e-01
-1.462301164865493774e-01 -2.904628813266754150e-01 1.768397487467154860e-04 1.884098798036575317e-01 1.155306547880172729e-01 3.147429823875427246e-01 8.700391650199890137e-02 -2.488771378993988037e-01 7.917875796556472778e-02 1.092643365263938904e-01 -2.963105589151382446e-02 3.806551452726125717e-03 1.218043938279151917e-01 -2.121433801949024200e-02 -4.704737663269042969e-01 3.349770978093147278e-02 1.539689372293651104e-03 1.717141717672348022e-01 3.131078183650970459e-01 -5.411351844668388367e-02 -1.306050084531307220e-02 4.067355766892433167e-03 -2.245398014783859253e-01 1.531795114278793335e-01 -6.280416995286941528e-02 -1.833501458168029785e-01 5.062042921781539917e-02 -2.306160032749176025e-01 8.809914439916610718e-02 2.049972070381045341e-03 3.091562688350677490e-01 -1.371210813522338867e-01
1.863046437501907349e-01 -2.105349153280258179e-01 2.322234958410263062e-01 2.452722042798995972e-01 5.409007146954536438e-02 -2.068908214569091797e-01 1.858372539281845093e-01 1.393726170063018799e-01 -6.009079143404960632e-02 -1.131110638380050659e-01 -9.612674266099929810e-02 -2.123408764600753784e-01 -4.143785219639539719e-03 -6.092751398682594299e-02 -1.693212687969207764e-01 2.321244478225708008e-01 -1.077063381671905518e-01 -1.029279176145792007e-02 -9.307534992694854736e-02 6.644959002733230591e-02 2.893946766853332520e-01 -1.954384744167327881e-01 -2.078166045248508453e-02 -3.983642160892486572e-02 3.871509432792663574e-01 1.285962667316198349e-02 1.562842279672622681e-01 3.484295904636383057e-01 -6.477522104978561401e-02 -8.384317159652709961e-02 2.441789507865905762e-01 -1.862723529338836670e-01
-1.923129558563232422e-01 -9.961136616766452789e-03 -8.747133612632751465e-02 3.432798683643341064e-01 8.338619954884052277e-03 -2.075383672490715981e-03 1.422130502760410309e-02 1.331630200147628784e-01 5.355604458600282669e-03 2.626118995249271393e-02 -4.813213273882865906e-02 8.553744852542877197e-02 -1.121973171830177307e-01 -6.075374037027359009e-02 -2.836426794528961182e-01 1.436776518821716309e-01 -6.549251079559326172e-02 -1.635098755359649658e-01 -7.462691515684127808e-02 1.878509074449539185e-01 -6.501945108175277710e-02 -1.142622679471969604e-01 -2.685887217521667480e-01 3.187282755970954895e-02 -1.174012348055839539e-01 -1.094181090593338013e-01 6.344109773635864258e-02 2.540461122989654541e-01 1.586151123046875000e-01 -3.367860615253448486e-01 5.420346260070800781e-01 -5.160070210695266724e-02
-6.018637120723724365e-02 -1.298134215176105499e-02 -1.540009081363677979e-01 2.616073749959468842e-02 -1.544949561357498169e-01 2.169418931007385254e-01 1.884073764085769653e-01 6.175139173865318298e-02 -2.049300819635391235e-01 -1.993279531598091125e-02 -2.553373873233795166e-01 -8.744645118713378906e-02 1.368964314460754395e-01 1.796930469572544098e-02 -3.133938834071159363e-02 2.542630136013031006e-01 -3.022675514221191406e-01 -1.836396604776382446e-01 1.229007020592689514e-01 1.497415602207183838e-01 2.852403521537780762e-01 -6.298313289880752563e-02 -2.909638583660125732e-01 -6.136475875973701477e-02 5.886368826031684875e-02 3.746395558118820190e-02 7.005020231008529663e-02 3.702246546745300293e-01 1.526683866977691650e-01 -2.071441709995269775e-01 3.153434395790100098e-01 -1.129678264260292053e-01
-3.927490711212158203e-01 -1.159997880458831787e-01 -5.253120511770248413e-02 2.799009382724761963e-01 -2.314209789037704468e-01 3.385468572378158569e-02 1.151123419404029846e-01 -1.907001435756683350e-02 1.910001784563064575e-02 2.089305594563484192e-02 -6.384537369012832642e-02 -5.997447296977043152e-02 3.631378114223480225e-01 -9.350150078535079956e-02 -2.821730971336364746e-01 9.105860255658626556e-03 -8.666438609361648560e-02 -1.420407146215438843e-01 2.425563186407089233e-01 1.779610961675643921e-01 1.210380420088768005e-01 -6.070217490196228027e-02 -3.934054672718048096e-01 8.381899446249008179e-02 -7.076865434646606445e-02 6.179585307836532593e-02 5.655775964260101318e-02 2.894200384616851807e-03 2.739848792552947998e-01 -1.515977643430233002e-02 2.358700037002563477e-01 -1.131218820810317993e-01
-1.086722761392593384e-01 -1.285566538572311401e-01 2.330026030540466309e-01 1.882208883762359619e-01 -5.613064859062433243e-03 7.007319014519453049e-03 1.828614920377731323e-01 1.011288026347756386e-03 -1.679995656013488770e-01 7.653167098760604858e-02 -3.895741999149322510e-01 8.662349730730056763e-02 1.188519746065139771e-01 1.247517839074134827e-01 -2.452909797430038452e-01 2.218828201293945312e-01 2.747387588024139404e-01 -2.304653674364089966e-01 8.994058705866336823e-03 -8.265121281147003174e-02 1.124396696686744690e-01 2.356017380952835083e-01 -1.146797239780426025e-01 -3.319959342479705811e-02 7.561624795198440552e-02 -2.122993916273117065e-01 2.925657033920288086e-01 -1.377352327108383179e-01 3.173651173710823059e-02 9.888345748186111450e-02 3.324015438556671143e-01 1.464322805404663086e-01
-1.577617079019546509e-01 1.487136334180831909e-01 6.634326279163360596e-02 1.591614335775375366e-01 2.958997385576367378e-03 -6.282912939786911011e-02 7.749900221824645996e-02 1.115251705050468445e-02 -1.342597156763076782e-01 4.117533192038536072e-02 -2.466318309307098389e-01 -2.126042731106281281e-02 1.132844761013984680e-01 3.170048594474792480e-01 -3.529610633850097656e-01 1.128038465976715088e-01 -1.953387856483459473e-01 -2.296435683965682983e-01 -3.616085648536682129e-01 -1.422192342579364777e-02 1.092385351657867432e-01 -2.398374527692794800e-01 -9.127227962017059326e-02 2.082836627960205078e-01 8.197691291570663452e-02 -2.214005589485168457e-02 3.241711854934692383e-01 -2.557465992867946625e-02 2.010862901806831360e-02 9.944219142198562622e-02 2.240841537714004517e-01 -2.550696134567260742e-01
-2.510432712733745575e-02 1.364926099777221680e-01 1.818740218877792358e-01 2.966658174991607666e-01 -6.272017210721969604e-02 -2.187130302190780640e-01 -1.256418079137802124e-01 1.193825155496597290e-01 1.089564338326454163e-01 2.495064288377761841e-01 -2.837686538696289062e-01 -1.043653562664985657e-01 -4.044039919972419739e-02 2.564640045166015625e-01 -3.058651685714721680e-01 -3.083498775959014893e-02 -1.495477277785539627e-02 5.299195647239685059e-02 -3.546047210693359375e-01 -5.030165985226631165e-02 3.151754736900329590e-01 5.539665371179580688e-02 -9.901822358369827271e-02 4.585983231663703918e-02 -5.140503495931625366e-02 -1.676719784736633301e-01 2.495387643575668335e-01 -1.292660236358642578e-01 1.242495328187942505e-01 -2.993582747876644135e-02 1.620609313249588013e-01 -2.289894074201583862e-01
-1.234913691878318787e-01 3.513353168964385986e-01 -2.074492275714874268e-01 3.766023516654968262e-01 -2.168166339397430420e-01 -3.068147040903568268e-02 5.272797867655754089e-02 5.305881612002849579e-03 -9.627233445644378662e-02 -9.106935560703277588e-02 -1.677118837833404541e-01 -1.519820746034383774e-02 8.836130052804946899e-02 -2.915060892701148987e-02 -2.933081388473510742e-01 4.754019156098365784e-02 -3.974212333559989929e-02 -2.021062225103378296e-01 1.485467553138732910e-01 1.434845775365829468e-01 3.913492858409881592e-01 -1.625306755304336548e-01 -2.004624754190444946e-01 4.663059860467910767e-02 -6.315341591835021973e-02 2.756524272263050079e-02 5.071651563048362732e-02 1.998942792415618896e-01 1.161287799477577209e-01 -1.343798339366912842e-01 3.003505170345306396e-01 -8.233629167079925537e-02
-2.059178650379180908e-01 -1.382031440734863281e-01 -1.721324920654296875e-01 -1.232143957167863846e-03 2.544051706790924072e-01 2.917223572731018066e-01 1.742424219846725464e-01 -2.198369987308979034e-02 -6.582337617874145508e-02 2.168420702219009399e-01 -1.804082542657852173e-01 -7.994024455547332764e-02 1.182305961847305298e-01 -2.588260769844055176e-01 -3.072520792484283447e-01 -5.447718128561973572e-02 6.184511259198188782e-02 -6.772033870220184326e-02 3.209960460662841797e-01 -2.364129871129989624e-01 -2.393228560686111450e-02 3.292899951338768005e-02 -2.177294045686721802e-01 -4.279339313507080078e-02 -1.723951399326324463e-01 -1.301836818456649780e-01 1.667392551898956299e-01 -1.818795502185821533e-01 2.968064136803150177e-02 3.321225568652153015e-02 1.740457266569137573e-01 -3.186008632183074951e-01
-2.411685287952423096e-01 -4.223708994686603546e-03 -8.272130042314529419e-02 2.319900244474411011e-01 2.017588727176189423e-02 -3.271611630916595459e-01 1.867348104715347290e-01 -2.455940470099449158e-02 -3.615095615386962891e-01 -1.975424587726593018e-02 -2.261602729558944702e-01 1.532376110553741455e-01 -5.583941936492919922e-02 -1.560503840446472168e-01 -1.853771209716796875e-01 -1.198525428771972656e-01 -2.503148280084133148e-02 7.287913560867309570e-02 7.618596404790878296e-02 2.931123375892639160e-01 -4.974548891186714172e-02 2.492727153003215790e-02 -2.216374129056930542e-01 1.321491301059722900e-01 1.201024204492568970e-01 -6.452870368957519531e-02 1.198737248778343201e-01 -1.090619936585426331e-01 2.256100922822952271e-01 -1.141990050673484802e-01 3.668686151504516602e-01 -2.135603725910186768e-01
1.047474816441535950e-01 3.927058577537536621e-01 2.171017676591873169e-01 5.023570656776428223e-01 -1.628270372748374939e-02 -1.550051476806402206e-02 2.077235877513885498e-01 -7.383032888174057007e-02 1.070613190531730652e-01 1.255208551883697510e-01 -2.242311835289001465e-01 1.511232107877731323e-01 -5.231939256191253662e-02 -1.469138860702514648e-01 5.652902275323867798e-02 1.440314948558807373e-01 -5.097105354070663452e-02 -8.136317878961563110e-02 6.012147292494773865e-02 3.393536806106567383e-02 1.987392157316207886e-01 -1.052638590335845947e-01 -1.339590400457382202e-01 9.781848639249801636e-03 -1.207700446248054504e-01 -4.964216612279415131e-03 7.825633883476257324e-02 5.814841762185096741e-02 2.832111436873674393e-03 1.156916767358779907e-01 3.237988650798797607e-01 -3.356418311595916748e-01
-1.614465564489364624e-01 -1.300629973411560059e-01 1.770665645599365234e-01 1.107063889503479004e-01 1.093910038471221924e-01 -2.793363109230995178e-02 -5.865707993507385254e-02 -1.795146912336349487e-01 -1.830690354108810425e-01 3.130509331822395325e-02 -4.179720282554626465e-01 -1.830466538667678833e-01 2.718735113739967346e-02 -1.537482589483261108e-01 -2.074001580476760864e-01 5.115857720375061035e-02 -1.595940440893173218e-01 5.067139863967895508e-02 7.709781080484390259e-02 2.840753793716430664e-01 -1.928658932447433472e-01 -1.510873883962631226e-01 1.113069709390401840e-02 -2.676258683204650879e-01 1.390836983919143677e-01 -7.113233953714370728e-02 1.462516188621520996e-01 -1.979588121175765991e-01 1.369523555040359497e-01 -1.531115472316741943e-01 2.011489123106002808e-01 -3.717424273490905762e-01
-1.831858605146408081e-01 9.902393072843551636e-02 2.888076007366180420e-01 1.871646195650100708e-01 -3.789103925228118896e-01 1.376252174377441406e-01 -2.988076508045196533e-01 -1.199900880455970764e-01 -1.002756953239440918e-01 2.681490778923034668e-01 -1.805904507637023926e-01 3.554148133844137192e-03 1.360662132501602173e-01 -2.233160659670829773e-02 -2.165365517139434814e-01 3.767428919672966003e-02 -9.343191236257553101e-02 -1.543579250574111938e-01 8.941489458084106445e-02 -9.671392291784286499e-02 1.288283765316009521e-01 -2.732433974742889404e-01 -1.820783130824565887e-02 -3.076425381004810333e-02 -7.081668078899383545e-02 6.753563880920410156e-02 2.318908274173736572e-01 -5.272421240806579590e-02 2.339256852865219116e-01 1.834502071142196655e-01 2.179881483316421509e-01 -2.136119306087493896e-01
-2.431508153676986694e-01 -7.734703272581100464e-02 1.444460451602935791e-01 2.552676247432827950e-03 -2.624407410621643066e-01 -1.507685035467147827e-01 -2.426699697971343994e-01 -2.615625560283660889e-01 1.381784230470657349e-01 1.805955171585083008e-01 -2.060516029596328735e-01 -1.446335315704345703e-01 5.958114564418792725e-02 1.963760554790496826e-01 -1.052869036793708801e-01 1.448221355676651001e-01 -1.292838007211685181e-01 -2.996999025344848633e-01 1.850283145904541016e-01 2.739270925521850586e-01 1.529328525066375732e-01 -1.075944975018501282e-01 -1.284163445234298706e-01 9.763847291469573975e-02 6.374090909957885742e-02 -8.584226481616497040e-03 2.374961078166961670e-01 -1.710318773984909058e-02 2.461658567190170288e-01 1.637469381093978882e-01 1.697738319635391235e-01 -2.280247658491134644e-01
-1.944112963974475861e-02 1.643210500478744507e-01 2.329478114843368530e-01 -6.407529860734939575e-02 1.353992801159620285e-02 -2.274311333894729614e-01 1.055560261011123657e-01 -1.188250482082366943e-01 -6.676332652568817139e-02 5.695867165923118591e-02 -3.863893449306488037e-01 3.349893912672996521e-02 -4.277021065354347229e-02 1.447191238403320312e-01 3.061318770051002502e-02 1.803464069962501526e-02 -2.358852028846740723e-01 -2.615995891392230988e-02 2.459033876657485962e-01 -2.437356859445571899e-01 5.117830261588096619e-02 -7.221223413944244385e-02 -1.116680577397346497e-01 -2.463088780641555786e-01 -3.055784292519092560e-02 -1.420920938253402710e-01 3.099901974201202393e-01 -4.353974759578704834e-02 -8.605985343456268311e-02 1.781883239746093750e-01 4.423581957817077637e-01 -2.092837095260620117e-01
1.175349727272987366e-01 -1.524891853332519531e-01 -1.724337339401245117e-01 1.241667717695236206e-01 -8.862960152328014374e-03 2.041371166706085205e-01 -1.002181917428970337e-01 3.704777732491493225e-02 -3.449434936046600342e-01 2.964027225971221924e-01 -1.788928806781768799e-01 -5.560618638992309570e-02 -1.750322431325912476e-01 -1.338377594947814941e-01 6.411681324243545532e-02 -5.694950744509696960e-02 -5.425190087407827377e-03 1.537879407405853271e-01 1.874367594718933105e-01 -5.598044954240322113e-03 2.553431987762451172e-01 6.838775426149368286e-02 -2.548044323921203613e-01 8.186448365449905396e-02 8.396352827548980713e-02 9.961126372218132019e-03 1.272355765104293823e-01 3.651903271675109863e-01 2.084269225597381592e-01 -8.465786278247833252e-02 1.520608663558959961e-01 -3.687753081321716309e-01
-2.648476362228393555e-01 -1.671788692474365234e-01 1.041955128312110901e-01 1.577054113149642944e-01 1.132941320538520813e-01 9.954224526882171631e-02 1.041099950671195984e-01 -6.547131389379501343e-02 4.759746789932250977e-02 1.037332639098167419e-01 -1.441803425550460815e-01 -1.615741662681102753e-02 -4.049956053495407104e-02 1.409204602241516113e-01 -2.192605733871459961e-01 1.849222034215927124e-01 1.367251873016357422e-01 -2.561269700527191162e-01 -1.874888837337493896e-01 -2.515273392200469971e-01 -3.541013225913047791e-03 -1.829199492931365967e-01 -2.362355291843414307e-01 1.203483641147613525e-01 3.520828783512115479e-01 -3.138616979122161865e-01 -1.170702930539846420e-02 -1.959794014692306519e-02 3.860832452774047852e-01 5.896092578768730164e-02 1.575102210044860840e-01 -6.040977686643600464e-02
-2.575669288635253906e-01 -2.175489366054534912e-01 -6.629124749451875687e-03 1.672295629978179932e-01 1.546397209167480469e-01 -3.156068921089172363e-02 9.710323065519332886e-02 1.245311554521322250e-02 -6.286760419607162476e-02 -8.620224893093109131e-03 -1.987118273973464966e-01 4.220454394817352295e-02 4.215095937252044678e-01 3.696755971759557724e-03 -9.034580737352371216e-02 -8.172599971294403076e-02 3.498600795865058899e-02 -2.447367310523986816e-01 -1.540927737951278687e-01 -5.044629052281379700e-02 1.395120173692703247e-01 -3.514090180397033691e-01 -4.939470812678337097e-02 -6.801444292068481445e-02 7.869876921176910400e-02 -2.548563480377197266e-01 2.746144533157348633e-01 -2.363184094429016113e-01 2.209513336420059204e-01 2.240165136754512787e-02 2.073512673377990723e-01 -2.320795804262161255e-01
9.899359196424484253e-02 -4.334176704287528992e-02 1.988359838724136353e-01 1.754965037107467651e-01 7.209846517071127892e-04 -3.739669173955917358e-02 4.143704175949096680e-01 -6.522676907479763031e-03 7.301736623048782349e-02 2.507050931453704834e-01 -1.224121674895286560e-01 3.539308011531829834e-01 1.736711263656616211e-01 -1.855059564113616943e-01 -1.749563962221145630e-01 -1.436235010623931885e-01 3.220572769641876221e-01 2.729519084095954895e-02 -2.022033482789993286e-01 -6.617543101310729980e-02 1.629947274923324585e-01 -5.506303533911705017e-02 -2.888991236686706543e-01 3.775110468268394470e-02 5.428587272763252258e-02 -6.217205896973609924e-02 2.360177785158157349e-01 1.755062043666839600e-01 9.657666087150573730e-02 1.269480288028717041e-01 1.168510019779205322e-01 -1.547903865575790405e-01
-9.336465597152709961e-02 -3.002025187015533447e-01 8.182009309530258179e-02 2.053863704204559326e-01 -3.839625418186187744e-02 1.148691326379776001e-01 -1.603223085403442383e-01 -1.862574368715286255e-01 1.470376104116439819e-01 2.620075345039367676e-01 -3.072967380285263062e-02 -5.650490149855613708e-02 -3.609391301870346069e-02 1.245831251144409180e-01 -1.771328747272491455e-01 3.777244687080383301e-02 1.142246555536985397e-02 -2.312170714139938354e-01 -3.135701119899749756e-01 5.987136438488960266e-02 -8.505314588546752930e-02 -1.565536707639694214e-01 -1.924987435340881348e-01 -1.394336223602294922e-01 2.418730556964874268e-01 -1.317786425352096558e-01 2.002096325159072876e-01 9.043460339307785034e-02 3.387445509433746338e-01 1.780378222465515137e-01 2.694888114929199219e-01 -2.150449156761169434e-01
-6.255235522985458374e-03 1.088837683200836182e-01 1.424206346273422241e-01 5.075947642326354980e-01 6.625784188508987427e-02 6.966760009527206421e-02 3.292132914066314697e-01 -1.262446045875549316e-01 1.112261936068534851e-01 1.964242160320281982e-01 -9.568231552839279175e-02 2.120715081691741943e-01 1.080794725567102432e-02 -1.549230515956878662e-01 -9.740595519542694092e-02 -1.607427373528480530e-02 -2.001437991857528687e-01 -8.833062648773193359e-02 1.609332486987113953e-02 2.036481350660324097e-01 3.027848005294799805e-01 -1.241406872868537903e-01 -1.716327667236328125e-01 3.231810927391052246e-01 1.111901327967643738e-01 4.428591579198837280e-02 1.438075676560401917e-02 7.126273214817047119e-02 -2.362767001613974571e-03 1.153470426797866821e-01 1.469234526157379150e-01 -2.292759716510772705e-01
5.744009092450141907e-02 7.411226630210876465e-02 3.059157729148864746e-01 2.449563592672348022e-01 -4.769116267561912537e-02 -8.999816328287124634e-02 -2.743835747241973877e-01 -1.774017699062824249e-02 4.423046112060546875e-02 3.600574433803558350e-01 7.967809587717056274e-02 3.931565955281257629e-02 -3.095137188211083412e-03 7.242386043071746826e-02 -1.840461790561676025e-01 1.224209815263748169e-01 -1.219105869531631470e-01 -3.382081985473632812e-01 2.715480923652648926e-01 -1.699138134717941284e-01 -6.418880075216293335e-02 -2.443570941686630249e-01 -8.439533412456512451e-02 2.236559391021728516e-01 1.016316264867782593e-01 -1.768723130226135254e-01 7.117544114589691162e-02 -1.081648841500282288e-01 3.571157157421112061e-01 4.247217997908592224e-02 4.466805607080459595e-02 -1.244905889034271240e-01
-2.106791585683822632e-01 -1.107892319560050964e-01 8.546293526887893677e-02 4.670331627130508423e-02 1.144996806979179382e-01 1.311203390359878540e-01 1.038713380694389343e-01 1.148055940866470337e-01 3.346693143248558044e-02 1.146976426243782043e-01 -6.016015410423278809e-01 8.660175651311874390e-02 5.323597788810729980e-02 9.601731598377227783e-02 -1.342888027429580688e-01 1.362311989068984985e-01 1.248186007142066956e-01 -3.563682734966278076e-02 -5.554403364658355713e-02 4.708161205053329468e-02 1.639833897352218628e-01 -8.422025293111801147e-02 6.878191232681274414e-02 -2.086986750364303589e-01 2.655787765979766846e-01 -2.339536100625991821e-01 1.323106735944747925e-01 -1.642228215932846069e-01 2.654336690902709961e-01 -1.544167548418045044e-01 2.656327486038208008e-01 -9.062968939542770386e-02
-3.097283840179443359e-01 2.129317969083786011e-01 1.645197719335556030e-01 6.790431216359138489e-03 -2.903451323509216309e-01 2.408594340085983276e-01 -1.940959244966506958e-01 8.910426497459411621e-02 -1.140560582280158997e-01 2.605013549327850342e-01 -2.100200057029724121e-01 -3.622333705425262451e-02 7.964295148849487305e-02 -5.801906436681747437e-02 -1.424960643053054810e-01 -4.621546715497970581e-02 -3.981647267937660217e-02 -1.068404875695705414e-02 1.017182543873786926e-01 2.503202669322490692e-02 2.098987996578216553e-01 3.364518284797668457e-02 2.845837175846099854e-02 -1.294586062431335449e-01 3.401740267872810364e-02 -2.528246939182281494e-01 2.655367553234100342e-01 4.442104697227478027e-02 1.445055305957794189e-01 1.558914482593536377e-01 3.339681625366210938e-01 -3.399090170860290527e-01
1.216684877872467041e-01 -1.932586915791034698e-02 2.229738086462020874e-01 -1.477205753326416016e-01 -1.234272643923759460e-01 -3.642811998724937439e-02 1.517237424850463867e-01 1.129237711429595947e-01 1.346432417631149292e-01 2.622224986553192139e-01 -1.350760161876678467e-01 1.119689494371414185e-01 -1.305294036865234375e-01 1.102940291166305542e-01 -5.014203786849975586e-01 -2.128768265247344971e-01 -2.906708419322967529e-02 -2.639028131961822510e-01 3.362855315208435059e-02 -9.887602925300598145e-02 1.071793287992477417e-01 -1.030188873410224915e-01 -8.386707305908203125e-02 4.781455174088478088e-02 -9.154775738716125488e-02 3.057865239679813385e-02 3.114880062639713287e-02 2.989006936550140381e-01 -1.284937001764774323e-02 1.916327327489852905e-01 1.885656267404556274e-01 -3.639334440231323242e-01
-2.896546125411987305e-01 1.647706180810928345e-01 1.693288385868072510e-01 -9.464412182569503784e-02 -1.308140605688095093e-01 1.536235809326171875e-01 -2.781234383583068848e-01 -7.641734927892684937e-02 -1.732956171035766602e-01 1.853898167610168457e-01 -2.156898230314254761e-01 8.235570043325424194e-02 3.368559479713439941e-02 -1.344834566116333008e-01 2.240884490311145782e-02 2.797201089560985565e-02 -5.828151479363441467e-02 -9.431297332048416138e-02 2.241446077823638916e-01 1.596380583941936493e-02 1.519000679254531860e-01 5.309695005416870117e-02 -7.331087440252304077e-02 -5.218860507011413574e-02 1.154850944876670837e-01 -5.727916210889816284e-02 2.730110287666320801e-01 5.474238842725753784e-02 2.203742116689682007e-01 2.122481167316436768e-01 3.615714013576507568e-01 -4.170492589473724365e-01
-2.479103580117225647e-02 -2.825218439102172852e-01 9.263691306114196777e-02 -1.189458891749382019e-01 -3.984375298023223877e-02 -3.415074571967124939e-02 -1.874880492687225342e-01 -2.998251281678676605e-02 -7.490073144435882568e-02 -1.356431394815444946e-01 -8.436463773250579834e-02 5.894912779331207275e-02 6.152625754475593567e-02 -3.632137319073081017e-03 -3.252300918102264404e-01 1.551255434751510620e-01 -1.297289729118347168e-01 -2.121839821338653564e-01 -8.933736011385917664e-03 -1.567254364490509033e-01 5.057597160339355469e-01 9.782041609287261963e-02 -1.861235052347183228e-01 1.253223121166229248e-01 4.190883412957191467e-02 -3.014062643051147461e-01 2.221879661083221436e-01 3.419668972492218018e-02 -9.479634463787078857e-02 1.400043368339538574e-01 1.721495985984802246e-01 -2.936461865901947021e-01
8.214298635721206665e-02 4.309554025530815125e-02 1.045351941138505936e-02 6.159047037363052368e-02 1.035976260900497437e-01 -1.711827963590621948e-01 2.135424688458442688e-02 1.696700602769851685e-01 1.632771342992782593e-01 8.383928984403610229e-02 -9.184591472148895264e-03 -4.230808839201927185e-02 -7.001345604658126831e-02 -8.408965170383453369e-02 -1.453058719635009766e-01 3.325529098510742188e-01 -2.175896912813186646e-01 -8.080068975687026978e-02 6.489610671997070312e-02 -8.128949999809265137e-02 4.328509867191314697e-01 -2.495643496513366699e-02 -3.351496458053588867e-01 -4.689838364720344543e-02 -1.270997971296310425e-01 1.712951362133026123e-01 2.175214439630508423e-01 1.679401546716690063e-01 1.093705594539642334e-01 -4.964320361614227295e-02 2.934885323047637939e-01 -3.875474929809570312e-01
-2.899429760873317719e-02 -5.178233236074447632e-02 2.368234470486640930e-02 1.693087816238403320e-01 1.367830187082290649e-01 -5.999283120036125183e-02 1.384941637516021729e-01 -2.347189337015151978e-01 -3.671590238809585571e-03 1.451660394668579102e-01 -3.508811816573143005e-02 1.809592396020889282e-01 -1.011550948023796082e-01 -2.281764894723892212e-01 -1.591364294290542603e-01 9.534805268049240112e-02 -4.805302619934082031e-02 -1.223277673125267029e-02 5.847929716110229492e-01 7.821124047040939331e-02 -1.943157985806465149e-02 9.045134484767913818e-02 -1.038318052887916565e-01 1.057514995336532593e-01 -1.115226820111274719e-01 -2.785507440567016602e-01 9.357961267232894897e-02 8.885955810546875000e-02 2.206268906593322754e-01 3.156143128871917725e-01 2.301231771707534790e-01 -1.728713810443878174e-01
5.380467697978019714e-02 1.496825814247131348e-01 2.928018569946289062e-01 -2.050203979015350342e-01 -4.261975735425949097e-02 -6.170313060283660889e-02 2.942529022693634033e-01 -2.199748717248439789e-02 -5.205901339650154114e-03 1.770399212837219238e-01 -1.026362925767898560e-01 2.948707528412342072e-02 6.438449770212173462e-02 -1.338424533605575562e-01 -1.850637197494506836e-01 -9.878001362085342407e-02 1.140417680144309998e-01 -1.583240181207656860e-01 -3.036285378038883209e-02 -2.574112415313720703e-01 2.389533519744873047e-01 1.160246580839157104e-01 -3.994652032852172852e-01 -1.239078491926193237e-01 3.086993694305419922e-01 -1.785678118467330933e-01 -1.342564076185226440e-01 1.404476165771484375e-01 1.965606361627578735e-01 -2.217590808868408203e-02 2.223460078239440918e-01 -2.028894722461700439e-01
-1.736481324769556522e-03 -1.474258005619049072e-01 4.082446396350860596e-01 2.006257772445678711e-01 1.121705956757068634e-02 -1.589425802230834961e-01 3.344840928912162781e-02 -1.587433367967605591e-01 -1.539393365383148193e-01 2.002735137939453125e-01 -1.013074815273284912e-01 -2.236453741788864136e-01 6.794349849224090576e-02 -2.356037050485610962e-01 -5.054739713668823242e-01 -1.053383573889732361e-03 -2.828546166419982910e-01 -8.858539164066314697e-02 4.298800602555274963e-02 -1.335817128419876099e-01 2.389129400253295898e-01 4.036131873726844788e-02 8.401825092732906342e-03 9.917503595352172852e-02 5.655864998698234558e-02 -8.773202076554298401e-03 -7.178930193185806274e-02 1.532150357961654663e-01 1.419907361268997192e-01 2.170286476612091064e-01 3.452694043517112732e-02 -5.834204703569412231e-02
-1.629948914051055908e-01 -3.627351522445678711e-01 1.773914396762847900e-01 3.001184463500976562e-01 -1.268295049667358398e-01 -6.615170836448669434e-02 -7.144622504711151123e-02 -2.836321890354156494e-01 -6.915521621704101562e-02 1.454419195652008057e-01 -8.834863454103469849e-02 -1.151364967226982117e-01 1.356952041387557983e-01 2.811510674655437469e-02 -1.822421103715896606e-01 3.387765958905220032e-02 9.521462023258209229e-02 -1.857134550809860229e-01 -3.510892689228057861e-01 -7.126478105783462524e-02 -1.199855580925941467e-01 -5.673670768737792969e-02 -1.854403465986251831e-01 6.355590373277664185e-02 1.801120638847351074e-01 -2.011782377958297729e-01 1.974986791610717773e-01 1.175973713397979736e-01 1.560922265052795410e-01 2.369594573974609375e-01 1.749093234539031982e-01 -2.212371230125427246e-01
-1.292104125022888184e-01 6.779655069112777710e-02 -7.745490968227386475e-02 1.805085688829421997e-01 1.283755898475646973e-01 -9.987580776214599609e-02 3.667334094643592834e-02 -5.121098831295967102e-02 -2.921488136053085327e-02 4.212760925292968750e-01 -2.068550884723663330e-01 -4.442175477743148804e-02 2.685177028179168701e-01 1.056246981024742126e-01 -5.304519459605216980e-02 2.023611217737197876e-01 -2.043316215276718140e-01 -1.869685500860214233e-01 -7.928739488124847412e-02 -1.163491383194923401e-01 -9.715806692838668823e-02 -1.182739436626434326e-01 -1.328344792127609253e-01 -1.903123706579208374e-01 1.909966021776199341e-02 -1.088838428258895874e-01 3.619548082351684570e-01 -2.205796837806701660e-01 8.920074254274368286e-02 2.045997679233551025e-01 2.435976564884185791e-01 -2.910706102848052979e-01
-5.489990860223770142e-02 1.632393002510070801e-01 2.465744167566299438e-01 2.924529016017913818e-01 1.781803071498870850e-01 -1.776158362627029419e-01 7.882525771856307983e-02 1.700469665229320526e-02 8.274116553366184235e-03 1.167998276650905609e-02 3.899260424077510834e-03 2.393832802772521973e-01 1.887326687574386597e-01 2.204341590404510498e-01 -8.711142838001251221e-02 1.606497317552566528e-01 1.864366680383682251e-01 -3.407820463180541992e-01 9.069935232400894165e-02 -1.842615567147731781e-02 1.926084458827972412e-01 -8.721429854631423950e-02 -2.486542612314224243e-01 6.490132957696914673e-02 4.592067003250122070e-02 1.534042209386825562e-01 2.056414633989334106e-02 1.268227249383926392e-01 3.290437459945678711e-01 -1.283773928880691528e-01 2.699589133262634277e-01 -2.628715634346008301e-01
-3.866339474916458130e-02 3.159347688779234886e-03 2.356689274311065674e-01 3.528289794921875000e-01 1.884710490703582764e-01 4.312287271022796631e-02 3.263875842094421387e-02 8.866219967603683472e-02 1.207457259297370911e-01 6.680497527122497559e-02 -1.472278684377670288e-01 1.027600169181823730e-01 -1.179922968149185181e-01 1.291429549455642700e-01 3.961051627993583679e-02 -6.187598034739494324e-02 6.638660281896591187e-02 -2.277484536170959473e-01 2.703526020050048828e-01 -1.035054475069046021e-01 2.507194876670837402e-01 1.460987031459808350e-01 -1.316333375871181488e-02 -7.881682366132736206e-02 1.021080538630485535e-01 -1.615154147148132324e-01 3.263199925422668457e-01 -8.893385529518127441e-02 2.622587978839874268e-01 -5.100147053599357605e-02 4.675086140632629395e-01 1.155887991189956665e-01
1.192093919962644577e-02 3.072831034660339355e-01 6.255232729017734528e-03 3.918744921684265137e-01 -5.839581042528152466e-02 1.394683867692947388e-02 2.719533629715442657e-02 -9.099692851305007935e-02 -6.555646657943725586e-02 7.363396137952804565e-02 7.034896872937679291e-03 1.220751404762268066e-01 4.591012746095657349e-02 -3.260938227176666260e-01 -1.734049469232559204e-01 3.475322425365447998e-01 8.545628190040588379e-02 -1.272513568401336670e-01 6.227519735693931580e-02 -3.580795601010322571e-02 9.888478368520736694e-02 -5.945193022489547729e-02 1.044459119439125061e-01 1.444200128316879272e-01 1.303810924291610718e-01 -5.946926027536392212e-02 1.099025309085845947e-01 1.906848512589931488e-02 1.775030046701431274e-01 1.456995122134685516e-02 2.675547599792480469e-01 -4.952003061771392822e-01
1.821407526731491089e-01 -7.488995045423507690e-02 9.675569832324981689e-02 2.066108882427215576e-01 5.575409904122352600e-02 -8.402347564697265625e-02 2.693103551864624023e-01 -5.990821495652198792e-02 1.228359714150428772e-01 1.797915250062942505e-01 -1.149516031146049500e-01 3.559108972549438477e-01 3.090341389179229736e-01 -5.738491564989089966e-02 -2.717461585998535156e-01 3.717005997896194458e-02 3.613935112953186035e-01 9.003943204879760742e-02 -6.558227539062500000e-02 -2.389704622328281403e-02 1.900616735219955444e-01 7.259374856948852539e-02 -2.877845466136932373e-01 -7.909661531448364258e-02 5.575937777757644653e-02 -2.145684137940406799e-02 1.734533011913299561e-01 2.319885492324829102e-01 2.636502124369144440e-02 5.523563548922538757e-02 1.191583946347236633e-01 -2.865047752857208252e-01
2.766905128955841064e-01 7.314474880695343018e-02 7.087499648332595825e-02 3.039380013942718506e-01 6.330543756484985352e-02 -7.837902009487152100e-02 1.234424784779548645e-01 6.834394484758377075e-02 -4.533082991838455200e-02 1.181880682706832886e-01 3.437861055135726929e-02 -3.333136439323425293e-01 -1.934752911329269409e-01 -5.907447636127471924e-02 -3.732913359999656677e-02 3.694598795846104622e-03 -1.744929552078247070e-01 -6.419508159160614014e-02 2.418816387653350830e-01 1.840642094612121582e-02 1.055229902267456055e-01 -2.583234570920467377e-02 -6.603769958019256592e-02 -9.465146064758300781e-02 1.900406740605831146e-02 -1.355385333299636841e-01 2.881249189376831055e-01 3.533163666725158691e-01 7.952566444873809814e-02 -8.624184876680374146e-02 4.980826675891876221e-01 -1.141614615917205811e-01
2.011344134807586670e-01 -3.790665790438652039e-02 -4.325208067893981934e-02 1.082224994897842407e-01 1.194248944520950317e-01 1.550590097904205322e-01 -1.203011050820350647e-01 -1.186289414763450623e-01 -1.692262589931488037e-01 -9.573585540056228638e-02 -1.931099779903888702e-02 -1.688313670456409454e-03 -2.241249829530715942e-01 -7.549124956130981445e-02 -1.779790967702865601e-01 8.283171802759170532e-02 -2.727061510086059570e-01 -1.647651195526123047e-01 -3.495424240827560425e-02 -3.937937691807746887e-02 4.520231783390045166e-01 -5.444835498929023743e-02 -3.405346870422363281e-01 -1.257403045892715454e-01 -1.358919143676757812e-01 -1.080491989850997925e-01 2.059845030307769775e-01 -8.053396828472614288e-03 5.909669212996959686e-03 9.801416844129562378e-02 2.771421074867248535e-01 -3.776097893714904785e-01
-1.619109958410263062e-01 -1.854099333286285400e-01 2.027633041143417358e-02 3.761907815933227539e-01 1.022585555911064148e-01 1.372024565935134888e-01 6.281753629446029663e-02 -1.450015753507614136e-01 9.346242295578122139e-04 5.571217462420463562e-02 -6.631024181842803955e-02 -3.354437183588743210e-03 -8.760707825422286987e-02 2.243488430976867676e-01 -7.780924439430236816e-02 -4.334274306893348694e-02 1.060387194156646729e-01 -3.328572213649749756e-01 -2.179153859615325928e-01 3.590968996286392212e-02 -1.216789111495018005e-01 -1.184270232915878296e-01 -2.237581089138984680e-02 -2.075736075639724731e-01 1.657215058803558350e-01 -1.106591895222663879e-01 3.396035134792327881e-01 8.441555500030517578e-02 2.471990734338760376e-01 2.350985854864120483e-01 1.376085728406906128e-01 -3.592462241649627686e-01
3.268557488918304443e-01 -6.728707998991012573e-02 6.376992911100387573e-02 1.651559323072433472e-01 1.971498578786849976e-01 -3.845204412937164307e-02 1.181127270683646202e-03 1.489607989788055420e-02 -7.525011897087097168e-02 5.214162543416023254e-02 7.777246832847595215e-02 1.199097037315368652e-01 1.364860683679580688e-01 -2.705081999301910400e-01 -1.307416111230850220e-01 3.743195161223411560e-02 3.573153018951416016e-01 -3.085266053676605225e-02 1.281035691499710083e-01 -6.191211938858032227e-02 3.700722157955169678e-01 -2.199286371469497681e-01 -1.504245102405548096e-01 -1.949491724371910095e-02 2.589213289320468903e-02 -7.516605406999588013e-02 1.088646650314331055e-01 2.742119431495666504e-01 2.254616916179656982e-01 3.914820402860641479e-02 3.649234771728515625e-01 -2.037664949893951416e-01
-3.895994275808334351e-02 -2.299013286828994751e-01 1.691356450319290161e-01 1.117123216390609741e-01 -4.394777864217758179e-02 5.178402364253997803e-02 -3.284630477428436279e-01 -1.176266297698020935e-01 1.611817814409732819e-02 1.842226088047027588e-01 -2.929129898548126221e-01 -1.418932974338531494e-01 6.063317507505416870e-02 3.067007958889007568e-01 -4.149689525365829468e-02 2.342337965965270996e-01 -5.551850423216819763e-02 -4.016502499580383301e-01 -7.309300452470779419e-02 -4.314971622079610825e-03 -3.344904258847236633e-02 -1.511218994855880737e-01 -1.396580189466476440e-01 1.232165843248367310e-01 1.072270274162292480e-01 -2.665114700794219971e-01 1.511379778385162354e-01 -4.274792503565549850e-03 1.840975284576416016e-01 9.692358970642089844e-02 2.660494744777679443e-01 -1.894203275442123413e-01
-2.829996123909950256e-02 -1.019273698329925537e-01 2.117281109094619751e-01 1.840494126081466675e-01 6.743652373552322388e-02 -1.711801812052726746e-02 -2.796959280967712402e-01 -8.054616302251815796e-02 -4.204279482364654541e-01 2.542150616645812988e-01 -9.071741253137588501e-02 4.677996411919593811e-02 -2.187813259661197662e-02 -9.078021347522735596e-02 -2.911678850650787354e-01 -1.053576841950416565e-01 -8.685599081218242645e-03 -1.425964981317520142e-01 -1.434330940246582031e-01 1.983997784554958344e-02 -2.664905786514282227e-02 -1.685689389705657959e-01 1.558186262845993042e-01 -2.427875995635986328e-01 1.857901364564895630e-01 -5.354842171072959900e-02 2.334590703248977661e-01 -2.409002780914306641e-01 2.971351742744445801e-01 -4.629519581794738770e-02 9.068033844232559204e-02 -2.486830800771713257e-01
-2.578113973140716553e-01 1.348648499697446823e-02 3.112518787384033203e-01 1.832018196582794189e-01 3.821509331464767456e-02 1.805610209703445435e-01 -2.153239250183105469e-01 -8.465506136417388916e-02 -3.655064851045608521e-02 3.220478594303131104e-01 -9.282305836677551270e-02 -1.060388311743736267e-01 -1.745175756514072418e-02 3.279751865193247795e-03 -1.771851778030395508e-01 2.413851395249366760e-02 -1.226695477962493896e-01 2.344650961458683014e-02 -8.090012520551681519e-02 -5.655625835061073303e-03 2.231774777173995972e-01 -9.562397003173828125e-02 1.681067347526550293e-01 -1.022016927599906921e-01 -2.852942422032356262e-02 4.393760114908218384e-03 4.309489428997039795e-01 -6.554502993822097778e-02 2.484171092510223389e-01 2.791614830493927002e-01 2.157467901706695557e-01 -2.474809736013412476e-01
-6.023868918418884277e-02 1.307337582111358643e-01 -2.468347921967506409e-02 -6.906988471746444702e-02 -5.224818736314773560e-02 1.745030432939529419e-01 2.449182718992233276e-01 1.995065808296203613e-02 1.394130736589431763e-01 -4.793774709105491638e-02 -2.361534833908081055e-01 4.931601230055093765e-03 -2.397054731845855713e-01 4.126113280653953552e-02 -3.170785903930664062e-01 -5.275559425354003906e-02 -2.323284447193145752e-01 -1.108895689249038696e-01 8.917970955371856689e-02 1.179436668753623962e-01 2.745885252952575684e-01 2.469682320952415466e-02 -1.232829466462135315e-01 -6.981331110000610352e-02 -4.680553078651428223e-02 -2.428283095359802246e-01 1.937567442655563354e-01 2.964182496070861816e-01 7.889991626143455505e-03 -8.326026797294616699e-02 1.341435611248016357e-01 -4.945270717144012451e-01
-4.487974569201469421e-02 -1.243011951446533203e-01 2.621837854385375977e-01 2.926952838897705078e-01 9.646126069128513336e-03 -1.336189210414886475e-01 1.196227967739105225e-01 -1.060511022806167603e-01 -9.483008086681365967e-02 2.598083019256591797e-01 -2.976218424737453461e-02 -1.866654306650161743e-01 -6.152356043457984924e-02 -5.093647167086601257e-02 -4.049780778586864471e-03 -4.442672431468963623e-02 1.049854904413223267e-01 3.292818069458007812e-01 6.494249403476715088e-02 -1.016111746430397034e-01 7.122976332902908325e-02 -2.588558197021484375e-01 -4.592660665512084961e-01 -9.321867674589157104e-02 -4.823888465762138367e-02 -1.622028350830078125e-01 1.736868768930435181e-01 -5.861525237560272217e-02 8.558212220668792725e-02 -2.886843383312225342e-01 1.364231556653976440e-01 -2.585113644599914551e-01
-1.844243854284286499e-01 -2.303359061479568481e-01 -1.330230087041854858e-01 -4.361739009618759155e-02 5.623719189316034317e-03 -1.857187151908874512e-01 -1.432815939188003540e-01 -1.294206976890563965e-01 8.190191537141799927e-02 1.757450699806213379e-01 -1.930796205997467041e-01 1.560223251581192017e-01 7.218591868877410889e-03 -1.211298182606697083e-01 7.539846748113632202e-02 -9.106944501399993896e-02 1.753711700439453125e-01 3.085674019530415535e-03 -3.248263895511627197e-02 -2.273047268390655518e-01 3.374707698822021484e-01 -2.166750580072402954e-01 -1.854719370603561401e-01 2.065043896436691284e-02 -1.110196411609649658e-01 4.587892070412635803e-02 1.646425127983093262e-01 2.898615002632141113e-01 2.096490114927291870e-01 -2.247616946697235107e-01 4.380840659141540527e-01 -5.019639804959297180e-02
-1.032620295882225037e-01 -1.129664331674575806e-01 1.971924304962158203e-01 2.743171155452728271e-02 6.915427744388580322e-02 -1.737346500158309937e-01 5.970705766230821609e-03 -3.086309134960174561e-01 2.203529886901378632e-02 1.621674597263336182e-01 -2.000191360712051392e-01 -3.725229501724243164e-01 -1.157096922397613525e-01 -2.089426517486572266e-01 -2.054844945669174194e-01 -9.006851911544799805e-02 1.833776757121086121e-02 7.260128110647201538e-02 -8.019771426916122437e-02 -3.300151601433753967e-02 1.662936620414257050e-02 -1.020857393741607666e-01 1.258116364479064941e-01 2.910891771316528320e-01 1.352789998054504395e-01 4.376934841275215149e-02 2.095769345760345459e-01 -1.660735756158828735e-01 1.775010973215103149e-01 -8.494427800178527832e-02 4.570735692977905273e-01 -1.731801927089691162e-01
1.573749333620071411e-01 -2.181833684444427490e-01 8.124160766601562500e-02 -1.437259763479232788e-01 -2.685257792472839355e-01 1.084174960851669312e-01 1.018601804971694946e-01 2.244050055742263794e-02 9.581295400857925415e-02 2.824747562408447266e-01 -1.922373324632644653e-01 -4.461717978119850159e-02 -2.656823992729187012e-01 -2.679835446178913116e-02 -4.638684391975402832e-01 -2.292026579380035400e-02 -8.845364302396774292e-02 3.483109408989548683e-03 2.368303015828132629e-02 -1.315657198429107666e-01 1.593556851148605347e-01 -1.136599108576774597e-01 -5.500954389572143555e-02 2.082822620868682861e-01 1.081409603357315063e-01 7.356472313404083252e-02 3.639770671725273132e-02 3.038313984870910645e-01 5.910115689039230347e-02 1.492643952369689941e-01 2.527842521667480469e-01 -2.826046049594879150e-01
-1.902342773973941803e-02 -1.751108616590499878e-01 2.128185927867889404e-01 2.910584807395935059e-01 2.326425313949584961e-01 1.385080665349960327e-01 1.476664096117019653e-01 -1.001380905508995056e-01 -1.791296526789665222e-02 2.805400788784027100e-01 -2.268088757991790771e-01 -1.204619929194450378e-01 8.866492658853530884e-02 5.652843788266181946e-02 -1.515322476625442505e-01 -1.382756978273391724e-01 1.384943723678588867e-02 -3.903689086437225342e-01 -3.489715605974197388e-02 2.333544567227363586e-02 -1.010057628154754639e-01 -6.605478376150131226e-02 -1.752491891384124756e-01 -1.645109802484512329e-01 -2.154804170131683350e-01 -3.873611390590667725e-01 -2.211031503975391388e-02 1.505195945501327515e-01 2.049197554588317871e-01 -1.517147570848464966e-01 9.973530471324920654e-02 -1.201909035444259644e-01
3.404628112912178040e-02 -9.057495743036270142e-02 1.677583009004592896e-01 2.723272889852523804e-02 3.669888526201248169e-02 4.394634068012237549e-02 -5.202496424317359924e-02 -1.130096614360809326e-01 -2.667675018310546875e-01 5.964619666337966919e-02 -3.624221384525299072e-01 -4.255750775337219238e-02 -6.303754448890686035e-02 6.179213896393775940e-02 -2.302653621882200241e-03 3.203792273998260498e-01 1.313007324934005737e-01 -7.538181543350219727e-02 7.922530919313430786e-02 -6.120980530977249146e-02 4.551104735583066940e-03 9.057898819446563721e-02 -2.346721105277538300e-02 -2.414156645536422729e-01 -8.054850995540618896e-02 -3.207254707813262939e-01 3.693952858448028564e-01 -3.758921753615140915e-03 6.376113742589950562e-02 -7.839336059987545013e-03 5.231364369392395020e-01 -3.242409974336624146e-02
-1.848416477441787720e-01 1.866766624152660370e-02 7.851326465606689453e-02 2.549671530723571777e-01 3.914059698581695557e-02 -2.776205353438854218e-02 4.826015233993530273e-02 -1.363513022661209106e-01 -3.395687788724899292e-02 3.873781859874725342e-01 -2.467150092124938965e-01 1.018292382359504700e-01 2.392123788595199585e-01 3.034731149673461914e-01 1.244162023067474365e-02 1.569603681564331055e-01 -2.249731309711933136e-02 -3.184624314308166504e-01 -1.374742686748504639e-01 -3.389683365821838379e-02 -8.106014691293239594e-03 -2.331831902265548706e-01 -6.580168008804321289e-02 2.071457654237747192e-01 -7.696649432182312012e-02 -6.754555553197860718e-02 1.831410378217697144e-01 -1.474109739065170288e-01 3.006430529057979584e-02 1.947054117918014526e-01 3.080549836158752441e-01 -2.267291694879531860e-01
1.840203553438186646e-01 3.022574186325073242e-01 -9.819048643112182617e-02 1.429206132888793945e-01 -1.153999567031860352e-01 7.218426465988159180e-02 2.919687628746032715e-01 1.058120205998420715e-01 -6.361095607280731201e-02 1.111380383372306824e-01 -1.198373436927795410e-01 1.349354535341262817e-01 4.613303020596504211e-02 6.872433423995971680e-02 -2.610055506229400635e-01 1.878749728202819824e-01 -7.007931824773550034e-03 -1.085995361208915710e-01 1.518804114311933517e-02 -2.921823970973491669e-02 3.591372370719909668e-01 -6.734080612659454346e-02 -1.673529595136642456e-01 -1.034501641988754272e-01 1.228543594479560852e-01 1.680216640233993530e-01 1.736441976390779018e-03 7.672997191548347473e-03 2.553641498088836670e-01 -5.244078859686851501e-02 5.175663828849792480e-01 -7.828269898891448975e-02
2.085816711187362671e-01 -2.148621976375579834e-01 2.065106630325317383e-01 -2.821484208106994629e-02 4.167047142982482910e-02 -2.377078980207443237e-01 -7.109989225864410400e-02 -2.028245180845260620e-01 -1.934817731380462646e-01 1.446066796779632568e-01 -3.069508075714111328e-01 5.567419808357954025e-03 -8.947846293449401855e-02 -1.258365064859390259e-01 -2.806800007820129395e-01 2.019116729497909546e-01 -9.564466774463653564e-02 -1.300288736820220947e-01 8.305285125970840454e-03 1.117796674370765686e-01 -1.289410293102264404e-01 -1.464636810123920441e-02 -1.309269815683364868e-01 1.699040383100509644e-01 -2.853961288928985596e-01 1.011795476078987122e-01 1.190376430749893188e-01 1.189918592572212219e-01 -2.205313183367252350e-02 -8.829211443662643433e-02 2.091692984104156494e-01 -4.392542541027069092e-01
-1.926391571760177612e-01 4.428396746516227722e-02 2.826842963695526123e-01 2.138715088367462158e-01 -3.198172450065612793e-01 1.996565014123916626e-01 -1.897343993186950684e-01 -1.798400133848190308e-01 -2.399864345788955688e-01 1.023440808057785034e-01 4.192254506051540375e-03 -6.446509063243865967e-02 1.720661818981170654e-01 -6.719421595335006714e-03 -1.720931679010391235e-01 1.289836168289184570e-01 1.200776174664497375e-02 -1.576497107744216919e-01 1.053053736686706543e-01 -1.294665932655334473e-01 1.541352272033691406e-01 -6.461542844772338867e-02 3.572872653603553772e-02 6.022119894623756409e-02 3.662154823541641235e-02 -9.703745692968368530e-02 3.586524724960327148e-01 8.267062716186046600e-03 1.718618720769882202e-01 2.031182348728179932e-01 1.269164383411407471e-01 -4.057107865810394287e-01
-1.810388863086700439e-01 -1.180451661348342896e-01 -9.496050328016281128e-02 1.009018067270517349e-02 2.834185361862182617e-01 1.341012716293334961e-01 2.517846524715423584e-01 -1.716227829456329346e-01 1.942500285804271698e-02 4.260278306901454926e-03 -3.984891474246978760e-01 -3.740294277667999268e-02 3.884476795792579651e-02 3.476880863308906555e-02 -1.522988677024841309e-01 -1.173506304621696472e-01 9.950768947601318359e-02 -2.871481701731681824e-02 1.462673842906951904e-01 8.668559789657592773e-02 -2.972118258476257324e-01 -7.790453732013702393e-02 -2.303014248609542847e-01 -1.411065906286239624e-01 7.099869847297668457e-02 4.672761075198650360e-03 5.189153924584388733e-02 1.319661289453506470e-01 4.952291026711463928e-02 -1.217063441872596741e-01 4.010980427265167236e-01 -3.774071931838989258e-01
-1.360865086317062378e-01 -1.933369599282741547e-02 -1.039163544774055481e-01 1.209019571542739868e-01 1.121112927794456482e-01 -8.981551975011825562e-02 2.050548493862152100e-01 1.097882017493247986e-01 -2.079276293516159058e-01 5.327888578176498413e-02 2.181994169950485229e-02 9.531041234731674194e-02 2.850321233272552490e-01 1.315627098083496094e-01 -4.088626801967620850e-01 8.717103302478790283e-02 -1.232769414782524109e-01 9.339336305856704712e-03 2.345149070024490356e-01 1.095226556062698364e-01 -6.328141689300537109e-02 -7.568336278200149536e-02 -1.242886185646057129e-01 -1.397885382175445557e-01 2.260509282350540161e-01 1.152126267552375793e-01 -8.807789534330368042e-02 1.941438317298889160e-01 2.597829401493072510e-01 -3.013624111190438271e-03 3.337968587875366211e-01 -3.691404759883880615e-01
-3.845103830099105835e-02 -1.218962520360946655e-01 8.750436245463788509e-04 -1.799041330814361572e-01 -6.524983048439025879e-02 1.883828938007354736e-01 4.472913965582847595e-02 1.097288802266120911e-01 3.406528756022453308e-02 -1.326282229274511337e-02 -2.222543507814407349e-01 -8.105796575546264648e-02 -5.298919230699539185e-02 1.844116896390914917e-01 -4.063281118869781494e-01 2.403751164674758911e-01 -1.223992556333541870e-01 3.446924034506082535e-03 2.156049013137817383e-01 5.612917710095643997e-03 -3.209626674652099609e-02 -6.680956482887268066e-02 -8.667749911546707153e-02 2.284852564334869385e-01 1.043356359004974365e-01 -2.110018432140350342e-01 3.568998873233795166e-01 3.756622374057769775e-01 8.412185311317443848e-02 -1.272759884595870972e-01 2.405504137277603149e-01 -2.207658588886260986e-01
5.051947757601737976e-02 8.355574682354927063e-03 3.124015331268310547e-01 1.772162616252899170e-01 1.497656852006912231e-02 9.137067943811416626e-02 -9.968315809965133667e-02 -1.153242215514183044e-01 -5.004526302218437195e-02 3.751686811447143555e-01 -3.936596810817718506e-01 1.376863718032836914e-01 3.933290541172027588e-01 1.287310719490051270e-01 -1.567714512348175049e-01 4.103115946054458618e-02 -1.063192337751388550e-01 -1.334032863378524780e-01 -2.139473855495452881e-01 3.738107904791831970e-02 1.962393056601285934e-03 2.824474871158599854e-02 -5.460633710026741028e-02 -2.461743950843811035e-01 2.083276957273483276e-01 -4.495594277977943420e-02 1.402799040079116821e-01 -1.991653069853782654e-02 7.589732110500335693e-02 -8.510391414165496826e-02 1.949618458747863770e-01 -2.543240487575531006e-01
-4.426950961351394653e-02 -2.987984567880630493e-02 2.238023430109024048e-01 2.385647743940353394e-01 1.503221541643142700e-01 -1.283071935176849365e-01 2.950427830219268799e-01 1.397878974676132202e-01 1.800363510847091675e-01 -1.675703935325145721e-02 -3.232679069042205811e-01 -4.334990680217742920e-02 -7.375457137823104858e-02 -5.187847465276718140e-02 -1.456378251314163208e-01 -1.158700287342071533e-01 1.362805813550949097e-01 7.802360504865646362e-02 3.170163929462432861e-01 -1.478702872991561890e-01 3.266583085060119629e-01 -2.271958440542221069e-01 -3.824475035071372986e-02 -1.117548793554306030e-01 3.577027469873428345e-02 4.333256185054779053e-02 3.174147009849548340e-01 -8.142112940549850464e-02 1.205243095755577087e-01 -9.757051616907119751e-02 3.265268802642822266e-01 -4.635266959667205811e-02
-3.268879652023315430e-01 -1.486013233661651611e-01 4.314610362052917480e-02 1.926448494195938110e-01 1.125925406813621521e-01 -1.126274093985557556e-02 -8.939792402088642120e-03 -1.217590421438217163e-01 2.082470953464508057e-01 2.803030312061309814e-01 -1.134114190936088562e-01 -8.126447349786758423e-02 5.678825452923774719e-02 7.966761291027069092e-02 -1.055499091744422913e-01 2.193606644868850708e-01 -1.794884726405143738e-02 -3.051016330718994141e-01 -1.017449125647544861e-01 -1.531976610422134399e-01 -9.767301380634307861e-02 -1.250200271606445312e-01 -1.914675235748291016e-01 1.574445664882659912e-01 3.213995397090911865e-01 -3.790680468082427979e-01 4.776936490088701248e-03 1.611055582761764526e-01 2.701013684272766113e-01 1.076573226600885391e-02 1.526118218898773193e-01 -1.047201305627822876e-01
-6.850344687700271606e-02 9.287390857934951782e-02 3.583201766014099121e-01 2.347980588674545288e-01 2.931205555796623230e-02 -3.593410551548004150e-02 7.052031904458999634e-02 1.315482258796691895e-01 -2.443975396454334259e-02 6.053884327411651611e-02 -1.746720224618911743e-01 -1.150673255324363708e-02 8.967836201190948486e-02 -2.616785764694213867e-01 -7.129918038845062256e-02 -1.210189387202262878e-01 1.229840591549873352e-01 -2.041998505592346191e-01 2.925859093666076660e-01 -1.865310519933700562e-01 5.586450174450874329e-02 -1.622960902750492096e-02 -5.504712462425231934e-02 1.707182973623275757e-01 2.101985365152359009e-01 -2.097584605216979980e-01 -1.349211335182189941e-01 9.579908847808837891e-02 3.964579105377197266e-02 -2.793667465448379517e-02 -1.699564419686794281e-02 -5.626645088195800781e-01
-1.204552724957466125e-01 1.594377756118774414e-01 2.340638451278209686e-02 4.165051877498626709e-01 -2.178417285904288292e-03 -4.952331259846687317e-02 1.019569635391235352e-01 1.750975251197814941e-01 -3.928586095571517944e-02 4.691697657108306885e-02 -2.202030122280120850e-01 4.925938323140144348e-02 -1.067131608724594116e-01 -1.814700067043304443e-01 -6.054312735795974731e-02 1.615463197231292725e-01 1.193776354193687439e-01 -1.699003726243972778e-01 2.220782190561294556e-01 -2.708981372416019440e-02 4.220568761229515076e-02 -4.873408079147338867e-01 -9.453283995389938354e-02 -1.032707169651985168e-01 4.001672565937042236e-02 -3.153208270668983459e-02 9.258649498224258423e-02 -3.580535948276519775e-02 2.028379440307617188e-01 1.159451380372047424e-01 2.946452200412750244e-01 -3.284605443477630615e-01
-2.453359514474868774e-01 1.350761651992797852e-01 2.168385982513427734e-01 -6.314381211996078491e-02 -2.568614184856414795e-01 2.136124223470687866e-01 -2.867320477962493896e-01 3.548412770032882690e-02 -2.265914827585220337e-01 3.518404662609100342e-01 -2.006269693374633789e-01 -1.173695176839828491e-02 3.918054699897766113e-02 -1.600311100482940674e-01 -1.028564050793647766e-01 3.907208517193794250e-02 -9.112642705440521240e-02 -5.463656038045883179e-02 1.051906421780586243e-01 -3.588746860623359680e-02 1.205934286117553711e-01 5.583513900637626648e-02 -2.177043352276086807e-04 -1.022733300924301147e-01 1.037210971117019653e-01 -1.528584212064743042e-01 2.394785732030868530e-01 -3.641655202955007553e-03 6.073915213346481323e-02 1.019489690661430359e-01 3.458422720432281494e-01 -3.791590929031372070e-01
-1.209088936448097229e-01 1.244245618581771851e-01 -4.971249774098396301e-02 2.757276594638824463e-01 9.599322825670242310e-02 3.952379524707794189e-02 3.505712449550628662e-01 1.933623291552066803e-02 -1.346313506364822388e-01 4.911682009696960449e-02 -8.493635058403015137e-02 4.341386724263429642e-03 -4.221420362591743469e-02 -1.844969093799591064e-01 -1.773881465196609497e-01 8.829072117805480957e-02 -1.901818513870239258e-01 -4.987159743905067444e-02 3.229834139347076416e-01 7.339835911989212036e-02 2.600385844707489014e-01 9.565919637680053711e-02 -2.347193062305450439e-01 -1.638840287923812866e-01 -1.898492872714996338e-01 -8.430142700672149658e-02 5.298234894871711731e-02 1.972519904375076294e-01 2.515522241592407227e-01 -1.116397902369499207e-01 4.318509101867675781e-01 1.765083335340023041e-02
-1.558388173580169678e-01 -5.100767314434051514e-02 -1.230165287852287292e-01 7.687111198902130127e-02 -7.762072235345840454e-02 -3.167590200901031494e-01 9.391851723194122314e-03 -1.787157505750656128e-01 -7.275276631116867065e-02 6.946713477373123169e-02 2.764587290585041046e-02 1.657285392284393311e-01 2.501011192798614502e-01 -4.234093707054853439e-03 -2.793503701686859131e-01 -2.666766941547393799e-01 -2.388481646776199341e-01 1.759697049856185913e-01 -6.852485984563827515e-02 7.898366451263427734e-02 6.587845832109451294e-02 5.344752967357635498e-02 -1.572076231241226196e-01 1.774350404739379883e-01 4.494411125779151917e-02 -4.953478649258613586e-02 2.844828665256500244e-01 1.027714759111404419e-01 2.312525808811187744e-01 -2.378280460834503174e-01 1.573148220777511597e-01 -4.129344820976257324e-01
-1.220277696847915649e-01 -2.350584417581558228e-01 7.663678377866744995e-02 -2.907810918986797333e-02 -7.767817936837673187e-03 6.923574954271316528e-02 2.252033054828643799e-01 -1.498335152864456177e-01 5.447036772966384888e-02 3.583257496356964111e-01 -2.275687158107757568e-01 1.185716874897480011e-02 -2.548410929739475250e-02 8.142301440238952637e-02 -5.924230813980102539e-02 7.383213937282562256e-02 1.361231058835983276e-01 -2.865169644355773926e-01 2.550169266760349274e-02 -2.419540435075759888e-01 1.817989498376846313e-01 -2.121502310037612915e-01 -4.585937857627868652e-01 -6.049180775880813599e-02 3.134724199771881104e-01 -2.194934636354446411e-01 1.068578734993934631e-01 5.504978075623512268e-02 1.112042292952537537e-01 3.515039011836051941e-02 1.385636478662490845e-01 7.222437765449285507e-03
1.243723407387733459e-01 -2.291307151317596436e-01 7.645665854215621948e-02 6.722649931907653809e-02 -7.682800292968750000e-02 -1.586092114448547363e-01 2.278342470526695251e-02 -4.112497717142105103e-02 -5.950482189655303955e-02 1.002852842211723328e-01 -5.528366565704345703e-02 8.727332949638366699e-02 1.129717975854873657e-01 2.455332428216934204e-01 -1.781637966632843018e-01 -9.270028024911880493e-02 -1.960758715867996216e-01 -1.727650612592697144e-01 -2.902788221836090088e-01 1.533092260360717773e-01 1.253508925437927246e-01 5.212744697928428650e-02 -2.884211242198944092e-01 -4.324188455939292908e-02 -1.423168554902076721e-02 1.658068853430449963e-03 -1.417646743357181549e-02 3.023898005485534668e-01 2.738105952739715576e-01 -1.124631613492965698e-01 3.233242332935333252e-01 -4.326543807983398438e-01
1.514367759227752686e-01 -1.250354498624801636e-01 9.528660029172897339e-02 -9.634481370449066162e-02 9.197725355625152588e-02 -1.116932276636362076e-02 2.721894085407257080e-01 2.844804525375366211e-02 -2.589270472526550293e-01 2.240639179944992065e-01 -3.094322085380554199e-01 -1.195929571986198425e-01 -1.536597907543182373e-01 -1.783332675695419312e-01 -1.136428713798522949e-01 2.215787023305892944e-01 -2.152687758207321167e-01 -3.216494321823120117e-01 -3.797340393066406250e-02 -2.834618687629699707e-01 2.622063457965850830e-01 4.531652480363845825e-02 -3.631868064403533936e-01 -5.207925662398338318e-02 -1.170165911316871643e-01 -7.253244984894990921e-03 9.444071352481842041e-02 1.859343238174915314e-02 1.781289130449295044e-01 1.013619378209114075e-01 4.194321855902671814e-02 -1.052515059709548950e-01
2.267069183290004730e-02 -2.166907042264938354e-01 1.220267564058303833e-01 3.451415300369262695e-01 3.260487690567970276e-02 3.103453852236270905e-02 9.573873132467269897e-02 -2.034062296152114868e-01 1.147224381566047668e-01 7.998203486204147339e-02 1.286393404006958008e-01 1.391945481300354004e-01 4.059968888759613037e-01 -1.971465647220611572e-01 -1.051312014460563660e-01 9.801457822322845459e-02 -6.627340614795684814e-02 -1.371997296810150146e-01 1.996710896492004395e-03 -1.266587898135185242e-02 1.586010754108428955e-01 -2.284212410449981689e-01 -6.547643989324569702e-02 2.111042290925979614e-01 1.514504700899124146e-01 1.191240176558494568e-01 4.147322848439216614e-02 2.964469604194164276e-02 1.860467046499252319e-01 -1.638282388448715210e-01 4.194640219211578369e-01 -2.437579929828643799e-01
-2.499438375234603882e-01 -4.132578149437904358e-02 2.891919314861297607e-01 2.614942938089370728e-02 -1.439105533063411713e-02 2.226956933736801147e-02 6.340879201889038086e-02 6.209912896156311035e-02 4.259307309985160828e-02 2.451525777578353882e-01 -3.187254965305328369e-01 1.912847906351089478e-01 4.927784577012062073e-02 -2.886042594909667969e-01 1.641125231981277466e-01 -6.330801546573638916e-02 2.006245404481887817e-01 6.660311669111251831e-02 3.205284476280212402e-02 -1.549140512943267822e-01 2.621510326862335205e-01 -1.963775455951690674e-01 -3.005912899971008301e-01 -7.830227725207805634e-03 2.449579983949661255e-01 -2.335036545991897583e-01 6.841839104890823364e-02 2.461026906967163086e-01 2.090604603290557861e-01 -6.668212264776229858e-02 5.606463551521301270e-02 -1.663897931575775146e-01
-1.550963371992111206e-01 -6.949327141046524048e-02 2.863932251930236816e-01 -4.095120728015899658e-02 1.538095921277999878e-01 -4.084581136703491211e-02 5.180992186069488525e-02 -2.398666590452194214e-01 -3.219963014125823975e-01 1.158110871911048889e-01 -1.788899898529052734e-01 -1.970779597759246826e-01 9.600146859884262085e-02 1.057529728859663010e-02 -1.639357954263687134e-01 -1.820056885480880737e-01 4.443693161010742188e-02 -3.512632846832275391e-02 -4.388696700334548950e-02 8.481411263346672058e-03 3.505862653255462646e-01 5.449638888239860535e-02 -1.322790831327438354e-01 1.591120213270187378e-01 3.490932583808898926e-01 -9.685528278350830078e-02 -1.488631516695022583e-01 -1.308029633946716785e-03 3.602584823966026306e-02 1.342897675931453705e-02 4.441633820533752441e-01 -1.361535042524337769e-01
-3.948909416794776917e-02 -6.439780700020492077e-04 1.001282930374145508e-01 4.523156285285949707e-01 -4.511637985706329346e-02 -1.400494873523712158e-01 2.132347971200942993e-02 1.336446106433868408e-01 2.003011107444763184e-02 -9.556783363223075867e-03 -2.262232154607772827e-01 6.588871777057647705e-02 -1.128122583031654358e-01 -1.965680420398712158e-01 5.790774896740913391e-02 1.946577429771423340e-01 9.145466983318328857e-02 -4.914955794811248779e-02 2.951772511005401611e-01 -1.163187995553016663e-01 1.867449134588241577e-01 -4.434150755405426025e-01 -1.666231080889701843e-02 -6.445131450891494751e-02 2.067849487066268921e-01 -4.825864359736442566e-02 1.256075352430343628e-01 7.027674466371536255e-02 2.376546710729598999e-01 3.470812225714325905e-03 2.570458650588989258e-01 -2.439426332712173462e-01
-4.210792779922485352e-01 -1.113810241222381592e-01 2.060382515192031860e-01 1.514647752046585083e-01 -1.117516979575157166e-01 -7.417474687099456787e-02 6.058218330144882202e-02 -6.032769102603197098e-03 3.831169754266738892e-02 2.078196257352828979e-01 -3.243601918220520020e-01 2.660357393324375153e-02 -4.983560368418693542e-02 -2.877608239650726318e-01 1.801005154848098755e-01 -1.888556629419326782e-01 1.940833330154418945e-01 -7.925106585025787354e-02 2.616450376808643341e-02 -2.078531235456466675e-01 1.902656257152557373e-01 -1.644571423530578613e-01 -2.561378180980682373e-01 -6.109740212559700012e-02 8.083756268024444580e-02 -1.970455795526504517e-01 5.442797020077705383e-02 3.372540175914764404e-01 4.076401516795158386e-02 -1.461869385093450546e-02 1.719828508794307709e-02 -1.859325766563415527e-01
-7.519223145209252834e-04 1.138012930750846863e-01 2.587205171585083008e-01 2.164468020200729370e-01 -1.464314311742782593e-01 1.422653943300247192e-01 -1.520687192678451538e-01 -3.216016292572021484e-01 -1.211326941847801208e-01 3.548843264579772949e-01 -2.621148824691772461e-01 -1.369674056768417358e-01 -1.305657476186752319e-01 -1.303129345178604126e-01 1.165769994258880615e-01 -1.005300879478454590e-01 -1.793226301670074463e-01 -2.782141864299774170e-01 9.988951683044433594e-02 1.495237648487091064e-02 2.394703030586242676e-01 -2.540893554687500000e-01 -1.399457734078168869e-02 -4.995638132095336914e-02 -1.109076961874961853e-01 -4.369888082146644592e-02 1.084720790386199951e-01 6.769074499607086182e-02 1.518398225307464600e-01 1.125952452421188354e-01 1.218698397278785706e-01 -3.061369359493255615e-01
2.048202604055404663e-01 1.077255159616470337e-01 2.766248881816864014e-01 7.889606058597564697e-02 1.331911701709032059e-02 8.945689350366592407e-02 1.285121589899063110e-01 -4.360724613070487976e-02 -2.368392422795295715e-02 1.842110008001327515e-01 -1.157382577657699585e-01 1.807304918766021729e-01 2.186337709426879883e-01 -2.024477571249008179e-01 -2.453523725271224976e-01 -1.812782585620880127e-01 4.996333718299865723e-01 -3.722192719578742981e-02 1.883036270737648010e-02 -1.134123727679252625e-01 3.423508405685424805e-01 -1.044666618108749390e-01 -1.524635255336761475e-01 1.120752096176147461e-01 1.287059932947158813e-01 -8.888909965753555298e-02 1.306045353412628174e-01 1.554197818040847778e-01 2.576699107885360718e-02 7.955800741910934448e-02 1.345721632242202759e-01 -2.361368983983993530e-01
-1.595343463122844696e-02 7.393649965524673462e-02 8.776812814176082611e-03 4.235845208168029785e-01 6.182557344436645508e-02 3.414693102240562439e-02 3.826718628406524658e-01 -2.277857363224029541e-01 8.588914643041789532e-04 1.370194274932146072e-02 -1.569776982069015503e-01 1.557404547929763794e-01 -1.056111678481101990e-01 -1.416318118572235107e-01 -2.078548818826675415e-02 -2.600811608135700226e-02 -2.390251308679580688e-01 -8.954537659883499146e-02 -1.110964938998222351e-01 3.925299271941184998e-02 3.529276847839355469e-01 -1.780375540256500244e-01 2.198179252445697784e-02 1.602079123258590698e-01 5.257712304592132568e-02 1.030310392379760742e-01 3.163242340087890625e-01 -1.161647662520408630e-01 9.614467620849609375e-03 9.744054824113845825e-02 2.021402865648269653e-01 -3.020523488521575928e-01
1.147598251700401306e-01 -1.426807492971420288e-01 1.665433645248413086e-01 3.603656217455863953e-02 -1.118757128715515137e-01 -5.689220130443572998e-02 -9.359163790941238403e-02 5.936004221439361572e-02 -5.442414432764053345e-02 3.833710253238677979e-01 2.284675538539886475e-01 -5.474800243973731995e-02 -1.230577230453491211e-01 -9.035448729991912842e-02 -4.005449712276458740e-01 1.433555632829666138e-01 1.067387163639068604e-01 -2.368793040513992310e-01 5.747441574931144714e-02 8.508291095495223999e-02 1.999356746673583984e-01 1.774475723505020142e-01 -1.595286875963211060e-01 9.768451005220413208e-02 -8.995839953422546387e-02 -2.566477060317993164e-01 6.349091231822967529e-02 3.119741380214691162e-01 1.422115266323089600e-01 -6.355200707912445068e-02 1.798128187656402588e-01 -2.890687882900238037e-01
1.652599126100540161e-01 -1.314736455678939819e-01 -1.489852461963891983e-02 -1.257790625095367432e-01 -2.768956124782562256e-02 -6.060244888067245483e-02 -1.182787269353866577e-01 -1.321898400783538818e-01 -5.852688336744904518e-04 6.351024657487869263e-02 -2.808856964111328125e-01 1.362003982067108154e-01 -2.226135134696960449e-01 -3.046267628669738770e-01 -1.771275252103805542e-01 1.646435819566249847e-02 -9.095922857522964478e-02 -3.098147511482238770e-01 -1.988885253667831421e-01 -1.163738779723644257e-03 3.651455342769622803e-01 4.946087300777435303e-02 -3.191011548042297363e-01 3.422912955284118652e-02 2.546199224889278412e-02 -1.846797950565814972e-02 2.031699866056442261e-01 1.397320032119750977e-01 -1.226601749658584595e-01 -2.071272879838943481e-01 2.747646868228912354e-01 -2.239431440830230713e-01
4.558878950774669647e-03 6.074264273047447205e-02 7.079625129699707031e-02 3.186810314655303955e-01 1.561343967914581299e-01 -5.293430387973785400e-02 5.872754380106925964e-02 -8.493240922689437866e-02 2.798489928245544434e-01 1.194453164935112000e-01 -3.113347291946411133e-02 8.039054274559020996e-02 -1.342218518257141113e-01 -1.705635339021682739e-01 1.027265340089797974e-01 2.292805314064025879e-01 3.027280420064926147e-02 -1.409046947956085205e-01 4.776008799672126770e-02 2.519104816019535065e-02 2.112161815166473389e-01 -2.487941458821296692e-02 -1.451902240514755249e-01 -7.781430333852767944e-02 -3.814266249537467957e-02 2.629603147506713867e-01 2.084868848323822021e-01 1.675040125846862793e-01 3.309306129813194275e-02 3.054504096508026123e-02 4.759998023509979248e-01 -4.181496500968933105e-01
-1.366923600435256958e-01 -1.242292001843452454e-01 -6.946992129087448120e-02 -4.709916561841964722e-02 1.307495236396789551e-01 -2.401547506451606750e-02 2.086354047060012817e-01 -2.129563391208648682e-01 -2.116266340017318726e-01 1.503887623548507690e-01 -1.192596703767776489e-01 2.566779032349586487e-02 -2.786781191825866699e-01 -8.788557723164558411e-03 -8.092699944972991943e-02 -3.487695381045341492e-02 1.668180972337722778e-01 8.005329966545104980e-02 -1.226910725235939026e-01 -1.181267276406288147e-01 2.076824307441711426e-01 -2.101267874240875244e-02 -1.841139495372772217e-01 4.719386622309684753e-02 -2.688905410468578339e-02 -2.863352894783020020e-01 2.386312782764434814e-01 3.141811490058898926e-01 -4.506648704409599304e-02 -1.080631315708160400e-01 5.043982267379760742e-01 -1.872522532939910889e-01
3.953462094068527222e-02 -7.081054896116256714e-02 3.561492562294006348e-01 1.078688055276870728e-01 -1.763808540999889374e-02 4.627201333642005920e-02 1.956136673688888550e-01 -4.050842523574829102e-01 -4.998712986707687378e-02 1.780417114496231079e-01 -3.912794888019561768e-01 -1.769840419292449951e-01 5.115437507629394531e-02 -9.922485053539276123e-02 -2.394071370363235474e-01 -3.452770411968231201e-02 -2.161617428064346313e-01 9.481749683618545532e-02 -1.161847785115242004e-01 -2.410461008548736572e-01 2.743306010961532593e-02 -2.205449938774108887e-01 -2.611559350043535233e-03 -1.063673123717308044e-01 1.292173862457275391e-01 6.405044347047805786e-02 1.204133257269859314e-01 -8.483713865280151367e-02 3.729677572846412659e-02 1.392823010683059692e-01 2.824220955371856689e-01 -1.716473549604415894e-01
-1.534824371337890625e-01 1.518033724278211594e-02 3.778027296066284180e-01 6.461531668901443481e-02 -1.048265248537063599e-01 3.300940990447998047e-02 -8.677852153778076172e-02 -3.173428475856781006e-01 1.102789025753736496e-02 1.984192281961441040e-01 -4.347093403339385986e-02 -3.247992321848869324e-02 2.255058139562606812e-01 1.086053028702735901e-01 1.340985856950283051e-02 1.739274412393569946e-01 -1.155295446515083313e-01 -1.356284171342849731e-01 -1.681824326515197754e-01 -2.028571255505084991e-02 -4.673229157924652100e-02 -3.818230926990509033e-01 -5.157564207911491394e-02 -1.202165335416793823e-02 1.649994403123855591e-01 -6.598010659217834473e-02 1.918224394321441650e-01 1.550772227346897125e-03 2.205552309751510620e-01 1.695480942726135254e-01 4.046621024608612061e-01 -2.296456545591354370e-01
-1.465445011854171753e-01 -2.359086573123931885e-01 1.630436629056930542e-02 -2.414489388465881348e-01 -1.522918790578842163e-01 6.911853700876235962e-02 5.210535228252410889e-02 -2.437099963426589966e-01 -1.015879660844802856e-01 9.868458658456802368e-02 -2.403839379549026489e-01 5.743803083896636963e-02 1.803852058947086334e-02 1.306971162557601929e-01 -2.383880466222763062e-01 1.059067249298095703e-01 -1.522589474916458130e-01 6.347671896219253540e-02 1.557292789220809937e-01 -9.970213472843170166e-02 1.054485440254211426e-01 -4.197470843791961670e-02 -7.003536447882652283e-03 1.151240989565849304e-01 -5.389344319701194763e-02 3.962227329611778259e-02 2.866405546665191650e-01 4.873695075511932373e-01 -6.318666785955429077e-02 -1.562325954437255859e-01 1.990914344787597656e-01 -3.575488626956939697e-01
-2.105701416730880737e-01 -1.279763281345367432e-01 1.163405478000640869e-01 2.267324775457382202e-01 1.610922962427139282e-01 7.743975520133972168e-02 7.366168498992919922e-02 -6.551028043031692505e-02 4.305641725659370422e-02 2.691589593887329102e-01 -6.898497696965932846e-03 -4.760396480560302734e-02 -1.005078628659248352e-01 1.641847640275955200e-01 2.182207629084587097e-02 2.569479495286941528e-02 8.715128898620605469e-02 -2.513823807239532471e-01 -2.491541355848312378e-01 7.530138641595840454e-02 -1.441539824008941650e-01 -6.827972829341888428e-02 -1.360045075416564941e-01 -2.051201909780502319e-01 2.266147881746292114e-01 -1.756502091884613037e-01 3.318109214305877686e-01 1.458282489329576492e-02 2.945452332496643066e-01 1.673236489295959473e-01 2.262298613786697388e-01 -3.672358989715576172e-01
-6.276733428239822388e-02 -7.973381876945495605e-02 1.816900819540023804e-01 1.141820028424263000e-01 1.434797495603561401e-01 6.191595271229743958e-02 1.428104378283023834e-02 2.122706174850463867e-02 4.958519712090492249e-02 3.462641537189483643e-01 -2.860068678855895996e-01 -5.915236659348011017e-03 2.785620391368865967e-01 -1.621955186128616333e-01 -1.677542775869369507e-01 -1.984495371580123901e-01 -4.594728350639343262e-02 -2.150771766901016235e-01 1.048405766487121582e-01 8.649481832981109619e-02 -1.047324091196060181e-01 -1.665101647377014160e-01 -7.545469328761100769e-03 -5.600010976195335388e-02 -2.500826716423034668e-01 -4.957515001296997070e-01 -2.758696116507053375e-02 1.616909354925155640e-01 1.209696233272552490e-01 -1.608783453702926636e-01 2.173668891191482544e-01 -1.060645505785942078e-01
-1.829489618539810181e-01 -9.234298020601272583e-02 3.535147309303283691e-01 3.133569061756134033e-01 -7.042201608419418335e-02 1.689367294311523438e-01 -2.527996003627777100e-01 -1.649270355701446533e-01 -3.273477032780647278e-02 2.923092544078826904e-01 -1.392858326435089111e-01 -2.183531671762466431e-01 1.315789222717285156e-01 1.160558015108108521e-01 -9.380097687244415283e-02 -7.324766367673873901e-02 -2.392290625721216202e-03 -1.127677261829376221e-01 -4.356632474809885025e-03 -3.483213111758232117e-02 1.600947678089141846e-01 -1.288128793239593506e-01 1.131089106202125549e-01 1.052159816026687622e-01 -9.345919638872146606e-02 -1.254900991916656494e-01 1.934968829154968262e-01 -6.633569300174713135e-02 -8.647902868688106537e-03 3.239783346652984619e-01 3.245729207992553711e-01 -2.343915253877639771e-01
1.471387036144733429e-02 -1.275984942913055420e-01 -6.832838058471679688e-02 -8.887149393558502197e-03 -7.402418553829193115e-02 -9.262745082378387451e-02 2.743618190288543701e-01 3.719836240634322166e-03 -4.255294799804687500e-01 7.573966681957244873e-02 -8.848608285188674927e-02 -3.033326193690299988e-02 2.207062244415283203e-01 -3.339047357439994812e-02 -2.366894781589508057e-01 -3.993969410657882690e-02 -1.049784347414970398e-01 3.440022096037864685e-02 1.406075060367584229e-01 1.355699002742767334e-01 5.323519557714462280e-02 -1.391950696706771851e-01 -2.756242826581001282e-02 -1.248495578765869141e-01 4.480493068695068359e-02 -6.076179072260856628e-02 -1.473798453807830811e-01 -3.919757530093193054e-02 1.787029802799224854e-01 -2.373241186141967773e-01 4.369193911552429199e-01 -4.351771175861358643e-01
3.424677252769470215e-02 1.389724910259246826e-01 9.480201452970504761e-02 1.932037435472011566e-02 9.119681268930435181e-02 -2.290597856044769287e-01 4.870381206274032593e-02 -2.278288006782531738e-01 -2.881152741611003876e-02 1.415756940841674805e-01 -2.125407159328460693e-01 2.224097587168216705e-02 8.526246063411235809e-03 -1.093169897794723511e-01 -3.504806756973266602e-02 8.942024409770965576e-02 1.008316054940223694e-01 -1.540842801332473755e-01 3.303169608116149902e-01 -2.398617416620254517e-01 -7.040071487426757812e-02 -1.088547036051750183e-01 -2.116594836115837097e-02 -1.630337536334991455e-01 2.843067049980163574e-01 -2.331786155700683594e-01 5.385119318962097168e-01 1.060719341039657593e-01 2.147419899702072144e-01 3.494818881154060364e-02 1.961652040481567383e-01 -2.549196220934391022e-02
-1.035078912973403931e-01 -1.243021488189697266e-01 2.759791016578674316e-01 1.733732223510742188e-01 4.280035383999347687e-03 6.857194006443023682e-03 2.133613266050815582e-02 -1.067197248339653015e-01 -1.911953240633010864e-01 4.369439780712127686e-01 -1.437605321407318115e-01 -3.260734677314758301e-02 7.636536657810211182e-02 -2.090848684310913086e-01 -7.416626065969467163e-02 3.551957383751869202e-02 1.344885081052780151e-01 1.441099680960178375e-02 1.207515671849250793e-01 1.512837260961532593e-01 -1.858235448598861694e-01 -8.229732513427734375e-02 1.060877293348312378e-01 -9.381361305713653564e-02 6.103172898292541504e-02 -2.949975430965423584e-01 3.142362833023071289e-01 -2.361052185297012329e-01 2.473751306533813477e-01 -1.288653761148452759e-01 3.308112025260925293e-01 -2.428170666098594666e-02
1.533986330032348633e-01 -2.171826362609863281e-01 5.921635404229164124e-02 4.874100163578987122e-02 4.274414479732513428e-02 -1.092340648174285889e-01 6.282339338213205338e-03 -3.583575785160064697e-01 2.705670297145843506e-01 1.701086610555648804e-01 1.331449300050735474e-01 6.667294353246688843e-02 -2.304205857217311859e-02 -3.460966795682907104e-02 -3.055787384510040283e-01 4.140141010284423828e-01 4.197343066334724426e-02 -2.063325047492980957e-01 -2.891298197209835052e-02 -6.929821521043777466e-02 1.401209384202957153e-01 -8.391544222831726074e-02 -9.958508610725402832e-02 -1.626855134963989258e-02 1.278582215309143066e-01 -1.329936832189559937e-01 1.762051284313201904e-01 2.038219124078750610e-01 2.802116870880126953e-01 -1.936068292707204819e-03 7.738567888736724854e-02 -3.352612555027008057e-01
7.469423115253448486e-02 -1.875947415828704834e-01 -1.058236435055732727e-01 1.570279151201248169e-01 -6.891900300979614258e-02 -2.654134109616279602e-02 -6.768014281988143921e-02 1.952872127294540405e-01 -1.403983831405639648e-01 1.721629649400711060e-01 -2.127148360013961792e-01 1.362482309341430664e-01 2.314821630716323853e-01 -3.995189070701599121e-02 -1.282114237546920776e-01 -1.459609717130661011e-01 3.073717057704925537e-01 1.018828079104423523e-01 1.386500447988510132e-01 -1.228092461824417114e-01 3.038361966609954834e-01 -1.121309325098991394e-01 -2.029627710580825806e-01 3.245345056056976318e-01 -2.527086809277534485e-02 -2.468880712985992432e-01 2.938388660550117493e-02 2.246613800525665283e-01 1.368056386709213257e-01 -1.432039439678192139e-01 2.641988098621368408e-01 -2.378913313150405884e-01
-1.112945452332496643e-01 1.782686710357666016e-01 7.795321196317672729e-02 5.463833212852478027e-01 8.351115509867668152e-03 -1.477562636137008667e-01 -2.221684530377388000e-02 -1.134466583607718349e-04 -9.909058921039104462e-03 1.161517202854156494e-01 -2.851451635360717773e-01 1.371974945068359375e-01 -1.866352856159210205e-01 -9.682942926883697510e-02 -6.014097854495048523e-02 1.921335309743881226e-01 8.713764697313308716e-02 -1.683667898178100586e-01 2.301480621099472046e-01 1.677870377898216248e-02 7.079537957906723022e-02 -1.758880764245986938e-01 -4.851238429546356201e-02 -1.293758116662502289e-02 2.217594683170318604e-01 1.707292199134826660e-01 4.488699883222579956e-02 3.290341794490814209e-01 1.072320640087127686e-01 1.238868013024330139e-01 1.674559861421585083e-01 -2.433400899171829224e-01
-8.378985524177551270e-02 -1.792424470186233521e-01 3.218751773238182068e-02 3.189595881849527359e-03 -1.067422330379486084e-01 2.791641354560852051e-01 5.759378150105476379e-02 -1.312405169010162354e-01 -1.219978630542755127e-01 1.943161934614181519e-01 -4.345100820064544678e-01 -4.263233020901679993e-02 3.375863730907440186e-01 2.774107269942760468e-02 -3.374956548213958740e-01 1.720189154148101807e-01 -4.195671156048774719e-02 -2.338851615786552429e-02 -5.705812945961952209e-02 -1.379179507493972778e-01 -9.355050511658191681e-03 -1.288114339113235474e-01 -1.164308190345764160e-01 -2.469221130013465881e-02 3.328982889652252197e-01 -2.072850912809371948e-01 -1.122897258028388023e-03 -1.518815010786056519e-02 1.317092925310134888e-01 -9.859931655228137970e-03 3.300047814846038818e-01 -1.124836206436157227e-01
-5.805778130888938904e-02 6.352646648883819580e-02 9.489256143569946289e-02 4.372866749763488770e-01 -8.739360421895980835e-02 2.596786990761756897e-02 -3.136000335216522217e-01 -1.480623800307512283e-02 4.843644052743911743e-02 -1.658894717693328857e-01 -1.417533457279205322e-01 8.945630863308906555e-03 -7.429945468902587891e-02 -2.247627675533294678e-01 -1.902016550302505493e-01 -1.279885619878768921e-01 9.644528850913047791e-03 -8.975637704133987427e-02 -9.076777100563049316e-02 -1.305148452520370483e-01 1.357278078794479370e-01 -2.110023498535156250e-01 -2.699789106845855713e-01 1.532039493322372437e-01 2.470998018980026245e-01 -6.579911336302757263e-03 -1.278145611286163330e-01 -9.459946304559707642e-02 3.680484294891357422e-01 -2.140752971172332764e-01 1.488206982612609863e-01 -2.104958742856979370e-01
1.443233937025070190e-01 -5.186460167169570923e-02 -1.144388541579246521e-01 -4.404959455132484436e-02 1.891582161188125610e-01 1.842604577541351318e-01 -1.564615219831466675e-02 -1.552093625068664551e-01 -1.790213882923126221e-01 2.125600874423980713e-01 -1.125252693891525269e-01 2.315820306539535522e-01 -9.704209119081497192e-02 -2.669824957847595215e-01 -1.067356988787651062e-01 1.492995321750640869e-01 1.322450637817382812e-01 -3.513078019022941589e-02 2.532789669930934906e-02 -8.053804934024810791e-02 2.133416533470153809e-01 1.321089565753936768e-01 -3.031784594058990479e-01 -4.278234392404556274e-02 1.380298882722854614e-01 -1.672600656747817993e-01 1.823950856924057007e-01 3.583496212959289551e-01 -1.151402965188026428e-01 -1.640438586473464966e-01 2.090788930654525757e-01 -3.664919734001159668e-01
1.311922371387481689e-01 1.480279564857482910e-01 3.020834922790527344e-01 5.905457586050033569e-02 -1.265882253646850586e-01 1.171320751309394836e-01 -8.523296564817428589e-02 -1.256542503833770752e-01 2.248339727520942688e-02 1.199546828866004944e-01 -3.327127397060394287e-01 -1.004865467548370361e-01 -2.433987259864807129e-01 6.294116377830505371e-02 -4.120304808020591736e-02 -1.779151409864425659e-01 -6.897142529487609863e-02 -2.279692739248275757e-01 8.200163021683692932e-03 7.346141338348388672e-02 1.327016353607177734e-01 -2.499873191118240356e-01 1.612112671136856079e-01 -1.518404334783554077e-01 -1.051464974880218506e-01 -5.261579155921936035e-02 1.640198379755020142e-01 -4.913562908768653870e-02 2.625539004802703857e-01 1.241219118237495422e-01 2.691603302955627441e-01 -4.356861710548400879e-01
-1.746356785297393799e-01 -1.075383350253105164e-01 1.078048571944236755e-01 2.770836949348449707e-01 1.167719587683677673e-01 9.285829961299896240e-02 7.386079430580139160e-02 1.940123438835144043e-01 1.849291324615478516e-01 2.687092125415802002e-01 -1.281705051660537720e-01 -8.992509543895721436e-02 -4.649591166526079178e-03 -4.245541617274284363e-02 -2.777936635538935661e-03 2.487396150827407837e-01 1.476065516471862793e-01 -1.549211591482162476e-01 1.270612031221389771e-01 -2.766826152801513672e-01 1.964239627122879028e-01 -1.341484636068344116e-01 -2.542835474014282227e-01 2.126046121120452881e-01 2.775710821151733398e-02 -1.197250336408615112e-01 -3.265024349093437195e-02 3.391863703727722168e-01 -3.160120546817779541e-02 4.574519768357276917e-02 -4.232563823461532593e-02 -4.105355441570281982e-01
1.376229524612426758e-01 1.288729459047317505e-01 -1.721636503934860229e-01 2.579737305641174316e-01 -2.085645049810409546e-01 -6.956505030393600464e-02 8.371569961309432983e-02 -9.617501869797706604e-03 -2.008767984807491302e-02 -1.546662207692861557e-02 -1.953434646129608154e-01 6.818455457687377930e-02 8.777130395174026489e-02 1.080424785614013672e-01 -7.390250265598297119e-02 6.779068708419799805e-02 1.990129798650741577e-02 -1.091256588697433472e-01 1.529008150100708008e-01 8.156708627939224243e-02 2.177167087793350220e-01 -2.795746922492980957e-01 -1.942833811044692993e-01 -2.315099686384201050e-01 -1.962091326713562012e-01 1.237452402710914612e-01 1.580025255680084229e-01 2.436990886926651001e-01 3.148979842662811279e-01 -2.862615287303924561e-01 3.005629181861877441e-01 -2.666182816028594971e-01
-2.512826025485992432e-01 8.247615396976470947e-02 -3.198548406362533569e-02 2.467565089464187622e-01 -2.281689941883087158e-01 2.671194374561309814e-01 -1.009934768080711365e-01 -1.442651599645614624e-01 -2.818085253238677979e-01 3.312638103961944580e-01 -2.552856504917144775e-01 1.062506288290023804e-01 -2.273900993168354034e-02 -2.323032468557357788e-01 -9.714698046445846558e-02 -2.968651056289672852e-02 -6.973564723011804745e-06 -2.597640082240104675e-02 1.834363788366317749e-01 8.643000572919845581e-02 -3.956162184476852417e-02 -9.052414447069168091e-03 -4.312019422650337219e-02 -1.633597165346145630e-01 1.006035357713699341e-01 -4.053970426321029663e-02 3.335258960723876953e-01 -1.019698455929756165e-01 -1.101293265819549561e-01 1.158201545476913452e-01 1.636157482862472534e-01 -3.544051349163055420e-01
-1.242235675454139709e-01 -2.161026298999786377e-01 3.717516362667083740e-02 1.409680247306823730e-01 8.121382445096969604e-02 -6.642914563417434692e-02 -2.590434253215789795e-02 -2.025775909423828125e-01 -1.278302222490310669e-01 2.330624014139175415e-01 2.410948649048805237e-02 -7.629825174808502197e-02 -2.393003404140472412e-01 -2.945581078529357910e-01 -1.385172903537750244e-01 5.012421868741512299e-03 -1.551723331212997437e-01 -2.335666492581367493e-02 2.021496891975402832e-01 -3.299036063253879547e-03 -2.462480813264846802e-01 2.373339533805847168e-01 -8.834633231163024902e-02 1.473834514617919922e-01 9.829026460647583008e-02 -2.854385673999786377e-01 -4.593740217387676239e-03 5.026319064199924469e-03 1.975305378437042236e-01 1.921021491289138794e-01 4.564458727836608887e-01 -1.901464015245437622e-01
-1.043323650956153870e-01 1.346926242113113403e-01 1.454252377152442932e-02 4.435719549655914307e-01 1.203989386558532715e-01 -5.516945570707321167e-02 1.809866577386856079e-01 -2.218439429998397827e-02 -1.927108019590377808e-01 -2.898867242038249969e-02 6.288286298513412476e-03 6.195774301886558533e-02 -4.133835434913635254e-02 -7.218229770660400391e-02 -2.999925017356872559e-01 3.006763197481632233e-02 -4.526500403881072998e-02 -2.741004824638366699e-01 2.715231776237487793e-01 -1.439351439476013184e-01 1.048329845070838928e-01 4.568977281451225281e-03 -2.391306906938552856e-01 -7.656114548444747925e-02 1.761815845966339111e-01 1.492601186037063599e-01 -1.678740680217742920e-01 2.160027474164962769e-01 1.911487877368927002e-01 7.802676409482955933e-02 4.052423238754272461e-01 5.347407981753349304e-02
4.016935080289840698e-02 -2.669450640678405762e-01 1.152909249067306519e-01 2.134705781936645508e-01 -1.475975662469863892e-01 2.374459505081176758e-01 -1.504423469305038452e-01 -6.289897114038467407e-02 -4.085523542016744614e-03 1.989797949790954590e-01 -2.146682441234588623e-01 9.202929586172103882e-02 3.179930746555328369e-01 1.954287290573120117e-01 -1.836379170417785645e-01 8.946574479341506958e-02 -1.397987753152847290e-01 -2.374299019575119019e-01 3.453681617975234985e-02 -3.378045558929443359e-01 6.560523808002471924e-02 -2.653554640710353851e-02 -8.450258523225784302e-02 -2.162101864814758301e-01 3.060170412063598633e-01 -8.709683269262313843e-02 -6.218053027987480164e-02 1.587032079696655273e-01 1.167852580547332764e-01 -1.254398226737976074e-01 1.438655108213424683e-01 -2.404914796352386475e-01
-1.957363188266754150e-01 2.061710506677627563e-01 1.173432692885398865e-01 9.460778534412384033e-02 -2.798101305961608887e-01 3.144853711128234863e-01 -2.279096394777297974e-01 -2.201827242970466614e-03 -1.072986423969268799e-01 3.047186434268951416e-01 -2.052445560693740845e-01 9.806559979915618896e-02 4.689291119575500488e-02 -7.422529160976409912e-02 -7.944093644618988037e-02 -8.833200670778751373e-03 -2.676096186041831970e-02 -1.286399811506271362e-01 9.441432356834411621e-02 7.699656486511230469e-02 2.151950746774673462e-01 -3.619855269789695740e-02 1.018448034301400185e-03 -2.426187880337238312e-02 1.226759701967239380e-01 -1.051131412386894226e-01 2.728644609451293945e-01 -1.233360618352890015e-01 1.651366204023361206e-01 2.050013542175292969e-01 3.410128653049468994e-01 -3.397741317749023438e-01
-2.697845175862312317e-02 -3.356596827507019043e-01 9.202890098094940186e-02 3.345229104161262512e-02 9.089992195367813110e-02 7.602214813232421875e-02 -1.991371251642704010e-02 -5.989503860473632812e-02 1.551370415836572647e-02 2.249977439641952515e-01 -2.450694143772125244e-01 -5.171148106455802917e-02 -2.272362858057022095e-01 -5.118099600076675415e-02 -1.608256995677947998e-01 -5.485372990369796753e-02 -2.643167041242122650e-02 -4.637330472469329834e-01 -1.164378598332405090e-01 -3.404826857149600983e-03 6.506752967834472656e-02 -2.034625411033630371e-01 -3.104755282402038574e-01 3.197881625965237617e-03 -4.959206283092498779e-02 -3.685344755649566650e-01 -2.156165987253189087e-01 8.765555918216705322e-02 1.661462932825088501e-01 1.173264458775520325e-01 2.230405956506729126e-01 -8.568652719259262085e-02
7.400777190923690796e-02 2.303594946861267090e-01 1.563415676355361938e-01 4.424895346164703369e-01 3.568862751126289368e-02 -2.444697357714176178e-02 1.208482831716537476e-01 -1.360281109809875488e-01 1.471049040555953979e-01 2.133585512638092041e-01 -1.260418910533189774e-02 1.434222459793090820e-01 -3.036575317382812500e-01 3.058679634705185890e-03 2.791892178356647491e-02 2.560974955558776855e-01 1.734494268894195557e-01 -2.079138308763504028e-01 8.376649767160415649e-02 -7.245857268571853638e-02 7.976024597883224487e-02 -1.177939325571060181e-01 8.453010767698287964e-02 -2.418569847941398621e-02 8.375137299299240112e-02 -2.219035476446151733e-02 5.248986184597015381e-02 2.549980878829956055e-01 4.911580309271812439e-02 1.236952170729637146e-01 3.256625831127166748e-01 -3.565993607044219971e-01
-2.301063686609268188e-01 2.664366066455841064e-01 -2.205706387758255005e-02 3.470277190208435059e-01 2.867683209478855133e-02 6.667333841323852539e-02 2.004100382328033447e-01 -1.277845352888107300e-02 -2.895993590354919434e-01 7.538504898548126221e-02 1.487419158220291138e-01 1.230440735816955566e-01 -1.709779947996139526e-01 -2.441901862621307373e-01 -2.024612426757812500e-01 4.998972639441490173e-02 -2.383165247738361359e-02 -2.342124432325363159e-01 3.243373930454254150e-01 -9.721029549837112427e-02 9.758156538009643555e-02 6.802199035882949829e-02 -1.988694667816162109e-01 5.826629698276519775e-02 -2.208147197961807251e-03 -1.720126420259475708e-01 7.251013070344924927e-02 4.281821474432945251e-02 1.886337697505950928e-01 -1.888463944196701050e-01 3.257842957973480225e-01 -9.570614248514175415e-02
1.053030192852020264e-01 1.133177429437637329e-01 1.850543916225433350e-01 4.018763825297355652e-02 -3.592900186777114868e-02 -2.184140086174011230e-01 2.234337925910949707e-01 -7.490476965904235840e-02 -1.952697522938251495e-02 2.597146034240722656e-01 -1.445592641830444336e-01 1.973825693130493164e-01 2.046305984258651733e-01 -1.861444562673568726e-01 -1.417720466852188110e-01 4.533415660262107849e-02 2.576125264167785645e-01 1.805247366428375244e-01 -2.799431793391704559e-02 -1.191560477018356323e-01 -4.314432386308908463e-03 1.632778942584991455e-01 -3.329896330833435059e-01 5.886702984571456909e-02 -3.306822106242179871e-02 -2.295339852571487427e-01 3.510886728763580322e-01 2.955294847488403320e-01 9.406206756830215454e-02 4.682680219411849976e-02 1.263246536254882812e-01 -2.509455084800720215e-01
1.986215114593505859e-01 -1.054003685712814331e-01 -3.388527780771255493e-02 2.159907370805740356e-01 6.343165040016174316e-02 -1.847861707210540771e-01 1.512408852577209473e-01 1.086310744285583496e-01 -4.085393622517585754e-02 1.470187008380889893e-01 7.246473431587219238e-02 -2.723431885242462158e-01 -1.225486248731613159e-01 -2.167565524578094482e-01 -2.687198854982852936e-02 -9.239821135997772217e-02 -2.242575883865356445e-01 -1.361534744501113892e-01 1.843106448650360107e-01 -2.350409179925918579e-01 -6.410570815205574036e-03 -1.074314340949058533e-01 -3.437086641788482666e-01 -2.420784719288349152e-02 -6.193292513489723206e-02 -2.134779989719390869e-01 1.367954313755035400e-01 8.382060378789901733e-02 2.655302584171295166e-01 1.778904162347316742e-02 4.673792719841003418e-01 -4.547229781746864319e-02
-7.724231574684381485e-03 -1.581792086362838745e-01 -2.105159685015678406e-03 2.454441040754318237e-01 -9.597606956958770752e-02 -2.271868661046028137e-02 5.346189439296722412e-02 -4.410773888230323792e-02 -9.158213436603546143e-02 2.307847887277603149e-01 -2.562901377677917480e-01 -1.231590583920478821e-01 7.720772176980972290e-02 5.833734199404716492e-02 -1.147895082831382751e-01 -1.050837561488151550e-01 9.314578771591186523e-02 -2.717039585113525391e-01 -3.683651983737945557e-01 7.581658661365509033e-02 9.621275216341018677e-02 -1.558141112327575684e-01 -6.567476689815521240e-02 -1.647474020719528198e-01 1.673256009817123413e-01 -2.230832725763320923e-01 2.242147773504257202e-01 1.540949791669845581e-01 2.538006305694580078e-01 2.976121902465820312e-01 7.567832246422767639e-03 -3.609702289104461670e-01
-1.028116866946220398e-01 1.767205297946929932e-01 2.398126423358917236e-01 1.905045509338378906e-01 -1.379937529563903809e-01 2.455100864171981812e-01 -3.376046121120452881e-01 -1.073799282312393188e-01 -1.047488749027252197e-01 2.132095992565155029e-01 -2.360896021127700806e-01 -2.214901149272918701e-01 8.958380669355392456e-03 -1.149337291717529297e-01 -1.558180600404739380e-01 -1.592155359685420990e-02 -2.532469034194946289e-01 -6.248350068926811218e-02 1.244205832481384277e-01 5.852767825126647949e-02 1.149743124842643738e-01 -2.532350122928619385e-01 -2.891989238560199738e-02 1.337323337793350220e-03 -4.247928410768508911e-02 -1.390086580067873001e-02 2.297066450119018555e-01 -4.668211191892623901e-02 2.137469202280044556e-01 2.113233953714370728e-01 2.048259377479553223e-01 -3.258106410503387451e-01
-3.292466327548027039e-02 -1.288179010152816772e-01 5.553968548774719238e-01 2.383118122816085815e-01 -9.324669837951660156e-03 -5.727583542466163635e-03 -9.362965077161788940e-02 -1.349986493587493896e-01 -1.803638339042663574e-01 3.009010851383209229e-01 9.763337671756744385e-02 -1.657398641109466553e-01 1.093065738677978516e-01 -8.876894414424896240e-02 -2.693048417568206787e-01 -8.755494654178619385e-02 -1.694494187831878662e-01 -1.606831140816211700e-02 3.739295154809951782e-02 -1.854820996522903442e-01 1.159102693200111389e-01 4.995732568204402924e-03 -1.574237048625946045e-01 2.294337600469589233e-01 2.152492851018905640e-02 1.010424196720123291e-01 -1.064833551645278931e-01 2.837169468402862549e-01 2.098059505224227905e-01 1.036682724952697754e-01 1.243087202310562134e-01 -3.845728188753128052e-02
-2.100342512130737305e-02 8.478739857673645020e-02 2.750772237777709961e-01 8.691889792680740356e-02 3.264088034629821777e-01 -1.207931563258171082e-01 1.312754005193710327e-01 -5.689559970051050186e-03 -8.358167111873626709e-02 2.525972127914428711e-01 9.419431909918785095e-03 -1.020943522453308105e-01 2.080754004418849945e-02 2.796293199062347412e-01 -1.379292756319046021e-01 -1.284610629081726074e-01 -3.757172450423240662e-02 -1.646109484136104584e-02 1.558799147605895996e-01 -5.001483112573623657e-02 7.788290828466415405e-02 -3.798861205577850342e-01 -3.612514138221740723e-01 -1.033996194601058960e-01 9.033944457769393921e-02 -2.063725441694259644e-01 1.692593656480312347e-02 9.200900793075561523e-03 -2.647753059864044189e-02 -1.068442910909652710e-01 1.511172503232955933e-01 -4.112928211688995361e-01
5.817114934325218201e-02 -2.648582123219966888e-02 -7.720331847667694092e-02 1.569668054580688477e-01 2.803674936294555664e-01 -7.587695866823196411e-02 6.962103396654129028e-02 2.500793933868408203e-01 -7.028801739215850830e-02 6.731496751308441162e-02 -8.517590165138244629e-02 1.544314324855804443e-01 4.356865212321281433e-02 -1.435037553310394287e-01 -9.162845462560653687e-02 -2.570012807846069336e-01 3.405175730586051941e-02 -1.792735457420349121e-01 5.858812853693962097e-02 -1.759340316057205200e-01 2.739228308200836182e-01 -3.518766490742564201e-03 -4.595622122287750244e-01 -5.197788774967193604e-02 1.161013543605804443e-01 1.165859326720237732e-01 2.963237166404724121e-01 1.395349353551864624e-01 1.755308061838150024e-01 2.786105573177337646e-01 2.134723663330078125e-01 -1.762641966342926025e-01
9.141656570136547089e-03 -7.151500135660171509e-02 1.201828941702842712e-01 -9.086317569017410278e-02 -4.169091954827308655e-02 -1.153995990753173828e-01 4.154907912015914917e-02 3.004050813615322113e-02 3.930357471108436584e-02 4.826435446739196777e-02 -2.163269557058811188e-02 -3.020754083991050720e-04 -1.463746130466461182e-01 -9.177376329898834229e-02 -4.926804304122924805e-01 -1.414000093936920166e-01 -3.415990471839904785e-01 -7.395412027835845947e-02 6.161072291433811188e-03 -5.299006029963493347e-02 7.878961972892284393e-03 -4.872775450348854065e-02 -2.608667016029357910e-01 6.530368328094482422e-02 3.418316692113876343e-02 8.337581157684326172e-02 3.399230837821960449e-01 4.066052734851837158e-01 1.243308112025260925e-01 -1.295800209045410156e-01 2.610984146595001221e-01 -2.613910436630249023e-01
-8.674021065235137939e-02 1.203312426805496216e-01 1.711441017687320709e-02 8.567223325371742249e-03 -1.645212322473526001e-01 -6.544530391693115234e-02 4.699523746967315674e-02 -2.533911764621734619e-01 -1.968833655118942261e-01 2.507360875606536865e-01 -1.613270491361618042e-01 -2.277550399303436279e-01 -2.668615579605102539e-01 -2.434730082750320435e-01 -1.070721000432968140e-01 6.017988175153732300e-02 5.042776837944984436e-02 1.846660524606704712e-01 4.634926468133926392e-02 -2.302728593349456787e-01 1.348984390497207642e-01 -1.978535205125808716e-01 -1.785764247179031372e-01 7.680742442607879639e-02 3.093935847282409668e-01 -3.191792070865631104e-01 1.816991418600082397e-01 -5.712744966149330139e-02 2.562115788459777832e-01 2.571864798665046692e-02 1.020763218402862549e-01 -2.391641736030578613e-01
-1.756023615598678589e-01 -1.031768694519996643e-01 2.096300423145294189e-01 2.111291736364364624e-01 1.424877345561981201e-02 -9.372404217720031738e-02 1.416636407375335693e-01 -1.383034586906433105e-01 2.089343070983886719e-01 7.606842368841171265e-02 2.205002009868621826e-01 1.207430958747863770e-01 5.740199610590934753e-02 -1.250544190406799316e-01 -2.526331692934036255e-02 -1.751386821269989014e-01 -1.567888706922531128e-01 9.843591600656509399e-02 7.979346066713333130e-02 -7.867403328418731689e-02 2.494775503873825073e-01 -4.217132553458213806e-02 -1.224289461970329285e-01 -1.053069308400154114e-01 -1.964376568794250488e-01 2.015458643436431885e-01 3.384896218776702881e-01 1.036099046468734741e-01 2.245590984821319580e-01 -1.106663122773170471e-01 4.011035263538360596e-01 -3.064774870872497559e-01
-1.078542396426200867e-01 -1.124106943607330322e-01 9.617928415536880493e-02 8.703618496656417847e-02 -2.430622931569814682e-03 -8.761017769575119019e-02 -6.861848291009664536e-03 8.549910038709640503e-03 2.189578302204608917e-02 4.098504185676574707e-01 -1.282828599214553833e-01 -1.243282407522201538e-01 5.410210415720939636e-02 9.259953349828720093e-02 -1.789076179265975952e-01 1.396928429603576660e-01 -3.984570875763893127e-02 -3.424472212791442871e-01 4.221950192004442215e-03 1.059214770793914795e-02 -2.448271587491035461e-02 -3.596286177635192871e-01 -2.280506938695907593e-01 -5.157877132296562195e-02 5.591297987848520279e-03 8.660751581192016602e-02 2.303730547428131104e-01 -1.572457700967788696e-01 -1.173721924424171448e-01 2.535902559757232666e-01 4.585876166820526123e-01 -1.020048186182975769e-01
-1.713683307170867920e-01 1.792727559804916382e-01 -5.236926302313804626e-02 3.829539418220520020e-01 3.650987148284912109e-02 5.846828594803810120e-02 1.022969299810938537e-04 -5.798903480172157288e-02 1.195034459233283997e-01 -8.729801326990127563e-02 -2.616080641746520996e-01 2.062176764011383057e-01 -2.193197757005691528e-01 8.832450211048126221e-02 -7.054373621940612793e-02 2.800738513469696045e-01 4.090042784810066223e-02 2.094107307493686676e-02 1.183102503418922424e-01 -2.316544651985168457e-01 5.763924494385719299e-02 -1.150995492935180664e-01 -3.323993980884552002e-01 1.667494922876358032e-01 -1.480590552091598511e-01 -5.214380845427513123e-02 1.227590367197990417e-01 -5.378167843446135521e-04 1.692069768905639648e-01 -1.890611946582794189e-01 3.446414768695831299e-01 -2.475806176662445068e-01
-1.244813054800033569e-01 -1.588091403245925903e-01 1.982374638319015503e-01 4.334276318550109863e-01 6.887422641739249229e-04 5.337401479482650757e-02 -4.669018834829330444e-02 -2.541787326335906982e-01 -7.134310901165008545e-02 2.567012906074523926e-01 -1.294810771942138672e-01 1.368579175323247910e-02 -9.245983324944972992e-03 1.691656708717346191e-01 -5.403752997517585754e-02 1.801143772900104523e-02 8.886778354644775391e-02 -6.189401075243949890e-02 -3.972043395042419434e-01 5.455405637621879578e-02 3.369076177477836609e-02 -2.357012182474136353e-01 -1.685644239187240601e-01 -1.598700731992721558e-01 9.723457507789134979e-03 -1.279438138008117676e-01 2.252911478281021118e-01 1.106512993574142456e-01 2.728357911109924316e-01 2.239627838134765625e-01 1.882010549306869507e-01 -1.413677334785461426e-01
2.342766895890235901e-02 1.325517520308494568e-02 1.290415823459625244e-01 1.771748363971710205e-01 8.733943104743957520e-02 -2.547505684196949005e-02 9.837628155946731567e-02 -1.943118274211883545e-01 3.237751722335815430e-01 3.127740621566772461e-01 -7.645646482706069946e-02 9.471110999584197998e-02 -5.239582061767578125e-02 -3.814154267311096191e-01 -9.310045838356018066e-02 1.877912580966949463e-01 -1.571754179894924164e-02 -2.017159610986709595e-01 -2.101940289139747620e-02 1.491809785366058350e-01 5.398547276854515076e-02 -1.601883769035339355e-01 -4.059529677033424377e-02 4.864972084760665894e-02 7.516439259052276611e-02 1.069807931780815125e-01 1.342698484659194946e-01 1.478020995855331421e-01 1.025778427720069885e-01 -2.263904809951782227e-01 5.053659081459045410e-01 -1.246185004711151123e-01
-1.329721510410308838e-01 -2.485507726669311523e-01 2.269369065761566162e-01 1.882471740245819092e-01 2.793813124299049377e-02 1.780690066516399384e-02 1.408485043793916702e-02 -2.576475217938423157e-02 4.497141018509864807e-02 2.112029790878295898e-01 -3.565134406089782715e-01 3.597433120012283325e-02 7.738400250673294067e-02 -4.314729198813438416e-02 5.190750956535339355e-02 1.769379973411560059e-01 1.234957352280616760e-01 8.399795740842819214e-02 2.738198637962341309e-01 1.753645390272140503e-01 1.438066214323043823e-01 7.094483077526092529e-02 -6.306333094835281372e-02 -3.926073759794235229e-02 7.707014679908752441e-02 3.550668060779571533e-02 8.280504494905471802e-02 -2.561022937297821045e-01 2.715684473514556885e-01 -7.742090523242950439e-02 5.437199473381042480e-01 2.186618931591510773e-02
-2.811479270458221436e-01 -3.341080248355865479e-02 1.603862345218658447e-01 2.198092788457870483e-01 1.213208734989166260e-01 -8.083314448595046997e-02 -6.264761835336685181e-02 2.528436481952667236e-02 6.334277987480163574e-02 -2.636998705565929413e-02 -2.255041897296905518e-01 1.150430813431739807e-01 3.424158394336700439e-01 9.802941977977752686e-02 -1.846177428960800171e-01 -7.316692173480987549e-02 -3.058087779209017754e-03 -3.344053924083709717e-01 6.995409727096557617e-02 8.234006166458129883e-02 7.453892379999160767e-02 -3.647870421409606934e-01 -1.550815552473068237e-01 -7.588501274585723877e-02 -7.000668346881866455e-02 -2.524754703044891357e-01 8.301760070025920868e-03 1.462611109018325806e-01 3.825594186782836914e-01 -1.412894576787948608e-01 1.910936236381530762e-01 -3.349356353282928467e-03
-8.788721263408660889e-02 2.161615192890167236e-01 2.319770157337188721e-01 4.363010823726654053e-01 -1.283887028694152832e-01 -2.546576261520385742e-01 -5.410411208868026733e-02 -2.349682003259658813e-01 -1.919290125370025635e-01 2.674886286258697510e-01 -1.515975128859281540e-02 2.119140923023223877e-01 1.253398507833480835e-01 -2.029157727956771851e-01 -2.528424561023712158e-02 3.200741112232208252e-01 -5.717983096837997437e-02 -1.109687834978103638e-01 7.786441594362258911e-02 2.205955982208251953e-02 -2.690173313021659851e-02 1.200472041964530945e-01 -5.744591355323791504e-02 -4.269464686512947083e-02 -2.951760217547416687e-02 -4.120292142033576965e-02 -1.532902941107749939e-03 6.812562793493270874e-02 2.172939330339431763e-01 -8.359213173389434814e-02 2.950911819934844971e-01 -2.398419678211212158e-01
-7.931943982839584351e-02 1.603212505578994751e-01 2.798242270946502686e-01 1.805163919925689697e-01 9.821263700723648071e-02 -2.304083108901977539e-01 -2.585490979254245758e-02 -1.052091494202613831e-01 -6.400701403617858887e-02 2.389829903841018677e-01 -1.025283783674240112e-01 -1.979787498712539673e-01 1.050788611173629761e-01 1.490823775529861450e-01 -4.050025343894958496e-01 -3.172852471470832825e-02 -2.255748026072978973e-02 -2.938566505908966064e-01 -2.572320103645324707e-01 5.840349569916725159e-02 1.478789746761322021e-02 -1.982676833868026733e-01 2.293464355170726776e-02 7.182914018630981445e-02 2.014611214399337769e-01 5.633231997489929199e-02 2.104507684707641602e-01 -1.722334176301956177e-01 1.700306981801986694e-01 -3.071959502995014191e-02 5.432173609733581543e-02 -3.482177853584289551e-01
-2.027132809162139893e-01 -2.000216394662857056e-01 6.806197017431259155e-02 7.519781589508056641e-02 1.660670340061187744e-01 1.334348469972610474e-01 -1.594137400388717651e-01 3.917747363448143005e-02 -8.808440715074539185e-02 2.747806608676910400e-01 -2.449019551277160645e-01 -2.698551118373870850e-01 3.081152737140655518e-01 -3.937125951051712036e-02 -1.614903658628463745e-01 -1.733350604772567749e-01 -4.583655670285224915e-02 -3.145090341567993164e-01 -5.893378332257270813e-02 4.326759651303291321e-02 -1.362870912998914719e-02 -2.370672225952148438e-01 -1.007055342197418213e-01 1.336303167045116425e-02 1.002172380685806274e-01 -3.717740178108215332e-01 1.890544295310974121e-01 1.290128529071807861e-01 2.047973722219467163e-01 -6.954730302095413208e-02 1.948450654745101929e-01 -9.566472470760345459e-02
-1.575519293546676636e-01 -2.785197198390960693e-01 6.234516948461532593e-02 2.473996281623840332e-01 4.380756616592407227e-02 -4.257909953594207764e-01 1.584989763796329498e-02 -1.677583307027816772e-01 -1.114852204918861389e-01 1.199633255600929260e-01 -7.442814856767654419e-02 -1.549994200468063354e-01 -2.681675553321838379e-01 9.127838164567947388e-02 -1.012552063912153244e-02 -3.406017646193504333e-02 -7.273344695568084717e-02 7.238066196441650391e-02 2.267117947340011597e-01 -8.771578222513198853e-02 7.157560437917709351e-02 -1.142565831542015076e-01 -3.140956759452819824e-01 -9.915707260370254517e-02 1.173076629638671875e-01 -2.771752774715423584e-01 6.508197635412216187e-02 3.425721451640129089e-02 2.225378155708312988e-01 -2.751548290252685547e-01 9.834122657775878906e-02 -2.362596392631530762e-01
4.543647542595863342e-02 -5.276080686599016190e-03 1.840528845787048340e-01 2.426662743091583252e-01 -2.603293359279632568e-01 7.385368645191192627e-02 -1.969199031591415405e-01 -3.636820018291473389e-01 -1.104466244578361511e-02 2.627806961536407471e-01 -3.321803212165832520e-01 -7.165828347206115723e-02 8.446528762578964233e-02 1.484121978282928467e-01 -4.073961824178695679e-02 -6.011329963803291321e-02 -2.070806920528411865e-01 -2.047940343618392944e-01 1.465974897146224976e-01 6.930790096521377563e-02 6.040192022919654846e-02 -2.012939155101776123e-01 -5.724514275789260864e-02 -2.995629236102104187e-02 -8.947346359491348267e-02 8.764199912548065186e-02 3.452176749706268311e-01 6.193630769848823547e-02 7.893584668636322021e-02 8.904049545526504517e-02 1.261981576681137085e-01 -3.369670808315277100e-01
-2.331997752189636230e-01 3.032111227512359619e-01 2.723599076271057129e-01 -6.951448321342468262e-02 -1.552348434925079346e-01 1.379607021808624268e-01 -1.395769864320755005e-01 -8.241253346204757690e-02 -1.808850318193435669e-01 2.219697833061218262e-01 -2.378249466419219971e-01 1.456316858530044556e-01 8.558306843042373657e-02 -9.694164991378784180e-02 -1.543561965227127075e-01 1.140770763158798218e-01 -1.187406107783317566e-01 -1.020190641283988953e-01 1.771495789289474487e-01 4.587644338607788086e-02 1.085620000958442688e-01 -2.179011330008506775e-02 -1.140689179301261902e-01 -1.067249625921249390e-01 4.187665507197380066e-02 -1.419872492551803589e-01 3.653178215026855469e-01 -3.480620309710502625e-02 2.272198498249053955e-01 2.335107028484344482e-01 2.676866650581359863e-01 -2.507831454277038574e-01
2.285524643957614899e-02 -5.029826611280441284e-02 1.959842443466186523e-01 -2.116374671459197998e-02 -1.157734394073486328e-01 -1.060532927513122559e-01 -1.883535683155059814e-01 3.601245582103729248e-02 2.160844579339027405e-02 2.577314972877502441e-01 1.216391026973724365e-01 -7.895936071872711182e-02 -6.901364028453826904e-02 -1.055572703480720520e-01 -3.146785199642181396e-01 1.374489907175302505e-02 1.615307182073593140e-01 -2.168927937746047974e-01 1.576297879219055176e-01 -9.387876838445663452e-02 2.740797102451324463e-01 2.332801073789596558e-01 -5.885595828294754028e-02 -9.929480403661727905e-02 -2.087046205997467041e-01 -1.077852174639701843e-01 4.153430461883544922e-02 2.931419014930725098e-01 2.244577705860137939e-01 -1.572339385747909546e-01 1.110582649707794189e-01 -4.622737765312194824e-01
9.886204451322555542e-02 5.671983584761619568e-02 1.822804212570190430e-01 3.816452622413635254e-01 9.510369598865509033e-02 1.805150061845779419e-01 1.433046609163284302e-01 -3.413719534873962402e-01 1.288188435137271881e-02 8.200853131711483002e-03 -1.154663562774658203e-01 2.012959271669387817e-01 -9.734758350532501936e-05 -1.090662479400634766e-01 -1.152587309479713440e-01 1.108420118689537048e-01 -1.338022947311401367e-01 -5.497793853282928467e-02 -3.737090528011322021e-02 7.077236473560333252e-02 3.103682696819305420e-01 -1.618353724479675293e-01 -2.445484101772308350e-01 1.231446117162704468e-01 1.705161482095718384e-01 2.314110547304153442e-01 1.569356620311737061e-01 -1.454038470983505249e-01 -8.327406644821166992e-02 5.825055390596389771e-02 1.804106086492538452e-01 -3.765431940555572510e-01
-5.206935480237007141e-02 2.248136550188064575e-01 2.246890217065811157e-02 5.615494847297668457e-01 1.023359782993793488e-02 2.350525744259357452e-02 2.020371556282043457e-01 -2.268988639116287231e-01 1.762512624263763428e-01 -1.615343056619167328e-02 -4.350418224930763245e-02 5.762207880616188049e-02 -8.153557428158819675e-04 -8.074369281530380249e-02 -1.372744143009185791e-01 1.269692927598953247e-01 1.877078786492347717e-02 -3.019313514232635498e-01 7.512419950217008591e-03 1.399488002061843872e-01 3.466550707817077637e-01 -1.964767426252365112e-01 4.000986367464065552e-02 1.301951557397842407e-01 1.734475642442703247e-01 3.130917251110076904e-02 1.781383007764816284e-01 -1.956724375486373901e-02 1.311556249856948853e-01 6.924321502447128296e-02 1.932136267423629761e-01 -2.212055027484893799e-01
-2.569439411163330078e-01 5.401909723877906799e-02 -4.625919088721275330e-02 2.801973521709442139e-01 1.482653021812438965e-01 1.736111380159854889e-02 2.816130518913269043e-01 1.853092946112155914e-02 -2.388213276863098145e-01 5.063059553503990173e-02 -4.587731510400772095e-02 1.472145169973373413e-01 1.344970911741256714e-01 6.848175078630447388e-02 -4.587899148464202881e-01 -1.839954033493995667e-02 -7.239340990781784058e-02 1.267567723989486694e-01 3.427876904606819153e-02 1.318557262420654297e-01 -1.706153899431228638e-01 -1.175615936517715454e-01 -2.922963798046112061e-01 -1.724074780941009521e-02 3.388179838657379150e-02 -1.390654742717742920e-01 -4.306166246533393860e-02 3.654504567384719849e-02 2.866648836061358452e-03 6.780164781957864761e-03 4.198273122310638428e-01 -2.509505450725555420e-01
-1.517710089683532715e-01 -1.648941636085510254e-01 1.479212492704391479e-01 2.873738706111907959e-01 1.255329102277755737e-01 5.953656882047653198e-02 8.304781280457973480e-03 7.355634123086929321e-02 1.472524851560592651e-01 2.538312673568725586e-01 -9.589327126741409302e-02 -1.071512401103973389e-01 4.231895878911018372e-02 -4.405764117836952209e-02 1.204029545187950134e-01 1.241694092750549316e-01 2.517370581626892090e-01 -1.433681547641754150e-01 1.070621162652969360e-01 -1.404023319482803345e-01 1.897757798433303833e-01 -6.550992280244827271e-02 -2.749494612216949463e-01 2.301682084798812866e-01 1.425511538982391357e-01 -1.347489804029464722e-01 -4.207962006330490112e-02 3.536750376224517822e-01 5.361893773078918457e-02 2.078241668641567230e-03 -2.600945718586444855e-02 -4.766741394996643066e-01
-2.113703452050685883e-02 -3.379606008529663086e-01 2.293558418750762939e-01 9.787233918905258179e-02 2.298916578292846680e-01 1.352366209030151367e-01 9.036578238010406494e-03 -2.865431830286979675e-02 -9.157169610261917114e-02 2.511108517646789551e-01 -1.857255250215530396e-01 -6.574966758489608765e-02 -1.575978398323059082e-01 -2.248431369662284851e-02 -1.220972687005996704e-01 2.581001957878470421e-03 3.981751389801502228e-03 -4.720993936061859131e-01 -9.332498535513877869e-03 -1.964835263788700104e-02 -9.611021727323532104e-02 1.650782488286495209e-02 -3.443932533264160156e-01 1.640799641609191895e-02 1.548217535018920898e-01 -2.972666025161743164e-01 4.200082644820213318e-02 2.350643575191497803e-01 2.504612505435943604e-01 -2.266668900847434998e-02 1.266378909349441528e-01 -1.428327895700931549e-02
-1.257389783859252930e-01 -5.772749334573745728e-02 2.137675434350967407e-01 -5.589759722352027893e-02 -1.641435176134109497e-02 1.238289382308721542e-02 8.314803987741470337e-02 -3.597140312194824219e-02 -1.564505398273468018e-01 7.858111709356307983e-02 -4.371497035026550293e-01 -3.719840943813323975e-01 1.568030864000320435e-01 -1.338351666927337646e-01 -3.347685635089874268e-01 2.490644156932830811e-01 -2.446293085813522339e-01 1.889405697584152222e-01 4.331165552139282227e-02 -6.518574059009552002e-02 -1.045237034559249878e-01 -5.692134425044059753e-02 -7.379398494958877563e-02 -9.359127283096313477e-02 1.042059212923049927e-01 -2.647049725055694580e-01 5.975930765271186829e-02 1.944030374288558960e-01 1.232815906405448914e-01 2.224876359105110168e-02 2.506417334079742432e-01 -1.258445233106613159e-01
4.832638427615165710e-03 -2.326240949332714081e-02 3.599446415901184082e-01 4.688942059874534607e-02 3.898524865508079529e-02 -5.863749235868453979e-02 7.150687742978334427e-03 -2.994566261768341064e-01 -8.516537398099899292e-02 2.404077053070068359e-01 -6.787838041782379150e-02 -3.668103814125061035e-01 -6.464388221502304077e-02 -2.148817926645278931e-01 -2.649904489517211914e-01 -1.462842971086502075e-01 -3.264508396387100220e-02 -9.432630240917205811e-02 -1.639181077480316162e-01 -8.436129242181777954e-02 1.817491352558135986e-01 2.802046015858650208e-02 -4.707793891429901123e-02 2.982513010501861572e-01 1.090615019202232361e-01 -1.765620545484125614e-03 6.480914354324340820e-02 -3.723780438303947449e-02 -2.759775146842002869e-02 -2.394202165305614471e-02 4.430104792118072510e-01 -2.068820893764495850e-01
-2.010461688041687012e-01 1.169163510203361511e-01 -5.518868565559387207e-02 9.864828549325466156e-03 -1.223768591880798340e-01 1.772171258926391602e-01 -1.280086934566497803e-01 -8.241717517375946045e-02 -1.853865385055541992e-01 2.934855222702026367e-01 -4.197137951850891113e-01 -1.262187957763671875e-03 -8.988032490015029907e-02 -3.375765308737754822e-02 -7.293819636106491089e-02 8.287166059017181396e-02 1.012729331851005554e-01 -5.358286201953887939e-02 1.987361013889312744e-01 -3.333372995257377625e-02 4.234682768583297729e-02 1.740294396877288818e-01 4.498972557485103607e-03 -9.701719135046005249e-02 1.317372471094131470e-01 -1.199977770447731018e-01 4.564079046249389648e-01 -5.691536888480186462e-02 3.961465880274772644e-02 4.175247251987457275e-02 4.201140105724334717e-01 -1.917852014303207397e-01
7.208322733640670776e-02 1.015470772981643677e-01 1.331768035888671875e-01 3.725164532661437988e-01 -2.275480180978775024e-01 -2.274746745824813843e-01 4.307181574404239655e-03 -1.823148280382156372e-01 1.067454665899276733e-01 1.098222732543945312e-01 -2.285107597708702087e-02 9.833251684904098511e-02 -1.478001177310943604e-01 -1.953405737876892090e-01 -1.537820994853973389e-01 5.416834726929664612e-02 1.376345008611679077e-01 -2.996068298816680908e-01 -1.730673611164093018e-01 8.391266316175460815e-02 2.531095147132873535e-01 -7.306472957134246826e-02 3.030432388186454773e-02 -4.794900864362716675e-02 -1.122139915823936462e-01 1.989653110504150391e-01 1.390800923109054565e-01 2.844190783798694611e-02 -3.201946243643760681e-02 4.349116608500480652e-02 4.672501087188720703e-01 -2.430685460567474365e-01
2.399636059999465942e-02 8.324622362852096558e-02 1.284488439559936523e-01 1.934041082859039307e-01 2.531400620937347412e-01 -1.114993393421173096e-01 5.434778705239295959e-02 -1.432949770241975784e-02 -2.195117473602294922e-01 1.552414298057556152e-01 -1.970605924725532532e-02 6.993851065635681152e-02 -3.864368423819541931e-02 -1.470495164394378662e-01 -6.073097884654998779e-02 -2.547717988491058350e-01 -9.184845536947250366e-02 -1.865487843751907349e-01 5.350877717137336731e-02 -2.706782817840576172e-01 2.169612944126129150e-01 4.500141367316246033e-02 -4.192378520965576172e-01 -1.965015232563018799e-01 4.010177403688430786e-02 9.868253022432327271e-03 3.810771405696868896e-01 7.842031866312026978e-02 -8.901894092559814453e-03 2.172563672065734863e-01 3.246731758117675781e-01 3.218296915292739868e-02
5.208902806043624878e-02 9.087547659873962402e-02 8.180397003889083862e-02 2.704758942127227783e-01 -1.925987377762794495e-02 -2.992834746837615967e-01 2.128019630908966064e-01 -1.182036194950342178e-02 1.874815672636032104e-01 1.007131533697247505e-03 -2.505720853805541992e-01 -1.733760833740234375e-01 5.724173039197921753e-02 -6.592150032520294189e-02 -1.783450245857238770e-01 -5.082756280899047852e-02 1.018603369593620300e-01 -7.282844930887222290e-02 4.849147498607635498e-01 -5.823416635394096375e-02 2.035953998565673828e-01 -1.936436444520950317e-01 9.927482903003692627e-02 4.299717396497726440e-02 3.818465769290924072e-02 4.210643470287322998e-02 1.317051202058792114e-01 -1.518271863460540771e-01 1.218443214893341064e-01 -1.043844148516654968e-01 4.060750901699066162e-01 -1.570687890052795410e-01
3.707419335842132568e-01 5.629035644233226776e-03 4.220793023705482483e-02 3.684854879975318909e-02 2.815732657909393311e-01 -1.132451184093952179e-02 -1.947458088397979736e-02 -1.002817079424858093e-01 -2.935493588447570801e-01 -8.755418658256530762e-02 -1.445501148700714111e-01 -3.673980757594108582e-02 -1.084949523210525513e-01 -2.095502763986587524e-01 -1.434155702590942383e-01 8.015337586402893066e-02 -1.035331785678863525e-01 -2.241998016834259033e-01 1.060362532734870911e-01 -6.686494499444961548e-02 -9.987396746873855591e-02 1.840150505304336548e-01 -7.273168861865997314e-02 -2.345552435144782066e-03 -8.704891055822372437e-02 -1.002269387245178223e-01 2.428519725799560547e-01 2.134153097867965698e-01 7.428511977195739746e-02 2.538212202489376068e-02 3.273299336433410645e-01 -4.577016830444335938e-01
5.162120237946510315e-02 1.212647855281829834e-01 3.335359096527099609e-01 2.115748226642608643e-01 -1.440086215734481812e-01 -6.807889789342880249e-02 -1.086646392941474915e-01 5.835207551717758179e-02 -7.555528730154037476e-02 5.273026227951049805e-01 -2.562535405158996582e-01 -8.528543263673782349e-02 1.618355065584182739e-01 2.036623507738113403e-01 2.364572510123252869e-02 -2.329144775867462158e-01 7.869668304920196533e-02 3.354633972048759460e-02 -2.986887842416763306e-02 4.588754475116729736e-02 -8.383878320455551147e-02 -6.757117807865142822e-02 -4.669833928346633911e-02 -1.448208540678024292e-01 -1.436038967221975327e-02 1.270027309656143188e-01 2.332928925752639771e-01 1.358090247958898544e-02 1.356295347213745117e-01 -1.244793757796287537e-01 2.487188130617141724e-01 -3.083797991275787354e-01
-2.030999809503555298e-01 2.869561128318309784e-02 1.226440370082855225e-01 5.466398224234580994e-02 4.167892411351203918e-02 -1.801181137561798096e-01 3.963037952780723572e-02 2.846752852201461792e-02 -9.489843249320983887e-02 4.128707349300384521e-01 -1.527618318796157837e-01 -1.096310839056968689e-01 1.049040108919143677e-01 7.597919553518295288e-02 -3.626371547579765320e-02 -1.549806073307991028e-02 -1.520331203937530518e-01 9.284420870244503021e-03 2.421730011701583862e-02 -3.618770837783813477e-01 3.546450436115264893e-01 7.891559600830078125e-02 -2.396460920572280884e-01 2.529332041740417480e-01 -1.872653365135192871e-01 8.931661397218704224e-02 -2.934362925589084625e-02 2.137442231178283691e-01 3.056440353393554688e-01 1.925140433013439178e-02 4.927967861294746399e-02 -2.760834395885467529e-01
-7.041939347982406616e-02 6.145253032445907593e-02 -2.240813374519348145e-01 2.816193923354148865e-02 1.172098368406295776e-01 -3.378472104668617249e-02 2.121136039495468140e-01 2.421617209911346436e-01 -4.446546733379364014e-02 -7.218479365110397339e-02 -9.631499648094177246e-03 1.410447061061859131e-01 2.336560785770416260e-01 -4.722196608781814575e-03 -3.832661509513854980e-01 1.622533649206161499e-01 -1.395494043827056885e-01 -3.402287513017654419e-02 1.010080873966217041e-01 -6.920299679040908813e-02 5.344440042972564697e-02 5.734907090663909912e-02 -1.860800832509994507e-01 -1.384086608886718750e-01 1.272327005863189697e-01 -9.356910735368728638e-02 -7.977499812841415405e-02 2.500929534435272217e-01 3.158072829246520996e-01 8.619336783885955811e-02 3.326876759529113770e-01 -3.993552327156066895e-01
1.000816375017166138e-01 1.270461529493331909e-01 2.756336517632007599e-02 1.075900793075561523e-01 2.024388611316680908e-01 -1.606572419404983521e-03 2.199681252241134644e-01 2.770807594060897827e-02 1.257020831108093262e-01 4.181838408112525940e-02 -1.567850075662136078e-02 8.818227797746658325e-02 7.557900995016098022e-02 -5.346325039863586426e-02 -2.107252478599548340e-01 -2.159859985113143921e-01 2.787419259548187256e-01 -2.912426888942718506e-01 2.474771440029144287e-01 -9.503436088562011719e-02 4.516635835170745850e-01 -1.377415060997009277e-01 -2.018116600811481476e-02 1.854715794324874878e-01 1.284549534320831299e-01 -1.370353549718856812e-01 6.530896574258804321e-02 1.289121657609939575e-01 1.756573319435119629e-01 -8.941912651062011719e-02 2.123130708932876587e-01 -3.398615121841430664e-01
-1.866050809621810913e-02 -4.013242572546005249e-02 4.851391538977622986e-02 1.531067490577697754e-01 1.293199509382247925e-01 1.138575673103332520e-01 1.349101662635803223e-01 3.108435496687889099e-02 4.206620529294013977e-02 1.481210738420486450e-01 -4.777716845273971558e-02 -1.247292011976242065e-01 3.136874362826347351e-02 4.159932583570480347e-02 -2.012225389480590820e-01 -4.262178838253021240e-01 3.940887749195098877e-01 -1.412961781024932861e-01 1.558616459369659424e-01 -7.882052659988403320e-02 2.919047176837921143e-01 -8.371470123529434204e-02 -5.016902461647987366e-02 2.759700417518615723e-01 1.282874345779418945e-01 -1.180348619818687439e-01 6.656228750944137573e-02 1.644622385501861572e-01 2.357278317213058472e-01 -5.918028205633163452e-02 9.715532511472702026e-02 -3.872070908546447754e-01
4.712478816509246826e-02 -1.287506073713302612e-01 3.508226573467254639e-02 2.979694008827209473e-01 2.823680043220520020e-01 1.023053303360939026e-01 1.931510567665100098e-01 -1.039133295416831970e-01 -6.970660388469696045e-02 -3.229096904397010803e-02 6.201832741498947144e-02 -2.220911681652069092e-01 3.408889099955558777e-02 -2.560294270515441895e-01 5.935094133019447327e-02 1.320217922329902649e-02 -2.600522637367248535e-01 -2.571881413459777832e-01 2.731262445449829102e-01 -1.518233716487884521e-01 1.068700253963470459e-01 -1.030875816941261292e-01 -7.571967691183090210e-02 -6.100453436374664307e-02 1.324791759252548218e-01 9.084270335733890533e-03 1.136284470558166504e-01 1.502932012081146240e-01 1.226796060800552368e-01 2.147155851125717163e-01 4.740179479122161865e-01 -1.466178447008132935e-01
6.601010262966156006e-02 -9.452345781028270721e-03 -2.714673876762390137e-01 2.488503456115722656e-01 4.031520336866378784e-02 9.691049158573150635e-02 -4.335221275687217712e-02 1.729460619390010834e-02 -1.988801211118698120e-01 1.296765953302383423e-01 -1.648932546377182007e-01 1.665190160274505615e-01 -5.757195875048637390e-02 -3.089601360261440277e-02 -2.858272790908813477e-01 -1.978658586740493774e-01 3.633032366633415222e-02 -8.772583305835723877e-02 1.891459375619888306e-01 -1.791477948427200317e-02 -1.594403684139251709e-01 -1.897850334644317627e-01 -3.766815662384033203e-01 2.838712930679321289e-01 -1.708917170763015747e-01 -1.917272359132766724e-01 2.584961056709289551e-01 1.758196353912353516e-01 5.420390889048576355e-02 -1.782958805561065674e-01 2.459746003150939941e-01 -1.496015489101409912e-01
-2.589695453643798828e-01 -1.948182433843612671e-01 -2.077216468751430511e-02 1.578814089298248291e-01 -5.547030642628669739e-02 -5.244417488574981689e-02 1.631482243537902832e-01 6.888178735971450806e-02 7.542423903942108154e-02 1.554873287677764893e-01 1.855572909116744995e-01 -1.266749501228332520e-01 -1.369651127606630325e-02 -1.273116022348403931e-01 -3.337742388248443604e-01 1.242158934473991394e-01 -7.727540284395217896e-02 -3.197069764137268066e-01 2.147514820098876953e-01 -1.144587397575378418e-01 2.828633785247802734e-01 -2.950210869312286377e-02 6.039151176810264587e-02 -1.171606779098510742e-02 -6.416615843772888184e-02 1.964248120784759521e-01 -7.163637876510620117e-02 -1.444125473499298096e-01 3.350171148777008057e-01 8.782292902469635010e-02 3.260098993778228760e-01 -2.487401068210601807e-01
1.484181135892868042e-01 8.372597396373748779e-02 1.142346933484077454e-01 -1.814999431371688843e-02 -6.496889144182205200e-02 -8.756268024444580078e-02 2.681209007278084755e-03 -2.331442385911941528e-01 3.541864454746246338e-02 1.608566939830780029e-01 -3.985226154327392578e-02 -9.591802209615707397e-02 -1.034172922372817993e-01 1.166549548506736755e-01 -4.015005826950073242e-01 1.607286930084228516e-01 -2.332651913166046143e-01 -9.702606499195098877e-02 1.786899715662002563e-01 -8.058976382017135620e-02 -2.212308906018733978e-02 1.247939839959144592e-02 -1.468296647071838379e-01 3.475783020257949829e-02 -1.525043845176696777e-01 -3.961008191108703613e-01 1.433986276388168335e-01 2.836169302463531494e-01 9.215335547924041748e-02 -3.142645061016082764e-01 3.509722948074340820e-01 -6.941680610179901123e-02
1.465722620487213135e-01 2.225152216851711273e-02 -1.649426063522696495e-03 9.432987868785858154e-02 1.523371785879135132e-01 2.356127202510833740e-01 2.685973942279815674e-01 1.531024277210235596e-01 1.843463927507400513e-01 7.470704615116119385e-02 2.307507768273353577e-02 -4.238680005073547363e-02 2.145027741789817810e-02 -1.876753121614456177e-01 -2.438618689775466919e-01 3.273495137691497803e-01 3.858833014965057373e-02 -2.409326881170272827e-01 -5.341815575957298279e-02 -1.907774806022644043e-01 1.289712488651275635e-01 -5.952254682779312134e-02 -2.006248831748962402e-01 1.148681342601776123e-01 -1.580613404512405396e-01 8.143585175275802612e-02 1.746077388525009155e-01 1.766389608383178711e-01 1.530302315950393677e-01 -4.544046148657798767e-02 1.980355530977249146e-01 -4.692538976669311523e-01
2.379570156335830688e-01 1.165742650628089905e-01 -1.855316758155822754e-01 2.868039011955261230e-01 2.712574005126953125e-01 1.582390666007995605e-01 2.204318642616271973e-01 -1.176910996437072754e-01 3.487864509224891663e-02 9.512753784656524658e-02 -2.367333509027957916e-02 9.643617272377014160e-02 7.467908412218093872e-02 -3.131569027900695801e-01 -7.205437123775482178e-02 2.066793441772460938e-01 -3.494052216410636902e-02 -4.001427069306373596e-02 1.231798008084297180e-01 -1.461705863475799561e-01 1.523424237966537476e-01 -2.300960123538970947e-01 -1.921175420284271240e-01 5.764006823301315308e-02 -1.571287512779235840e-01 -8.961229771375656128e-02 1.873641461133956909e-02 1.839218288660049438e-01 2.666976861655712128e-02 5.612004920840263367e-02 1.591809093952178955e-01 -4.780439138412475586e-01
-1.751666516065597534e-01 -2.016908079385757446e-01 2.022923082113265991e-01 -3.091705776751041412e-02 1.084069162607192993e-01 1.213712990283966064e-01 -2.418892532587051392e-01 -2.149111181497573853e-01 1.207469254732131958e-01 2.263717204332351685e-01 -9.221097826957702637e-02 -1.133501250296831131e-02 3.355279937386512756e-02 -4.178977012634277344e-01 -2.612483501434326172e-01 -8.227071166038513184e-02 8.084392547607421875e-02 1.158102974295616150e-02 2.877787351608276367e-01 -2.698716223239898682e-01 3.379004821181297302e-02 -4.587228223681449890e-02 -3.709025681018829346e-01 -7.790892571210861206e-02 -2.480519190430641174e-02 -2.118928134441375732e-01 1.683461666107177734e-01 4.487016797065734863e-02 2.816543681547045708e-03 -1.853426992893218994e-01 9.921941906213760376e-02 -3.266238421201705933e-02
-2.028974592685699463e-01 -1.147085800766944885e-01 1.952166706323623657e-01 -2.175882924348115921e-03 2.177298516035079956e-01 8.959922939538955688e-02 2.076806128025054932e-01 -5.259490758180618286e-02 -3.628933802247047424e-02 2.815333940088748932e-02 -2.929199039936065674e-01 9.339878708124160767e-02 3.039472699165344238e-01 1.302067041397094727e-01 -1.630126982927322388e-01 -1.678271591663360596e-01 -1.167464256286621094e-01 -2.378767728805541992e-01 -9.038687497377395630e-02 -1.769483983516693115e-01 8.122451603412628174e-02 -3.010429143905639648e-01 -2.324953377246856689e-01 7.523721456527709961e-02 2.794226408004760742e-01 -1.745720654726028442e-01 6.483231671154499054e-03 1.494939625263214111e-01 2.546195387840270996e-01 -2.033339999616146088e-02 2.466968297958374023e-01 -1.477682590484619141e-01
-8.865005522966384888e-02 1.379949152469635010e-01 2.041020095348358154e-01 4.432482719421386719e-01 2.945965342223644257e-02 9.342252463102340698e-02 -4.678988456726074219e-02 5.738301575183868408e-02 1.140392869710922241e-01 9.776481986045837402e-02 1.050970181822776794e-01 2.341142296791076660e-01 -4.321367144584655762e-01 -8.652482181787490845e-03 -7.272618263959884644e-02 -1.465519517660140991e-02 -8.989818394184112549e-02 -2.376681119203567505e-01 -1.108740717172622681e-01 -1.628912426531314850e-02 1.511063873767852783e-01 -1.786283403635025024e-01 -2.576359510421752930e-01 -2.043916136026382446e-01 -4.212374612689018250e-02 -8.808913081884384155e-02 -1.062849350273609161e-02 -4.293444752693176270e-02 1.991288363933563232e-01 6.267096102237701416e-02 3.662949204444885254e-01 -9.946590662002563477e-02
1.299359928816556931e-02 -1.692861467599868774e-01 2.226929515600204468e-01 1.789104007184505463e-02 -6.086985394358634949e-02 -8.918873965740203857e-03 -8.033636212348937988e-02 1.598242521286010742e-01 -9.720403701066970825e-03 1.549435704946517944e-01 5.135129764676094055e-02 -1.682068966329097748e-02 -1.411338448524475098e-01 -7.322749588638544083e-03 -3.585903048515319824e-01 -7.335890084505081177e-02 9.927464276552200317e-02 -3.916992843151092529e-01 -1.620815545320510864e-01 4.973556846380233765e-02 1.673196852207183838e-01 1.081762015819549561e-01 -2.061528712511062622e-01 1.605724692344665527e-01 3.102345392107963562e-02 -4.895950853824615479e-02 4.840868711471557617e-02 3.725282251834869385e-01 3.734758198261260986e-01 1.168783605098724365e-01 -2.955997362732887268e-02 -3.255900442600250244e-01
-1.825758628547191620e-02 -1.347539275884628296e-01 -3.524827957153320312e-02 3.770176768302917480e-01 2.050915062427520752e-01 -1.629600375890731812e-01 9.284966439008712769e-02 -9.124081581830978394e-02 -1.550782322883605957e-01 9.573868662118911743e-02 -1.623915433883666992e-01 -1.391178518533706665e-01 4.128929600119590759e-02 -2.832728028297424316e-01 -1.229595094919204712e-01 4.820199683308601379e-02 4.778390284627676010e-04 -5.787649005651473999e-02 3.800044059753417969e-01 -1.788789182901382446e-01 1.368960589170455933e-01 -1.548935621976852417e-01 -3.533750027418136597e-02 9.762836247682571411e-02 8.415018022060394287e-02 2.124866992235183716e-01 3.221645206212997437e-02 9.274495393037796021e-02 -1.080419495701789856e-01 1.426521092653274536e-01 4.935322999954223633e-01 -5.912904441356658936e-02
-7.363387197256088257e-02 3.244585394859313965e-01 1.890511512756347656e-01 5.492105484008789062e-01 4.172135144472122192e-02 6.586382538080215454e-02 -8.924166671931743622e-03 -9.682546555995941162e-02 -3.102870099246501923e-02 -1.126921772956848145e-01 -8.762189000844955444e-02 2.457008212804794312e-01 3.409739118069410324e-03 4.740745946764945984e-02 -6.072677299380302429e-02 -4.654181003570556641e-02 -1.208692491054534912e-01 -1.647078692913055420e-01 -1.077124252915382385e-01 2.660491131246089935e-02 1.980890184640884399e-01 -1.043879240751266479e-01 -7.484121620655059814e-02 2.867150902748107910e-01 7.360647618770599365e-02 -1.525940559804439545e-02 8.173928409814834595e-02 1.786459386348724365e-01 4.834119603037834167e-02 -1.294388473033905029e-01 2.477574795484542847e-01 -3.603673577308654785e-01
-8.214358985424041748e-02 2.246308475732803345e-01 -5.200453475117683411e-02 1.767715960741043091e-01 8.844161778688430786e-02 5.607388913631439209e-02 2.959696352481842041e-01 3.395509347319602966e-02 2.441368438303470612e-02 1.201792620122432709e-02 1.636101752519607544e-01 8.372101932764053345e-02 -4.816329106688499451e-02 -4.788151979446411133e-01 -8.506184071302413940e-02 -3.934845328330993652e-02 -4.126866906881332397e-02 -1.847991943359375000e-01 2.464416325092315674e-01 -4.189998656511306763e-02 8.695238083600997925e-02 -1.141575127840042114e-01 -2.035242468118667603e-01 -1.212100982666015625e-01 -1.530618518590927124e-01 -1.737156808376312256e-01 2.875666618347167969e-01 1.720643639564514160e-01 2.232171446084976196e-01 6.777522712945938110e-02 1.997331529855728149e-01 -3.145950436592102051e-01
-1.011467576026916504e-01 2.388242632150650024e-01 2.370472624897956848e-02 3.141912817955017090e-01 -5.807146430015563965e-02 -1.399526298046112061e-01 3.224902227520942688e-02 -2.019501328468322754e-01 4.994262754917144775e-02 3.099558353424072266e-01 -3.583770990371704102e-02 1.788080036640167236e-01 -7.694918662309646606e-02 -2.496588528156280518e-01 -1.850293129682540894e-01 2.451854646205902100e-01 1.966715455055236816e-01 -1.530532389879226685e-01 -2.116294391453266144e-02 -7.467890530824661255e-02 1.464301496744155884e-01 -2.384429983794689178e-02 1.573636233806610107e-01 -3.238740609958767891e-04 -4.749184846878051758e-02 1.360338330268859863e-01 -1.793737150728702545e-02 1.743571162223815918e-01 7.232369482517242432e-02 -2.305772155523300171e-02 4.784025549888610840e-01 -2.706056535243988037e-01
2.058373764157295227e-02 3.496751561760902405e-02 1.742836087942123413e-01 1.071140915155410767e-01 -2.024812549352645874e-01 -2.816539704799652100e-01 -1.288068760186433792e-02 -2.936326563358306885e-01 -3.331354586407542229e-03 1.012398302555084229e-01 -4.716570973396301270e-01 5.974676460027694702e-02 -4.259548336267471313e-02 3.642514813691377640e-03 -1.060116961598396301e-01 5.097848922014236450e-02 -2.748790681362152100e-01 -3.760616108775138855e-02 -2.251706272363662720e-02 -1.204653307795524597e-01 7.347421348094940186e-02 -2.270493954420089722e-01 3.293083608150482178e-01 -5.262658372521400452e-02 -6.384285539388656616e-02 -2.187550067901611328e-01 1.777001321315765381e-01 6.200002506375312805e-02 7.796950638294219971e-02 -1.241904795169830322e-01 1.823510378599166870e-01 -3.091527819633483887e-01
1.777694821357727051e-01 1.024274379014968872e-01 7.032203488051891327e-03 6.808350980281829834e-02 4.743048548698425293e-02 1.442790031433105469e-01 4.925858695060014725e-03 -2.190915197134017944e-01 -6.551791727542877197e-02 6.337007135152816772e-02 -2.683354020118713379e-01 6.324717402458190918e-02 -2.736266255378723145e-01 -1.003338992595672607e-01 -1.257159858942031860e-01 -1.432775240391492844e-02 -3.007636964321136475e-02 -2.550439238548278809e-01 -1.942283064126968384e-01 1.726080030202865601e-01 4.562871158123016357e-01 1.222314983606338501e-01 -3.440762162208557129e-01 -2.326743490993976593e-02 5.551197752356529236e-02 1.587387174367904663e-01 1.335601955652236938e-01 -3.786535561084747314e-02 -2.072179503738880157e-02 -1.084341406822204590e-01 2.561683058738708496e-01 -3.097902834415435791e-01
[truncated: 3,271,810 more chars]
