# Supplementary material for: The Language of Innovation
Source: PLoS One. 2020 Apr 30;15(4):e0230107. doi: 10.1371/journal.pone.0230107 (PMC7194493; doi:10.1371/journal.pone.0230107)
Supplement: S9 File — (GZ) [file pone.0230107.s009.tar.gz › 1987-1991/V2Run_18_VS_4500_embeddings1987-1991ED32.txt]

8.261479437351226807e-02 -8.101476728916168213e-02 6.614173203706741333e-02 -2.986459136009216309e-01 3.944953978061676025e-01 -1.082359254360198975e-01 8.388505131006240845e-02 8.322326093912124634e-02 -7.079028990119695663e-03 -5.339367780834436417e-03 -1.260817945003509521e-01 -3.421307541429996490e-03 -4.530884921550750732e-01 7.210838142782449722e-03 4.183925688266754150e-01 1.342605501413345337e-01 -1.087781712412834167e-01 7.257788628339767456e-02 -5.529038980603218079e-02 1.509187817573547363e-01 1.531525105237960815e-01 3.895058110356330872e-02 9.954411536455154419e-02 -3.235644474625587463e-02 -3.813713416457176208e-02 -6.284620612859725952e-02 -1.167621184140443802e-02 -2.290120720863342285e-01 5.336212343536317348e-04 2.711837291717529297e-01 2.793194949626922607e-01 9.448144584894180298e-02
1.157799176871776581e-02 -2.333581745624542236e-01 7.804022729396820068e-02 -2.503219842910766602e-01 2.392354756593704224e-01 -1.725979745388031006e-01 1.089845672249794006e-01 -6.793554872274398804e-03 -9.069470316171646118e-02 -9.671521931886672974e-02 -1.497535258531570435e-01 -4.867899417877197266e-02 -3.170478641986846924e-01 2.622992172837257385e-02 1.248595938086509705e-01 1.050817146897315979e-01 1.031743809580802917e-01 1.858288887888193130e-03 -4.282093048095703125e-01 -2.391384840011596680e-01 -8.457449078559875488e-02 -1.976437270641326904e-01 2.032130807638168335e-01 -7.783344388008117676e-02 -1.387936621904373169e-01 4.823018610477447510e-02 2.618469670414924622e-02 -3.121924400329589844e-01 -2.807227671146392822e-01 -1.148599758744239807e-01 -5.070935562252998352e-02 -2.200435250997543335e-01
-2.158786728978157043e-02 -3.073500394821166992e-01 -1.255011856555938721e-01 -3.173588588833808899e-02 2.222035974264144897e-01 3.677359521389007568e-01 1.709112972021102905e-01 2.596129179000854492e-01 1.161173656582832336e-01 -1.476889699697494507e-01 -1.189929991960525513e-01 8.869207650423049927e-02 -1.613483428955078125e-01 -7.430556416511535645e-02 4.997049272060394287e-02 1.911945939064025879e-01 -6.696423888206481934e-02 -1.122280657291412354e-01 -1.024057418107986450e-01 -1.736838668584823608e-01 -2.919257804751396179e-02 1.295388638973236084e-01 6.001925095915794373e-02 1.299735754728317261e-01 -1.516959816217422485e-01 9.756110608577728271e-02 -3.359466418623924255e-02 -2.349748164415359497e-01 -4.029040932655334473e-01 -2.114806473255157471e-01 2.251446694135665894e-01 -1.915535181760787964e-01
2.380993962287902832e-01 -3.205922842025756836e-01 -3.154842555522918701e-01 -1.311278492212295532e-01 3.896607160568237305e-01 1.828812509775161743e-01 -3.071554899215698242e-01 -2.072121575474739075e-02 2.153182215988636017e-02 2.232279628515243530e-01 4.466111958026885986e-02 -4.894945397973060608e-02 -1.516454666852951050e-01 3.842576988972723484e-04 4.622997343540191650e-02 1.654969304800033569e-01 9.104707278311252594e-03 1.887471973896026611e-01 -9.831749647855758667e-02 -1.102266609668731689e-01 -3.511776626110076904e-01 -1.815970428287982941e-02 2.266038581728935242e-02 -2.853261679410934448e-02 -2.536412701010704041e-02 1.511185895651578903e-02 -1.146832332015037537e-01 -1.721125841140747070e-01 -1.817452758550643921e-01 7.643150538206100464e-02 2.007967382669448853e-01 -1.766198426485061646e-01
1.031727492809295654e-01 -2.960619926452636719e-01 -8.114986121654510498e-02 -1.504369080066680908e-01 3.800100386142730713e-01 3.023397624492645264e-01 1.277227047830820084e-02 1.665568500757217407e-01 -6.326545029878616333e-02 -9.927628189325332642e-02 1.022309344261884689e-02 6.362374126911163330e-02 -4.605846107006072998e-01 1.595135219395160675e-02 -1.324574835598468781e-02 2.258190512657165527e-01 1.643216609954833984e-01 -1.986039103940129280e-03 1.854513138532638550e-01 9.472692757844924927e-02 -4.821521043777465820e-02 -2.057598382234573364e-01 9.624204784631729126e-02 -4.685044288635253906e-02 -7.480104267597198486e-02 9.396428614854812622e-02 -1.342642307281494141e-01 -9.264531731605529785e-02 -1.578040122985839844e-01 -1.215501055121421814e-01 1.929830461740493774e-01 -2.876593768596649170e-01
2.870916724205017090e-01 -1.200261861085891724e-01 3.645764663815498352e-02 -1.420610398054122925e-01 4.503272175788879395e-01 2.110815048217773438e-01 1.683045029640197754e-01 -2.391877397894859314e-02 1.362550854682922363e-01 -1.567186564207077026e-01 -1.236693188548088074e-01 2.224445343017578125e-02 -1.020379662513732910e-01 1.373991668224334717e-01 3.096128404140472412e-01 2.151818722486495972e-01 5.653214827179908752e-02 1.148698106408119202e-01 -3.669164776802062988e-01 6.407346576452255249e-02 -1.543661504983901978e-01 -6.019116565585136414e-02 5.226628482341766357e-02 -3.113822340965270996e-01 3.775796666741371155e-02 -3.283333498984575272e-03 1.479625105857849121e-01 -4.578940197825431824e-02 -2.180281579494476318e-01 -1.170388236641883850e-01 -1.448683254420757294e-02 -7.686065137386322021e-02
2.965935468673706055e-01 -4.418656229972839355e-01 -6.065840646624565125e-02 -1.133572235703468323e-01 5.716139823198318481e-02 1.552014350891113281e-01 -1.133137382566928864e-02 -1.769140660762786865e-01 -4.662456735968589783e-02 -1.258290410041809082e-01 -1.790890120901167393e-03 1.045631542801856995e-01 -2.574246823787689209e-01 -4.284204170107841492e-02 1.579566895961761475e-01 2.579395473003387451e-01 8.678343892097473145e-02 8.049671538174152374e-03 -1.508756577968597412e-01 1.041338741779327393e-01 -1.401578634977340698e-01 -5.150961223989725113e-03 -1.345271170139312744e-01 -2.834440022706985474e-02 -2.319083213806152344e-01 1.438920646905899048e-01 -3.067587688565254211e-02 -3.462388217449188232e-01 -2.240378111600875854e-01 1.007739380002021790e-01 2.836702764034271240e-01 -1.924717724323272705e-01
4.994917288422584534e-02 -2.484759539365768433e-01 3.798165172338485718e-02 -2.391581982374191284e-01 3.979674577713012695e-01 1.261634528636932373e-01 -2.186712622642517090e-02 -4.247085750102996826e-02 2.609387040138244629e-01 -8.193214982748031616e-02 -1.530358046293258667e-01 1.920315027236938477e-01 -1.893648356199264526e-01 6.308705359697341919e-02 4.165008664131164551e-01 -1.491836309432983398e-01 2.595450282096862793e-01 2.933100238442420959e-02 -1.868837177753448486e-01 1.050343215465545654e-01 -9.423466026782989502e-02 -1.786020994186401367e-01 -4.038555175065994263e-02 -2.492710053920745850e-01 -7.700069248676300049e-02 1.511553376913070679e-01 6.477853655815124512e-02 -5.707658454775810242e-02 -2.088961452245712280e-01 6.874219328165054321e-02 -1.208112314343452454e-01 -1.093871444463729858e-01
2.090971171855926514e-01 -2.746399641036987305e-01 1.990163326263427734e-01 -1.981474310159683228e-01 2.635121345520019531e-01 1.367674171924591064e-01 -1.687051355838775635e-01 1.777974218130111694e-01 7.324028760194778442e-02 1.762273348867893219e-02 1.452811658382415771e-01 -1.831466555595397949e-01 -6.958984583616256714e-02 2.856385707855224609e-01 1.289895623922348022e-01 2.717780321836471558e-02 1.604298353195190430e-01 -6.930625438690185547e-02 -3.115462362766265869e-01 -1.640621572732925415e-01 5.576660484075546265e-02 3.168927878141403198e-02 -6.289409846067428589e-02 -3.944204449653625488e-01 6.562073528766632080e-02 8.253985643386840820e-02 1.409945040941238403e-01 -1.758751124143600464e-01 -3.083519339561462402e-01 2.972413226962089539e-02 3.180550411343574524e-02 -1.121112629771232605e-01
-4.235981032252311707e-02 -3.499222993850708008e-01 1.217708587646484375e-01 -3.611715137958526611e-01 2.400547266006469727e-01 7.765695452690124512e-02 2.049003541469573975e-01 4.706889856606721878e-03 9.179534018039703369e-02 9.904933720827102661e-02 7.692414522171020508e-02 -1.562534272670745850e-01 3.820195421576499939e-02 1.680758595466613770e-01 9.785096347332000732e-02 8.189520239830017090e-02 1.150043159723281860e-01 -1.385128647089004517e-01 -4.172135889530181885e-01 -2.268229126930236816e-01 -6.278855353593826294e-02 1.185050085186958313e-01 -4.904383420944213867e-02 -5.710110813379287720e-02 -3.110590279102325439e-01 1.724765263497829437e-02 1.354101449251174927e-01 -1.305929720401763916e-01 -1.958436667919158936e-01 -5.243491753935813904e-02 8.844602108001708984e-02 -2.594455182552337646e-01
3.715171217918395996e-01 -1.789606660604476929e-01 1.812258660793304443e-01 -1.136653125286102295e-01 3.178085088729858398e-01 1.981620937585830688e-01 1.644404977560043335e-01 3.555004298686981201e-01 1.779976785182952881e-01 -2.548436820507049561e-01 4.780582338571548462e-02 -2.832097187638282776e-02 -2.222890257835388184e-01 -1.260919719934463501e-01 1.493771523237228394e-01 -1.601477563381195068e-01 2.078157067298889160e-01 -2.378706261515617371e-02 -4.341064393520355225e-02 -6.753120571374893188e-02 -9.473940730094909668e-02 -8.908193558454513550e-02 8.096693456172943115e-02 1.996063292026519775e-01 -2.518065460026264191e-02 -3.744920343160629272e-02 1.588433235883712769e-01 -4.244724661111831665e-02 1.495275795459747314e-01 3.712591901421546936e-02 2.143028378486633301e-01 2.554716169834136963e-01
2.845978140830993652e-01 -3.541545569896697998e-01 -7.526477426290512085e-02 -1.638413965702056885e-01 4.645195305347442627e-01 1.365982834249734879e-02 -1.804786175489425659e-01 1.707979887723922729e-01 -8.762682229280471802e-02 -8.356438577175140381e-02 -7.482922822237014771e-02 -2.352806180715560913e-01 -1.620239168405532837e-01 1.241562440991401672e-01 2.677862644195556641e-01 3.209514543414115906e-04 -2.307731062173843384e-01 -3.562701120972633362e-02 -1.249139085412025452e-01 -3.728368505835533142e-02 -9.563970565795898438e-02 -5.417820811271667480e-02 1.038599386811256409e-01 -6.753736734390258789e-02 7.471808791160583496e-02 2.909544408321380615e-01 1.738726496696472168e-01 -6.529439985752105713e-02 -8.749321848154067993e-02 -1.634696722030639648e-01 1.419684588909149170e-01 1.270914822816848755e-01
1.880323737859725952e-01 -3.384945988655090332e-01 -3.103013336658477783e-02 -1.519505232572555542e-01 1.559036076068878174e-01 3.771573901176452637e-01 1.170357540249824524e-01 1.480625867843627930e-01 8.241651207208633423e-02 -4.332886543124914169e-03 -1.971592009067535400e-01 -3.534298762679100037e-02 -3.406261205673217773e-01 1.162278931587934494e-02 4.216550290584564209e-02 1.307824850082397461e-01 -1.350615452975034714e-02 1.568936109542846680e-01 -9.491246193647384644e-03 8.115117996931076050e-02 2.013313472270965576e-01 7.871054857969284058e-02 3.146182894706726074e-01 -2.769141495227813721e-01 -9.124240279197692871e-02 9.870924800634384155e-02 1.649261415004730225e-01 -2.137466967105865479e-01 -2.265024185180664062e-01 8.425333350896835327e-02 1.899340003728866577e-01 5.060748755931854248e-02
4.983439669013023376e-02 -3.003910481929779053e-01 1.387463510036468506e-01 -1.789859235286712646e-01 3.341220915317535400e-01 6.741618365049362183e-02 -1.480560600757598877e-01 -5.026683956384658813e-02 1.361684352159500122e-01 1.656521111726760864e-01 7.528170198202133179e-02 -1.785146594047546387e-01 -2.753488123416900635e-01 2.023466974496841431e-01 3.262128233909606934e-01 2.723090648651123047e-01 5.805274471640586853e-02 -2.638664841651916504e-01 -1.726989746093750000e-01 3.769783768802881241e-03 9.763225167989730835e-02 -5.351519212126731873e-02 5.640514194965362549e-02 -2.795656621456146240e-01 -2.424415200948715210e-01 -1.418655812740325928e-01 5.666238814592361450e-02 -7.678914815187454224e-02 -8.738516271114349365e-02 2.145507372915744781e-02 1.004884913563728333e-01 -1.781719923019409180e-01
3.423720598220825195e-01 -3.657966256141662598e-01 -1.154356673359870911e-01 -2.187707573175430298e-01 3.933503925800323486e-01 1.225637122988700867e-01 -7.357328385114669800e-02 -1.658678054809570312e-01 -1.031401678919792175e-01 -1.161070838570594788e-01 -8.801988512277603149e-02 2.395813725888729095e-02 -2.195967882871627808e-01 -7.448011636734008789e-02 -1.266849972307682037e-02 2.401414513587951660e-01 2.060229182243347168e-01 -1.993276476860046387e-01 2.982488647103309631e-02 4.115338996052742004e-02 -4.978556931018829346e-02 1.561002880334854126e-01 -2.062719017267227173e-01 -1.718752831220626831e-01 2.141189575195312500e-02 2.216264605522155762e-01 5.964213237166404724e-02 -1.937752068042755127e-01 -2.140145897865295410e-01 -1.236442551016807556e-01 6.696444004774093628e-02 3.355000913143157959e-02
-1.046956181526184082e-01 -1.294723600149154663e-01 -1.746218055486679077e-01 -4.995633363723754883e-01 2.166621387004852295e-01 3.774600848555564880e-02 -1.482028663158416748e-01 -1.761268377304077148e-01 1.176821812987327576e-01 -6.610207259654998779e-02 -5.763126909732818604e-02 1.241000834852457047e-02 -2.411649227142333984e-01 1.593502312898635864e-01 -4.891619831323623657e-02 5.449377745389938354e-02 -2.021195739507675171e-01 -6.313693523406982422e-02 -3.019844293594360352e-01 4.134679958224296570e-02 1.044937372207641602e-01 -8.027135580778121948e-02 1.268447786569595337e-01 -2.002538144588470459e-01 -5.145734921097755432e-02 -2.276154607534408569e-02 4.976557567715644836e-02 -2.589454352855682373e-01 -7.325189560651779175e-02 -1.598425358533859253e-01 3.972446918487548828e-01 8.687754720449447632e-02
1.016353070735931396e-01 -2.634184956550598145e-01 -6.248136609792709351e-02 2.105027623474597931e-02 4.039842486381530762e-01 2.518275082111358643e-01 2.226116210222244263e-01 -2.706803679466247559e-01 -5.228257551789283752e-02 -5.093390587717294693e-03 7.558180391788482666e-02 1.224118471145629883e-01 -3.787031769752502441e-01 -1.266018301248550415e-01 2.605115249752998352e-02 9.222371876239776611e-02 2.572601735591888428e-01 -1.495760828256607056e-01 -1.647583246231079102e-01 1.210699006915092468e-01 -1.456344574689865112e-01 1.434494834393262863e-02 -7.520067691802978516e-02 -8.344616740942001343e-02 -1.667435467243194580e-01 2.720129489898681641e-01 1.224383860826492310e-01 -2.745301723480224609e-01 -1.103820651769638062e-01 2.638362813740968704e-03 3.585148975253105164e-02 -6.620845943689346313e-02
2.493551522493362427e-01 -5.197275280952453613e-01 -1.195239946246147156e-01 -6.131869181990623474e-02 3.410561978816986084e-01 -1.097783222794532776e-01 6.667506694793701172e-02 -1.994277834892272949e-01 2.717162668704986572e-01 7.958556711673736572e-02 1.039275340735912323e-02 1.109726727008819580e-01 -1.346347928047180176e-01 2.323703840374946594e-02 3.599427640438079834e-01 2.754662334918975830e-01 1.371268481016159058e-01 -1.115665026009082794e-02 -8.648675680160522461e-02 -7.808483392000198364e-02 -1.108042374253273010e-01 4.855342209339141846e-02 -1.354950219392776489e-01 -6.839155405759811401e-02 4.011964797973632812e-02 -2.591507323086261749e-02 2.426205202937126160e-02 -7.084833085536956787e-02 -6.381052732467651367e-02 1.042404025793075562e-01 -4.490218684077262878e-02 -2.556521892547607422e-01
7.585316896438598633e-03 -3.802033662796020508e-01 2.442267537117004395e-01 -3.833960294723510742e-01 3.828365802764892578e-01 1.186361014842987061e-01 -3.795559331774711609e-02 1.284312754869461060e-01 7.352057844400405884e-02 -3.082788586616516113e-01 2.529074251651763916e-01 -5.667647719383239746e-02 -7.456029951572418213e-02 2.604991495609283447e-01 3.814812749624252319e-02 7.618584483861923218e-02 1.984680742025375366e-01 1.452329158782958984e-01 -8.227093517780303955e-02 -4.864709079265594482e-02 6.896415352821350098e-02 1.756460666656494141e-01 -1.837250217795372009e-02 1.635550707578659058e-01 -8.417560160160064697e-02 -1.302972584962844849e-01 -1.608426421880722046e-01 -5.513219162821769714e-02 -2.220887690782546997e-02 9.700265526771545410e-02 -7.722092419862747192e-02 1.439777761697769165e-01
3.702095150947570801e-01 -2.448758929967880249e-01 1.251090597361326218e-02 -1.440524756908416748e-01 2.672461569309234619e-01 2.304728776216506958e-01 3.413052260875701904e-01 -2.301885038614273071e-01 1.558439135551452637e-01 -1.304134074598550797e-02 -1.440152227878570557e-01 -8.098855614662170410e-03 -3.310617804527282715e-01 3.417054191231727600e-02 6.220133602619171143e-02 2.169659137725830078e-01 1.706378906965255737e-01 -2.579687833786010742e-01 -3.505191951990127563e-02 1.700190454721450806e-01 -2.443224489688873291e-01 -7.925134152173995972e-03 -1.229876428842544556e-01 -6.522858049720525742e-03 -8.164741843938827515e-02 1.153932735323905945e-01 9.653110057115554810e-03 -1.938583552837371826e-01 2.356486395001411438e-02 -3.173570707440376282e-02 1.359164267778396606e-01 5.163264274597167969e-02
-9.395551867783069611e-03 -2.653031945228576660e-01 -8.856613934040069580e-02 -5.506159067153930664e-01 2.846381068229675293e-01 2.958749532699584961e-01 4.364368040114641190e-03 9.350723773241043091e-02 1.758780181407928467e-01 8.117061853408813477e-02 1.269313246011734009e-01 -3.940052352845668793e-03 -2.083970308303833008e-01 -9.399608522653579712e-02 7.214821875095367432e-02 2.287436574697494507e-01 1.217659562826156616e-01 1.071994602680206299e-01 -4.327740147709846497e-02 1.262414157390594482e-01 -2.433687150478363037e-01 -3.430312871932983398e-02 -4.193132743239402771e-02 -1.126305460929870605e-01 3.927439451217651367e-02 2.442216873168945312e-01 -2.489464879035949707e-01 -1.935024186968803406e-02 -1.322222948074340820e-01 -2.431148476898670197e-02 1.162138208746910095e-01 6.038011237978935242e-02
5.275899544358253479e-02 -1.121241375803947449e-01 -3.387805307283997536e-03 -2.199387997388839722e-01 2.280415296554565430e-01 8.057709783315658569e-02 -2.648651003837585449e-01 -8.903714828193187714e-03 1.640460044145584106e-01 -2.757147550582885742e-01 -1.975844204425811768e-01 -7.739298790693283081e-02 -1.512295752763748169e-01 2.516306936740875244e-01 -1.397599279880523682e-01 2.136353999376296997e-01 -1.766326650977134705e-02 1.521880971267819405e-03 -2.987023890018463135e-01 8.433219045400619507e-03 -8.984477072954177856e-02 -2.156769037246704102e-01 5.195034295320510864e-02 -5.433113500475883484e-02 -3.313219547271728516e-01 5.392659455537796021e-02 1.037727892398834229e-01 -2.038385421037673950e-01 -1.133124232292175293e-01 6.128414720296859741e-02 4.192139506340026855e-01 -3.203726187348365784e-02
-1.858240813016891479e-01 -3.922143876552581787e-01 -5.033186823129653931e-02 -1.670257300138473511e-01 5.076366662979125977e-01 1.122250556945800781e-01 9.400924295186996460e-02 2.570416927337646484e-01 2.802937924861907959e-01 1.205836683511734009e-01 1.058958321809768677e-01 -1.201365292072296143e-01 -1.112248077988624573e-01 -4.850630089640617371e-02 1.738166958093643188e-01 5.525214225053787231e-02 1.477651447057723999e-01 -1.181283872574567795e-02 -2.779197692871093750e-01 1.218733750283718109e-02 -1.015632599592208862e-01 4.205698613077402115e-03 1.372448801994323730e-01 1.366331279277801514e-01 -3.726769238710403442e-02 2.303918153047561646e-01 7.379519194364547729e-02 1.148473620414733887e-01 5.533076450228691101e-02 1.407021135091781616e-01 1.074895914644002914e-02 -1.612125486135482788e-01
2.180844545364379883e-01 -3.056000471115112305e-01 -2.451755255460739136e-01 -8.129914104938507080e-02 2.399517893791198730e-01 4.425305724143981934e-01 2.771328687667846680e-01 -3.238951414823532104e-02 -2.827510004863142967e-03 3.349916264414787292e-02 -1.444100737571716309e-01 4.368150234222412109e-02 -1.826649457216262817e-01 -1.921907216310501099e-01 1.717677712440490723e-01 2.218714505434036255e-01 -8.835380524396896362e-02 5.783409811556339264e-03 1.591590493917465210e-01 -1.938641965389251709e-01 -1.199926808476448059e-01 -1.407669782638549805e-01 1.722873747348785400e-01 -1.050673723220825195e-01 -8.173172920942306519e-02 -1.600549556314945221e-02 -4.687088355422019958e-02 -3.006837368011474609e-01 -1.007873415946960449e-01 -1.425256878137588501e-01 3.475321084260940552e-02 -1.059445142745971680e-01
3.172099590301513672e-01 -3.845455646514892578e-01 7.847809232771396637e-03 -8.863577991724014282e-02 2.323267012834548950e-01 4.405440017580986023e-02 1.236440837383270264e-01 -5.399213731288909912e-02 2.697270214557647705e-01 -9.544000774621963501e-02 1.219342947006225586e-01 1.987563669681549072e-01 -2.929472923278808594e-01 1.221385523676872253e-01 -9.206056594848632812e-03 -3.434940800070762634e-02 8.518254011869430542e-02 -1.376065611839294434e-01 -1.799511462450027466e-01 1.152147799730300903e-01 -1.515104919672012329e-01 4.025008156895637512e-02 -2.898171171545982361e-02 -2.162503749132156372e-01 5.708427354693412781e-02 3.535060584545135498e-01 8.706884086132049561e-02 -3.431551456451416016e-01 -3.422396630048751831e-02 -1.660096831619739532e-02 1.792691051959991455e-01 7.557324599474668503e-03
3.294888138771057129e-01 -3.427005410194396973e-01 1.648265053518116474e-03 -2.775826454162597656e-01 3.681918084621429443e-01 5.037713423371315002e-02 1.049352511763572693e-01 1.441268026828765869e-01 5.928682535886764526e-02 -1.339331120252609253e-01 -2.152400910854339600e-01 -5.498124286532402039e-02 -7.755709439516067505e-02 1.725686937570571899e-01 1.857893615961074829e-01 1.950915902853012085e-01 -3.924839571118354797e-02 4.183996468782424927e-02 -1.532076150178909302e-01 -2.412904947996139526e-01 1.585363596677780151e-01 -6.934960931539535522e-02 -4.672671668231487274e-03 -1.428483128547668457e-01 -1.301696598529815674e-01 -5.317877605557441711e-02 -2.307592183351516724e-01 1.658383756875991821e-01 -1.226961985230445862e-01 1.426117401570081711e-02 3.000491261482238770e-01 -8.189763128757476807e-02
2.961569428443908691e-01 -1.659549921751022339e-01 -7.519847899675369263e-02 -2.454008162021636963e-02 3.896523118019104004e-01 2.098097950220108032e-01 9.361583739519119263e-02 -1.495780646800994873e-01 1.130510866641998291e-01 5.276079475879669189e-02 9.511833637952804565e-02 7.673960924148559570e-02 -3.588975965976715088e-01 7.445399463176727295e-02 -5.719732493162155151e-02 1.091852933168411255e-01 3.787858784198760986e-02 -7.351770251989364624e-02 -7.373312115669250488e-02 1.391642242670059204e-01 -1.936303824186325073e-01 2.162903919816017151e-02 -7.526496052742004395e-02 -2.045058459043502808e-01 -1.457381397485733032e-01 1.193444132804870605e-01 -1.388403624296188354e-01 -4.965928792953491211e-01 -5.663952603936195374e-02 -6.212570890784263611e-02 -5.052385851740837097e-02 -2.082952409982681274e-01
1.439315378665924072e-01 -5.807896852493286133e-01 1.335837878286838531e-02 -1.402366608381271362e-01 4.868072867393493652e-01 -4.799171537160873413e-02 -6.508446484804153442e-02 -1.005033850669860840e-01 -7.404447346925735474e-02 -1.557876467704772949e-01 -5.777002498507499695e-02 1.247173734009265900e-02 -4.252426698803901672e-02 1.468678265810012817e-01 -3.441637754440307617e-02 2.504758238792419434e-01 1.166784688830375671e-01 1.317120194435119629e-01 1.162790507078170776e-01 -1.131504401564598083e-01 2.110297046601772308e-02 1.633173525333404541e-01 3.150645494461059570e-01 8.841642737388610840e-02 -1.420789025723934174e-02 -8.059673756361007690e-02 -4.500559007283300161e-04 -6.948724389076232910e-02 -4.381683655083179474e-03 8.697330951690673828e-02 1.756569892168045044e-01 8.063679188489913940e-02
2.902464568614959717e-01 -1.999456584453582764e-01 -7.312487065792083740e-02 -1.288100630044937134e-01 2.379651367664337158e-01 2.701428830623626709e-01 -3.057666495442390442e-02 -8.081850409507751465e-02 2.667326033115386963e-01 5.552067980170249939e-02 3.333130106329917908e-02 1.236932873725891113e-01 -3.101260960102081299e-01 -9.356976300477981567e-02 3.053799457848072052e-02 5.688544362783432007e-02 3.294222056865692139e-01 -1.532541364431381226e-01 2.801028825342655182e-02 2.777557447552680969e-02 -2.623803913593292236e-01 5.438027903437614441e-02 -1.469805836677551270e-01 -2.335976511240005493e-01 2.539006806910037994e-02 1.054870784282684326e-01 1.651915609836578369e-01 -3.304364085197448730e-01 -1.239482536911964417e-01 -8.271807432174682617e-02 1.822407841682434082e-01 -1.784009635448455811e-01
9.421383030712604523e-03 -2.473713308572769165e-01 -8.131637424230575562e-02 -4.666119813919067383e-02 4.331196546554565430e-01 3.499001264572143555e-01 1.096102744340896606e-01 7.474217563867568970e-02 1.208574473857879639e-01 1.808008551597595215e-01 -3.043617680668830872e-02 1.212048158049583435e-01 -4.504011198878288269e-02 -2.316316068172454834e-01 1.495887786149978638e-01 -6.839586794376373291e-02 1.749560385942459106e-01 -7.821908593177795410e-02 -1.480965316295623779e-01 -9.468197077512741089e-02 1.323823779821395874e-01 -5.201195366680622101e-03 -7.928552478551864624e-02 -1.742980256676673889e-02 3.163190186023712158e-02 -4.316985905170440674e-01 9.484148025512695312e-02 -2.315220385789871216e-01 4.498053342103958130e-02 -2.080149501562118530e-01 -9.566365182399749756e-02 -2.459320425987243652e-01
1.228874921798706055e-01 1.457635313272476196e-01 2.141351550817489624e-01 -1.255302429199218750e-01 6.630209684371948242e-01 2.396361827850341797e-01 2.485828846693038940e-02 -4.150259867310523987e-02 -2.485064044594764709e-02 1.081818938255310059e-01 1.349291354417800903e-01 5.352423712611198425e-02 9.267393499612808228e-02 1.261383146047592163e-01 -1.580959558486938477e-02 1.334297060966491699e-01 2.720333449542522430e-02 -2.166603952646255493e-01 1.822348684072494507e-01 -2.888599932193756104e-01 -6.357015669345855713e-02 -2.489408254623413086e-01 -1.798913627862930298e-01 4.189819470047950745e-02 -2.918601967394351959e-02 5.831154063344001770e-02 -7.700078189373016357e-02 -1.245780587196350098e-01 1.090720593929290771e-01 -1.468648314476013184e-01 4.735148325562477112e-02 2.938211336731910706e-02
3.032030165195465088e-01 -2.671461701393127441e-01 -8.257444947957992554e-02 -3.149110376834869385e-01 3.402157127857208252e-01 1.897105425596237183e-01 -1.635656505823135376e-02 -9.488147497177124023e-02 3.864594921469688416e-02 -1.977611929178237915e-01 6.023904308676719666e-02 -7.695017755031585693e-02 -2.113432288169860840e-01 -2.286045551300048828e-01 5.456603318452835083e-02 3.822521567344665527e-01 1.668207198381423950e-01 -1.609004102647304535e-02 -1.704192608594894409e-01 1.092007607221603394e-01 -1.136500760912895203e-01 7.876722514629364014e-02 1.082824096083641052e-01 -2.641042768955230713e-01 -1.377582252025604248e-01 -5.681416951119899750e-03 -4.565748199820518494e-02 1.591793075203895569e-02 -1.736213117837905884e-01 1.119200587272644043e-01 4.767255112528800964e-02 1.938819438219070435e-01
9.536667913198471069e-02 -7.847884297370910645e-02 2.098816335201263428e-01 -8.104769140481948853e-02 3.810309469699859619e-01 1.376689225435256958e-01 -5.355584248900413513e-02 1.682300567626953125e-01 2.147480100393295288e-01 -1.960794031620025635e-01 4.433812573552131653e-02 -1.047482267022132874e-01 9.021801874041557312e-03 2.528635039925575256e-02 3.166232109069824219e-01 1.052909437566995621e-02 9.729839116334915161e-02 3.752299770712852478e-02 -2.163687050342559814e-01 5.608879402279853821e-02 1.638380885124206543e-01 -2.700602114200592041e-01 9.502261132001876831e-02 -1.437914073467254639e-01 -1.295910477638244629e-01 -3.368725627660751343e-02 1.476297080516815186e-01 -3.790377080440521240e-01 8.846574276685714722e-02 -2.815752029418945312e-01 2.763474881649017334e-01 -5.520828813314437866e-02
1.124826893210411072e-01 -1.182172670960426331e-01 -3.420396894216537476e-02 -1.037764921784400940e-01 3.995034992694854736e-01 1.919779181480407715e-01 -2.510706186294555664e-01 -7.828895002603530884e-02 1.338357478380203247e-02 -1.518384367227554321e-01 6.231041252613067627e-02 -1.804655641317367554e-01 -1.434915959835052490e-01 3.267423063516616821e-02 2.755734026432037354e-01 1.969367563724517822e-01 2.006450742483139038e-01 3.081680275499820709e-02 -1.429738402366638184e-01 -1.114353165030479431e-01 -7.987159304320812225e-03 1.794801503419876099e-01 1.617759466171264648e-01 -3.918951749801635742e-02 -1.083655729889869690e-01 3.296227455139160156e-01 1.229452118277549744e-01 -4.902824386954307556e-02 -3.869969546794891357e-01 -1.246358677744865417e-01 2.059161514043807983e-01 -1.416844874620437622e-01
9.187654405832290649e-02 -2.251544743776321411e-01 2.313115894794464111e-01 -2.477490752935409546e-01 3.490770757198333740e-01 1.116672381758689880e-01 1.153394877910614014e-01 -1.839526928961277008e-02 2.788429558277130127e-01 1.573139876127243042e-01 -2.179655432701110840e-01 1.387133598327636719e-01 5.216522887349128723e-02 9.847404807806015015e-02 7.347461581230163574e-02 1.252225879579782486e-02 -6.610757112503051758e-02 -1.288490444421768188e-01 4.890355747193098068e-03 -9.331998229026794434e-02 3.153526410460472107e-02 -3.451369106769561768e-01 -1.452323943376541138e-01 -6.599893420934677124e-02 1.549957394599914551e-01 2.268411964178085327e-01 -7.359389960765838623e-02 -1.955551654100418091e-01 -1.309970617294311523e-01 1.366511732339859009e-01 3.015297353267669678e-01 -2.638728320598602295e-01
4.115411639213562012e-02 -1.881853863596916199e-02 2.193867973983287811e-02 -1.656242907047271729e-01 1.147304177284240723e-01 2.394710779190063477e-01 -8.492877334356307983e-02 4.396002739667892456e-02 -2.588378787040710449e-01 1.575081609189510345e-03 -1.501210778951644897e-01 -1.187635511159896851e-01 -2.449815124273300171e-01 3.946969518437981606e-04 2.064334750175476074e-01 -8.524692058563232422e-02 2.990318238735198975e-01 6.735844165086746216e-02 -1.813571751117706299e-01 -8.374301344156265259e-02 8.868376165628433228e-02 -2.504521906375885010e-01 1.119038760662078857e-01 6.205833703279495239e-02 -2.267993614077568054e-02 -1.196126863360404968e-01 -2.773999571800231934e-01 -5.024694204330444336e-01 -1.871178299188613892e-01 2.741638571023941040e-02 6.675894558429718018e-02 2.674905359745025635e-01
2.237746715545654297e-01 -1.386492997407913208e-01 2.993824481964111328e-01 -1.158836260437965393e-01 4.391558468341827393e-01 2.570987939834594727e-01 3.921436890959739685e-02 -1.243185531347990036e-02 1.260388642549514771e-01 2.065082639455795288e-01 1.514011621475219727e-02 -1.303897053003311157e-01 5.227838084101676941e-02 -1.920470148324966431e-01 2.831387519836425781e-01 -1.761883497238159180e-01 -5.678365379571914673e-02 -1.510151568800210953e-02 -1.446722298860549927e-01 3.678690409287810326e-03 1.894759386777877808e-01 -1.232500746846199036e-01 3.033082745969295502e-02 -3.248178586363792419e-02 -3.833180367946624756e-01 9.581310302019119263e-02 -4.744414240121841431e-02 -9.636699408292770386e-02 7.222911715507507324e-02 -3.656596317887306213e-02 2.849353551864624023e-01 -8.688909560441970825e-02
1.336765885353088379e-01 -1.366592198610305786e-01 2.961966395378112793e-01 -1.315388381481170654e-01 2.126184254884719849e-01 1.930350363254547119e-01 6.157618388533592224e-02 -2.304508835077285767e-01 -1.839273869991302490e-01 2.132380306720733643e-01 1.515458822250366211e-01 1.369169503450393677e-01 -2.241282463073730469e-01 -7.042384147644042969e-02 3.101723194122314453e-01 2.599233686923980713e-01 -2.304883003234863281e-01 3.893918916583061218e-02 -2.435595691204071045e-01 -3.191379308700561523e-01 -2.885014750063419342e-02 8.737063966691493988e-03 -3.246844559907913208e-02 -2.002512365579605103e-01 -4.633810743689537048e-02 2.008317410945892334e-01 1.484112739562988281e-01 -3.200595453381538391e-02 -5.472970381379127502e-02 -4.487333074212074280e-02 1.930072307586669922e-01 -1.158148646354675293e-01
3.703188151121139526e-02 -3.282373249530792236e-01 -2.948600426316261292e-02 4.931093007326126099e-02 3.985446095466613770e-01 1.922378689050674438e-01 1.551066525280475616e-02 -2.051548473536968231e-02 -1.941191256046295166e-01 8.774293959140777588e-02 1.125426664948463440e-01 5.424993857741355896e-02 -2.696563601493835449e-01 2.948867380619049072e-01 3.700857162475585938e-01 -1.681241542100906372e-01 -7.567419111728668213e-02 -8.678806573152542114e-02 7.110072672367095947e-02 -9.152591973543167114e-02 1.204186156392097473e-01 -1.683660149574279785e-01 7.410296052694320679e-02 -5.178333818912506104e-02 -8.335036784410476685e-02 -1.168439462780952454e-01 -3.471643328666687012e-01 -2.687592804431915283e-01 5.525096878409385681e-02 9.014064818620681763e-02 -5.061000958085060120e-02 2.088417857885360718e-02
2.297842651605606079e-01 -2.965815663337707520e-01 -1.857717931270599365e-01 -2.118875980377197266e-01 4.202227592468261719e-01 3.259896934032440186e-01 5.611569434404373169e-02 -1.721492111682891846e-01 1.408052630722522736e-02 -2.752564847469329834e-01 1.489959508180618286e-01 -1.198279559612274170e-01 -1.716794371604919434e-01 2.700742706656455994e-02 1.541984230279922485e-01 1.314980983734130859e-01 3.131347149610519409e-02 1.734302751719951630e-02 3.669112548232078552e-02 2.064757794141769409e-01 -1.544222086668014526e-01 2.571847140789031982e-01 -8.135701646097004414e-04 -2.854867838323116302e-02 -1.254052971489727497e-03 9.687406569719314575e-02 -7.819671928882598877e-02 -2.244033515453338623e-01 -8.117693662643432617e-02 6.871899962425231934e-02 -1.431153062731027603e-02 -2.587563991546630859e-01
7.186147570610046387e-02 -2.683361768722534180e-01 2.250737547874450684e-01 -2.514708638191223145e-01 3.210831284523010254e-01 -1.837450563907623291e-01 4.088052955921739340e-04 1.137334015220403671e-02 -1.648179814219474792e-02 -3.346340656280517578e-01 1.412536203861236572e-01 1.060039177536964417e-01 2.185226231813430786e-01 -3.084398806095123291e-02 1.271540373563766479e-01 1.979870945215225220e-01 8.422780781984329224e-02 -2.166787236928939819e-01 8.848465979099273682e-02 -1.415216922760009766e-01 -1.453572064638137817e-01 7.091121375560760498e-02 8.937888592481613159e-02 -1.337968856096267700e-01 -1.152153760194778442e-01 2.682796679437160492e-02 9.537499397993087769e-02 -2.983020842075347900e-01 -3.859943151473999023e-01 1.123338639736175537e-01 1.269931197166442871e-01 -2.600509300827980042e-02
1.319706141948699951e-01 -6.544360518455505371e-02 3.753924965858459473e-01 -2.706158459186553955e-01 1.887829154729843140e-01 1.397623773664236069e-02 1.494832709431648254e-02 1.409944891929626465e-01 -2.534900009632110596e-01 -7.866193354129791260e-02 1.299689114093780518e-01 -1.604908853769302368e-01 -1.052299216389656067e-01 -1.083906665444374084e-01 3.449205160140991211e-01 -7.294896990060806274e-02 3.020052015781402588e-01 -1.872497051954269409e-02 4.013425856828689575e-02 1.346834935247898102e-02 -6.259309500455856323e-02 -2.625815570354461670e-01 1.247679516673088074e-01 1.614491939544677734e-01 -9.876042604446411133e-02 -2.709693610668182373e-01 1.029761135578155518e-01 -2.287147492170333862e-01 -1.713513880968093872e-01 1.676319986581802368e-01 1.829436272382736206e-01 5.595698580145835876e-02
1.893477886915206909e-01 -1.442753430455923080e-02 2.791876494884490967e-01 -4.170488417148590088e-01 3.450921177864074707e-01 -1.163480505347251892e-01 3.292564302682876587e-02 -1.249862611293792725e-01 2.869634032249450684e-01 2.210074365139007568e-01 -1.069953814148902893e-01 -1.459602713584899902e-01 -2.003151178359985352e-01 -4.890901967883110046e-02 1.433490067720413208e-01 -1.118506714701652527e-01 -5.284973978996276855e-02 -1.045346260070800781e-01 7.523364573717117310e-02 -1.040645688772201538e-01 1.406809836626052856e-01 -9.460745006799697876e-02 -7.589558511972427368e-02 1.851953193545341492e-02 -7.804741710424423218e-02 6.854698993265628815e-03 4.725862294435501099e-03 -2.168441712856292725e-01 -2.808658182621002197e-01 -3.058480471372604370e-02 3.449087440967559814e-01 -7.867725938558578491e-02
-5.389835685491561890e-02 1.882832497358322144e-03 1.178504750132560730e-01 -2.745163738727569580e-01 4.102659523487091064e-01 1.203810870647430420e-01 -3.047902882099151611e-02 1.166887134313583374e-01 4.470916092395782471e-02 -5.252377316355705261e-02 8.876117318868637085e-02 1.390264928340911865e-01 -2.910058498382568359e-01 4.037267714738845825e-02 3.244661986827850342e-01 -7.228126749396324158e-03 3.143819570541381836e-01 1.419180482625961304e-01 2.271945327520370483e-01 7.152988761663436890e-02 -1.888624392449855804e-02 -1.277824938297271729e-01 1.183922309428453445e-02 1.869125962257385254e-01 -1.513741910457611084e-01 -1.096585541963577271e-01 4.544631019234657288e-02 -5.397182330489158630e-02 -7.995343208312988281e-02 5.183812975883483887e-02 2.053577601909637451e-01 4.101680219173431396e-01
6.750778760761022568e-03 -3.450493514537811279e-02 -2.086927443742752075e-01 -2.550821006298065186e-01 5.223847627639770508e-01 2.419439703226089478e-01 1.041954383254051208e-01 -3.522115647792816162e-01 1.203157976269721985e-01 -4.616663232445716858e-02 1.309991031885147095e-01 -1.034849062561988831e-01 -1.889117807149887085e-01 -8.677793812239542603e-05 -5.828834604471921921e-03 1.767035126686096191e-01 -8.222395926713943481e-02 1.178988218307495117e-01 -7.568464428186416626e-02 2.313110828399658203e-01 -1.384040266275405884e-01 -1.041730418801307678e-01 -8.648404479026794434e-02 -1.468336284160614014e-01 8.485198765993118286e-02 8.225287497043609619e-02 1.419936716556549072e-01 -2.352094203233718872e-01 3.917179629206657410e-02 1.336187422275543213e-01 1.836195141077041626e-01 -1.757614910602569580e-01
1.405464261770248413e-01 1.162035465240478516e-01 1.930379271507263184e-01 -1.964536905288696289e-01 2.443949282169342041e-01 2.078174799680709839e-01 7.303480803966522217e-02 1.869297623634338379e-01 8.538922667503356934e-02 -2.312128543853759766e-01 -1.791281998157501221e-02 -6.488923728466033936e-02 -1.685199439525604248e-01 -2.164070904254913330e-01 4.399175643920898438e-01 -1.921628862619400024e-01 -1.406978233717381954e-03 4.778160154819488525e-02 1.909143030643463135e-01 -3.982028365135192871e-01 1.135145965963602066e-02 -4.125400260090827942e-02 1.303838938474655151e-01 -4.371231049299240112e-02 -2.022246271371841431e-01 -1.203083992004394531e-01 7.130419462919235229e-02 -1.422203630208969116e-01 -1.258561909198760986e-01 -2.125464677810668945e-01 6.792217027395963669e-03 1.301644295454025269e-01
5.676868185400962830e-02 -2.019481211900711060e-01 -1.695681065320968628e-01 -1.723116338253021240e-01 2.197162508964538574e-01 -2.587087824940681458e-02 7.341482210904359818e-03 -1.175520122051239014e-01 2.229718863964080811e-01 -2.473101019859313965e-02 -1.744105666875839233e-01 1.733746528625488281e-01 -3.319426774978637695e-01 -5.220922455191612244e-02 1.307725161314010620e-02 1.180496290326118469e-01 1.262087374925613403e-01 -3.445260524749755859e-01 -1.992417722940444946e-01 -9.691044688224792480e-03 -3.315992057323455811e-01 7.082974910736083984e-02 2.339771687984466553e-01 -1.101911813020706177e-01 -6.116997450590133667e-02 1.250537186861038208e-01 -2.082335017621517181e-02 -3.081019818782806396e-01 -2.574956417083740234e-01 2.363683730363845825e-01 4.597958922386169434e-02 -3.998736664652824402e-02
1.266601830720901489e-01 -3.664243221282958984e-02 2.905377885326743126e-03 -1.986241191625595093e-01 3.737364113330841064e-01 2.244679182767868042e-01 -1.136066243052482605e-01 1.275189965963363647e-01 3.352024825289845467e-03 1.476761400699615479e-01 -7.304094731807708740e-03 1.503729522228240967e-01 -2.681818902492523193e-01 8.422268927097320557e-02 1.740005016326904297e-01 2.382016479969024658e-01 -1.169269755482673645e-01 1.069226041436195374e-01 -1.871922910213470459e-01 1.117478385567665100e-01 -2.570251524448394775e-01 -4.432457312941551208e-02 -1.083721369504928589e-01 -9.666923433542251587e-02 2.557770013809204102e-01 7.620722800493240356e-02 1.483243405818939209e-01 -2.818576693534851074e-01 -1.339332312345504761e-01 -2.897565364837646484e-01 2.514941692352294922e-01 -1.176338717341423035e-01
2.848826348781585693e-01 -9.387970715761184692e-02 -1.898618191480636597e-01 -1.702467352151870728e-02 3.617391884326934814e-01 9.482476115226745605e-02 -6.308562308549880981e-02 -1.072877272963523865e-01 5.579434707760810852e-02 2.257174551486968994e-01 1.094462051987648010e-01 5.465727299451828003e-02 -3.618899881839752197e-01 1.917001903057098389e-01 1.351681202650070190e-01 1.613487005233764648e-01 -5.798869952559471130e-02 -2.081679850816726685e-01 5.238949321210384369e-03 4.656769335269927979e-02 -2.679441571235656738e-01 1.673348546028137207e-01 -2.443652786314487457e-02 -2.788495421409606934e-01 -5.376498401165008545e-02 -1.563376560807228088e-02 2.133042365312576294e-01 -3.096882104873657227e-01 -1.946520656347274780e-01 -5.518804863095283508e-02 6.170200929045677185e-02 -1.448608040809631348e-01
1.016461700201034546e-01 -6.447003036737442017e-02 2.863592803478240967e-01 -2.551067769527435303e-01 4.097785949707031250e-01 1.848555654287338257e-01 -4.352013021707534790e-02 -2.018793113529682159e-02 2.625647783279418945e-01 8.938222378492355347e-02 -2.162884734570980072e-02 -3.864587843418121338e-01 -3.039554506540298462e-02 3.459937870502471924e-02 1.748432219028472900e-01 -1.956739127635955811e-01 -2.871033549308776855e-02 1.023631691932678223e-01 -1.959958076477050781e-01 -5.442672595381736755e-02 2.447555959224700928e-01 -5.897137895226478577e-02 -5.728044360876083374e-02 1.442441493272781372e-01 -1.395919620990753174e-01 -2.090548910200595856e-02 6.125686690211296082e-02 -3.170977830886840820e-01 -9.249503165483474731e-02 -1.623302400112152100e-01 1.805457174777984619e-01 -6.657715886831283569e-02
2.635208703577518463e-02 -2.900518178939819336e-01 1.309911161661148071e-01 -4.651829898357391357e-01 1.316406875848770142e-01 2.337031513452529907e-01 -1.329259872436523438e-01 -1.138700917363166809e-01 2.060464471578598022e-01 -6.418725103139877319e-02 -1.157977133989334106e-01 -5.649552866816520691e-02 -4.710094034671783447e-01 -2.270695939660072327e-02 1.248132660984992981e-01 1.195081174373626709e-01 2.294547855854034424e-01 -1.098248437047004700e-01 1.752242892980575562e-01 8.545994013547897339e-02 -2.075192928314208984e-01 1.837527006864547729e-02 7.767895236611366272e-03 8.734022825956344604e-02 -2.192639708518981934e-01 -8.110595494508743286e-02 -7.986699789762496948e-02 -3.606004267930984497e-02 -5.440767109394073486e-02 -1.124858185648918152e-01 -9.335824102163314819e-02 1.522037386894226074e-01
8.625533431768417358e-02 -3.181028068065643311e-01 -5.196497216820716858e-02 -6.929701566696166992e-02 3.755897581577301025e-01 4.595063030719757080e-01 -1.944042183458805084e-02 9.304227679967880249e-02 -1.171393245458602905e-01 -1.101571321487426758e-01 -1.626640707254409790e-01 7.857035100460052490e-02 1.158199533820152283e-01 -4.921796172857284546e-02 1.777247935533523560e-01 9.989040344953536987e-02 -1.652856618165969849e-01 1.619790792465209961e-01 1.420187391340732574e-02 5.438888818025588989e-02 -1.205191090703010559e-01 -5.660983175039291382e-02 2.889908850193023682e-01 8.013190701603889465e-03 -3.232649564743041992e-01 7.342542707920074463e-02 -8.010722696781158447e-02 -1.960602849721908569e-01 -2.525624036788940430e-01 1.213748231530189514e-01 9.680680930614471436e-02 -7.787335664033889771e-02
-1.352134197950363159e-01 -2.403963059186935425e-01 -2.412025630474090576e-02 -2.093051075935363770e-01 3.629044294357299805e-01 3.581779003143310547e-01 -3.239267170429229736e-01 8.770021051168441772e-02 9.861096041277050972e-04 9.832492470741271973e-02 6.720432639122009277e-02 -7.635340839624404907e-02 2.916784584522247314e-02 -1.022192984819412231e-01 1.370420157909393311e-01 -7.635781913995742798e-02 1.428524255752563477e-01 -9.574711322784423828e-02 -1.274048835039138794e-01 -1.778133064508438110e-01 8.871124684810638428e-02 -2.319385558366775513e-01 -1.632799208164215088e-01 -9.991975873708724976e-02 -2.725731730461120605e-01 8.797633647918701172e-02 -4.009773209691047668e-02 -2.477819323539733887e-01 1.170598268508911133e-01 -2.645251750946044922e-01 2.106065005064010620e-01 4.685601219534873962e-02
-7.307243347167968750e-02 -3.764912784099578857e-01 1.613274663686752319e-01 -1.390750110149383545e-01 5.529587864875793457e-01 1.609906703233718872e-01 -1.399900168180465698e-01 -1.763942837715148926e-01 2.673420682549476624e-02 -1.560216248035430908e-01 -1.852819770574569702e-01 1.268165558576583862e-01 -2.881894586607813835e-03 -9.831678867340087891e-02 -9.555403888225555420e-02 2.895617187023162842e-01 1.230476945638656616e-01 1.120536401867866516e-01 -9.705150872468948364e-02 -7.414856553077697754e-02 -1.482461243867874146e-01 5.905585829168558121e-03 1.135619133710861206e-01 -6.804761290550231934e-02 -2.185412198305130005e-01 1.192862987518310547e-01 -1.042625904083251953e-01 -7.435372471809387207e-02 -1.860346645116806030e-01 2.185479849576950073e-01 -2.183389663696289062e-02 -6.035456806421279907e-02
5.701991543173789978e-02 -6.463868170976638794e-02 2.568415105342864990e-01 -1.250485777854919434e-01 4.777138233184814453e-01 2.702187895774841309e-01 -6.021127477288246155e-02 1.416430459357798100e-03 1.394842565059661865e-01 -1.017906591296195984e-01 4.613542929291725159e-02 -2.209186702966690063e-01 -7.355929166078567505e-02 2.086584083735942841e-02 3.860423862934112549e-01 1.076112911105155945e-01 4.579752683639526367e-02 5.849648639559745789e-02 3.530605882406234741e-02 -4.077703878283500671e-02 3.380953073501586914e-01 -1.673726588487625122e-01 -1.295094490051269531e-01 -8.433093130588531494e-02 -1.187335029244422913e-01 -5.620079487562179565e-02 1.051608473062515259e-01 -2.480806410312652588e-01 -3.882608143612742424e-04 -2.581098377704620361e-01 1.207277923822402954e-01 -1.149515584111213684e-01
1.154629290103912354e-01 -2.750927507877349854e-01 1.221537515521049500e-01 -1.714518219232559204e-01 3.353619277477264404e-01 1.057335138320922852e-01 -8.223839104175567627e-02 1.514325290918350220e-01 5.480676889419555664e-02 2.595310211181640625e-01 2.574490904808044434e-01 1.891768723726272583e-01 -5.501436069607734680e-02 -1.232710555195808411e-01 1.643189638853073120e-01 2.180103063583374023e-01 -3.967846557497978210e-02 6.601653993129730225e-02 6.509087234735488892e-02 2.579678595066070557e-01 -2.159509807825088501e-01 1.639423370361328125e-01 -2.149801254272460938e-01 -1.172528192400932312e-01 8.531030267477035522e-03 5.143744125962257385e-02 1.956234723329544067e-01 -3.304393291473388672e-01 -1.767869442701339722e-01 -5.641942843794822693e-02 1.898627132177352905e-01 -1.315215080976486206e-01
1.264261901378631592e-01 -2.906972765922546387e-01 -1.059573609381914139e-02 -2.409331798553466797e-01 7.917553186416625977e-02 6.263314485549926758e-01 1.448354274034500122e-01 1.470422148704528809e-01 3.133727237582206726e-02 3.306659683585166931e-02 1.451169997453689575e-01 -2.958294749259948730e-02 -2.103487998247146606e-01 1.429094076156616211e-01 -4.676843807101249695e-02 6.905449926853179932e-02 -4.205748811364173889e-02 -1.190919429063796997e-01 6.750924140214920044e-02 -6.511706858873367310e-02 -1.344046741724014282e-01 3.989803791046142578e-02 3.448040410876274109e-02 -1.776361465454101562e-01 -2.104138731956481934e-01 1.392894834280014038e-01 1.314836144447326660e-01 -2.820038795471191406e-01 -2.369206100702285767e-01 -4.352594166994094849e-02 7.337666302919387817e-02 -5.922766029834747314e-02
1.645212061703205109e-02 -2.657417654991149902e-01 -1.625068187713623047e-01 -1.195060312747955322e-01 4.254495203495025635e-01 2.935956716537475586e-01 -2.381873279809951782e-01 -1.519152969121932983e-01 -2.938889665529131889e-03 1.054863631725311279e-02 -1.811788827180862427e-01 -1.756757795810699463e-01 -3.601624965667724609e-01 -5.515580996870994568e-02 1.511548310518264771e-01 1.913895159959793091e-01 -4.972157627344131470e-02 1.934289932250976562e-01 -1.341974586248397827e-01 5.036692321300506592e-02 -5.317213758826255798e-02 9.472879767417907715e-02 -9.532440453767776489e-02 -5.922527052462100983e-03 -1.005216240882873535e-01 1.539030969142913818e-01 -2.671285867691040039e-01 -1.336867660284042358e-01 -2.106353938579559326e-01 4.438110440969467163e-02 1.490476280450820923e-01 -1.114922314882278442e-01
-1.869982853531837463e-02 -7.304767146706581116e-03 5.800728499889373779e-02 -3.309941589832305908e-01 2.199195027351379395e-01 1.273711174726486206e-01 -1.297818422317504883e-01 7.615985721349716187e-02 -1.693747788667678833e-01 5.684468895196914673e-02 1.144549399614334106e-01 -4.861741885542869568e-02 -3.451701998710632324e-01 -2.612139880657196045e-01 1.982461959123611450e-01 1.896474063396453857e-01 8.453055471181869507e-02 8.289857953786849976e-02 -7.594308257102966309e-02 8.466579765081405640e-02 -2.839248478412628174e-01 -1.059039160609245300e-01 -2.204938828945159912e-01 7.001984119415283203e-02 1.037375479936599731e-01 2.076663374900817871e-01 2.187082171440124512e-01 -3.563148677349090576e-01 -2.227627038955688477e-01 -1.709671467542648315e-01 9.494529664516448975e-02 2.381845004856586456e-02
1.513617634773254395e-01 -9.741572290658950806e-02 1.234946474432945251e-01 -3.869234919548034668e-01 4.568564295768737793e-01 8.971880376338958740e-02 2.205992303788661957e-02 1.816461980342864990e-01 1.428514420986175537e-01 8.731156587600708008e-03 8.715389668941497803e-02 2.333104610443115234e-01 -1.788195222616195679e-01 -5.363365635275840759e-02 5.267408490180969238e-02 -1.437059044837951660e-01 5.829488858580589294e-02 3.568443953990936279e-01 -1.138232368975877762e-02 1.455580000765621662e-03 8.824798464775085449e-02 6.772853434085845947e-02 1.204205751419067383e-01 2.336875349283218384e-01 -1.016411706805229187e-01 -9.128422290086746216e-02 3.814588766545057297e-03 -8.951043337583541870e-02 -1.180402841418981552e-02 2.721258439123630524e-02 7.857664674520492554e-02 4.068174064159393311e-01
1.689392626285552979e-01 -2.286206185817718506e-02 3.160432279109954834e-01 -2.761705517768859863e-01 3.099839687347412109e-01 2.248057872056961060e-01 -8.979174494743347168e-02 1.968455016613006592e-01 1.025141924619674683e-01 -1.379821151494979858e-01 -5.794707685708999634e-04 1.801435351371765137e-01 -3.185332119464874268e-01 8.516276627779006958e-02 2.471001446247100830e-01 1.081413589417934418e-02 1.855998635292053223e-01 9.991808235645294189e-02 -1.634638383984565735e-02 3.552394919097423553e-03 2.186733931303024292e-01 6.137933582067489624e-02 1.393185406923294067e-01 2.317881882190704346e-01 -2.597646713256835938e-01 -1.778200417757034302e-01 1.700387448072433472e-01 -1.073279157280921936e-01 -3.449613973498344421e-02 5.101559683680534363e-02 4.263868182897567749e-02 2.342663556337356567e-01
2.147440165281295776e-01 -6.196029484272003174e-02 -3.164897263050079346e-01 -8.816964924335479736e-02 2.062139511108398438e-01 1.483085453510284424e-01 1.267021149396896362e-01 2.591267228126525879e-01 8.967125415802001953e-02 8.075062185525894165e-02 -1.249782182276248932e-02 3.392253443598747253e-02 -2.257797718048095703e-01 3.124570474028587341e-02 4.560217261314392090e-01 2.282484807074069977e-02 2.840617597103118896e-01 1.921471357345581055e-01 -1.093479692935943604e-01 -2.068941891193389893e-01 7.507450878620147705e-02 -5.426503717899322510e-02 -8.014942705631256104e-02 1.553250700235366821e-01 -9.131337702274322510e-02 -5.250180512666702271e-02 1.051339730620384216e-01 -3.194754719734191895e-01 -6.616999208927154541e-02 -1.191200613975524902e-01 1.593567430973052979e-01 1.959824860095977783e-01
1.865830868482589722e-01 -1.753808557987213135e-01 6.602898985147476196e-02 -2.293877452611923218e-01 1.457140445709228516e-01 2.565998435020446777e-01 1.492969039827585220e-02 5.405252426862716675e-02 1.888392306864261627e-02 3.047295473515987396e-02 2.591130696237087250e-02 1.440701335668563843e-01 -3.116986751556396484e-01 -3.578814268112182617e-01 9.476542472839355469e-02 3.201362490653991699e-01 -9.352256543934345245e-03 6.698238849639892578e-02 -9.773765504360198975e-02 3.375211730599403381e-02 -2.089314311742782593e-01 2.513101398944854736e-01 -1.831072866916656494e-01 4.283612594008445740e-02 -4.381650942377746105e-04 2.253050506114959717e-01 7.303462177515029907e-02 -2.117519080638885498e-01 6.638544797897338867e-02 -1.078558117151260376e-01 3.883389532566070557e-01 -5.091718584299087524e-02
-9.918020106852054596e-03 -2.444851845502853394e-01 -7.430782914161682129e-02 -1.673963665962219238e-01 5.534969568252563477e-01 2.226390242576599121e-01 -3.757053241133689880e-02 -1.918183416128158569e-01 7.976869121193885803e-03 4.759657010436058044e-02 -2.751794755458831787e-01 -1.521325707435607910e-01 -8.833456039428710938e-02 -1.111886799335479736e-01 1.151733919978141785e-01 -6.095290556550025940e-02 1.057844385504722595e-01 8.742874115705490112e-02 -3.023855090141296387e-01 -1.866400986909866333e-01 7.718366384506225586e-02 -9.785311669111251831e-02 -8.684648573398590088e-02 -2.470755279064178467e-01 2.246405482292175293e-01 -1.471981704235076904e-01 -2.130989544093608856e-02 -1.171156540513038635e-01 -3.351464867591857910e-02 8.864282816648483276e-02 4.245712608098983765e-02 -2.186284810304641724e-01
1.674038767814636230e-01 5.151311680674552917e-02 1.567943394184112549e-01 -2.585279941558837891e-01 4.287186861038208008e-01 1.300443559885025024e-01 1.028867363929748535e-01 1.572301387786865234e-01 6.292208284139633179e-02 -2.152927815914154053e-01 9.490926750004291534e-03 6.394259631633758545e-02 -3.476406037807464600e-01 3.617864474654197693e-02 1.108277216553688049e-01 5.136980116367340088e-02 2.925570309162139893e-01 1.253352314233779907e-01 -4.073489084839820862e-02 -1.779256016016006470e-01 -2.803080156445503235e-02 8.955534547567367554e-02 1.006231307983398438e-01 2.825829088687896729e-01 -1.692132502794265747e-01 -3.324210047721862793e-01 5.519237369298934937e-02 1.351875904947519302e-02 1.624743938446044922e-01 -1.748325116932392120e-02 1.828466951847076416e-01 1.200326681137084961e-01
1.858947873115539551e-01 -2.992084324359893799e-01 -1.864003241062164307e-01 -6.239878758788108826e-02 2.796726822853088379e-01 1.273941099643707275e-01 2.771501839160919189e-01 2.400704622268676758e-01 -2.560366317629814148e-02 1.182631682604551315e-02 2.803170979022979736e-01 9.508512914180755615e-02 -7.752103358507156372e-02 -7.624335587024688721e-03 3.923144042491912842e-01 -1.287557333707809448e-01 1.311523169279098511e-01 3.882285440340638161e-03 -4.358067363500595093e-02 -5.221813544631004333e-02 -2.530715614557266235e-02 -2.438364923000335693e-01 -1.151272878050804138e-01 1.617346107959747314e-01 -1.467431783676147461e-01 -1.751448959112167358e-03 1.916940212249755859e-01 -2.830280661582946777e-01 6.280498951673507690e-02 -8.698931336402893066e-02 1.856821328401565552e-01 1.941329240798950195e-01
6.287551019340753555e-03 -2.165729701519012451e-01 2.457545101642608643e-01 -5.556592345237731934e-02 2.910754680633544922e-01 1.390182375907897949e-01 -1.518929004669189453e-01 -1.553652882575988770e-01 1.294513978064060211e-02 2.136024087667465210e-01 2.613869309425354004e-01 -8.575110137462615967e-02 -4.087897539138793945e-01 -3.119492158293724060e-02 2.557184994220733643e-01 1.600131839513778687e-01 -4.461068660020828247e-02 -5.999188870191574097e-02 -1.778437942266464233e-02 -1.806701272726058960e-01 -5.734029412269592285e-02 1.702225506305694580e-01 -3.217168385162949562e-03 -2.258066982030868530e-01 -1.262274533510208130e-01 1.974127888679504395e-01 3.742083013057708740e-01 -1.015721410512924194e-01 -6.658714264631271362e-02 4.390082880854606628e-02 1.224448382854461670e-01 9.667979925870895386e-02
3.976651653647422791e-02 -5.641123056411743164e-01 7.935729622840881348e-02 -1.292113661766052246e-01 2.925682365894317627e-01 7.399187982082366943e-02 1.262842398136854172e-02 -1.199674010276794434e-01 4.439872130751609802e-02 -1.025571301579475403e-01 1.671568118035793304e-02 5.198691785335540771e-02 -2.692039310932159424e-01 2.379181794822216034e-02 3.214142918586730957e-01 1.691006124019622803e-01 -7.702738791704177856e-02 9.460719674825668335e-02 -1.851559728384017944e-01 -4.262697324156761169e-02 1.986484080553054810e-01 1.204524189233779907e-01 2.003375589847564697e-01 -6.541473418474197388e-02 -5.683537945151329041e-02 2.486579492688179016e-02 -4.108186811208724976e-02 -1.432810127735137939e-01 6.473523378372192383e-02 1.101697329431772232e-02 -1.678282022476196289e-01 3.510811328887939453e-01
-1.150879040360450745e-01 2.080677598714828491e-01 4.088442772626876831e-02 -3.052984476089477539e-01 1.704649925231933594e-01 9.792140126228332520e-02 3.208886831998825073e-02 -1.325533837080001831e-01 3.242120742797851562e-01 -7.785999029874801636e-02 9.453157335519790649e-02 4.990224167704582214e-02 -3.803238868713378906e-01 -2.522934079170227051e-01 2.078472971916198730e-01 1.750156879425048828e-01 5.663398280739784241e-02 -1.252879649400711060e-01 -2.234949767589569092e-01 -2.203103713691234589e-02 -1.163936704397201538e-01 1.921350061893463135e-01 -8.414246886968612671e-02 2.701289355754852295e-01 7.279354333877563477e-02 -1.079843379557132721e-02 2.952339872717857361e-02 -3.073563575744628906e-01 -2.005454450845718384e-01 1.884784847497940063e-01 6.442945450544357300e-02 7.812727242708206177e-02
1.861400008201599121e-01 -3.293579518795013428e-01 -3.872711211442947388e-02 -1.223751828074455261e-01 4.833890199661254883e-01 1.543790102005004883e-01 1.392544656991958618e-01 1.598327457904815674e-01 -1.533562242984771729e-01 -1.423497200012207031e-01 1.758526638150215149e-02 -2.268799096345901489e-01 2.915851213037967682e-02 4.507999867200851440e-02 5.305521190166473389e-02 -1.371448189020156860e-01 -1.924715638160705566e-01 1.655101031064987183e-01 -8.437970280647277832e-02 1.036879494786262512e-01 -9.583912044763565063e-02 4.915271699428558350e-02 8.550526946783065796e-02 -1.080238968133926392e-01 -2.169146686792373657e-01 6.589943170547485352e-02 8.653591573238372803e-02 -2.309159040451049805e-01 1.998508125543594360e-01 -1.378877162933349609e-01 3.141292035579681396e-01 -1.875232011079788208e-01
9.500574320554733276e-03 -3.283185362815856934e-01 -2.163067460060119629e-03 -2.408663332462310791e-01 5.416681766510009766e-01 2.569020092487335205e-01 6.614135205745697021e-02 -4.131961241364479065e-02 -5.521828681230545044e-02 -1.014354079961776733e-02 -2.340245246887207031e-01 6.394552439451217651e-02 -1.011674404144287109e-01 -7.464705407619476318e-02 2.445895224809646606e-02 6.309775263071060181e-02 -2.138244807720184326e-01 8.714346587657928467e-02 -1.626585572957992554e-01 6.502573192119598389e-02 -2.678599059581756592e-01 -2.116776257753372192e-01 1.644740849733352661e-01 5.724513903260231018e-02 2.739773504436016083e-02 2.630733847618103027e-01 -5.371006578207015991e-02 -2.144119143486022949e-02 -1.923232525587081909e-02 1.642588973045349121e-01 2.324799597263336182e-01 2.507485263049602509e-02
1.651571840047836304e-01 -2.542090713977813721e-01 2.588876150548458099e-02 -3.348082304000854492e-02 1.045863926410675049e-01 1.540530025959014893e-01 7.092955708503723145e-02 -1.557021439075469971e-01 2.031921446323394775e-01 -7.319815456867218018e-02 5.237652361392974854e-02 2.057719826698303223e-01 -3.426440954208374023e-01 -1.584244817495346069e-01 3.866696357727050781e-02 9.036987274885177612e-02 7.625219225883483887e-02 1.236049607396125793e-01 -1.952803581953048706e-01 -2.292051464319229126e-01 -4.481632634997367859e-02 -2.159113883972167969e-01 -2.499916404485702515e-01 3.899266719818115234e-01 -1.695505976676940918e-01 6.419257074594497681e-02 -1.126156887039542198e-03 -3.802796304225921631e-01 -8.072799444198608398e-02 1.324114352464675903e-01 -1.309741139411926270e-01 -6.968831270933151245e-02
2.215779423713684082e-01 -1.693911254405975342e-01 3.629845976829528809e-01 -1.642404943704605103e-01 3.859417736530303955e-01 2.596770823001861572e-01 -6.756733357906341553e-02 8.424293249845504761e-03 -7.474831305444240570e-03 2.567296624183654785e-01 -1.095970571041107178e-01 -1.122033745050430298e-01 4.342772439122200012e-02 -1.628606617450714111e-01 1.183758601546287537e-01 -8.407957851886749268e-02 -2.319112867116928101e-01 -1.282860934734344482e-01 -3.048791587352752686e-01 -1.288682818412780762e-01 2.459779232740402222e-01 -1.121842935681343079e-01 -2.591375634074211121e-02 -9.612907469272613525e-02 -1.359824687242507935e-01 3.352671861648559570e-02 1.740019619464874268e-01 -1.552585065364837646e-01 -4.302718117833137512e-02 2.507841959595680237e-02 2.329626530408859253e-01 9.406527131795883179e-02
-3.188610821962356567e-02 -5.423879250884056091e-02 3.943944871425628662e-01 -1.987459957599639893e-01 3.136612176895141602e-01 1.980620771646499634e-01 5.530291423201560974e-02 -9.208272397518157959e-02 4.760759882628917694e-03 -4.579362645745277405e-02 1.914320047944784164e-03 1.237888410687446594e-01 1.805106997489929199e-01 -3.405247256159782410e-02 3.700663447380065918e-01 1.403806209564208984e-01 4.211216792464256287e-02 1.739917844533920288e-01 7.124973833560943604e-02 -1.354001015424728394e-01 2.618960849940776825e-02 1.840603947639465332e-01 1.833360344171524048e-01 -1.477818489074707031e-01 -1.496278792619705200e-01 -1.751477271318435669e-01 2.793294750154018402e-02 -2.695016004145145416e-02 -2.880261838436126709e-02 2.444706559181213379e-01 1.939792782068252563e-01 -3.817473053932189941e-01
-2.295171767473220825e-01 -1.073777750134468079e-01 1.393156964331865311e-02 -2.223191112279891968e-01 4.876752793788909912e-01 6.088002398610115051e-02 1.826209723949432373e-01 5.142160132527351379e-02 -5.836690310388803482e-03 1.512231379747390747e-01 1.724697351455688477e-01 -5.513305962085723877e-02 -3.479085266590118408e-01 1.191032752394676208e-01 -7.125173229724168777e-03 1.863404363393783569e-01 1.150471046566963196e-01 1.916470006108283997e-02 -1.518815159797668457e-01 -1.005669608712196350e-01 2.570109367370605469e-01 -1.093964353203773499e-01 1.953342109918594360e-01 -1.131130605936050415e-01 3.010951913893222809e-03 -2.257843166589736938e-01 1.762831807136535645e-01 -6.995582021772861481e-03 -3.430336117744445801e-01 6.682134419679641724e-02 4.091463238000869751e-02 -3.572130948305130005e-02
-2.067062631249427795e-02 -2.795109748840332031e-01 -6.840482354164123535e-02 -5.823570489883422852e-02 5.544379949569702148e-01 6.591770052909851074e-02 7.545166462659835815e-02 3.634661436080932617e-02 -1.592278331518173218e-01 7.913572341203689575e-02 -4.518707282841205597e-03 1.164358779788017273e-01 -1.096942648291587830e-01 -6.291569769382476807e-02 3.116538822650909424e-01 1.208905056118965149e-01 6.234033033251762390e-02 2.215345203876495361e-01 -1.424759328365325928e-01 -1.277635246515274048e-01 -5.890553817152976990e-02 -1.744158267974853516e-01 6.802964210510253906e-02 -2.152390778064727783e-01 2.387563884258270264e-02 2.879206240177154541e-01 1.861640959978103638e-01 5.638687312602996826e-02 -3.069102764129638672e-01 -4.126425087451934814e-02 -9.469776414334774017e-03 1.730971038341522217e-01
2.687675058841705322e-01 -2.362673133611679077e-01 9.473471436649560928e-04 -1.721286028623580933e-01 2.524541318416595459e-01 -5.970853846520185471e-03 1.474461108446121216e-01 8.955075591802597046e-02 1.430797129869461060e-01 1.719948500394821167e-01 4.931331425905227661e-02 1.507803052663803101e-01 -4.303043484687805176e-01 -2.853134572505950928e-01 1.039358228445053101e-01 1.297952681779861450e-01 -6.120233610272407532e-02 5.153661593794822693e-02 -1.054076775908470154e-01 1.218953821808099747e-02 -3.929516375064849854e-01 1.446765661239624023e-01 -1.587379127740859985e-01 -1.678891852498054504e-02 -2.864768542349338531e-02 1.795179992914199829e-01 1.095773354172706604e-01 -1.800243705511093140e-01 -1.657416857779026031e-02 -7.247636467218399048e-02 2.761473655700683594e-01 -4.021499305963516235e-02
3.126669228076934814e-01 -4.485184326767921448e-02 2.962752282619476318e-01 -1.307802945375442505e-01 4.614826142787933350e-01 7.806562818586826324e-03 -3.503352031111717224e-02 -1.229803562164306641e-01 3.596844375133514404e-01 1.066677942872047424e-01 -2.262966334819793701e-01 8.456665277481079102e-02 -1.792901903390884399e-01 2.962740510702133179e-02 1.444126665592193604e-01 -1.391684543341398239e-02 -1.238775178790092468e-01 -6.149173900485038757e-02 7.431858777999877930e-02 -9.160883724689483643e-02 1.614995151758193970e-01 2.336513251066207886e-02 -9.129248559474945068e-02 -9.015209227800369263e-02 -9.018206596374511719e-02 -3.803957253694534302e-03 -1.905720531940460205e-01 -9.864539653062820435e-02 -1.177314817905426025e-01 8.844841271638870239e-03 2.193676978349685669e-01 -3.469773828983306885e-01
1.208421066403388977e-01 -1.960817128419876099e-01 -7.156486064195632935e-02 3.060968779027462006e-02 3.074932098388671875e-01 1.659021228551864624e-01 -2.020149528980255127e-01 -4.501556977629661560e-02 1.273442655801773071e-01 -1.947916150093078613e-01 -9.956499189138412476e-02 1.681982427835464478e-01 -3.195593357086181641e-01 1.997191011905670166e-01 3.461772501468658447e-01 2.026935368776321411e-01 9.675228595733642578e-02 8.080287277698516846e-02 -1.003744080662727356e-01 -1.695676147937774658e-01 -3.618603050708770752e-01 2.593465894460678101e-02 -2.267695367336273193e-01 -2.307872027158737183e-01 -4.999013990163803101e-02 1.107932478189468384e-01 1.161883249878883362e-01 -7.565469294786453247e-02 -2.089861780405044556e-01 -1.536897756159305573e-02 3.050342388451099396e-02 -1.040438264608383179e-01
2.706539332866668701e-01 -7.422742247581481934e-02 2.141983807086944580e-01 -9.035053849220275879e-02 3.068450093269348145e-01 -8.333889394998550415e-02 -1.776675879955291748e-02 4.463092610239982605e-02 2.724328637123107910e-01 -2.437766790390014648e-01 1.672162264585494995e-01 -2.312549948692321777e-01 -1.915626078844070435e-01 8.202353492379188538e-03 3.251712322235107422e-01 -3.880231454968452454e-02 1.679078340530395508e-01 -4.545611515641212463e-02 5.475426092743873596e-02 -1.646089255809783936e-01 -3.608984127640724182e-02 1.167092844843864441e-01 1.712695360183715820e-01 -9.467687457799911499e-02 -1.485051512718200684e-01 -4.373757541179656982e-01 2.825341001152992249e-02 -4.805709421634674072e-02 -1.321368366479873657e-01 -4.270208533853292465e-03 2.044730931520462036e-01 1.239870414137840271e-01
-3.854902088642120361e-02 6.401744484901428223e-02 -2.609631791710853577e-02 -4.673294350504875183e-02 5.039033889770507812e-01 1.775743216276168823e-01 -7.377600669860839844e-02 8.192386478185653687e-02 2.850049138069152832e-01 -2.135669812560081482e-02 1.293287426233291626e-01 2.904061041772365570e-02 -9.108859300613403320e-02 2.338307946920394897e-01 9.911189228296279907e-02 4.149221181869506836e-01 -2.320060580968856812e-01 -8.275828510522842407e-02 -1.279233545064926147e-01 -7.840258628129959106e-02 1.419598460197448730e-01 -5.888940021395683289e-02 -2.508797049522399902e-01 -5.701805651187896729e-02 -1.053344979882240295e-01 4.818818718194961548e-02 -2.559307217597961426e-01 -1.047680303454399109e-01 -1.119908764958381653e-01 2.634409368038177490e-01 4.406563192605972290e-02 5.436876788735389709e-02
1.687543839216232300e-02 -2.699324786663055420e-01 -4.823038354516029358e-02 5.994915030896663666e-03 3.686761260032653809e-01 1.191157475113868713e-01 9.607052430510520935e-03 1.708645373582839966e-01 2.339099533855915070e-02 1.002393588423728943e-01 1.446369737386703491e-01 1.836730539798736572e-02 -4.248936772346496582e-01 -1.918515861034393311e-01 1.476101130247116089e-01 2.541721761226654053e-01 9.777846932411193848e-02 -4.935853555798530579e-02 5.060960352420806885e-02 1.056883782148361206e-01 -1.876216381788253784e-01 2.492396533489227295e-01 -3.211844563484191895e-01 1.542448997497558594e-01 2.380873262882232666e-02 6.476342678070068359e-02 8.420350402593612671e-02 -2.687273621559143066e-01 -1.036372110247612000e-01 -9.762720018625259399e-02 1.860154271125793457e-01 -1.434049308300018311e-01
3.472921252250671387e-02 -1.630198061466217041e-01 3.750943392515182495e-02 -2.371805310249328613e-01 2.149950861930847168e-01 1.625879108905792236e-01 -6.747408211231231689e-02 -1.489787399768829346e-01 3.357627242803573608e-02 5.889393016695976257e-02 1.603440940380096436e-01 2.028691172599792480e-01 -3.802834451198577881e-01 -9.797579050064086914e-02 2.860308885574340820e-01 2.415922880172729492e-01 6.220652908086776733e-02 -1.202393546700477600e-01 -5.519232526421546936e-02 1.620302051305770874e-01 -3.219859600067138672e-01 -9.983278578147292137e-04 1.061751246452331543e-01 -2.398735135793685913e-01 2.141281664371490479e-01 2.105527967214584351e-01 2.147963456809520721e-02 -1.517725735902786255e-01 -1.616830378770828247e-02 2.562728822231292725e-01 2.224642336368560791e-01 8.478783071041107178e-03
1.557888239622116089e-01 -6.170759350061416626e-02 1.093174293637275696e-01 -4.802431538701057434e-02 4.749495387077331543e-01 -2.183276861906051636e-01 1.724842637777328491e-01 -6.709970533847808838e-02 3.837475776672363281e-01 -2.075461111962795258e-02 -1.261527389287948608e-01 -1.536261439323425293e-01 -1.436391323804855347e-01 -3.848921880125999451e-02 3.527018800377845764e-02 -8.682823926210403442e-02 -5.130811780691146851e-02 -8.057480305433273315e-02 -4.847344011068344116e-03 -2.982994318008422852e-01 -8.065506815910339355e-02 -9.717542678117752075e-02 -1.134044975042343140e-01 -1.391979753971099854e-01 5.057855322957038879e-02 7.430961728096008301e-02 6.964074820280075073e-02 -2.331207692623138428e-01 -2.934513613581657410e-02 4.076381213963031769e-03 3.514058887958526611e-01 -3.067705631256103516e-01
8.836459368467330933e-02 -9.354084730148315430e-02 1.520294398069381714e-01 -2.627542018890380859e-01 4.303507208824157715e-01 1.935036480426788330e-01 -3.763546049594879150e-02 2.456391006708145142e-01 2.618806958198547363e-01 1.320950835943222046e-01 5.444697663187980652e-02 -8.587509393692016602e-02 8.225314319133758545e-02 -5.988435447216033936e-02 2.294824868440628052e-01 9.043972939252853394e-03 1.312241107225418091e-01 1.947200447320938110e-01 3.206744417548179626e-02 2.880093641579151154e-02 3.300042450428009033e-01 3.263245150446891785e-02 5.569200590252876282e-02 5.421672016382217407e-02 4.635998234152793884e-02 4.963665083050727844e-02 1.360957622528076172e-01 -3.752021491527557373e-01 8.263285458087921143e-02 -9.173586219549179077e-02 2.720828652381896973e-01 -1.457286030054092407e-01
7.744499295949935913e-02 4.682102426886558533e-02 2.786114811897277832e-01 -2.146290689706802368e-01 5.219029188156127930e-01 2.943763434886932373e-01 -2.008079439401626587e-01 5.779454484581947327e-03 -3.145492076873779297e-02 2.456782460212707520e-01 -3.420513123273849487e-02 -1.011141166090965271e-01 -1.006085574626922607e-01 -1.597357094287872314e-01 1.912975162267684937e-01 -7.025104016065597534e-02 -8.773269504308700562e-02 -1.212850287556648254e-01 -2.232590168714523315e-01 -9.987307712435722351e-03 1.247831583023071289e-01 -1.175662279129028320e-01 6.431337445974349976e-02 -2.641240321099758148e-02 -3.544064164161682129e-01 2.405072376132011414e-02 -8.554580807685852051e-02 -4.811991751194000244e-02 2.030035853385925293e-02 -4.624253511428833008e-02 2.174980640411376953e-01 -1.629854291677474976e-01
1.237973570823669434e-01 -1.377379894256591797e-01 -1.962097287178039551e-01 -2.510767877101898193e-01 2.913714349269866943e-01 2.478356510400772095e-01 -1.268560886383056641e-01 -1.543755084276199341e-01 1.049859151244163513e-01 -1.013296395540237427e-01 -1.611792147159576416e-01 -2.436337061226367950e-03 -2.515911757946014404e-01 7.434955239295959473e-02 4.331691265106201172e-01 2.130742371082305908e-01 1.613580137491226196e-01 9.008789807558059692e-02 -5.624560266733169556e-02 5.258240178227424622e-02 -1.043328866362571716e-01 4.408491402864456177e-02 2.149150669574737549e-01 -1.932954066433012486e-03 -9.677754342555999756e-02 1.952941417694091797e-01 1.205615922808647156e-01 -1.659493595361709595e-01 -2.300071716308593750e-01 3.483146801590919495e-02 7.388402521610260010e-02 -2.837729454040527344e-01
2.442000359296798706e-01 -1.246293187141418457e-01 5.851162970066070557e-02 -1.380316615104675293e-01 3.455066084861755371e-01 7.655666768550872803e-02 -2.930371835827827454e-02 -1.167257204651832581e-01 -4.503457248210906982e-02 -3.419090434908866882e-02 1.924638152122497559e-01 -4.012615233659744263e-02 -1.295151114463806152e-01 -7.208140450529754162e-04 2.110186666250228882e-01 1.976847350597381592e-01 1.188946608453989029e-02 -4.119848087430000305e-02 7.174608617788180709e-05 7.642918825149536133e-02 -1.250573843717575073e-01 -9.029128402471542358e-02 -8.062044158577919006e-03 -2.739804387092590332e-01 -4.853763580322265625e-01 4.057038575410842896e-03 -7.485235482454299927e-02 -1.374376714229583740e-01 2.408309876918792725e-01 -4.690393432974815369e-02 1.694298535585403442e-01 -4.059543907642364502e-01
6.897884607315063477e-02 -2.305007576942443848e-01 1.162986457347869873e-01 -1.665722951292991638e-02 5.342047810554504395e-01 2.121613919734954834e-02 -1.327652633190155029e-01 -1.143633127212524414e-01 -1.441226899623870850e-01 -7.801925390958786011e-02 2.076695859432220459e-01 8.434121310710906982e-02 -3.839850723743438721e-01 4.931467026472091675e-02 2.665449120104312897e-02 6.410168856382369995e-02 1.036298125982284546e-01 4.171113297343254089e-02 -2.270797640085220337e-01 -2.804152965545654297e-01 -1.349624618887901306e-02 -9.674848616123199463e-02 -2.691982686519622803e-02 -2.259264737367630005e-01 6.505343317985534668e-02 -3.057467937469482422e-01 2.046706676483154297e-01 -7.118329405784606934e-02 6.497061997652053833e-02 -1.228334531188011169e-01 4.303279146552085876e-02 -1.008239537477493286e-01
-3.228164911270141602e-01 -2.749926969408988953e-02 -1.455501019954681396e-01 -2.658539116382598877e-01 4.011947214603424072e-01 2.526112794876098633e-01 -9.497483074665069580e-02 -1.224827766418457031e-01 1.223040446639060974e-01 -1.868235319852828979e-01 1.559619903564453125e-01 8.439919352531433105e-02 -7.426178455352783203e-02 1.614394783973693848e-01 2.204320766031742096e-02 3.287017345428466797e-01 -3.011609241366386414e-02 -1.810211315751075745e-02 9.657245874404907227e-02 -7.377769798040390015e-02 -1.704144775867462158e-01 -1.188309192657470703e-01 -1.055105850100517273e-01 4.621494095772504807e-03 -2.682553790509700775e-02 1.433113813400268555e-01 -6.901603192090988159e-03 -1.967235654592514038e-01 -2.622312605381011963e-01 2.549675852060317993e-02 2.833116948604583740e-01 -2.301198244094848633e-01
3.487019985914230347e-02 -1.038728207349777222e-01 4.585095942020416260e-01 -2.252903208136558533e-02 3.691406250000000000e-01 -8.768487721681594849e-03 3.077845275402069092e-02 7.546629011631011963e-02 -3.581147268414497375e-02 -4.690634459257125854e-02 2.160886973142623901e-01 3.910327330231666565e-03 -9.697071462869644165e-02 -2.223130082711577415e-03 4.261245131492614746e-01 -1.421254128217697144e-01 1.752701029181480408e-02 -1.266146898269653320e-01 -2.382980436086654663e-01 4.062328115105628967e-02 -6.047933921217918396e-02 8.914318680763244629e-02 2.130700796842575073e-01 2.032147953286767006e-03 -1.547840386629104614e-01 -9.267237782478332520e-02 -1.496790200471878052e-01 -9.994837641716003418e-02 3.582574427127838135e-02 1.122273504734039307e-01 2.460339665412902832e-01 -3.189932405948638916e-01
1.856633424758911133e-01 -4.206899106502532959e-01 2.871759831905364990e-01 -4.057268798351287842e-01 1.579914987087249756e-01 3.421747311949729919e-02 4.773692414164543152e-02 2.076700925827026367e-01 1.886910349130630493e-01 6.257957220077514648e-02 9.882900118827819824e-02 1.677026003599166870e-01 -7.660693023353815079e-03 -1.545214373618364334e-02 -7.601227611303329468e-02 1.633984595537185669e-01 9.195248782634735107e-02 -2.035492807626724243e-01 -2.052122801542282104e-01 -2.399755120277404785e-01 -1.123336479067802429e-01 -1.074653044342994690e-01 1.591090857982635498e-01 -8.447684347629547119e-02 -1.031928583979606628e-01 8.473215252161026001e-02 3.923737257719039917e-02 -1.690935045480728149e-01 -1.435879468917846680e-01 -7.012419402599334717e-02 3.870525211095809937e-02 -2.802492380142211914e-01
1.772009134292602539e-01 -1.379732191562652588e-01 1.104817353188991547e-02 -1.413113027811050415e-01 2.327802926301956177e-01 1.488361209630966187e-01 1.001139804720878601e-01 1.183299254626035690e-02 1.092674210667610168e-01 1.215836927294731140e-01 -1.198528613895177841e-02 9.697858989238739014e-02 -5.054547190666198730e-01 -2.388001680374145508e-01 1.495048254728317261e-01 3.229232504963874817e-02 -3.128612041473388672e-02 3.426823392510414124e-02 -1.217578724026679993e-01 1.407144218683242798e-01 -3.173232674598693848e-01 1.794397830963134766e-01 -1.239424496889114380e-01 -2.097827196121215820e-01 8.089506626129150391e-02 1.855135262012481689e-01 -4.519717022776603699e-02 -3.918625414371490479e-01 -2.221792703494429588e-03 4.159409552812576294e-02 9.776254743337631226e-02 -1.841271221637725830e-01
1.064097508788108826e-01 -3.846816718578338623e-01 -8.375602960586547852e-02 -2.710986733436584473e-01 4.958459138870239258e-01 1.974478811025619507e-01 -2.522150874137878418e-01 1.666321903467178345e-01 3.808745741844177246e-02 9.730164706707000732e-02 -2.027478069067001343e-02 -1.748748570680618286e-01 -4.002448916435241699e-02 -4.348427057266235352e-02 1.348303407430648804e-01 -9.807963669300079346e-02 5.898762866854667664e-02 1.251895278692245483e-01 -1.939753890037536621e-01 1.709792762994766235e-02 -4.065589606761932373e-02 -1.611966192722320557e-01 2.491431832313537598e-01 5.567092821002006531e-02 -1.007628142833709717e-01 2.935225069522857666e-01 9.488425403833389282e-02 1.445624325424432755e-02 -9.302739799022674561e-02 1.254828721284866333e-01 1.707101762294769287e-01 -4.260880872607231140e-02
1.697134375572204590e-01 -1.991012692451477051e-01 -8.850791305303573608e-02 -7.055777311325073242e-02 5.015525817871093750e-01 7.836347073316574097e-02 7.264228165149688721e-02 -1.078758388757705688e-01 2.326739877462387085e-01 -5.550999939441680908e-02 -1.130351424217224121e-01 1.572782695293426514e-01 -1.759248375892639160e-01 1.502854526042938232e-01 1.594194769859313965e-01 -2.072653919458389282e-02 1.358168274164199829e-01 1.164702028036117554e-01 -6.178883835673332214e-02 9.880992770195007324e-02 -1.205494999885559082e-01 -5.638447403907775879e-02 -2.512952685356140137e-01 -1.914585828781127930e-01 -2.582995891571044922e-01 1.632606089115142822e-01 1.555131226778030396e-01 -1.142754852771759033e-01 -3.768644928932189941e-01 -1.742223799228668213e-01 5.043720081448554993e-02 3.705275431275367737e-02
-1.454850435256958008e-01 -1.280943453311920166e-01 9.232266247272491455e-02 -1.875531226396560669e-01 4.619804918766021729e-01 1.155001148581504822e-01 -6.863062083721160889e-02 5.054174363613128662e-02 1.432209461927413940e-02 7.602436095476150513e-02 1.843925714492797852e-01 6.256450712680816650e-02 -3.200214803218841553e-01 5.565542727708816528e-02 -1.054820418357849121e-01 -1.852789968252182007e-01 2.859119772911071777e-01 -5.323559045791625977e-02 -3.272617459297180176e-01 -2.701992094516754150e-01 -5.247984826564788818e-02 -6.305082142353057861e-02 -2.872213721275329590e-02 -1.000377386808395386e-01 1.529889404773712158e-01 -2.164335399866104126e-01 2.769284844398498535e-01 -1.538466513156890869e-01 -1.602021008729934692e-01 -7.025083899497985840e-02 7.061190903186798096e-02 -3.723816946148872375e-02
3.162807226181030273e-01 -2.863143384456634521e-01 9.443647414445877075e-02 -9.151803702116012573e-02 4.210223853588104248e-01 1.439598798751831055e-01 -1.056211367249488831e-01 1.599301248788833618e-01 -3.200025856494903564e-02 -1.509643942117691040e-01 6.722430884838104248e-02 -8.021042495965957642e-02 1.359462291002273560e-01 2.427596226334571838e-02 9.687069803476333618e-02 -1.475237011909484863e-01 -5.707008391618728638e-02 3.573373556137084961e-01 -1.106049343943595886e-01 -1.447874605655670166e-01 -3.502608463168144226e-02 -2.428672760725021362e-01 5.049883946776390076e-02 -1.319430321455001831e-01 -2.920929491519927979e-01 1.472717151045799255e-02 -1.779187619686126709e-01 -9.661350399255752563e-02 -1.484439224004745483e-01 -1.026669740676879883e-01 2.784274518489837646e-01 -7.592233829200267792e-03
1.862272024154663086e-01 2.682707086205482483e-02 9.765869379043579102e-02 -1.160413548350334167e-01 4.938637018203735352e-01 8.675151318311691284e-02 -1.901198625564575195e-01 1.549868006259202957e-02 1.045160815119743347e-01 -1.174182817339897156e-01 -4.733092337846755981e-02 -5.806636065244674683e-02 -8.701469004154205322e-02 9.145473688840866089e-02 2.519972920417785645e-01 -1.655011475086212158e-01 1.820570081472396851e-01 -3.346261754631996155e-02 -2.014007717370986938e-01 -3.344055712223052979e-01 3.990738987922668457e-01 1.610749065876007080e-01 3.562490269541740417e-02 4.147423431277275085e-03 -1.194342225790023804e-01 5.591139569878578186e-02 7.883816212415695190e-02 -2.152601480484008789e-01 9.524856507778167725e-02 -2.043485194444656372e-01 1.070579960942268372e-01 -1.060764715075492859e-01
2.116122245788574219e-01 -1.972455382347106934e-01 8.021694421768188477e-02 -2.376583218574523926e-01 3.363814055919647217e-01 1.423637866973876953e-01 2.647863328456878662e-01 9.066979587078094482e-02 3.490664530545473099e-03 -1.848519146442413330e-01 -4.538159817457199097e-02 1.400056779384613037e-01 6.128801405429840088e-02 -1.408145725727081299e-01 6.800074130296707153e-02 1.935384869575500488e-01 -3.200591802597045898e-01 -5.459186062216758728e-02 2.114553749561309814e-01 -1.506429165601730347e-01 -1.544913053512573242e-01 -8.063770830631256104e-02 9.518940001726150513e-02 -3.392489254474639893e-01 -1.779715418815612793e-01 -7.061993330717086792e-02 -4.737580195069313049e-02 -1.885487586259841919e-01 -3.042467236518859863e-01 -2.010773494839668274e-02 1.592015177011489868e-01 -4.299037624150514603e-03
-4.589497298002243042e-02 6.473416090011596680e-02 1.701300889253616333e-01 -3.113485276699066162e-01 3.913434445858001709e-01 2.474256604909896851e-01 -5.235374905169010162e-03 3.156168460845947266e-01 -8.807937800884246826e-02 -2.116017937660217285e-01 3.088717348873615265e-03 2.365960031747817993e-01 -1.302940845489501953e-01 9.127906709909439087e-02 1.079207360744476318e-01 -1.423653066158294678e-01 1.983597576618194580e-01 1.253094226121902466e-01 5.908859148621559143e-02 -3.463006811216473579e-03 8.580784499645233154e-02 -6.243815273046493530e-02 8.762461692094802856e-02 1.292320191860198975e-01 -7.782202214002609253e-02 -1.038601770997047424e-01 -1.126901656389236450e-01 -1.598998755216598511e-01 -2.287154197692871094e-01 1.244411021471023560e-01 2.379508316516876221e-01 3.381517827510833740e-01
2.521694600582122803e-01 1.152195930480957031e-01 3.627840578556060791e-01 -1.917700469493865967e-01 4.877984523773193359e-01 9.121882170438766479e-02 -4.417223855853080750e-03 -1.257371753454208374e-01 1.196973100304603577e-01 3.547876179218292236e-01 -1.106737405061721802e-01 -7.317540049552917480e-02 -1.415435522794723511e-01 -3.129220381379127502e-02 1.195563897490501404e-01 -3.052901290357112885e-02 -9.606763720512390137e-02 -1.726055331528186798e-02 -2.216491103172302246e-01 -7.348341494798660278e-02 1.578830182552337646e-01 -1.072662994265556335e-01 6.048140674829483032e-02 1.310197114944458008e-01 -2.690501511096954346e-01 -8.525355160236358643e-02 -1.061271131038665771e-01 -2.405949980020523071e-01 6.104709580540657043e-02 -2.202994003891944885e-02 1.403031647205352783e-01 -6.775310635566711426e-02
1.792315691709518433e-01 -1.676268577575683594e-01 1.940786987543106079e-01 -1.734090037643909454e-02 3.824549019336700439e-01 2.059359550476074219e-01 2.065553069114685059e-01 1.061716973781585693e-01 -5.395685881376266479e-02 -3.001869618892669678e-01 4.152740910649299622e-02 1.954819709062576294e-01 -9.759188629686832428e-03 -2.980362176895141602e-01 2.232670783996582031e-03 4.546384513378143311e-02 -1.780257821083068848e-01 -6.254205852746963501e-02 3.775667399168014526e-02 -7.869954407215118408e-02 -1.667898595333099365e-01 -9.051562845706939697e-02 3.057596683502197266e-01 -3.036246597766876221e-01 -6.924228370189666748e-02 7.793503999710083008e-02 5.898573994636535645e-02 -2.414521872997283936e-01 -2.754998207092285156e-01 -3.889646148309111595e-03 1.329587101936340332e-01 -6.390738487243652344e-02
-2.232355624437332153e-02 -1.300595104694366455e-01 4.775646701455116272e-02 -2.303752750158309937e-01 2.536233067512512207e-01 4.241174757480621338e-01 5.294174700975418091e-02 -3.107709586620330811e-01 -1.684557460248470306e-02 -3.945459425449371338e-02 -1.164499223232269287e-01 2.510341256856918335e-02 -2.290025651454925537e-01 -1.795640587806701660e-01 5.145968496799468994e-02 3.438766673207283020e-02 8.418893814086914062e-02 -1.387452483177185059e-01 -5.887032300233840942e-02 -1.994849145412445068e-01 9.774337708950042725e-02 -2.806888520717620850e-01 -3.046291470527648926e-01 -2.670431137084960938e-02 -2.085672169923782349e-01 -2.556053102016448975e-01 2.209627032279968262e-01 -6.997803598642349243e-02 6.007564067840576172e-02 2.083474993705749512e-01 1.333866566419601440e-01 -1.697579771280288696e-02
4.005214944481849670e-02 -3.916139155626296997e-02 1.395478397607803345e-01 -2.187181711196899414e-01 3.305621743202209473e-01 1.309498995542526245e-01 -9.187810868024826050e-02 8.482651785016059875e-03 3.792696297168731689e-01 5.074762552976608276e-02 1.214528456330299377e-01 2.914952337741851807e-01 -1.603007465600967407e-01 1.084776073694229126e-01 5.132496729493141174e-02 3.799735754728317261e-02 -3.354810476303100586e-01 -1.292914152145385742e-01 -5.679285619407892227e-03 -2.604104280471801758e-01 3.147456049919128418e-01 9.285785257816314697e-03 1.264544576406478882e-02 -2.483277320861816406e-01 1.084777489304542542e-01 -1.015260964632034302e-01 -1.883605122566223145e-01 -2.556509077548980713e-01 -9.138970822095870972e-02 7.466649264097213745e-02 1.036270782351493835e-01 3.564354777336120605e-02
1.752036064863204956e-01 -3.754166662693023682e-01 -6.802120804786682129e-02 -2.503089606761932373e-01 4.249616861343383789e-01 2.108899205923080444e-01 -1.281866133213043213e-01 -4.752774536609649658e-02 -8.411757647991180420e-02 -1.679555475711822510e-01 -1.206895336508750916e-01 -1.626569777727127075e-01 -5.862439051270484924e-02 -1.735978126525878906e-01 1.510982811450958252e-01 3.862069919705390930e-02 -9.570482186973094940e-03 9.389024227857589722e-03 -1.840275079011917114e-01 2.660415321588516235e-02 -2.455954253673553467e-01 -1.029107570648193359e-01 1.177158728241920471e-01 6.695254147052764893e-02 -1.124447137117385864e-01 3.278482854366302490e-01 1.597659736871719360e-01 7.027499377727508545e-02 -1.429111212491989136e-01 1.721059083938598633e-01 2.079479396343231201e-01 1.234675869345664978e-01
9.462701529264450073e-02 -2.140815109014511108e-01 3.595419228076934814e-01 -1.403872817754745483e-01 3.062499463558197021e-01 9.434773027896881104e-02 5.130492523312568665e-02 2.000857144594192505e-01 2.450633198022842407e-01 2.677834928035736084e-01 -1.985642760992050171e-01 -2.833051234483718872e-02 -1.443827897310256958e-01 -7.624621689319610596e-02 5.075123906135559082e-02 -7.964122295379638672e-02 -8.313146233558654785e-02 -2.192159146070480347e-01 -3.169828653335571289e-02 -1.794410198926925659e-01 9.433744847774505615e-02 -1.019559949636459351e-01 1.155902892351150513e-01 -3.641157597303390503e-02 -1.904902756214141846e-01 2.436945587396621704e-01 -8.407920598983764648e-02 -2.333990782499313354e-01 -2.331356555223464966e-01 1.216410249471664429e-01 2.757074534893035889e-01 -1.370148062705993652e-01
3.266654014587402344e-01 -3.599570691585540771e-01 -1.577782630920410156e-01 -2.051977664232254028e-01 4.179694652557373047e-01 6.520266085863113403e-02 8.493473380804061890e-02 -2.538914978504180908e-01 1.148910000920295715e-01 -1.038948893547058105e-01 -6.761430948972702026e-02 2.371435910463333130e-01 -2.474876344203948975e-01 8.167888969182968140e-02 1.587814651429653168e-02 -8.305457234382629395e-02 -9.952476620674133301e-02 1.799787394702434540e-02 -1.932496726512908936e-01 -1.706463396549224854e-01 1.948164552450180054e-01 6.776437163352966309e-02 2.106745392084121704e-01 -9.070396423339843750e-02 -1.306959837675094604e-01 -8.812864869832992554e-02 9.076885879039764404e-03 -9.868035092949867249e-03 -1.048086732625961304e-01 2.059925198554992676e-01 -1.895263493061065674e-01 2.062741201370954514e-03
-1.763840615749359131e-01 -1.111625805497169495e-01 1.846323907375335693e-01 -8.584545552730560303e-02 1.507099866867065430e-01 3.388932943344116211e-01 -9.243351966142654419e-02 -1.093176603317260742e-01 1.759411841630935669e-01 -4.536822065711021423e-02 -8.440936356782913208e-02 1.511588692665100098e-01 -1.624096184968948364e-01 -2.355106323957443237e-01 5.587678775191307068e-02 -1.869920454919338226e-02 -8.816444128751754761e-02 1.992982476949691772e-01 -8.329653181135654449e-03 -3.996177315711975098e-01 -5.443483218550682068e-02 -5.172374099493026733e-02 -1.327666491270065308e-01 8.153270930051803589e-02 9.513676911592483521e-02 2.076495438814163208e-01 -1.202820762991905212e-01 -3.116043806076049805e-01 -3.435809612274169922e-01 -1.253442019224166870e-01 2.154593169689178467e-01 1.662206798791885376e-01
1.516006737947463989e-01 -2.631804049015045166e-01 1.768537610769271851e-02 -2.761995196342468262e-01 3.469245731830596924e-01 -7.879773154854774475e-03 -5.854563415050506592e-02 1.048983931541442871e-01 8.141234517097473145e-02 -8.809089660644531250e-02 -3.107352852821350098e-01 -5.004371330142021179e-02 1.809656769037246704e-01 -7.447572052478790283e-02 3.597164154052734375e-01 -4.975127056241035461e-02 2.615632861852645874e-02 1.095324289053678513e-03 -1.042037233710289001e-01 -1.408698409795761108e-01 2.899129986763000488e-01 6.725692003965377808e-02 -1.599684171378612518e-02 1.961494982242584229e-01 -2.869925498962402344e-01 -6.220625340938568115e-02 1.499422080814838409e-02 -3.172874450683593750e-01 5.258710123598575592e-03 -1.548356860876083374e-01 2.062721997499465942e-01 -1.781347207725048065e-02
3.275557234883308411e-02 -1.601147204637527466e-01 9.021101286634802818e-04 -2.050867527723312378e-01 3.127165436744689941e-01 1.211883947253227234e-01 -3.104693070054054260e-02 -2.507007718086242676e-01 2.255745790898799896e-02 2.997581847012042999e-02 -3.620519116520881653e-02 3.414910286664962769e-02 -1.066911071538925171e-01 -1.393421739339828491e-01 1.759615391492843628e-01 -2.272631041705608368e-02 7.203479111194610596e-02 -2.309838682413101196e-02 -9.364654868841171265e-02 3.340229392051696777e-03 -2.767719626426696777e-01 -2.072339504957199097e-02 -1.895729824900627136e-02 -3.352436423301696777e-01 -3.866221308708190918e-01 2.920199036598205566e-01 1.334864199161529541e-01 -2.560028135776519775e-01 -8.227040991187095642e-03 -2.412364482879638672e-01 2.788811922073364258e-01 -1.741960048675537109e-01
1.641732156276702881e-01 -1.787112057209014893e-01 1.956867873668670654e-01 -1.546842008829116821e-01 4.628403782844543457e-01 2.027422636747360229e-01 3.886306285858154297e-02 1.743623167276382446e-01 2.068340592086315155e-02 -1.732457987964153290e-02 -1.761887036263942719e-02 1.248162016272544861e-01 -3.054096996784210205e-01 1.880922764539718628e-01 6.969685107469558716e-02 -3.107605152763426304e-04 6.219567731022834778e-02 1.744271963834762573e-01 1.097965836524963379e-01 -8.347188681364059448e-02 1.422657370567321777e-01 3.259463980793952942e-02 7.699535042047500610e-02 2.316141277551651001e-01 -1.348945498466491699e-01 -3.286259770393371582e-01 6.820621341466903687e-02 -1.490114443004131317e-02 9.463340044021606445e-03 1.831164509057998657e-01 2.147406786680221558e-01 3.106927275657653809e-01
1.280386745929718018e-01 -3.034955561161041260e-01 -8.375936746597290039e-02 -1.334594041109085083e-01 5.235223174095153809e-01 2.504213154315948486e-01 8.024197816848754883e-02 7.474446296691894531e-02 -2.698337286710739136e-02 -1.090251933783292770e-02 -3.092656135559082031e-01 1.255203485488891602e-01 -1.003766655921936035e-01 2.810805477201938629e-02 7.900049537420272827e-02 -1.874160915613174438e-01 9.622972458600997925e-02 -2.650049515068531036e-02 -2.169820666313171387e-01 -3.190828561782836914e-01 1.416568458080291748e-01 -2.364303469657897949e-01 1.668502017855644226e-02 -1.330825835466384888e-01 1.888886243104934692e-01 -1.222293376922607422e-01 2.921073231846094131e-03 -1.166496276855468750e-01 1.894652098417282104e-02 -1.347689796239137650e-02 -4.387219622731208801e-02 -1.840267330408096313e-01
2.462992370128631592e-01 -1.627700626850128174e-01 -2.570506930351257324e-01 -2.784374058246612549e-01 1.665758341550827026e-01 1.824565678834915161e-01 3.494280874729156494e-01 1.073153410106897354e-02 8.523974101990461349e-04 -1.389555931091308594e-01 1.407718211412429810e-01 1.160415112972259521e-01 -7.089328765869140625e-02 5.310431495308876038e-02 3.382438123226165771e-01 -1.604415476322174072e-01 -9.858133643865585327e-02 2.472074935212731361e-03 -1.653709858655929565e-01 -2.451781928539276123e-01 9.165783971548080444e-02 -1.406721025705337524e-01 -2.157101593911647797e-02 1.144392862915992737e-01 -1.544755399227142334e-01 -1.214619278907775879e-01 1.410118490457534790e-01 -3.809882104396820068e-01 -9.030896238982677460e-03 -9.346475452184677124e-02 -5.420113727450370789e-02 1.762282550334930420e-01
-3.028781153261661530e-02 -2.524600625038146973e-01 4.939899314194917679e-03 -1.014275401830673218e-01 1.814012378454208374e-01 6.343475729227066040e-02 -1.315310504287481308e-02 2.382900007069110870e-02 3.444018065929412842e-01 2.559903822839260101e-02 2.189240902662277222e-01 1.855488121509552002e-01 -4.444874823093414307e-01 -9.617952257394790649e-02 3.636866435408592224e-02 1.481367051601409912e-01 -3.928722068667411804e-02 1.311103701591491699e-01 -1.705047935247421265e-01 -1.463677585124969482e-01 -1.527209877967834473e-01 -1.073980182409286499e-01 -1.536235809326171875e-01 1.582749038934707642e-01 -6.946039199829101562e-02 2.496331185102462769e-02 -1.317111253738403320e-01 -3.648597896099090576e-01 -2.559524774551391602e-01 1.370189934968948364e-01 -1.730253398418426514e-01 1.810317337512969971e-01
4.880675300955772400e-02 -8.905415982007980347e-02 4.278726130723953247e-02 -1.612584292888641357e-01 3.273206949234008789e-01 1.651071012020111084e-01 -1.419526487588882446e-01 2.063862681388854980e-01 1.595862656831741333e-01 6.758563965559005737e-02 -1.784891188144683838e-01 1.121421903371810913e-01 -3.551271259784698486e-01 6.730942428112030029e-02 7.208010181784629822e-03 2.618208229541778564e-01 2.727503776550292969e-01 1.895437836647033691e-01 -1.183496117591857910e-01 -1.405164152383804321e-01 -3.205193579196929932e-01 -9.724032133817672729e-02 5.284639820456504822e-02 1.343738753348588943e-02 1.589551866054534912e-01 2.189351022243499756e-01 2.577365338802337646e-01 -9.012565761804580688e-02 2.493978664278984070e-02 -5.093816667795181274e-02 2.506543397903442383e-01 -1.340232044458389282e-01
1.297935247421264648e-01 -6.829635798931121826e-02 2.772882580757141113e-01 -1.823632419109344482e-01 2.885109782218933105e-01 2.305700629949569702e-01 -1.316905021667480469e-01 -1.496722251176834106e-01 -6.737112998962402344e-02 7.684408128261566162e-02 1.708786487579345703e-01 9.067301638424396515e-03 -1.675496399402618408e-01 3.899535909295082092e-02 3.612496256828308105e-01 3.741009533405303955e-01 -1.820907741785049438e-01 -1.708022505044937134e-01 -6.874881684780120850e-02 -5.987061187624931335e-02 2.533721970394253731e-03 1.249715536832809448e-01 -8.683051168918609619e-02 -1.225391477346420288e-01 -3.228553012013435364e-02 1.613290905952453613e-01 3.772628307342529297e-02 -1.731687635183334351e-01 -1.821781247854232788e-01 -1.420111805200576782e-01 1.305297464132308960e-01 -3.387207090854644775e-01
8.124612271785736084e-02 -1.781033277511596680e-01 1.662517786026000977e-01 -3.024406731128692627e-01 3.152521550655364990e-01 4.262228682637214661e-02 9.985350817441940308e-02 1.314530968666076660e-01 1.646145284175872803e-01 -1.041553616523742676e-01 1.638688147068023682e-01 -4.314333572983741760e-02 9.957201778888702393e-02 6.266725063323974609e-02 3.854385018348693848e-01 7.746078819036483765e-02 1.338902264833450317e-01 -5.775084719061851501e-02 -1.312265396118164062e-01 -5.216227844357490540e-02 1.121768057346343994e-01 -2.777429819107055664e-01 6.113887950778007507e-02 -1.158012375235557556e-01 -3.109166920185089111e-01 1.344612985849380493e-01 2.384585142135620117e-01 -2.013468146324157715e-01 -4.958040080964565277e-03 -3.092384636402130127e-01 1.320859938859939575e-01 7.565835863351821899e-02
-6.590582430362701416e-03 -2.644247114658355713e-01 1.406240165233612061e-01 -2.950931787490844727e-01 3.111362457275390625e-01 1.828693747520446777e-01 1.543464660644531250e-01 -2.156401425600051880e-01 3.380416035652160645e-01 -3.403324484825134277e-01 -3.481566905975341797e-03 1.454774588346481323e-01 -2.574481666088104248e-01 6.489024311304092407e-02 1.585579849779605865e-02 3.005016446113586426e-01 -1.309567689895629883e-01 1.345283538103103638e-01 -6.862554699182510376e-02 -1.889041960239410400e-01 -2.185692042112350464e-01 -1.290646493434906006e-01 6.368064787238836288e-03 -7.058349251747131348e-02 -1.257037669420242310e-01 4.486973583698272705e-02 1.569728553295135498e-01 -2.556099323555827141e-03 1.135896071791648865e-01 8.038179017603397369e-03 -3.749300166964530945e-02 -9.145675599575042725e-02
8.069643378257751465e-02 -3.337491452693939209e-01 1.029681265354156494e-01 -1.132254954427480698e-02 4.607038497924804688e-01 1.446807086467742920e-01 -5.964894592761993408e-02 1.318845599889755249e-01 -4.603879898786544800e-02 -1.895643174648284912e-01 -1.338536888360977173e-01 6.290423870086669922e-02 -2.979049682617187500e-01 -6.646506488323211670e-02 2.356098741292953491e-01 1.632820814847946167e-02 3.580647520720958710e-03 1.809594184160232544e-01 -2.187825888395309448e-01 -1.246587857604026794e-01 -2.640835344791412354e-01 -2.284497581422328949e-02 1.227526739239692688e-01 -3.242789804935455322e-01 -4.079021885991096497e-02 1.205961778759956360e-01 2.050470560789108276e-01 1.003076136112213135e-01 1.400299221277236938e-01 1.222997903823852539e-01 1.007217466831207275e-01 -9.321913123130798340e-02
3.589451685547828674e-02 -1.913845241069793701e-01 -2.530559301376342773e-01 -3.287108838558197021e-01 2.945343255996704102e-01 2.635261416435241699e-01 3.996839374303817749e-02 -3.372995257377624512e-01 1.323221176862716675e-01 -1.696415245532989502e-03 8.014072477817535400e-02 4.246939439326524734e-03 -3.111744299530982971e-02 1.072545871138572693e-01 7.901686429977416992e-02 1.189360693097114563e-01 -8.562389761209487915e-02 2.557649016380310059e-01 -1.402007043361663818e-01 1.259985715150833130e-01 -2.144256979227066040e-01 6.129547953605651855e-02 -6.092958617955446243e-03 1.350970473140478134e-02 -1.019250005483627319e-01 1.657691299915313721e-01 2.387255802750587463e-02 -3.708234727382659912e-01 7.124611735343933105e-02 5.665404349565505981e-02 3.416916429996490479e-01 -4.894573614001274109e-02
6.391897797584533691e-02 -2.266651988029479980e-01 3.102093040943145752e-01 1.696529239416122437e-01 4.311876595020294189e-01 2.548591196537017822e-01 1.050580739974975586e-01 -1.644558757543563843e-01 -8.187539875507354736e-02 9.072446823120117188e-02 -4.544534534215927124e-02 -1.876326352357864380e-01 -2.632406055927276611e-01 -1.698625460267066956e-02 3.980785012245178223e-01 -3.347322344779968262e-02 -2.107134461402893066e-01 -1.855248808860778809e-01 3.661147505044937134e-02 -1.427248306572437286e-02 -1.303398632444441319e-03 1.001005396246910095e-01 1.432614177465438843e-01 -2.152860462665557861e-01 -4.895101115107536316e-02 -2.059009112417697906e-02 -1.504874695092439651e-02 2.000307664275169373e-02 -2.271146476268768311e-01 4.371638596057891846e-02 6.129694730043411255e-02 1.767366379499435425e-01
-2.078988216817378998e-02 -4.101616889238357544e-02 -7.462964206933975220e-02 -1.315978169441223145e-01 3.425295948982238770e-01 2.119195312261581421e-01 -7.263428717851638794e-02 -2.822737395763397217e-01 1.388282328844070435e-01 -4.107325971126556396e-01 6.675510108470916748e-02 -2.554471045732498169e-02 -1.049597859382629395e-01 1.319689899682998657e-01 3.123058564960956573e-02 2.441779375076293945e-01 -1.902321726083755493e-01 9.018905460834503174e-03 9.927622228860855103e-02 -3.520343452692031860e-02 -2.106659859418869019e-01 1.908343471586704254e-02 -3.511690068989992142e-03 -2.974895834922790527e-01 2.182818204164505005e-02 8.843535929918289185e-02 1.463627070188522339e-01 -2.514956295490264893e-01 -1.459415885619819164e-03 -6.618092209100723267e-02 4.094233214855194092e-01 9.657855145633220673e-03
2.071057558059692383e-01 -1.035926677286624908e-02 -7.129874825477600098e-02 -3.300421237945556641e-01 4.157090783119201660e-01 1.349556744098663330e-01 1.631768047809600830e-02 -1.656214706599712372e-02 3.709647953510284424e-01 -5.912872962653636932e-03 -3.367964923381805420e-02 -1.853467151522636414e-02 7.016118615865707397e-02 1.624282896518707275e-01 1.614272296428680420e-01 2.849704027175903320e-02 2.477069050073623657e-01 -8.737744390964508057e-02 -7.012790441513061523e-02 -1.339345276355743408e-01 1.533358842134475708e-01 -1.073219254612922668e-01 -2.819520980119705200e-02 1.425490975379943848e-01 -2.972384095191955566e-01 -1.134975347667932510e-02 -5.255440995097160339e-02 -1.244932711124420166e-01 4.328032024204730988e-03 -3.103559911251068115e-01 3.096273243427276611e-01 -8.469492197036743164e-02
1.723952591419219971e-01 -7.973535358905792236e-02 2.153551578521728516e-02 -1.960437744855880737e-01 2.284149378538131714e-01 4.027169346809387207e-01 1.154529303312301636e-01 1.511434316635131836e-01 -1.323294490575790405e-01 -2.655427455902099609e-01 -2.993369661271572113e-02 6.858592480421066284e-02 -9.421296417713165283e-02 -1.072239875793457031e-01 4.885577782988548279e-02 2.292889654636383057e-01 -1.478784829378128052e-01 -1.025830022990703583e-02 2.298330664634704590e-01 2.336828596889972687e-02 -3.070164099335670471e-02 -7.602571696043014526e-02 -2.569822035729885101e-02 -1.741549558937549591e-02 -3.428226411342620850e-01 2.337697893381118774e-02 1.337214559316635132e-01 -4.270822405815124512e-01 -2.289687842130661011e-01 -1.056329309940338135e-01 5.493586882948875427e-02 -1.937868744134902954e-01
9.418782591819763184e-02 -1.803867220878601074e-01 -1.230179816484451294e-01 -1.339099854230880737e-01 5.006244778633117676e-01 5.405898764729499817e-02 6.545542180538177490e-02 -2.360357344150543213e-02 1.957381702959537506e-02 -9.957238286733627319e-02 6.842489540576934814e-02 1.841395497322082520e-01 -1.395331621170043945e-01 -1.562288105487823486e-01 1.692685186862945557e-01 -1.364820003509521484e-01 2.644822597503662109e-01 1.641931235790252686e-01 -3.241338729858398438e-01 -2.164622247219085693e-01 1.145065501332283020e-01 -1.350413411855697632e-01 1.091454699635505676e-01 -2.604650259017944336e-01 1.443342864513397217e-01 -2.236269414424896240e-01 1.738512814044952393e-01 -1.403484493494033813e-04 -1.053044423460960388e-01 9.569481015205383301e-02 1.024778410792350769e-01 -1.880066990852355957e-01
3.573266416788101196e-02 -2.993108928203582764e-01 -7.259801775217056274e-02 -2.411199510097503662e-01 3.035796880722045898e-01 1.350876092910766602e-01 -3.326209783554077148e-01 -3.053749203681945801e-01 2.018202394247055054e-01 -3.540769815444946289e-01 2.247683703899383545e-02 1.039257496595382690e-01 -9.251095354557037354e-02 -5.476026982069015503e-02 6.798204034566879272e-02 2.428773604333400726e-02 1.647101193666458130e-01 1.573019474744796753e-01 -3.412513807415962219e-02 -1.308310627937316895e-01 -6.647831946611404419e-02 2.888922989368438721e-01 -1.171253919601440430e-01 4.983481392264366150e-02 -7.132343947887420654e-02 -1.198953762650489807e-01 1.587510406970977783e-01 -1.402211040258407593e-01 -2.267033606767654419e-01 -2.167143821716308594e-01 1.725577935576438904e-02 5.776925012469291687e-03
1.539175659418106079e-01 -3.167919516563415527e-01 3.221202269196510315e-02 -1.062024310231208801e-01 3.408248424530029297e-01 3.492122888565063477e-01 -2.275809794664382935e-01 1.222245171666145325e-01 3.244938328862190247e-02 -3.490646183490753174e-01 -7.030507922172546387e-02 -6.687753647565841675e-02 -8.893629163503646851e-02 -6.997622549533843994e-02 2.065922021865844727e-01 2.310184240341186523e-01 -2.193681746721267700e-01 2.330398932099342346e-02 -9.156166017055511475e-02 1.377781387418508530e-02 -2.871517837047576904e-01 -6.807334721088409424e-02 7.738606631755828857e-02 -1.801856011152267456e-01 -1.331435739994049072e-01 3.702488495036959648e-03 2.073574960231781006e-01 1.155008822679519653e-01 6.485225167125463486e-03 1.957532465457916260e-01 1.472675949335098267e-01 2.664726041257381439e-02
4.263368993997573853e-02 -1.486916989088058472e-01 4.465685039758682251e-02 -4.631382226943969727e-02 5.981217026710510254e-01 1.898484528064727783e-01 6.224114447832107544e-03 -8.278981596231460571e-02 -6.931496411561965942e-02 6.767234206199645996e-02 -1.063162684440612793e-01 -4.124041646718978882e-02 -1.463282704353332520e-01 -7.636594772338867188e-02 6.898725032806396484e-02 -5.619549006223678589e-02 2.311904877424240112e-01 -1.709211319684982300e-01 -3.060849308967590332e-01 -2.245795279741287231e-01 2.565260529518127441e-01 9.169081598520278931e-02 -8.441507816314697266e-02 -2.371565997600555420e-02 -1.643875539302825928e-01 -2.315096706151962280e-01 1.258190721273422241e-01 -1.333757340908050537e-01 -8.099342882633209229e-02 -2.761602103710174561e-01 -5.659049376845359802e-02 -6.888784468173980713e-02
-2.924151904881000519e-02 -2.876897156238555908e-01 -2.237365953624248505e-02 -1.524098068475723267e-01 1.571878641843795776e-01 1.138118505477905273e-01 1.192770674824714661e-01 2.313141338527202606e-02 1.178883239626884460e-01 8.749714493751525879e-02 9.092214517295360565e-03 -1.597450301051139832e-02 -3.593935072422027588e-01 3.103767335414886475e-01 3.264873027801513672e-01 1.803985536098480225e-01 2.116832509636878967e-02 1.044764965772628784e-01 1.739322990179061890e-01 -2.392189204692840576e-01 -1.068436205387115479e-01 -1.559415012598037720e-01 -1.265476942062377930e-01 -4.535833001136779785e-02 9.867012500762939453e-02 3.366494551301002502e-02 8.974254131317138672e-02 -9.898690879344940186e-02 -4.627243876457214355e-01 2.101558744907379150e-01 1.164962798357009888e-01 -2.196320146322250366e-02
2.915444970130920410e-01 -1.226723566651344299e-01 1.871480941772460938e-01 -8.215065300464630127e-02 4.350221157073974609e-01 1.501062363386154175e-01 8.207591623067855835e-02 -1.478371471166610718e-01 1.480871140956878662e-01 -3.929413796868175268e-04 -7.399071753025054932e-02 1.485946327447891235e-01 -3.815103769302368164e-01 1.776410192251205444e-01 -2.043012343347072601e-02 5.256330221891403198e-02 2.038544863462448120e-01 1.530085206031799316e-01 -3.472459316253662109e-02 -1.088967081159353256e-02 -1.737903803586959839e-01 -6.358911097049713135e-02 -1.951836347579956055e-01 -2.831739783287048340e-01 -6.356288492679595947e-02 6.585317105054855347e-02 2.326706349849700928e-01 -9.252151846885681152e-02 -2.846423983573913574e-01 8.992043882608413696e-02 -4.772027581930160522e-02 -8.221856504678726196e-02
1.640306562185287476e-01 -1.315597295761108398e-01 9.313730895519256592e-02 -3.466071784496307373e-01 3.286159634590148926e-01 1.475380957126617432e-01 -2.216430902481079102e-01 1.786271631717681885e-01 2.333655804395675659e-01 -5.643308907747268677e-02 3.383295238018035889e-02 -2.300604432821273804e-01 -3.012730479240417480e-01 4.299126937985420227e-02 9.222391247749328613e-02 1.706782430410385132e-01 -4.163927957415580750e-02 -3.073138594627380371e-01 9.717515856027603149e-02 -4.360304027795791626e-02 -1.728278249502182007e-01 2.996034026145935059e-01 -7.005991414189338684e-03 1.303415596485137939e-01 5.073051434010267258e-03 -2.454331964254379272e-01 -1.338741481304168701e-01 5.784956365823745728e-02 3.875796869397163391e-02 1.635717451572418213e-01 8.127833157777786255e-02 1.167613416910171509e-01
-9.160476177930831909e-02 -1.881954669952392578e-01 3.522839769721031189e-02 -1.590381413698196411e-01 4.358453452587127686e-01 1.663998067378997803e-01 -1.061137840151786804e-01 1.005408689379692078e-01 -1.631842851638793945e-01 -6.695669610053300858e-03 2.377374321222305298e-01 6.720045953989028931e-02 -3.688481152057647705e-01 -1.180784776806831360e-01 3.684939816594123840e-02 -1.574643254280090332e-01 1.307143867015838623e-01 8.604594320058822632e-02 -2.855750024318695068e-01 -3.048215508460998535e-01 1.246888265013694763e-01 -6.441124528646469116e-02 -1.697648912668228149e-01 -8.699149638414382935e-02 -5.882934853434562683e-02 -2.812663614749908447e-01 -7.060747593641281128e-03 -1.407852023839950562e-01 -2.116560339927673340e-01 -1.523822247982025146e-01 2.553002163767814636e-02 -2.508792281150817871e-02
3.762404918670654297e-01 8.227577805519104004e-02 1.811662763357162476e-01 1.091296076774597168e-01 3.327504992485046387e-01 3.567389771342277527e-02 -2.134439945220947266e-01 -2.247314155101776123e-01 3.646358847618103027e-01 1.140588074922561646e-01 9.248112142086029053e-02 9.666765481233596802e-02 1.188597269356250763e-02 -8.834216743707656860e-02 2.474325746297836304e-01 1.488817185163497925e-01 -2.712841145694255829e-03 8.914506435394287109e-02 -2.703852206468582153e-02 -2.011744529008865356e-01 5.861546471714973450e-02 -3.225647658109664917e-02 -5.692864581942558289e-02 -4.976539313793182373e-02 -9.085984528064727783e-02 1.813180148601531982e-01 -5.573572963476181030e-02 -3.698213100433349609e-01 -1.460897326469421387e-01 2.773423492908477783e-01 7.044812291860580444e-02 1.024344004690647125e-02
1.052662953734397888e-01 -2.666865661740303040e-02 1.764294654130935669e-01 -1.969420611858367920e-01 2.907499372959136963e-01 2.183620631694793701e-01 1.667701057158410549e-03 2.012335360050201416e-01 7.663731276988983154e-02 -1.007289811968803406e-01 3.050198964774608612e-02 9.057044237852096558e-02 -2.028237879276275635e-01 3.318317979574203491e-02 2.476140558719635010e-01 1.373526640236377716e-02 2.635939121246337891e-01 2.413199841976165771e-01 1.284673158079385757e-02 -1.627553999423980713e-01 1.593678742647171021e-01 9.339743107557296753e-02 8.273338526487350464e-02 1.353845596313476562e-01 -3.052034378051757812e-01 -1.584352105855941772e-01 7.584677077829837799e-03 -9.141945838928222656e-02 4.999962635338306427e-03 2.833942174911499023e-01 1.824357807636260986e-01 4.034026861190795898e-01
2.157412022352218628e-01 2.496353536844253540e-01 2.162957638502120972e-01 2.992948284372687340e-03 4.861344993114471436e-01 2.093208879232406616e-01 -1.550347656011581421e-01 -4.361487552523612976e-02 1.880516260862350464e-01 7.447537779808044434e-02 1.790123581886291504e-01 5.280785262584686279e-02 -2.402159124612808228e-01 -1.159151196479797363e-01 1.684848517179489136e-01 -3.430965170264244080e-02 -1.840730905532836914e-01 -2.134506590664386749e-02 1.111929789185523987e-01 -1.591773182153701782e-01 -1.556206587702035904e-02 -3.012777566909790039e-01 6.911585479974746704e-02 -7.796078175306320190e-02 -2.835344672203063965e-01 1.948786228895187378e-01 -3.941437229514122009e-02 -5.300891399383544922e-02 -1.465526316314935684e-02 4.187813773751258850e-02 1.129601150751113892e-01 -2.246112525463104248e-01
8.784364163875579834e-02 -1.898245364427566528e-01 -6.257945299148559570e-02 -7.763122767210006714e-02 2.818237841129302979e-01 4.153153672814369202e-02 8.404120802879333496e-02 6.797999888658523560e-02 4.972205683588981628e-02 5.630283057689666748e-02 4.684357345104217529e-02 1.446993201971054077e-01 -5.141411423683166504e-01 -3.093259930610656738e-01 2.742328047752380371e-01 2.236080020666122437e-01 2.762179970741271973e-01 2.234362810850143433e-01 4.338627681136131287e-02 -9.291526861488819122e-03 -1.370673775672912598e-01 6.462387740612030029e-02 -2.059731930494308472e-01 -1.734844893217086792e-01 -1.235472038388252258e-01 1.100764498114585876e-01 2.342189848423004150e-01 -1.022675782442092896e-01 2.131710760295391083e-02 2.480613626539707184e-02 1.254144608974456787e-01 -7.937583327293395996e-02
2.833906747400760651e-02 -5.478911399841308594e-01 1.505804359912872314e-01 -3.026057779788970947e-01 3.299868702888488770e-01 1.087475940585136414e-01 -1.498844176530838013e-01 7.905849069356918335e-02 -2.209867723286151886e-02 -1.420476585626602173e-01 -1.648511737585067749e-01 1.177186593413352966e-01 -3.746693581342697144e-02 -5.607493221759796143e-02 2.982515841722488403e-02 -7.226566970348358154e-02 1.771152466535568237e-01 -8.450403809547424316e-02 -5.120155215263366699e-02 -1.555959433317184448e-01 1.034384476952254772e-03 4.785021021962165833e-02 1.477614939212799072e-01 1.909025758504867554e-01 7.817750424146652222e-02 -1.374820172786712646e-01 -8.607260137796401978e-02 -3.688967227935791016e-01 -6.963953375816345215e-02 -9.886255720630288124e-04 -1.809402257204055786e-01 1.759786605834960938e-01
-9.468006342649459839e-02 -1.600019931793212891e-01 -2.688631415367126465e-01 -2.744835913181304932e-01 3.593579232692718506e-01 1.523119658231735229e-01 -1.216333955526351929e-01 -2.247799187898635864e-01 1.449838727712631226e-01 -3.352372646331787109e-01 2.698307298123836517e-02 1.093370690941810608e-01 -1.032757237553596497e-01 1.355857104063034058e-01 -4.957050830125808716e-02 1.400356292724609375e-01 -1.587101072072982788e-01 -6.111922860145568848e-02 1.445958390831947327e-02 -2.091139554977416992e-01 -2.574797272682189941e-01 -2.679631710052490234e-01 -6.048732902854681015e-03 -1.375433355569839478e-01 -4.995512217283248901e-02 1.589772701263427734e-01 2.207288704812526703e-02 -1.989116072654724121e-01 1.192682310938835144e-01 1.540961116552352905e-01 2.550685405731201172e-01 -4.664283245801925659e-02
-1.031378731131553650e-01 -1.877335011959075928e-01 2.435269802808761597e-01 -9.172837436199188232e-02 4.122151732444763184e-01 -1.104266941547393799e-01 -8.555516600608825684e-02 -5.486802197992801666e-03 3.639979660511016846e-01 1.711909025907516479e-01 -1.148233860731124878e-01 -1.045393273234367371e-01 -1.217217892408370972e-01 -2.151557207107543945e-01 1.589276455342769623e-02 -1.011565700173377991e-01 1.004452854394912720e-01 -3.059923835098743439e-02 -2.470066957175731659e-02 -1.158187836408615112e-01 1.347226202487945557e-01 -1.692770570516586304e-01 1.315633356571197510e-01 1.664804667234420776e-01 -5.718655884265899658e-02 5.860923323780298233e-03 4.220429342240095139e-03 -3.058430850505828857e-01 -2.187598347663879395e-01 4.316151607781648636e-03 4.106706380844116211e-01 -9.570879489183425903e-02
-8.035109192132949829e-02 -2.880233526229858398e-01 6.818968802690505981e-02 -2.591231465339660645e-01 4.495586454868316650e-01 6.433773785829544067e-02 4.551964625716209412e-02 -2.609682381153106689e-01 2.693219184875488281e-01 -2.617734074592590332e-01 -1.589955687522888184e-01 7.837511599063873291e-02 -1.659456044435501099e-01 -6.344401836395263672e-02 -8.382773399353027344e-02 2.840149700641632080e-01 -1.791444718837738037e-01 1.347451955080032349e-01 -4.939467459917068481e-02 -5.459234863519668579e-02 1.418356876820325851e-02 1.528826057910919189e-01 1.928237639367580414e-02 -8.344898372888565063e-02 -7.509920001029968262e-02 -5.043233186006546021e-02 1.083660572767257690e-01 -3.301904797554016113e-01 -1.454807668924331665e-01 -2.014374360442161560e-02 -1.827571541070938110e-01 1.159835793077945709e-02
2.794795036315917969e-01 1.824048464186489582e-03 1.087079271674156189e-01 -7.033731043338775635e-02 4.041771888732910156e-01 2.508287727832794189e-01 4.929304495453834534e-02 3.072875086218118668e-03 -8.170420676469802856e-02 -3.366712331771850586e-01 1.824428588151931763e-01 -2.479240149259567261e-01 -1.473979502916336060e-01 -6.878139823675155640e-02 2.698542177677154541e-01 -1.828833073377609253e-01 8.758406341075897217e-02 2.049829959869384766e-01 6.512628495693206787e-02 -8.912459015846252441e-02 -3.138155862689018250e-02 -1.459298282861709595e-01 -1.073965430259704590e-01 -1.166331116110086441e-02 -1.857120394706726074e-01 2.117759883403778076e-01 -7.780766114592552185e-03 -1.507753580808639526e-01 1.722338199615478516e-01 -3.096265345811843872e-02 1.404687613248825073e-01 2.839007675647735596e-01
2.279359251260757446e-01 -2.593068219721317291e-02 1.570181399583816528e-01 -1.359549015760421753e-01 4.874231219291687012e-01 3.335613757371902466e-02 9.334301203489303589e-02 2.982426881790161133e-01 -7.649461925029754639e-02 -3.549472689628601074e-01 1.785013675689697266e-01 -1.387438625097274780e-01 -1.751285493373870850e-01 1.457649469375610352e-01 1.137965396046638489e-01 7.073733210563659668e-02 2.342740446329116821e-02 8.509407937526702881e-02 -2.410759776830673218e-02 -1.357279252260923386e-02 -1.304051429033279419e-01 -6.783811748027801514e-02 6.473947316408157349e-02 5.083280429244041443e-02 -1.957647204399108887e-01 -1.635541915893554688e-01 1.011976003646850586e-01 -2.024571299552917480e-01 4.499915614724159241e-02 -1.542414631694555283e-02 5.641281604766845703e-02 3.954360187053680420e-01
-2.538944408297538757e-02 -1.652847081422805786e-01 3.099301457405090332e-02 -1.652030348777770996e-01 3.561972677707672119e-01 2.741389870643615723e-01 6.445338949561119080e-03 5.957887321710586548e-02 3.537331819534301758e-01 -6.287218630313873291e-02 3.307279571890830994e-02 -4.117569327354431152e-01 7.619469612836837769e-02 -1.757884956896305084e-02 1.896358877420425415e-01 8.539653569459915161e-02 1.839471906423568726e-01 -9.980951249599456787e-02 -2.318403450772166252e-03 -6.292465329170227051e-02 2.238777726888656616e-01 6.258776783943176270e-02 -4.546222917269915342e-04 9.457528591156005859e-02 -1.767337173223495483e-01 6.465508043766021729e-02 8.700832724571228027e-02 -3.822675645351409912e-01 1.487416215240955353e-03 -5.699311941862106323e-02 2.455303072929382324e-01 -1.602528393268585205e-01
-5.971249192953109741e-02 -1.531074196100234985e-01 1.833185553550720215e-02 -4.757328331470489502e-02 3.878195881843566895e-01 2.278005033731460571e-01 -1.506195515394210815e-01 -3.002735078334808350e-01 3.916801139712333679e-02 -2.092149108648300171e-02 3.103730976581573486e-01 4.072515666484832764e-02 1.443897634744644165e-01 3.561455383896827698e-02 9.617950022220611572e-02 1.329487860202789307e-01 -1.425208449363708496e-01 -5.506108701229095459e-02 -2.404902279376983643e-01 1.205285079777240753e-03 -1.751862168312072754e-01 -1.938077434897422791e-02 1.032878980040550232e-01 -5.865673348307609558e-02 3.249751031398773193e-02 2.258480340242385864e-01 5.739808455109596252e-02 -3.832253515720367432e-01 -6.316753476858139038e-02 -1.538386382162570953e-02 3.197043240070343018e-01 -2.668862640857696533e-01
8.795746415853500366e-02 -2.157465927302837372e-02 2.226779311895370483e-01 -2.536428272724151611e-01 2.495945841073989868e-01 2.400541007518768311e-01 -6.902135163545608521e-02 -2.455783039331436157e-01 -6.050004065036773682e-02 1.387640088796615601e-01 1.892283409833908081e-01 1.813836395740509033e-01 -2.072321623563766479e-01 2.218454033136367798e-01 1.696869581937789917e-01 7.294185925275087357e-03 -1.304083913564682007e-01 -1.475707441568374634e-01 -2.052773907780647278e-02 -3.563572466373443604e-01 -5.411232635378837585e-02 -6.181324273347854614e-02 6.471493840217590332e-02 7.563634216785430908e-02 -1.454647034406661987e-01 1.839844584465026855e-01 -2.371790260076522827e-01 -3.876282647252082825e-02 3.428026661276817322e-02 2.165046334266662598e-01 2.366192489862442017e-01 2.838899493217468262e-01
5.735792964696884155e-02 -9.757952392101287842e-02 6.905367970466613770e-02 -2.596658468246459961e-01 3.663770258426666260e-01 2.418489903211593628e-01 -2.400420755147933960e-01 -2.916382849216461182e-01 -4.148724302649497986e-02 3.814841508865356445e-01 1.801808029413223267e-01 -8.676156401634216309e-02 -1.654516905546188354e-01 1.528774201869964600e-01 1.852247118949890137e-01 1.487550586462020874e-01 8.883479982614517212e-02 -1.377603560686111450e-01 -2.842046320438385010e-01 -3.909455239772796631e-02 9.063253551721572876e-02 -4.104460403323173523e-02 3.817457705736160278e-02 -9.267442673444747925e-02 -7.174210995435714722e-02 -1.064978446811437607e-02 1.231325268745422363e-01 -2.232950031757354736e-01 -2.035968750715255737e-01 -1.124531030654907227e-01 7.482045888900756836e-02 -1.614882647991180420e-01
-3.874960169196128845e-02 -3.563457429409027100e-01 1.989227831363677979e-01 -2.397620826959609985e-01 2.542914748191833496e-01 1.976520121097564697e-01 -1.029176190495491028e-01 -1.065242812037467957e-01 6.327950954437255859e-02 3.922999501228332520e-01 1.024605780839920044e-01 6.018156651407480240e-03 -3.119069933891296387e-01 6.333118677139282227e-02 3.196398019790649414e-01 2.657465040683746338e-01 -3.655296936631202698e-02 1.235439628362655640e-02 -3.140601888298988342e-02 -2.206619083881378174e-01 1.795798242092132568e-01 1.773043870925903320e-01 -1.106202155351638794e-01 -1.694988459348678589e-02 -1.375623941421508789e-01 3.412288054823875427e-02 1.341623663902282715e-01 3.573936992324888706e-04 -1.031297147274017334e-01 1.014821901917457581e-01 1.325661391019821167e-01 -4.787829518318176270e-02
1.692997962236404419e-01 -1.002934109419584274e-02 -2.372989058494567871e-01 -1.002949401736259460e-01 3.273272514343261719e-01 2.074408531188964844e-01 1.044925898313522339e-01 1.184640601277351379e-01 5.333221703767776489e-02 -2.162386476993560791e-01 1.043080165982246399e-01 -1.545781791210174561e-01 -1.128475964069366455e-01 5.975427106022834778e-02 5.517422556877136230e-01 -8.286948502063751221e-02 1.257332116365432739e-01 -3.374309837818145752e-02 -7.519714534282684326e-02 -1.463440060615539551e-01 1.093399375677108765e-01 -2.530506998300552368e-02 -7.583705708384513855e-03 2.573877871036529541e-01 -1.072052344679832458e-01 6.761085987091064453e-02 2.296196520328521729e-01 -7.266006618738174438e-02 -1.114404872059822083e-01 1.366769820451736450e-01 2.607408165931701660e-01 1.472934186458587646e-01
1.648497730493545532e-01 -3.384670913219451904e-01 6.229027360677719116e-02 -6.462100148200988770e-02 2.700604200363159180e-01 7.234738767147064209e-02 1.544247418642044067e-01 2.045761980116367340e-02 1.238562539219856262e-02 1.698284745216369629e-01 2.690166831016540527e-01 -1.612066775560379028e-01 -1.171654313802719116e-01 -8.079616352915763855e-03 2.463597506284713745e-01 4.860254377126693726e-02 -9.781887382268905640e-02 3.012154437601566315e-02 -5.972872674465179443e-02 -5.146395787596702576e-02 1.084571480751037598e-01 -5.765906721353530884e-02 2.124451398849487305e-01 3.012034855782985687e-02 3.415602743625640869e-01 4.423992335796356201e-02 3.205184936523437500e-01 -4.210310578346252441e-01 -1.996485739946365356e-01 -8.617869764566421509e-02 1.305059622973203659e-02 1.402824074029922485e-01
-3.206729516386985779e-02 -3.549322113394737244e-02 -1.161406561732292175e-02 -2.320441901683807373e-01 2.327710986137390137e-01 2.983494997024536133e-01 3.020474128425121307e-02 2.096998319029808044e-02 -1.339510083198547363e-01 1.955190896987915039e-01 -8.157375454902648926e-02 9.078817814588546753e-02 -3.007986247539520264e-01 -5.732825025916099548e-02 4.312746599316596985e-02 1.061241477727890015e-01 -1.454334259033203125e-01 2.864075303077697754e-01 -3.239014744758605957e-01 -1.724526882171630859e-01 -1.852226853370666504e-01 -3.140668943524360657e-02 2.467180788516998291e-01 1.339345127344131470e-01 -1.336228251457214355e-01 1.494749784469604492e-01 -1.139693185687065125e-01 -8.553214371204376221e-02 -2.977120280265808105e-01 2.029980160295963287e-02 3.458363115787506104e-01 -1.205758098512887955e-02
2.138099968433380127e-01 7.217345386743545532e-02 2.505505084991455078e-01 -1.547726392745971680e-01 4.558030962944030762e-01 -2.170815318822860718e-02 -7.553539425134658813e-02 2.839876115322113037e-01 2.109335213899612427e-01 -2.731986045837402344e-01 -9.523691236972808838e-02 -4.526754096150398254e-02 -1.010845452547073364e-01 1.204318925738334656e-02 3.178953528404235840e-01 -4.896542057394981384e-02 1.165856793522834778e-01 4.928049817681312561e-02 8.371297270059585571e-02 -1.758864670991897583e-01 -1.697927899658679962e-02 1.266330331563949585e-01 2.061135834082961082e-03 1.605153381824493408e-01 1.462944690138101578e-02 -3.096052408218383789e-01 1.016861423850059509e-01 -2.428813725709915161e-01 8.389487117528915405e-02 -1.384956836700439453e-01 1.039836034178733826e-01 1.587600111961364746e-01
7.108231540769338608e-03 -3.313262164592742920e-01 1.351331267505884171e-02 -1.537270098924636841e-01 4.306936264038085938e-01 9.000959247350692749e-02 1.783696934580802917e-03 1.599277108907699585e-01 9.659732133150100708e-02 -2.506695985794067383e-01 -1.781579665839672089e-02 -1.384979188442230225e-01 -1.405825316905975342e-01 -2.963902428746223450e-02 3.006229102611541748e-01 7.873543351888656616e-02 -2.996986173093318939e-02 1.281334757804870605e-01 -2.488528490066528320e-01 -3.103698417544364929e-02 -2.295202463865280151e-01 -3.372070565819740295e-02 1.434258818626403809e-01 -1.456952244043350220e-01 -2.486285381019115448e-02 -1.000746265053749084e-01 2.768095731735229492e-01 1.856480687856674194e-01 -1.618805527687072754e-01 3.199482560157775879e-01 -2.352463267743587494e-02 -1.078373938798904419e-01
-1.741262823343276978e-01 -2.105244845151901245e-01 2.675672620534896851e-02 -2.747461497783660889e-01 1.973237395286560059e-01 3.418328464031219482e-01 9.965772181749343872e-02 -5.707111582159996033e-02 -1.594814471900463104e-02 5.195146054029464722e-02 -2.330758869647979736e-01 1.305963397026062012e-01 -4.780261218547821045e-02 -3.184245228767395020e-01 8.293204009532928467e-02 -1.350114047527313232e-01 -4.323059320449829102e-02 -1.305705457925796509e-01 -9.807484596967697144e-02 -2.223293483257293701e-01 1.101657152175903320e-01 1.035869028419256210e-02 -1.484105288982391357e-01 -4.960114508867263794e-02 -2.461410164833068848e-01 2.367096953094005585e-02 2.661806941032409668e-01 -2.321590930223464966e-01 -2.014521062374114990e-01 2.596794366836547852e-01 1.620429307222366333e-01 2.054225653409957886e-01
1.936458796262741089e-02 -8.247075974941253662e-02 4.418618604540824890e-02 1.043093018233776093e-02 3.520308136940002441e-01 5.082497745752334595e-02 1.209348347038030624e-02 -6.817114353179931641e-02 -3.028795123100280762e-02 -3.119784593582153320e-01 2.104508727788925171e-01 -8.548196405172348022e-02 -4.365081787109375000e-01 -2.048038393259048462e-01 9.992723166942596436e-02 2.601386420428752899e-02 -3.889357149600982666e-01 1.088622771203517914e-02 -1.815324872732162476e-01 -7.035453338176012039e-03 -3.382797539234161377e-02 5.787448585033416748e-02 -2.765337228775024414e-01 4.496395587921142578e-02 -1.860594898462295532e-01 3.764985874295234680e-02 4.274050518870353699e-02 -3.553383052349090576e-01 -4.497209098190069199e-03 1.808319538831710815e-01 3.745686635375022888e-02 2.895638160407543182e-02
1.934265494346618652e-01 -1.764178276062011719e-01 1.288333237171173096e-01 -3.237467706203460693e-01 2.555637955665588379e-01 2.935703992843627930e-01 2.668565213680267334e-01 1.604754477739334106e-01 -1.953752711415290833e-02 -1.270716935396194458e-01 3.614059090614318848e-02 2.764805555343627930e-01 4.477368667721748352e-02 -8.705013990402221680e-02 2.184626162052154541e-01 2.035835385322570801e-01 -5.986773967742919922e-02 -4.745477437973022461e-02 2.199648618698120117e-01 -1.382004935294389725e-02 -1.262145042419433594e-01 -7.114817388355731964e-03 2.600230276584625244e-01 -2.555963993072509766e-01 -1.584655046463012695e-01 -2.384348399937152863e-02 -5.914111062884330750e-02 -7.723452895879745483e-02 -2.778677940368652344e-01 -3.270214889198541641e-03 2.277677804231643677e-01 -3.138145431876182556e-02
-1.931026205420494080e-02 -1.352075040340423584e-01 -1.713941991329193115e-02 6.100443005561828613e-02 3.350462317466735840e-01 4.578556492924690247e-02 -1.625232994556427002e-01 -9.493824094533920288e-02 2.140039652585983276e-01 2.776026129722595215e-01 2.167826890945434570e-01 1.717866510152816772e-01 -3.074617385864257812e-01 -2.294376492500305176e-01 1.506535559892654419e-01 2.073710858821868896e-01 -1.891553774476051331e-02 2.025741711258888245e-02 -3.111506998538970947e-01 -1.508821249008178711e-01 -1.393876522779464722e-01 -1.169635728001594543e-02 9.509246051311492920e-02 1.081416830420494080e-01 6.574781239032745361e-02 2.419449836015701294e-01 6.848366558551788330e-02 -3.191908299922943115e-01 -2.411979138851165771e-01 5.281513556838035583e-02 -4.483267839532345533e-04 -1.557597517967224121e-01
-2.366575226187705994e-02 -1.970835775136947632e-01 2.249249219894409180e-01 -1.767963320016860962e-01 5.885862112045288086e-01 8.515693247318267822e-02 -9.587403386831283569e-02 -1.681900322437286377e-01 1.255948245525360107e-01 -4.209775850176811218e-02 -2.581303752958774567e-02 2.925682067871093750e-02 -1.523578315973281860e-01 -1.535071879625320435e-01 2.328250743448734283e-02 3.805736005306243896e-01 6.008042395114898682e-02 -8.182414621114730835e-02 5.885796621441841125e-02 8.362982422113418579e-02 -2.371259182691574097e-01 -4.002923145890235901e-02 5.965468659996986389e-02 1.532375216484069824e-01 5.836958438158035278e-02 -2.693606615066528320e-01 -1.896022409200668335e-01 -1.140105798840522766e-01 2.554593607783317566e-02 -4.310873523354530334e-02 -2.046678215265274048e-01 3.763370960950851440e-02
-8.734878897666931152e-02 9.287302941083908081e-02 -1.225143671035766602e-02 -3.105881214141845703e-01 9.879533946514129639e-02 1.926087886095046997e-01 1.222275644540786743e-01 1.439029723405838013e-01 4.465344250202178955e-01 -9.950431436300277710e-02 1.582014262676239014e-01 2.664811015129089355e-01 -1.949944794178009033e-01 -1.360489130020141602e-01 2.551484704017639160e-01 1.747235953807830811e-01 8.638391643762588501e-02 5.998305976390838623e-02 -3.824054300785064697e-01 -1.290907859802246094e-01 -1.457552313804626465e-01 -4.055326804518699646e-03 -1.114437058568000793e-01 1.940787956118583679e-02 -8.013873547315597534e-02 1.348710954189300537e-01 -1.349774748086929321e-01 -2.229983806610107422e-01 -1.171845272183418274e-01 1.482195705175399780e-01 5.251343175768852234e-02 -8.996597677469253540e-02
2.011737376451492310e-01 -3.854483067989349365e-01 7.393044978380203247e-02 -7.567971199750900269e-02 4.408641457557678223e-01 1.669440418481826782e-01 -1.753409057855606079e-01 2.330061495304107666e-01 -1.081120446324348450e-01 -1.365686506032943726e-01 9.869396686553955078e-02 6.085519492626190186e-02 -3.715668572112917900e-04 2.819072455167770386e-02 2.954427003860473633e-01 5.961849540472030640e-02 -3.013061918318271637e-02 -5.870857089757919312e-02 -1.001846417784690857e-01 -1.108395904302597046e-01 -1.032028123736381531e-01 -1.950891017913818359e-01 -1.853875070810317993e-02 -1.281293034553527832e-01 6.356746703386306763e-02 2.621703445911407471e-01 3.072323501110076904e-01 -7.581293582916259766e-02 -1.605377197265625000e-01 -1.455639488995075226e-02 -1.302850898355245590e-02 -2.566384077072143555e-01
9.866262227296829224e-02 -1.077679917216300964e-01 1.752873957157135010e-01 -2.192458957433700562e-01 4.178302586078643799e-01 3.401163220405578613e-01 -2.104946374893188477e-01 1.011859625577926636e-01 1.610344946384429932e-01 2.552916109561920166e-02 -9.278129041194915771e-02 1.942898929119110107e-01 -2.360991835594177246e-01 1.171068325638771057e-01 -8.314942568540573120e-02 3.114571869373321533e-01 5.901690572500228882e-02 1.385097205638885498e-01 -4.080981761217117310e-02 1.839145123958587646e-01 -3.644825220108032227e-01 -1.676771491765975952e-01 -6.637918949127197266e-02 1.279585212469100952e-01 -1.236134469509124756e-01 -1.087183505296707153e-01 3.582739830017089844e-02 -1.701126098632812500e-01 9.395046159625053406e-03 -7.527184486389160156e-02 -6.352145969867706299e-02 4.148355871438980103e-02
3.295964300632476807e-01 -3.667056444101035595e-04 8.359622210264205933e-02 -1.400215029716491699e-01 2.554651200771331787e-01 1.656533777713775635e-01 1.147460490465164185e-01 2.846962809562683105e-01 8.367923647165298462e-02 -3.752920329570770264e-01 1.512218713760375977e-01 -7.021843641996383667e-02 -1.597788035869598389e-01 9.295454621315002441e-02 2.781451344490051270e-01 1.554810255765914917e-01 1.378919482231140137e-01 1.821120530366897583e-01 1.289203763008117676e-01 -1.165822520852088928e-01 -1.389897912740707397e-01 -6.585921347141265869e-02 1.215160638093948364e-01 2.186447978019714355e-01 -1.567313671112060547e-01 -1.572796404361724854e-01 -2.234435826539993286e-02 -2.481435388326644897e-01 1.399188339710235596e-01 9.270625561475753784e-02 1.820698529481887817e-01 1.586831808090209961e-01
1.553694605827331543e-01 7.905419170856475830e-02 2.270222306251525879e-01 -1.547197252511978149e-01 5.500757098197937012e-01 3.397043421864509583e-02 2.045179456472396851e-01 -5.359682440757751465e-02 3.710959553718566895e-01 1.377777904272079468e-01 -1.350528746843338013e-01 -7.492119818925857544e-02 -2.152576297521591187e-01 8.706570416688919067e-02 2.383164502680301666e-02 9.904879331588745117e-02 -4.638288542628288269e-02 -1.958355456590652466e-01 -8.068817853927612305e-02 -4.661719501018524170e-02 1.654514670372009277e-01 -1.001742705702781677e-01 6.896073371171951294e-02 1.165312454104423523e-01 -1.568647027015686035e-01 -7.948666810989379883e-02 4.169361665844917297e-02 -2.290579229593276978e-01 -2.109199464321136475e-01 5.992212146520614624e-02 1.915446370840072632e-01 -1.613226532936096191e-01
-2.770590409636497498e-02 2.134672105312347412e-01 -2.273233793675899506e-02 -2.197249680757522583e-01 3.471302986145019531e-01 1.689920127391815186e-01 -1.055989488959312439e-01 -1.137576699256896973e-01 2.228815406560897827e-01 -3.321987688541412354e-01 1.776553988456726074e-01 1.744480282068252563e-01 -1.429837793111801147e-01 -2.921691834926605225e-01 1.712885200977325439e-01 7.849334925413131714e-02 -6.855595856904983521e-02 4.528141114860773087e-03 -3.089416921138763428e-01 -3.447674587368965149e-02 1.283696144819259644e-01 1.164606139063835144e-01 -5.759137496352195740e-02 -9.539735317230224609e-02 -2.304262667894363403e-02 2.845392934978008270e-02 -1.448250561952590942e-01 -1.028792113065719604e-01 -1.294280439615249634e-01 4.039772450923919678e-01 1.081331893801689148e-01 5.529336631298065186e-03
2.397148907184600830e-01 -1.826873123645782471e-01 9.035383351147174835e-03 -1.168010383844375610e-01 3.702393472194671631e-01 2.892424762248992920e-01 1.653627604246139526e-01 1.514254212379455566e-01 -7.422555238008499146e-02 -1.860048621892929077e-01 -1.775068417191505432e-02 7.668140530586242676e-02 1.424475573003292084e-03 -2.456201612949371338e-01 -1.326421555131673813e-02 2.075701057910919189e-01 3.040884621441364288e-02 -2.224329859018325806e-01 1.919698715209960938e-01 3.757833316922187805e-02 -1.611065864562988281e-01 -1.057794764637947083e-01 2.217980623245239258e-01 -2.014696598052978516e-01 -2.007215768098831177e-01 -1.742387413978576660e-01 4.195789992809295654e-02 -1.981642544269561768e-01 -1.880624592304229736e-01 3.903407603502273560e-02 3.214747309684753418e-01 -8.378923684358596802e-02
-1.578880399465560913e-01 -2.867952287197113037e-01 -4.019698873162269592e-02 -3.452762663364410400e-01 2.885891497135162354e-01 2.188818156719207764e-01 -1.928973197937011719e-01 -2.514375150203704834e-01 1.181722059845924377e-02 -4.927095398306846619e-02 -2.859385125339031219e-02 1.504757348448038101e-02 -9.928936511278152466e-02 1.226580739021301270e-01 9.767605364322662354e-02 -1.036847755312919617e-01 -1.268984973430633545e-01 -1.191894188523292542e-01 1.193624809384346008e-01 -2.266276776790618896e-01 1.110394150018692017e-01 -1.210522651672363281e-01 -1.589705497026443481e-01 -1.198533177375793457e-01 1.747816056013107300e-02 -2.037668675184249878e-01 2.427799552679061890e-01 -2.856511175632476807e-01 -1.316828429698944092e-01 -1.431922167539596558e-01 3.213817477226257324e-01 7.434422522783279419e-02
1.192100718617439270e-01 -3.635189831256866455e-01 2.275797873735427856e-01 -3.018925487995147705e-01 3.734770417213439941e-01 1.734641343355178833e-01 -7.709616422653198242e-02 1.273551881313323975e-01 -3.050245903432369232e-02 -2.527268528938293457e-01 2.878797007724642754e-03 1.592306792736053467e-01 -1.424175500869750977e-01 1.339470893144607544e-01 8.370466530323028564e-02 5.350323021411895752e-02 1.249711662530899048e-01 1.389022320508956909e-01 -5.647676065564155579e-02 2.896719425916671753e-02 5.375194177031517029e-02 -2.054593563079833984e-01 7.876119017601013184e-02 1.755148619413375854e-01 -1.822653263807296753e-01 -1.985021829605102539e-01 -1.522621363401412964e-01 -1.258750408887863159e-01 5.861613526940345764e-02 -6.350514292716979980e-02 1.095331013202667236e-01 3.585320115089416504e-01
3.969340920448303223e-01 -2.769010961055755615e-01 -2.231296300888061523e-01 -3.076776862144470215e-01 2.936051189899444580e-01 4.727200865745544434e-01 -3.436809405684471130e-02 -5.395944695919752121e-03 9.418341517448425293e-02 -1.107656210660934448e-01 -3.842876479029655457e-02 -5.477685481309890747e-03 -1.546861380338668823e-01 3.666473319754004478e-03 -5.475237965583801270e-02 1.326867341995239258e-01 1.787205487489700317e-01 -5.855636298656463623e-02 -5.482291430234909058e-02 2.075136452913284302e-01 -1.209350228309631348e-01 3.727274015545845032e-02 6.432231981307268143e-03 7.114405743777751923e-04 -1.175840273499488831e-01 1.524829417467117310e-01 -6.061944738030433655e-02 -2.911343872547149658e-01 -1.158550679683685303e-01 5.750783905386924744e-02 -5.791205167770385742e-02 -1.259975414723157883e-02
6.280697882175445557e-02 -7.697370648384094238e-02 1.725198924541473389e-01 -1.937734186649322510e-01 4.640190899372100830e-01 1.600945144891738892e-01 -1.168047562241554260e-01 1.372704654932022095e-01 1.306803971529006958e-01 -2.213452244177460670e-03 -7.784487307071685791e-02 -3.302437961101531982e-01 -7.061575353145599365e-02 -5.476881563663482666e-02 4.029274284839630127e-01 5.433984473347663879e-02 2.554355561733245850e-01 7.904560118913650513e-02 -1.031069308519363403e-01 -1.592519111000001431e-04 2.545565068721771240e-01 -8.572481572628021240e-02 2.650425955653190613e-02 -9.015779197216033936e-02 -2.471177838742733002e-02 -7.164795696735382080e-02 9.113845229148864746e-02 -2.730025649070739746e-01 -3.008625470101833344e-02 -1.611143648624420166e-01 2.464411258697509766e-01 -6.792562454938888550e-02
2.565023303031921387e-01 -1.776139736175537109e-01 5.681779235601425171e-02 -2.300821840763092041e-01 3.408659100532531738e-01 -1.942341178655624390e-01 1.916096806526184082e-01 -2.800045534968376160e-02 9.399048238992691040e-02 7.392970472574234009e-02 1.206078082323074341e-01 1.976390182971954346e-01 -6.190552935004234314e-02 -1.961251646280288696e-01 4.351608082652091980e-02 2.481206953525543213e-01 -1.518272608518600464e-01 -2.172984033823013306e-01 -1.400798466056585312e-02 -3.403517901897430420e-01 -4.871298745274543762e-02 8.266090601682662964e-02 1.594113707542419434e-01 -2.905083000659942627e-01 1.568154990673065186e-02 -5.441091582179069519e-02 1.217415928840637207e-01 -3.044734299182891846e-01 -1.562331020832061768e-01 1.716359108686447144e-01 -1.007652189582586288e-02 -1.067598387598991394e-01
-2.921320684254169464e-02 -2.929241061210632324e-01 -2.177326083183288574e-01 -1.984630674123764038e-01 4.292426407337188721e-01 3.532037883996963501e-02 -1.199060007929801941e-01 -2.044628113508224487e-01 1.409708112478256226e-01 -8.424654603004455566e-02 -7.373318076133728027e-02 2.413325384259223938e-02 -3.029877841472625732e-01 1.062050610780715942e-01 -7.869618386030197144e-02 2.061625011265277863e-02 -1.265345960855484009e-01 1.157391071319580078e-01 -7.734197378158569336e-02 -9.105018526315689087e-02 9.049236774444580078e-03 -2.712526321411132812e-01 2.501716464757919312e-02 -2.373694628477096558e-01 -2.170391529798507690e-01 1.262219436466693878e-02 9.838174283504486084e-02 -1.371473968029022217e-01 3.568043559789657593e-02 1.342536211013793945e-01 4.136396050453186035e-01 -4.149892553687095642e-02
-1.902288198471069336e-02 -1.127281486988067627e-01 -7.741903513669967651e-02 -2.469266802072525024e-01 2.133284509181976318e-01 9.627157822251319885e-03 2.550904173403978348e-03 -1.977365463972091675e-01 -1.278112456202507019e-02 -4.813255369663238525e-02 1.238773092627525330e-01 -2.646464109420776367e-01 -1.015462651848793030e-01 5.012983456254005432e-02 4.539256170392036438e-02 1.679185777902603149e-01 -1.289114654064178467e-01 2.326043695211410522e-02 -9.323175251483917236e-02 -2.041806429624557495e-01 -2.091764509677886963e-01 -1.483931094408035278e-01 1.543583124876022339e-01 -1.814860254526138306e-01 -6.514371186494827271e-02 1.204424798488616943e-01 -3.456284478306770325e-02 -4.297764301300048828e-01 1.425831913948059082e-01 1.073060855269432068e-01 3.741095066070556641e-01 -3.711815774440765381e-01
3.054288625717163086e-01 -5.007004737854003906e-02 1.957007944583892822e-01 -2.271805256605148315e-01 3.211719393730163574e-01 1.370527893304824829e-01 1.297798156738281250e-01 2.982178330421447754e-01 1.648676097393035889e-01 -2.439568936824798584e-01 1.498701572418212891e-01 -9.182142466306686401e-02 -2.276111394166946411e-01 1.127503588795661926e-01 2.405980378389358521e-01 3.808735683560371399e-02 1.294829547405242920e-01 2.124382406473159790e-01 7.900869846343994141e-02 -1.774375438690185547e-01 -1.598016768693923950e-01 -1.706044003367424011e-02 5.693031847476959229e-02 1.770229637622833252e-01 -7.941457629203796387e-02 -1.882351040840148926e-01 1.022970229387283325e-01 -1.436630487442016602e-01 2.791135571897029877e-02 -9.410510770976543427e-03 2.237320244312286377e-01 2.476772516965866089e-01
3.131477832794189453e-01 -6.477098912000656128e-03 6.587188690900802612e-02 7.074580341577529907e-02 4.754490256309509277e-01 1.503436565399169922e-01 1.422049254179000854e-01 -5.166239105165004730e-03 -2.277822047472000122e-01 1.055329516530036926e-01 1.815808862447738647e-01 -7.304824143648147583e-02 -7.216354459524154663e-02 2.889677323400974274e-02 7.123069465160369873e-02 3.268419802188873291e-01 2.324193120002746582e-01 -3.222578763961791992e-01 3.685307875275611877e-02 -2.043484002351760864e-01 7.024428248405456543e-02 -3.371999412775039673e-02 -1.332655400037765503e-01 8.914980292320251465e-02 -5.853999406099319458e-02 1.496993750333786011e-01 -1.950923651456832886e-01 -2.844329178333282471e-01 5.422834679484367371e-02 8.117753267288208008e-02 1.154357418417930603e-01 -6.290395557880401611e-02
1.579653024673461914e-01 1.374423950910568237e-01 1.621576696634292603e-01 6.965021789073944092e-02 2.094166874885559082e-01 9.726654738187789917e-02 -1.777984201908111572e-01 -1.391017735004425049e-01 5.772667750716209412e-02 3.520650789141654968e-02 1.663340032100677490e-01 2.241969257593154907e-01 -3.556194603443145752e-01 -8.448551595211029053e-02 3.447687327861785889e-01 3.917620331048965454e-02 -1.584863066673278809e-01 -1.750116646289825439e-01 -3.179832994937896729e-01 -1.758221238851547241e-01 -1.712235212326049805e-01 -1.373055875301361084e-01 1.457002758979797363e-01 -9.526976943016052246e-02 1.278946995735168457e-01 -1.331787207163870335e-03 -1.871326714754104614e-01 -2.749053537845611572e-01 -2.775021195411682129e-01 6.903163343667984009e-02 5.602883920073509216e-02 7.819674164056777954e-02
-1.462378501892089844e-01 -4.858947396278381348e-01 -8.352123200893402100e-02 -1.465680152177810669e-01 4.427007436752319336e-01 2.135859429836273193e-01 -1.163212284445762634e-01 6.639569997787475586e-02 -3.107194416224956512e-02 -1.301059424877166748e-01 -6.979495286941528320e-02 9.024570137262344360e-02 -1.298642009496688843e-01 2.751747844740748405e-03 3.172405958175659180e-01 2.066853344440460205e-01 9.635335206985473633e-02 9.107170999050140381e-02 -1.433745324611663818e-01 -1.986065879464149475e-02 -2.997110486030578613e-01 -1.898131221532821655e-01 2.118023335933685303e-01 -2.352928183972835541e-02 4.165181890130043030e-02 1.066748648881912231e-01 -5.747670680284500122e-02 -1.300440728664398193e-02 -1.000386103987693787e-01 5.978789925575256348e-02 -3.708638250827789307e-02 1.484471857547760010e-01
-1.527134422212839127e-02 -1.320002973079681396e-01 -1.838881149888038635e-02 -1.591678857803344727e-01 4.361394047737121582e-01 1.808170229196548462e-01 -2.996802031993865967e-01 3.342620283365249634e-02 -2.793964371085166931e-02 -3.578246757388114929e-02 3.577153384685516357e-02 1.198752820491790771e-01 -2.492857426404953003e-01 -1.879808753728866577e-01 2.161430120468139648e-01 -1.657965630292892456e-01 -2.665488980710506439e-02 -7.765005528926849365e-02 4.980568587779998779e-02 -3.216755986213684082e-01 -1.424064487218856812e-01 -6.482724566012620926e-04 9.829763323068618774e-02 1.303698271512985229e-01 -4.253588616847991943e-02 4.868960678577423096e-01 -1.596856117248535156e-02 -9.470111131668090820e-02 7.421965152025222778e-02 3.905612602829933167e-02 1.222226545214653015e-01 -1.540381610393524170e-01
6.491208821535110474e-02 1.463905870914459229e-01 1.259341984987258911e-01 -2.415016852319240570e-02 1.943161934614181519e-01 1.262410283088684082e-01 -5.478381365537643433e-02 -2.540367543697357178e-01 -9.866603463888168335e-02 8.294104039669036865e-02 1.797087639570236206e-01 2.471214532852172852e-01 -2.385933250188827515e-01 1.283480972051620483e-01 2.318875342607498169e-01 8.739000558853149414e-02 1.588196903467178345e-01 -3.766681253910064697e-01 -2.913872301578521729e-01 -1.888772100210189819e-01 -2.312571853399276733e-01 -1.760876625776290894e-01 7.334208488464355469e-02 8.118567615747451782e-02 -1.357266306877136230e-01 -1.370791494846343994e-01 -9.388002008199691772e-02 -2.041954547166824341e-01 7.295997440814971924e-02 1.653684824705123901e-01 2.869978845119476318e-01 7.067455351352691650e-02
2.369980216026306152e-01 -7.134602218866348267e-02 9.028660506010055542e-02 -2.191412448883056641e-01 3.265738785266876221e-01 7.224727421998977661e-02 1.047251820564270020e-01 -1.153767555952072144e-01 -5.045180022716522217e-02 -2.094793766736984253e-01 2.239371985197067261e-01 1.752926409244537354e-01 2.188439667224884033e-01 -4.593110084533691406e-02 4.844280425459146500e-03 1.425761282444000244e-01 1.894567757844924927e-01 -2.403245121240615845e-01 -2.559630014002323151e-02 -2.249519973993301392e-01 -4.469560980796813965e-01 1.383659094572067261e-01 1.218361407518386841e-01 -5.999167449772357941e-03 -9.372367709875106812e-02 1.725242286920547485e-02 1.838183104991912842e-01 -1.869268119335174561e-01 -4.065687954425811768e-02 5.614508688449859619e-02 7.629489898681640625e-02 -2.856916487216949463e-01
-1.231410820037126541e-02 -1.009114086627960205e-01 1.921367831528186798e-02 -1.534679830074310303e-01 4.402303099632263184e-01 2.916171848773956299e-01 3.891579806804656982e-02 -7.985458523035049438e-02 1.773526966571807861e-01 6.763542443513870239e-02 -8.401673287153244019e-02 -7.994448393583297729e-02 -2.904889918863773346e-02 -1.546053886413574219e-01 2.434093877673149109e-02 -1.961933635175228119e-02 1.403652429580688477e-01 -2.266471236944198608e-01 -3.311897814273834229e-01 -2.768543958663940430e-01 2.434858083724975586e-01 -1.637653410434722900e-01 1.249805092811584473e-01 -3.518129512667655945e-02 -2.433082610368728638e-01 -6.883065216243267059e-04 -1.586300432682037354e-01 -8.515989035367965698e-02 5.141678079962730408e-02 -5.881894007325172424e-02 3.780659735202789307e-01 5.278062447905540466e-02
2.067354917526245117e-01 -1.679691225290298462e-01 8.842993527650833130e-02 -3.902356624603271484e-01 4.068584740161895752e-01 2.444659769535064697e-01 -3.149649873375892639e-02 -9.424977749586105347e-02 7.842605561017990112e-02 1.166531667113304138e-01 -8.594551123678684235e-03 -2.636961042881011963e-01 -3.033935427665710449e-01 7.175637036561965942e-02 -7.891362905502319336e-02 -2.186238206923007965e-02 9.238971769809722900e-02 3.635985031723976135e-02 -1.082434970885515213e-02 -2.359471470117568970e-02 -2.085806429386138916e-01 3.062125742435455322e-01 2.304768115282058716e-01 -4.378018900752067566e-02 1.654268503189086914e-01 -1.832205988466739655e-02 -1.738090626895427704e-02 1.226427555084228516e-01 -7.208438217639923096e-02 1.997695565223693848e-01 1.911645829677581787e-01 1.138753369450569153e-01
-3.673061355948448181e-02 -3.354711532592773438e-01 9.051615744829177856e-02 -1.714036166667938232e-01 3.514580130577087402e-01 2.258871942758560181e-01 -1.443185564130544662e-02 1.038647443056106567e-01 9.094797074794769287e-02 3.818780556321144104e-02 -4.366433620452880859e-01 -5.787085369229316711e-02 -2.517021000385284424e-01 -3.580761328339576721e-02 1.253696382045745850e-01 1.596942096948623657e-01 4.593284428119659424e-02 -1.998880356550216675e-01 -8.971894532442092896e-02 -2.101120650768280029e-01 -1.134828329086303711e-01 -6.414052098989486694e-02 -1.101571600884199142e-02 -2.189629077911376953e-01 -1.828868389129638672e-01 -5.094584543257951736e-03 8.712063729763031006e-02 5.342828482389450073e-02 -5.980249121785163879e-02 3.782399594783782959e-01 -1.321681309491395950e-02 -5.785208567976951599e-02
9.968574345111846924e-02 -9.357266873121261597e-02 2.571194171905517578e-01 -1.047097370028495789e-01 5.759152770042419434e-01 1.579592376947402954e-02 -9.464832954108715057e-03 -4.452331364154815674e-02 2.604683637619018555e-01 3.663673251867294312e-02 -8.104275166988372803e-02 -1.721859574317932129e-01 -2.928006462752819061e-02 -1.282514482736587524e-01 -2.808848209679126740e-02 -6.049695611000061035e-02 -4.447226971387863159e-02 -1.001195088028907776e-01 6.185382604598999023e-02 -4.889198765158653259e-02 1.393284369260072708e-02 -3.045405447483062744e-01 -1.675721406936645508e-01 9.562054648995399475e-03 -1.614440679550170898e-01 9.134145453572273254e-03 9.388601407408714294e-03 -2.077172398567199707e-01 -3.191082775592803955e-01 -3.309780359268188477e-02 3.165625333786010742e-01 -1.767129153013229370e-01
2.088772505521774292e-01 -5.572681501507759094e-02 2.160028368234634399e-01 -2.384482175111770630e-01 4.879249632358551025e-01 -1.517320238053798676e-02 5.715009570121765137e-02 6.708718091249465942e-02 -2.449784576892852783e-01 1.829448044300079346e-01 1.419862955808639526e-01 -1.309319585561752319e-01 6.679496914148330688e-02 -1.139338240027427673e-01 -1.805453896522521973e-01 8.828314393758773804e-02 7.659845054149627686e-02 -5.697977170348167419e-02 -1.512358784675598145e-01 -2.128102630376815796e-01 -7.419735938310623169e-02 1.358719766139984131e-01 -1.213184073567390442e-01 1.416922658681869507e-01 2.467882260680198669e-02 1.199451163411140442e-01 9.631681442260742188e-02 -4.293427467346191406e-01 -8.024422824382781982e-02 2.063393294811248779e-01 -2.061286568641662598e-02 1.448416262865066528e-01
3.359133601188659668e-01 -3.324699699878692627e-01 1.078786328434944153e-01 -2.701403498649597168e-01 3.636246621608734131e-01 7.197708636522293091e-02 7.493399083614349365e-03 -1.779215931892395020e-01 6.980381160974502563e-02 -1.927815675735473633e-01 -2.720293961465358734e-02 1.209294795989990234e-02 -9.942107647657394409e-02 -2.070241719484329224e-01 1.682266220450401306e-02 3.906327486038208008e-01 2.055071890354156494e-01 1.870511919260025024e-01 -2.806987427175045013e-02 7.974969595670700073e-02 -1.185796782374382019e-01 5.753407627344131470e-02 8.775912970304489136e-02 -9.223203361034393311e-02 -2.196845412254333496e-01 1.197848990559577942e-01 -1.202866211533546448e-01 -6.282033026218414307e-02 -2.105206996202468872e-01 -5.976378172636032104e-02 1.337160766124725342e-01 9.801898896694183350e-02
2.173336148262023926e-01 -2.468131631612777710e-01 -1.996267288923263550e-01 -2.388423979282379150e-01 2.083259671926498413e-01 4.969132840633392334e-01 1.220230534672737122e-01 -1.436987332999706268e-02 -1.135642006993293762e-01 -1.545254886150360107e-01 -1.003504768013954163e-01 -7.046161592006683350e-02 -3.520791232585906982e-01 -4.882346838712692261e-02 1.319507975131273270e-02 7.073185592889785767e-02 5.152847990393638611e-02 1.643355935811996460e-02 1.211090609431266785e-01 -4.990065470337867737e-02 -1.141791492700576782e-01 1.406729370355606079e-01 1.044610366225242615e-01 -1.281778514385223389e-01 -1.694512665271759033e-01 1.832357347011566162e-01 1.960920691490173340e-01 -2.692443132400512695e-01 -1.528477370738983154e-01 7.119540870189666748e-02 8.062344044446945190e-02 -1.333737671375274658e-01
1.238119900226593018e-01 -4.005347490310668945e-01 1.906013786792755127e-01 -2.265292108058929443e-01 3.001099824905395508e-01 7.097985595464706421e-02 -9.638363867998123169e-02 -1.846161670982837677e-02 2.309415787458419800e-01 1.955351680517196655e-01 3.125775456428527832e-01 -1.324559748172760010e-01 -1.556734740734100342e-01 3.172186389565467834e-02 2.172437906265258789e-01 -1.555833369493484497e-01 -1.663186005316674709e-03 -7.209955900907516479e-02 -2.120783627033233643e-01 6.203483045101165771e-02 -1.229793205857276917e-01 -7.619461417198181152e-02 4.696212336421012878e-02 -2.985969483852386475e-01 -1.022170856595039368e-02 -1.963215917348861694e-01 2.008657008409500122e-01 -1.517504751682281494e-01 -2.942507341504096985e-02 -1.803772300481796265e-01 1.592845916748046875e-01 -3.588201850652694702e-02
-1.156501770019531250e-01 -1.137841958552598953e-02 3.334628045558929443e-01 -8.085456490516662598e-02 3.616964221000671387e-01 2.109387516975402832e-01 7.776970975100994110e-03 4.010270163416862488e-02 -3.359357267618179321e-02 2.338890135288238525e-01 2.567152678966522217e-01 1.960025876760482788e-01 -3.095431923866271973e-01 2.833804488182067871e-01 2.116540074348449707e-01 1.744877994060516357e-01 -5.867532640695571899e-02 -4.131883755326271057e-02 6.649743020534515381e-02 -1.617426723241806030e-01 1.678349673748016357e-01 2.154434323310852051e-01 5.879059433937072754e-02 6.679338961839675903e-02 -2.618317306041717529e-01 1.357798576354980469e-01 2.310918718576431274e-01 -6.084396690130233765e-02 -7.910802960395812988e-02 9.087643027305603027e-02 5.747630074620246887e-02 1.014235056936740875e-02
1.514973491430282593e-01 -4.906528629362583160e-03 1.307255476713180542e-01 -3.458650410175323486e-01 2.750743031501770020e-01 2.788378298282623291e-01 -1.692405343055725098e-02 1.050624102354049683e-01 1.012748628854751587e-01 3.852187097072601318e-02 -1.626096814870834351e-01 -2.343592233955860138e-02 -1.035294495522975922e-02 1.269849836826324463e-01 3.429126143455505371e-01 2.359035164117813110e-01 1.563201397657394409e-01 -7.744948845356702805e-03 -2.581751346588134766e-01 -1.259003728628158569e-01 2.544726133346557617e-01 -2.763567566871643066e-01 -2.657614834606647491e-02 -3.045988269150257111e-02 -1.250110715627670288e-01 -8.879353851079940796e-02 1.168015599250793457e-01 -2.826152741909027100e-01 1.147588714957237244e-01 -2.024545967578887939e-01 8.084714412689208984e-02 -1.410090476274490356e-01
1.321642398834228516e-01 -4.705215990543365479e-02 -3.499488532543182373e-02 -4.764321818947792053e-02 3.607092499732971191e-01 2.255771458148956299e-01 6.872510910034179688e-02 -5.933833494782447815e-02 1.514725983142852783e-01 -2.625110447406768799e-01 5.558355897665023804e-02 1.501443982124328613e-02 -7.406220585107803345e-02 1.047716364264488220e-01 -2.612743526697158813e-03 2.071954309940338135e-01 -2.525631785392761230e-01 -2.144774347543716431e-01 -2.484082430601119995e-01 -2.343929708003997803e-01 3.220494687557220459e-01 5.650889500975608826e-02 6.392862647771835327e-02 -1.939297169446945190e-01 9.436644613742828369e-02 -1.749835461378097534e-01 1.553081423044204712e-01 -3.082330226898193359e-01 -1.525626238435506821e-02 2.287480235099792480e-01 1.934269964694976807e-01 -9.668833017349243164e-02
1.066669225692749023e-01 -1.885344833135604858e-01 7.679315656423568726e-02 -9.195613861083984375e-02 3.411550819873809814e-01 2.106605172157287598e-01 -2.988777868449687958e-02 -2.484163790941238403e-01 2.318684011697769165e-01 -2.259937971830368042e-01 -1.242774426937103271e-01 4.336282983422279358e-02 -2.859976887702941895e-01 1.822427958250045776e-01 1.825314015150070190e-01 -1.959539949893951416e-02 6.831106543540954590e-02 1.930792033672332764e-01 -1.469653695821762085e-01 2.296772226691246033e-02 -3.173556327819824219e-01 7.061775773763656616e-02 -3.408672511577606201e-01 -5.075431615114212036e-02 4.887664690613746643e-02 1.709130853414535522e-01 1.275166720151901245e-01 -1.338047832250595093e-01 -1.960328817367553711e-01 -5.309003964066505432e-02 1.174413263797760010e-01 -1.874578893184661865e-01
9.282247722148895264e-02 -2.345157414674758911e-01 4.968064278364181519e-02 -8.634222298860549927e-02 1.213994398713111877e-01 4.370764493942260742e-01 -1.749811768531799316e-01 -5.235156416893005371e-02 1.975859850645065308e-01 -1.253678351640701294e-01 4.942996427416801453e-02 1.753332316875457764e-01 -1.249430179595947266e-01 2.472459524869918823e-02 2.711455821990966797e-01 2.633109390735626221e-01 -3.025981187820434570e-01 -3.129697442054748535e-01 -9.624563902616500854e-02 -2.895417809486389160e-01 7.721421867609024048e-02 2.681083045899868011e-02 6.098438426852226257e-02 1.540156602859497070e-01 -7.984918355941772461e-02 -9.259883314371109009e-02 1.709097623825073242e-01 -1.818415373563766479e-01 1.659889817237854004e-01 2.609309926629066467e-02 1.331027448177337646e-01 2.007117308676242828e-02
1.960208415985107422e-01 -2.964248508214950562e-02 1.919521093368530273e-01 -3.518588244915008545e-01 4.239863157272338867e-01 2.527310550212860107e-01 8.832608163356781006e-02 9.563421830534934998e-03 9.445507079362869263e-02 -2.361859679222106934e-01 -6.804879009723663330e-02 6.695292890071868896e-02 -1.905047297477722168e-01 -2.731264755129814148e-02 1.141148209571838379e-01 -3.576476126909255981e-02 1.688920259475708008e-01 2.235692143440246582e-01 6.683103740215301514e-02 -1.136512309312820435e-01 -2.052605384960770607e-03 4.201740026473999023e-02 4.145656153559684753e-02 1.608630269765853882e-01 -2.002845406532287598e-01 -3.178573250770568848e-01 1.724060177803039551e-01 -6.222509592771530151e-02 1.213534325361251831e-01 1.337589230388402939e-02 -1.007245201617479324e-02 3.291690051555633545e-01
-1.190242096781730652e-01 -2.190216481685638428e-01 -9.721913374960422516e-03 -1.342833489179611206e-01 2.915730476379394531e-01 2.601765990257263184e-01 1.118875741958618164e-01 -2.320045419037342072e-02 8.367584645748138428e-02 -1.766466535627841949e-02 2.118144929409027100e-01 7.424648851156234741e-02 -3.598081469535827637e-01 -2.854181919246912003e-03 2.920086681842803955e-01 -1.557285487651824951e-01 -1.524391919374465942e-01 -8.395472541451454163e-03 9.368715807795524597e-03 -2.282758206129074097e-01 5.382602289319038391e-02 -1.428011953830718994e-01 -2.834888100624084473e-01 2.328944802284240723e-01 -1.162506639957427979e-01 9.258855134248733521e-02 1.054978696629405022e-03 -1.948065012693405151e-01 7.051486521959304810e-02 3.156155645847320557e-01 -1.913843452930450439e-01 1.504609435796737671e-01
-2.090878933668136597e-01 -1.844033002853393555e-01 2.665958106517791748e-01 -2.599512934684753418e-01 3.992454707622528076e-01 2.380402684211730957e-01 -1.514589414000511169e-02 8.152747154235839844e-02 2.042240947484970093e-01 -4.982643574476242065e-02 1.508103609085083008e-01 -7.532380521297454834e-02 -2.324043065309524536e-01 1.303939968347549438e-01 3.244459629058837891e-01 3.049498237669467926e-02 -1.205432713031768799e-01 -3.656923025846481323e-02 -3.286341130733489990e-01 -5.703014135360717773e-02 2.610667645931243896e-01 -5.851052701473236084e-02 -9.627638012170791626e-02 -1.106028482317924500e-01 -6.683126837015151978e-02 -1.312605887651443481e-01 7.969600707292556763e-02 -2.911440096795558929e-02 -2.234335243701934814e-02 -2.271143496036529541e-01 6.634835153818130493e-02 -7.278036326169967651e-02
-2.635901561006903648e-03 7.308281958103179932e-02 2.243341952562332153e-01 -3.077226579189300537e-01 3.809497356414794922e-01 1.330495476722717285e-01 -9.104675054550170898e-02 2.321356981992721558e-01 1.644997149705886841e-01 -5.830693617463111877e-02 -1.121002435684204102e-01 1.262807548046112061e-01 -2.451778054237365723e-01 -1.321410387754440308e-02 1.695937514305114746e-01 8.840337395668029785e-02 1.274768710136413574e-01 2.328606545925140381e-01 -1.524609625339508057e-01 -6.299041677266359329e-03 4.972725361585617065e-02 -1.357145160436630249e-01 2.061478495597839355e-01 9.754252433776855469e-02 -7.436006516218185425e-02 -2.966548800468444824e-01 -7.891484349966049194e-02 -6.681533157825469971e-02 -2.872441150248050690e-02 1.278742253780364990e-01 8.173300325870513916e-02 4.171937704086303711e-01
4.642790555953979492e-02 1.743699610233306885e-01 7.215009629726409912e-02 -8.235323429107666016e-02 2.662347555160522461e-01 6.561681628227233887e-02 -1.171717569231987000e-01 3.800740931183099747e-03 2.087344676256179810e-01 -1.141060516238212585e-02 1.389873027801513672e-01 2.795421518385410309e-02 -2.893452644348144531e-01 -1.832174509763717651e-02 -6.586565822362899780e-02 8.837569504976272583e-02 -8.450888097286224365e-02 2.140561938285827637e-01 -5.691974610090255737e-02 -2.118835598230361938e-01 -4.421024769544601440e-02 2.273731827735900879e-01 4.107169806957244873e-02 -1.226608976721763611e-01 1.797877103090286255e-01 1.532334536314010620e-01 1.260513663291931152e-01 -4.239327311515808105e-01 -3.761386275291442871e-01 2.631663382053375244e-01 4.166013002395629883e-02 2.667426466941833496e-01
1.463958621025085449e-01 -1.578160822391510010e-01 -5.542179942131042480e-02 1.528632044792175293e-01 4.279941618442535400e-01 8.201485872268676758e-02 2.367799580097198486e-01 -1.293468922376632690e-01 -7.299855351448059082e-02 -4.440297838300466537e-03 -6.519929319620132446e-02 -2.837613523006439209e-01 -2.639111280441284180e-01 -1.288686245679855347e-01 2.887112498283386230e-01 9.925635159015655518e-02 -2.031274884939193726e-01 -2.974573150277137756e-02 -1.320437341928482056e-01 -8.306232839822769165e-02 4.595845937728881836e-02 -1.205017194151878357e-01 -9.671036899089813232e-02 1.134088560938835144e-01 1.984567195177078247e-01 -2.202685475349426270e-01 1.969099044799804688e-01 -2.852739393711090088e-01 9.615574963390827179e-03 -2.051628977060317993e-01 1.903478503227233887e-01 -5.602006986737251282e-02
2.897252738475799561e-01 -5.643110349774360657e-02 9.162916243076324463e-02 2.710382221266627312e-03 2.749435901641845703e-01 2.888496816158294678e-01 -5.857284739613533020e-02 -1.780164539813995361e-01 6.220038980245590210e-02 -2.330567687749862671e-01 -1.628398299217224121e-01 4.087107628583908081e-02 -1.577798575162887573e-01 1.755473911762237549e-01 2.549651265144348145e-01 1.386590152978897095e-01 -2.381349354982376099e-01 -3.731009960174560547e-01 5.712920427322387695e-02 -3.269418179988861084e-01 1.269780248403549194e-01 1.024606674909591675e-01 8.096533711068332195e-04 -6.252911686897277832e-02 1.562196463346481323e-01 -1.207781955599784851e-02 -1.563027054071426392e-01 -2.135320156812667847e-01 1.799421906471252441e-01 1.068562194705009460e-01 -4.012651368975639343e-02 8.615344762802124023e-02
1.674823462963104248e-01 -5.226169154047966003e-02 5.639252439141273499e-02 -1.869554966688156128e-01 4.645293056964874268e-01 5.895059183239936829e-02 1.416762731969356537e-02 9.604673832654953003e-02 1.832057535648345947e-01 7.945879548788070679e-02 -4.871159419417381287e-02 1.462365388870239258e-01 -3.516635298728942871e-01 -2.264842242002487183e-01 -3.467513248324394226e-02 8.540477603673934937e-02 1.579475402832031250e-01 1.340041905641555786e-01 -1.131329908967018127e-01 2.011254578828811646e-01 -2.272040843963623047e-01 8.330148458480834961e-02 -2.544678747653961182e-01 -4.774324223399162292e-02 1.120600700378417969e-01 9.723331034183502197e-02 1.803907305002212524e-01 -2.180249094963073730e-01 1.265553571283817291e-02 -4.390582814812660217e-02 2.280787229537963867e-01 -2.781338393688201904e-01
1.131065338850021362e-01 3.516189008951187134e-02 2.234100699424743652e-01 -2.180512994527816772e-01 2.502244710922241211e-01 1.261668056249618530e-01 2.388742938637733459e-02 -3.820247054100036621e-01 -1.452605426311492920e-01 4.455890506505966187e-02 4.325541481375694275e-02 1.933366507291793823e-01 -5.746501684188842773e-02 2.966508865356445312e-01 3.298301696777343750e-01 1.994102448225021362e-01 1.935773789882659912e-01 -3.364479541778564453e-01 -1.636300832033157349e-01 -1.743319630622863770e-01 -8.422631025314331055e-02 -9.597148746252059937e-02 -1.143759302794933319e-02 1.571825891733169556e-01 -1.372261792421340942e-01 4.827130120247602463e-03 -1.585684120655059814e-01 -1.156213358044624329e-01 2.245580404996871948e-02 2.168518006801605225e-01 7.982523739337921143e-02 3.210262209177017212e-02
9.329558908939361572e-02 -1.960066147148609161e-02 -1.619956642389297485e-02 1.533304601907730103e-01 5.015271902084350586e-01 1.473097205162048340e-01 -2.160979956388473511e-01 1.509408652782440186e-01 2.470146566629409790e-01 8.387359976768493652e-02 4.926876351237297058e-02 2.589267790317535400e-01 -7.695491611957550049e-02 8.537819236516952515e-02 -1.174359321594238281e-01 1.346047818660736084e-01 -2.012550085783004761e-01 -1.513804942369461060e-01 -1.196914911270141602e-01 2.206814475357532501e-02 5.034994333982467651e-02 1.377594172954559326e-01 -9.457191824913024902e-02 1.979403942823410034e-01 1.268008947372436523e-01 6.103636324405670166e-02 4.881136864423751831e-02 -4.423500597476959229e-01 -1.389171630144119263e-01 4.709473252296447754e-02 1.696942001581192017e-01 1.604478955268859863e-01
1.908826828002929688e-01 1.367561146616935730e-02 1.052561923861503601e-01 -1.396991610527038574e-01 5.992979407310485840e-01 1.885494142770767212e-01 5.712187662720680237e-02 -5.461701005697250366e-02 -2.116897106170654297e-01 1.619341969490051270e-01 1.468177139759063721e-01 -6.120661273598670959e-02 -1.033950597047805786e-01 -1.503691226243972778e-01 4.264139011502265930e-02 1.230561286211013794e-01 -8.893254399299621582e-02 -2.676875293254852295e-01 -5.962777882814407349e-02 -2.606668472290039062e-01 6.067545339465141296e-02 1.098182871937751770e-01 -5.884106829762458801e-02 2.182750254869461060e-01 -3.187220990657806396e-01 1.231970824301242828e-02 -1.642472483217716217e-02 -5.527910590171813965e-02 2.028402686119079590e-01 -8.952236920595169067e-02 1.049056500196456909e-01 4.568341001868247986e-02
2.130569219589233398e-01 -2.977407351136207581e-02 1.643866300582885742e-02 -1.644241213798522949e-01 4.290076792240142822e-01 3.600478172302246094e-01 9.050355851650238037e-02 -1.457334309816360474e-01 2.890775799751281738e-01 1.661873906850814819e-01 -1.401012241840362549e-01 -3.721073865890502930e-01 6.236181408166885376e-02 4.194917902350425720e-02 2.202092111110687256e-01 -1.036733910441398621e-01 9.817858785390853882e-02 2.069263905286788940e-01 8.533027768135070801e-02 6.244406476616859436e-02 5.464472249150276184e-02 -1.502199470996856689e-01 2.448812499642372131e-02 1.769672334194183350e-01 -2.928703650832176208e-02 -1.222997009754180908e-01 1.275108382105827332e-02 -3.178966939449310303e-01 -2.029614895582199097e-02 3.956984728574752808e-02 -1.604087278246879578e-02 9.359626471996307373e-02
-5.705053731799125671e-02 -3.259025514125823975e-01 3.565572574734687805e-02 -3.011740148067474365e-01 4.974706470966339111e-01 6.878077983856201172e-03 2.415938824415206909e-01 -1.659186780452728271e-01 2.048040926456451416e-01 -1.772510558366775513e-01 -1.312795728445053101e-01 1.612114310264587402e-01 -5.528391152620315552e-02 -1.144104450941085815e-01 -5.538673326373100281e-02 3.656364083290100098e-01 -6.597512215375900269e-02 1.378236263990402222e-01 -1.077707018703222275e-02 -7.246945053339004517e-02 -4.087657481431961060e-02 1.322537362575531006e-01 4.074655100703239441e-02 -1.063633859157562256e-01 -1.218927055597305298e-01 1.305357366800308228e-01 3.161090891808271408e-03 -2.106535881757736206e-01 1.080612652003765106e-02 2.105455249547958374e-01 -9.725393354892730713e-02 -6.787272542715072632e-02
2.189850360155105591e-01 6.680341809988021851e-02 5.957854539155960083e-02 -8.683717250823974609e-02 3.278505802154541016e-01 1.489531844854354858e-01 2.153711952269077301e-02 1.193178072571754456e-01 4.624119400978088379e-02 -1.652860045433044434e-01 2.021183520555496216e-01 -2.286543697118759155e-02 -4.911718964576721191e-01 -2.839230932295322418e-02 6.154490634799003601e-02 1.637660861015319824e-01 -2.793166227638721466e-02 4.408961161971092224e-02 -1.826398223638534546e-01 1.141979824751615524e-02 -3.433588743209838867e-01 9.912634268403053284e-03 -2.560547292232513428e-01 -1.478680074214935303e-01 1.755300760269165039e-01 2.599021978676319122e-02 8.133275806903839111e-02 -1.410489082336425781e-01 -1.357524245977401733e-01 -1.512578502297401428e-02 2.941108047962188721e-01 -2.093671560287475586e-01
1.504583805799484253e-01 -9.581455588340759277e-02 6.089500337839126587e-02 -2.867951691150665283e-01 3.766745328903198242e-01 2.173721343278884888e-01 -9.926313534379005432e-03 -1.778743267059326172e-01 -1.493930071592330933e-01 -1.798849105834960938e-01 6.722049415111541748e-02 -1.340716481208801270e-01 2.510437928140163422e-02 1.420903205871582031e-01 3.712022304534912109e-01 -1.583034992218017578e-01 -1.213482841849327087e-01 3.297020867466926575e-02 1.342432387173175812e-02 -2.381367236375808716e-01 2.259920537471771240e-01 -6.331612914800643921e-02 8.904290944337844849e-02 2.562952935695648193e-01 -7.316356152296066284e-02 -3.371880948543548584e-01 -9.945905953645706177e-02 -2.469501197338104248e-01 8.325506746768951416e-02 1.279188785701990128e-02 1.298406627029180527e-02 4.382644593715667725e-02
-7.644058763980865479e-02 1.719867251813411713e-02 3.358241021633148193e-01 -3.429647162556648254e-02 1.851115375757217407e-01 4.845457673072814941e-01 3.159011602401733398e-01 6.638727337121963501e-02 -2.786093950271606445e-02 1.257261782884597778e-01 6.401154398918151855e-02 1.063658744096755981e-01 -8.084782212972640991e-02 1.959979534149169922e-01 -3.441008925437927246e-02 -4.738291725516319275e-02 2.396358549594879150e-01 -1.632660441100597382e-02 -1.087495312094688416e-01 -1.916503906250000000e-01 -1.024265885353088379e-01 2.493814677000045776e-01 -6.930568069219589233e-02 2.285641804337501526e-02 2.450368553400039673e-02 1.664159595966339111e-01 -5.635698139667510986e-02 -4.053506553173065186e-01 -7.211313396692276001e-02 -1.136591210961341858e-01 1.546828448772430420e-01 6.479431688785552979e-02
-2.116371877491474152e-02 -3.166727125644683838e-01 1.618740707635879517e-01 -3.466387689113616943e-01 1.317257434129714966e-01 2.586912214756011963e-01 -5.041096732020378113e-02 -1.070258170366287231e-01 2.749681472778320312e-01 1.746609508991241455e-01 2.351920455694198608e-01 1.806130707263946533e-01 -2.122273147106170654e-01 7.148341834545135498e-02 2.653961777687072754e-01 -1.389558240771293640e-02 -8.995591849088668823e-02 6.967030465602874756e-02 1.063387170433998108e-01 -2.180889546871185303e-01 -6.286760419607162476e-02 -1.621319949626922607e-01 -1.772530227899551392e-01 -1.608797162771224976e-01 -1.336567699909210205e-01 -1.485100239515304565e-01 1.056780293583869934e-01 -7.964409142732620239e-02 -2.432531267404556274e-01 -1.821946799755096436e-01 1.210298836231231689e-01 -1.265270113945007324e-01
3.038276433944702148e-01 -9.696151316165924072e-02 -2.619665861129760742e-01 -1.744263172149658203e-01 2.690479159355163574e-01 1.303657144308090210e-02 3.638215065002441406e-01 1.161556616425514221e-01 4.232778400182723999e-02 -2.330692410469055176e-01 5.830527096986770630e-02 -1.353414542973041534e-02 -1.049221009016036987e-01 5.359177291393280029e-02 4.282572567462921143e-01 -8.697220124304294586e-03 1.378723829984664917e-01 3.401944041252136230e-02 -1.084364801645278931e-01 -2.098003178834915161e-01 1.113867983222007751e-01 -1.024801656603813171e-01 -3.636691719293594360e-02 6.263486295938491821e-02 -5.449237674474716187e-02 2.339386940002441406e-02 1.290575861930847168e-01 -3.641579747200012207e-01 5.769833922386169434e-02 -1.449060887098312378e-01 1.668241322040557861e-01 1.213619634509086609e-01
-1.925694942474365234e-01 -1.487313956022262573e-01 2.938856184482574463e-02 -3.323454558849334717e-01 4.512386322021484375e-01 6.918587535619735718e-02 -3.182828128337860107e-01 -4.223234578967094421e-02 1.881245896220207214e-02 -1.777066732756793499e-03 -2.006896771490573883e-02 -4.319104179739952087e-02 -4.043502807617187500e-01 -1.293404698371887207e-01 5.800568498671054840e-03 9.856817871332168579e-02 -2.873566187918186188e-02 3.324182331562042236e-02 -8.595953881740570068e-02 -1.360097825527191162e-01 -2.682456672191619873e-01 1.034771427512168884e-01 2.027158439159393311e-01 8.632507175207138062e-02 -8.775341510772705078e-02 7.206664234399795532e-02 -2.358928918838500977e-01 1.122819110751152039e-01 -1.416260302066802979e-01 1.567234396934509277e-01 1.689825952053070068e-01 1.097073778510093689e-01
8.617249131202697754e-02 -2.737149894237518311e-01 -4.842168092727661133e-02 -2.628590464591979980e-01 2.516383826732635498e-01 1.530393660068511963e-01 2.299256436526775360e-02 -1.311912238597869873e-01 1.097952276468276978e-01 6.757772713899612427e-02 2.943849861621856689e-01 1.211712136864662170e-01 -8.909355849027633667e-02 -1.706399605609476566e-03 7.216733694076538086e-02 1.000644639134407043e-01 -4.340246692299842834e-02 -5.721479654312133789e-02 -8.133162744343280792e-03 -7.112297415733337402e-02 -3.026266694068908691e-01 7.198342680931091309e-02 -2.356480434536933899e-02 -2.515350580215454102e-01 -3.964964449405670166e-01 3.127041161060333252e-01 5.954052507877349854e-02 -2.986930310726165771e-01 2.288788370788097382e-02 -1.671360880136489868e-01 1.763658374547958374e-01 -1.497100591659545898e-01
3.647721707820892334e-01 6.448516249656677246e-02 1.501328647136688232e-01 -2.197467349469661713e-02 4.548060894012451172e-01 1.712497919797897339e-01 -1.867982931435108185e-02 -1.875616610050201416e-01 -7.306014746427536011e-02 5.254812911152839661e-02 -6.037013232707977295e-02 -5.178032442927360535e-02 -2.473224140703678131e-02 -3.938517719507217407e-02 1.926008909940719604e-01 3.376591801643371582e-01 7.587158679962158203e-02 -3.129007816314697266e-01 1.337860822677612305e-01 -2.008838802576065063e-01 2.488934993743896484e-02 -2.406125888228416443e-02 1.334833949804306030e-01 2.636651396751403809e-01 -1.356175243854522705e-01 3.789092972874641418e-02 -2.409205026924610138e-02 -1.384220272302627563e-01 -1.193811669945716858e-01 -1.831909269094467163e-01 2.386476993560791016e-01 7.467153668403625488e-02
1.021075397729873657e-01 -6.118940934538841248e-02 2.348155677318572998e-01 -2.929309606552124023e-01 2.316475361585617065e-01 1.507224738597869873e-01 1.008097380399703979e-01 -1.609593778848648071e-01 4.463239014148712158e-02 -1.064175441861152649e-01 -3.212408125400543213e-01 2.276361882686614990e-01 -2.346751047298312187e-03 -2.225926667451858521e-01 -2.191072516143321991e-02 2.827829718589782715e-01 1.925235614180564880e-02 -1.355170160531997681e-01 -1.297414749860763550e-01 -2.357452958822250366e-01 -2.965046167373657227e-01 -4.579301178455352783e-02 -4.169756546616554260e-02 -1.428758949041366577e-01 -5.575906485319137573e-02 1.464737057685852051e-01 1.486211866140365601e-01 -2.837499678134918213e-01 -2.404948770999908447e-01 1.123147085309028625e-01 7.853874564170837402e-02 1.643462777137756348e-01
2.515265345573425293e-01 -1.575824320316314697e-01 3.916045650839805603e-02 -3.078879714012145996e-01 3.235253989696502686e-01 1.623607575893402100e-01 7.830624282360076904e-02 8.230005949735641479e-02 -2.065285667777061462e-02 1.118968129158020020e-01 2.218653261661529541e-01 1.172083616256713867e-01 -3.357197940349578857e-01 -1.488711237907409668e-01 2.438506633043289185e-01 2.407922744750976562e-01 -5.986611172556877136e-02 1.137799024581909180e-02 1.219478994607925415e-01 1.685366183519363403e-01 -1.632806956768035889e-01 -8.005596697330474854e-02 -1.810256540775299072e-01 1.560387462377548218e-01 1.315294951200485229e-01 4.542477056384086609e-02 2.332744002342224121e-01 -1.948008239269256592e-01 1.719295829534530640e-01 -1.726042293012142181e-02 1.477544456720352173e-01 -2.069320082664489746e-01
1.894373744726181030e-01 7.910357788205146790e-03 1.220128610730171204e-01 -8.910620212554931641e-02 2.603537142276763916e-01 9.975354373455047607e-02 1.924944967031478882e-01 2.270808368921279907e-01 5.975697189569473267e-02 -3.886132836341857910e-01 2.820566110312938690e-02 -1.491673588752746582e-01 -2.661761045455932617e-01 8.281382918357849121e-02 1.534338295459747314e-01 9.715212881565093994e-02 6.748341955244541168e-03 9.789939969778060913e-02 7.264362275600433350e-02 -1.572497040033340454e-01 -1.635983437299728394e-01 7.555312663316726685e-02 6.149619445204734802e-02 2.929734289646148682e-01 -1.914735287427902222e-01 -7.294203341007232666e-02 1.780948936939239502e-01 -3.003914356231689453e-01 1.295622289180755615e-01 2.154256589710712433e-02 3.301569819450378418e-01 1.860958039760589600e-01
1.541910320520401001e-01 -3.288363814353942871e-01 1.703778505325317383e-01 -3.385569453239440918e-01 2.521268725395202637e-01 -3.566344082355499268e-02 1.063786670565605164e-01 -7.951671630144119263e-02 -4.521972313523292542e-02 2.438736110925674438e-01 -1.836831308901309967e-02 -1.065290123224258423e-01 -2.512462437152862549e-01 -2.426093518733978271e-01 2.726062238216400146e-01 6.271322071552276611e-02 6.750448793172836304e-02 -2.591979205608367920e-01 -7.113611698150634766e-02 -3.732101023197174072e-01 -6.604942679405212402e-02 -1.337008476257324219e-01 -1.280111819505691528e-01 -1.841966360807418823e-01 -1.177762225270271301e-01 -5.446277931332588196e-02 2.415074035525321960e-02 -1.771052926778793335e-02 -2.023672014474868774e-01 8.156764507293701172e-02 -5.984358862042427063e-02 1.047160997986793518e-01
1.487418264150619507e-01 -2.608564123511314392e-02 2.153644561767578125e-01 -1.175977066159248352e-01 3.830068409442901611e-01 5.110785737633705139e-02 1.428603231906890869e-01 1.799638271331787109e-01 1.055165752768516541e-01 -4.352384507656097412e-01 8.411061763763427734e-02 5.474878475069999695e-02 -1.457390785217285156e-01 7.183811813592910767e-02 2.973091304302215576e-01 3.979907929897308350e-02 -2.895495481789112091e-02 2.601965367794036865e-01 1.601582625880837440e-03 -9.198884665966033936e-02 -7.662771642208099365e-02 -1.953821070492267609e-02 9.930802136659622192e-02 9.734723716974258423e-02 -1.847659647464752197e-01 -2.074338942766189575e-01 1.923117488622665405e-01 -1.659714430570602417e-01 7.385677844285964966e-02 9.217809885740280151e-03 1.724928915500640869e-01 3.290562927722930908e-01
-5.660102516412734985e-02 -1.546563953161239624e-01 5.604598671197891235e-02 -1.233707964420318604e-01 3.917425274848937988e-01 1.737137585878372192e-01 1.258197724819183350e-01 -1.496425457298755646e-02 2.110713869333267212e-01 8.020633459091186523e-02 -2.228115499019622803e-02 1.003357023000717163e-01 -1.512516438961029053e-01 -1.933714151382446289e-01 -5.041697248816490173e-02 -1.600226759910583496e-01 1.407247595489025116e-02 -1.945993155241012573e-01 -3.882842510938644409e-02 -6.511682271957397461e-02 -8.089020103216171265e-02 -3.911009430885314941e-01 -2.197411060333251953e-01 -1.286456882953643799e-01 7.920290343463420868e-03 -4.002477824687957764e-01 1.493666619062423706e-01 -2.029048353433609009e-01 -2.342839688062667847e-01 -3.293770551681518555e-02 1.888971030712127686e-01 1.459615975618362427e-01
7.220825552940368652e-02 -2.323309928178787231e-01 -1.088144704699516296e-01 -3.042498826980590820e-01 6.786189228296279907e-02 3.693520426750183105e-01 2.467963695526123047e-01 2.255583554506301880e-01 -5.969361215829849243e-02 -1.194042339920997620e-01 8.068375289440155029e-03 1.222134158015251160e-01 -3.658595085144042969e-01 -8.300191164016723633e-02 1.065698359161615372e-02 1.853363662958145142e-01 -1.186738684773445129e-01 -6.924766302108764648e-02 2.627330832183361053e-02 -1.043326109647750854e-01 1.872397586703300476e-02 1.726622506976127625e-02 1.358004957437515259e-01 -1.918778419494628906e-01 -1.732570827007293701e-01 -4.970958083868026733e-02 -9.694110602140426636e-03 -3.449791073799133301e-01 -5.641404277412220836e-05 1.621257066726684570e-01 1.257948130369186401e-01 -3.090248405933380127e-01
8.225197345018386841e-02 -9.019120782613754272e-02 2.115550935268402100e-01 -8.753318339586257935e-02 4.408889114856719971e-01 2.218532189726829529e-02 -2.928577177226543427e-02 1.007264256477355957e-01 3.744151890277862549e-01 1.614717990159988403e-01 3.651062026619911194e-02 -3.996697068214416504e-02 -1.835576146841049194e-01 -1.465669926255941391e-02 2.914779484272003174e-01 -1.848395317792892456e-01 8.424474298954010010e-02 -5.504870787262916565e-02 -1.386607587337493896e-01 -2.521755732595920563e-02 1.146145984530448914e-01 -2.582541704177856445e-01 -1.434278786182403564e-01 1.555951535701751709e-01 -1.246983259916305542e-01 -1.354941427707672119e-01 -1.650742888450622559e-01 -2.139185667037963867e-01 1.692623347043991089e-01 -2.256657779216766357e-01 2.237954735755920410e-01 -1.157532781362533569e-01
1.510864496231079102e-02 8.018262684345245361e-02 1.567870080471038818e-01 -4.100360572338104248e-01 2.274419218301773071e-01 4.815408028662204742e-03 -2.387849241495132446e-02 1.858429163694381714e-01 8.402318507432937622e-02 8.481679111719131470e-02 1.516749709844589233e-01 2.673059999942779541e-01 -7.377639412879943848e-02 -2.974362298846244812e-02 4.617753624916076660e-02 2.820642292499542236e-01 -3.254712000489234924e-02 2.369255200028419495e-02 7.303861901164054871e-03 -7.231713272631168365e-03 -1.252052783966064453e-01 -6.623009592294692993e-02 2.112812995910644531e-01 -7.822579890489578247e-02 1.735530495643615723e-01 1.358102411031723022e-01 -8.391978591680526733e-02 -4.147674143314361572e-01 -1.903886348009109497e-01 4.127627611160278320e-01 1.698167994618415833e-02 9.970557689666748047e-02
-1.344712376594543457e-01 -1.122525334358215332e-01 -1.437152363359928131e-02 -9.640273451805114746e-02 3.765746653079986572e-01 9.448530524969100952e-02 -8.634930104017257690e-02 -2.779466807842254639e-01 -8.293538540601730347e-02 5.334994941949844360e-02 1.765527427196502686e-01 8.563920855522155762e-02 4.229275044053792953e-03 2.580824494361877441e-01 2.577752172946929932e-01 2.824927121400833130e-02 -1.871466636657714844e-01 -1.151389852166175842e-01 -6.148335058242082596e-03 -2.679183185100555420e-01 -9.633233398199081421e-02 -6.159897893667221069e-02 1.116239652037620544e-01 5.054963007569313049e-02 -7.478120923042297363e-02 -1.407848596572875977e-01 -3.569514453411102295e-01 -4.208489358425140381e-01 -5.463381484150886536e-02 2.275173962116241455e-01 -7.708965986967086792e-02 -5.873046815395355225e-02
1.668977551162242889e-02 -1.886700838804244995e-01 1.823781132698059082e-01 -2.049055844545364380e-01 2.336319088935852051e-01 5.242423713207244873e-02 2.037418186664581299e-01 -1.258333176374435425e-01 -1.400479674339294434e-01 4.993764311075210571e-02 -2.051029354333877563e-01 1.160955950617790222e-01 -1.441784948110580444e-01 2.063950449228286743e-01 1.487640738487243652e-01 -1.979312300682067871e-01 3.399108946323394775e-01 1.112585291266441345e-01 -3.288302570581436157e-02 -6.831027567386627197e-02 1.858375072479248047e-01 -1.218137703835964203e-02 8.768531680107116699e-02 8.536247164011001587e-02 2.010207436978816986e-02 -5.932325124740600586e-02 -1.587833017110824585e-01 -3.702182769775390625e-01 -1.258100569248199463e-01 1.889927685260772705e-01 3.310650885105133057e-01 2.473482042551040649e-01
-1.431928481906652451e-02 2.999037271365523338e-03 1.164443939924240112e-01 -2.518060207366943359e-01 4.129030704498291016e-01 3.303290009498596191e-01 -3.414692878723144531e-01 -1.660159528255462646e-01 6.331741064786911011e-02 3.084285557270050049e-01 4.571041837334632874e-02 -2.316705510020256042e-02 -1.906841546297073364e-01 -1.323829870671033859e-02 2.940165400505065918e-01 2.529481351375579834e-01 -6.218865048140287399e-03 1.172005478292703629e-02 -1.144684106111526489e-01 2.525863945484161377e-01 -1.633018404245376587e-01 8.595832437276840210e-02 -1.959829032421112061e-02 1.287352740764617920e-01 4.334584996104240417e-02 1.546671241521835327e-02 9.650597348809242249e-03 -1.138406321406364441e-01 3.380652144551277161e-02 2.839977480471134186e-02 1.954882442951202393e-01 1.639996021986007690e-01
2.393102645874023438e-01 -4.380909204483032227e-01 -5.349263176321983337e-02 2.566315233707427979e-01 2.459168434143066406e-01 1.691661775112152100e-01 -8.741026371717453003e-02 3.015866875648498535e-01 1.440400332212448120e-01 -1.831200718879699707e-01 -2.435322701930999756e-01 -5.797928199172019958e-02 1.092884503304958344e-02 -1.194331124424934387e-01 1.426035910844802856e-01 -4.552785679697990417e-02 3.153470531105995178e-02 -1.163876578211784363e-01 -2.809934020042419434e-01 7.529655843973159790e-02 -4.277266561985015869e-02 -2.148048132658004761e-01 4.296342283487319946e-02 -1.713303774595260620e-01 -1.777129024267196655e-01 -1.599099114537239075e-02 -5.081900209188461304e-02 -2.562575042247772217e-01 9.928470849990844727e-02 -2.136410586535930634e-02 1.957782059907913208e-01 1.165638118982315063e-01
1.040798723697662354e-01 -2.471156269311904907e-01 -9.533136151731014252e-03 -1.080689504742622375e-01 5.361292958259582520e-01 1.144036650657653809e-01 1.561565399169921875e-01 -1.476214453577995300e-02 2.108546346426010132e-01 6.147496402263641357e-03 2.563028410077095032e-02 -1.320905685424804688e-01 1.111167892813682556e-01 -1.963111907243728638e-01 2.460013888776302338e-02 -2.397131174802780151e-02 -1.596481539309024811e-03 -2.689694613218307495e-02 -2.907512784004211426e-01 -3.750660717487335205e-01 3.226343914866447449e-02 -1.627405285835266113e-01 1.816246807575225830e-01 -1.657425910234451294e-01 -1.395425796508789062e-01 1.177755184471607208e-02 -1.625560224056243896e-01 -2.691067755222320557e-02 1.348335854709148407e-02 -1.251243054866790771e-01 3.149053454399108887e-01 2.925173006951808929e-02
3.687560856342315674e-01 -1.513081490993499756e-01 -2.300770580768585205e-01 -2.419298291206359863e-01 2.226147800683975220e-01 4.738586843013763428e-01 -9.265724569559097290e-02 -4.657800123095512390e-02 1.352456510066986084e-01 -1.673150956630706787e-01 -6.196700409054756165e-02 1.001165341585874557e-02 -2.974801063537597656e-01 1.920816451311111450e-01 8.079869300127029419e-02 1.555757224559783936e-01 3.586024418473243713e-02 7.475531101226806641e-02 -1.176802068948745728e-01 7.439896464347839355e-02 -4.421326145529747009e-02 1.620372682809829712e-01 2.807897701859474182e-02 6.612299382686614990e-02 -3.928971663117408752e-02 1.044677048921585083e-01 -6.160162016749382019e-02 -2.712917923927307129e-01 -2.447116672992706299e-01 3.614954417571425438e-03 -4.197170492261648178e-04 -1.705261766910552979e-01
-3.676237910985946655e-02 5.677752941846847534e-02 -8.505420386791229248e-02 -8.425875753164291382e-02 2.146507650613784790e-01 2.539459764957427979e-01 1.705076312646269798e-03 2.253290452063083649e-02 2.724790275096893311e-01 -1.684990674257278442e-01 -1.569755747914314270e-02 1.199781671166419983e-01 -2.768648862838745117e-01 -3.166065514087677002e-01 3.038136959075927734e-01 4.207840934395790100e-02 -1.719711720943450928e-02 9.983992576599121094e-02 -1.861758530139923096e-01 -1.104116216301918030e-01 -2.619110345840454102e-01 -9.434810280799865723e-02 -1.599868834018707275e-01 2.428098022937774658e-01 -7.442147936671972275e-03 1.574054062366485596e-01 -4.309152066707611084e-02 -3.516300022602081299e-01 -3.611146286129951477e-02 2.527192234992980957e-01 -1.526606976985931396e-01 1.542584300041198730e-01
2.044194638729095459e-01 -2.751587331295013428e-01 5.099035799503326416e-02 8.656637370586395264e-02 2.577497363090515137e-01 2.442863956093788147e-02 8.741851896047592163e-02 -1.606857776641845703e-01 2.595223188400268555e-01 -1.374887079000473022e-01 1.223386749625205994e-01 1.518937945365905762e-01 -3.888644576072692871e-01 1.015959158539772034e-01 3.341024219989776611e-01 2.528589367866516113e-01 5.771711468696594238e-03 5.135634168982505798e-02 7.615114748477935791e-02 -2.026639282703399658e-01 -1.511242985725402832e-01 -1.595928519964218140e-01 9.574827551841735840e-02 -9.670250862836837769e-02 1.583050638437271118e-01 -1.280078142881393433e-01 1.766433268785476685e-01 -1.028379499912261963e-01 -2.871396541595458984e-01 1.067900359630584717e-01 1.238522678613662720e-01 -4.162263870239257812e-02
1.016430780291557312e-01 -2.311353534460067749e-01 4.201044142246246338e-02 -1.778559386730194092e-01 3.805566132068634033e-01 4.339187964797019958e-02 6.983065605163574219e-02 2.526446804404258728e-02 9.166847914457321167e-02 1.289599686861038208e-01 4.655445367097854614e-02 -2.791998088359832764e-01 -1.560980528593063354e-01 1.032630205154418945e-01 3.666349053382873535e-01 1.006748676300048828e-01 -8.620706945657730103e-02 4.695906490087509155e-02 -2.996983826160430908e-01 -2.247734814882278442e-01 2.228105813264846802e-01 8.977438509464263916e-02 -7.183769252151250839e-03 -9.775845706462860107e-02 9.731829911470413208e-02 -2.121690660715103149e-01 2.413375526666641235e-01 -1.480204761028289795e-01 -5.342191830277442932e-02 -1.737362444400787354e-01 2.531137168407440186e-01 -1.298079043626785278e-01
2.083279490470886230e-01 -2.128158956766128540e-01 1.685072183609008789e-01 9.632436931133270264e-02 1.785074770450592041e-01 2.042083442211151123e-01 -1.811008304357528687e-01 -2.250401079654693604e-01 5.137166753411293030e-02 7.468390464782714844e-02 4.814766347408294678e-02 3.663854002952575684e-01 -1.851573437452316284e-01 7.341311872005462646e-02 3.041233420372009277e-01 1.621001958847045898e-01 8.390028774738311768e-02 5.628171935677528381e-02 -1.226432770490646362e-01 -1.484770774841308594e-01 -1.150792688131332397e-01 1.735428720712661743e-01 -6.711672991514205933e-03 1.548920571804046631e-01 -2.019122540950775146e-01 -5.357246845960617065e-03 2.710081934928894043e-01 -2.322807312011718750e-01 -2.217109352350234985e-01 9.401303529739379883e-02 1.646757721900939941e-01 -2.131100445985794067e-01
1.027778536081314087e-01 -1.145271062850952148e-01 -1.228813678026199341e-01 -4.034200608730316162e-01 4.565075635910034180e-01 2.769584357738494873e-01 -5.569605529308319092e-02 1.040360629558563232e-01 5.830097571015357971e-02 -5.886077415198087692e-03 7.236649841070175171e-02 1.018027141690254211e-01 -3.627210557460784912e-01 -9.769713878631591797e-02 5.117090418934822083e-03 -5.925174430012702942e-02 -7.455756422132253647e-03 2.922070585191249847e-02 -1.439566016197204590e-01 1.712492406368255615e-01 -2.308414317667484283e-02 3.577324151992797852e-01 1.770177334547042847e-01 -2.902778610587120056e-02 -1.647147536277770996e-01 -6.689275149255990982e-03 -1.662272065877914429e-01 1.293126400560140610e-02 -1.546710878610610962e-01 -1.074695289134979248e-01 -1.817856281995773315e-01 2.497233264148235321e-02
2.669262588024139404e-01 2.149461023509502411e-02 1.804718673229217529e-01 1.709012538194656372e-01 4.053101241588592529e-01 9.352521598339080811e-02 -1.053583398461341858e-01 -4.679038003087043762e-02 3.766998350620269775e-01 2.061814665794372559e-01 -4.097912460565567017e-02 1.870021075010299683e-01 -5.307339504361152649e-02 -1.873713433742523193e-01 2.765856385231018066e-01 3.002781867980957031e-01 3.282949328422546387e-02 -7.517512142658233643e-02 1.116065308451652527e-01 -5.066418647766113281e-02 6.102664861828088760e-03 -1.117854937911033630e-01 1.485424637794494629e-01 2.548126690089702606e-02 -7.308184355497360229e-02 1.073719933629035950e-01 -8.952460438013076782e-02 -3.534935116767883301e-01 -1.782058328390121460e-01 -2.858899906277656555e-02 7.905186712741851807e-02 -9.422709047794342041e-02
3.232924938201904297e-01 -4.387977719306945801e-01 -4.899343848228454590e-02 -3.301072716712951660e-01 3.835496902465820312e-01 1.537057757377624512e-01 8.174761384725570679e-02 1.092794016003608704e-01 1.048211231827735901e-01 -7.862643152475357056e-02 -1.490099728107452393e-01 5.826384201645851135e-02 2.668741345405578613e-02 -2.925170026719570160e-02 5.002785101532936096e-02 1.345926076173782349e-01 8.805739134550094604e-02 8.410580456256866455e-02 -2.780539393424987793e-01 -4.005549103021621704e-02 2.196109294891357422e-02 3.712130337953567505e-02 6.093202158808708191e-02 -2.024913877248764038e-01 -3.748090565204620361e-01 -2.528153918683528900e-02 -9.048191457986831665e-02 -1.985479518771171570e-02 -8.000024408102035522e-02 9.200619906187057495e-02 -1.186550967395305634e-02 -1.795065104961395264e-01
-1.491240411996841431e-02 -1.287433952093124390e-01 9.835056215524673462e-02 -1.230428293347358704e-01 5.023233890533447266e-01 1.559005677700042725e-02 -4.368715733289718628e-02 1.204297244548797607e-01 3.098992705345153809e-01 -7.809926569461822510e-02 -1.190723627805709839e-01 -2.092254906892776489e-01 -6.532784551382064819e-02 -4.469149932265281677e-02 2.910531759262084961e-01 -4.411326348781585693e-02 1.482621580362319946e-01 -3.259868174791336060e-02 1.056268694810569286e-03 -3.307463973760604858e-02 3.061705827713012695e-01 -5.957015603780746460e-02 -7.798588485457003117e-04 -1.413740590214729309e-02 -1.149088814854621887e-01 -1.798082143068313599e-01 -8.787076920270919800e-02 -3.177388906478881836e-01 -3.972068801522254944e-02 -2.028125524520874023e-01 3.422408103942871094e-01 2.665541134774684906e-02
1.515113860368728638e-01 -4.923296347260475159e-02 9.535315632820129395e-02 -1.562016159296035767e-01 4.782176017761230469e-01 -5.120547488331794739e-02 -2.062408067286014557e-02 7.868311554193496704e-02 2.375393360853195190e-01 1.696962267160415649e-01 -6.191112846136093140e-02 -3.080434724688529968e-02 -6.259512901306152344e-02 2.435529790818691254e-02 9.391782432794570923e-02 -1.427754461765289307e-01 9.676154702901840210e-03 -1.458350103348493576e-02 -4.602613300085067749e-02 -2.171607315540313721e-01 -8.581579476594924927e-02 -3.000108003616333008e-01 -2.039663344621658325e-01 5.141858756542205811e-02 -1.022098436951637268e-01 1.146787777543067932e-01 -2.084866762161254883e-01 -1.185351535677909851e-01 -2.493390887975692749e-01 1.212201360613107681e-02 3.349672555923461914e-01 -3.642013370990753174e-01
1.043128743767738342e-01 -8.523565530776977539e-02 5.047960281372070312e-01 -1.272751837968826294e-01 2.026903033256530762e-01 2.730643451213836670e-01 -1.577934809029102325e-02 -1.216497942805290222e-01 -8.720630407333374023e-02 2.690709196031093597e-02 9.818970412015914917e-02 -9.011556208133697510e-02 -1.102554053068161011e-01 -1.369065046310424805e-01 2.668062150478363037e-01 7.221791893243789673e-02 1.861316151916980743e-02 4.400643333792686462e-02 -3.714151307940483093e-02 -1.590146124362945557e-01 3.139743581414222717e-02 9.047891199588775635e-02 1.027602553367614746e-01 9.196524508297443390e-03 -3.142011538147926331e-02 4.075837880373001099e-02 -1.407218128442764282e-01 -2.740428447723388672e-01 -3.016657941043376923e-02 2.676762640476226807e-01 2.316092848777770996e-01 -4.174092113971710205e-01
7.046575844287872314e-02 1.484935134649276733e-01 -6.831271946430206299e-02 -1.312263309955596924e-01 2.278230041265487671e-01 1.514873653650283813e-01 -1.084968000650405884e-01 -1.205660477280616760e-01 4.550347477197647095e-02 1.982457488775253296e-01 2.031733095645904541e-01 3.127481937408447266e-01 -2.912710905075073242e-01 -2.224620133638381958e-01 2.837385535240173340e-01 2.237754464149475098e-01 3.851311281323432922e-02 1.995771750807762146e-02 2.883567810058593750e-01 -6.353878229856491089e-02 -3.189000114798545837e-02 -3.307677432894706726e-02 1.068510115146636963e-01 1.393574029207229614e-01 -2.311971634626388550e-01 9.454751759767532349e-02 5.087324976921081543e-02 -4.180616438388824463e-01 -1.097245439887046814e-01 2.422530204057693481e-02 1.231756731867790222e-01 -1.224465146660804749e-01
1.026654615998268127e-01 -2.791397273540496826e-02 2.252943515777587891e-01 -6.135575845837593079e-02 5.321937203407287598e-01 1.144832596182823181e-01 1.579030156135559082e-01 -3.221786394715309143e-02 9.214545786380767822e-02 3.247230052947998047e-01 2.749856412410736084e-01 3.788922354578971863e-02 3.754789009690284729e-02 -3.455155342817306519e-02 1.163593158125877380e-01 1.303565055131912231e-01 1.344359219074249268e-01 -3.084027767181396484e-01 -7.861828058958053589e-02 -3.487649559974670410e-02 -1.023996919393539429e-01 4.154238477349281311e-02 -1.515079438686370850e-01 -8.333449810743331909e-02 -2.098984122276306152e-01 1.669014245271682739e-02 -1.882703155279159546e-01 -9.790316969156265259e-02 6.113302707672119141e-02 -1.194301769137382507e-01 2.886237204074859619e-01 1.853691488504409790e-01
-3.956437110900878906e-02 -1.297555267810821533e-01 -4.970719292759895325e-02 9.683059900999069214e-02 2.301399409770965576e-01 1.143766492605209351e-01 2.205986082553863525e-01 -9.029125422239303589e-02 1.152728870511054993e-02 3.064748458564281464e-02 6.689627468585968018e-02 3.060873746871948242e-01 -2.484833747148513794e-01 1.254817843437194824e-01 3.226321339607238770e-01 1.489614099264144897e-01 -4.250278323888778687e-02 -7.359900325536727905e-02 -2.035674303770065308e-01 -2.545260190963745117e-01 -4.804988503456115723e-01 -4.612496867775917053e-02 1.738728731870651245e-01 -6.484027951955795288e-02 6.856452673673629761e-02 5.731718987226486206e-02 -1.593532413244247437e-01 -1.817401349544525146e-01 1.017767265439033508e-01 -2.874973788857460022e-02 2.596260905265808105e-01 1.341331452131271362e-01
8.846586197614669800e-02 -2.115188390016555786e-01 1.073268521577119827e-02 -2.352329194545745850e-01 3.465709090232849121e-01 2.189412266016006470e-01 1.322851181030273438e-01 -2.330511361360549927e-01 6.873317807912826538e-02 1.409240067005157471e-02 -3.658171296119689941e-01 2.951627373695373535e-01 -5.575453117489814758e-02 1.245853025466203690e-02 -8.172550052404403687e-02 3.608368933200836182e-01 -5.695568025112152100e-02 -1.786606945097446442e-02 -1.637870520353317261e-01 -8.803185075521469116e-02 -1.422921568155288696e-01 -1.055924296379089355e-01 7.897651940584182739e-02 -6.396214663982391357e-02 9.581456333398818970e-02 1.390292495489120483e-01 2.908402308821678162e-02 -2.059237211942672729e-01 -2.112992256879806519e-01 2.322402149438858032e-01 1.816838234663009644e-01 5.382140353322029114e-02
2.273775190114974976e-01 -2.430701851844787598e-01 4.834277182817459106e-02 -1.313336789608001709e-01 3.640767335891723633e-01 1.811552494764328003e-01 1.439915001392364502e-01 2.034260928630828857e-01 -1.694056205451488495e-02 -3.095680177211761475e-01 -1.117995489039458334e-04 2.475398480892181396e-01 -1.665143370628356934e-01 -3.845646977424621582e-02 3.961718454957008362e-02 3.650792837142944336e-01 -2.120714634656906128e-01 -1.283494234085083008e-01 1.701203882694244385e-01 -5.916252266615629196e-03 -7.687214016914367676e-02 3.893159329891204834e-02 1.760273277759552002e-01 -1.900538951158523560e-01 -3.030527234077453613e-01 -1.144559606909751892e-01 2.173041924834251404e-02 -1.796638816595077515e-01 -1.316052526235580444e-01 -2.445730939507484436e-02 -5.204840097576379776e-03 -9.994741529226303101e-03
1.059911474585533142e-01 1.325378119945526123e-01 3.635267727077007294e-03 -2.093882858753204346e-01 4.763789474964141846e-01 1.706662476062774658e-01 -1.812739372253417969e-01 -4.216327890753746033e-02 2.116770595312118530e-01 1.418027728796005249e-01 -1.742834411561489105e-02 -2.300745397806167603e-01 -2.332688495516777039e-02 2.305339835584163666e-02 1.336193829774856567e-01 -1.521981805562973022e-01 1.323075145483016968e-01 9.052118659019470215e-02 -1.112947762012481689e-01 -8.910356462001800537e-02 -6.362263858318328857e-02 -2.024126201868057251e-01 2.488779723644256592e-01 4.187877103686332703e-02 -3.026096224784851074e-01 -2.267220765352249146e-01 1.668222397565841675e-01 -3.602822721004486084e-01 -1.133891418576240540e-01 -6.586699932813644409e-02 -1.051854342222213745e-02 6.116324663162231445e-02
3.297258317470550537e-01 1.384261064231395721e-02 1.971547454595565796e-01 -6.005889736115932465e-03 4.547861516475677490e-01 2.411066889762878418e-01 -2.207522392272949219e-01 1.243536025285720825e-01 9.107843786478042603e-02 2.543751597404479980e-01 1.334487050771713257e-01 1.322455108165740967e-01 -5.541423335671424866e-02 -6.179385632276535034e-02 2.072313129901885986e-01 2.291445732116699219e-01 -6.644655764102935791e-02 -1.281465142965316772e-01 5.266164615750312805e-02 -2.429451644420623779e-01 1.695959270000457764e-01 1.385881602764129639e-01 -6.829386949539184570e-02 -9.018126130104064941e-02 -2.127786725759506226e-02 2.512439191341400146e-01 5.764098372310400009e-03 -1.690386831760406494e-01 -4.279975220561027527e-02 2.227471321821212769e-01 7.262586057186126709e-02 -1.417033374309539795e-01
4.059359058737754822e-02 -1.817899942398071289e-01 4.089382290840148926e-02 -3.180591464042663574e-01 3.202706575393676758e-01 9.874890744686126709e-02 3.239541649818420410e-01 -1.751550883054733276e-01 7.643154263496398926e-02 2.440447211265563965e-01 -1.198644042015075684e-01 -3.324030712246894836e-02 -1.995035409927368164e-01 1.799827069044113159e-02 7.629099488258361816e-02 1.962062269449234009e-01 2.781197056174278259e-02 -1.534708887338638306e-01 -2.502712607383728027e-02 -3.548601567745208740e-01 -1.364330798387527466e-01 -1.833093762397766113e-01 -1.318628937005996704e-01 -7.537073642015457153e-02 5.512569099664688110e-02 -3.607915714383125305e-02 5.647908151149749756e-02 -5.463314056396484375e-02 -7.006848603487014771e-02 4.204106330871582031e-01 -1.722882837057113647e-01 3.447588533163070679e-02
-1.484456062316894531e-01 -3.970716595649719238e-01 -5.581877008080482483e-02 -3.102817833423614502e-01 2.103154361248016357e-01 -2.720071061048656702e-04 -2.164531201124191284e-01 -1.263788789510726929e-01 2.568621337413787842e-01 -1.344131492078304291e-02 1.558425575494766235e-01 3.144666086882352829e-03 -1.348652392625808716e-01 -3.733437508344650269e-02 8.725374191999435425e-02 -1.439893618226051331e-02 -1.431138161569833755e-02 -9.099541604518890381e-02 -1.618083217181265354e-03 -1.693310588598251343e-01 -1.044124811887741089e-01 -3.139239549636840820e-01 4.584442824125289917e-02 -1.537156105041503906e-01 -1.846901476383209229e-01 -2.138540744781494141e-01 3.199751377105712891e-01 -2.393001019954681396e-01 -1.989629268646240234e-01 8.280565589666366577e-02 1.835579574108123779e-01 -6.342339515686035156e-02
5.274197459220886230e-02 -3.774472475051879883e-01 2.440884560346603394e-01 6.856486201286315918e-02 1.722896248102188110e-01 3.685250282287597656e-01 -8.194818347692489624e-02 -3.344680741429328918e-02 -1.017524152994155884e-01 -3.061110712587833405e-02 -1.910767257213592529e-01 1.048222333192825317e-01 -3.074720799922943115e-01 3.172966837882995605e-02 2.522545456886291504e-01 1.221740841865539551e-01 -4.073908925056457520e-02 -2.390232384204864502e-01 9.283939749002456665e-02 -1.053363904356956482e-01 -2.646520137786865234e-01 -1.818807721138000488e-01 -1.264483183622360229e-01 -8.245144039392471313e-02 1.238708198070526123e-01 1.190373487770557404e-02 -1.968480795621871948e-01 -1.566392034292221069e-01 -2.964843213558197021e-01 7.753685861825942993e-02 4.707819968461990356e-02 7.023024559020996094e-02
3.906872123479843140e-02 -4.779279828071594238e-01 -2.457054331898689270e-02 -1.352280229330062866e-01 4.822332262992858887e-01 9.960127994418144226e-03 1.075382456183433533e-01 -8.352938294410705566e-02 -1.027786657214164734e-01 -6.730628758668899536e-02 -1.759660243988037109e-01 7.689679414033889771e-02 -3.886609524488449097e-02 6.600617617368698120e-02 3.215690553188323975e-01 -2.937851846218109131e-01 1.122853383421897888e-01 -5.251470953226089478e-02 -1.531112939119338989e-01 -1.836629807949066162e-01 1.605854630470275879e-01 -1.963596194982528687e-01 9.208969771862030029e-02 1.938780397176742554e-02 8.887197077274322510e-02 -6.583515554666519165e-02 -1.920201033353805542e-01 -1.586565673351287842e-01 -1.243435218930244446e-01 2.480968832969665527e-02 1.189223155379295349e-01 4.675535112619400024e-02
-6.941255414858460426e-04 -1.994339078664779663e-01 2.740164399147033691e-01 -1.169101372361183167e-01 3.434253931045532227e-01 2.337791621685028076e-01 1.395037174224853516e-01 -2.645913362503051758e-01 -1.254045986570417881e-03 -1.019645109772682190e-01 2.024995088577270508e-01 -1.621537059545516968e-01 -1.671044379472732544e-01 1.308779120445251465e-01 3.167587518692016602e-01 -1.379294246435165405e-01 -3.108821064233779907e-02 -1.703672558069229126e-01 6.211037933826446533e-02 -2.097100391983985901e-02 -1.522559523582458496e-01 7.602541893720626831e-02 1.250908821821212769e-01 -1.320048421621322632e-01 5.247181653976440430e-02 -2.387621402740478516e-01 5.669032782316207886e-02 4.526068270206451416e-02 -3.855015039443969727e-01 2.196623086929321289e-01 6.665647774934768677e-02 -6.815157830715179443e-02
1.834775805473327637e-01 1.343822292983531952e-02 2.183275371789932251e-01 8.468509465456008911e-02 2.930398285388946533e-01 4.564530849456787109e-01 4.257680475711822510e-02 -6.481380015611648560e-02 -2.402726560831069946e-03 5.476777255535125732e-02 8.716456592082977295e-02 -1.796494573354721069e-01 1.000078022480010986e-01 3.282758593559265137e-01 8.484229445457458496e-03 6.352700293064117432e-02 1.062252651900053024e-02 -5.009746178984642029e-02 1.196488365530967712e-02 -1.575062125921249390e-01 -1.232786327600479126e-01 2.796603441238403320e-01 3.556397184729576111e-02 2.564466744661331177e-02 1.076641976833343506e-01 -6.342850625514984131e-02 -5.724916979670524597e-02 -4.405880570411682129e-01 -1.117370575666427612e-01 -4.059666395187377930e-02 1.499659121036529541e-01 2.716488540172576904e-01
1.401366591453552246e-01 -1.032334119081497192e-01 1.263406723737716675e-01 -1.444281935691833496e-01 3.638912737369537354e-01 3.224897086620330811e-01 -6.823455542325973511e-02 -2.777937613427639008e-02 -1.999298296868801117e-02 -4.228533431887626648e-02 5.873301066458225250e-03 -8.723176270723342896e-02 -2.775849401950836182e-01 5.040133744478225708e-02 -5.660250037908554077e-02 6.405501067638397217e-02 -1.029042154550552368e-02 4.596529179252684116e-04 -2.205521911382675171e-01 9.302551299333572388e-02 -2.698224484920501709e-01 -3.245071470737457275e-01 2.192330956459045410e-01 2.323340773582458496e-01 -1.167533844709396362e-01 9.545763581991195679e-02 -1.089880317449569702e-01 4.415059089660644531e-02 -2.221817225217819214e-01 1.834670007228851318e-01 3.310578167438507080e-01 1.660036891698837280e-01
2.531384229660034180e-01 2.041837126016616821e-01 1.792846918106079102e-01 -1.387504190206527710e-01 2.273550927639007568e-01 2.408213913440704346e-01 6.711371243000030518e-02 -3.563508763909339905e-02 2.571039795875549316e-01 1.818378567695617676e-01 -1.945214122533798218e-01 2.110844552516937256e-01 5.870589986443519592e-02 -1.117372810840606689e-01 2.875687479972839355e-01 6.867896020412445068e-02 -2.679983675479888916e-01 8.425746858119964600e-02 -1.498204171657562256e-01 1.766162738204002380e-02 -1.734077781438827515e-01 1.846469938755035400e-02 -1.454342603683471680e-01 5.542244017124176025e-02 -1.346660852432250977e-01 2.526493668556213379e-01 8.029723912477493286e-02 -3.240801990032196045e-01 -2.840494513511657715e-01 7.333321031183004379e-03 4.390586540102958679e-02 1.002322435379028320e-01
-2.885589003562927246e-01 -7.852507382631301880e-02 2.080141454935073853e-01 8.070116490125656128e-02 3.264356851577758789e-01 2.937719821929931641e-01 -9.976792335510253906e-02 -2.402547188103199005e-02 -3.825020045042037964e-02 -1.029510945081710815e-01 -4.752544313669204712e-02 -1.209613122045993805e-02 -4.246178269386291504e-02 -5.398724600672721863e-02 4.263261854648590088e-01 -8.999577164649963379e-02 5.292491614818572998e-02 -2.498432695865631104e-01 -1.812438666820526123e-02 -2.093765139579772949e-02 -3.941384255886077881e-01 1.167433410882949829e-01 -9.968016296625137329e-02 1.371482759714126587e-01 -9.998985379934310913e-02 -8.102332800626754761e-02 -2.280697785317897797e-02 -1.110947504639625549e-01 -2.950490415096282959e-01 6.526003777980804443e-02 2.391697764396667480e-01 -8.188138157129287720e-02
1.478132903575897217e-01 -2.729124128818511963e-01 -3.019000589847564697e-02 8.010903745889663696e-02 3.537058830261230469e-01 1.458218246698379517e-01 1.344824731349945068e-01 -9.236153960227966309e-02 9.532242268323898315e-02 -3.850279026664793491e-04 6.709641963243484497e-02 4.310128092765808105e-02 -3.821634054183959961e-01 2.515717446804046631e-01 3.760809898376464844e-01 1.461013704538345337e-01 -8.835495263338088989e-02 1.304157376289367676e-01 8.357874304056167603e-02 -1.508913785219192505e-01 -2.490451037883758545e-01 -9.288910031318664551e-02 -1.435590684413909912e-01 -2.974736690521240234e-01 8.652283251285552979e-02 4.984825477004051208e-02 1.836021058261394501e-02 -7.197999954223632812e-02 -2.751716971397399902e-01 9.613481163978576660e-02 -2.631615847349166870e-02 1.800245605409145355e-02
1.349101513624191284e-01 -7.831133902072906494e-02 2.413105964660644531e-01 -1.131848804652690887e-02 1.683803796768188477e-01 2.888271212577819824e-01 -2.798489332199096680e-01 -2.679260373115539551e-01 1.089477166533470154e-01 -3.001979086548089981e-03 -9.799065440893173218e-02 7.438340038061141968e-02 -2.014271169900894165e-01 9.247767180204391479e-02 2.539178729057312012e-01 2.075378298759460449e-01 5.397455394268035889e-02 -1.034263893961906433e-01 1.664632931351661682e-02 7.715579867362976074e-02 -2.670724131166934967e-02 1.751051247119903564e-01 2.940768375992774963e-02 9.815805405378341675e-02 -1.583636701107025146e-01 1.739546060562133789e-01 4.263384044170379639e-01 -3.297964930534362793e-01 -6.596117466688156128e-02 1.459766626358032227e-01 1.170600950717926025e-01 -1.574874371290206909e-01
2.537051737308502197e-01 -1.402883380651473999e-01 5.543007329106330872e-02 -1.096395868808031082e-02 2.687160074710845947e-01 9.933450818061828613e-02 2.461672723293304443e-01 -2.315420806407928467e-01 7.326171547174453735e-02 2.947267293930053711e-01 2.005836367607116699e-01 -8.900954574346542358e-02 -2.490990161895751953e-01 8.799573406577110291e-03 3.848734498023986816e-01 1.430236548185348511e-01 -1.137984022498130798e-01 -3.818275034427642822e-02 -2.958227396011352539e-01 1.138413920998573303e-01 1.824111342430114746e-01 3.724448010325431824e-02 1.492572724819183350e-01 -9.220951795578002930e-02 2.078212946653366089e-01 3.621195256710052490e-02 1.696948707103729248e-01 -2.453463822603225708e-01 1.512988656759262085e-02 9.076593071222305298e-02 1.318080723285675049e-01 -7.564795762300491333e-02
-7.549016177654266357e-02 1.648599505424499512e-01 -5.055966600775718689e-02 -2.831705808639526367e-01 2.076518386602401733e-01 2.936627268791198730e-01 4.942046850919723511e-02 1.668204963207244873e-01 2.812138795852661133e-01 -1.547546982765197754e-01 9.019664674997329712e-02 1.861446797847747803e-01 -3.269760608673095703e-01 -6.635643541812896729e-02 2.545225918292999268e-01 3.128291070461273193e-01 1.354380995035171509e-01 -6.496775150299072266e-02 -3.255552053451538086e-01 -4.519531875848770142e-02 -5.104315653443336487e-02 6.670265924185514450e-03 -1.882242411375045776e-01 1.292642951011657715e-01 -7.261265069246292114e-03 -1.850605569779872894e-02 -1.180187314748764038e-01 -2.045817524194717407e-01 -1.388870179653167725e-02 2.133708745241165161e-01 -7.489348948001861572e-02 -1.099506840109825134e-01
-1.651821732521057129e-01 -1.349966879934072495e-02 1.797965466976165771e-01 -2.301927953958511353e-01 2.821166217327117920e-01 1.950662136077880859e-01 1.275802217423915863e-02 3.463859483599662781e-02 -5.658369138836860657e-02 4.858387634158134460e-02 -3.107097446918487549e-01 -9.698825329542160034e-02 -1.107900217175483704e-01 2.695036828517913818e-01 1.133093461394309998e-01 3.112805634737014771e-02 2.988696843385696411e-02 1.103224791586399078e-02 -9.773680567741394043e-02 -1.878009736537933350e-01 1.200206764042377472e-02 6.878275424242019653e-02 -1.895510852336883545e-01 4.560838639736175537e-02 1.766089946031570435e-01 -6.416925787925720215e-02 -3.344238102436065674e-01 -5.312166213989257812e-01 4.136211797595024109e-02 1.852597892284393311e-01 3.945951536297798157e-02 4.838013276457786560e-02
3.388366997241973877e-01 -2.139368802309036255e-01 -2.093608677387237549e-02 -3.542649447917938232e-01 2.268847227096557617e-01 2.468051016330718994e-02 -9.928411245346069336e-02 -5.628168955445289612e-02 -1.017015501856803894e-01 -2.003003358840942383e-01 -1.183276101946830750e-01 1.485119014978408813e-01 -9.045753628015518188e-02 -9.582982957363128662e-02 1.499191671609878540e-01 1.728543937206268311e-01 1.989772170782089233e-01 -2.060318440198898315e-01 1.098305918276309967e-02 1.667123734951019287e-01 -3.132226765155792236e-01 1.989199221134185791e-01 2.382449992001056671e-02 -1.484574079513549805e-01 4.979362711310386658e-02 2.280467450618743896e-01 -2.015145123004913330e-01 -3.430097401142120361e-01 8.127970993518829346e-02 -3.342097252607345581e-02 3.654460981488227844e-02 8.947438560426235199e-03
5.937354266643524170e-02 -2.259588837623596191e-01 -1.532144397497177124e-01 -3.293785452842712402e-01 4.085707664489746094e-01 2.357414811849594116e-01 -8.737935870885848999e-02 -9.221508353948593140e-02 -4.401130974292755127e-02 -3.343471884727478027e-02 5.446527153253555298e-02 -1.984003782272338867e-01 -1.416307538747787476e-01 8.504688739776611328e-02 2.458007484674453735e-01 -5.405817646533250809e-03 -1.913778930902481079e-01 1.013610661029815674e-01 2.178469300270080566e-02 -2.568918652832508087e-02 2.186537683010101318e-01 1.027564331889152527e-01 5.568227544426918030e-02 -1.124964212067425251e-03 1.352849602699279785e-01 -1.363176852464675903e-01 4.289834201335906982e-02 -5.113388225436210632e-02 -4.127677381038665771e-01 2.414895743131637573e-01 5.530280992388725281e-02 -2.430832237005233765e-01
1.757498830556869507e-01 -2.403820604085922241e-01 1.376177668571472168e-01 -8.225897699594497681e-02 3.686740696430206299e-01 8.641575276851654053e-02 -1.343161314725875854e-01 -3.747711330652236938e-02 3.311808407306671143e-02 -4.694020748138427734e-02 2.552611194550991058e-02 2.596537349745631218e-03 -1.240401491522789001e-01 1.121361851692199707e-01 3.576495647430419922e-01 2.254271507263183594e-01 5.276117846369743347e-02 2.549919188022613525e-01 -1.592195034027099609e-01 1.325503289699554443e-01 -2.942562997341156006e-01 -2.991534173488616943e-01 -2.765808105468750000e-01 -1.860754638910293579e-01 1.050849854946136475e-01 -1.039657592773437500e-01 1.306505203247070312e-01 -1.059843450784683228e-01 -2.362255305051803589e-01 1.644681021571159363e-02 8.794135600328445435e-02 1.592623628675937653e-02
-2.039780765771865845e-01 -1.054974943399429321e-01 2.612404227256774902e-01 1.184129863977432251e-01 3.175415098667144775e-01 8.892727643251419067e-02 9.648883342742919922e-02 1.066296845674514771e-01 -4.231382533907890320e-02 -4.582303762435913086e-02 3.936494514346122742e-02 1.208611018955707550e-02 -1.735230535268783569e-01 -2.545742392539978027e-01 4.427920877933502197e-01 -3.312288969755172729e-02 3.994996845722198486e-02 -1.785132586956024170e-01 -1.510901898145675659e-01 4.206943511962890625e-02 -1.805017143487930298e-01 3.111528456211090088e-01 1.501919031143188477e-01 1.749097257852554321e-01 8.928234875202178955e-02 -3.557945042848587036e-02 -2.095373161137104034e-02 -2.027532160282135010e-01 -2.794752120971679688e-01 -3.343207389116287231e-02 2.574438750743865967e-01 -3.182005509734153748e-02
2.533928155899047852e-01 -4.644946753978729248e-01 -1.737109757959842682e-02 -1.374064981937408447e-01 4.105687737464904785e-01 -6.474144011735916138e-02 8.596000820398330688e-02 -1.982976496219635010e-01 1.690227836370468140e-01 -1.075543388724327087e-01 3.804997727274894714e-02 7.216336578130722046e-02 -3.787797987461090088e-01 2.382630109786987305e-01 2.485528588294982910e-01 1.656454801559448242e-01 -3.348644077777862549e-02 1.140884384512901306e-01 4.119918495416641235e-02 -4.979435354471206665e-02 -1.141594946384429932e-01 1.467503793537616730e-02 -5.400358140468597412e-02 -5.989618599414825439e-02 1.725938618183135986e-01 3.690238296985626221e-02 1.664734929800033569e-01 -1.177162155508995056e-01 -1.599706858396530151e-01 -2.757868915796279907e-02 3.035629168152809143e-02 -8.410157263278961182e-02
-2.147860974073410034e-01 -2.232802361249923706e-01 2.411402910947799683e-01 -1.116803735494613647e-01 4.924329221248626709e-01 -8.936523459851741791e-03 -2.639956176280975342e-01 -2.696093358099460602e-02 2.038141638040542603e-01 1.794890463352203369e-01 2.755681276321411133e-01 -1.712695956230163574e-01 -6.644792109727859497e-02 -3.345284238457679749e-02 1.979054808616638184e-01 1.374825388193130493e-01 -1.972153224050998688e-02 2.144800424575805664e-01 -1.121598184108734131e-01 -1.376810073852539062e-01 1.482852548360824585e-01 1.343481987714767456e-01 -2.886007539927959442e-03 -1.013914868235588074e-01 -2.698843739926815033e-02 1.401093602180480957e-02 3.204869925975799561e-01 -1.134166419506072998e-01 -3.914586082100868225e-02 2.037077397108078003e-02 1.416488438844680786e-01 1.049110665917396545e-01
-2.688780799508094788e-02 -2.079525142908096313e-01 8.896059542894363403e-02 -1.506659090518951416e-01 5.786827802658081055e-01 1.151343882083892822e-01 -2.238064259290695190e-01 9.993406943976879120e-03 2.101316303014755249e-01 -4.453693330287933350e-02 -1.267623752355575562e-01 -1.784801930189132690e-01 -3.855065442621707916e-03 -1.909803785383701324e-02 1.625824570655822754e-01 -9.338200837373733521e-02 -7.328552007675170898e-02 -9.759092330932617188e-02 -2.619000375270843506e-01 -1.030300781130790710e-01 2.496074587106704712e-01 -1.332651972770690918e-01 2.479433864355087280e-01 4.736270755529403687e-02 -1.652738302946090698e-01 -4.097601026296615601e-02 -8.725839108228683472e-02 -1.584011763334274292e-01 -1.559546031057834625e-02 -9.608162194490432739e-02 2.934223115444183350e-01 -4.846498742699623108e-02
7.651001214981079102e-02 5.662487447261810303e-02 3.839800879359245300e-02 -2.744859457015991211e-01 2.943781018257141113e-01 1.092519983649253845e-02 -2.988346852362155914e-02 -1.540565863251686096e-02 1.592380702495574951e-01 -2.262817882001399994e-02 -7.374637573957443237e-02 -5.032459739595651627e-03 -3.941300883889198303e-02 1.539235189557075500e-02 3.557778596878051758e-01 -2.432286143302917480e-01 3.412088453769683838e-01 4.898547381162643433e-02 -6.359691172838211060e-02 -4.395776391029357910e-01 -1.091110631823539734e-01 -1.453432291746139526e-01 1.454498171806335449e-01 1.088490244001150131e-02 -1.890832334756851196e-01 -2.631324529647827148e-02 3.182622417807579041e-02 -1.221905201673507690e-01 -1.596427410840988159e-01 -1.718871444463729858e-01 2.219224572181701660e-01 2.833457291126251221e-01
-6.840697955340147018e-03 -3.414944186806678772e-02 1.941152731887996197e-03 -2.429797649383544922e-01 4.976262450218200684e-01 2.257909327745437622e-01 -1.537838876247406006e-01 2.656414210796356201e-01 2.597849965095520020e-01 1.362670809030532837e-01 -7.231849431991577148e-02 -6.728626787662506104e-02 -4.234215302858501673e-04 -7.131364196538925171e-02 2.027731090784072876e-01 6.740815192461013794e-02 1.957977712154388428e-01 1.607034802436828613e-01 -6.119335070252418518e-02 2.548132464289665222e-02 3.337381780147552490e-01 -8.610724657773971558e-02 3.534336108714342117e-03 -9.485806524753570557e-02 5.354079976677894592e-02 1.680634543299674988e-02 -1.698466986417770386e-01 -2.599791586399078369e-01 2.829799428582191467e-02 -6.589300185441970825e-02 2.950076162815093994e-01 -1.106078177690505981e-01
8.027944713830947876e-02 -1.821964420378208160e-02 -9.105124510824680328e-03 -1.965317875146865845e-01 4.683358669281005859e-01 -5.762361362576484680e-02 1.403020024299621582e-01 -1.036541238427162170e-01 -4.494982212781906128e-02 -9.379481524229049683e-02 2.830761075019836426e-01 -1.062605679035186768e-01 -3.172632753849029541e-01 -5.630945786833763123e-02 1.783791743218898773e-02 2.934996783733367920e-02 2.585542201995849609e-01 -3.091920018196105957e-01 2.182793803513050079e-02 -1.504642814397811890e-01 2.515165507793426514e-01 1.422743052244186401e-01 -4.338291287422180176e-02 6.294240802526473999e-02 -2.116057574748992920e-01 -2.327546179294586182e-01 -5.512078758329153061e-03 -2.477422356605529785e-01 1.470481753349304199e-01 -1.406411528587341309e-01 1.120865494012832642e-01 -7.030752301216125488e-02
2.405786886811256409e-02 -1.754187047481536865e-01 1.379210036247968674e-03 -1.384924352169036865e-01 4.191074073314666748e-01 -1.189753133803606033e-02 -1.385968476533889771e-01 1.773892641067504883e-01 1.475107371807098389e-01 -1.067808549851179123e-02 -1.219544410705566406e-01 -1.289473623037338257e-01 5.671430379152297974e-02 -5.498474091291427612e-02 4.205973446369171143e-01 6.892756558954715729e-03 2.178507624194025993e-03 2.347491532564163208e-01 -1.421940922737121582e-01 -6.071779876947402954e-02 3.367149829864501953e-01 5.670555680990219116e-02 -1.122196912765502930e-01 1.783047914505004883e-01 -2.251719534397125244e-01 -2.268303185701370239e-02 6.674018502235412598e-02 -3.455221354961395264e-01 3.368069604039192200e-02 -1.906642690300941467e-02 2.522735595703125000e-01 7.901331782341003418e-02
-4.274614527821540833e-02 -7.679275423288345337e-02 1.172446459531784058e-01 -2.466933280229568481e-01 3.842622339725494385e-01 1.159689500927925110e-01 -2.311603724956512451e-01 1.485651135444641113e-01 1.051101014018058777e-01 -3.520815074443817139e-02 -4.588580504059791565e-02 -2.980590164661407471e-01 -2.205598866567015648e-03 -1.110981628298759460e-01 3.770990371704101562e-01 1.021076813340187073e-01 1.997208446264266968e-01 3.253405541181564331e-02 -6.879603862762451172e-02 -5.036395415663719177e-02 2.541643977165222168e-01 -1.058608144521713257e-01 1.128855720162391663e-02 6.376162916421890259e-02 -1.529170423746109009e-01 -5.653310939669609070e-02 6.073153391480445862e-02 -3.873670697212219238e-01 1.736834049224853516e-01 -6.324496120214462280e-02 2.463043779134750366e-01 -9.736987203359603882e-02
2.181605994701385498e-01 -2.071921825408935547e-01 -2.202026546001434326e-02 -1.934308260679244995e-01 3.197391033172607422e-01 3.238059282302856445e-01 -2.363457232713699341e-01 -4.754077643156051636e-02 1.874313950538635254e-01 1.204621717333793640e-01 -9.175094962120056152e-02 1.307650953531265259e-01 -2.920938730239868164e-01 -3.071448951959609985e-02 -9.743788093328475952e-02 1.288980841636657715e-01 3.931008651852607727e-02 7.177598774433135986e-02 -2.033773362636566162e-01 1.363810431212186813e-02 -3.182452917098999023e-01 1.590804010629653931e-01 -7.787600904703140259e-02 7.882000505924224854e-02 -2.031841129064559937e-01 -2.189114242792129517e-01 -2.308880835771560669e-01 -1.028686389327049255e-01 1.989337652921676636e-01 -8.724951744079589844e-02 2.756633423268795013e-02 1.751858741044998169e-01
-4.326931387186050415e-02 5.811227858066558838e-02 7.772696018218994141e-02 -2.240747511386871338e-01 4.369348287582397461e-01 2.345689982175827026e-01 5.348932370543479919e-02 3.085023760795593262e-01 1.431232243776321411e-01 -1.099956035614013672e-01 -2.400429174304008484e-02 -1.876441240310668945e-01 -1.554404012858867645e-02 -9.794348478317260742e-02 2.759908735752105713e-01 3.961024805903434753e-02 3.266717791557312012e-01 9.076184360310435295e-04 3.407168434932827950e-03 -2.925363779067993164e-01 2.945743203163146973e-01 -2.318316698074340820e-01 1.182308048009872437e-01 -7.829993963241577148e-02 -3.692534193396568298e-02 -1.355050802230834961e-01 1.696213781833648682e-01 -1.631771624088287354e-01 -7.196819782257080078e-02 -5.443122982978820801e-02 2.180210873484611511e-02 -4.371886327862739563e-02
5.321191251277923584e-02 -1.023455709218978882e-01 -7.533894479274749756e-02 -2.030451297760009766e-01 2.253484427928924561e-01 3.687553405761718750e-01 7.234748452901840210e-02 -2.541451156139373779e-01 6.734129041433334351e-02 1.425536274909973145e-01 -9.510803967714309692e-02 -5.925579462200403214e-03 -1.220701932907104492e-01 -2.811392545700073242e-01 -4.105340316891670227e-02 5.086696892976760864e-02 1.087999567389488220e-01 -1.493356563150882721e-02 -3.385709598660469055e-02 -1.600920706987380981e-01 2.207287400960922241e-01 -9.162770211696624756e-02 5.025066062808036804e-02 -1.055575385689735413e-01 -6.284119933843612671e-02 -2.400562763214111328e-01 2.483454048633575439e-01 -2.499320954084396362e-01 -1.488628834486007690e-01 3.943237364292144775e-01 1.867787986993789673e-01 2.077938467264175415e-01
2.198946475982666016e-01 1.991408132016658783e-02 -9.146721661090850830e-02 -1.876972168684005737e-01 1.755938678979873657e-01 1.872947812080383301e-01 9.783542156219482422e-02 -9.289766661822795868e-03 -9.397292137145996094e-02 -2.544185817241668701e-01 3.031813502311706543e-01 1.568667739629745483e-01 -1.120677143335342407e-01 -7.758203893899917603e-02 6.155715510249137878e-02 2.122320085763931274e-01 9.479095786809921265e-02 -9.284342825412750244e-02 -4.022526741027832031e-02 -8.047947287559509277e-02 -1.964111179113388062e-01 1.535262912511825562e-01 2.111482173204421997e-01 -1.804776489734649658e-01 -2.723605036735534668e-01 -9.663332998752593994e-02 -7.859231531620025635e-02 -3.337586224079132080e-01 -3.193790018558502197e-01 -2.058126181364059448e-01 2.041054368019104004e-01 -1.499094665050506592e-01
-3.102327510714530945e-02 1.784081012010574341e-01 2.143369466066360474e-01 -1.744228303432464600e-01 3.090992569923400879e-01 1.602725535631179810e-01 1.525124907493591309e-01 -1.974007114768028259e-02 2.072704583406448364e-01 9.387077391147613525e-02 -1.413071602582931519e-01 -8.405282162129878998e-03 -8.114057593047618866e-03 1.872947961091995239e-01 3.769245147705078125e-01 1.783769279718399048e-01 -2.293046265840530396e-01 1.020989343523979187e-01 6.927512586116790771e-02 -1.659648567438125610e-01 -1.454684585332870483e-01 1.194682270288467407e-01 -5.037118121981620789e-02 1.457034498453140259e-01 -2.319763898849487305e-01 1.897366195917129517e-01 -2.293120473623275757e-01 -1.830720454454421997e-01 -3.574225604534149170e-01 1.725869067013263702e-02 4.923349246382713318e-02 -6.468791514635086060e-02
8.387883007526397705e-02 8.560504019260406494e-02 1.014817133545875549e-01 -1.715473644435405731e-02 4.061524271965026855e-01 8.384538441896438599e-02 8.922936394810676575e-03 2.986211776733398438e-01 1.815848052501678467e-01 -1.611453890800476074e-01 -4.257634282112121582e-03 -8.144085854291915894e-02 -8.349978178739547729e-02 -7.011024653911590576e-02 2.627930045127868652e-01 -8.503513783216476440e-02 2.503606975078582764e-01 2.534995414316654205e-02 4.922683164477348328e-02 -4.258975982666015625e-01 -2.407108061015605927e-02 -3.770849108695983887e-02 2.410245835781097412e-01 -4.197749495506286621e-02 -4.669227078557014465e-02 -1.546343117952346802e-01 1.731829196214675903e-01 -2.381228357553482056e-01 -1.950499564409255981e-01 -4.738667979836463928e-02 1.682411283254623413e-01 2.639234364032745361e-01
2.203494310379028320e-01 -3.713932037353515625e-01 -2.107263728976249695e-02 -7.797506451606750488e-02 4.176343977451324463e-01 2.717341482639312744e-01 -6.309124082326889038e-02 -4.692343249917030334e-02 1.041198819875717163e-01 -1.718166321516036987e-01 2.001698613166809082e-01 1.787462830543518066e-02 -5.433817394077777863e-03 -1.391414403915405273e-01 -1.063547879457473755e-01 2.074834555387496948e-01 1.541986763477325439e-01 8.095980435609817505e-02 -1.800314188003540039e-01 2.294163554906845093e-01 -1.998887360095977783e-01 1.123719513416290283e-01 1.502954363822937012e-01 -1.251336336135864258e-01 -2.301594913005828857e-01 1.103844121098518372e-01 1.516013871878385544e-02 -3.049899637699127197e-01 -4.593848809599876404e-02 -1.525461822748184204e-01 4.499121382832527161e-02 7.766752690076828003e-02
2.768163979053497314e-01 -1.348382085561752319e-01 -3.670563697814941406e-01 -1.587399840354919434e-01 2.509648799896240234e-01 2.399907559156417847e-01 4.033163487911224365e-01 4.574622586369514465e-02 2.032893709838390350e-02 -9.387747198343276978e-02 7.254621386528015137e-02 9.020235389471054077e-02 -1.791558563709259033e-01 2.136916667222976685e-02 3.725638687610626221e-01 -1.505759805440902710e-01 1.195204630494117737e-01 8.871552348136901855e-02 -4.410171136260032654e-02 -2.191707193851470947e-01 1.674738973379135132e-01 -1.097502484917640686e-01 -1.071622744202613831e-01 9.816504269838333130e-02 -3.314680978655815125e-02 -4.970053583383560181e-02 3.892514109611511230e-02 -2.687529325485229492e-01 4.853271320462226868e-02 -8.714923262596130371e-02 1.476888656616210938e-01 2.910478971898555756e-02
-2.837122045457363129e-02 -2.374896109104156494e-01 -5.227906629443168640e-02 -3.719359263777732849e-02 3.283470869064331055e-01 2.956621944904327393e-01 6.305849552154541016e-02 -3.039244934916496277e-02 1.652870923280715942e-01 -2.347098663449287415e-02 8.670244365930557251e-02 1.803619712591171265e-01 -3.008956611156463623e-01 3.585375249385833740e-01 3.222332000732421875e-01 6.881340872496366501e-03 -1.591690033674240112e-01 1.589958965778350830e-01 3.798000887036323547e-02 -5.828815326094627380e-02 -1.899356395006179810e-01 -5.466089397668838501e-02 -2.387081040069460869e-03 -2.687948942184448242e-01 4.518888518214225769e-02 -1.846715621650218964e-02 1.072225570678710938e-01 -1.402200311422348022e-01 -3.555470407009124756e-01 9.493869543075561523e-02 1.976385153830051422e-02 -1.073722168803215027e-01
2.093362510204315186e-01 -1.171829993836581707e-03 -8.079414814710617065e-02 -1.039776504039764404e-01 3.979735970497131348e-01 -1.210427284240722656e-02 -3.967607393860816956e-02 -6.073423661291599274e-03 1.234574243426322937e-01 -1.015248969197273254e-01 1.828936487436294556e-01 3.366727232933044434e-01 -9.869717806577682495e-02 -3.012978099286556244e-02 -1.645918637514114380e-01 2.868576943874359131e-01 1.515591591596603394e-01 4.022929444909095764e-02 -2.773782610893249512e-01 -8.758030831813812256e-02 -3.503508865833282471e-01 -2.081920802593231201e-01 2.279111891984939575e-01 7.910452038049697876e-02 5.575866252183914185e-02 -1.673660054802894592e-02 -1.839321106672286987e-02 -3.142586648464202881e-01 -2.174297869205474854e-01 -9.971545077860355377e-03 -5.145989730954170227e-02 1.803893595933914185e-02
6.016855686902999878e-02 -4.347297251224517822e-01 2.188980281352996826e-01 -7.329636067152023315e-02 1.501243710517883301e-01 2.173606157302856445e-01 -1.415286399424076080e-02 1.224892139434814453e-01 1.835864931344985962e-01 3.181873261928558350e-02 1.356088519096374512e-01 1.537190051749348640e-03 -2.435905933380126953e-01 1.432301998138427734e-01 1.294347494840621948e-01 4.987503588199615479e-02 -9.026774205267429352e-03 -6.062323972582817078e-02 -3.778148293495178223e-01 -1.589799486100673676e-02 -2.873906865715980530e-02 -1.728821545839309692e-02 2.694611065089702606e-02 -8.751776069402694702e-02 -8.599277585744857788e-02 -2.788729965686798096e-01 -7.234321534633636475e-02 -1.190593615174293518e-01 -2.860742807388305664e-01 -3.150121271610260010e-01 2.709029316902160645e-01 4.020690917968750000e-02
1.146532222628593445e-01 -1.134054437279701233e-01 -5.091316998004913330e-02 -1.014955863356590271e-01 1.682309657335281372e-01 3.316482901573181152e-01 -8.566820621490478516e-02 -1.272029280662536621e-01 1.331275999546051025e-01 -2.110735028982162476e-01 -1.025252863764762878e-01 1.432275623083114624e-01 -2.631094157695770264e-01 -5.307575687766075134e-02 2.357711642980575562e-01 4.448199570178985596e-01 -2.815018892288208008e-01 -2.583363056182861328e-01 -1.800151169300079346e-01 -8.852719515562057495e-02 1.400468498468399048e-01 -6.168503686785697937e-02 1.480210423469543457e-01 1.564358323812484741e-01 6.629321724176406860e-02 -8.727823197841644287e-02 -2.565098740160465240e-02 -2.266505211591720581e-01 -6.797079741954803467e-02 1.484434306621551514e-01 1.798878312110900879e-01 -3.757277876138687134e-02
-8.184868097305297852e-02 9.334817528724670410e-02 -1.087289080023765564e-01 -1.930464059114456177e-01 2.655846476554870605e-01 2.050400823354721069e-01 2.013316452503204346e-01 5.649973079562187195e-02 3.174446821212768555e-01 -6.969522684812545776e-02 6.846879422664642334e-02 7.148241996765136719e-02 -3.542705476284027100e-01 -1.984207034111022949e-01 2.601940035820007324e-01 2.399771511554718018e-01 1.256994754076004028e-01 2.063561528921127319e-01 -2.976085245609283447e-01 -9.382912516593933105e-02 -1.617474853992462158e-02 -1.903214305639266968e-01 -5.681747943162918091e-02 2.235149294137954712e-01 8.564218878746032715e-02 1.239938810467720032e-01 -5.881768092513084412e-02 -1.558543592691421509e-01 -1.024423465132713318e-01 2.279541939496994019e-01 -7.379282265901565552e-02 9.903966635465621948e-02
2.441589087247848511e-01 9.781271219253540039e-02 1.741636842489242554e-01 -1.485716104507446289e-01 5.807350873947143555e-01 2.220487892627716064e-01 1.231624707579612732e-01 -4.419255256652832031e-02 -1.575721651315689087e-01 2.952115535736083984e-01 7.286418974399566650e-02 -5.341785401105880737e-02 -1.508956551551818848e-01 -3.480247035622596741e-02 4.010247439146041870e-02 4.652364552021026611e-02 7.218576967716217041e-02 -3.909383714199066162e-01 -5.005912110209465027e-02 -2.066373229026794434e-01 1.047415006905794144e-02 -6.601437926292419434e-02 -5.788052454590797424e-02 8.902325481176376343e-02 -1.942884176969528198e-01 -3.494662791490554810e-02 -1.267478764057159424e-01 -9.228121489286422729e-02 2.933270111680030823e-02 -2.239396050572395325e-02 1.815335303544998169e-01 9.989485889673233032e-02
8.531712740659713745e-02 6.495798937976360321e-03 4.043527245521545410e-01 -2.197908908128738403e-01 1.935875266790390015e-01 3.207375109195709229e-01 1.043125987052917480e-01 1.281013935804367065e-01 2.675301395356655121e-02 1.694633066654205322e-02 1.180110871791839600e-01 -1.222519669681787491e-02 8.808251470327377319e-03 -5.382258072495460510e-02 2.531462013721466064e-01 1.040352508425712585e-03 5.253368988633155823e-03 -9.323796629905700684e-02 -3.888081759214401245e-02 -8.209328353404998779e-02 -6.193501874804496765e-02 4.790837317705154419e-02 3.128368258476257324e-01 -1.106396913528442383e-01 -1.507586985826492310e-01 2.450885996222496033e-02 -2.561607770621776581e-02 -3.039818406105041504e-01 1.439387202262878418e-01 3.571409285068511963e-01 1.903107315301895142e-01 -3.114562034606933594e-01
-1.710149459540843964e-02 -4.033236503601074219e-01 2.570544779300689697e-01 -1.876869052648544312e-01 2.202574610710144043e-01 6.809696555137634277e-02 -5.446443706750869751e-02 9.276819974184036255e-02 2.525828182697296143e-01 3.796915709972381592e-01 2.478693053126335144e-02 6.804335862398147583e-02 -1.733527183532714844e-01 -9.973877668380737305e-02 1.636740416288375854e-01 2.047696858644485474e-01 5.375841632485389709e-02 -2.370576001703739166e-02 -1.198998093605041504e-01 -2.448588013648986816e-01 5.318404361605644226e-02 1.440733224153518677e-01 2.004782110452651978e-02 -1.070910170674324036e-01 -2.437055706977844238e-01 -5.864435434341430664e-02 2.723239064216613770e-01 -1.814106702804565430e-01 -1.509625762701034546e-01 1.452703475952148438e-01 -1.038054004311561584e-01 -1.061801984906196594e-01
9.164287894964218140e-02 -9.859845787286758423e-02 3.335300683975219727e-01 -1.468922048807144165e-01 5.352843403816223145e-01 7.384145259857177734e-02 6.494747847318649292e-02 8.205938339233398438e-02 2.157234698534011841e-01 1.432119607925415039e-01 -1.244966611266136169e-01 -1.854860782623291016e-01 -2.791293263435363770e-01 -6.718902289867401123e-02 7.260099053382873535e-02 -6.959911435842514038e-02 -1.885822117328643799e-01 -2.218925952911376953e-01 1.757733710110187531e-02 -4.438616335391998291e-02 7.420683652162551880e-02 -4.872258007526397705e-02 -4.965212661772966385e-03 -1.343555375933647156e-02 -1.980899274349212646e-01 1.516542285680770874e-01 -4.581192508339881897e-02 -2.149157226085662842e-01 -2.429841831326484680e-02 -5.633144080638885498e-02 3.071587681770324707e-01 -1.811978667974472046e-01
6.144934147596359253e-02 -1.848483532667160034e-01 1.856859028339385986e-01 -2.059912681579589844e-02 1.506918221712112427e-01 2.713780105113983154e-01 -2.753917872905731201e-02 8.955612778663635254e-02 -2.365225180983543396e-02 1.836051642894744873e-01 -3.413313254714012146e-02 1.314116567373275757e-01 -6.044452264904975891e-02 5.425153300166130066e-02 2.520047128200531006e-01 -1.369165480136871338e-01 1.330129504203796387e-01 -1.645969450473785400e-01 -1.818877160549163818e-01 -5.836313217878341675e-02 -3.167470097541809082e-01 5.645579099655151367e-02 -2.612375319004058838e-01 8.428359776735305786e-02 2.181363552808761597e-01 3.175890818238258362e-02 -1.536885499954223633e-01 -3.587908446788787842e-01 -1.744603663682937622e-01 3.753542155027389526e-02 2.878400683403015137e-01 3.235520720481872559e-01
1.134073510766029358e-01 -8.712276071310043335e-02 -6.919878721237182617e-02 -2.335964888334274292e-01 3.739546537399291992e-01 -1.657073795795440674e-01 -1.319749280810356140e-02 -1.785571426153182983e-01 2.442480809986591339e-02 4.206541925668716431e-02 1.150248274207115173e-01 1.707430928945541382e-01 -1.865105926990509033e-01 -1.571052968502044678e-01 -2.997453883290290833e-02 3.232292234897613525e-01 1.865632459521293640e-02 -2.490936219692230225e-01 -1.207876950502395630e-02 -3.185009658336639404e-01 -2.399297058582305908e-02 2.292617410421371460e-02 4.865265265107154846e-02 -2.580766379833221436e-01 -1.049931049346923828e-01 -4.107357468456029892e-03 -9.015674889087677002e-02 -2.195432484149932861e-01 -2.711549699306488037e-01 3.168452680110931396e-01 6.355194002389907837e-02 -1.784994304180145264e-01
1.327644586563110352e-01 -3.441072106361389160e-01 1.024212017655372620e-01 -2.595834732055664062e-01 1.476619690656661987e-01 2.235250622034072876e-01 -1.474467366933822632e-01 -9.526805020868778229e-03 7.714327424764633179e-02 3.403589427471160889e-01 1.025084480643272400e-01 1.489394605159759521e-01 -2.835271060466766357e-01 -8.506827056407928467e-03 1.895100325345993042e-01 1.374812126159667969e-01 9.275045245885848999e-02 -1.451478600502014160e-01 -1.113734617829322815e-01 -2.462756186723709106e-01 4.432769864797592163e-02 9.155333042144775391e-02 5.178358871489763260e-03 -1.646071374416351318e-01 -2.724354565143585205e-01 2.155699580907821655e-01 2.854744791984558105e-01 -1.703681796789169312e-01 -1.221717447042465210e-01 -8.873110264539718628e-02 8.974531292915344238e-02 -2.164235152304172516e-02
2.564004063606262207e-01 -2.710903882980346680e-01 -5.340674147009849548e-02 -1.156729981303215027e-01 2.957589328289031982e-01 -1.501584947109222412e-01 -6.910596787929534912e-02 2.039801329374313354e-01 1.123452857136726379e-01 -2.603520080447196960e-02 -6.110586598515510559e-02 3.709956258535385132e-02 1.010165885090827942e-01 -2.051101475954055786e-01 4.277585148811340332e-01 -1.136618554592132568e-01 -1.339119020849466324e-02 6.463959068059921265e-02 -1.881069689989089966e-01 -1.303343027830123901e-01 1.947095990180969238e-01 7.020240277051925659e-02 -2.893979847431182861e-01 9.286184608936309814e-02 -1.153990924358367920e-01 -2.302902750670909882e-02 9.484262019395828247e-02 -3.378889858722686768e-01 7.747583091259002686e-02 -1.181614771485328674e-01 2.610339522361755371e-01 -6.702993065118789673e-02
5.356576293706893921e-02 -7.370746880769729614e-02 2.493104487657546997e-01 -1.688235849142074585e-01 4.265626072883605957e-01 2.528443634510040283e-01 -1.509766909293830395e-03 8.625334501266479492e-02 2.509204745292663574e-01 -1.648971140384674072e-01 8.254969492554664612e-03 1.879677325487136841e-01 -1.699092239141464233e-01 1.472508013248443604e-01 2.268155068159103394e-01 -4.358664155006408691e-02 7.444924116134643555e-02 2.437879294157028198e-01 -2.610676549375057220e-02 -1.397803425788879395e-01 4.956076852977275848e-03 6.960947066545486450e-02 7.376661896705627441e-02 2.043995410203933716e-01 -1.543911546468734741e-01 -2.021640390157699585e-01 9.710111469030380249e-02 -1.086023151874542236e-01 8.535321801900863647e-02 -1.520039886236190796e-02 3.223329409956932068e-02 4.318478405475616455e-01
2.230079472064971924e-01 -2.821771204471588135e-01 1.279687583446502686e-01 -1.151110976934432983e-01 1.551549434661865234e-01 4.717249572277069092e-01 -3.624438345432281494e-01 -4.094537198543548584e-01 4.271306470036506653e-02 -1.395301818847656250e-01 1.060629934072494507e-01 1.005124598741531372e-01 -1.977841258049011230e-01 -1.447675377130508423e-01 -3.610252961516380310e-02 -6.463667750358581543e-02 -7.555502653121948242e-02 -6.699277088046073914e-03 5.084225907921791077e-02 -6.272308528423309326e-02 -6.673675030469894409e-02 -5.085393413901329041e-02 2.024825103580951691e-02 -4.915583506226539612e-02 1.146228387951850891e-01 -1.825476735830307007e-01 2.151948660612106323e-01 -2.464431673288345337e-01 -8.889792114496231079e-02 3.696707636117935181e-02 2.141878008842468262e-02 -4.274154081940650940e-02
-4.381686076521873474e-02 -5.507072806358337402e-02 -4.240236431360244751e-02 -1.448182910680770874e-01 2.427403181791305542e-01 1.542150825262069702e-01 1.023574173450469971e-01 -1.453016549348831177e-01 -7.871735095977783203e-02 -1.495947539806365967e-01 3.511676490306854248e-01 1.371574699878692627e-01 -1.634308099746704102e-01 -1.579691916704177856e-01 1.031150221824645996e-01 1.901009082794189453e-01 9.122187644243240356e-02 -5.492785200476646423e-02 -9.075959026813507080e-02 8.190499991178512573e-02 -1.758556663990020752e-01 1.803584769368171692e-02 -1.855205185711383820e-02 -2.346647530794143677e-01 -4.815334677696228027e-01 1.977762281894683838e-01 -1.322447415441274643e-02 -3.519304394721984863e-01 -1.206139102578163147e-01 -1.358512043952941895e-01 2.158275842666625977e-01 -3.592056035995483398e-02
7.096391171216964722e-02 -1.733808070421218872e-01 9.538096934556961060e-02 -2.684149742126464844e-01 2.760772407054901123e-01 2.745697200298309326e-01 5.207045376300811768e-02 1.501020342111587524e-01 1.498133987188339233e-01 -1.728964000940322876e-01 8.174961060285568237e-02 7.875026017427444458e-02 -1.068106368184089661e-01 1.314658820629119873e-01 8.341421186923980713e-02 -4.126549884676933289e-02 2.008908390998840332e-01 1.987507939338684082e-01 1.590371318161487579e-02 -1.455492526292800903e-01 4.820078238844871521e-02 2.998572774231433868e-02 4.257627949118614197e-02 3.903835713863372803e-01 -2.364622205495834351e-01 -3.556415140628814697e-01 8.009874820709228516e-02 -1.949990540742874146e-01 -8.759758621454238892e-02 -1.498839235864579678e-03 2.084668725728988647e-01 2.600670158863067627e-01
2.345941066741943359e-01 4.551148414611816406e-02 3.881080746650695801e-01 -4.076166078448295593e-02 5.200468301773071289e-01 1.453522145748138428e-01 -2.629924938082695007e-02 -3.936740383505821228e-02 -6.138355284929275513e-02 2.897016108036041260e-01 -3.774299845099449158e-02 -3.820244967937469482e-02 -1.240100264549255371e-01 -2.041948437690734863e-01 1.063245236873626709e-01 -6.078094244003295898e-02 -1.427484601736068726e-01 -2.727512419223785400e-01 -2.256144583225250244e-01 9.774733334779739380e-03 8.038964122533798218e-02 -1.354612857103347778e-01 6.496602296829223633e-02 2.517659775912761688e-02 -2.976736128330230713e-01 -6.564480136148631573e-04 -4.816307500004768372e-02 -2.197596132755279541e-01 -5.594072863459587097e-04 3.362182900309562683e-02 1.267452836036682129e-01 -4.776738584041595459e-02
4.486206546425819397e-02 -3.456814959645271301e-02 3.918902575969696045e-01 -2.040163427591323853e-01 3.207099735736846924e-01 2.085838466882705688e-01 -1.623434722423553467e-01 2.215803414583206177e-02 -2.329028546810150146e-01 -1.674104034900665283e-01 1.048795655369758606e-01 6.702244281768798828e-02 1.657363399863243103e-02 -2.105809189379215240e-02 4.721182584762573242e-01 -2.500286698341369629e-01 1.069154590368270874e-01 -2.420981600880622864e-02 3.661012649536132812e-02 -1.278562992811203003e-01 -1.284360438585281372e-01 -4.161796998232603073e-03 1.835099905729293823e-01 7.457700371742248535e-02 3.846848383545875549e-02 -2.456043213605880737e-01 -5.731277912855148315e-02 -1.359896510839462280e-01 -7.029177248477935791e-02 -5.560308694839477539e-02 2.564125359058380127e-01 -4.097589477896690369e-02
6.428064405918121338e-02 -1.628966182470321655e-01 -1.454391330480575562e-02 -9.589412063360214233e-02 3.514375984668731689e-01 6.464853137731552124e-02 -7.867051661014556885e-02 1.008300203830003738e-02 2.173670530319213867e-01 -3.884422779083251953e-02 6.776959449052810669e-02 8.345165103673934937e-02 -5.278835892677307129e-01 -6.319826096296310425e-02 -1.532827503979206085e-03 1.029298361390829086e-02 1.448141783475875854e-01 1.015133857727050781e-01 -2.348846942186355591e-01 1.838269084692001343e-01 -2.214191108942031860e-01 -1.619645208120346069e-02 -1.831754595041275024e-01 -7.072135806083679199e-02 1.760138720273971558e-01 8.966664224863052368e-02 2.035799324512481689e-01 -2.561973035335540771e-01 -1.949959993362426758e-01 4.601453989744186401e-02 2.886309623718261719e-01 -7.235369086265563965e-02
-4.945064336061477661e-02 -1.831942945718765259e-01 7.896506041288375854e-02 -2.559270858764648438e-01 3.387947976589202881e-01 3.052814006805419922e-01 9.765373915433883667e-02 -2.412295788526535034e-01 -2.244506180286407471e-01 -1.931454986333847046e-01 -2.267577499151229858e-01 -3.016752935945987701e-02 8.935789577662944794e-03 -2.556903064250946045e-01 3.266356140375137329e-02 -2.535011246800422668e-02 2.254234626889228821e-02 -2.086887955665588379e-01 -1.826244443655014038e-01 -1.235300526022911072e-01 8.791686594486236572e-02 -4.450274258852005005e-02 -2.311463654041290283e-01 3.886408358812332153e-02 -7.690030336380004883e-02 -1.373244524002075195e-01 1.035974696278572083e-01 -9.038254618644714355e-02 -2.670153677463531494e-01 3.025877177715301514e-01 1.779981106519699097e-01 1.176515445113182068e-01
2.583928108215332031e-01 -7.975269854068756104e-02 3.114161081612110138e-02 2.061538398265838623e-02 2.348055541515350342e-01 1.446995437145233154e-01 9.230948239564895630e-02 -8.860758692026138306e-02 8.687793463468551636e-02 -5.983006674796342850e-03 2.003807276487350464e-01 9.829074889421463013e-02 -5.048323273658752441e-01 2.164418697357177734e-01 3.221251666545867920e-01 1.206731572747230530e-01 -1.368601471185684204e-01 -8.302046358585357666e-02 -1.545199602842330933e-01 -9.846138954162597656e-02 -7.349369674921035767e-02 -2.467727810144424438e-01 1.966700702905654907e-01 2.007934004068374634e-01 2.169703543186187744e-01 1.673923283815383911e-01 1.569443494081497192e-01 -1.474235951900482178e-01 1.153726698248647153e-04 -4.498830810189247131e-02 4.692751541733741760e-02 -1.594688445329666138e-01
-4.766716435551643372e-02 -1.359380185604095459e-01 -3.349875286221504211e-02 -2.168054580688476562e-01 1.806556433439254761e-01 1.614488810300827026e-01 9.904103726148605347e-02 -8.813507854938507080e-02 -1.996071077883243561e-02 6.163019686937332153e-02 1.729554831981658936e-01 1.669519692659378052e-01 -2.625767290592193604e-01 -9.059553593397140503e-02 3.453570306301116943e-01 -5.094356089830398560e-02 -8.709134906530380249e-02 -1.558266580104827881e-01 -3.162513077259063721e-01 -2.629240602254867554e-02 3.759800642728805542e-02 -3.142593801021575928e-01 -2.413622736930847168e-01 3.596241027116775513e-02 -2.624650001525878906e-01 -4.805748909711837769e-02 -2.114113122224807739e-01 -3.220711052417755127e-01 8.667149394750595093e-02 1.529471129179000854e-01 -2.247851938009262085e-01 2.211223356425762177e-02
2.508415281772613525e-02 -2.257322818040847778e-01 -1.324006766080856323e-01 -3.486712574958801270e-01 4.221753776073455811e-01 -6.917967647314071655e-02 -1.714356392621994019e-01 1.522001475095748901e-01 8.029758464545011520e-04 -8.269640803337097168e-02 -1.184891536831855774e-01 -2.291582077741622925e-01 1.301847845315933228e-01 6.885627657175064087e-02 4.957762062549591064e-01 6.061168387532234192e-02 3.845310071483254433e-03 1.172721162438392639e-01 -3.940435871481895447e-02 -1.873139739036560059e-01 7.303891330957412720e-02 -1.523676607757806778e-02 -8.491401374340057373e-02 1.487669944763183594e-01 -2.213779091835021973e-01 -8.213347941637039185e-02 4.320765286684036255e-02 -2.405462116003036499e-01 1.241348162293434143e-01 -2.677740296348929405e-03 1.087726652622222900e-01 -3.383063524961471558e-02
1.204128861427307129e-01 2.453719824552536011e-01 3.211863636970520020e-01 -3.983147442340850830e-02 4.843316078186035156e-01 9.218005836009979248e-02 1.366138905286788940e-01 -9.837625175714492798e-02 -2.500827610492706299e-01 -5.791576951742172241e-02 -9.124673157930374146e-02 -8.723929524421691895e-02 -2.772517269477248192e-03 4.391014575958251953e-02 2.048193961381912231e-01 3.133971691131591797e-01 1.389283835887908936e-01 3.740077093243598938e-02 5.326039623469114304e-03 -1.802634596824645996e-01 5.289850756525993347e-02 -1.578795909881591797e-01 1.761928945779800415e-01 7.521567866206169128e-03 2.497278600931167603e-01 3.723942860960960388e-02 -3.969255462288856506e-02 -1.066833585500717163e-01 -3.582932427525520325e-02 6.874275952577590942e-02 3.584944009780883789e-01 4.371125251054763794e-02
2.131206691265106201e-01 1.776701360940933228e-01 7.714655995368957520e-02 -9.934302652254700661e-04 2.747605741024017334e-01 2.191204577684402466e-01 6.462685018777847290e-02 -2.106292359530925751e-02 2.316124886274337769e-01 -1.249443963170051575e-01 2.250262536108493805e-03 1.685279160737991333e-01 -4.110691845417022705e-01 4.532918706536293030e-02 4.702343419194221497e-02 1.686610132455825806e-01 -1.033122092485427856e-01 7.995417714118957520e-02 9.029992669820785522e-02 -2.810848057270050049e-01 5.688116885721683502e-03 -2.671855092048645020e-01 -5.921527743339538574e-02 -2.566527426242828369e-01 2.551114559173583984e-02 -3.683724105358123779e-01 -1.072084605693817139e-01 -2.810924947261810303e-01 1.121461093425750732e-01 1.404008176177740097e-02 4.068589583039283752e-02 -5.717586725950241089e-02
9.087330847978591919e-02 -2.614852488040924072e-01 -1.159566454589366913e-02 -1.104951947927474976e-01 3.849208354949951172e-01 1.654525399208068848e-01 -2.656928598880767822e-01 -9.510529227554798126e-03 1.878750324249267578e-01 8.173760026693344116e-02 1.049031689763069153e-01 2.254511117935180664e-01 -4.426228702068328857e-01 -1.040912717580795288e-01 1.154998317360877991e-01 2.284069359302520752e-01 -8.441424928605556488e-03 1.842508316040039062e-01 -1.207012087106704712e-01 -7.402054034173488617e-03 -9.418931603431701660e-02 -2.894800528883934021e-02 -2.153617441654205322e-01 -1.463990509510040283e-01 2.236340641975402832e-01 1.719162017107009888e-01 8.096277713775634766e-02 -1.287703365087509155e-01 -4.321195185184478760e-02 -1.091084629297256470e-01 2.075726538896560669e-01 -5.479667708277702332e-02
6.058954074978828430e-02 1.240716725587844849e-01 2.263190038502216339e-02 5.980318412184715271e-03 3.759190440177917480e-01 1.471672505140304565e-01 -8.429485559463500977e-02 2.364273369312286377e-01 1.982052922248840332e-01 -2.207804918289184570e-01 -9.286877699196338654e-03 -2.215516716241836548e-01 -2.383753657341003418e-01 -4.967315495014190674e-02 2.605522572994232178e-01 -1.365355253219604492e-01 7.168225198984146118e-02 -4.548298567533493042e-02 -1.370495185256004333e-02 -5.375277996063232422e-01 -8.481172844767570496e-03 1.472698617726564407e-02 2.337519377470016479e-01 1.206783205270767212e-01 -3.707171976566314697e-02 -4.999667406082153320e-02 1.241786405444145203e-01 -1.950640678405761719e-01 -1.146024689078330994e-01 -2.450988627970218658e-02 1.296968013048171997e-01 1.329170763492584229e-01
2.535113096237182617e-01 -3.397864699363708496e-01 -1.036933436989784241e-01 -2.898079752922058105e-01 2.600797116756439209e-01 4.744025170803070068e-01 5.686717480421066284e-02 1.538432985544204712e-01 -1.104289218783378601e-01 -1.036146581172943115e-01 -7.038694340735673904e-03 3.765493747778236866e-04 -2.541236281394958496e-01 -5.593900009989738464e-02 -7.247529458254575729e-03 9.279121458530426025e-02 -6.071908026933670044e-02 -6.057689432054758072e-03 3.188040852546691895e-02 1.973888278007507324e-02 -5.876244232058525085e-02 5.548496171832084656e-02 1.008702889084815979e-01 -2.352206856012344360e-01 -2.053999900817871094e-01 2.136980295181274414e-01 1.050338074564933777e-01 -3.026882112026214600e-01 -1.820372045040130615e-02 -1.624972373247146606e-02 1.055116727948188782e-01 -1.648736894130706787e-01
1.506731510162353516e-01 -1.646117717027664185e-01 4.080951809883117676e-01 1.189839243888854980e-01 2.499409615993499756e-01 3.522242009639739990e-01 7.701482623815536499e-02 1.589607596397399902e-01 4.590340703725814819e-02 -9.670789539813995361e-02 2.294552326202392578e-01 -4.326819628477096558e-02 -8.842656761407852173e-02 -1.890719383955001831e-01 1.229365840554237366e-01 -7.919880747795104980e-02 1.227749139070510864e-01 7.371404021978378296e-02 -8.755424618721008301e-02 -1.376281529664993286e-01 -2.260486036539077759e-01 2.750986814498901367e-02 1.837680488824844360e-01 -1.039791926741600037e-01 -1.767359822988510132e-01 -1.031392142176628113e-01 -2.220771014690399170e-01 -2.761338055133819580e-01 1.440714597702026367e-01 1.376007497310638428e-01 6.506832689046859741e-02 -2.567434012889862061e-01
-6.720430403947830200e-02 -2.782258093357086182e-01 1.216121017932891846e-01 -1.392832994461059570e-01 3.532289862632751465e-01 2.670281529426574707e-01 2.259435951709747314e-01 -1.443892270326614380e-01 1.166961714625358582e-01 -1.381344348192214966e-01 3.778772801160812378e-02 -1.320190429687500000e-01 3.894006367772817612e-03 9.412058442831039429e-02 -8.997942321002483368e-03 -8.430215716361999512e-02 5.789106246083974838e-03 -1.948984116315841675e-01 -1.114221364259719849e-01 -1.740674823522567749e-01 -1.913321465253829956e-01 1.438800841569900513e-01 -2.288747876882553101e-01 -7.815138995647430420e-02 1.347320079803466797e-01 -2.709721326828002930e-01 3.885504901409149170e-01 -2.521425783634185791e-01 4.391073808073997498e-02 1.578727662563323975e-01 1.036382094025611877e-01 8.966863900423049927e-02
2.428225725889205933e-01 2.093753516674041748e-01 1.247689202427864075e-01 1.229554414749145508e-02 3.070839941501617432e-01 1.117162480950355530e-01 -2.157635092735290527e-01 -3.248640522360801697e-02 1.470525711774826050e-01 6.861773878335952759e-02 -2.239774018526077271e-01 9.417179226875305176e-02 -2.597049176692962646e-01 -6.612457334995269775e-02 2.034190148115158081e-01 3.581485450267791748e-01 8.119870722293853760e-02 -1.125844493508338928e-01 -7.065942138433456421e-02 -1.998462080955505371e-01 9.261124581098556519e-02 -3.053419888019561768e-01 2.530758976936340332e-01 1.433151066303253174e-01 -1.216355934739112854e-01 6.571438908576965332e-02 6.310491822659969330e-03 -1.751173138618469238e-01 -2.226089537143707275e-01 5.231303349137306213e-02 1.884028315544128418e-01 -1.097767651081085205e-01
4.154133424162864685e-02 -1.063269451260566711e-01 8.969186246395111084e-02 9.567011892795562744e-02 4.772479236125946045e-01 1.707127839326858521e-01 2.422221191227436066e-02 -1.963236927986145020e-01 3.563550412654876709e-01 -1.649417728185653687e-01 1.318049579858779907e-01 4.787437319755554199e-01 1.252332795411348343e-02 -1.087214872241020203e-01 5.263374000787734985e-02 -2.496419474482536316e-02 -1.129129901528358459e-01 1.470290422439575195e-01 -1.877315491437911987e-01 2.848632447421550751e-02 -8.193953335285186768e-02 2.582811936736106873e-02 5.938388034701347351e-02 4.460152983665466309e-02 2.939885854721069336e-02 -3.194600716233253479e-02 -6.825511902570724487e-02 -1.388646364212036133e-01 -8.935751020908355713e-02 3.016167283058166504e-01 1.625294536352157593e-01 1.519258320331573486e-01
5.489485710859298706e-02 1.861948966979980469e-01 -5.861554667353630066e-02 -1.467167586088180542e-01 4.654514491558074951e-01 1.772761940956115723e-01 -5.364681128412485123e-03 -1.928203366696834564e-02 3.148328065872192383e-01 1.767063140869140625e-01 -7.787305116653442383e-02 -1.966798305511474609e-01 -3.427539765834808350e-02 -1.375723183155059814e-01 3.111032545566558838e-01 -8.267149329185485840e-02 4.932919889688491821e-02 1.960953772068023682e-01 -7.218594104051589966e-02 -2.052581161260604858e-01 3.429317846894264221e-02 -1.414130926132202148e-01 1.427800059318542480e-01 9.088593721389770508e-02 -3.215062022209167480e-01 -1.452860683202743530e-01 2.286675199866294861e-02 -3.324441611766815186e-01 2.001781715080142021e-03 -1.111399829387664795e-01 2.269286289811134338e-02 6.029478460550308228e-02
6.304914504289627075e-02 -1.325189471244812012e-01 -2.041711807250976562e-01 -3.138466775417327881e-01 3.362692296504974365e-01 2.683179676532745361e-01 5.681377649307250977e-02 3.440947458148002625e-02 -7.176082581281661987e-02 2.613907307386398315e-02 -7.565678656101226807e-02 -2.584395408630371094e-01 -1.631765812635421753e-01 4.658788815140724182e-02 2.545435130596160889e-01 1.325760185718536377e-01 -2.882587350904941559e-02 -7.157818879932165146e-03 -4.452352598309516907e-02 -1.495828572660684586e-02 -2.067162692546844482e-01 -8.839359134435653687e-02 3.216410279273986816e-01 6.442575901746749878e-02 -1.413631737232208252e-01 3.223170936107635498e-01 -1.701643341220915318e-03 -9.912609308958053589e-02 -2.229849696159362793e-01 1.458156108856201172e-01 2.549188733100891113e-01 -1.684492975473403931e-01
-1.845545470714569092e-01 -1.151520013809204102e-01 2.670506238937377930e-01 -2.234331965446472168e-01 2.145417034626007080e-01 1.601076722145080566e-01 4.154006950557231903e-03 1.103694830089807510e-02 -1.562808305025100708e-01 3.225959464907646179e-02 -1.822215616703033447e-01 -7.655753195285797119e-02 -2.268958240747451782e-01 2.771692574024200439e-01 5.346916243433952332e-02 -7.195971161127090454e-02 1.054558157920837402e-01 -6.720212101936340332e-02 1.352308969944715500e-02 -1.502342149615287781e-02 5.081724748015403748e-02 -1.003588512539863586e-01 -8.026567846536636353e-02 7.181053608655929565e-02 2.631416544318199158e-02 -1.957978159189224243e-01 -1.514780670404434204e-01 -5.561794638633728027e-01 1.236838400363922119e-01 3.627602756023406982e-01 5.606972146779298782e-03 1.529790088534355164e-02
1.191656142473220825e-01 4.671933129429817200e-02 6.842976063489913940e-02 -1.888061501085758209e-02 5.245067477226257324e-01 1.902921348810195923e-01 -3.623130023479461670e-01 -2.759178280830383301e-01 5.111292377114295959e-02 2.744771838188171387e-01 9.641291946172714233e-02 2.239890396595001221e-02 -2.034785598516464233e-01 1.064680144190788269e-02 1.767889857292175293e-01 2.425896674394607544e-01 -1.179338693618774414e-01 -1.618224084377288818e-01 -1.651913374662399292e-01 5.038989707827568054e-02 -8.407948911190032959e-02 6.735577434301376343e-02 -1.939655654132366180e-02 8.027885109186172485e-03 7.990639656782150269e-02 -7.079719007015228271e-02 -2.519400417804718018e-01 -1.805324107408523560e-01 1.611209064722061157e-01 1.137138530611991882e-01 -2.012776210904121399e-02 1.084512546658515930e-01
3.238463997840881348e-01 -2.581878304481506348e-01 -1.091734617948532104e-01 -1.759089231491088867e-01 1.546589881181716919e-01 4.997104406356811523e-01 -7.530413568019866943e-03 8.478777855634689331e-02 -6.572810560464859009e-02 -1.953503489494323730e-01 3.160250559449195862e-02 7.195124868303537369e-03 -2.371878474950790405e-01 1.239964179694652557e-02 -7.729647681117057800e-03 1.547378748655319214e-01 1.528138816356658936e-01 -1.584308035671710968e-02 1.598676480352878571e-02 2.214905619621276855e-02 4.099319130182266235e-02 1.065801382064819336e-01 -5.157460272312164307e-02 -2.010364979505538940e-01 -2.117017805576324463e-01 2.245300412178039551e-01 7.079751044511795044e-02 -3.841087818145751953e-01 -7.267742604017257690e-02 1.123845502734184265e-01 9.198155254125595093e-02 -1.617273241281509399e-01
2.239673733711242676e-01 -5.347295850515365601e-02 2.206675559282302856e-01 -4.535208642482757568e-01 2.048933058977127075e-01 2.123901247978210449e-01 -1.883526146411895752e-01 -3.778310865163803101e-02 7.715264707803726196e-02 8.974735438823699951e-02 7.352077960968017578e-02 1.724291406571865082e-02 -2.684517502784729004e-01 9.462533146142959595e-02 2.664798796176910400e-01 8.552653342485427856e-02 1.163619607686996460e-01 7.837462425231933594e-02 -2.916604578495025635e-01 -1.501745134592056274e-01 -1.636783778667449951e-01 -1.128421053290367126e-01 -1.979126185178756714e-01 -8.800545334815979004e-02 9.148646891117095947e-02 -1.006038859486579895e-01 2.213214337825775146e-01 -8.860640227794647217e-02 -5.755300819873809814e-02 2.818602835759520531e-03 -1.611532568931579590e-01 -2.668284475803375244e-01
2.123502492904663086e-01 -1.654404252767562866e-01 -4.414330795407295227e-02 -3.048516809940338135e-01 2.011585384607315063e-01 1.400830000638961792e-01 -6.325142830610275269e-02 1.933758333325386047e-02 1.742947846651077271e-01 1.923728734254837036e-02 1.423034220933914185e-01 1.271006017923355103e-01 -3.500095903873443604e-01 -3.221265971660614014e-01 3.317868709564208984e-02 9.024945646524429321e-02 6.502456963062286377e-02 4.139189422130584717e-02 -2.076652199029922485e-01 1.459219958633184433e-03 -3.074834346771240234e-01 -4.954941943287849426e-02 -3.045995533466339111e-01 -1.208201423287391663e-02 9.329681843519210815e-02 8.999022841453552246e-02 9.541670978069305420e-02 -2.497182935476303101e-01 -1.158935427665710449e-01 1.322956290096044540e-03 1.920917630195617676e-01 -2.965203523635864258e-01
1.599885225296020508e-01 -4.140840098261833191e-02 5.922314524650573730e-02 1.150906085968017578e-02 3.815113008022308350e-01 1.107574030756950378e-01 -4.043797552585601807e-01 3.269223496317863464e-02 2.687765657901763916e-01 -4.065526649355888367e-02 1.175316795706748962e-01 2.858582697808742523e-02 -2.106135040521621704e-01 -3.133571706712245941e-03 2.544542253017425537e-01 9.186258912086486816e-02 9.950555860996246338e-02 6.587925553321838379e-02 6.368932873010635376e-02 -1.227205619215965271e-01 -1.655421108007431030e-01 -4.543937370181083679e-02 2.411887645721435547e-01 7.753353565931320190e-03 6.828370690345764160e-02 3.386338949203491211e-01 1.353918462991714478e-01 -1.850115656852722168e-01 -1.425929553806781769e-02 3.217600882053375244e-01 -3.577209543436765671e-03 -2.094294726848602295e-01
1.149230375885963440e-01 -9.093245118856430054e-02 -5.956809967756271362e-02 -3.607841730117797852e-01 4.295813739299774170e-01 2.405464462935924530e-02 -2.972560934722423553e-02 4.752380028367042542e-02 1.491757482290267944e-01 -1.517718732357025146e-01 -2.715921998023986816e-01 -2.895573675632476807e-01 1.150520369410514832e-01 -9.602773934602737427e-02 3.818922936916351318e-01 1.059293672442436218e-01 2.232559025287628174e-02 -4.495478793978691101e-02 -1.284666955471038818e-01 -1.343955099582672119e-01 8.369375020265579224e-02 -1.085271313786506653e-01 -2.101798504590988159e-01 1.311072986572980881e-02 -1.683117598295211792e-01 9.372147172689437866e-02 9.948187321424484253e-02 -2.621196210384368896e-01 9.178365767002105713e-02 -2.033718079328536987e-01 4.585062712430953979e-02 7.947694510221481323e-02
1.275203377008438110e-02 -1.160151213407516479e-01 -8.859412372112274170e-02 -1.890063732862472534e-01 3.717692196369171143e-01 1.551056355237960815e-01 -1.600599139928817749e-01 -2.501378953456878662e-01 7.788996398448944092e-02 -1.631272435188293457e-01 1.603624522686004639e-01 3.548813983798027039e-02 6.070666015148162842e-02 8.505959063768386841e-02 -7.637982815504074097e-02 3.140807449817657471e-01 -1.333356201648712158e-01 -5.670049786567687988e-02 -5.015185475349426270e-02 -7.528454065322875977e-02 -6.753925234079360962e-02 -2.865881472826004028e-02 1.426043808460235596e-01 -1.056629195809364319e-01 -1.275021731853485107e-01 1.557810455560684204e-01 2.036505043506622314e-01 -3.848659396171569824e-01 3.008468076586723328e-02 1.308944672346115112e-01 4.350160062313079834e-01 -1.176287457346916199e-01
-1.012395974248647690e-02 -1.018734555691480637e-02 1.973002403974533081e-01 -4.566861987113952637e-01 3.759586215019226074e-01 1.417889744043350220e-01 -1.441037561744451523e-02 -1.286363154649734497e-01 5.976499989628791809e-02 -1.260193586349487305e-01 -2.203214466571807861e-01 2.617868185043334961e-01 9.722964465618133545e-02 -1.425964832305908203e-01 -1.790638081729412079e-02 1.032944247126579285e-01 9.737010300159454346e-02 -2.027663141489028931e-01 -3.701868653297424316e-02 -1.951021701097488403e-01 -4.924417659640312195e-02 1.575601994991302490e-01 2.886818349361419678e-01 -1.391698271036148071e-01 1.795516908168792725e-02 2.424285188317298889e-02 1.104888692498207092e-01 -2.416861802339553833e-01 -2.746256291866302490e-01 8.442032150924205780e-03 2.521828748285770416e-02 -1.707436144351959229e-01
2.619131803512573242e-01 3.247055038809776306e-02 2.626440227031707764e-01 -3.579000830650329590e-01 2.730931937694549561e-01 2.690741419792175293e-01 -2.839499711990356445e-01 -1.431327778846025467e-02 -3.137134388089179993e-02 2.103994488716125488e-01 9.230396151542663574e-02 2.366316318511962891e-01 -2.072580903768539429e-01 -5.104808881878852844e-02 1.136824563145637512e-01 5.079318583011627197e-02 1.360762417316436768e-01 -3.100867196917533875e-02 -3.073311746120452881e-01 7.171303778886795044e-02 -1.636228561401367188e-01 -1.228618398308753967e-01 -4.913650825619697571e-02 2.382177263498306274e-01 3.833446279168128967e-02 1.108590438961982727e-01 2.579927444458007812e-01 -3.271063789725303650e-02 -1.260656863451004028e-01 -7.427664101123809814e-02 1.025802493095397949e-01 3.467858955264091492e-02
1.831088215112686157e-01 -4.521754384040832520e-02 4.761982709169387817e-03 -9.260194748640060425e-02 2.768137753009796143e-01 1.280881464481353760e-01 -3.451332449913024902e-02 3.223808109760284424e-01 1.577292829751968384e-01 -3.458812236785888672e-01 -8.503751829266548157e-03 -2.003399878740310669e-01 -3.875107765197753906e-01 -4.980207420885562897e-03 2.183497101068496704e-01 -9.514122456312179565e-02 6.380773335695266724e-02 1.613966077566146851e-01 5.520807579159736633e-02 -1.209945157170295715e-01 -1.535288244485855103e-01 -1.949274986982345581e-01 -1.623779386281967163e-01 9.626011550426483154e-02 -2.409508377313613892e-01 -4.007935523986816406e-02 2.742976136505603790e-02 -1.653791815042495728e-01 1.312289088964462280e-01 1.290107369422912598e-01 3.014429211616516113e-01 9.235710650682449341e-02
2.225530594587326050e-01 -1.871663182973861694e-01 -8.056176826357841492e-03 -3.202937245368957520e-01 2.514451742172241211e-01 2.305399179458618164e-01 -1.700802296400070190e-01 -1.929272115230560303e-01 -2.811723388731479645e-02 -1.733928024768829346e-01 -1.929143667221069336e-01 -2.644007503986358643e-01 -1.285376697778701782e-01 -1.463478058576583862e-01 8.470924198627471924e-02 -7.310716807842254639e-02 6.784492731094360352e-02 -1.444780677556991577e-01 -1.687742620706558228e-01 -2.343138307332992554e-01 9.329059720039367676e-02 -2.434463985264301300e-02 9.857866168022155762e-02 -1.963051734492182732e-03 -1.063396688550710678e-02 5.324859172105789185e-03 1.140186488628387451e-01 -1.782635152339935303e-01 -4.851918518543243408e-01 1.152421459555625916e-01 -4.555116593837738037e-02 -1.351180374622344971e-01
2.355591952800750732e-01 -2.735584378242492676e-01 3.662065044045448303e-02 -2.558817528188228607e-02 1.330300569534301758e-01 9.512639045715332031e-02 1.568643897771835327e-01 -1.421205848455429077e-01 1.616850942373275757e-01 9.276153147220611572e-02 4.678298428189009428e-04 8.135610073804855347e-02 -4.765569567680358887e-01 2.899821102619171143e-01 3.159762024879455566e-01 2.423654049634933472e-01 -3.798805177211761475e-02 1.693358719348907471e-01 -1.328420359641313553e-03 -2.090242207050323486e-01 -1.425479054450988770e-01 2.214702516794204712e-01 -4.332313686609268188e-02 5.496631935238838196e-02 4.438745975494384766e-02 -7.238601893186569214e-02 1.690400540828704834e-01 -2.611813247203826904e-01 -1.697057038545608521e-01 -5.744312074966728687e-04 3.841158375144004822e-02 -5.131626501679420471e-02
-1.872593313455581665e-01 5.042434670031070709e-03 1.073591783642768860e-01 -4.071734379976987839e-03 3.463425338268280029e-01 1.635302752256393433e-01 9.899137169122695923e-02 -1.061073020100593567e-01 -3.235818818211555481e-02 -5.293495580554008484e-02 1.560956239700317383e-01 -1.298867017030715942e-01 -3.373278072103857994e-03 -1.378033012151718140e-01 4.780357182025909424e-01 -4.053001105785369873e-02 8.207584917545318604e-02 -3.741855919361114502e-01 6.608252227306365967e-02 -1.033654361963272095e-01 -2.323773056268692017e-01 -3.802859038114547729e-02 6.781341880559921265e-02 1.376903206110000610e-01 -5.824702605605125427e-02 1.663610637187957764e-01 -1.185908988118171692e-01 -2.050071507692337036e-01 -3.905841410160064697e-01 3.974814713001251221e-02 -2.191726118326187134e-02 9.371932595968246460e-02
-1.122288312762975693e-02 -3.006400763988494873e-01 1.649782806634902954e-01 -1.146632283926010132e-01 4.514403641223907471e-01 4.072861373424530029e-01 -1.686887145042419434e-01 -4.381118714809417725e-02 1.498462408781051636e-01 -1.396279484033584595e-01 -7.014326006174087524e-02 4.464310407638549805e-02 -1.499330103397369385e-01 1.759007573127746582e-02 -1.017941832542419434e-01 4.049722629133611917e-04 -2.466586381196975708e-01 -1.933425813913345337e-01 -4.188685715198516846e-01 4.925850406289100647e-02 -1.313009411096572876e-01 -9.909726679325103760e-02 -1.986623927950859070e-02 -3.035260364413261414e-02 4.275060072541236877e-02 -1.294565945863723755e-01 2.700271783396601677e-03 -9.868216514587402344e-02 -1.005173474550247192e-02 -2.147721052169799805e-01 7.206576876342296600e-03 -8.925573527812957764e-02
1.206728443503379822e-01 6.419546902179718018e-02 4.190479812677949667e-04 -3.335665911436080933e-02 3.849288523197174072e-01 3.174868822097778320e-01 -2.699085474014282227e-01 3.464655310381203890e-04 -5.466491729021072388e-02 2.607899010181427002e-01 1.664736717939376831e-01 1.327993869781494141e-01 -1.428461074829101562e-01 -6.048381328582763672e-02 3.243030309677124023e-01 2.744185924530029297e-01 -2.744351029396057129e-01 2.318195104598999023e-01 -1.135594919323921204e-01 7.521606236696243286e-02 -1.811573654413223267e-01 3.520464897155761719e-02 -6.194702535867691040e-02 -9.214465320110321045e-02 -4.758178070187568665e-02 1.709537506103515625e-01 -3.874775394797325134e-02 -2.866809666156768799e-01 7.481937762349843979e-03 2.866500988602638245e-02 9.564615041017532349e-02 -1.352752894163131714e-01
5.827429145574569702e-02 1.308832913637161255e-01 5.602873489260673523e-02 -9.378749132156372070e-02 4.937646389007568359e-01 -1.456855144351720810e-02 -2.124926298856735229e-01 -5.516575276851654053e-02 3.478213548660278320e-01 4.655855894088745117e-02 1.530074328184127808e-01 2.397613376379013062e-01 -1.626683175563812256e-01 4.248088225722312927e-02 1.169218346476554871e-01 7.481807470321655273e-02 -2.664170041680335999e-02 9.489220380783081055e-02 -2.008537389338016510e-02 -7.415545172989368439e-03 -2.165136784315109253e-01 -2.409939616918563843e-01 1.485412567853927612e-01 1.109021902084350586e-01 -2.441836446523666382e-01 1.630325466394424438e-01 -5.161068961024284363e-02 -2.402613908052444458e-01 -2.157964259386062622e-01 2.147688716650009155e-02 -2.108281105756759644e-01 -1.902183145284652710e-01
1.577926576137542725e-01 -2.035752497613430023e-02 1.272032130509614944e-02 -1.359824389219284058e-01 4.314531683921813965e-01 7.546269893646240234e-02 -2.523599267005920410e-01 -8.252051472663879395e-02 -1.892050355672836304e-01 -6.850280612707138062e-02 -5.029689520597457886e-02 8.076626108959317207e-04 -2.122580260038375854e-01 -7.425113767385482788e-02 4.336055815219879150e-01 8.445418626070022583e-02 9.200395643711090088e-02 6.484503392130136490e-03 -6.105763092637062073e-02 -1.416670624166727066e-02 5.121044069528579712e-02 2.808446437120437622e-02 1.711483895778656006e-01 7.695043087005615234e-02 -1.013160943984985352e-01 4.356388151645660400e-01 1.546801775693893433e-01 -1.089914962649345398e-01 -5.071368068456649780e-02 1.236615553498268127e-01 1.009315550327301025e-01 -2.999923825263977051e-01
1.946016848087310791e-01 -7.488605380058288574e-02 7.086368650197982788e-02 -4.786844551563262939e-01 3.375084102153778076e-01 -9.510865435004234314e-03 -1.754243820905685425e-01 -4.902787134051322937e-02 3.658837676048278809e-01 -2.822315320372581482e-02 -1.379413753747940063e-01 -1.356578022241592407e-01 -2.823425531387329102e-01 -1.368770934641361237e-02 1.592288613319396973e-01 -1.036343276500701904e-01 1.340228617191314697e-01 -2.401567995548248291e-01 9.663774818181991577e-02 6.419099867343902588e-02 -5.605230107903480530e-02 1.509570330381393433e-01 5.517178401350975037e-02 -4.359262809157371521e-02 1.073686522431671619e-03 -3.163102269172668457e-01 -1.779802143573760986e-02 3.291915729641914368e-02 1.468093544244766235e-01 1.533413827419281006e-01 1.416157186031341553e-01 -2.321128547191619873e-02
-5.329431593418121338e-02 -1.281987875699996948e-01 -2.187547683715820312e-01 -3.072482645511627197e-01 5.116070508956909180e-01 1.395425796508789062e-01 -9.760439395904541016e-02 3.712314739823341370e-02 2.390159815549850464e-01 1.160887815058231354e-02 1.511674225330352783e-01 -3.797180578112602234e-02 -4.339041560888290405e-02 1.365395337343215942e-01 1.484454274177551270e-01 2.201943993568420410e-01 3.320289775729179382e-02 -1.094712466001510620e-01 -8.387424051761627197e-02 -1.867150813341140747e-01 6.836226582527160645e-02 -1.345021724700927734e-01 1.650092005729675293e-02 -6.515026092529296875e-02 -2.731615602970123291e-01 -8.054419606924057007e-02 -1.006204485893249512e-01 -1.519182026386260986e-01 3.075990974903106689e-01 -1.726686805486679077e-01 2.280943244695663452e-01 2.673666179180145264e-02
-7.253537327051162720e-02 -2.135927081108093262e-01 -3.134692609310150146e-01 -1.983282156288623810e-02 4.590793251991271973e-01 1.605387628078460693e-01 -1.501505672931671143e-01 7.805160433053970337e-02 9.300593286752700806e-02 -1.168492212891578674e-01 1.555526554584503174e-01 6.176105886697769165e-02 -6.320545822381973267e-02 3.478711470961570740e-02 3.059450723230838776e-02 5.246154591441154480e-02 9.918729215860366821e-02 4.481496289372444153e-02 -2.462336421012878418e-02 -2.337820082902908325e-01 3.069412112236022949e-01 1.737773604691028595e-02 -1.674186885356903076e-01 -3.803561255335807800e-02 4.359803348779678345e-02 -4.995333403348922729e-02 2.056796401739120483e-01 -2.281583547592163086e-01 9.346414357423782349e-02 5.301935598254203796e-02 4.671715199947357178e-01 8.024279773235321045e-02
2.365205585956573486e-01 -1.015444248914718628e-01 -1.508225053548812866e-01 -2.256539762020111084e-01 4.479784369468688965e-01 7.804098725318908691e-02 -2.581822872161865234e-02 -1.609780453145503998e-02 3.472524136304855347e-02 -6.320324540138244629e-02 3.688269853591918945e-01 1.554286628961563110e-01 -5.353771895170211792e-02 -2.103143930435180664e-01 1.745448708534240723e-01 1.069190129637718201e-01 6.874648481607437134e-02 9.265242516994476318e-02 -1.059747561812400818e-01 2.944911643862724304e-02 -3.564395904541015625e-01 -6.747894734144210815e-02 -5.628028418868780136e-03 1.541695743799209595e-01 -1.029125452041625977e-01 3.306730091571807861e-01 -2.827460877597332001e-02 -1.725354790687561035e-01 -2.831306122243404388e-02 4.424157738685607910e-02 -1.655605882406234741e-01 -1.910685002803802490e-01
-1.482947617769241333e-01 -1.231428980827331543e-01 9.807522594928741455e-02 2.070609107613563538e-02 2.386877089738845825e-01 2.960026860237121582e-01 1.651947796344757080e-01 1.143174711614847183e-02 2.626029960811138153e-02 -1.480077356100082397e-01 1.263801753520965576e-01 3.772477060556411743e-02 5.052913352847099304e-02 -7.439642399549484253e-02 3.992701768875122070e-01 7.356356084346771240e-02 1.509089469909667969e-01 -4.067341387271881104e-01 1.120623759925365448e-02 7.676860690116882324e-02 -2.257408201694488525e-01 8.264129608869552612e-02 8.079865574836730957e-02 2.625024616718292236e-01 4.633594676852226257e-02 -1.877961307764053345e-01 -8.620482683181762695e-02 -2.316242009401321411e-01 -3.184134364128112793e-01 1.142948642373085022e-01 1.655803769826889038e-01 -8.245380595326423645e-03
1.388491094112396240e-01 6.286223977804183960e-02 7.917936891317367554e-02 -1.085013151168823242e-01 3.747348189353942871e-01 2.504204809665679932e-01 -1.012180075049400330e-01 -7.383738458156585693e-02 -3.174757659435272217e-01 1.182224303483963013e-01 1.167361065745353699e-01 -5.998729541897773743e-02 -9.037672728300094604e-02 1.289811432361602783e-01 7.133095711469650269e-02 2.396830767393112183e-01 1.892638653516769409e-01 -1.582977175712585449e-01 -1.406280547380447388e-01 -2.401532828807830811e-01 -1.752264797687530518e-01 1.748348921537399292e-01 -1.053761988878250122e-01 2.614501714706420898e-01 -1.797175556421279907e-01 2.640781998634338379e-01 -1.160261854529380798e-01 -3.026492595672607422e-01 -2.022977359592914581e-02 6.473836302757263184e-02 1.142888814210891724e-01 1.293947547674179077e-01
3.165401816368103027e-01 -2.652486264705657959e-01 -7.911552488803863525e-02 -8.246618509292602539e-02 3.492355048656463623e-01 1.736359298229217529e-01 6.356675177812576294e-02 -1.539520919322967529e-01 1.495190858840942383e-01 -1.180337294936180115e-01 7.799086719751358032e-02 3.269664943218231201e-02 -1.700009554624557495e-01 -9.032763540744781494e-02 7.924699038267135620e-02 5.144123360514640808e-02 4.009196162223815918e-01 2.249513752758502960e-02 -1.105005815625190735e-01 1.446649134159088135e-01 -3.507467210292816162e-01 1.111163664609193802e-02 -3.128975033760070801e-01 -1.231948286294937134e-01 -4.468897730112075806e-02 1.286395043134689331e-01 4.700904339551925659e-02 -2.246540635824203491e-01 -1.640475243330001831e-01 1.055177599191665649e-01 -3.134400350973010063e-03 -8.493454009294509888e-02
-4.271457903087139130e-03 1.494975984096527100e-01 1.363687068223953247e-01 -1.931830123066902161e-02 3.963814377784729004e-01 3.470536768436431885e-01 -1.517845224589109421e-02 -1.062874570488929749e-01 -9.980239719152450562e-02 -6.125313416123390198e-02 1.574895381927490234e-01 -8.132059872150421143e-02 -1.216133236885070801e-01 5.945628508925437927e-02 4.448055922985076904e-01 -2.035231143236160278e-01 1.315578669309616089e-01 -8.679442852735519409e-02 -8.418323099613189697e-02 -1.565684527158737183e-01 -2.053716629743576050e-01 -1.484175771474838257e-01 3.141069412231445312e-01 4.356540739536285400e-02 -1.112056151032447815e-01 -5.931474640965461731e-02 -2.348013073205947876e-01 -1.760521978139877319e-01 1.788755357265472412e-01 -6.998376548290252686e-02 -7.556653022766113281e-02 3.194778785109519958e-02
2.888234555721282959e-01 -9.108096361160278320e-02 -1.564972251653671265e-01 -1.656092107295989990e-01 2.430896610021591187e-01 1.477671414613723755e-01 -5.207696557044982910e-02 2.443352192640304565e-01 2.986724022775888443e-03 -2.467505633831024170e-01 -7.374484837055206299e-02 -2.105938047170639038e-01 -3.630670309066772461e-01 8.279975503683090210e-02 2.468430250883102417e-01 -9.845504909753799438e-02 2.426453232765197754e-01 9.392691403627395630e-02 -1.172086298465728760e-01 -1.882237344980239868e-01 -1.742397248744964600e-01 -7.459326833486557007e-02 -8.316809684038162231e-02 1.281292140483856201e-01 -1.271333396434783936e-01 2.555837156251072884e-03 2.054612487554550171e-01 -2.693282961845397949e-01 4.389610141515731812e-02 -4.973174538463354111e-03 2.358646839857101440e-01 1.685792654752731323e-01
1.092152968049049377e-01 -2.149590551853179932e-01 -9.498448669910430908e-02 -2.169753760099411011e-01 1.955004930496215820e-01 2.592119276523590088e-01 9.597725234925746918e-03 2.255420833826065063e-01 1.838611960411071777e-01 -8.570614457130432129e-02 -6.353367120027542114e-02 -2.844012677669525146e-01 -7.551079988479614258e-02 -6.330999732017517090e-02 5.657246708869934082e-01 -1.108237877488136292e-01 1.804743409156799316e-01 2.318413704633712769e-01 -8.955083787441253662e-02 -1.564801484346389771e-02 -2.043660283088684082e-01 -1.153099387884140015e-01 7.851753383874893188e-02 4.589752480387687683e-02 -1.725807972252368927e-02 2.082347720861434937e-01 1.866928674280643463e-02 -1.101074740290641785e-01 -3.021629154682159424e-02 -6.386060267686843872e-02 2.031829506158828735e-01 3.096717037260532379e-02
-1.004621833562850952e-01 -3.697328567504882812e-01 -2.373731927946209908e-03 -1.136843636631965637e-01 2.855927944183349609e-01 1.151160970330238342e-01 5.153614655137062073e-02 1.097615882754325867e-01 8.653456717729568481e-02 -3.855706453323364258e-01 -9.562943875789642334e-02 -8.254640735685825348e-03 -1.165726408362388611e-01 1.236198469996452332e-01 3.325895369052886963e-01 1.054198518395423889e-01 2.813104689121246338e-01 7.538963109254837036e-02 -8.128574490547180176e-02 -2.729428745806217194e-02 1.011876091361045837e-01 6.321769952774047852e-02 -6.521108746528625488e-02 2.717554569244384766e-01 -1.587114632129669189e-01 -1.868948638439178467e-01 -2.008961439132690430e-01 -2.482337653636932373e-01 -7.101956754922866821e-02 1.314768102020025253e-02 -2.292642593383789062e-01 1.019945740699768066e-01
3.958187066018581390e-03 2.352135926485061646e-01 1.379956454038619995e-01 -2.254167348146438599e-01 3.685978353023529053e-01 -8.565967902541160583e-03 1.338088363409042358e-01 -5.095367506146430969e-02 2.644531726837158203e-01 -1.457190960645675659e-01 6.511433422565460205e-02 -8.531993255019187927e-03 -1.007962971925735474e-01 -5.187964066863059998e-02 -9.542310237884521484e-02 1.578772664070129395e-01 1.220735982060432434e-01 2.370622456073760986e-01 1.405563652515411377e-01 -2.477512657642364502e-01 -2.703158855438232422e-01 1.607707887887954712e-01 -1.952175050973892212e-01 -7.904695719480514526e-02 -1.221612188965082169e-02 1.053257435560226440e-01 -4.362948238849639893e-02 -4.517698585987091064e-01 1.600392721593379974e-02 1.881690025329589844e-01 6.117827724665403366e-03 1.659621000289916992e-01
-9.044364094734191895e-02 -9.699247777462005615e-02 1.179870516061782837e-01 -1.928529739379882812e-01 5.409765243530273438e-01 1.131466776132583618e-01 2.298524081707000732e-01 6.531295180320739746e-02 2.288604229688644409e-01 -1.658361963927745819e-02 -1.311675757169723511e-01 -2.626106739044189453e-01 -1.646126806735992432e-01 -1.026444062590599060e-01 1.668134480714797974e-01 -4.116085544228553772e-02 -1.331613659858703613e-01 -1.502260863780975342e-01 7.782275974750518799e-02 2.113438993692398071e-01 1.745421588420867920e-01 6.784193217754364014e-03 1.102536767721176147e-01 -1.872863247990608215e-02 -8.934162557125091553e-02 8.835283666849136353e-02 3.053852356970310211e-02 -2.468487769365310669e-01 -9.149038046598434448e-02 -1.319673471152782440e-02 3.542600274085998535e-01 -1.304926574230194092e-01
1.853485554456710815e-01 -2.088714390993118286e-02 2.219234704971313477e-01 -2.176693975925445557e-01 4.240624308586120605e-01 1.241363137960433960e-01 -3.816482052206993103e-02 2.722235918045043945e-01 1.561672985553741455e-01 1.698616594076156616e-01 -4.634455591440200806e-02 -2.057549655437469482e-01 2.944093570113182068e-02 -1.549717783927917480e-01 3.080475628376007080e-01 5.964721739292144775e-02 -5.371842160820960999e-02 -2.197159826755523682e-02 -3.268762826919555664e-01 -7.736896723508834839e-02 3.116588480770587921e-02 8.901715278625488281e-02 9.512253850698471069e-02 -2.769860625267028809e-01 -2.920703887939453125e-01 9.413583576679229736e-02 -8.667476475238800049e-02 -8.674423396587371826e-02 1.618945896625518799e-01 -9.626858867704868317e-03 1.694304943084716797e-01 -4.049719125032424927e-02
1.675091125071048737e-02 -1.217630058526992798e-01 3.346817195415496826e-02 -2.665373086929321289e-01 4.489650428295135498e-01 -8.935545384883880615e-02 -4.376941174268722534e-02 1.890375316143035889e-01 1.306805461645126343e-01 2.838952094316482544e-02 -3.089223206043243408e-01 1.725566536188125610e-01 -1.642242446541786194e-02 -9.210770577192306519e-02 1.055306866765022278e-01 2.279121428728103638e-01 -1.178851351141929626e-01 -2.474565207958221436e-01 1.719698542729020119e-03 -3.134865760803222656e-01 -2.531653344631195068e-01 1.058281958103179932e-01 -9.598477184772491455e-02 -3.271520137786865234e-01 -4.608941823244094849e-02 7.108032703399658203e-02 6.263235211372375488e-02 -1.802683770656585693e-01 -8.681462146341800690e-03 8.990651369094848633e-02 1.572199463844299316e-01 -9.583613276481628418e-02
4.367451369762420654e-02 -1.260523498058319092e-01 2.114869505167007446e-01 -1.587956249713897705e-01 3.106568157672882080e-01 2.452223300933837891e-01 -9.100900590419769287e-02 4.482127726078033447e-02 4.233753681182861328e-01 1.190235931426286697e-02 -9.828655421733856201e-02 -2.858593761920928955e-01 -7.978168129920959473e-02 -1.319161243736743927e-02 3.071244657039642334e-01 6.818004697561264038e-02 8.224038779735565186e-02 -1.060749031603336334e-02 3.948803618550300598e-02 8.161032944917678833e-02 2.558748424053192139e-01 -1.526910662651062012e-01 -2.819120883941650391e-02 -4.938859865069389343e-02 8.569094538688659668e-02 -4.847147315740585327e-02 9.784899652004241943e-02 -4.247054755687713623e-01 1.431914269924163818e-01 -1.058034878224134445e-02 1.592609882354736328e-01 -1.277206391096115112e-01
2.659831047058105469e-01 2.379617467522621155e-02 -1.486388295888900757e-01 -2.163973748683929443e-01 5.008940696716308594e-01 2.818084089085459709e-03 1.380798816680908203e-01 -7.600587606430053711e-02 1.100574433803558350e-01 -2.621462196111679077e-02 6.583071500062942505e-02 -4.626481793820858002e-03 -1.992390751838684082e-01 8.729773014783859253e-02 2.141938954591751099e-01 3.690005280077457428e-03 1.939181834459304810e-01 3.340776264667510986e-02 1.026752172037959099e-03 1.180295366793870926e-04 -1.329408884048461914e-01 -8.718002587556838989e-02 -8.779142796993255615e-02 -4.053036570549011230e-01 -3.795079514384269714e-02 2.422721832990646362e-01 1.501651406288146973e-01 -2.338459789752960205e-01 -2.496723830699920654e-01 -1.696821451187133789e-01 -9.175874292850494385e-02 2.763630077242851257e-02
3.199539184570312500e-01 -1.184708997607231140e-01 -6.202567741274833679e-02 -7.095701247453689575e-02 3.966789841651916504e-01 2.793159522116184235e-02 9.495134465396404266e-03 7.068337500095367432e-02 -1.273799240589141846e-01 -3.094169497489929199e-01 -8.260503411293029785e-02 -5.315383896231651306e-04 -2.744801044464111328e-01 -4.035674035549163818e-02 2.166026681661605835e-01 -3.182714432477951050e-02 -1.988856941461563110e-01 1.886569708585739136e-01 -1.625305563211441040e-01 -9.916385263204574585e-02 -2.912748232483863831e-02 -5.526034533977508545e-02 2.146370895206928253e-02 2.168310582637786865e-01 -3.415814340114593506e-01 -1.220046654343605042e-01 -2.320102900266647339e-01 2.381481789052486420e-02 4.927230253815650940e-02 -9.563589841127395630e-02 2.996281981468200684e-01 -1.331180334091186523e-01
1.769521832466125488e-01 1.002825126051902771e-01 2.410368621349334717e-01 -1.827567964792251587e-01 2.971205413341522217e-01 1.562516689300537109e-01 5.913497507572174072e-02 1.651965528726577759e-01 1.921818703413009644e-01 -1.218353584408760071e-01 -2.161470800638198853e-01 -2.460812032222747803e-01 -1.591465622186660767e-01 5.678315088152885437e-02 2.430407106876373291e-01 4.267128184437751770e-02 9.718615561723709106e-02 -1.892831474542617798e-01 -1.092510968446731567e-01 6.840100884437561035e-02 -9.471893310546875000e-02 -3.727213293313980103e-02 2.746320366859436035e-01 -1.192019879817962646e-01 -2.807984948158264160e-01 -2.547235190868377686e-01 -3.175841271877288818e-01 -2.297677099704742432e-01 1.125312000513076782e-01 2.129818312823772430e-02 -2.491838857531547546e-02 4.639638215303421021e-02
1.776246875524520874e-01 -1.078604161739349365e-01 1.398575901985168457e-01 -1.499212980270385742e-01 2.691318988800048828e-01 6.546743959188461304e-02 2.308517247438430786e-01 3.189183473587036133e-01 1.095854043960571289e-01 -3.090161681175231934e-01 1.420831084251403809e-01 -5.837056785821914673e-02 -2.168537229299545288e-01 7.250317931175231934e-02 3.058326244354248047e-01 7.663121074438095093e-02 8.040219545364379883e-02 1.835111081600189209e-01 1.284908410161733627e-02 -1.893417090177536011e-01 -1.507858783006668091e-01 8.954399079084396362e-02 8.627787232398986816e-02 1.996137201786041260e-01 -1.203134283423423767e-01 -1.802150309085845947e-01 7.967402786016464233e-02 -2.055117487907409668e-01 1.383349448442459106e-01 3.696345165371894836e-02 3.352886140346527100e-01 1.327383220195770264e-01
-8.611693978309631348e-02 -1.509571075439453125e-01 -2.142281457781791687e-02 9.946726495400071144e-04 2.920495569705963135e-01 1.162489801645278931e-01 -1.711971685290336609e-02 1.199431419372558594e-01 2.478453516960144043e-01 -2.845489084720611572e-01 2.144000530242919922e-01 -4.441683739423751831e-02 -2.513366043567657471e-01 -1.914622485637664795e-01 1.616552472114562988e-02 2.942253090441226959e-02 -9.766627848148345947e-02 -2.977533042430877686e-01 -1.750605255365371704e-01 -1.961668133735656738e-01 1.861275918781757355e-02 -6.380231678485870361e-02 -2.795231044292449951e-01 -3.607423603534698486e-02 -1.787534803152084351e-01 -6.411502510309219360e-02 1.086228042840957642e-01 -3.587426245212554932e-01 -2.509112358093261719e-01 2.488408386707305908e-01 -9.309861063957214355e-02 -5.727057531476020813e-02
1.705880910158157349e-01 -3.491491079330444336e-02 1.411520838737487793e-01 -2.150063216686248779e-01 3.971851170063018799e-01 1.760811656713485718e-01 2.179720401763916016e-01 3.415490686893463135e-01 1.018757671117782593e-01 -3.581048250198364258e-01 6.808511912822723389e-02 6.220482289791107178e-03 -1.663457751274108887e-01 2.060198783874511719e-01 2.273675799369812012e-01 1.026699170470237732e-01 6.195248290896415710e-02 1.344170868396759033e-01 1.322508603334426880e-01 -1.262272745370864868e-01 -1.137979105114936829e-01 6.292572617530822754e-02 1.073650568723678589e-01 2.018679529428482056e-01 -1.756455153226852417e-01 -7.429096847772598267e-02 5.427898466587066650e-02 -8.651918172836303711e-02 4.804697632789611816e-02 9.920500963926315308e-02 1.871962398290634155e-01 2.375803142786026001e-01
2.271284312009811401e-01 9.377957880496978760e-02 2.156857773661613464e-02 -3.156868219375610352e-01 3.423097431659698486e-01 4.172253012657165527e-01 -2.355361357331275940e-02 -1.505300253629684448e-01 1.353569924831390381e-01 -1.377761363983154297e-01 1.489983946084976196e-01 6.003124266862869263e-02 1.012438163161277771e-01 -1.070014089345932007e-01 1.638197600841522217e-01 -6.103544309735298157e-02 -1.416220963001251221e-01 -3.686877712607383728e-02 -2.170334458351135254e-01 -2.164672911167144775e-01 1.644206941127777100e-01 -6.482725590467453003e-02 -1.417611837387084961e-01 2.209066301584243774e-01 2.571466267108917236e-01 -1.887164451181888580e-02 2.168773561716079712e-01 -1.367034167051315308e-01 -2.051619142293930054e-01 1.253077983856201172e-01 -6.440157443284988403e-02 -1.507084583863615990e-03
-4.728668183088302612e-02 -2.091763913631439209e-01 -3.916972875595092773e-02 -1.801810115575790405e-01 3.371752798557281494e-01 1.274831295013427734e-01 -5.521775037050247192e-02 -1.933028548955917358e-01 1.681931763887405396e-01 -4.619992971420288086e-01 -5.705400183796882629e-02 2.593495845794677734e-01 -2.078332006931304932e-01 -7.593963295221328735e-02 1.414032131433486938e-01 3.667361736297607422e-01 -2.125858664512634277e-01 2.551105022430419922e-01 -2.162445895373821259e-02 2.420969493687152863e-02 -1.020369827747344971e-01 -6.617189198732376099e-02 -4.877378232777118683e-03 1.009256914258003235e-01 -8.255323022603988647e-02 6.724169850349426270e-02 7.872745394706726074e-02 -1.967987716197967529e-01 -1.078614145517349243e-01 1.708938181400299072e-01 1.130908494815230370e-03 -2.284952625632286072e-02
-4.907682910561561584e-02 -2.590923905372619629e-01 1.051672846078872681e-01 -1.105642598122358322e-02 2.071564644575119019e-01 1.872545480728149414e-01 5.530973151326179504e-02 -2.021615505218505859e-01 9.143026918172836304e-02 5.484787002205848694e-02 1.543124467134475708e-01 1.094712242484092712e-01 -1.008761525154113770e-01 -1.792195886373519897e-01 3.696990013122558594e-01 4.410607367753982544e-02 1.439642608165740967e-01 6.437553465366363525e-02 -1.341798603534698486e-01 -2.346150390803813934e-02 -2.240413874387741089e-01 1.682544648647308350e-01 -2.670016288757324219e-01 4.155903309583663940e-02 1.393354535102844238e-01 8.064685016870498657e-02 -1.519549787044525146e-01 -1.315468251705169678e-01 -3.207339048385620117e-01 -1.556513365358114243e-02 2.410993725061416626e-01 3.831332325935363770e-01
4.949257522821426392e-02 -1.441957503557205200e-01 2.791442573070526123e-01 -1.223380677402019501e-02 5.085697770118713379e-01 -3.811059892177581787e-02 -1.114315316081047058e-01 4.814690444618463516e-03 9.227819740772247314e-02 -1.694543510675430298e-01 -2.266290038824081421e-01 5.090987682342529297e-02 -3.453963249921798706e-02 -1.058419346809387207e-01 -1.358689516782760620e-01 3.584871767088770866e-03 -2.431831881403923035e-02 -3.457738459110260010e-01 7.027413696050643921e-02 5.799933895468711853e-02 -1.698283106088638306e-01 -1.469533741474151611e-01 -2.838000841438770294e-02 -6.120905280113220215e-02 1.270224750041961670e-01 -1.410093009471893311e-01 2.401037812232971191e-01 -4.204640686511993408e-01 -3.448256850242614746e-02 6.854901462793350220e-02 1.230133324861526489e-01 -1.708185225725173950e-01
6.735283136367797852e-02 -1.920846849679946899e-01 -2.583881095051765442e-02 -1.118709519505500793e-02 2.915616631507873535e-01 1.637920886278152466e-01 -5.239551141858100891e-02 -8.274184167385101318e-02 -1.783361844718456268e-02 5.335326120257377625e-02 -1.109421253204345703e-01 -1.690616272389888763e-02 -1.343396604061126709e-01 -1.265876442193984985e-01 1.577683985233306885e-01 -8.688628673553466797e-02 -4.017995204776525497e-03 -1.389103233814239502e-01 -1.986625194549560547e-01 -1.903660744428634644e-01 -8.452078700065612793e-02 -1.451712995767593384e-01 -2.851808369159698486e-01 -9.414000064134597778e-02 1.315932814031839371e-02 -5.341755151748657227e-01 2.749743759632110596e-01 -3.440857231616973877e-01 -7.104446738958358765e-02 1.148968935012817383e-01 1.640703380107879639e-01 -1.263290941715240479e-01
8.664023131132125854e-02 -4.248207435011863708e-02 1.664375811815261841e-01 -2.415362596511840820e-01 4.149258434772491455e-01 3.003831207752227783e-01 -3.026034869253635406e-02 -1.389675028622150421e-02 1.340173482894897461e-01 -3.584454953670501709e-02 -2.895337156951427460e-02 -2.350670397281646729e-01 -6.306165456771850586e-02 1.477879844605922699e-02 3.556298613548278809e-01 -1.770086959004402161e-02 3.626517206430435181e-02 -1.411066353321075439e-01 3.509399481117725372e-03 1.097678095102310181e-01 3.365025222301483154e-01 -1.881193518638610840e-01 -5.035387724637985229e-02 -1.743787080049514771e-01 5.228727683424949646e-02 -5.315750837326049805e-02 1.146940365433692932e-01 -3.344314098358154297e-01 6.796091794967651367e-02 -1.482056826353073120e-01 1.553901433944702148e-01 -1.966764777898788452e-01
2.603835240006446838e-02 -1.787278801202774048e-01 -3.631285205483436584e-02 -4.243142306804656982e-01 3.494736254215240479e-01 -6.396629661321640015e-02 -2.615858018398284912e-01 1.580041348934173584e-01 -1.492621190845966339e-02 -3.613878414034843445e-02 -1.819010227918624878e-01 -2.381928712129592896e-01 1.141482889652252197e-01 8.330675214529037476e-02 3.473994135856628418e-01 2.115732245147228241e-02 7.372080348432064056e-03 2.930607460439205170e-02 -1.022978723049163818e-01 -2.428425401449203491e-01 8.091276139020919800e-02 4.062770307064056396e-02 -9.930360317230224609e-02 1.639351099729537964e-01 -1.671983599662780762e-01 -4.150650277733802795e-02 -6.451880559325218201e-03 -2.735376060009002686e-01 1.272515654563903809e-01 1.169421821832656860e-01 2.899134755134582520e-01 1.414974126964807510e-02
4.724298045039176941e-02 -3.608954250812530518e-01 -2.865105867385864258e-02 -3.126823008060455322e-01 3.113287389278411865e-01 1.394012868404388428e-01 -1.529401391744613647e-01 -5.055639147758483887e-02 -1.566717587411403656e-02 -4.143683239817619324e-02 1.455705761909484863e-01 5.982678756117820740e-02 -1.539325118064880371e-01 -1.114819869399070740e-01 -8.115015178918838501e-02 2.699219882488250732e-01 -4.319473728537559509e-02 4.743539541959762573e-02 -1.823161146603524685e-04 -4.944697394967079163e-02 -2.422658205032348633e-01 -1.389633119106292725e-01 3.520407900214195251e-02 -2.172876298427581787e-01 -3.179956376552581787e-01 2.739169895648956299e-01 1.538499593734741211e-01 -3.051491379737854004e-01 8.819653093814849854e-02 -9.431292861700057983e-02 1.920935958623886108e-01 -6.927192211151123047e-02
7.270283997058868408e-02 -3.222017884254455566e-01 5.238080769777297974e-02 -2.786405980587005615e-01 2.867141962051391602e-01 1.298565566539764404e-01 -3.507708907127380371e-01 -8.483599126338958740e-02 7.823606580495834351e-02 -1.740008592605590820e-01 -3.748479485511779785e-02 1.464943587779998779e-02 -4.911949932575225830e-01 -1.603557169437408447e-01 1.068810895085334778e-01 -3.090032003819942474e-02 3.121943771839141846e-01 -6.846588104963302612e-02 5.633805692195892334e-02 -1.716112159192562103e-02 -1.582651287317276001e-01 2.168296277523040771e-01 -2.817121567204594612e-03 8.453006297349929810e-02 -1.433860063552856445e-01 -1.617428809404373169e-01 -5.650851130485534668e-02 -2.595831267535686493e-02 3.593290969729423523e-02 5.806679837405681610e-04 -9.197337925434112549e-02 1.365778446197509766e-01
2.521054148674011230e-01 -1.287221312522888184e-01 -1.050936430692672729e-01 -2.580161392688751221e-01 2.780278623104095459e-01 2.030122280120849609e-01 9.383441507816314697e-02 5.092087015509605408e-02 1.647874861955642700e-01 8.851051330566406250e-02 1.107469350099563599e-01 1.390116810798645020e-01 -4.811775684356689453e-01 -2.552533745765686035e-01 -1.172394305467605591e-01 5.446413531899452209e-02 -3.329687565565109253e-02 -3.325612470507621765e-02 -5.872371420264244080e-02 3.849547728896141052e-02 -2.662715017795562744e-01 6.221794523298740387e-03 -1.583106219768524170e-01 -7.474212348461151123e-02 -3.488194197416305542e-02 1.795817017555236816e-01 1.205413639545440674e-01 -2.427857667207717896e-01 -4.772286862134933472e-02 3.030927293002605438e-02 3.113986253738403320e-01 -1.285691112279891968e-01
6.608679145574569702e-02 -5.944671854376792908e-02 7.759928703308105469e-02 -2.520975470542907715e-01 4.513513743877410889e-01 1.644775457680225372e-02 -2.674044854938983917e-02 7.944524288177490234e-02 6.946552544832229614e-02 -1.201037988066673279e-01 -3.018221557140350342e-01 2.351533770561218262e-01 1.671183388680219650e-03 8.339786529541015625e-02 4.135074466466903687e-02 2.631581127643585205e-01 -2.571280300617218018e-01 -3.041121065616607666e-01 -2.160735726356506348e-01 -1.915328353643417358e-01 -1.548773199319839478e-01 2.256820797920227051e-01 1.090426370501518250e-01 -1.198136880993843079e-01 -2.905573137104511261e-02 -3.040211647748947144e-02 1.675352752208709717e-01 -2.133978009223937988e-01 -1.566898450255393982e-02 1.833105534315109253e-01 1.198687553405761719e-01 3.486933186650276184e-02
-1.449491083621978760e-01 -4.063105881214141846e-01 2.497663646936416626e-01 -1.100712195038795471e-01 3.771779835224151611e-01 3.408285975456237793e-01 1.565437577664852142e-02 -1.039531975984573364e-01 1.474138349294662476e-01 -2.423480004072189331e-01 -1.151803284883499146e-01 2.173331379890441895e-01 -2.853475213050842285e-01 -6.657420098781585693e-02 1.082842946052551270e-01 9.684410691261291504e-02 -5.349979177117347717e-02 1.029664874076843262e-01 2.395475097000598907e-02 2.134341746568679810e-02 -6.283935904502868652e-02 1.490530837327241898e-02 -1.294660568237304688e-01 8.443808555603027344e-02 7.826169580221176147e-02 6.662894785404205322e-02 -2.861362099647521973e-01 -1.287090033292770386e-01 2.322141528129577637e-01 -1.111760959029197693e-01 3.767495602369308472e-02 5.232195928692817688e-02
8.259337395429611206e-02 -9.918702393770217896e-02 5.334392189979553223e-02 -6.006099656224250793e-02 3.911080658435821533e-01 3.793898820877075195e-01 -4.026769660413265228e-03 -6.343576312065124512e-02 3.783539533615112305e-01 -1.738801896572113037e-01 3.309755027294158936e-02 3.038699626922607422e-01 -1.856376826763153076e-01 -2.486871927976608276e-02 1.048483774065971375e-01 2.776379324495792389e-02 7.261370867490768433e-02 6.276988983154296875e-02 -7.362000644207000732e-02 -5.782340466976165771e-02 -6.446836888790130615e-02 -6.196491047739982605e-02 -1.631901226937770844e-02 3.750638961791992188e-01 2.642257809638977051e-01 1.528753247112035751e-02 6.170431151986122131e-02 -1.114143282175064087e-01 -8.366846293210983276e-02 3.044344186782836914e-01 -8.413144201040267944e-02 -4.840294644236564636e-02
1.410812735557556152e-01 -3.598969429731369019e-02 1.369260698556900024e-01 -1.065443903207778931e-01 3.255315124988555908e-01 2.732956111431121826e-01 -1.094928458333015442e-01 9.960828721523284912e-02 2.253714501857757568e-01 -9.987898170948028564e-02 -1.909426450729370117e-01 -1.483077853918075562e-01 8.342362940311431885e-02 -1.863864213228225708e-01 2.975350320339202881e-01 1.962779015302658081e-01 1.141294986009597778e-01 8.304022252559661865e-02 -1.228272020816802979e-01 5.627668648958206177e-02 3.321764469146728516e-01 -1.579095870256423950e-01 -8.945778012275695801e-02 1.678060926496982574e-02 7.546012755483388901e-03 -5.165419075638055801e-03 -6.880120933055877686e-02 -4.610030353069305420e-01 1.319660395383834839e-01 -9.998925030231475830e-02 1.778517663478851318e-01 -5.816387943923473358e-03
3.104203753173351288e-02 -1.185400784015655518e-01 1.921002715826034546e-01 -3.912256956100463867e-01 3.060032725334167480e-01 1.640627980232238770e-01 1.619884818792343140e-01 -8.108925074338912964e-02 1.961872428655624390e-01 -2.593662403523921967e-02 -1.496641188859939575e-01 2.769297361373901367e-01 -9.345324337482452393e-02 -7.334775477647781372e-02 -8.699369430541992188e-02 2.782944142818450928e-01 7.709902524948120117e-02 -1.533905714750289917e-01 -1.449733078479766846e-01 -2.292555123567581177e-01 -2.117567360401153564e-01 -3.524015424773097038e-03 3.084516823291778564e-01 -1.146652549505233765e-01 1.001811921596527100e-01 1.830065101385116577e-01 1.135057285428047180e-01 -1.988788992166519165e-01 -1.945891529321670532e-01 8.608807623386383057e-02 6.133195012807846069e-02 5.549503490328788757e-02
-8.164100348949432373e-02 -1.148791685700416565e-01 3.312448784708976746e-02 -2.711268663406372070e-01 3.886845111846923828e-01 3.294605910778045654e-01 8.474401384592056274e-02 1.931169927120208740e-01 2.782761454582214355e-01 -9.774135798215866089e-02 -2.281874567270278931e-01 -2.433591634035110474e-01 4.118985310196876526e-02 2.283770889043807983e-01 2.984856963157653809e-01 -3.157137706875801086e-02 -4.447522573173046112e-03 -5.463424697518348694e-02 4.587528109550476074e-02 2.831818349659442902e-02 4.320961609482765198e-02 -7.659249752759933472e-02 1.208474040031433105e-01 1.853649169206619263e-01 -6.925607472658157349e-02 4.426361992955207825e-02 1.737503111362457275e-01 -2.639543712139129639e-01 1.008990481495857239e-01 -1.447244286537170410e-01 2.418878376483917236e-01 -1.861637458205223083e-02
1.349028646945953369e-01 2.610348761081695557e-01 1.409486681222915649e-01 -8.415887504816055298e-02 4.520728588104248047e-01 2.615276575088500977e-01 -1.465167254209518433e-01 -5.537733808159828186e-02 -6.394333392381668091e-02 -2.909386157989501953e-01 -7.611256837844848633e-02 -2.106003314256668091e-01 -1.181705892086029053e-01 -1.120895892381668091e-01 3.428526520729064941e-01 -2.685071229934692383e-01 2.601047754287719727e-01 -6.392535567283630371e-02 -5.888176336884498596e-02 -6.308697909116744995e-02 9.160707145929336548e-02 -1.351093314588069916e-02 7.626692764461040497e-03 -1.139159873127937317e-01 -1.347258836030960083e-01 -2.159562893211841583e-02 -2.796886838041245937e-04 -1.387097984552383423e-01 6.213135272264480591e-02 -9.239378385245800018e-03 1.887223869562149048e-01 2.369458675384521484e-01
1.301559954881668091e-01 -2.959830127656459808e-02 -4.175857827067375183e-02 -1.760000139474868774e-01 3.869846761226654053e-01 -1.044162437319755554e-01 6.870058178901672363e-02 1.855250000953674316e-01 1.218420416116714478e-01 -2.255936115980148315e-01 7.268270850181579590e-02 -2.004167139530181885e-01 -3.984132707118988037e-01 -2.188538759946823120e-02 2.580880820751190186e-01 -1.180764362215995789e-01 2.054276466369628906e-01 1.243283078074455261e-01 -1.549559235572814941e-01 -2.558917403221130371e-01 2.473758459091186523e-01 -2.482312917709350586e-02 -1.415103077888488770e-01 8.674407750368118286e-02 -1.025093048810958862e-01 2.162663498893380165e-03 1.281635314226150513e-01 -1.167728155851364136e-01 -5.996246635913848877e-02 -9.652605280280113220e-03 2.484503388404846191e-01 2.370900213718414307e-01
2.072436548769474030e-02 -4.648113250732421875e-02 -3.569257445633411407e-03 1.368387509137392044e-02 2.081031352281570435e-01 2.475587725639343262e-01 -4.522614181041717529e-03 -1.161748394370079041e-01 2.840621769428253174e-01 3.744676709175109863e-02 1.797268241643905640e-01 2.709821760654449463e-01 -3.751840889453887939e-01 -2.360220402479171753e-01 2.768721617758274078e-02 -8.671612292528152466e-02 -1.770944744348526001e-01 1.462014168500900269e-01 -1.907511353492736816e-01 -6.503605842590332031e-02 -5.601428076624870300e-02 -1.003173589706420898e-01 -1.543409973382949829e-01 1.780116260051727295e-01 -2.402233779430389404e-01 6.039962917566299438e-02 1.739427447319030762e-02 -4.213801324367523193e-01 -1.271530985832214355e-02 2.610145211219787598e-01 4.517582803964614868e-02 1.220847144722938538e-01
8.685620874166488647e-02 -2.673927843570709229e-01 1.038351580500602722e-01 -2.116687893867492676e-01 3.467223048210144043e-01 1.801945120096206665e-01 -4.420638456940650940e-02 -2.349584251642227173e-01 9.112080186605453491e-02 7.322307676076889038e-02 -2.164179533720016479e-01 2.907609753310680389e-02 2.144511789083480835e-01 3.992167115211486816e-02 1.478599160909652710e-01 -9.504375047981739044e-03 3.836321830749511719e-01 -3.748655691742897034e-02 -7.988298684358596802e-02 -3.581660091876983643e-01 -9.113455563783645630e-02 5.422033369541168213e-03 1.783079206943511963e-01 -2.265083193778991699e-01 -3.017082810401916504e-02 -7.289288938045501709e-02 -2.642637789249420166e-01 -2.205904424190521240e-01 -5.787128582596778870e-02 7.065194100141525269e-02 8.932525664567947388e-02 9.447849541902542114e-02
-2.195463478565216064e-01 -7.758321613073348999e-02 3.502866625785827637e-01 -4.227334558963775635e-01 4.097498655319213867e-01 1.376579422503709793e-02 1.084739118814468384e-01 1.670677773654460907e-02 1.577577143907546997e-01 2.684304714202880859e-01 1.655154824256896973e-01 7.904888689517974854e-02 -2.341711670160293579e-01 1.772011071443557739e-02 -6.071249395608901978e-02 3.429983556270599365e-02 2.596805430948734283e-02 1.144407913088798523e-01 5.192619189620018005e-02 -2.435537874698638916e-01 -1.978941261768341064e-01 8.383996784687042236e-02 2.127820700407028198e-01 -8.783136494457721710e-03 7.168497890233993530e-02 5.454005300998687744e-02 2.739357650279998779e-01 3.054695436730980873e-03 -3.539044409990310669e-02 1.401368081569671631e-01 4.726969450712203979e-02 -5.244303960353136063e-03
-1.547569632530212402e-01 -1.438415944576263428e-01 6.479194760322570801e-02 -1.367993652820587158e-02 4.341029524803161621e-01 3.100335896015167236e-01 -1.013145968317985535e-01 -1.550783216953277588e-01 -1.564869880676269531e-01 -7.139222323894500732e-02 2.444059774279594421e-02 1.522250473499298096e-01 -1.738104522228240967e-01 4.397035390138626099e-02 2.277071923017501831e-01 -2.467036992311477661e-01 1.172277778387069702e-01 1.137500852346420288e-01 -2.451547980308532715e-01 -3.466376960277557373e-01 1.698887646198272705e-01 9.366828203201293945e-02 1.041237935423851013e-01 2.192920446395874023e-02 -6.893442012369632721e-03 -3.093031644821166992e-01 -1.055877748876810074e-02 -2.141337394714355469e-01 -8.499639108777046204e-03 -8.672500401735305786e-02 4.468799754977226257e-02 -1.634416282176971436e-01
7.093789428472518921e-02 -1.951221227645874023e-01 -2.789321169257164001e-02 -1.006393656134605408e-01 3.486917912960052490e-01 -7.674749195575714111e-02 1.590240001678466797e-01 1.763882637023925781e-01 8.731014281511306763e-02 -3.435069695115089417e-02 2.904167175292968750e-01 -1.071826741099357605e-01 -3.045305907726287842e-01 1.745227142237126827e-03 -6.614056229591369629e-02 -5.346496775746345520e-02 -2.748759388923645020e-01 -9.972629696130752563e-02 -2.742755711078643799e-01 -3.002183139324188232e-01 -2.906817756593227386e-02 4.613510146737098694e-02 -3.339157998561859131e-01 -8.282432332634925842e-03 7.694434374570846558e-02 -1.938185840845108032e-02 -3.003687039017677307e-02 -3.127756416797637939e-01 -9.776791185140609741e-02 2.660221159458160400e-01 -8.792795240879058838e-03 -8.167468756437301636e-02
1.091574039310216904e-02 2.747501805424690247e-02 4.631521701812744141e-01 -1.923948377370834351e-01 2.397432774305343628e-01 3.461599051952362061e-01 1.172780990600585938e-01 7.965372502803802490e-02 2.060274928808212280e-01 -7.606043666601181030e-02 6.736513227224349976e-02 -9.607579559087753296e-02 -4.427370429039001465e-02 -1.527812331914901733e-01 1.561413556337356567e-01 -4.850174859166145325e-02 1.382937878370285034e-01 -1.900686323642730713e-01 -9.170076251029968262e-02 -4.530530795454978943e-02 -3.687430638819932938e-03 -9.208481013774871826e-02 1.797416657209396362e-01 8.249757438898086548e-02 3.139178082346916199e-02 -4.647711664438247681e-02 -8.651075884699821472e-03 -3.147648274898529053e-01 4.604176431894302368e-02 7.312655448913574219e-02 2.356992959976196289e-01 -3.968932926654815674e-01
3.937910869717597961e-02 -1.487849205732345581e-01 1.860426813364028931e-01 -9.894970804452896118e-02 2.081101387739181519e-01 1.869337409734725952e-01 -2.475453019142150879e-01 4.533708468079566956e-02 3.624927103519439697e-01 -1.472012698650360107e-01 -5.965429823845624924e-03 -4.484080523252487183e-02 -3.096733093261718750e-01 2.088993042707443237e-01 1.507366448640823364e-01 -1.339890062808990479e-01 1.581035107374191284e-01 -6.758886575698852539e-02 -1.358081251382827759e-01 1.146196201443672180e-01 -2.776901423931121826e-02 1.979341059923171997e-01 2.138420641422271729e-01 6.540784239768981934e-02 6.753344833850860596e-02 -3.725002706050872803e-01 -2.169431447982788086e-01 -2.857331931591033936e-01 6.247123330831527710e-02 8.379690349102020264e-02 4.056362062692642212e-02 1.389152258634567261e-01
1.046044230461120605e-01 -1.980808079242706299e-01 -7.308661937713623047e-02 -4.143204987049102783e-01 3.572821021080017090e-01 1.117449775338172913e-01 -1.017183139920234680e-01 2.208311110734939575e-01 1.742540150880813599e-01 3.668216988444328308e-02 -9.695653617382049561e-02 -2.394192367792129517e-01 2.092002332210540771e-01 -7.397376745939254761e-02 3.758684694766998291e-01 7.954601198434829712e-02 -2.127559855580329895e-02 -2.078052610158920288e-02 -5.947890877723693848e-02 -2.462821453809738159e-01 -1.884246431291103363e-02 -8.987172693014144897e-02 -8.668320626020431519e-02 1.524487137794494629e-01 -1.227478161454200745e-01 7.039818447083234787e-03 3.639847040176391602e-02 -1.681565344333648682e-01 1.550712715834379196e-02 -2.551124989986419678e-01 2.437213510274887085e-01 -6.774912029504776001e-02
2.257298231124877930e-01 6.360863149166107178e-02 -8.906768262386322021e-02 -3.320855796337127686e-01 4.396055340766906738e-01 1.527404785156250000e-01 -9.035272151231765747e-02 -4.459331929683685303e-02 -1.707091927528381348e-02 1.679630577564239502e-02 1.177233383059501648e-01 2.377407550811767578e-01 -2.633228003978729248e-01 -3.678980842232704163e-02 1.103983819484710693e-01 2.268241643905639648e-01 -2.953608334064483643e-02 2.944386005401611328e-01 -1.141110509634017944e-01 -3.929147869348526001e-02 -3.898800909519195557e-01 -1.309899426996707916e-02 5.699985474348068237e-02 -5.416687950491905212e-02 -8.263950794935226440e-02 4.756219685077667236e-03 1.162692010402679443e-01 -1.625331640243530273e-01 1.171594709157943726e-01 -1.615730971097946167e-01 -2.056947052478790283e-01 7.311808317899703979e-02
8.497724682092666626e-02 5.294186249375343323e-02 4.420094937086105347e-02 -2.177670896053314209e-01 2.236391156911849976e-01 2.312612086534500122e-01 -2.522988803684711456e-02 -9.741779416799545288e-02 -1.998522132635116577e-02 -8.553043007850646973e-02 1.248447299003601074e-01 3.110887669026851654e-02 -4.090685546398162842e-01 -1.252111345529556274e-01 -4.612297285348176956e-03 1.874940246343612671e-01 -2.379871308803558350e-01 3.234748542308807373e-02 8.480178564786911011e-02 -4.734033048152923584e-01 1.031580492854118347e-01 -2.433386296033859253e-01 -3.058940637856721878e-03 -1.802081987261772156e-02 1.875876039266586304e-01 -2.247621119022369385e-01 -1.394379287958145142e-01 -2.081748843193054199e-01 6.690524984151124954e-03 6.433407776057720184e-03 2.749554514884948730e-01 3.418536856770515442e-02
3.260320723056793213e-01 -9.214750677347183228e-02 3.418649360537528992e-02 -2.757515609264373779e-01 2.447793036699295044e-01 1.480301618576049805e-01 -8.543819934129714966e-02 2.706218659877777100e-01 -3.694763407111167908e-02 -2.206966727972030640e-01 2.527047134935855865e-02 -1.609142571687698364e-01 -2.183616012334823608e-01 2.111615091562271118e-01 2.670295536518096924e-01 -6.566718220710754395e-02 1.169560253620147705e-01 1.205202341079711914e-01 7.738381624221801758e-02 -1.657740324735641479e-01 -1.056964024901390076e-01 -1.646590381860733032e-01 -1.298971325159072876e-01 5.458123050630092621e-03 -2.320673167705535889e-01 5.358753725886344910e-02 1.686651408672332764e-01 -1.357280164957046509e-01 2.783944904804229736e-01 1.611440032720565796e-01 2.608195543289184570e-01 9.587200731039047241e-02
1.987268030643463135e-01 1.542355120182037354e-01 2.437321543693542480e-01 -1.997365951538085938e-01 2.004933655261993408e-01 9.799920022487640381e-02 -6.112202256917953491e-02 -2.692634761333465576e-01 -1.864425688982009888e-01 -3.040330484509468079e-02 2.117735892534255981e-01 4.980136454105377197e-02 -1.372727900743484497e-01 -1.404822915792465210e-01 3.783698081970214844e-01 -7.757551223039627075e-02 -1.614170521497726440e-01 -1.683619618415832520e-01 -2.716369181871414185e-02 -3.951632082462310791e-01 -9.402102231979370117e-02 8.651158213615417480e-02 3.115039784461259842e-03 1.757800430059432983e-01 -5.328173190355300903e-02 -6.314689666032791138e-02 -8.562907576560974121e-02 -1.708902567625045776e-01 -1.729461848735809326e-01 -2.451211214065551758e-01 2.003008425235748291e-01 -9.274493902921676636e-02
2.183300852775573730e-01 1.840804666280746460e-01 -1.286424249410629272e-01 -7.928277552127838135e-02 3.599498867988586426e-01 5.026989802718162537e-02 -2.513021603226661682e-02 -1.644384264945983887e-01 -4.043952375650405884e-02 2.038947045803070068e-01 -9.433560073375701904e-02 -5.925648286938667297e-02 -1.424709111452102661e-01 -1.650480367243289948e-02 1.569238007068634033e-01 4.081744551658630371e-01 1.454853117465972900e-01 -4.446300491690635681e-02 -7.546442002058029175e-02 -3.201623260974884033e-01 -5.309082567691802979e-02 -8.962103724479675293e-02 2.390032559633255005e-01 2.066207528114318848e-01 -7.056909054517745972e-02 1.498557776212692261e-01 1.418721973896026611e-01 -1.520834714174270630e-01 -2.424822598695755005e-01 -4.857942834496498108e-02 3.014386594295501709e-01 6.086620688438415527e-02
-1.712637022137641907e-02 -7.950697839260101318e-02 1.375936716794967651e-01 -3.629591688513755798e-02 1.168222278356552124e-01 1.762084066867828369e-01 -1.239781379699707031e-01 -4.881947487592697144e-02 2.065016776323318481e-01 -1.172505784779787064e-02 2.156505435705184937e-01 1.569507271051406860e-01 -2.750544548034667969e-01 -2.440221374854445457e-03 9.816467016935348511e-02 -2.501636743545532227e-01 -1.586950570344924927e-01 -2.221720665693283081e-01 -1.880224794149398804e-01 -1.509103327989578247e-01 -8.583219349384307861e-02 -1.754275709390640259e-01 -9.807013906538486481e-03 -9.775925427675247192e-02 -2.237768024206161499e-01 1.427093297243118286e-01 -5.939260870218276978e-02 -5.282147526741027832e-01 1.843845993280410767e-01 2.684528529644012451e-01 -7.909553498029708862e-02 -5.585595220327377319e-02
4.637468978762626648e-02 1.255365163087844849e-01 2.363037131726741791e-02 -1.027717590332031250e-01 4.812644124031066895e-01 1.124677360057830811e-01 -1.385269127786159515e-02 -6.959987431764602661e-02 2.097756117582321167e-01 1.198453456163406372e-01 -1.998542807996273041e-02 -1.991527825593948364e-01 -1.976477727293968201e-02 -1.299446970224380493e-01 2.130691409111022949e-01 -1.810888648033142090e-01 1.355437934398651123e-01 1.684928685426712036e-01 -9.848742187023162842e-02 -1.806218475103378296e-01 -5.968899279832839966e-02 -1.742295473814010620e-01 1.202276423573493958e-01 1.582435816526412964e-01 -3.000211417675018311e-01 -1.060699149966239929e-01 1.789752244949340820e-01 -4.236710369586944580e-01 1.105941925197839737e-02 -1.355656385421752930e-01 1.263467520475387573e-01 1.342162191867828369e-01
3.204195797443389893e-01 -4.716756045818328857e-01 1.360342204570770264e-01 -2.059801965951919556e-01 4.495188891887664795e-01 -1.537811197340488434e-02 -5.595820397138595581e-02 -5.381947383284568787e-02 -2.554723061621189117e-02 -1.407885253429412842e-01 -1.994359642267227173e-01 1.263032406568527222e-01 -3.351625204086303711e-01 -4.910237714648246765e-02 1.107335537672042847e-01 1.287521868944168091e-01 -4.575815424323081970e-02 1.494474560022354126e-01 -1.058346591889858246e-02 6.423468142747879028e-02 1.571630686521530151e-01 1.340490132570266724e-01 5.315727367997169495e-02 -4.656680300831794739e-02 -6.882497668266296387e-02 -7.778117060661315918e-02 -2.400350719690322876e-01 4.787005949765443802e-03 -6.122949346899986267e-02 1.536209285259246826e-01 -9.706694632768630981e-02 -6.539605557918548584e-02
-1.152936592698097229e-01 -1.975113749504089355e-01 1.150423288345336914e-01 -1.765490323305130005e-01 4.357305765151977539e-01 2.632862627506256104e-01 1.428133249282836914e-01 5.981589481234550476e-02 3.659721612930297852e-01 8.884692937135696411e-02 -1.795097589492797852e-01 -2.144983261823654175e-01 1.490490860305726528e-03 4.480528645217418671e-03 8.405943959951400757e-02 -6.850391626358032227e-03 -2.597899921238422394e-02 -8.668352663516998291e-02 1.327128428965806961e-02 1.863944232463836670e-01 1.394842714071273804e-01 -1.380469929426908493e-02 2.228177636861801147e-01 1.050095483660697937e-01 -1.122346222400665283e-01 -1.566815376281738281e-02 2.269117534160614014e-02 -2.508750855922698975e-01 -1.606862246990203857e-01 3.857023641467094421e-02 3.789466619491577148e-01 -1.493566781282424927e-01
2.477327436208724976e-01 -2.115522921085357666e-01 9.881425648927688599e-02 -9.892989695072174072e-02 2.774345874786376953e-01 2.428081035614013672e-01 1.575344502925872803e-01 2.667815685272216797e-01 -1.269364804029464722e-01 -8.358949422836303711e-02 1.638311445713043213e-01 1.325448453426361084e-01 1.450908835977315903e-02 -2.406685501337051392e-01 5.678619816899299622e-02 2.342174500226974487e-01 -8.170100301504135132e-02 -1.414103060960769653e-01 2.128913998603820801e-01 -1.412364393472671509e-01 -2.311137616634368896e-01 4.102233052253723145e-02 3.616887703537940979e-02 -2.177799642086029053e-01 -2.970323860645294189e-01 -7.847758382558822632e-02 -1.185900494456291199e-01 -2.904721796512603760e-01 -2.348105311393737793e-01 7.239458709955215454e-02 9.836132824420928955e-02 5.723218899220228195e-03
2.456424087285995483e-01 -2.665374875068664551e-01 -2.040943354368209839e-01 -3.650586605072021484e-01 3.632359802722930908e-01 3.944181203842163086e-01 1.124202087521553040e-01 -3.993611782789230347e-02 -4.827553033828735352e-02 -9.227351844310760498e-02 -9.945340454578399658e-03 -7.767631113529205322e-02 -2.263893187046051025e-01 -7.849179953336715698e-02 1.258571166545152664e-02 2.460927069187164307e-01 1.257769763469696045e-01 7.867112755775451660e-02 -2.494411915540695190e-02 1.152524054050445557e-01 -7.385647296905517578e-02 1.801347732543945312e-01 -4.234192147850990295e-02 -1.157454326748847961e-01 -1.842270046472549438e-01 9.680315852165222168e-02 -1.493403166532516479e-01 -1.589864343404769897e-01 -2.411553263664245605e-01 -4.658827930688858032e-02 -2.346947044134140015e-02 1.267719566822052002e-01
3.061314225196838379e-01 -2.761327661573886871e-02 1.760093569755554199e-01 -5.554893240332603455e-02 3.098042905330657959e-01 3.197133168578147888e-02 1.904533356428146362e-01 2.787081003189086914e-01 4.672441259026527405e-02 -4.166264533996582031e-01 -1.712296390905976295e-03 -7.566891610622406006e-02 -2.262111902236938477e-01 -4.811551794409751892e-02 2.724474072456359863e-01 6.638003885746002197e-02 1.684403121471405029e-01 2.069502621889114380e-01 8.009665459394454956e-02 -2.573179602622985840e-01 -6.502675265073776245e-02 7.427520304918289185e-02 8.238564431667327881e-02 1.244805604219436646e-01 -1.710539162158966064e-01 -1.399320662021636963e-01 3.344321250915527344e-02 -2.008791565895080566e-01 -5.328468978404998779e-03 3.845874965190887451e-02 2.427376657724380493e-01 1.424695402383804321e-01
1.685848534107208252e-01 -2.471823096275329590e-01 1.303992420434951782e-01 -8.585568517446517944e-02 2.970745563507080078e-01 2.512400411069393158e-02 -7.415241748094558716e-02 -1.766154319047927856e-01 1.808889210224151611e-01 2.616346441209316254e-02 1.781133562326431274e-01 2.649459242820739746e-01 -2.514735162258148193e-01 -3.522721678018569946e-02 4.029040038585662842e-01 2.671745121479034424e-01 1.198262721300125122e-01 9.690811485052108765e-02 -3.683136543259024620e-03 2.995911985635757446e-02 -2.986925244331359863e-01 4.417169839143753052e-02 1.525088697671890259e-01 2.194983065128326416e-01 8.561016619205474854e-02 1.192832589149475098e-01 -2.162549197673797607e-01 -2.259467095136642456e-01 5.773355253040790558e-03 -7.754983752965927124e-02 -4.458579793572425842e-02 -1.110429093241691589e-01
1.675292551517486572e-01 6.217262148857116699e-02 2.585299313068389893e-01 -7.298786193132400513e-02 6.033229231834411621e-01 -4.692654311656951904e-02 -1.002933010458946228e-01 -9.665864706039428711e-02 -4.969685897231101990e-02 -4.942236468195915222e-03 1.520804911851882935e-01 1.545032113790512085e-01 -4.216898232698440552e-02 1.838747113943099976e-01 2.898604422807693481e-02 1.045718118548393250e-01 2.262386493384838104e-02 -2.752982676029205322e-01 -2.764903008937835693e-01 -1.135034859180450439e-01 -2.196652255952358246e-02 -9.104278683662414551e-02 -3.196640610694885254e-01 2.662386596202850342e-01 -3.147177922073751688e-04 7.626598328351974487e-02 -6.136942654848098755e-02 -1.243869662284851074e-01 -1.102175712585449219e-01 1.029304414987564087e-02 5.287011712789535522e-02 1.608402729034423828e-01
2.918407088145613670e-03 -1.867676228284835815e-01 2.953116893768310547e-01 -3.008627891540527344e-01 4.804105162620544434e-01 -1.397040635347366333e-01 1.227986365556716919e-01 2.394476160407066345e-02 2.448687106370925903e-01 -1.475285589694976807e-01 -2.114261388778686523e-01 -4.949138313531875610e-02 -2.156496047973632812e-01 -3.156508505344390869e-02 -8.943597204051911831e-04 -2.457125633955001831e-01 -1.821061223745346069e-01 -7.227641344070434570e-02 -3.780518844723701477e-02 -5.346626415848731995e-02 9.821252524852752686e-02 -1.052545681595802307e-01 7.642350345849990845e-02 -3.286091610789299011e-02 -1.283927410840988159e-01 3.823074325919151306e-02 2.900826744735240936e-02 -1.750060766935348511e-01 -2.633753716945648193e-01 1.267586648464202881e-02 2.598534226417541504e-01 -1.669740825891494751e-01
-5.965474992990493774e-03 7.124923169612884521e-02 1.001060605049133301e-01 1.418132428079843521e-02 5.858110785484313965e-01 4.455093294382095337e-02 -2.407062053680419922e-01 -1.195123940706253052e-01 1.992307603359222412e-01 6.353625655174255371e-02 1.101141944527626038e-01 1.913422644138336182e-01 4.915788769721984863e-02 1.798577979207038879e-02 5.087416991591453552e-02 9.542090445756912231e-02 -2.038773745298385620e-01 -4.298859462141990662e-02 -1.228859573602676392e-01 -1.169275268912315369e-01 1.650213599205017090e-01 1.110897678881883621e-02 -2.097266018390655518e-01 7.044073194265365601e-02 -2.142632193863391876e-02 4.994859918951988220e-02 8.556242287158966064e-02 -1.912199705839157104e-01 -1.940032094717025757e-01 3.176809847354888916e-01 3.468129336833953857e-01 7.884315401315689087e-02
-4.641997814178466797e-02 -1.785821020603179932e-01 1.197173595428466797e-01 -3.054067306220531464e-02 3.093256056308746338e-01 -1.514845713973045349e-02 1.285691410303115845e-01 -1.185239031910896301e-01 1.116492748260498047e-01 -9.815768152475357056e-02 -3.066234290599822998e-01 -2.146197948604822159e-03 -2.598515450954437256e-01 9.122982621192932129e-02 -8.307482302188873291e-02 1.201404109597206116e-01 3.600972145795822144e-02 -1.621001064777374268e-01 3.835848299786448479e-03 -2.334839701652526855e-01 -1.339963823556900024e-01 -2.552611939609050751e-02 -3.260712027549743652e-01 1.422668695449829102e-01 9.843453764915466309e-03 -2.390930950641632080e-01 -5.138055980205535889e-02 -2.934567034244537354e-01 -2.970250695943832397e-02 1.965366601943969727e-01 2.364628314971923828e-01 -3.770686686038970947e-01
1.695906966924667358e-01 -3.083357512950897217e-01 2.133754491806030273e-01 -7.012128084897994995e-02 3.578869104385375977e-01 2.365693151950836182e-01 -9.862438589334487915e-02 -5.109046585857868195e-03 -9.457831270992755890e-03 7.579672336578369141e-02 3.328378871083259583e-02 4.414763301610946655e-02 -1.718887835741043091e-01 1.043664067983627319e-01 3.667159676551818848e-01 1.078208908438682556e-01 -1.311988383531570435e-02 1.086125150322914124e-02 -2.675631046295166016e-01 -1.370076537132263184e-01 -1.802439093589782715e-01 -2.043492645025253296e-01 -3.522875532507896423e-02 -3.239230811595916748e-01 -1.315435767173767090e-01 1.120172217488288879e-01 2.461456805467605591e-01 -1.057433560490608215e-01 -1.935684680938720703e-01 -7.367716729640960693e-02 2.889378182590007782e-02 -1.416613459587097168e-01
-6.635197997093200684e-02 -1.291598230600357056e-01 -9.918889030814170837e-03 -2.643984854221343994e-01 4.118344187736511230e-01 -3.072592895478010178e-03 -7.933960109949111938e-02 3.070838749408721924e-01 -1.042311638593673706e-01 1.042534783482551575e-01 -2.524929046630859375e-01 2.225241065025329590e-02 -2.545690536499023438e-01 -1.570860892534255981e-01 1.244177818298339844e-01 9.628400206565856934e-02 1.039674878120422363e-01 -2.723247706890106201e-01 1.946996301412582397e-01 3.880057856440544128e-02 -1.983195729553699493e-02 1.086912080645561218e-01 1.134525313973426819e-01 -2.051723152399063110e-01 -2.624872922897338867e-01 -9.546955674886703491e-02 2.795934304594993591e-02 -2.656339704990386963e-01 -6.910523027181625366e-02 2.256180495023727417e-01 3.714566677808761597e-02 -2.012748569250106812e-01
-3.240639576688408852e-03 -5.162839964032173157e-02 2.917939424514770508e-01 -1.129906624555587769e-01 5.775895714759826660e-01 5.774570629000663757e-02 1.325832754373550415e-01 -5.703415721654891968e-02 -1.329645365476608276e-01 2.459147199988365173e-02 -2.294976264238357544e-03 -3.985117003321647644e-02 -2.165149450302124023e-01 -2.506417632102966309e-01 -1.228681504726409912e-01 1.067288890480995178e-01 1.932933330535888672e-01 -1.053168848156929016e-01 -4.249052330851554871e-02 -1.513334363698959351e-01 1.688224077224731445e-01 6.303334981203079224e-02 -1.057580783963203430e-01 8.776762336492538452e-02 -8.555439859628677368e-02 -3.256099522113800049e-01 8.164627104997634888e-02 -2.276092916727066040e-01 -1.416383385658264160e-01 -2.337107807397842407e-01 -7.411342114210128784e-03 -1.204091385006904602e-01
3.477499485015869141e-01 -3.011194467544555664e-01 -6.867595016956329346e-02 -3.253527283668518066e-01 3.136613965034484863e-01 4.934857189655303955e-01 1.693217828869819641e-02 -1.300062835216522217e-01 -8.736590296030044556e-02 -1.221676990389823914e-01 -4.290877655148506165e-02 -1.177678932435810566e-03 -1.478801816701889038e-01 -1.712479889392852783e-01 -4.735108092427253723e-02 2.695289552211761475e-01 1.075479313731193542e-01 1.709912866353988647e-01 -9.647538512945175171e-02 7.866088300943374634e-02 -1.032195389270782471e-01 6.099673360586166382e-02 -1.523788925260305405e-02 -6.609806418418884277e-02 -8.443439751863479614e-02 -1.761985197663307190e-02 -1.066513061523437500e-01 -1.566374599933624268e-01 -1.636679172515869141e-01 -6.634660810232162476e-02 5.004568770527839661e-02 1.261931806802749634e-01
-2.005339264869689941e-01 -5.675993859767913818e-02 2.847516164183616638e-02 -1.070958450436592102e-01 3.733311891555786133e-01 7.591236382722854614e-02 -8.885431103408336639e-03 3.993444144725799561e-01 -3.100338205695152283e-02 9.945754706859588623e-02 -1.190874576568603516e-01 -7.178820669651031494e-02 -1.801893562078475952e-01 -2.847186923027038574e-01 1.271748542785644531e-01 3.082208149135112762e-02 6.483809649944305420e-02 -1.567069441080093384e-01 8.585585653781890869e-02 8.503594994544982910e-02 -8.335041254758834839e-02 1.039750203490257263e-01 1.256230473518371582e-01 -2.221509218215942383e-01 -2.491618841886520386e-01 -1.734356768429279327e-02 1.887510567903518677e-01 -3.928816914558410645e-01 -2.283999025821685791e-01 1.585768312215805054e-01 4.788309708237648010e-02 -1.432505249977111816e-01
3.728811144828796387e-01 -6.647688895463943481e-02 -7.621474564075469971e-02 -4.643615335226058960e-02 2.629714906215667725e-01 2.520724833011627197e-01 2.175837606191635132e-01 1.682238578796386719e-01 -6.003593280911445618e-02 -8.561450988054275513e-02 1.144210249185562134e-01 -3.042298555374145508e-02 -1.419143229722976685e-01 1.827251762151718140e-01 5.224945545196533203e-01 -1.069892570376396179e-01 1.980405747890472412e-01 1.469581276178359985e-01 -2.018301934003829956e-01 -1.455617845058441162e-01 8.847112208604812622e-02 -1.043639853596687317e-01 2.977239713072776794e-02 7.003254443407058716e-02 -9.407065063714981079e-02 3.345192223787307739e-02 1.636098772287368774e-01 -2.573192119598388672e-01 -7.812067866325378418e-02 1.741087995469570160e-02 9.993014484643936157e-02 1.035361737012863159e-01
6.556180864572525024e-02 -2.558837179094552994e-03 5.782585218548774719e-02 -2.786501348018646240e-01 3.290522992610931396e-01 -1.977963745594024658e-01 -2.892490290105342865e-02 9.894215315580368042e-02 4.274347051978111267e-02 -1.304470300674438477e-01 -2.113734930753707886e-01 1.486055850982666016e-01 2.254014834761619568e-02 -3.410128131508827209e-02 3.692777082324028015e-02 2.086244970560073853e-01 2.275557816028594971e-02 -2.856461405754089355e-01 -1.470392011106014252e-02 -3.304289877414703369e-01 -2.946990132331848145e-01 4.283472895622253418e-02 1.497469544410705566e-01 -2.558294534683227539e-01 -8.096685260534286499e-02 -1.268851608037948608e-01 1.098528578877449036e-01 -3.781750202178955078e-01 -1.401023417711257935e-01 1.687129884958267212e-01 1.520257592201232910e-01 -8.663353323936462402e-02
3.207570910453796387e-01 -6.209143996238708496e-02 -5.268131569027900696e-02 -2.313527464866638184e-01 4.016295969486236572e-01 7.459444552659988403e-02 1.138342171907424927e-01 -2.733750343322753906e-01 1.946531087160110474e-01 -1.366593986749649048e-01 -8.308956027030944824e-02 4.731801152229309082e-02 -3.931567072868347168e-01 2.061716318130493164e-01 7.827564328908920288e-02 -1.441226899623870850e-01 1.628081500530242920e-01 -1.946240514516830444e-01 -1.313278228044509888e-01 -2.404361777007579803e-02 -1.234151199460029602e-01 -4.844931885600090027e-02 -2.750740014016628265e-02 -1.898073703050613403e-01 -1.136261969804763794e-01 8.100862801074981689e-02 6.853858381509780884e-02 -1.183600723743438721e-01 -2.933471500873565674e-01 -1.356603652238845825e-01 -9.567398577928543091e-02 -6.595136225223541260e-02
3.701213374733924866e-02 1.840252727270126343e-01 -3.383474424481391907e-02 -2.656207680702209473e-01 1.410577297210693359e-01 1.797543019056320190e-01 -2.560002030804753304e-03 2.587336860597133636e-02 1.028694510459899902e-01 -2.958318591117858887e-01 5.192602798342704773e-02 -2.548090368509292603e-02 -1.482708901166915894e-01 4.333272576332092285e-02 1.104837059974670410e-01 3.577004373073577881e-01 -2.155225127935409546e-01 -1.064330264925956726e-01 -2.581759989261627197e-01 -2.497581094503402710e-01 2.216436862945556641e-01 1.918785125017166138e-01 -1.360169202089309692e-01 -3.929106518626213074e-02 8.882379531860351562e-02 3.429392585530877113e-03 -1.065703015774488449e-02 -3.998413681983947754e-01 -2.266244739294052124e-01 1.961544603109359741e-01 1.111838296055793762e-01 1.087824627757072449e-01
2.019002735614776611e-01 2.493976987898349762e-02 9.030701220035552979e-02 -2.171121686697006226e-01 2.424761354923248291e-01 1.214402094483375549e-01 2.273394726216793060e-02 -1.605022996664047241e-01 3.183685541152954102e-01 2.230464480817317963e-03 -1.595533788204193115e-01 2.099954187870025635e-01 -2.197461426258087158e-01 -2.961985468864440918e-01 1.048787832260131836e-01 1.829213052988052368e-01 -1.282779276371002197e-01 2.378617972135543823e-01 -1.907289177179336548e-01 -1.314978152513504028e-01 6.942443549633026123e-02 3.839573636651039124e-02 -8.889384567737579346e-03 1.132401986978948116e-03 2.118797898292541504e-01 -5.555695295333862305e-02 2.714867889881134033e-02 -2.778858244419097900e-01 -4.575226828455924988e-02 4.194613993167877197e-01 1.178161725401878357e-01 3.412727266550064087e-02
4.401874914765357971e-02 -3.291781842708587646e-01 6.902898848056793213e-02 -9.358716756105422974e-02 3.962351381778717041e-01 1.571990400552749634e-01 -6.277348846197128296e-03 -1.751406341791152954e-01 2.486490160226821899e-01 -1.709184050559997559e-01 -4.345041513442993164e-02 9.987757541239261627e-03 -2.198920249938964844e-01 1.283799558877944946e-01 1.254913676530122757e-02 2.312491685152053833e-01 1.450193114578723907e-02 2.980942130088806152e-01 -2.750626765191555023e-02 2.626572363078594208e-02 -1.522380113601684570e-01 1.307126879692077637e-01 -2.856407463550567627e-01 -1.089243292808532715e-01 9.317984431982040405e-02 2.366007864475250244e-01 8.905267715454101562e-02 -2.493070214986801147e-01 -2.979789972305297852e-01 2.157315984368324280e-02 5.951344221830368042e-02 -2.187565900385379791e-02
-2.165095359086990356e-01 -1.196244135499000549e-01 2.882979810237884521e-01 -2.252143621444702148e-01 3.453462719917297363e-01 1.513980180025100708e-01 8.396498858928680420e-02 -7.708554714918136597e-02 2.184054553508758545e-01 2.594298422336578369e-01 -6.363708525896072388e-02 1.339132487773895264e-01 -2.626222670078277588e-01 -3.195550665259361267e-02 -7.716799527406692505e-02 1.129366084933280945e-01 -6.349103152751922607e-02 -3.177123516798019409e-02 -1.298894174396991730e-02 -3.764294683933258057e-01 1.423705667257308960e-01 8.746164292097091675e-02 1.629929617047309875e-02 1.204287782311439514e-01 5.563509091734886169e-02 1.350457072257995605e-01 -2.817815840244293213e-01 -2.764555215835571289e-01 -1.945864781737327576e-02 1.401520669460296631e-01 1.093815416097640991e-01 1.592710167169570923e-01
1.628830134868621826e-01 -2.204746156930923462e-01 -1.105118095874786377e-01 -1.947948336601257324e-01 5.557411909103393555e-01 1.282903365790843964e-02 -2.666665613651275635e-02 -2.594403922557830811e-01 -1.842604018747806549e-02 1.540688425302505493e-02 9.678313881158828735e-02 -1.041300501674413681e-02 -6.876467168331146240e-02 -2.322214655578136444e-02 3.606142401695251465e-01 -2.340710014104843140e-01 2.691810578107833862e-02 -7.398537546396255493e-02 -2.689224183559417725e-01 8.610089868307113647e-02 1.821371316909790039e-01 -1.451551914215087891e-01 -8.925950154662132263e-03 4.358503501862287521e-03 -1.449806336313486099e-02 -3.191986680030822754e-01 8.331364020705223083e-03 -2.084829211235046387e-01 -2.146474458277225494e-02 -8.708870410919189453e-02 -2.446213364601135254e-02 5.446966364979743958e-02
2.383712232112884521e-01 -3.699751198291778564e-01 7.974350452423095703e-02 -1.831956356763839722e-01 3.340900540351867676e-01 7.888944819569587708e-03 -1.217945292592048645e-02 1.091199442744255066e-01 2.881245613098144531e-01 2.100935578346252441e-02 -7.850347459316253662e-02 -2.378036975860595703e-01 -1.780850253999233246e-02 1.863330900669097900e-01 2.917089760303497314e-01 -6.172487512230873108e-02 3.864195570349693298e-02 8.611774444580078125e-02 -2.312027812004089355e-01 -9.710495173931121826e-02 1.043354421854019165e-01 -1.948837488889694214e-01 1.124529838562011719e-01 7.280074805021286011e-02 -2.126681059598922729e-01 -3.673413768410682678e-02 2.585522830486297607e-01 -2.447042912244796753e-01 3.981561213731765747e-02 -1.588030457496643066e-01 1.620380282402038574e-01 8.695353567600250244e-02
4.701103642582893372e-02 -2.606031484901905060e-02 2.707563713192939758e-02 -2.806313522160053253e-02 2.610317766666412354e-01 1.157704964280128479e-01 1.181371584534645081e-01 -1.156887114048004150e-01 8.899138122797012329e-02 7.363902777433395386e-02 1.620457768440246582e-01 3.064745664596557617e-01 -3.334452807903289795e-01 -8.949242532253265381e-02 9.704128652811050415e-02 -1.874122619628906250e-01 -1.950259655714035034e-01 -3.154443204402923584e-01 -3.226006329059600830e-01 -1.121071055531501770e-01 1.567842215299606323e-01 7.386018335819244385e-02 2.814291790127754211e-02 -3.645455092191696167e-02 -2.118623107671737671e-01 1.216035261750221252e-01 -4.005767405033111572e-04 -3.938496410846710205e-01 9.470555931329727173e-03 2.677367925643920898e-01 -1.060242801904678345e-01 7.283762097358703613e-02
1.548991352319717407e-01 -5.822458490729331970e-02 1.615993976593017578e-01 -2.729212939739227295e-01 3.106568157672882080e-01 4.801922291517257690e-02 7.860878482460975647e-03 6.477032601833343506e-02 2.254028618335723877e-01 -7.206790149211883545e-02 -1.587007194757461548e-01 -1.034849286079406738e-01 7.093828171491622925e-02 -9.536816179752349854e-02 2.722061872482299805e-01 1.868142485618591309e-01 9.006372839212417603e-02 1.459520310163497925e-01 5.091538280248641968e-02 -7.670115446671843529e-04 3.842959702014923096e-01 -1.831392347812652588e-01 5.342034250497817993e-02 3.117197565734386444e-02 -5.868551135063171387e-02 -8.213015645742416382e-02 8.773029595613479614e-02 -4.344850182533264160e-01 1.553896516561508179e-01 2.404528902843594551e-03 2.940099537372589111e-01 -1.400528848171234131e-01
7.691111415624618530e-02 -1.220988407731056213e-01 5.219612121582031250e-01 -4.715390130877494812e-02 3.012229502201080322e-01 1.033001244068145752e-01 1.224404945969581604e-01 6.224745139479637146e-02 -6.452637165784835815e-02 4.908835887908935547e-02 5.235336720943450928e-02 4.383024945855140686e-02 -8.001531660556793213e-02 -2.442910075187683105e-01 2.633534073829650879e-01 -1.631155014038085938e-01 -3.499825298786163330e-02 5.143272504210472107e-02 -1.117040440440177917e-01 -1.356744319200515747e-01 -2.693420089781284332e-02 9.739339351654052734e-02 2.915081381797790527e-01 5.891308560967445374e-02 -7.762455940246582031e-02 -1.858385838568210602e-02 -7.692127674818038940e-02 -2.674041688442230225e-01 -4.155407473444938660e-02 1.741990894079208374e-01 3.231239318847656250e-01 -2.393147200345993042e-01
1.514199376106262207e-01 -6.723003834486007690e-02 -7.698693126440048218e-02 -1.911932826042175293e-01 3.481662273406982422e-01 -6.803333014249801636e-02 1.690305173397064209e-01 2.267151921987533569e-01 9.443553537130355835e-02 -3.462965488433837891e-01 7.091392576694488525e-02 -1.745084077119827271e-01 -2.536589205265045166e-01 -1.967999711632728577e-02 2.977915406227111816e-01 -4.539462551474571228e-02 2.893088459968566895e-01 1.955765672028064728e-02 -2.180329114198684692e-01 -1.580454260110855103e-01 1.432089805603027344e-01 -1.958558708429336548e-01 -1.250623315572738647e-01 -4.079421237111091614e-02 -2.775477766990661621e-01 -9.271298348903656006e-02 1.465432196855545044e-01 -1.574687361717224121e-01 -6.708909571170806885e-02 -1.162122935056686401e-01 5.458760261535644531e-02 1.371180713176727295e-01
9.831730276346206665e-02 1.824984699487686157e-02 6.805509328842163086e-02 1.439459472894668579e-01 5.530911087989807129e-01 1.433062255382537842e-01 2.148872911930084229e-01 -2.311762794852256775e-02 -8.076321333646774292e-02 1.862138062715530396e-01 -7.216775417327880859e-02 1.339619010686874390e-01 2.978590689599514008e-02 8.376777917146682739e-02 1.716568470001220703e-01 3.969710469245910645e-01 1.818588823080062866e-01 -6.829868070781230927e-03 -3.129108995199203491e-02 -3.056118488311767578e-01 3.370503429323434830e-03 -2.605772018432617188e-01 -4.132713750004768372e-02 2.125318050384521484e-01 -1.365325301885604858e-01 7.998771965503692627e-02 -1.506655365228652954e-01 -1.358004510402679443e-01 -2.742326445877552032e-02 -2.174789644777774811e-02 9.256342053413391113e-02 1.179925724864006042e-01
-9.817747399210929871e-03 -2.738026380538940430e-01 1.176290139555931091e-01 -4.222319424152374268e-01 3.327005505561828613e-01 3.800345212221145630e-02 -1.781708211638033390e-03 3.816885873675346375e-03 -2.392126771155744791e-04 -9.307502768933773041e-03 -8.983570337295532227e-02 1.451691538095474243e-01 -1.072492823004722595e-01 7.640796154737472534e-02 2.101466208696365356e-01 -5.866689141839742661e-03 3.823737204074859619e-01 5.966701731085777283e-02 -5.494941491633653641e-03 6.860908865928649902e-02 1.157575920224189758e-01 -7.125145941972732544e-02 2.714306414127349854e-01 1.481625139713287354e-01 9.202346950769424438e-02 -1.135060265660285950e-01 -2.591452896595001221e-01 -8.821842819452285767e-02 -1.954648941755294800e-01 1.976143866777420044e-01 9.592902660369873047e-02 2.802462875843048096e-01
-1.695015840232372284e-02 -4.924631491303443909e-02 3.282877504825592041e-01 -2.744233608245849609e-01 3.474812805652618408e-01 2.997180223464965820e-01 -1.946752667427062988e-01 -1.363469287753105164e-02 -4.882390797138214111e-02 -1.614535301923751831e-01 9.694890677928924561e-02 -2.035050392150878906e-01 -2.089636400341987610e-02 1.276576668024063110e-01 3.090853989124298096e-01 -3.125335276126861572e-01 1.650657653808593750e-01 1.547944545745849609e-02 -5.928385071456432343e-03 -2.277492433786392212e-01 -2.011725604534149170e-01 1.928843408823013306e-01 2.521916627883911133e-01 -2.724939212203025818e-02 -8.669723570346832275e-02 -6.066087633371353149e-02 -1.649968475103378296e-01 -5.786018446087837219e-02 -9.402783215045928955e-02 4.356687422841787338e-03 3.113799169659614563e-02 5.772751569747924805e-02
-4.277705773711204529e-02 -2.901057898998260498e-01 -1.576399803161621094e-02 -8.950263261795043945e-02 2.202313840389251709e-01 3.037239909172058105e-01 2.513734623789787292e-02 -2.026934772729873657e-01 3.423833847045898438e-01 -1.954617053270339966e-01 6.144584342837333679e-02 -2.322244644165039062e-02 -7.427074015140533447e-02 -5.289301648736000061e-02 3.301814794540405273e-01 3.343156278133392334e-01 -2.636493444442749023e-01 -1.584277749061584473e-01 1.349845994263887405e-02 -1.216073334217071533e-01 7.896831631660461426e-02 -4.893861711025238037e-03 -1.218624133616685867e-02 7.764141261577606201e-02 -1.249690949916839600e-01 -2.701598405838012695e-01 1.313678771257400513e-01 -1.404216885566711426e-01 -5.556140467524528503e-02 6.044985353946685791e-02 2.455326020717620850e-01 1.407533586025238037e-01
3.966321423649787903e-02 1.665807068347930908e-01 2.381196320056915283e-01 -3.888320326805114746e-01 3.481352031230926514e-01 1.181584522128105164e-01 1.726759672164916992e-01 -1.232975814491510391e-02 -1.039654016494750977e-01 -1.202969849109649658e-01 7.430811226367950439e-02 8.166927844285964966e-03 8.917377889156341553e-02 -1.536182761192321777e-01 -1.336611211299896240e-01 1.819886565208435059e-01 2.527569979429244995e-02 7.948639988899230957e-02 1.173155456781387329e-01 -4.090456068515777588e-01 -7.405679672956466675e-02 -4.526317492127418518e-02 1.720139980316162109e-01 -9.195612370967864990e-02 2.882381714880466461e-02 1.264369636774063110e-01 2.252027094364166260e-01 -3.675605356693267822e-01 -1.712399572134017944e-01 1.341319978237152100e-01 7.831162773072719574e-03 -2.504630573093891144e-02
1.988135874271392822e-01 -2.272865474224090576e-01 -4.793053120374679565e-02 -2.123945057392120361e-01 3.918487429618835449e-01 2.528236806392669678e-01 4.683350399136543274e-02 -2.956629358232021332e-02 1.466454714536666870e-01 -1.241062134504318237e-01 1.520853936672210693e-01 -4.405165091156959534e-02 -1.784863024950027466e-01 -1.613050550222396851e-01 -1.074122637510299683e-01 2.440966218709945679e-01 1.205878779292106628e-01 1.977133601903915405e-01 1.164350099861621857e-02 1.445522606372833252e-01 -1.629138737916946411e-01 2.095804512500762939e-01 -2.171529829502105713e-01 -2.586404234170913696e-02 -1.163706481456756592e-01 8.753754198551177979e-02 -1.405147165060043335e-01 -1.305081248283386230e-01 -3.497828245162963867e-01 1.826715618371963501e-01 1.887485086917877197e-01 -8.729718625545501709e-02
2.341195195913314819e-01 -2.168439142405986786e-02 1.502222716808319092e-01 -7.998502254486083984e-02 5.562776327133178711e-01 7.181011140346527100e-02 2.849846892058849335e-02 -1.220761165022850037e-01 2.354922443628311157e-01 2.901585400104522705e-01 -7.879722118377685547e-02 -2.148317843675613403e-01 -5.668035149574279785e-02 -2.357545867562294006e-02 2.330135107040405273e-01 -1.186360269784927368e-01 5.963192880153656006e-02 -1.522381789982318878e-02 -2.446927502751350403e-02 1.030349731445312500e-01 5.115190055221319199e-03 -8.503157645463943481e-02 6.510531902313232422e-02 -4.255204927176237106e-03 -2.215867638587951660e-01 -2.537349760532379150e-01 -9.225836396217346191e-02 -3.671386837959289551e-01 1.028484925627708435e-01 1.394437551498413086e-01 -8.801233023405075073e-02 1.482626330107450485e-02
2.305420935153961182e-01 -2.081220746040344238e-01 -4.924540594220161438e-02 -1.564145982265472412e-01 2.968178987503051758e-01 1.844132095575332642e-01 4.204403236508369446e-02 -1.388741433620452881e-01 -1.756206303834915161e-01 -7.393555343151092529e-02 5.976764857769012451e-02 3.380963504314422607e-01 7.249623304232954979e-04 -2.813101373612880707e-02 2.448969185352325439e-01 8.249606937170028687e-02 6.405370682477951050e-02 -2.905593439936637878e-02 2.004192769527435303e-02 1.385873109102249146e-01 3.697994351387023926e-02 2.021352201700210571e-01 -2.213039249181747437e-01 -6.991466879844665527e-02 -3.800159394741058350e-01 1.586519479751586914e-01 -5.657643545418977737e-03 -6.447826325893402100e-02 1.406295150518417358e-01 2.854459583759307861e-01 3.404605686664581299e-01 1.154896616935729980e-02
-1.000267565250396729e-01 2.288015335798263550e-01 3.237432837486267090e-01 -1.398351788520812988e-01 2.603675127029418945e-01 3.988622128963470459e-02 1.470091193914413452e-01 -1.047100275754928589e-01 2.428349852561950684e-01 -2.458632737398147583e-01 -5.435995385050773621e-02 1.752254813909530640e-01 -2.726714015007019043e-01 -1.523074060678482056e-01 -1.318518519401550293e-01 5.238877236843109131e-02 -2.936220727860927582e-02 6.340711563825607300e-02 -8.705233782529830933e-02 -2.401260733604431152e-01 -2.861161828041076660e-01 1.482094055972993374e-03 -3.030137531459331512e-02 3.023916855454444885e-02 1.459685713052749634e-01 9.902620315551757812e-02 9.908078610897064209e-02 -3.584798574447631836e-01 -4.886548034846782684e-03 1.811783909797668457e-01 2.741610109806060791e-01 9.643342345952987671e-02
3.347067534923553467e-01 -6.176560651510953903e-03 -3.048398196697235107e-01 1.695491187274456024e-02 2.713401615619659424e-01 1.456255763769149780e-01 1.158921346068382263e-01 1.186609119176864624e-01 -1.180152893066406250e-01 -2.489683032035827637e-01 1.241672560572624207e-01 3.710718825459480286e-02 -2.284705638885498047e-01 1.042481861077249050e-03 3.888443112373352051e-01 -1.911229826509952545e-02 9.760852158069610596e-02 6.961107999086380005e-02 -1.865834295749664307e-01 -2.184833884239196777e-01 1.315297484397888184e-01 -1.793077141046524048e-01 1.126653477549552917e-01 2.373881787061691284e-01 9.701080620288848877e-03 -1.300053745508193970e-01 7.956721819937229156e-03 -2.311328947544097900e-01 -2.650965563952922821e-02 8.318496868014335632e-03 2.348374277353286743e-01 1.846100687980651855e-01
-9.701308608055114746e-02 -2.731320858001708984e-01 -3.389692306518554688e-02 -2.401876598596572876e-01 2.699194252490997314e-01 1.732563376426696777e-01 2.414640784263610840e-01 -6.804754491895437241e-03 -9.965268895030021667e-03 -1.080516576766967773e-01 -4.201089218258857727e-02 -2.678117454051971436e-01 -1.012091636657714844e-01 -1.627648621797561646e-01 -2.973826974630355835e-02 1.836795359849929810e-01 -3.109389841556549072e-01 -1.138309314846992493e-01 1.937900632619857788e-01 -2.479852177202701569e-03 -1.374904215335845947e-01 2.493120543658733368e-02 1.947196424007415771e-01 -2.196342125535011292e-02 -1.845072805881500244e-01 -1.433367095887660980e-02 1.107522398233413696e-01 -3.801565766334533691e-01 -2.341409772634506226e-01 2.311053723096847534e-01 1.862366050481796265e-01 1.510278321802616119e-02
2.869246602058410645e-01 -9.171750396490097046e-02 1.190430521965026855e-01 -1.636889874935150146e-01 4.464269578456878662e-01 2.228853851556777954e-01 -3.633093833923339844e-02 6.219492107629776001e-02 -2.668585069477558136e-02 -2.610132396221160889e-01 3.532010018825531006e-01 1.010363474488258362e-01 -2.540827691555023193e-01 -3.281149268150329590e-02 2.877621352672576904e-02 2.299105823040008545e-01 1.560358650749549270e-04 -1.015250291675329208e-02 -8.599963784217834473e-02 2.062429636716842651e-01 -1.389542669057846069e-01 -2.105877101421356201e-01 1.448134034872055054e-01 5.908378586173057556e-02 1.869420707225799561e-02 1.730024665594100952e-01 1.152441352605819702e-01 -1.548895835876464844e-01 -1.368847042322158813e-01 7.468001544475555420e-02 -2.406766563653945923e-01 5.539999529719352722e-02
3.575463891029357910e-01 7.948360592126846313e-02 2.128655612468719482e-01 -1.718085855245590210e-01 3.790894150733947754e-01 5.553792417049407959e-02 6.181120872497558594e-02 2.355555891990661621e-01 6.502215564250946045e-02 -8.308759331703186035e-02 -3.903995826840400696e-02 8.564974367618560791e-02 -1.390100568532943726e-01 4.979964718222618103e-02 3.644558191299438477e-01 -1.342383325099945068e-01 1.847649663686752319e-01 -3.233757615089416504e-02 1.970280706882476807e-01 -2.127470225095748901e-01 -1.509778052568435669e-01 4.059441760182380676e-02 8.643740415573120117e-02 8.448076248168945312e-02 8.988023549318313599e-02 -2.828682065010070801e-01 2.186030447483062744e-01 2.238866128027439117e-02 3.197766840457916260e-02 7.025177031755447388e-02 2.782388627529144287e-01 1.191527619957923889e-01
-2.339257486164569855e-02 -1.119326874613761902e-01 3.237120807170867920e-01 -4.514328390359878540e-02 1.306050568819046021e-01 3.821989297866821289e-01 4.248663783073425293e-02 -1.966636255383491516e-02 2.139471098780632019e-02 1.264923214912414551e-01 1.412346214056015015e-01 2.684201486408710480e-02 3.209295496344566345e-02 1.107291728258132935e-01 3.132855594158172607e-01 8.216134458780288696e-02 8.239649236202239990e-02 -1.102393344044685364e-01 -1.557396054267883301e-01 -1.611024290323257446e-01 -5.757756996899843216e-03 1.796703636646270752e-01 -1.106845363974571228e-01 -1.677750498056411743e-01 3.765291348099708557e-02 5.014652013778686523e-02 -1.371076554059982300e-01 -3.566458523273468018e-01 -2.646727859973907471e-01 1.114355325698852539e-01 1.766548007726669312e-01 3.924122750759124756e-01
1.405118405818939209e-02 -1.284003406763076782e-01 2.844438701868057251e-02 -2.031984776258468628e-01 3.775960206985473633e-01 1.099417507648468018e-01 -1.422241926193237305e-01 -8.169686049222946167e-02 1.214441061019897461e-01 9.167639538645744324e-03 1.988447159528732300e-01 2.431209683418273926e-01 -1.705643087625503540e-01 1.273519452661275864e-02 2.309145331382751465e-01 4.144634902477264404e-01 1.402214914560317993e-01 1.811189204454421997e-01 2.968529611825942993e-02 -6.089898198843002319e-02 -2.986261844635009766e-01 -4.906286019831895828e-03 2.967367172241210938e-01 4.087472707033157349e-02 -1.697220802307128906e-01 2.203609794378280640e-02 -7.801634818315505981e-02 -1.007287502288818359e-01 3.432359918951988220e-02 -1.995901316404342651e-01 7.037398964166641235e-02 -2.536566257476806641e-01
1.717938184738159180e-01 8.325003087520599365e-02 6.822056137025356293e-03 -2.634900510311126709e-01 3.085565268993377686e-01 2.530354559421539307e-01 -3.452981356531381607e-03 -7.604771852493286133e-02 2.131817936897277832e-01 2.480685859918594360e-01 7.339232414960861206e-02 -3.442640900611877441e-01 -9.687883406877517700e-02 3.679909557104110718e-02 7.991169393062591553e-02 -5.770951509475708008e-02 2.932739071547985077e-02 1.678486466407775879e-01 -8.959909528493881226e-02 1.646079868078231812e-02 -9.013097733259201050e-02 -2.004713118076324463e-01 -2.298869891092181206e-03 2.080226242542266846e-01 -2.509155869483947754e-01 -1.986411064863204956e-01 1.437319815158843994e-01 -3.642723858356475830e-01 -1.326355785131454468e-01 2.534895837306976318e-01 7.490439713001251221e-02 -7.453689724206924438e-02
3.566623330116271973e-01 -4.488959442824125290e-03 1.558119058609008789e-01 -1.757525205612182617e-01 2.869196832180023193e-01 8.049882203340530396e-02 1.714146137237548828e-01 2.507870793342590332e-01 1.570814102888107300e-01 -1.948350965976715088e-01 4.069178551435470581e-02 -4.692772030830383301e-02 -2.935490012168884277e-01 5.525141581892967224e-02 2.907036840915679932e-01 5.481051653623580933e-02 1.935744583606719971e-01 2.063038796186447144e-01 4.307246208190917969e-02 -2.243616431951522827e-01 -1.930352449417114258e-01 -3.803673759102821350e-02 9.392990916967391968e-02 1.958376765251159668e-01 -1.436069160699844360e-01 -1.668018847703933716e-01 1.455909609794616699e-01 -1.516399234533309937e-01 1.683014184236526489e-01 -4.460563359316438437e-04 1.581969261169433594e-01 1.708690971136093140e-01
6.155916675925254822e-02 -5.393736064434051514e-02 4.911358058452606201e-01 -1.457887589931488037e-01 2.362135052680969238e-01 2.140285819768905640e-01 1.891990937292575836e-02 -7.667887955904006958e-02 1.983657777309417725e-01 -1.574642956256866455e-01 -9.082058817148208618e-02 -2.033098638057708740e-01 -2.527691721916198730e-01 1.395367179065942764e-02 7.081242650747299194e-02 -2.055416628718376160e-02 3.361805528402328491e-02 -1.836044490337371826e-01 1.524157077074050903e-01 -5.277873575687408447e-02 1.610824167728424072e-01 -1.736047267913818359e-01 1.867837831377983093e-02 1.909739226102828979e-01 -8.949767798185348511e-02 1.856909245252609253e-01 2.033228985965251923e-02 -3.480477333068847656e-01 -1.033135950565338135e-01 7.021288573741912842e-02 2.571728527545928955e-01 -2.004811912775039673e-01
2.885452806949615479e-01 -9.688470512628555298e-02 -1.608497463166713715e-02 -1.111674234271049500e-01 4.293307662010192871e-01 2.366846650838851929e-01 5.753344297409057617e-02 -3.142974153161048889e-02 1.921382844448089600e-01 -4.319192469120025635e-02 1.669654808938503265e-02 -2.545219473540782928e-02 -1.763124912977218628e-01 -1.421324312686920166e-01 -1.361924707889556885e-01 2.540481090545654297e-01 1.964450627565383911e-01 2.615060508251190186e-01 -2.634118199348449707e-01 5.475961789488792419e-02 -2.442410886287689209e-01 1.196002736687660217e-01 -2.623305022716522217e-01 -1.533121466636657715e-01 3.647847799584269524e-03 6.353692617267370224e-03 -8.296587318181991577e-02 -1.175053566694259644e-01 -1.248375847935676575e-01 2.249316498637199402e-02 2.441436797380447388e-01 -1.841968744993209839e-01
5.708742514252662659e-02 -2.666389942169189453e-01 -1.292040050029754639e-01 -2.215364575386047363e-01 3.452408313751220703e-01 9.353844076395034790e-02 -1.643882319331169128e-02 -8.315525949001312256e-03 1.750724017620086670e-01 -4.410469904541969299e-02 1.660311073064804077e-01 3.860467672348022461e-01 -1.662314981222152710e-01 -1.733297407627105713e-01 3.079100251197814941e-01 2.348526567220687866e-01 1.723679602146148682e-01 5.664182826876640320e-02 9.680931270122528076e-02 3.719808533787727356e-02 -2.549912929534912109e-01 2.483335137367248535e-01 8.891181205399334431e-04 6.598871201276779175e-02 9.422829002141952515e-02 1.939903795719146729e-01 -3.721978515386581421e-02 -1.611747592687606812e-01 7.167705148458480835e-02 -1.333459466695785522e-01 2.063280642032623291e-01 -2.596354670822620392e-02
-1.360826641321182251e-01 -8.925257623195648193e-02 -1.850474625825881958e-02 -2.180488109588623047e-01 3.344428837299346924e-01 -4.157225042581558228e-02 -5.763933062553405762e-02 1.078809723258018494e-01 -1.469183992594480515e-02 -9.259106218814849854e-02 -2.920622229576110840e-01 1.624930948019027710e-01 7.396055012941360474e-02 1.782139688730239868e-01 1.201005876064300537e-01 2.046094387769699097e-01 2.329621836543083191e-02 -3.517695665359497070e-01 -1.316881477832794189e-01 -3.076672554016113281e-01 -1.524040102958679199e-01 2.036047577857971191e-01 -1.807744801044464111e-02 -9.405333548784255981e-02 6.352254003286361694e-02 -1.431618072092533112e-02 3.904432058334350586e-02 -4.820494353771209717e-01 4.297164455056190491e-02 1.434504240751266479e-01 9.395571798086166382e-02 5.954343453049659729e-02
-2.274622768163681030e-01 -3.726854026317596436e-01 3.281267583370208740e-01 -3.608919307589530945e-02 2.900038361549377441e-01 2.459330409765243530e-01 -6.893622875213623047e-02 -1.711009591817855835e-01 -2.076217979192733765e-01 -1.198131516575813293e-01 -7.089400291442871094e-02 -3.674874454736709595e-02 -2.051040977239608765e-01 -1.293681263923645020e-01 2.302523106336593628e-01 3.184558451175689697e-01 -1.562691666185855865e-02 1.455036699771881104e-01 5.479716695845127106e-03 -1.156456395983695984e-01 -5.530802160501480103e-02 1.336131244897842407e-01 -5.711565911769866943e-02 6.070762407034635544e-03 9.951141476631164551e-02 1.158509775996208191e-02 -1.345363557338714600e-01 -3.338019549846649170e-01 1.260378211736679077e-01 1.191355288028717041e-01 -1.226486489176750183e-01 -3.161394223570823669e-02
1.281272768974304199e-01 -4.161789268255233765e-02 9.660787880420684814e-02 -2.001315653324127197e-01 3.941699564456939697e-01 1.228830218315124512e-01 9.196610748767852783e-02 2.961739301681518555e-01 2.347812056541442871e-01 -9.948130697011947632e-03 1.911376714706420898e-01 -1.685310453176498413e-01 -1.489675641059875488e-01 -7.087798416614532471e-02 2.147271782159805298e-01 1.268299221992492676e-01 -9.059126675128936768e-02 1.158476769924163818e-01 -7.678887341171503067e-03 1.828930675983428955e-01 4.339747428894042969e-01 -4.396394267678260803e-02 1.151704601943492889e-02 -1.942458301782608032e-01 -5.438480153679847717e-02 -4.446238279342651367e-02 -2.413484035059809685e-03 -3.628526031970977783e-01 1.138254478573799133e-01 -1.831761188805103302e-02 1.474465727806091309e-01 -3.675029054284095764e-02
2.044289261102676392e-01 -6.861285865306854248e-02 -6.571308523416519165e-02 -1.720432639122009277e-01 2.243962883949279785e-01 2.370167672634124756e-01 9.083389490842819214e-02 2.523363232612609863e-01 1.878095418214797974e-02 -2.016675919294357300e-01 4.968753457069396973e-02 -2.245734930038452148e-01 -2.143670171499252319e-01 6.074526906013488770e-02 4.295249581336975098e-01 -6.998957693576812744e-02 2.151391059160232544e-01 2.248926311731338501e-01 -1.259635835886001587e-01 -1.260722428560256958e-01 -8.717961609363555908e-02 -1.264476682990789413e-02 -5.569351464509963989e-02 7.778669148683547974e-02 -2.881251275539398193e-01 -4.715268686413764954e-02 1.433422416448593140e-01 -2.574782669544219971e-01 1.858930736780166626e-01 6.940369307994842529e-02 1.655549705028533936e-01 1.541829705238342285e-01
-1.551916648168116808e-04 -1.759308576583862305e-01 7.110540568828582764e-02 4.349911212921142578e-02 2.523261308670043945e-01 2.353072613477706909e-01 5.228260159492492676e-02 -6.398522853851318359e-02 -1.483399420976638794e-02 5.093818157911300659e-02 -4.315176606178283691e-02 -6.979643553495407104e-02 -2.006197720766067505e-01 -2.601208388805389404e-01 2.060191780328750610e-01 -9.247777611017227173e-02 1.442866325378417969e-01 1.424699835479259491e-02 -1.623954772949218750e-01 -3.305692374706268311e-01 3.693334385752677917e-02 -1.410270929336547852e-01 -2.330066561698913574e-01 -2.657601535320281982e-01 -5.677528306841850281e-02 -3.022478222846984863e-01 3.514767885208129883e-01 -1.170669049024581909e-01 -1.298159062862396240e-01 2.658050656318664551e-01 1.945954710245132446e-01 -8.801318705081939697e-02
1.684337705373764038e-01 -3.507425487041473389e-01 9.283103048801422119e-02 -1.327983438968658447e-01 3.299511075019836426e-01 1.268615424633026123e-01 1.198701038956642151e-01 -4.586721584200859070e-02 1.985390186309814453e-01 -3.300524130463600159e-02 -4.969060048460960388e-02 8.795703202486038208e-02 1.724236607551574707e-01 -2.631251811981201172e-01 1.959317550063133240e-02 -1.235782802104949951e-01 -6.808664649724960327e-03 1.515250951051712036e-01 -2.497242391109466553e-01 -4.143595993518829346e-01 -4.720674082636833191e-02 -1.183635592460632324e-01 1.150556653738021851e-01 -2.541860640048980713e-01 -2.295141518115997314e-01 4.254394024610519409e-02 -2.345151603221893311e-01 -1.492594629526138306e-01 5.334900692105293274e-03 1.336587779223918915e-02 1.717161089181900024e-01 -5.463060364127159119e-02
3.042540699243545532e-02 -2.516887187957763672e-01 2.129980474710464478e-01 -3.255251049995422363e-01 5.072851777076721191e-01 1.139429979957640171e-03 1.007862761616706848e-01 -5.181530490517616272e-02 1.399136483669281006e-01 -2.507255673408508301e-01 -1.055912896990776062e-01 9.738755971193313599e-02 -5.640345811843872070e-02 2.851708233356475830e-02 -1.634486317634582520e-01 2.942023277282714844e-01 -1.831390708684921265e-01 1.469564717262983322e-02 -2.505843527615070343e-02 -1.320476084947586060e-01 -5.226008594036102295e-02 2.565793991088867188e-01 2.407307177782058716e-02 4.845574032515287399e-03 -2.252674549818038940e-01 1.197200715541839600e-01 3.975638002157211304e-02 -2.191807180643081665e-01 8.130609244108200073e-02 1.860394626855850220e-01 -1.212314069271087646e-01 4.761514067649841309e-02
-2.822953090071678162e-02 -2.139877080917358398e-01 1.333832442760467529e-01 -5.989303812384605408e-02 3.504221439361572266e-01 -3.631290048360824585e-02 -1.686453521251678467e-01 -1.126138344407081604e-01 1.403799802064895630e-01 -1.252857595682144165e-01 2.077069431543350220e-01 6.136336922645568848e-02 -2.434776276350021362e-01 -2.142163664102554321e-01 1.910489052534103394e-01 2.034563720226287842e-01 -2.306662052869796753e-01 -1.230876669287681580e-01 -2.632001936435699463e-01 -1.953958719968795776e-01 9.523192793130874634e-02 -1.086901277303695679e-01 -2.174837887287139893e-01 8.083229511976242065e-02 -8.205144107341766357e-02 1.814679503440856934e-01 -9.183650463819503784e-02 -3.671864271163940430e-01 6.975458562374114990e-02 1.955814063549041748e-01 -1.448900848627090454e-01 6.213719397783279419e-02
1.259491126984357834e-02 -7.460550218820571899e-02 1.224320195615291595e-02 -3.987970948219299316e-01 3.403356671333312988e-01 -7.296389434486627579e-03 8.803995698690414429e-02 -1.202150434255599976e-01 -2.289512008428573608e-01 -7.796297222375869751e-02 -2.302861027419567108e-02 -8.681350946426391602e-02 -4.545117169618606567e-02 2.105258852243423462e-01 8.163850754499435425e-02 -2.062642425298690796e-01 8.072073012590408325e-02 -4.254284128546714783e-02 1.324318200349807739e-01 9.253019839525222778e-02 -1.905114017426967621e-02 3.368306905031204224e-02 3.076153807342052460e-03 -1.403465121984481812e-02 5.123055353760719299e-02 -1.715868264436721802e-01 -1.929731667041778564e-01 -5.741502046585083008e-01 -1.238880380988121033e-01 2.174202911555767059e-02 1.904948800802230835e-01 2.182861417531967163e-01
2.234015166759490967e-01 -3.963137269020080566e-01 1.752288639545440674e-01 -2.459113299846649170e-01 3.451012670993804932e-01 -9.537000209093093872e-02 -4.322237335145473480e-03 -1.663682460784912109e-01 1.744597852230072021e-01 1.134536787867546082e-01 -2.894941158592700958e-02 1.544437408447265625e-01 -2.016342133283615112e-01 1.976413875818252563e-01 2.946479618549346924e-01 7.184394448995590210e-02 -4.005020484328269958e-02 6.248673889786005020e-03 -6.362467259168624878e-02 -5.755967646837234497e-02 1.161066368222236633e-01 3.443479835987091064e-01 -3.341537341475486755e-02 -7.308551669120788574e-02 7.891348004341125488e-02 1.980858892202377319e-01 2.499569207429885864e-01 -9.165041893720626831e-02 -1.967585831880569458e-01 -5.683384090662002563e-02 1.829629018902778625e-02 -1.117810606956481934e-02
7.478234916925430298e-02 -2.586777508258819580e-01 -1.321308873593807220e-02 -1.917350739240646362e-01 5.554791092872619629e-01 4.924112930893898010e-02 -3.364894688129425049e-01 1.359542310237884521e-01 1.053574159741401672e-01 -1.859897077083587646e-01 -1.860822290182113647e-01 -2.638663053512573242e-01 -2.469969540834426880e-02 2.061931602656841278e-02 2.719051837921142578e-01 -7.419229298830032349e-02 -7.510922104120254517e-02 -8.745141327381134033e-02 -1.951923221349716187e-01 3.778596408665180206e-03 2.503437921404838562e-02 -1.813980787992477417e-01 -4.163167253136634827e-02 1.132118850946426392e-01 -1.464895606040954590e-01 1.649549580179154873e-03 4.055264592170715332e-02 1.128251254558563232e-01 -6.314552575349807739e-02 5.075527727603912354e-02 2.687268257141113281e-01 -5.788246169686317444e-02
1.358194947242736816e-01 -1.437637656927108765e-01 -6.131060048937797546e-02 -2.909972704946994781e-02 3.953715562820434570e-01 1.470793336629867554e-01 7.528975605964660645e-02 -2.004694789648056030e-01 4.664181172847747803e-02 -2.536761388182640076e-02 1.044120341539382935e-01 5.030899122357368469e-02 -1.592943519353866577e-01 -1.476583182811737061e-01 6.482219696044921875e-02 2.864657640457153320e-01 2.906709611415863037e-01 2.478412091732025146e-01 1.139710098505020142e-01 2.153906971216201782e-01 -1.532258391380310059e-01 2.082903832197189331e-01 -1.452853977680206299e-01 9.890523552894592285e-02 -7.379566133022308350e-02 7.342606782913208008e-02 1.631208211183547974e-01 -4.489943981170654297e-01 4.586297273635864258e-02 -4.546601325273513794e-02 1.836414486169815063e-01 -5.282985046505928040e-02
5.373276770114898682e-02 -2.052402198314666748e-01 1.255774646997451782e-01 -1.627186387777328491e-01 2.316801100969314575e-01 2.758066058158874512e-01 -1.498562842607498169e-01 5.599980801343917847e-02 4.076117873191833496e-01 3.974712267518043518e-02 -4.653394594788551331e-02 -1.783785820007324219e-01 -6.028715870343148708e-05 -8.271649479866027832e-02 3.887440562248229980e-01 -9.652869775891304016e-03 2.160072177648544312e-01 4.983057826757431030e-02 -1.629808358848094940e-02 -1.219135746359825134e-01 2.564776837825775146e-01 -2.339782118797302246e-01 2.346521429717540741e-02 1.269371900707483292e-02 4.137555137276649475e-02 5.025067552924156189e-02 1.292603462934494019e-01 -3.743427991867065430e-01 8.970714360475540161e-02 -1.086195558309555054e-01 1.750564277172088623e-01 2.363039366900920868e-02
9.193975478410720825e-02 -2.300027012825012207e-01 9.033128619194030762e-02 -1.558368057012557983e-01 3.256517350673675537e-01 1.040626838803291321e-01 -1.826340705156326294e-01 1.567824557423591614e-02 1.200735419988632202e-01 3.659573569893836975e-02 -1.713630259037017822e-01 1.356523782014846802e-01 -2.504488527774810791e-01 3.581902682781219482e-01 2.045521736145019531e-01 1.509239226579666138e-01 1.349460184574127197e-01 3.143847584724426270e-01 -1.098929941654205322e-01 8.121462166309356689e-02 -1.644531935453414917e-01 -9.613016992807388306e-02 -1.732832491397857666e-01 -1.475411355495452881e-01 2.275016903877258301e-01 4.203187674283981323e-02 6.626787781715393066e-02 -3.203285932540893555e-01 -5.351581797003746033e-02 9.112770110368728638e-02 1.142034381628036499e-01 -1.673795133829116821e-01
1.942209452390670776e-01 -2.573626041412353516e-01 1.354645788669586182e-01 -2.425033599138259888e-01 3.258001506328582764e-01 1.734685152769088745e-01 -1.354473233222961426e-01 2.305738627910614014e-01 8.386518061161041260e-02 1.133369207382202148e-01 -2.869124412536621094e-01 -1.334503889083862305e-01 -2.513646483421325684e-01 4.881897568702697754e-02 2.741929888725280762e-01 -1.345228999853134155e-01 -5.105097591876983643e-02 3.374155238270759583e-02 -6.577080488204956055e-02 4.985008016228675842e-02 -3.243132531642913818e-01 2.880948483943939209e-01 1.382918357849121094e-01 1.696379184722900391e-01 -1.063648015260696411e-01 -6.843846291303634644e-02 1.252864208072423935e-02 -1.134741958230733871e-02 -1.751588582992553711e-01 -4.986520856618881226e-02 -4.222567379474639893e-02 1.855170875787734985e-01
9.141095727682113647e-02 2.847931720316410065e-02 1.762132197618484497e-01 -2.393707633018493652e-01 3.519875705242156982e-01 2.753687798976898193e-01 -9.407671540975570679e-02 -7.011481560766696930e-03 1.164605654776096344e-02 1.923649339005351067e-03 3.512701019644737244e-02 -1.270924806594848633e-01 -1.334744244813919067e-01 -1.157637014985084534e-01 2.010844498872756958e-01 8.419200778007507324e-02 1.729534566402435303e-02 -8.894084021449089050e-03 -1.762627363204956055e-01 9.943827241659164429e-02 1.034604460000991821e-01 2.214999496936798096e-01 2.709700465202331543e-01 -1.939269602298736572e-01 -3.421194553375244141e-01 2.208599597215652466e-01 5.169189721345901489e-02 -2.482811212539672852e-01 1.855177432298660278e-01 6.115569919347763062e-02 2.690346911549568176e-02 -3.412341177463531494e-01
1.131429970264434814e-01 -2.265844047069549561e-01 1.354854851961135864e-01 -1.383152902126312256e-01 2.032287716865539551e-01 5.615789443254470825e-02 -3.287117928266525269e-02 2.136122286319732666e-01 1.667877286672592163e-01 -2.676436491310596466e-02 2.938130870461463928e-02 -7.798197120428085327e-02 -5.823974013328552246e-01 -2.496858537197113037e-01 1.352702528238296509e-01 2.443350851535797119e-01 1.148271039128303528e-01 5.725468695163726807e-02 -1.030179634690284729e-01 1.327038556337356567e-01 -9.785252809524536133e-02 6.246490776538848877e-02 -1.555276066064834595e-01 -7.674577832221984863e-02 1.016538366675376892e-01 1.612792909145355225e-02 1.469968855381011963e-01 -2.890548110008239746e-01 -1.056429743766784668e-01 -3.809315711259841919e-02 1.970226913690567017e-01 -1.917604058980941772e-01
-2.485555261373519897e-01 -1.822539269924163818e-01 -1.220522299408912659e-01 -1.789150536060333252e-01 3.770438432693481445e-01 2.564550340175628662e-01 -1.600262224674224854e-01 -9.319913573563098907e-03 5.843744054436683655e-02 -8.916266262531280518e-02 1.738224625587463379e-01 -1.436967998743057251e-01 -4.184571281075477600e-02 1.930643920786678791e-04 1.889920830726623535e-01 2.631505951285362244e-02 1.555825471878051758e-01 4.113781824707984924e-02 -7.621622085571289062e-02 -1.735292524099349976e-01 9.354536235332489014e-02 1.469857804477214813e-02 -2.395474538207054138e-02 -2.396651208400726318e-01 -3.031944036483764648e-01 -1.782382577657699585e-01 -3.962545096874237061e-02 -2.344295829534530640e-01 2.466040551662445068e-01 -1.159565374255180359e-01 3.700694441795349121e-01 6.202275305986404419e-02
-3.401833027601242065e-02 -2.867822535336017609e-02 4.120389223098754883e-01 -6.833903491497039795e-02 4.511784911155700684e-01 1.404517441987991333e-01 -6.561817228794097900e-02 9.248879551887512207e-02 4.615115374326705933e-02 6.196675449609756470e-02 4.304776340723037720e-02 -8.181986957788467407e-02 1.019260138273239136e-01 -1.460300236940383911e-01 2.715964317321777344e-01 -1.179317608475685120e-01 -7.153528928756713867e-02 -8.965165168046951294e-02 -1.246673166751861572e-01 -2.230049110949039459e-02 3.888320177793502808e-02 2.246239595115184784e-02 2.954349219799041748e-01 -2.570534124970436096e-02 -1.672603338956832886e-01 -6.898266822099685669e-02 3.032783977687358856e-02 -2.389488965272903442e-01 1.094223335385322571e-01 4.323335364460945129e-02 4.335013329982757568e-01 -2.045771479606628418e-01
7.203800231218338013e-02 -2.200110554695129395e-01 3.413439691066741943e-01 1.274883747100830078e-01 2.925952970981597900e-01 3.162397444248199463e-01 -6.747435778379440308e-02 -2.318606525659561157e-01 -4.618064686655998230e-02 -9.049700945615768433e-02 -5.123531073331832886e-02 -1.304474323987960815e-01 -2.424195595085620880e-02 -9.047178924083709717e-02 -9.512755274772644043e-02 -9.503258019685745239e-02 1.716446280479431152e-01 2.149945311248302460e-02 -2.566266655921936035e-01 -3.005141615867614746e-01 -1.346723437309265137e-01 -6.431833654642105103e-02 -9.357748925685882568e-02 -6.828948110342025757e-02 -8.870834857225418091e-02 5.023598298430442810e-02 -3.119688332080841064e-01 -2.469852715730667114e-01 -5.056798830628395081e-02 1.006671860814094543e-01 2.925796508789062500e-01 1.552119851112365723e-01
2.498644143342971802e-01 2.109717950224876404e-02 -2.016538530588150024e-01 -1.312613487243652344e-01 2.342589348554611206e-01 2.747711241245269775e-01 -6.218183413147926331e-02 1.353063285350799561e-01 1.285010427236557007e-01 -1.116315051913261414e-01 -6.762545555830001831e-02 2.286868914961814880e-02 -3.393970802426338196e-02 7.408627867698669434e-02 5.289146304130554199e-01 -1.780916154384613037e-01 1.911162883043289185e-01 1.143276020884513855e-01 -1.139784306287765503e-01 -1.605049520730972290e-01 -6.745385378599166870e-02 -2.600488662719726562e-01 -4.556394368410110474e-02 2.037887424230575562e-01 -4.414156079292297363e-03 -2.793140942230820656e-03 2.664173245429992676e-01 -2.520217001438140869e-01 3.971914574503898621e-02 -1.229065656661987305e-01 1.200015693902969360e-01 6.902914494276046753e-02
1.498560905456542969e-01 -3.629759699106216431e-02 1.492223143577575684e-01 -2.766794562339782715e-01 2.491402477025985718e-01 1.701859831809997559e-01 1.399608701467514038e-01 1.782177239656448364e-01 6.061392277479171753e-02 -3.601779937744140625e-01 -2.130826748907566071e-02 -1.597049534320831299e-01 -2.199095338582992554e-01 1.231951192021369934e-01 2.143135070800781250e-01 4.268132895231246948e-02 1.581623703241348267e-01 2.461191862821578979e-01 1.246854960918426514e-01 -1.452049165964126587e-01 -4.724858328700065613e-02 9.495299309492111206e-02 5.032547563314437866e-02 3.057159781455993652e-01 -2.152417004108428955e-01 -7.849487662315368652e-02 1.384271979331970215e-01 -1.971236765384674072e-01 1.208398118615150452e-02 7.531811296939849854e-02 2.719257175922393799e-01 2.112673521041870117e-01
9.016524255275726318e-02 2.368203252553939819e-01 -2.566357553005218506e-01 -3.477573394775390625e-01 2.256806641817092896e-01 1.753394454717636108e-01 1.868037134408950806e-01 -3.950709477066993713e-02 1.040250211954116821e-01 -1.637779921293258667e-01 1.482010930776596069e-01 1.690133959054946899e-01 -2.562198936939239502e-01 -1.633049696683883667e-01 1.265601813793182373e-01 3.493171632289886475e-01 -4.187678173184394836e-02 -2.058330737054347992e-02 -2.228036075830459595e-01 -2.090258449316024780e-01 1.699964404106140137e-01 1.738211363554000854e-01 -2.587525546550750732e-01 -4.115340299904346466e-03 4.794981330633163452e-02 -1.144084893167018890e-02 7.576824724674224854e-02 -2.115257680416107178e-01 -5.837179347872734070e-02 2.438890561461448669e-02 1.474535465240478516e-01 1.098854020237922668e-01
4.417893886566162109e-01 -8.912860602140426636e-02 -5.007665976881980896e-02 3.146329894661903381e-02 4.487728774547576904e-01 2.608508057892322540e-02 -5.489138513803482056e-02 -2.047715783119201660e-01 2.089891433715820312e-01 1.668728515505790710e-02 -1.110137104988098145e-01 1.665161401033401489e-01 -3.301038742065429688e-01 5.045152828097343445e-02 2.310480028390884399e-01 -6.923072785139083862e-02 6.677177548408508301e-02 1.000752523541450500e-01 -1.561049669981002808e-01 7.824571430683135986e-02 -1.830674335360527039e-02 -1.575330458581447601e-02 -6.818952411413192749e-02 -2.797292768955230713e-01 -2.697970867156982422e-01 1.195433810353279114e-01 3.393310471437871456e-04 -1.534310281276702881e-01 -1.068971604108810425e-01 -1.911663860082626343e-01 -5.603742972016334534e-02 4.981777444481849670e-02
2.568697929382324219e-01 -1.652072370052337646e-02 -5.154733732342720032e-02 -8.409069478511810303e-02 5.208182930946350098e-01 1.710326820611953735e-01 -6.841435562819242477e-03 -2.046492397785186768e-01 1.171090360730886459e-02 -1.378392875194549561e-01 3.968730452470481396e-04 1.341566294431686401e-01 -3.525356948375701904e-01 -2.582154993433505297e-04 8.866712450981140137e-02 -1.076611876487731934e-02 1.811529546976089478e-01 1.064894348382949829e-01 -1.285942792892456055e-01 1.873828321695327759e-01 -1.678857356309890747e-01 -5.159730091691017151e-02 -1.426312327384948730e-01 -3.658895194530487061e-01 -1.919942051172256470e-01 9.703849256038665771e-02 1.126073524355888367e-01 -1.561478823423385620e-01 -1.549696326255798340e-01 -6.275602430105209351e-02 3.059118054807186127e-02 -1.381586045026779175e-01
3.480924367904663086e-01 1.140967980027198792e-01 9.107860922813415527e-02 5.340235773473978043e-03 4.340452849864959717e-01 1.329387575387954712e-01 -1.364858299493789673e-01 -1.366707980632781982e-01 -9.041922539472579956e-02 1.813139319419860840e-01 1.202600076794624329e-01 4.209280759096145630e-02 -2.222148030996322632e-01 7.408639043569564819e-02 2.354118376970291138e-01 3.169104456901550293e-01 1.304573565721511841e-01 -2.206240296363830566e-01 1.054617241024971008e-01 -1.490821838378906250e-01 1.621417887508869171e-02 -1.600356251001358032e-01 3.520763516426086426e-01 6.059711053967475891e-02 2.603586204349994659e-02 5.341998115181922913e-02 -5.177676677703857422e-02 -2.656186521053314209e-01 5.100078880786895752e-02 -2.366523072123527527e-02 1.056502461433410645e-01 4.975941777229309082e-02
-9.830763190984725952e-02 -1.586144864559173584e-01 -2.270970679819583893e-02 -2.529095113277435303e-01 3.253103494644165039e-01 1.333349943161010742e-01 2.356413602828979492e-01 3.783966228365898132e-02 -8.197462558746337891e-02 -1.165157333016395569e-01 -9.825115650892257690e-02 -2.078585624694824219e-01 -6.073046475648880005e-02 -2.879111170768737793e-01 8.927407860755920410e-02 1.781278252601623535e-01 -2.571792900562286377e-01 -1.426254659891128540e-01 1.025217771530151367e-01 3.717986121773719788e-02 -7.809702306985855103e-02 -3.504760190844535828e-02 1.840865612030029297e-01 -1.938226968050003052e-01 -2.094942778348922729e-01 1.437779795378446579e-02 9.135723114013671875e-02 -3.460049033164978027e-01 -3.047834336757659912e-01 2.153431624174118042e-01 1.658017635345458984e-01 -6.800685077905654907e-02
1.038822904229164124e-01 -3.926270827651023865e-02 4.397199451923370361e-01 -2.354453206062316895e-01 2.882450222969055176e-01 8.271151781082153320e-02 2.526739612221717834e-02 -7.762584136798977852e-04 3.505560755729675293e-01 -1.484464854001998901e-01 5.487219244241714478e-02 -1.784517914056777954e-01 -2.909278571605682373e-01 -3.386288508772850037e-02 1.294619292020797729e-01 2.349302731454372406e-02 1.110600028187036514e-02 -2.182923257350921631e-01 1.014669388532638550e-01 1.026510447263717651e-01 9.057320654392242432e-02 -5.377102643251419067e-02 -3.624176979064941406e-02 2.424487657845020294e-02 -1.177650541067123413e-01 8.182088285684585571e-02 -9.058609604835510254e-02 -1.899512261152267456e-01 -3.986444324254989624e-02 1.632939726114273071e-01 3.067601919174194336e-01 -3.108424544334411621e-01
-1.205402836203575134e-01 -8.660218864679336548e-02 1.103818938136100769e-01 -2.262234389781951904e-01 3.250449895858764648e-01 2.424459010362625122e-01 2.544987201690673828e-02 -1.409400105476379395e-01 -1.196693405508995056e-01 8.624593913555145264e-02 -1.090011894702911377e-01 -1.046688556671142578e-01 -1.193482205271720886e-01 3.282125294208526611e-01 1.651814430952072144e-01 -1.654155850410461426e-01 -1.760513335466384888e-01 -2.106355428695678711e-01 6.901273969560861588e-03 -1.595158576965332031e-01 8.837704360485076904e-02 -1.712908297777175903e-01 1.271261572837829590e-01 1.377269923686981201e-01 -9.789390116930007935e-02 -2.732445895671844482e-01 -1.837667524814605713e-01 -4.027780294418334961e-01 5.024917796254158020e-02 2.107359319925308228e-01 -7.399366796016693115e-02 5.158645659685134888e-02
-1.085684522986412048e-01 -1.807177811861038208e-01 3.532119467854499817e-02 1.222605071961879730e-02 5.370516777038574219e-01 3.546645119786262512e-02 -8.013066649436950684e-02 1.484244316816329956e-02 -1.081927493214607239e-01 -4.342742264270782471e-03 9.957616217434406281e-03 8.422900736331939697e-02 -3.641365170478820801e-01 -2.924004010856151581e-02 9.748085588216781616e-02 -1.303164809942245483e-01 1.338848024606704712e-01 1.022687777876853943e-01 -1.811234205961227417e-01 -2.660620808601379395e-01 1.414457559585571289e-01 1.122826188802719116e-01 -1.790245063602924347e-02 -1.763674914836883545e-01 -5.250744521617889404e-02 -3.644401431083679199e-01 7.389981299638748169e-02 -2.997690737247467041e-01 -1.695666313171386719e-01 -1.456173956394195557e-01 3.751627728343009949e-02 -2.645401656627655029e-02
1.396784782409667969e-01 1.038435474038124084e-02 2.786838710308074951e-01 -1.960233300924301147e-01 4.201015532016754150e-01 5.317756161093711853e-02 -2.921947464346885681e-02 1.902762502431869507e-01 1.447720229625701904e-01 -4.914995655417442322e-02 9.514869749546051025e-02 3.609246388077735901e-02 -3.022514581680297852e-01 8.489595353603363037e-02 2.670193314552307129e-01 -1.694674938917160034e-01 6.810004264116287231e-02 1.282097250223159790e-01 5.923364683985710144e-02 -1.596662700176239014e-01 -7.201585918664932251e-02 1.082321032881736755e-01 5.428109318017959595e-02 1.987699866294860840e-01 6.602893024682998657e-02 -3.841004669666290283e-01 5.927454680204391479e-02 -1.257567703723907471e-01 1.199263855814933777e-01 2.171308696269989014e-01 8.013727515935897827e-02 2.588491439819335938e-01
1.957676112651824951e-01 -9.751634299755096436e-02 -1.490789093077182770e-02 -2.413838356733322144e-01 3.838452398777008057e-01 2.018668651580810547e-01 -1.752780526876449585e-01 -9.093051403760910034e-02 4.678326100111007690e-02 -1.789216846227645874e-01 -6.374188512563705444e-02 7.533974200487136841e-02 -3.744395077228546143e-01 2.471112012863159180e-01 7.119733095169067383e-02 -6.455876678228378296e-02 -4.203767515718936920e-03 1.212513446807861328e-01 -1.238316595554351807e-01 1.216158792376518250e-01 -2.299270480871200562e-01 8.517523109912872314e-02 -2.572217881679534912e-01 6.152508780360221863e-02 1.610099375247955322e-01 4.044666886329650879e-02 1.484898775815963745e-01 -1.395533382892608643e-01 -2.165373861789703369e-01 -1.519306898117065430e-01 2.704698145389556885e-01 -1.582049131393432617e-01
-7.152344286441802979e-02 -4.466759860515594482e-01 1.697204262018203735e-01 -7.797753810882568359e-02 5.493990182876586914e-01 -1.430629789829254150e-01 -1.224344745278358459e-01 -7.755681872367858887e-02 2.158425301313400269e-01 -1.036343798041343689e-01 -1.002024933695793152e-01 1.953395456075668335e-01 -9.606311470270156860e-02 -1.220914348959922791e-01 -6.705091148614883423e-02 2.350369542837142944e-01 1.447195708751678467e-01 -8.995475247502326965e-03 -6.084492802619934082e-02 -1.282587498426437378e-01 -1.020027510821819305e-02 2.729910798370838165e-02 4.146055132150650024e-02 6.585950404405593872e-02 -8.843611925840377808e-02 -5.802884697914123535e-02 3.139243647456169128e-02 -2.090914249420166016e-01 1.597861349582672119e-01 1.648344844579696655e-01 -7.859251648187637329e-02 2.547830641269683838e-01
3.238936066627502441e-01 -3.467883765697479248e-01 5.160028114914894104e-02 -4.552414640784263611e-02 4.695457220077514648e-01 1.421394944190979004e-01 -1.303153634071350098e-01 1.619507372379302979e-01 -4.837560467422008514e-03 -2.410629689693450928e-01 -1.119562610983848572e-01 1.382178962230682373e-01 -2.447350621223449707e-01 -3.771295398473739624e-02 2.055221647024154663e-01 1.549400687217712402e-01 7.071072608232498169e-02 1.184782683849334717e-01 -1.480462849140167236e-01 1.624073237180709839e-01 6.934075802564620972e-02 4.771225526928901672e-02 9.547381103038787842e-02 3.771708905696868896e-02 2.895950153470039368e-02 -1.574857681989669800e-01 -1.728848516941070557e-01 -3.673677518963813782e-02 -1.595219075679779053e-01 -4.988026618957519531e-02 -2.666507065296173096e-01 -1.673372089862823486e-01
-3.325330466032028198e-02 6.299730390310287476e-03 -1.504983939230442047e-02 3.752768784761428833e-02 1.757539361715316772e-01 3.804061189293861389e-02 1.931379176676273346e-02 -1.140582039952278137e-01 1.337137669324874878e-01 -1.833298951387405396e-01 -9.750765562057495117e-02 2.645129561424255371e-01 -4.869921803474426270e-01 1.846998929977416992e-02 4.517168179154396057e-02 1.238591372966766357e-01 -3.056654520332813263e-02 1.157558038830757141e-01 -3.468876704573631287e-02 -4.458701610565185547e-01 -2.423939257860183716e-01 7.678737491369247437e-02 6.256408244371414185e-02 4.740499705076217651e-02 1.590822339057922363e-01 -1.448128968477249146e-01 -1.191747263073921204e-01 -3.044368624687194824e-01 3.009422123432159424e-02 2.227389365434646606e-01 2.072744071483612061e-01 1.840098202228546143e-01
1.138249933719635010e-01 -3.303362801671028137e-02 -5.894421786069869995e-02 -2.224238216876983643e-01 2.593097388744354248e-01 6.699303537607192993e-02 -3.557681804522871971e-03 7.505668699741363525e-02 1.907443404197692871e-01 5.916002020239830017e-02 -1.335163265466690063e-01 9.351085871458053589e-03 -9.795574843883514404e-02 -2.188686653971672058e-02 2.919556498527526855e-01 -2.310881167650222778e-01 2.347105890512466431e-01 -1.051392927765846252e-01 7.327701896429061890e-02 -5.547438263893127441e-01 5.942487623542547226e-03 -1.784071475267410278e-01 2.315489053726196289e-01 6.281660497188568115e-02 -1.921262741088867188e-01 1.492222212255001068e-02 5.652709305286407471e-02 -1.685125082731246948e-01 1.208281517028808594e-02 -3.994310647249221802e-02 1.863533854484558105e-01 2.743057012557983398e-01
6.468581408262252808e-02 -2.554505765438079834e-01 -3.215405717492103577e-02 -1.752020269632339478e-01 3.447725176811218262e-01 1.834905445575714111e-01 1.719235479831695557e-01 -1.529712229967117310e-01 1.123719811439514160e-01 3.235904965549707413e-03 -1.424510776996612549e-01 4.743222519755363464e-02 -8.704145252704620361e-02 -1.333058029413223267e-01 -7.067080587148666382e-02 -2.680435962975025177e-02 2.099905759096145630e-01 -1.269703358411788940e-01 1.509576588869094849e-01 -2.694381177425384521e-01 9.566633403301239014e-02 1.129824444651603699e-01 -1.925504207611083984e-01 -9.514612704515457153e-02 -1.895694434642791748e-01 -1.742054075002670288e-01 3.944667279720306396e-01 -9.837844967842102051e-02 1.603509858250617981e-02 3.516282439231872559e-01 2.138273268938064575e-01 4.754591733217239380e-02
3.427150547504425049e-01 3.726512566208839417e-02 1.099458113312721252e-01 1.572747714817523956e-02 1.968466639518737793e-01 1.121925488114356995e-01 -1.838580816984176636e-01 -3.962635993957519531e-02 1.663367301225662231e-01 1.019850820302963257e-01 -2.129797637462615967e-02 2.485031485557556152e-01 -1.936652660369873047e-01 4.021463915705680847e-02 1.460997462272644043e-01 4.225729405879974365e-01 -4.890022333711385727e-03 -1.166852563619613647e-01 8.036326617002487183e-02 -1.667021661996841431e-01 -1.807987242937088013e-01 -2.429964542388916016e-01 1.786666959524154663e-01 2.557253539562225342e-01 -1.245307102799415588e-01 4.969582334160804749e-02 1.300083845853805542e-01 -2.813077867031097412e-01 -1.637548655271530151e-01 -2.335205674171447754e-02 2.016372382640838623e-01 1.543611735105514526e-01
2.613840103149414062e-01 -3.343340456485748291e-01 1.153870150446891785e-01 -2.573151886463165283e-01 2.808319926261901855e-01 -5.644519999623298645e-02 -1.449223794043064117e-02 -1.598220691084861755e-02 -7.353723794221878052e-02 -1.883785128593444824e-01 9.773269295692443848e-02 3.331552147865295410e-01 1.244984492659568787e-01 -1.034464836120605469e-01 1.451955363154411316e-02 3.263317048549652100e-01 2.536709234118461609e-02 -1.169253736734390259e-01 6.319259107112884521e-02 -1.205412521958351135e-01 -2.824418544769287109e-01 -1.230028271675109863e-02 1.034349948167800903e-01 -1.121654883027076721e-01 -2.170507423579692841e-02 -5.732528120279312134e-02 1.616839319467544556e-01 -3.627567291259765625e-01 -1.417146921157836914e-01 1.848110109567642212e-01 1.075679883360862732e-01 -1.302765589207410812e-02
2.015383243560791016e-01 -1.713686883449554443e-01 1.705259531736373901e-01 -3.707693219184875488e-01 2.906690835952758789e-01 -1.200488209724426270e-01 -4.383780434727668762e-02 2.543611079454421997e-02 -1.987171024084091187e-01 -8.394952863454818726e-02 2.296184301376342773e-01 1.726962178945541382e-01 2.490906566381454468e-01 -1.734086573123931885e-01 8.694718778133392334e-02 1.572818160057067871e-01 -6.606300361454486847e-03 -2.087442576885223389e-01 -5.076356232166290283e-02 -1.032096222043037415e-01 -1.648429632186889648e-01 -1.097824051976203918e-01 1.182211861014366150e-01 -1.339083313941955566e-01 -1.714783459901809692e-01 -1.721957921981811523e-01 8.988114446401596069e-02 -2.895568013191223145e-01 -1.594543009996414185e-01 1.766641736030578613e-01 2.524033784866333008e-01 9.590065479278564453e-02
3.520411252975463867e-02 -5.315034389495849609e-01 2.239374220371246338e-01 -2.454242482781410217e-02 2.795144021511077881e-01 3.664343953132629395e-01 2.742217294871807098e-02 -1.143058314919471741e-01 7.535786926746368408e-02 -2.268067002296447754e-01 7.101968675851821899e-02 4.356572404503822327e-02 -1.859548985958099365e-01 -1.327551901340484619e-01 3.301971554756164551e-01 3.333734720945358276e-02 1.850459352135658264e-02 -1.214228942990303040e-01 -1.417128443717956543e-01 -6.645994633436203003e-02 -1.851727068424224854e-01 1.195064559578895569e-01 9.006554633378982544e-02 -1.009928211569786072e-01 1.867552250623703003e-01 8.749249391257762909e-03 9.709998220205307007e-02 -1.240518316626548767e-01 -1.292303577065467834e-02 -1.577903628349304199e-01 -7.254443317651748657e-02 1.277548670768737793e-01
2.552713453769683838e-01 1.921805292367935181e-01 1.005420386791229248e-01 -1.605875194072723389e-01 3.705243468284606934e-01 2.242207340896129608e-02 -7.136747241020202637e-02 6.674499809741973877e-02 5.181137006729841232e-03 1.604874581098556519e-01 2.533605098724365234e-01 9.481829404830932617e-02 5.796296149492263794e-02 -4.807845130562782288e-02 1.769123524427413940e-01 1.711139976978302002e-01 5.945302546024322510e-02 2.250954955816268921e-01 1.180516481399536133e-01 -2.094173282384872437e-01 -1.513439267873764038e-01 1.549620064906775951e-03 3.637039288878440857e-02 -4.674858972430229187e-02 2.106478810310363770e-01 -1.623206771910190582e-02 -2.808539271354675293e-01 -3.787180185317993164e-01 -1.986424028873443604e-01 3.208391964435577393e-01 2.549716457724571228e-02 3.245980292558670044e-02
1.240096688270568848e-01 -2.000502496957778931e-01 -1.348481625318527222e-01 -1.307128816843032837e-01 2.887397408485412598e-01 2.844673693180084229e-01 -1.993053779006004333e-02 -8.625046908855438232e-02 8.755343407392501831e-02 1.128409244120121002e-02 -1.056556496769189835e-02 1.664378196001052856e-01 -2.602162063121795654e-01 3.099404508247971535e-03 3.742200434207916260e-01 -1.638545691967010498e-01 -1.822823733091354370e-01 1.797480136156082153e-01 1.351904422044754028e-01 -3.070778846740722656e-01 -3.369070291519165039e-01 1.732015609741210938e-02 1.993763446807861328e-01 -6.728766858577728271e-02 3.305026097223162651e-03 4.613193497061729431e-02 6.443840265274047852e-02 2.110057324171066284e-02 -1.813112646341323853e-01 1.531358063220977783e-02 6.582733243703842163e-02 -2.943013608455657959e-01
1.925040595233440399e-02 -2.532175779342651367e-01 2.873960435390472412e-01 -1.183209568262100220e-02 -1.344346255064010620e-02 2.608635425567626953e-01 -1.692230403423309326e-01 -5.816587060689926147e-02 2.787578999996185303e-01 -1.475935131311416626e-01 -1.973005710169672966e-03 -2.438949421048164368e-02 -1.305014193058013916e-01 -1.419590264558792114e-01 1.949007362127304077e-01 5.990910902619361877e-02 -4.977852851152420044e-02 -1.415651142597198486e-01 -1.092835217714309692e-01 -5.191862583160400391e-02 1.662259399890899658e-01 -7.197576761245727539e-02 -7.030001282691955566e-02 1.255023628473281860e-01 -4.374064132571220398e-02 5.833622440695762634e-02 -1.972961127758026123e-01 -6.046538949012756348e-01 2.527406066656112671e-02 2.294226288795471191e-01 1.471912395209074020e-02 1.402728259563446045e-01
2.130884081125259399e-01 -2.524410784244537354e-01 -1.067476719617843628e-01 -5.576044693589210510e-02 1.895135045051574707e-01 1.915210783481597900e-01 1.621279567480087280e-01 -1.758304834365844727e-01 2.748634815216064453e-01 -4.819172248244285583e-02 -1.199530065059661865e-01 7.970647513866424561e-02 -1.537993103265762329e-01 1.025066226720809937e-01 2.155157737433910370e-02 3.063902556896209717e-01 -3.079180717468261719e-01 4.921051673591136932e-03 1.099698692560195923e-01 -1.862847059965133667e-01 -2.989407777786254883e-01 -2.589921839535236359e-02 7.284089177846908569e-02 2.119065448641777039e-02 -9.027020633220672607e-02 6.907964497804641724e-02 -2.693076618015766144e-02 -2.906381785869598389e-01 -1.300459951162338257e-01 3.404472172260284424e-01 2.247675508260726929e-01 2.391031011939048767e-02
2.353711724281311035e-01 -2.776127457618713379e-01 -1.088272929191589355e-01 1.409749388694763184e-01 2.206014841794967651e-01 1.494588106870651245e-01 9.591893851757049561e-02 -2.775844931602478027e-01 5.718182399868965149e-02 -1.291638463735580444e-01 -1.834310442209243774e-01 2.340625524520874023e-01 -2.762655615806579590e-01 -2.376919388771057129e-01 1.077417731285095215e-01 1.133580580353736877e-01 1.147425770759582520e-01 -1.384326517581939697e-01 -8.151156455278396606e-02 -4.135146364569664001e-02 -3.212754428386688232e-01 -9.493497759103775024e-02 7.417467236518859863e-02 -8.268756419420242310e-02 6.106866151094436646e-02 1.209940537810325623e-01 -1.037544663995504379e-02 -3.207212388515472412e-01 -1.270508319139480591e-01 1.883053928613662720e-01 1.974931731820106506e-02 2.726009488105773926e-01
-3.327648043632507324e-01 -1.317104846239089966e-01 1.057942733168601990e-01 -4.227456822991371155e-02 2.180172353982925415e-01 3.743097931146621704e-02 3.667171299457550049e-02 1.155781000852584839e-01 -9.616339206695556641e-02 -9.308329783380031586e-03 9.174609184265136719e-02 -1.450285315513610840e-01 -1.942386180162429810e-01 -2.148567438125610352e-01 3.925972282886505127e-01 1.060503125190734863e-01 2.343033403158187866e-01 -9.764483571052551270e-02 1.354565769433975220e-01 2.696003206074237823e-02 -7.985690236091613770e-02 6.317299604415893555e-02 4.144812002778053284e-02 1.135928779840469360e-01 -1.070957556366920471e-01 -2.135239243507385254e-01 -1.714758723974227905e-01 -3.938883841037750244e-01 -2.302776128053665161e-01 3.180086016654968262e-01 3.330999612808227539e-02 -4.325291514396667480e-02
1.593871861696243286e-01 -1.009254381060600281e-01 2.829418182373046875e-01 -1.598919332027435303e-01 5.646701455116271973e-01 1.717301905155181885e-01 1.062205210328102112e-01 5.646322667598724365e-02 1.193815544247627258e-01 2.517615258693695068e-01 -1.217795014381408691e-01 -2.119627743959426880e-01 -5.974680557847023010e-02 -1.535636186599731445e-01 -3.289844468235969543e-02 1.315761264413595200e-02 -1.001323089003562927e-01 -3.089782893657684326e-01 -1.207825765013694763e-01 -8.774521201848983765e-02 3.023391216993331909e-02 -7.598649710416793823e-02 1.158640459179878235e-01 -1.087658330798149109e-01 -2.769660353660583496e-01 1.232055388391017914e-02 -2.234091609716415405e-02 -2.136234641075134277e-01 -7.337190955877304077e-02 -6.377026438713073730e-02 1.633077114820480347e-01 -1.064557805657386780e-01
1.665003001689910889e-01 -1.608435809612274170e-01 -3.262870013713836670e-02 4.965358972549438477e-02 4.267072379589080811e-01 1.772347688674926758e-01 9.385725855827331543e-02 -1.776904761791229248e-01 6.881731003522872925e-02 3.938051313161849976e-02 3.505191206932067871e-02 8.911386877298355103e-02 3.983759507536888123e-02 1.220280602574348450e-01 2.609769701957702637e-01 2.265613824129104614e-01 8.134226500988006592e-02 1.176022142171859741e-01 -6.827519834041595459e-02 3.805036842823028564e-01 -3.102702200412750244e-01 1.392832547426223755e-01 -1.437530964612960815e-01 -6.786120682954788208e-02 -1.270087808370590210e-02 -1.830731481313705444e-01 -9.079588204622268677e-02 -2.284117490053176880e-01 -1.193930059671401978e-01 1.005030125379562378e-01 2.969693839550018311e-01 -1.419887989759445190e-01
1.666103303432464600e-01 6.297877430915832520e-02 -1.126723214983940125e-01 -3.067848682403564453e-01 2.973099946975708008e-01 1.666321456432342529e-01 -8.875344693660736084e-02 5.035572499036788940e-02 9.308952093124389648e-02 -1.193030998110771179e-01 5.727340467274188995e-03 -5.816968157887458801e-02 -1.140808835625648499e-01 -3.235716223716735840e-01 -4.001268744468688965e-02 3.073570132255554199e-01 -2.058207392692565918e-01 -3.270634114742279053e-01 -2.288839966058731079e-01 1.170462649315595627e-02 2.415622919797897339e-01 -5.968287587165832520e-02 -1.023524403572082520e-01 3.088491037487983704e-02 5.655584484338760376e-02 6.787630915641784668e-02 6.707816570997238159e-02 -2.458301633596420288e-01 -1.782865077257156372e-01 2.324998825788497925e-01 2.398531585931777954e-01 5.900122225284576416e-02
-1.753694117069244385e-01 -4.764878451824188232e-01 1.735772122628986835e-03 -4.129828885197639465e-03 5.207663178443908691e-01 2.480271309614181519e-01 -4.370528832077980042e-02 -3.010470047593116760e-02 -2.162659354507923126e-02 -1.714643687009811401e-01 1.136969551444053650e-01 1.827373951673507690e-01 -9.042111039161682129e-02 3.517282754182815552e-02 2.129822671413421631e-01 1.708757579326629639e-01 7.425092160701751709e-02 7.760100811719894409e-02 -2.499658018350601196e-01 -2.379681915044784546e-02 -1.459549814462661743e-01 7.762120664119720459e-02 2.300800085067749023e-01 -1.711641997098922729e-02 4.963763058185577393e-02 -8.890482783317565918e-02 -1.325197331607341766e-02 6.277699023485183716e-02 -1.912782639265060425e-01 -9.098794311285018921e-02 1.008360832929611206e-01 1.477564424276351929e-01
3.085214197635650635e-01 -4.671225696802139282e-02 -2.507888339459896088e-02 -7.424788922071456909e-02 3.110260367393493652e-01 2.161230742931365967e-01 -4.515797365456819534e-03 -1.742390990257263184e-01 1.716892272233963013e-01 1.568026468157768250e-02 3.074638545513153076e-01 1.620219647884368896e-01 -1.929567307233810425e-01 -3.755635768175125122e-02 1.082882881164550781e-01 3.988968208432197571e-02 2.207284271717071533e-01 -1.952939629554748535e-01 -9.956349432468414307e-02 1.885479241609573364e-01 -1.621758788824081421e-01 -4.698712006211280823e-02 -6.913676857948303223e-02 -3.248783946037292480e-01 -1.266116350889205933e-01 2.330056726932525635e-01 3.875019773840904236e-02 -3.159811794757843018e-01 -9.481158107519149780e-02 -1.848065555095672607e-01 1.801669150590896606e-01 4.203747212886810303e-02
1.239287555217742920e-01 -2.392992377281188965e-01 -7.842371612787246704e-02 -1.245602592825889587e-01 2.376757115125656128e-01 1.031994372606277466e-01 2.588233351707458496e-01 -1.787989437580108643e-01 1.680866181850433350e-01 -2.151856571435928345e-01 -1.157304123044013977e-01 1.738378256559371948e-01 -3.169451653957366943e-01 -4.690905287861824036e-02 2.527460753917694092e-01 3.869847357273101807e-01 6.055712327361106873e-02 -2.117203772068023682e-01 3.216947242617607117e-02 -1.461520418524742126e-02 -2.627063393592834473e-01 1.603794097900390625e-01 1.780680753290653229e-02 -7.828036695718765259e-02 1.445407420396804810e-01 1.996803432703018188e-01 -4.511832073330879211e-02 -2.565534114837646484e-01 -1.130472719669342041e-01 7.625302672386169434e-02 -4.151845723390579224e-02 7.273401319980621338e-02
2.412753999233245850e-01 -1.261664032936096191e-01 1.342963241040706635e-02 -2.528595328330993652e-01 3.779180347919464111e-01 1.865778565406799316e-01 -1.759042888879776001e-01 3.166376799345016479e-02 3.395846486091613770e-02 1.452541328035295010e-03 5.242948234081268311e-02 9.876307845115661621e-02 -3.773597776889801025e-01 -8.800278604030609131e-02 2.034461824223399162e-03 -5.841855425387620926e-03 4.344667121767997742e-02 2.163324803113937378e-01 -7.118151336908340454e-02 1.116606369614601135e-01 -3.414248228073120117e-01 -3.954597562551498413e-02 -2.575762271881103516e-01 -1.149508655071258545e-01 2.724727690219879150e-01 6.708451360464096069e-02 1.990378648042678833e-01 -2.205853164196014404e-01 -4.652450233697891235e-02 -4.326470196247100830e-02 2.237863689661026001e-01 -5.728516727685928345e-02
4.692317172884941101e-02 -8.138131350278854370e-02 -2.785085737705230713e-01 -3.683067560195922852e-01 1.738981455564498901e-01 1.971065104007720947e-01 2.260555028915405273e-01 -1.599720306694507599e-02 -5.817345529794692993e-02 -1.825237125158309937e-01 4.176831617951393127e-02 1.624127775430679321e-01 -2.548371255397796631e-01 9.805705398321151733e-02 4.193294644355773926e-01 -2.563616037368774414e-01 -6.747621577233076096e-03 -1.530774384737014771e-01 8.695487678050994873e-02 -1.538156121969223022e-01 1.028938144445419312e-01 -3.695659711956977844e-02 -4.935479164123535156e-02 2.622264027595520020e-01 -6.105678901076316833e-02 -3.382050618529319763e-02 1.336317807435989380e-01 -2.884508669376373291e-01 -1.310690045356750488e-01 -1.081183925271034241e-01 6.165046244859695435e-02 -1.096213608980178833e-02
1.955430060625076294e-01 4.789536446332931519e-02 -1.478577554225921631e-01 -1.781820356845855713e-01 4.209093153476715088e-01 2.525047399103641510e-02 9.142637997865676880e-02 2.811160124838352203e-02 3.783953487873077393e-01 -3.181925788521766663e-02 -1.278599351644515991e-01 3.267707824707031250e-01 -2.982289195060729980e-01 -2.744809389114379883e-01 1.010658070445060730e-01 5.048815160989761353e-02 3.732815757393836975e-02 1.353765726089477539e-01 -1.160035356879234314e-01 -1.012663617730140686e-01 -2.023757249116897583e-01 -4.142705723643302917e-02 2.687208354473114014e-02 3.922425210475921631e-02 2.106466442346572876e-01 -8.428533375263214111e-02 -3.850062936544418335e-02 -2.559363469481468201e-02 -2.583810128271579742e-02 3.571427464485168457e-01 6.071769446134567261e-02 -2.563683688640594482e-02
[truncated: 3,271,177 more chars]
