# Supplementary material for: The Language of Innovation
Source: PLoS One. 2020 Apr 30;15(4):e0230107. doi: 10.1371/journal.pone.0230107 (PMC7194493; doi:10.1371/journal.pone.0230107)
Supplement: S9 File — (GZ) [file pone.0230107.s009.tar.gz › 1987-1991/V2Run_19_VS_4500_embeddings1987-1991ED32.txt]

-6.420961022377014160e-02 -1.528759598731994629e-01 -2.205864153802394867e-02 1.321626603603363037e-01 -2.136745154857635498e-01 2.651599943637847900e-01 8.830109983682632446e-02 -1.610288619995117188e-01 -3.464775979518890381e-01 2.128130048513412476e-01 3.226373195648193359e-01 2.285954952239990234e-01 -6.507623195648193359e-02 -1.166538223624229431e-01 4.088608920574188232e-02 1.968182176351547241e-01 -3.046546876430511475e-01 -1.008616164326667786e-01 -9.445698559284210205e-02 -3.442878276109695435e-02 8.063618093729019165e-02 -1.172556634992361069e-02 -1.540050562471151352e-02 1.130771040916442871e-01 1.046412065625190735e-01 -9.562645852565765381e-02 -2.855266928672790527e-01 1.154707148671150208e-01 1.563025116920471191e-01 -3.606879711151123047e-01 2.251589298248291016e-02 -1.489123255014419556e-01
-3.880729153752326965e-02 -1.825360395014286041e-02 -2.836560904979705811e-01 2.229223549365997314e-01 1.465431451797485352e-01 -3.052221238613128662e-02 2.027686089277267456e-01 -1.658445782959461212e-02 -2.517881058156490326e-02 -1.546553522348403931e-01 2.212625294923782349e-01 -6.706099957227706909e-02 2.837737277150154114e-02 -2.450672723352909088e-02 1.898370496928691864e-02 1.763573139905929565e-01 -1.629618108272552490e-01 -4.345728084444999695e-02 -1.374767422676086426e-01 5.213398113846778870e-02 3.713553547859191895e-01 3.190125152468681335e-02 2.650211099535226822e-03 2.944194972515106201e-01 1.156078204512596130e-01 -1.074157357215881348e-01 -5.006085038185119629e-01 -4.011202976107597351e-02 7.878528535366058350e-02 -2.914347052574157715e-01 -1.556885540485382080e-01 -1.586116701364517212e-01
1.349722500890493393e-02 5.845095589756965637e-02 5.651576444506645203e-02 2.455047070980072021e-01 -1.767297089099884033e-01 1.446719765663146973e-01 4.340538978576660156e-01 4.584972932934761047e-02 4.633130878210067749e-02 1.425395905971527100e-01 -1.007473096251487732e-02 4.648509994149208069e-02 3.023498654365539551e-01 -5.618001893162727356e-02 3.345000743865966797e-02 1.523933708667755127e-01 -1.127340719103813171e-01 -8.973750472068786621e-02 8.693045377731323242e-02 -1.369993388652801514e-01 1.867837011814117432e-01 -1.767460554838180542e-01 -2.938143908977508545e-02 1.353870630264282227e-01 5.753579363226890564e-02 -2.459503561258316040e-01 -1.043489426374435425e-01 8.302821964025497437e-02 2.713023126125335693e-01 -4.984609782695770264e-01 -8.657368831336498260e-03 -1.024219915270805359e-01
1.774073243141174316e-01 1.777682006359100342e-01 -6.177768483757972717e-02 -1.880078315734863281e-01 -1.624775081872940063e-01 1.235583499073982239e-01 3.472104966640472412e-01 -6.523042172193527222e-02 1.635192483663558960e-01 1.026700660586357117e-01 1.213601306080818176e-01 4.010579735040664673e-02 -1.922487765550613403e-01 -4.468465968966484070e-02 5.891249701380729675e-02 -9.539684653282165527e-02 -4.808174371719360352e-01 -5.244232714176177979e-02 -1.393326669931411743e-01 -3.952613100409507751e-02 2.538845837116241455e-01 -1.782437562942504883e-01 -1.951336301863193512e-02 2.711246907711029053e-01 -1.238315477967262268e-01 -2.552155256271362305e-01 -1.246137171983718872e-01 1.159633025527000427e-01 1.469304412603378296e-01 -2.212827503681182861e-01 -1.416820883750915527e-01 -3.223297372460365295e-02
-1.069165319204330444e-01 3.153106272220611572e-01 -6.047274917364120483e-03 -9.611719846725463867e-02 -3.515351936221122742e-02 7.626888900995254517e-02 3.630925714969635010e-01 -5.161834880709648132e-02 -4.232631623744964600e-02 4.579953104257583618e-02 -1.128006726503372192e-01 1.638956815004348755e-01 5.367597937583923340e-02 3.332081809639930725e-02 2.314588278532028198e-01 4.746758565306663513e-02 -1.929859519004821777e-01 -1.476207226514816284e-01 -1.059745177626609802e-01 6.228545680642127991e-03 1.862152814865112305e-01 -1.729167252779006958e-01 -9.987586736679077148e-02 8.071329444646835327e-02 1.269317567348480225e-01 -9.784287959337234497e-02 -4.655680060386657715e-01 1.391323804855346680e-01 3.232333660125732422e-01 -2.613071501255035400e-01 -1.718566752970218658e-02 -2.209143042564392090e-01
-1.893572360277175903e-01 -1.560418307781219482e-01 -1.956988126039505005e-02 1.213183552026748657e-01 1.977818757295608521e-01 6.137326359748840332e-02 3.664626777172088623e-01 -8.096694201231002808e-02 1.678366810083389282e-01 -4.759042989462614059e-03 2.919054627418518066e-01 1.905102729797363281e-01 -1.131446752697229385e-02 -2.397752553224563599e-01 -7.107339799404144287e-02 -1.743022650480270386e-01 -2.522611618041992188e-01 -9.893041104078292847e-02 -1.846938394010066986e-02 -1.462649703025817871e-01 3.762061893939971924e-01 -1.032309159636497498e-01 8.818852156400680542e-02 1.340485215187072754e-01 -4.191311076283454895e-02 -1.537662446498870850e-01 -2.290310710668563843e-01 3.863825649023056030e-02 -1.843518391251564026e-02 2.324052527546882629e-02 5.654305219650268555e-02 -3.764222562313079834e-01
-4.617935791611671448e-02 -1.702253893017768860e-02 1.271153390407562256e-01 -4.490717127919197083e-02 -1.154521703720092773e-01 1.434617340564727783e-01 4.372536838054656982e-01 -2.329756878316402435e-02 -1.535284370183944702e-01 -6.272645294666290283e-02 8.757948875427246094e-02 -1.356492005288600922e-02 -3.328389227390289307e-01 8.166469633579254150e-02 -8.163721300661563873e-03 -1.728989630937576294e-01 -1.773758679628372192e-01 -2.279697805643081665e-01 2.071652375161647797e-02 -1.383893638849258423e-01 2.586942315101623535e-01 -1.497587263584136963e-01 -2.208115719258785248e-02 5.153224617242813110e-02 -9.210211038589477539e-02 -3.644619882106781006e-02 -1.999063193798065186e-01 1.985563784837722778e-01 3.426569998264312744e-01 -2.086390405893325806e-01 4.184768721461296082e-02 -3.515495359897613525e-01
-1.513688713312149048e-01 -1.308202594518661499e-01 5.189958028495311737e-03 -1.043364480137825012e-01 2.414329499006271362e-01 -1.155408769845962524e-01 3.729807138442993164e-01 4.213807359337806702e-02 6.749227643013000488e-02 -1.364578008651733398e-01 4.380100667476654053e-01 -6.652063224464654922e-03 3.879907354712486267e-02 5.811646115034818649e-03 4.215520247817039490e-02 -1.750337034463882446e-01 -3.637627363204956055e-01 7.557380199432373047e-02 1.372082233428955078e-01 -8.268205821514129639e-02 2.143849134445190430e-01 -2.212896049022674561e-01 9.281348437070846558e-02 8.122158795595169067e-02 -1.715605109930038452e-01 -9.098298102617263794e-02 -3.091255128383636475e-01 1.807635426521301270e-01 -1.222823560237884521e-01 -1.409574598073959351e-01 4.009793326258659363e-02 -1.062615811824798584e-01
5.011120811104774475e-02 -9.794490784406661987e-02 -7.378812879323959351e-02 -4.764223098754882812e-02 1.036569252610206604e-01 3.025461733341217041e-01 1.504946351051330566e-01 -1.131918355822563171e-01 6.781544536352157593e-02 -2.195775359869003296e-01 2.772717773914337158e-01 2.460927367210388184e-01 7.844080030918121338e-02 -5.132717266678810120e-02 2.320582978427410126e-02 3.691006079316139221e-02 -3.343758881092071533e-01 -5.899422615766525269e-02 -6.228636205196380615e-02 -1.791990995407104492e-01 2.130833119153976440e-01 -1.888259351253509521e-01 7.217121869325637817e-02 1.423973739147186279e-01 1.962559223175048828e-01 -3.789334297180175781e-01 -1.995049268007278442e-01 -2.636754214763641357e-01 1.778183430433273315e-01 -2.400090247392654419e-01 5.388500168919563293e-02 1.059910468757152557e-02
-1.699192821979522705e-02 -1.974565386772155762e-01 -1.499882787466049194e-01 2.430337518453598022e-01 8.280736953020095825e-02 1.827527284622192383e-01 3.694705963134765625e-01 -1.192792877554893494e-01 -9.745185822248458862e-02 -2.109594494104385376e-01 1.440258026123046875e-01 2.650576531887054443e-01 -2.710102200508117676e-01 -1.137737780809402466e-01 2.365997433662414551e-02 1.096370723098516464e-02 -8.637358993291854858e-02 -3.153896331787109375e-02 -2.225490659475326538e-01 9.294381737709045410e-02 1.022000610828399658e-01 -1.434752941131591797e-01 1.135559976100921631e-01 3.146116435527801514e-01 1.004270836710929871e-01 -1.194272562861442566e-01 -2.129362374544143677e-01 -6.397440284490585327e-02 7.553784549236297607e-02 -3.532391488552093506e-01 2.056557834148406982e-01 3.106410149484872818e-03
-6.128983572125434875e-02 -1.472790390253067017e-01 -2.324542999267578125e-01 -1.580689102411270142e-01 1.639281362295150757e-01 1.750760078430175781e-01 3.357678279280662537e-02 -1.244726851582527161e-01 -7.262544333934783936e-02 1.303239353001117706e-02 2.942200005054473877e-02 -1.288485825061798096e-01 -1.047255098819732666e-01 1.735323071479797363e-01 1.570049524307250977e-01 1.434751302003860474e-01 -4.768190681934356689e-01 -2.386965453624725342e-01 1.011617574840784073e-02 -9.629563242197036743e-02 3.573013544082641602e-01 -1.863254159688949585e-01 1.077753677964210510e-01 -6.525272130966186523e-02 7.637954503297805786e-02 1.018468663096427917e-02 -6.779258605092763901e-03 4.062497913837432861e-01 -1.444646269083023071e-01 2.431871742010116577e-02 -7.354421913623809814e-02 -2.056777477264404297e-01
-1.244023814797401428e-01 -6.371083855628967285e-02 -2.023154310882091522e-02 -1.404781043529510498e-01 1.226724311709403992e-01 2.122402340173721313e-01 3.509756028652191162e-01 1.025503054261207581e-01 -9.266706556081771851e-02 2.207008153200149536e-01 1.020105555653572083e-01 1.928649097681045532e-01 -5.712037533521652222e-02 4.828415066003799438e-02 -1.756895892322063446e-02 -9.318576008081436157e-02 -4.091908037662506104e-01 4.445415362715721130e-02 -3.006002008914947510e-01 9.637373499572277069e-03 3.513687551021575928e-01 1.950459033250808716e-01 1.004480868577957153e-01 -7.786741107702255249e-02 2.261620610952377319e-01 -2.937885820865631104e-01 -1.865340471267700195e-01 2.861796505749225616e-02 -1.808665506541728973e-02 -1.089779809117317200e-01 -8.821066468954086304e-02 -1.282932311296463013e-01
-3.938615322113037109e-01 -5.300354212522506714e-02 -1.487671881914138794e-01 -1.224979385733604431e-01 -1.291302293539047241e-01 4.959706217050552368e-02 2.942381799221038818e-01 1.432799100875854492e-01 4.854496568441390991e-02 -2.075635455548763275e-02 -7.343521807342767715e-03 1.576827019453048706e-01 -1.895885169506072998e-02 5.448998510837554932e-02 1.448290348052978516e-01 -1.892274618148803711e-01 -1.991851814091205597e-02 2.393545396625995636e-02 -7.044030725955963135e-02 -1.588755548000335693e-01 1.489360481500625610e-01 -5.286539345979690552e-02 -3.929184749722480774e-02 1.477800011634826660e-01 1.118636280298233032e-01 -2.924665212631225586e-01 -2.045226842164993286e-01 5.442835763096809387e-02 1.625199317932128906e-01 -4.543047547340393066e-01 1.077760308980941772e-01 -3.522420525550842285e-01
-8.157519996166229248e-02 -1.502100229263305664e-01 -4.806516692042350769e-02 -1.649886816740036011e-01 -1.827937737107276917e-02 2.289310693740844727e-01 1.536861062049865723e-01 -6.964942812919616699e-02 4.622744396328926086e-02 -3.005904257297515869e-01 2.810818254947662354e-01 7.230238616466522217e-02 -2.027800306677818298e-02 -1.081872358918190002e-01 2.162369787693023682e-01 -5.788614600896835327e-02 -3.138816654682159424e-01 4.726143181324005127e-02 -2.041116207838058472e-01 -8.038174360990524292e-02 2.460159063339233398e-01 6.202338263392448425e-02 2.753872275352478027e-01 2.080258578062057495e-01 -1.082500442862510681e-01 -7.283726334571838379e-02 -3.402605280280113220e-02 -1.229691579937934875e-01 9.572357684373855591e-02 -4.711438715457916260e-01 4.320162162184715271e-02 -1.497186720371246338e-01
-1.409353613853454590e-01 7.651787996292114258e-02 1.079457178711891174e-01 -1.681722253561019897e-01 -6.473791599273681641e-02 9.733637422323226929e-02 2.521637380123138428e-01 -2.180095463991165161e-01 -2.804228067398071289e-01 -2.137201577425003052e-01 2.095802277326583862e-01 1.391624957323074341e-01 6.505503505468368530e-02 8.154001086950302124e-02 2.354049868881702423e-02 -1.909787952899932861e-01 -1.952390968799591064e-01 -6.902015302330255508e-03 -1.670390367507934570e-01 5.258110910654067993e-02 1.449574083089828491e-01 -2.085338346660137177e-02 -8.491314947605133057e-02 -1.513715554028749466e-02 -3.191171586513519287e-01 -2.861221134662628174e-01 -2.602504193782806396e-01 1.650553494691848755e-01 8.791161328554153442e-02 -2.146184593439102173e-01 7.589873857796192169e-03 -3.792291879653930664e-01
1.241713091731071472e-01 -3.509899377822875977e-01 -2.025636583566665649e-01 -7.785952836275100708e-02 1.278288513422012329e-01 3.168572206050157547e-03 1.784784048795700073e-01 7.646942883729934692e-02 -8.002277463674545288e-02 1.860464215278625488e-01 9.463766962289810181e-02 1.969121098518371582e-01 8.425124734640121460e-02 8.497242629528045654e-02 3.020697534084320068e-01 -1.015482693910598755e-01 1.033318862318992615e-01 -1.879448294639587402e-01 -1.925033181905746460e-01 -4.625143855810165405e-02 1.222833171486854553e-01 -5.255411565303802490e-02 3.279909119009971619e-02 2.275034338235855103e-01 -1.134447753429412842e-01 -2.243158221244812012e-01 -5.391061678528785706e-02 -1.836166679859161377e-01 1.287231445312500000e-01 -3.671393096446990967e-01 -1.261510048061609268e-02 -3.854109644889831543e-01
-1.894592791795730591e-01 -1.827685534954071045e-02 3.084536492824554443e-01 -2.440981799736618996e-03 9.088949114084243774e-02 1.841381043195724487e-01 4.010872840881347656e-01 -1.676919013261795044e-01 -1.242167577147483826e-01 -1.054602190852165222e-01 8.876241743564605713e-02 7.144670188426971436e-02 5.778573453426361084e-02 1.731258332729339600e-01 1.539079099893569946e-01 -1.171146035194396973e-01 -2.579781413078308105e-01 -2.986923754215240479e-01 -9.997680783271789551e-02 8.830628544092178345e-02 1.642379313707351685e-01 -3.976743202656507492e-03 -1.718496084213256836e-01 2.398297041654586792e-01 -2.735733687877655029e-01 -1.236453726887702942e-01 -2.538671791553497314e-01 1.955464631319046021e-01 1.245036199688911438e-01 -6.833016127347946167e-02 3.025260753929615021e-02 -1.603283286094665527e-01
5.258699879050254822e-02 3.788891434669494629e-02 2.245143987238407135e-02 -4.031627625226974487e-02 1.993104964494705200e-01 2.268796414136886597e-01 4.510322809219360352e-01 -2.613601088523864746e-01 -1.702506840229034424e-01 -1.911759823560714722e-01 3.627713918685913086e-01 -4.014724493026733398e-02 -7.274847477674484253e-02 6.582985073328018188e-02 -1.813844293355941772e-01 3.731269761919975281e-02 -2.614675760269165039e-01 -3.875853028148412704e-03 -6.000183150172233582e-02 2.598632127046585083e-02 2.590700089931488037e-01 -7.178524881601333618e-02 -1.822969764471054077e-01 2.361989915370941162e-01 -6.181298196315765381e-02 3.048372268676757812e-02 -1.813267767429351807e-01 7.280854135751724243e-02 5.878016352653503418e-02 -5.054349079728126526e-02 2.094790935516357422e-01 -2.475769668817520142e-01
-2.321859002113342285e-01 -1.847498118877410889e-01 -1.666833460330963135e-01 7.669208198785781860e-02 1.027083620429039001e-01 1.045745238661766052e-01 4.873989149928092957e-02 -1.879895776510238647e-01 -3.167890310287475586e-01 8.797103911638259888e-02 8.462639153003692627e-02 1.109235137701034546e-01 8.686283975839614868e-02 2.288683205842971802e-01 3.822393715381622314e-02 1.640590280294418335e-01 2.527465671300888062e-02 3.998670727014541626e-02 -1.969821304082870483e-01 5.447770655155181885e-02 2.818330228328704834e-01 -3.637389242649078369e-01 -1.992515325546264648e-01 2.127528786659240723e-01 4.889395833015441895e-02 -5.454546585679054260e-02 8.271327614784240723e-02 2.232291251420974731e-01 -1.075240001082420349e-01 -3.161506950855255127e-01 -1.857910454273223877e-01 -2.333484888076782227e-01
-1.401639580726623535e-01 7.060498744249343872e-02 -2.972353436052799225e-02 2.131132781505584717e-01 -1.093209311366081238e-01 1.267392039299011230e-01 2.166944295167922974e-01 -3.461384773254394531e-01 -9.870970621705055237e-03 -2.010354101657867432e-01 3.179813921451568604e-02 1.642049849033355713e-01 -1.091232076287269592e-01 2.219083309173583984e-01 1.061000078916549683e-01 -8.922068029642105103e-02 -6.095419824123382568e-02 -2.564633190631866455e-01 -5.519825965166091919e-02 -1.125070303678512573e-01 1.965263634920120239e-01 -4.776745103299617767e-03 -7.256030291318893433e-02 3.046979010105133057e-01 -2.719018161296844482e-01 -2.122929543256759644e-01 -2.501467764377593994e-01 2.629036903381347656e-01 1.858976185321807861e-01 -1.094830110669136047e-01 -3.169862926006317139e-02 -2.554318606853485107e-01
1.676916778087615967e-01 5.407202243804931641e-02 2.233011461794376373e-02 -6.197714433073997498e-02 -1.190826147794723511e-01 2.373013049364089966e-01 3.511801660060882568e-01 -2.587834373116493225e-02 -1.259761750698089600e-01 1.020312234759330750e-01 2.390583902597427368e-01 2.223452478647232056e-01 2.019234746694564819e-01 -2.087084390223026276e-02 1.314208954572677612e-01 -2.376847267150878906e-01 -3.212344646453857422e-01 -1.620828211307525635e-01 -6.085490435361862183e-02 1.432523429393768311e-01 7.483413815498352051e-02 -2.920877039432525635e-01 -1.104686334729194641e-01 1.273938566446304321e-01 3.609059378504753113e-02 -1.091067418456077576e-01 -2.149983048439025879e-01 1.440052837133407593e-01 9.168262034654617310e-02 -5.488328263163566589e-02 -1.946093738079071045e-01 -3.461087644100189209e-01
-1.621004566550254822e-02 -1.854960322380065918e-01 -2.081698626279830933e-01 -1.508149057626724243e-01 1.232106313109397888e-01 -1.712213605642318726e-01 -4.135250300168991089e-02 1.072638407349586487e-01 -1.091479808092117310e-01 2.208311110734939575e-01 2.649419754743576050e-02 7.316440343856811523e-02 -5.081801116466522217e-02 5.769575387239456177e-02 2.679131925106048584e-02 7.909725606441497803e-02 -1.466488987207412720e-01 -5.534287542104721069e-02 -2.684379816055297852e-01 1.302393991500139236e-02 1.969850063323974609e-01 -1.099141016602516174e-01 1.929985284805297852e-01 2.014362066984176636e-01 -6.707843393087387085e-02 -3.261851668357849121e-01 -1.249234527349472046e-01 -1.074976101517677307e-01 2.922966778278350830e-01 -3.768987655639648438e-01 -4.894929006695747375e-02 -4.104447960853576660e-01
7.376743108034133911e-02 -2.096639946103096008e-02 -6.839140504598617554e-02 -1.640813350677490234e-01 1.888568848371505737e-01 1.367736235260963440e-02 2.806283235549926758e-01 1.950729638338088989e-01 -3.428868353366851807e-01 1.331669092178344727e-01 5.066312849521636963e-03 -1.062819138169288635e-01 1.197822540998458862e-01 -1.073757335543632507e-01 7.275841385126113892e-02 8.714336901903152466e-02 -3.853566944599151611e-01 1.389297991991043091e-01 -7.244496047496795654e-02 -7.296480983495712280e-02 2.722049951553344727e-01 -2.816411294043064117e-02 -1.160982623696327209e-02 3.454553782939910889e-01 6.476117670536041260e-02 9.655491262674331665e-02 -9.880678355693817139e-02 1.196550279855728149e-01 2.833758667111396790e-02 -2.589854001998901367e-01 2.781224846839904785e-01 -2.624988257884979248e-01
-1.711834967136383057e-01 3.064484596252441406e-01 -1.887383125722408295e-02 1.588191837072372437e-01 3.432998806238174438e-02 3.022708296775817871e-01 3.655433058738708496e-01 1.316857337951660156e-02 1.218267232179641724e-01 6.500188726931810379e-03 -1.095317825675010681e-01 -4.540035501122474670e-03 4.942044615745544434e-02 2.983002364635467529e-02 -9.862720221281051636e-02 -5.651146546006202698e-02 1.127002388238906860e-01 -2.832218706607818604e-01 -2.937360107898712158e-02 -1.288232803344726562e-01 1.997219175100326538e-01 -9.414073079824447632e-02 -8.211085200309753418e-02 1.193190068006515503e-01 1.567440479993820190e-01 -4.144589900970458984e-01 -2.023373544216156006e-01 2.265184670686721802e-01 9.133950620889663696e-02 -2.664820253849029541e-01 2.829364314675331116e-02 -1.812521666288375854e-01
-2.649636864662170410e-01 -2.100051008164882660e-02 -4.349029436707496643e-02 6.649623811244964600e-02 2.534077130258083344e-02 2.824252545833587646e-01 1.859312057495117188e-01 -1.762022525072097778e-01 -3.849434107542037964e-02 1.520635653287172318e-02 2.433658093214035034e-01 1.236939281225204468e-01 -3.550770878791809082e-02 2.318094670772552490e-01 1.452929712831974030e-02 -1.326571702957153320e-01 -8.814056962728500366e-02 -9.064768999814987183e-02 -3.669798672199249268e-01 7.269621640443801880e-02 2.762858271598815918e-01 3.489018976688385010e-02 1.751254871487617493e-02 6.836786121129989624e-02 -1.458187252283096313e-01 -2.645021975040435791e-01 -1.995938271284103394e-01 2.170991450548171997e-01 3.790992498397827148e-01 3.075527027249336243e-03 -7.537278532981872559e-02 -2.487828880548477173e-01
-1.563806459307670593e-02 -1.194803565740585327e-01 -3.294610083103179932e-01 7.559977471828460693e-02 1.159269735217094421e-01 2.078815549612045288e-01 2.637900412082672119e-01 -1.188454777002334595e-01 -4.644984751939773560e-02 1.655786782503128052e-01 3.656931966543197632e-02 1.298854053020477295e-01 -1.255762577056884766e-01 -6.430462747812271118e-02 -1.561411619186401367e-01 -2.172825485467910767e-02 -2.867010533809661865e-01 3.607477247714996338e-02 -2.266284525394439697e-01 -9.638432413339614868e-02 8.884498476982116699e-02 -1.661699861288070679e-01 -3.206934779882431030e-02 -1.504486948251724243e-01 -8.888629078865051270e-02 -2.707141041755676270e-01 -2.696619629859924316e-01 -1.461198478937149048e-01 3.114109393209218979e-03 -3.867971301078796387e-01 1.822667121887207031e-01 -2.773123979568481445e-01
-1.605932116508483887e-01 -7.025920599699020386e-02 2.516130805015563965e-01 -5.188217852264642715e-03 -1.258312072604894638e-02 5.404269788414239883e-03 2.107036262750625610e-01 -1.712985932826995850e-01 -2.026872783899307251e-01 5.661861971020698547e-02 1.130753904581069946e-01 1.164797246456146240e-01 -1.080085635185241699e-01 1.678759455680847168e-01 -6.980675458908081055e-02 -4.573484882712364197e-02 -8.913289010524749756e-02 -1.888860017061233521e-01 -7.700346410274505615e-02 -4.798478260636329651e-02 4.104452133178710938e-01 -1.224651187658309937e-01 -3.874545916914939880e-02 2.693368792533874512e-01 -9.736383706331253052e-02 -4.074209034442901611e-01 -2.853080928325653076e-01 2.286395430564880371e-01 2.722852230072021484e-01 -2.036074921488761902e-02 -2.744311280548572540e-02 -1.440142393112182617e-01
-1.101176962256431580e-01 3.225406408309936523e-01 2.124402904883027077e-03 2.029985375702381134e-02 1.480130255222320557e-01 1.627622842788696289e-01 -2.690988406538963318e-02 -2.113817930221557617e-01 -1.344670057296752930e-01 3.487939387559890747e-02 1.984478347003459930e-02 2.828753292560577393e-01 -5.423029419034719467e-03 1.908640265464782715e-01 -2.063971608877182007e-01 -6.914014369249343872e-02 -2.414230257272720337e-01 1.458549797534942627e-01 -1.231609955430030823e-01 -5.595704074949026108e-03 3.015533983707427979e-01 -2.806648910045623779e-01 -1.050568595528602600e-01 1.201137974858283997e-01 1.756469458341598511e-01 -1.799468994140625000e-01 -1.476768851280212402e-01 -4.849855601787567139e-02 -8.133502304553985596e-02 -2.394509166479110718e-01 1.363485399633646011e-02 -4.057201147079467773e-01
-1.527725718915462494e-02 1.186686903238296509e-01 7.394878566265106201e-02 -1.869261264801025391e-02 4.947634413838386536e-02 2.405050545930862427e-01 2.086326330900192261e-01 -7.398585975170135498e-02 -2.265990227460861206e-01 -1.915339678525924683e-01 5.955049768090248108e-02 8.373119682073593140e-02 8.196208626031875610e-02 9.491804987192153931e-02 -1.070599928498268127e-01 -5.238169338554143906e-03 -2.320083826780319214e-01 -3.520587384700775146e-01 -1.160056889057159424e-01 -4.780110344290733337e-02 2.003346085548400879e-01 -5.688029900193214417e-02 5.818670243024826050e-02 1.569529324769973755e-01 -1.567386388778686523e-01 -2.605748176574707031e-01 -2.533656656742095947e-01 3.580850064754486084e-01 3.393113911151885986e-01 -8.285459876060485840e-02 -1.331725716590881348e-01 -2.350455671548843384e-01
-1.640065014362335205e-01 2.672823145985603333e-02 7.091335207223892212e-02 -4.197166860103607178e-02 1.017745658755302429e-01 8.384115993976593018e-02 2.571797072887420654e-01 -1.454539597034454346e-01 -5.057943984866142273e-02 -6.303423643112182617e-02 1.414930969476699829e-01 -1.075485572218894958e-01 -1.112154871225357056e-01 -7.862188853323459625e-03 1.817298531532287598e-01 2.291637212038040161e-01 -6.798733025789260864e-02 -2.398802042007446289e-01 1.342640072107315063e-01 -4.331415891647338867e-01 2.864725589752197266e-01 -1.957722157239913940e-01 1.493240594863891602e-01 2.130537927150726318e-01 3.316749632358551025e-02 1.931978911161422729e-01 -2.432293146848678589e-01 -8.755761384963989258e-02 -2.329572141170501709e-01 -2.805653512477874756e-01 1.734622269868850708e-01 -2.463237755000591278e-02
-8.422282338142395020e-02 -9.099414944648742676e-02 -6.568774580955505371e-02 -9.398102015256881714e-02 -8.907870203256607056e-02 8.976067602634429932e-02 1.657677441835403442e-01 -1.481369584798812866e-01 1.987519562244415283e-01 -3.816210851073265076e-02 3.399554193019866943e-01 9.008576162159442902e-03 2.535917758941650391e-01 -1.227579787373542786e-01 3.426743447780609131e-01 4.196704830974340439e-03 6.836221367120742798e-02 -3.143729865550994873e-01 -1.094028428196907043e-01 2.676457464694976807e-01 9.960713982582092285e-02 1.255381107330322266e-01 5.498680472373962402e-02 3.041493892669677734e-01 1.907992511987686157e-01 -2.879101932048797607e-01 1.261235475540161133e-01 1.554734408855438232e-01 -1.748172044754028320e-01 -2.166161388158798218e-01 2.579396218061447144e-02 -8.239556849002838135e-02
-6.237068772315979004e-02 7.862852513790130615e-02 -6.510293576866388321e-03 1.253026723861694336e-01 -8.977344632148742676e-02 1.734727919101715088e-01 2.732160389423370361e-01 -2.490336075425148010e-02 -4.048147052526473999e-02 -1.056579798460006714e-01 1.351125687360763550e-01 1.138617694377899170e-01 -2.967907302081584930e-02 -3.860581666231155396e-02 7.270676642656326294e-02 -2.657837569713592529e-01 -1.698090285062789917e-01 -7.316994667053222656e-02 -1.150374636054039001e-01 1.524933576583862305e-01 6.502860039472579956e-02 -1.387810707092285156e-01 -1.786031872034072876e-01 9.440410137176513672e-02 -1.318435370922088623e-01 -1.411061584949493408e-01 -2.046231776475906372e-01 1.488043218851089478e-01 -7.888160645961761475e-02 -3.341054320335388184e-01 -1.585241854190826416e-01 -5.993176698684692383e-01
-9.774921834468841553e-02 -9.388472884893417358e-03 -2.033066004514694214e-01 -3.485508635640144348e-02 1.891999244689941406e-01 1.913042068481445312e-01 -7.310860604047775269e-02 -1.514514535665512085e-01 -3.932506218552589417e-02 -5.935705080628395081e-02 -1.948349177837371826e-01 1.697307676076889038e-01 1.219875365495681763e-01 9.976236149668693542e-03 9.137304127216339111e-02 -3.567451238632202148e-02 -2.551778554916381836e-01 -2.077755182981491089e-01 -1.975966058671474457e-02 -1.278952322900295258e-02 3.655867874622344971e-01 -7.244275882840156555e-03 3.801151216030120850e-01 2.154777944087982178e-02 2.426541596651077271e-02 -1.568276137113571167e-01 -1.808287501335144043e-01 2.795511782169342041e-01 -9.121678769588470459e-02 -4.647064208984375000e-01 1.111745461821556091e-02 5.258305370807647705e-02
-5.267803743481636047e-02 1.386549621820449829e-01 1.152558028697967529e-01 -2.665306329727172852e-01 -3.706210851669311523e-02 -1.416747365146875381e-02 3.025412559509277344e-01 -1.947213858366012573e-01 7.742515951395034790e-02 -2.805581875145435333e-02 2.130687534809112549e-01 8.165292441844940186e-02 -1.046385392546653748e-01 -3.957470133900642395e-02 -1.262186616659164429e-01 -1.173266917467117310e-01 -3.704606592655181885e-01 4.882951080799102783e-02 1.108749285340309143e-01 3.059919225051999092e-03 2.553681135177612305e-01 1.753875166177749634e-01 5.799773707985877991e-02 1.543824821710586548e-01 2.200409173965454102e-01 -2.097741663455963135e-01 -3.329224884510040283e-01 8.820664882659912109e-02 1.361816078424453735e-01 -2.430560439825057983e-01 1.966937482357025146e-01 -2.431987076997756958e-01
-3.904438018798828125e-02 1.781428754329681396e-01 -7.102296222001314163e-03 -1.450459808111190796e-01 3.119981884956359863e-01 7.520163059234619141e-02 3.814806044101715088e-02 -2.714398205280303955e-01 -2.175086438655853271e-01 -9.557948261499404907e-02 2.094075083732604980e-01 1.994227319955825806e-01 -1.791270971298217773e-01 -1.061265245079994202e-01 -3.262457996606826782e-02 2.283679693937301636e-01 -3.678025305271148682e-01 -1.610554456710815430e-01 -2.262188345193862915e-01 -2.499675005674362183e-02 -1.701762229204177856e-01 -9.486830234527587891e-02 1.965762302279472351e-02 2.523754239082336426e-01 -1.762225478887557983e-01 -3.323338925838470459e-01 -3.559720888733863831e-02 1.096887793391942978e-02 -3.455874696373939514e-02 -2.545604407787322998e-01 5.769700556993484497e-02 -6.015018373727798462e-02
-2.459345757961273193e-01 -2.255938798189163208e-01 -9.519302845001220703e-02 5.006470531225204468e-02 -2.225965727120637894e-04 2.661187946796417236e-01 -2.124364525079727173e-01 -1.609765738248825073e-01 1.138780862092971802e-01 1.571305096149444580e-01 2.791309952735900879e-01 -6.984182447195053101e-02 1.411243341863155365e-02 4.377178475260734558e-02 -6.682912260293960571e-02 -2.682420909404754639e-01 -1.023269444704055786e-01 1.538788676261901855e-01 8.452103286981582642e-02 -1.725015416741371155e-02 1.238545626401901245e-01 -1.772822737693786621e-01 9.258674830198287964e-02 1.299683749675750732e-01 -1.483574956655502319e-01 -1.049554646015167236e-01 -2.077857255935668945e-01 3.072484731674194336e-01 -6.002434343099594116e-02 -3.666609823703765869e-01 3.329928219318389893e-01 -5.342889577150344849e-02
6.504559516906738281e-02 2.974412590265274048e-02 -1.326218992471694946e-02 3.349203988909721375e-02 -6.320388615131378174e-02 1.974709704518318176e-02 8.011035621166229248e-02 -2.425449937582015991e-01 4.323086515069007874e-02 1.936951279640197754e-01 9.164274670183658600e-03 7.277032732963562012e-02 -1.705126166343688965e-01 -2.459109872579574585e-01 1.717770993709564209e-01 -3.085693344473838806e-02 -2.716628015041351318e-01 -3.922827243804931641e-01 -3.718543946743011475e-01 -2.136779390275478363e-02 1.922700405120849609e-01 2.076366096735000610e-01 1.776403784751892090e-01 1.372256129980087280e-01 1.317589432001113892e-01 -1.359280347824096680e-01 -1.645595878362655640e-01 1.338617652654647827e-01 -1.842314451932907104e-01 -3.448946475982666016e-01 1.688115745782852173e-01 8.418047800660133362e-03
-1.268119513988494873e-01 1.869022697210311890e-01 -1.327702999114990234e-01 -9.836218506097793579e-02 1.929896534420549870e-04 2.871156930923461914e-01 2.929348349571228027e-01 3.040199354290962219e-02 1.189777851104736328e-01 -4.711004346609115601e-02 3.846658766269683838e-01 1.469952240586280823e-02 -1.951141208410263062e-01 -9.464926272630691528e-02 -8.025207556784152985e-03 -2.488520145416259766e-01 -3.474223613739013672e-02 -1.797356009483337402e-01 -2.879628539085388184e-01 1.102891564369201660e-01 1.705583333969116211e-01 1.182062104344367981e-01 1.378256827592849731e-01 3.508882224559783936e-01 1.042771935462951660e-01 -1.297019422054290771e-01 -2.105742692947387695e-01 -3.028084151446819305e-02 2.290316671133041382e-01 -1.141718029975891113e-01 1.583638191223144531e-01 -4.037409275770187378e-02
-9.028698503971099854e-02 -1.033901348710060120e-01 -2.382438182830810547e-01 -7.561760023236274719e-03 -4.053492099046707153e-02 1.919640786945819855e-02 -8.003157377243041992e-02 -2.456666231155395508e-01 2.361896634101867676e-02 4.239342510700225830e-01 1.946106404066085815e-01 -2.015922218561172485e-02 -7.326970808207988739e-03 1.762328743934631348e-01 5.430775508284568787e-02 -8.576413616538047791e-03 1.434798091650009155e-01 4.483075812458992004e-02 -2.105849385261535645e-01 -2.579558193683624268e-01 1.942315399646759033e-01 -2.061822265386581421e-01 8.907329291105270386e-02 2.295520454645156860e-01 2.925756275653839111e-01 2.703558839857578278e-02 -8.406036347150802612e-02 6.163432449102401733e-02 1.302094757556915283e-01 -4.293408393859863281e-01 1.731405705213546753e-01 -8.342760615050792694e-03
-5.045612528920173645e-02 8.373769372701644897e-02 1.312401592731475830e-01 -1.080370992422103882e-01 -2.596740722656250000e-01 -1.377312466502189636e-03 5.061527490615844727e-01 -9.643094241619110107e-02 3.515021875500679016e-02 -2.692272327840328217e-02 9.834380447864532471e-02 1.408425122499465942e-01 1.581340469419956207e-02 6.752744317054748535e-02 5.193349439650774002e-03 -3.852134570479393005e-02 -7.841084152460098267e-02 -2.447159737348556519e-01 -2.729739062488079071e-02 3.015530668199062347e-02 3.140936195850372314e-01 6.064784713089466095e-03 -6.220382824540138245e-02 1.220434978604316711e-01 5.658736079931259155e-02 -1.480830311775207520e-01 -2.263642996549606323e-01 4.256090521812438965e-01 2.716513723134994507e-02 -2.020317316055297852e-01 -2.330612689256668091e-01 -2.286996394395828247e-01
-1.663605868816375732e-01 6.903944909572601318e-02 -1.727934777736663818e-01 3.950766324996948242e-01 2.178396135568618774e-01 -1.525833159685134888e-01 5.615147203207015991e-02 -2.161768674850463867e-01 -2.151310890913009644e-01 6.538343429565429688e-02 1.287440210580825806e-01 -1.053997427225112915e-01 7.644834369421005249e-02 1.589079797267913818e-01 1.626892238855361938e-01 -3.385126888751983643e-01 -3.168995082378387451e-01 -9.113285690546035767e-02 -2.246349453926086426e-01 -9.150048345327377319e-02 1.730238348245620728e-01 -1.813712865114212036e-01 -2.135478854179382324e-01 -2.403924055397510529e-02 8.428280800580978394e-02 -1.683027893304824829e-01 1.251460462808609009e-01 -4.101584106683731079e-02 -2.628747606649994850e-03 -2.761550843715667725e-01 -4.084752500057220459e-02 -5.753954872488975525e-02
-1.147263720631599426e-01 -6.516890227794647217e-02 -8.509144186973571777e-02 -6.913764774799346924e-02 -1.390010714530944824e-01 4.111077785491943359e-01 1.968259960412979126e-01 -4.359663128852844238e-01 -1.720546334981918335e-01 -7.045954465866088867e-02 6.399391591548919678e-02 -1.280113905668258667e-01 -6.386554241180419922e-02 -1.478150784969329834e-01 5.522990226745605469e-02 4.575117304921150208e-02 -2.196766883134841919e-01 -1.587467342615127563e-01 1.309594064950942993e-01 -2.716118693351745605e-01 -9.791382402181625366e-02 -2.117074877023696899e-01 -1.317229270935058594e-01 -9.135849773883819580e-02 2.736563086509704590e-01 4.082900471985340118e-03 -1.516840308904647827e-01 2.592116594314575195e-01 -9.497279673814773560e-02 -2.089931666851043701e-01 3.089369460940361023e-02 6.379140168428421021e-02
7.198790460824966431e-02 1.149971112608909607e-01 4.477227106690406799e-02 -9.047605842351913452e-02 1.179445609450340271e-01 1.282397061586380005e-01 -1.532277762889862061e-01 -1.865752339363098145e-01 -1.234050095081329346e-01 -3.319148346781730652e-02 8.983466774225234985e-02 3.132443502545356750e-02 -2.974193170666694641e-02 5.510364845395088196e-02 3.155761063098907471e-01 3.340724706649780273e-01 -2.576027214527130127e-01 -1.895670592784881592e-01 -8.321245759725570679e-02 -5.837365239858627319e-02 -1.219302602112293243e-02 1.401000469923019409e-01 -4.094417393207550049e-02 2.750902771949768066e-01 -1.680367812514305115e-02 -2.973464429378509521e-01 -1.436776965856552124e-01 9.835524857044219971e-02 -2.662697434425354004e-02 -5.295940041542053223e-01 1.466549783945083618e-01 -1.039549782872200012e-01
-1.747406572103500366e-01 -9.414434432983398438e-02 -3.182238936424255371e-01 -1.160550788044929504e-01 -4.279742762446403503e-02 2.759343981742858887e-01 -4.188794270157814026e-02 -1.431615352630615234e-01 -2.814041078090667725e-01 -8.221556991338729858e-02 1.073556393384933472e-01 1.463950723409652710e-01 3.701920062303543091e-02 1.208244487643241882e-01 7.451695203781127930e-02 -1.530063003301620483e-01 -1.360645703971385956e-02 -1.105883792042732239e-01 1.339072883129119873e-01 -1.344262510538101196e-01 7.063018530607223511e-02 -3.873835504055023193e-01 1.897018104791641235e-01 1.007099151611328125e-01 1.524798274040222168e-01 -1.352961212396621704e-01 -1.356277465820312500e-01 4.099553227424621582e-01 -1.184327229857444763e-01 -7.262139767408370972e-02 -1.092309579253196716e-01 -2.701180875301361084e-01
7.063277065753936768e-02 3.556928783655166626e-02 -5.723293870687484741e-02 -1.785532236099243164e-01 7.729122415184974670e-03 -9.444487839937210083e-02 3.724606931209564209e-01 -2.883787751197814941e-01 4.327997565269470215e-02 1.505003273487091064e-01 1.060586795210838318e-01 2.388178408145904541e-01 3.728759288787841797e-02 -4.414405301213264465e-02 1.676037013530731201e-01 4.472070839256048203e-03 -1.493490487337112427e-02 -3.148169517517089844e-01 -7.231801003217697144e-02 -8.407109975814819336e-02 1.780341938138008118e-02 -7.424511015415191650e-02 1.182350367307662964e-01 3.686198294162750244e-01 -1.359200626611709595e-01 -2.132166028022766113e-01 -8.625449985265731812e-02 2.202959805727005005e-01 1.482149213552474976e-01 3.796717210207134485e-04 -1.047195494174957275e-01 -4.281409382820129395e-01
-1.403300762176513672e-01 -1.803628057241439819e-01 -1.786732375621795654e-01 -1.097408086061477661e-01 1.866610646247863770e-01 9.731696546077728271e-02 -1.088305041193962097e-01 -1.117754727602005005e-01 -1.095538958907127380e-01 1.795440912246704102e-01 -3.035217896103858948e-02 -1.973713636398315430e-01 -5.928705260157585144e-02 -2.504801452159881592e-01 1.552470475435256958e-01 -1.880462095141410828e-02 -9.497892856597900391e-02 -1.852179169654846191e-01 3.232507705688476562e-01 -1.437258720397949219e-01 3.680782020092010498e-01 -2.713347077369689941e-01 1.397686153650283813e-01 -1.474617142230272293e-02 -5.525606870651245117e-02 -2.836289703845977783e-01 -2.379493564367294312e-01 2.921898066997528076e-01 -2.367634885013103485e-02 -1.701157987117767334e-01 -6.706217676401138306e-02 -5.925279855728149414e-02
2.070973999798297882e-02 1.113452613353729248e-01 7.374361902475357056e-02 2.850089073181152344e-01 3.040255419909954071e-02 1.767518073320388794e-01 4.497022032737731934e-01 -1.326836049556732178e-01 -3.199754357337951660e-01 3.703696653246879578e-02 1.492193490266799927e-01 -1.121632307767868042e-01 -1.271526366472244263e-01 2.817011624574661255e-02 -8.199319988489151001e-02 1.205663457512855530e-01 -2.682358920574188232e-01 -2.218326032161712646e-01 -1.456338912248611450e-01 1.714703291654586792e-01 -1.091302372515201569e-02 6.810349225997924805e-02 -1.105799749493598938e-01 3.241677880287170410e-01 -1.493963450193405151e-01 -2.667660713195800781e-01 -9.247634559869766235e-02 1.308895945549011230e-01 1.644366085529327393e-01 -4.505277797579765320e-02 -3.015828784555196762e-03 -1.720239967107772827e-01
3.023003041744232178e-01 4.502975195646286011e-02 -1.098483353853225708e-01 -1.011637896299362183e-01 1.246228963136672974e-01 1.012955382466316223e-01 1.495307236909866333e-01 -2.559253200888633728e-02 -1.528711803257465363e-02 7.018595933914184570e-02 1.883322149515151978e-01 1.478898525238037109e-01 -1.661882698535919189e-01 -9.394667297601699829e-02 2.108478099107742310e-01 -2.155484259128570557e-01 -3.116930723190307617e-01 -1.927148997783660889e-01 -7.057479023933410645e-02 -1.897052079439163208e-01 3.196144402027130127e-01 -4.156866669654846191e-02 3.434709459543228149e-02 1.679580956697463989e-01 -5.403497815132141113e-02 1.506108939647674561e-01 -2.127146422863006592e-01 3.114911615848541260e-01 3.096430301666259766e-01 -8.099716901779174805e-02 -8.679862320423126221e-02 -2.433823645114898682e-01
9.255195409059524536e-02 -1.860892400145530701e-02 3.122592568397521973e-01 -2.062020823359489441e-02 -7.850860059261322021e-02 1.939567923545837402e-01 3.254078626632690430e-01 -7.982183992862701416e-02 -6.929703801870346069e-02 -1.124275848269462585e-01 3.547709286212921143e-01 1.304119825363159180e-01 9.867026656866073608e-02 1.494879573583602905e-01 5.088302120566368103e-02 3.532124974299222231e-04 -2.529498934745788574e-01 -8.330395817756652832e-02 -9.189831465482711792e-02 -1.319004446268081665e-01 1.445099711418151855e-01 2.355346921831369400e-03 1.600318104028701782e-01 2.970270216464996338e-01 4.136988893151283264e-02 -2.761301696300506592e-01 -1.279240399599075317e-01 2.056832760572433472e-01 3.857142329216003418e-01 -3.154222667217254639e-02 4.234196618199348450e-02 -1.498193293809890747e-01
4.535754024982452393e-02 -1.374788582324981689e-01 -3.389687836170196533e-02 8.316206745803356171e-03 1.685385704040527344e-01 1.638339161872863770e-01 4.564167931675910950e-02 -1.208360716700553894e-01 -5.018562451004981995e-02 4.661271721124649048e-02 2.075611986219882965e-02 2.093185037374496460e-01 -6.172671541571617126e-02 3.228335827589035034e-02 3.217092901468276978e-02 9.725104272365570068e-02 -3.190045654773712158e-01 -3.656888306140899658e-01 -2.040096670389175415e-01 -8.897189050912857056e-02 1.488815695047378540e-01 1.860743388533592224e-02 1.930295675992965698e-01 2.290275096893310547e-01 -9.625083208084106445e-02 -1.370670795440673828e-01 -2.146452814340591431e-01 1.886048167943954468e-01 -1.333066970109939575e-01 -4.008326232433319092e-01 3.449599742889404297e-01 1.929410248994827271e-01
-1.011340543627738953e-01 5.020899698138237000e-02 2.486275583505630493e-01 -9.019426256418228149e-02 1.032023876905441284e-01 1.390327513217926025e-01 1.985176354646682739e-01 4.458270967006683350e-02 -2.809617221355438232e-01 6.265260744839906693e-03 2.119463235139846802e-01 2.034968882799148560e-01 -3.070533573627471924e-01 1.768827289342880249e-01 2.303104102611541748e-01 -1.130796223878860474e-02 -4.189656674861907959e-02 -8.017849177122116089e-02 -1.730515435338020325e-02 4.808245599269866943e-02 1.021009087562561035e-01 -2.474242597818374634e-01 -1.315333694219589233e-01 2.784458398818969727e-01 -3.121249377727508545e-02 6.674925237894058228e-02 -2.131468802690505981e-01 2.677161693572998047e-01 -8.466657251119613647e-02 -2.368080914020538330e-01 -3.389984071254730225e-01 -1.545966267585754395e-01
-1.785911470651626587e-01 1.494408398866653442e-01 -1.286451518535614014e-01 1.665623188018798828e-01 7.676163315773010254e-02 -2.229976803064346313e-01 4.287988543510437012e-01 -7.432260364294052124e-02 7.356829941272735596e-02 1.155329942703247070e-01 -1.115913167595863342e-01 -1.004141345620155334e-01 3.583183512091636658e-02 -1.731560826301574707e-01 -2.588677220046520233e-02 -1.763314902782440186e-01 -1.356212496757507324e-01 -2.740261703729629517e-02 1.488831359893083572e-02 3.683562949299812317e-02 1.828062683343887329e-01 -7.270650565624237061e-02 -1.184379830956459045e-01 1.884295493364334106e-01 -1.774917542934417725e-02 -1.966674476861953735e-01 -7.025253772735595703e-02 2.001412510871887207e-01 -2.388203889131546021e-02 -4.771010875701904297e-01 8.037618547677993774e-02 -3.529028892517089844e-01
1.343345791101455688e-01 -4.192241281270980835e-02 -8.860118687152862549e-03 -9.687349200248718262e-02 2.262946516275405884e-01 2.639484405517578125e-01 2.372119277715682983e-01 -3.497523367404937744e-01 6.055645272135734558e-02 4.128685593605041504e-02 1.701435074210166931e-02 8.697354048490524292e-02 9.658436477184295654e-02 5.967313796281814575e-02 5.706791579723358154e-02 -1.371844261884689331e-01 -7.364640384912490845e-02 -3.032275438308715820e-01 -9.642435237765312195e-03 -6.571549177169799805e-02 3.136625587940216064e-01 3.539255633950233459e-02 3.750832676887512207e-01 1.000153124332427979e-01 -1.030769124627113342e-01 -5.175869911909103394e-02 -1.102285645902156830e-02 -7.764733582735061646e-02 -1.832890212535858154e-01 -3.900578618049621582e-01 2.071893401443958282e-02 -2.556068897247314453e-01
-1.535021662712097168e-01 1.470735073089599609e-01 -4.484860971570014954e-02 1.427664756774902344e-01 4.513676837086677551e-02 -9.351450204849243164e-02 3.247224986553192139e-01 -1.609897017478942871e-01 -2.188075520098209381e-02 7.447946071624755859e-02 9.652131795883178711e-02 1.911454945802688599e-01 -6.672814488410949707e-02 1.356486529111862183e-01 1.088175177574157715e-01 3.932138532400131226e-02 -4.451236426830291748e-01 1.082105413079261780e-01 -1.811096370220184326e-01 2.491175234317779541e-01 2.713032960891723633e-01 -1.675558835268020630e-01 -1.125984564423561096e-01 6.799186021089553833e-02 2.373202517628669739e-02 -1.372823864221572876e-01 1.480523049831390381e-01 -1.947488076984882355e-02 -8.198764175176620483e-02 -2.030993700027465820e-01 6.325964629650115967e-02 -4.298612177371978760e-01
-9.739951044321060181e-02 -1.801352798938751221e-01 -2.108232825994491577e-01 -1.747214347124099731e-01 1.759104281663894653e-01 9.237783402204513550e-02 1.396927982568740845e-01 -2.182007431983947754e-01 -7.783127576112747192e-02 -2.367490902543067932e-03 -5.084487795829772949e-02 6.898276507854461670e-02 1.643894761800765991e-01 -2.533973753452301025e-01 9.652305394411087036e-02 2.052808925509452820e-02 -1.487529426813125610e-01 -3.024548888206481934e-01 -1.116863340139389038e-01 -1.576121300458908081e-01 4.136913716793060303e-01 -5.100656673312187195e-02 1.079081296920776367e-01 2.838033139705657959e-01 -1.123237088322639465e-01 1.356034725904464722e-02 -1.333336830139160156e-01 1.091293171048164368e-01 -3.279633074998855591e-02 -4.091807305812835693e-01 1.121242642402648926e-01 1.472791582345962524e-01
1.711993664503097534e-01 -4.569325968623161316e-02 5.712478980422019958e-02 -3.718404099345207214e-02 -1.862540543079376221e-01 3.834650516510009766e-01 1.132446229457855225e-01 -4.376982152462005615e-02 -1.318032890558242798e-01 4.976741224527359009e-02 7.430979609489440918e-02 2.881338000297546387e-01 1.847708411514759064e-02 7.925319485366344452e-03 2.019217163324356079e-01 -1.512262821197509766e-01 -2.254616171121597290e-01 -1.909790337085723877e-01 -1.204627230763435364e-01 -3.632610142230987549e-01 3.283202052116394043e-01 1.288840919733047485e-02 -1.217093542218208313e-01 1.399406045675277710e-01 1.022662371397018433e-01 -1.433537900447845459e-01 1.013195067644119263e-01 2.098691612482070923e-01 2.941279709339141846e-01 -1.807528287172317505e-01 -7.749796658754348755e-02 -9.166280180215835571e-02
-1.980443745851516724e-01 7.367839664220809937e-02 1.202195882797241211e-01 4.101145081222057343e-03 1.340602058917284012e-02 1.029522642493247986e-01 5.253579616546630859e-01 -1.507786661386489868e-02 -2.571655623614788055e-02 -1.620320677757263184e-01 3.255541622638702393e-02 2.174755930900573730e-01 8.562207221984863281e-02 -2.501937560737133026e-02 2.352582812309265137e-01 1.296908827498555183e-03 3.288872912526130676e-02 -1.433400660753250122e-01 -7.651616632938385010e-02 -1.036335751414299011e-01 5.418411642313003540e-02 -1.430177688598632812e-01 5.449452251195907593e-02 1.142541691660881042e-01 4.066103324294090271e-02 -3.105621933937072754e-01 -5.578998848795890808e-02 3.140720427036285400e-01 2.026550620794296265e-01 -4.156060218811035156e-01 -7.867679744958877563e-02 -1.334800869226455688e-01
1.202153265476226807e-01 8.986092172563076019e-03 -7.881920784711837769e-02 -1.430367231369018555e-01 -3.699158877134323120e-02 -6.539063155651092529e-02 4.135169088840484619e-01 -1.692938059568405151e-01 1.023661047220230103e-01 2.187057286500930786e-01 2.154423147439956665e-01 6.886656582355499268e-02 -8.147475123405456543e-02 2.436812967061996460e-02 1.675668656826019287e-01 -2.571267783641815186e-01 -3.662417232990264893e-01 8.721801638603210449e-02 1.015346962958574295e-02 -5.328497290611267090e-02 2.162065058946609497e-01 -7.953914254903793335e-02 5.192179232835769653e-02 -9.835426509380340576e-02 -6.903773546218872070e-02 -1.146676540374755859e-01 -1.992737948894500732e-01 1.587741374969482422e-01 1.232971101999282837e-01 -2.894587218761444092e-01 -2.739606797695159912e-01 -2.749546766281127930e-01
-1.055097207427024841e-01 4.723157733678817749e-02 -2.674647271633148193e-01 -2.696729637682437897e-02 1.126969326287508011e-02 1.706562191247940063e-01 1.586350351572036743e-01 -1.334528475999832153e-01 -3.882240876555442810e-02 -4.248566925525665283e-02 2.051660716533660889e-01 2.063106447458267212e-01 3.833136707544326782e-02 -1.474142670631408691e-01 3.585079610347747803e-01 -2.510895729064941406e-01 -3.475826978683471680e-01 -2.551206350326538086e-01 -2.245493680238723755e-01 -1.813361234962940216e-02 1.682861447334289551e-01 3.267868235707283020e-02 -8.617872744798660278e-02 2.759478520601987839e-03 -7.309897989034652710e-02 1.302972435951232910e-01 2.303407527506351471e-02 2.570962607860565186e-01 2.896610796451568604e-01 5.983728542923927307e-02 -5.330183729529380798e-02 -2.943711280822753906e-01
4.394284635782241821e-02 -1.386303007602691650e-01 -2.103554606437683105e-01 6.157385930418968201e-02 1.493843942880630493e-01 3.053094148635864258e-01 -5.253018811345100403e-02 5.005515366792678833e-02 -2.886402904987335205e-01 2.379933893680572510e-01 2.293330244719982147e-02 2.508143186569213867e-01 4.211328178644180298e-02 1.387576609849929810e-01 3.307415544986724854e-02 -2.575778402388095856e-02 -8.339954912662506104e-02 -2.187194079160690308e-01 1.543647199869155884e-01 -2.113156318664550781e-01 9.937115013599395752e-02 -4.175720214843750000e-01 -6.739287078380584717e-02 1.118216440081596375e-01 5.161546915769577026e-02 -1.214756071567535400e-01 -1.021806821227073669e-01 3.330251872539520264e-01 -8.155864663422107697e-03 -2.012513875961303711e-01 -4.270195960998535156e-02 -2.795004546642303467e-01
-1.705910265445709229e-01 -1.747528016567230225e-01 -1.778275966644287109e-01 -9.772434085607528687e-02 1.458569914102554321e-01 1.627694368362426758e-01 3.890130668878555298e-02 -2.198254615068435669e-01 -2.621468007564544678e-01 3.927139192819595337e-02 -1.257018446922302246e-01 6.307024508714675903e-02 -1.078824102878570557e-01 1.930085271596908569e-01 1.377395987510681152e-01 -8.740148693323135376e-02 -1.629456728696823120e-01 -2.654589414596557617e-01 1.765969246625900269e-01 -1.569894403219223022e-01 3.332398831844329834e-02 -2.938200235366821289e-01 -9.920486062765121460e-02 2.409794479608535767e-01 1.249836161732673645e-01 2.662246488034725189e-02 9.648283943533897400e-03 3.499763607978820801e-01 -1.795749664306640625e-01 -1.866284608840942383e-01 1.833207756280899048e-01 -2.970578968524932861e-01
-2.273684442043304443e-01 -8.925692737102508545e-02 -2.759455144405364990e-01 -1.831744015216827393e-01 1.535799503326416016e-01 1.411615461111068726e-01 1.220375746488571167e-01 -1.545128822326660156e-01 9.540075808763504028e-02 3.214708268642425537e-01 -1.119383871555328369e-01 7.249327003955841064e-02 7.661252468824386597e-02 2.869409620761871338e-01 5.076571926474571228e-02 -1.707249134778976440e-01 -1.837584674358367920e-01 -3.244508802890777588e-01 4.667934402823448181e-02 -1.767624542117118835e-02 1.065531894564628601e-01 -4.616230726242065430e-02 1.177611388266086578e-02 8.383008092641830444e-02 1.214247494935989380e-01 -8.206962049007415771e-02 -4.162155985832214355e-01 3.296214342117309570e-01 -3.154204040765762329e-02 -1.774161010980606079e-01 -1.292419387027621269e-03 1.350781973451375961e-02
-7.425460219383239746e-02 6.109211221337318420e-02 6.996669340878725052e-03 -8.353682607412338257e-02 2.813772484660148621e-02 3.800480365753173828e-01 1.724895238876342773e-01 -2.121241092681884766e-01 -2.657517790794372559e-02 5.100097623653709888e-04 1.123906951397657394e-02 -2.253713831305503845e-02 1.049240753054618835e-01 -2.454467415809631348e-01 2.042560428380966187e-01 -1.226328611373901367e-01 -1.454663276672363281e-01 -1.494600772857666016e-01 2.139805629849433899e-02 -6.832548975944519043e-02 2.685440182685852051e-01 -1.294971704483032227e-01 -1.723517030477523804e-01 1.490492820739746094e-01 -1.063581854104995728e-01 -9.373915940523147583e-02 4.343786463141441345e-02 3.575116097927093506e-01 2.848571240901947021e-01 -1.599013060331344604e-01 -9.799432009458541870e-02 -4.229056537151336670e-01
-6.064750254154205322e-02 4.196000285446643829e-03 1.375047415494918823e-01 1.621932983398437500e-01 3.251656517386436462e-02 -5.886794626712799072e-02 2.987294495105743408e-01 -2.460983395576477051e-01 6.130475923418998718e-02 2.033946514129638672e-01 2.576117217540740967e-01 1.834815740585327148e-01 -4.408110305666923523e-02 9.383549541234970093e-02 1.590464562177658081e-01 1.537842303514480591e-01 -4.105640947818756104e-01 -3.636655956506729126e-02 -1.701860129833221436e-01 -2.236984223127365112e-01 1.179519370198249817e-01 -1.259131133556365967e-01 2.106397449970245361e-01 1.268766820430755615e-01 2.592937089502811432e-02 -7.308068126440048218e-02 -3.199438452720642090e-01 -1.871193796396255493e-01 -2.385396659374237061e-01 -1.605520844459533691e-01 1.203547865152359009e-01 -1.106139793992042542e-01
-1.626307219266891479e-01 -1.525152325630187988e-01 -1.471090316772460938e-01 1.109462417662143707e-02 5.320248659700155258e-03 2.678967118263244629e-01 4.846519976854324341e-02 -1.660859435796737671e-01 -3.515826165676116943e-01 7.027567178010940552e-02 -6.868208944797515869e-02 8.705950528383255005e-02 -1.936957836151123047e-01 1.184358745813369751e-01 -8.991368114948272705e-02 -6.542198359966278076e-02 -2.776638865470886230e-01 -3.101127743721008301e-01 9.603990614414215088e-02 -2.874918878078460693e-01 2.711596488952636719e-01 -2.830164134502410889e-01 5.769052077084779739e-03 9.398920089006423950e-02 4.947570338845252991e-02 -6.462644785642623901e-02 1.353555768728256226e-01 2.816530466079711914e-01 -1.650147736072540283e-01 -1.044426262378692627e-01 -1.751549988985061646e-01 -1.459926962852478027e-01
-2.753579020500183105e-01 -1.051752567291259766e-01 -2.551661729812622070e-01 -1.280955672264099121e-01 -4.673777148127555847e-02 1.308209747076034546e-01 3.056383505463600159e-02 -1.000637263059616089e-01 2.036548703908920288e-01 2.140636593103408813e-01 9.000667370855808258e-03 -3.016348183155059814e-02 1.610642075538635254e-01 3.132076263427734375e-01 4.430633783340454102e-02 -2.230013459920883179e-01 -2.415771037340164185e-01 -3.205370008945465088e-01 7.987483986653387547e-04 -1.279181689023971558e-01 4.116505086421966553e-01 -8.584424108266830444e-02 2.094827592372894287e-01 -9.132372587919235229e-02 1.614170968532562256e-01 -9.452351927757263184e-02 -2.207132577896118164e-01 1.632988452911376953e-01 2.831924334168434143e-02 -1.301028132438659668e-01 -4.964483529329299927e-02 -1.580804213881492615e-02
-7.249516248703002930e-02 2.241418659687042236e-01 2.671949937939643860e-02 -8.960525691509246826e-02 5.398372933268547058e-02 2.414427250623703003e-01 1.639247834682464600e-01 -2.417605072259902954e-01 -3.473893553018569946e-02 -2.754361629486083984e-01 2.506848275661468506e-01 1.910105645656585693e-01 -5.972734093666076660e-02 -4.030812531709671021e-02 9.931445866823196411e-02 -1.480896621942520142e-01 -4.777186363935470581e-02 -1.058916077017784119e-01 -3.853744640946388245e-02 -7.140411995351314545e-03 3.223503232002258301e-01 2.352654486894607544e-01 1.493906527757644653e-01 4.312044680118560791e-01 2.327965795993804932e-01 -8.980372548103332520e-02 1.770457997918128967e-02 7.683821022510528564e-02 8.104126155376434326e-02 -2.161226123571395874e-01 1.298312544822692871e-01 -2.338643372058868408e-01
-2.499902695417404175e-01 6.888797134160995483e-02 -1.004158779978752136e-01 1.440613567829132080e-01 1.534682363271713257e-01 3.632351160049438477e-01 1.770481020212173462e-01 -2.081135809421539307e-01 -3.468704596161842346e-02 9.158052504062652588e-03 1.717623770236968994e-01 3.472205400466918945e-01 -1.491955369710922241e-01 1.831101179122924805e-01 -2.151737809181213379e-01 2.400630712509155273e-02 -4.479058552533388138e-03 3.801288455724716187e-02 -1.771843135356903076e-01 -2.773685194551944733e-02 2.758355736732482910e-01 -1.880925595760345459e-01 -1.167025491595268250e-01 2.315895259380340576e-01 2.229519188404083252e-02 8.661963045597076416e-02 -5.232883989810943604e-02 2.393537387251853943e-02 -1.748862117528915405e-01 -2.974633276462554932e-01 -1.717730611562728882e-02 -2.733766138553619385e-01
-1.457423716783523560e-01 1.673087030649185181e-01 2.914884872734546661e-02 -1.812444329261779785e-01 -6.567780673503875732e-02 -9.989296644926071167e-02 4.798324406147003174e-02 -2.021721601486206055e-01 -3.578554093837738037e-02 -4.027103260159492493e-02 3.710630238056182861e-01 -3.716791793704032898e-02 6.293806713074445724e-03 3.245581388473510742e-01 -2.082493603229522705e-01 1.443302482366561890e-01 -4.079822897911071777e-01 -2.340113520622253418e-01 1.451548337936401367e-01 4.368812218308448792e-02 1.535886079072952271e-01 -1.004065945744514465e-01 1.535959243774414062e-01 1.410454697906970978e-02 -1.211455464363098145e-01 -1.645105779170989990e-01 1.928981095552444458e-01 1.869764029979705811e-01 1.769897788763046265e-01 -2.549633383750915527e-01 -2.181769162416458130e-02 -1.888990700244903564e-01
-1.091995015740394592e-01 -2.075058966875076294e-01 1.124689634889364243e-02 -1.209518462419509888e-01 -1.657489454373717308e-03 5.790770426392555237e-02 4.688828885555267334e-01 -2.640821933746337891e-01 -8.251292258501052856e-02 9.271398186683654785e-02 -7.005140930414199829e-02 6.665709614753723145e-02 9.938840568065643311e-02 -4.938025400042533875e-02 -1.790618747472763062e-01 6.383461505174636841e-02 -1.061754152178764343e-01 -2.599669992923736572e-01 -3.280847966670989990e-01 -1.244336813688278198e-01 1.771463826298713684e-02 -7.108473032712936401e-02 1.918937861919403076e-01 -1.036853790283203125e-01 2.406767606735229492e-01 -2.146938145160675049e-01 -1.120377480983734131e-01 8.218774944543838501e-02 -7.412149012088775635e-02 -2.316387742757797241e-01 5.621697288006544113e-03 -3.559172451496124268e-01
-3.284286707639694214e-02 2.166322916746139526e-01 -1.626094728708267212e-01 -6.516883522272109985e-02 1.612521260976791382e-01 -6.238546594977378845e-02 4.132537841796875000e-01 1.016545854508876801e-02 4.276208579540252686e-02 3.091261386871337891e-01 1.588560640811920166e-01 5.825956538319587708e-02 -1.102783679962158203e-01 -1.949152201414108276e-01 -1.006174981594085693e-01 -1.057220920920372009e-01 -2.421173602342605591e-01 -1.160353571176528931e-01 -6.886632740497589111e-02 5.320619419217109680e-02 4.050671309232711792e-02 -1.091999039053916931e-01 5.838799476623535156e-02 2.027469873428344727e-01 3.262763619422912598e-01 -2.929598987102508545e-01 4.400246776640415192e-03 4.348733276128768921e-02 -7.599783595651388168e-03 -1.321042627096176147e-01 -2.313421070575714111e-01 -3.465479016304016113e-01
-2.237246334552764893e-01 1.214472427964210510e-01 -1.807378083467483521e-01 8.434455841779708862e-02 1.211071163415908813e-01 -1.827350556850433350e-01 1.056502461433410645e-01 -2.826038300991058350e-01 -1.842388510704040527e-01 1.147962287068367004e-01 3.448152840137481689e-01 5.212652496993541718e-03 1.607365161180496216e-02 1.780477613210678101e-01 -2.227417677640914917e-01 4.523370042443275452e-02 1.009297892451286316e-01 -1.332097649574279785e-01 1.227124109864234924e-01 9.800955653190612793e-03 4.374723434448242188e-01 -1.706271991133689880e-02 8.704885095357894897e-02 -1.030460521578788757e-01 -1.148705836385488510e-02 -6.567387282848358154e-02 3.217519819736480713e-02 2.505872249603271484e-01 1.617471575736999512e-01 -1.773656755685806274e-01 -5.582774430513381958e-02 -3.531268239021301270e-01
-3.881867229938507080e-02 -3.303925320506095886e-02 9.506618231534957886e-02 -2.927632443606853485e-02 1.471896767616271973e-01 1.313627511262893677e-01 7.082652300596237183e-02 -2.323320806026458740e-01 -3.178403945639729500e-03 6.845421344041824341e-02 2.351411432027816772e-01 1.578906476497650146e-01 -1.147902682423591614e-01 -8.521934598684310913e-02 1.946382969617843628e-01 -8.153518289327621460e-02 -1.986425369977951050e-01 -3.911014199256896973e-01 -1.919693946838378906e-01 3.552534803748130798e-02 2.655164897441864014e-02 2.135136723518371582e-01 1.525726467370986938e-01 1.620589569211006165e-02 2.613036334514617920e-01 -8.753124624490737915e-02 -3.686164319515228271e-01 -1.698438972234725952e-01 -1.516522616147994995e-01 -3.594465851783752441e-01 2.052454352378845215e-01 -6.590338796377182007e-02
-2.712379209697246552e-02 -1.566958427429199219e-02 4.855660349130630493e-02 1.302811354398727417e-01 2.411801069974899292e-01 -3.321989672258496284e-03 5.333276093006134033e-02 -2.190054804086685181e-01 -8.766046911478042603e-02 2.089145034551620483e-02 2.552849948406219482e-01 -7.963006198406219482e-02 -2.466871216893196106e-02 -2.283711731433868408e-01 -1.176096200942993164e-01 -4.032277166843414307e-01 -3.832270205020904541e-01 -2.267143279314041138e-01 -4.285876154899597168e-01 -2.755355238914489746e-01 8.592090755701065063e-02 -1.414770185947418213e-01 1.448971778154373169e-01 1.461291313171386719e-01 6.064837425947189331e-02 3.147955238819122314e-02 -1.105306223034858704e-01 7.584205269813537598e-02 -6.329741328954696655e-02 -6.288604438304901123e-02 5.230332538485527039e-02 -3.051137179136276245e-02
-2.407103627920150757e-01 2.295294404029846191e-02 -1.445813924074172974e-01 -4.421956092119216919e-02 -5.567874759435653687e-02 2.576196193695068359e-02 3.495796397328376770e-02 -1.283901035785675049e-01 -2.076453715562820435e-01 7.082287222146987915e-03 2.450714111328125000e-01 3.688628673553466797e-01 9.918135404586791992e-02 -1.620834469795227051e-01 2.115324288606643677e-01 6.208571419119834900e-02 -1.820327490568161011e-01 1.721649318933486938e-01 -1.670223474502563477e-02 -3.297424018383026123e-01 1.201429441571235657e-01 9.037499874830245972e-02 2.382285706698894501e-02 2.418857961893081665e-01 9.844878315925598145e-02 5.608332809060811996e-03 -2.210417836904525757e-01 -9.675326943397521973e-02 -6.811113655567169189e-02 -3.726845085620880127e-01 2.772252857685089111e-01 -1.772353202104568481e-01
-1.077758967876434326e-01 -2.203636337071657181e-03 -9.849213808774948120e-02 -1.399690657854080200e-01 2.009820193052291870e-01 6.452343892306089401e-03 2.842735350131988525e-01 1.428029686212539673e-01 4.894943535327911377e-02 -2.783330529928207397e-02 1.826796978712081909e-01 1.430493444204330444e-01 1.517387777566909790e-01 2.886122092604637146e-02 -4.687992390245199203e-03 -2.100049853324890137e-01 -2.316407114267349243e-01 1.210017651319503784e-01 -1.869258731603622437e-01 -6.152285635471343994e-02 3.309652209281921387e-01 -1.255354881286621094e-01 -2.763929776847362518e-02 3.589593172073364258e-01 1.780517101287841797e-01 -3.382653295993804932e-01 -3.381398022174835205e-01 2.053643316030502319e-01 -7.973971962928771973e-02 -5.293735489249229431e-02 1.331643909215927124e-01 -3.146315738558769226e-02
-1.121405698359012604e-02 -3.037811629474163055e-02 -5.376527085900306702e-02 -2.320667542517185211e-02 -3.604095056653022766e-02 3.962900340557098389e-01 5.628696456551551819e-02 -1.597191095352172852e-01 -1.107175499200820923e-01 -5.226362124085426331e-02 6.739430874586105347e-02 6.004176661372184753e-02 -4.223925992846488953e-02 1.255464553833007812e-02 3.109576702117919922e-01 -1.409946531057357788e-01 -2.417642325162887573e-01 -9.410202503204345703e-02 3.132160380482673645e-02 -1.307915002107620239e-01 2.648259401321411133e-01 -1.569318622350692749e-01 -4.022871330380439758e-02 2.908890247344970703e-01 -1.057341247797012329e-01 -2.975686490535736084e-01 -2.414765022695064545e-02 3.178515434265136719e-01 3.292044401168823242e-01 6.968659907579421997e-02 7.769805938005447388e-02 -2.825778424739837646e-01
-7.393702119588851929e-02 8.724997937679290771e-02 6.600589491426944733e-03 -1.908555030822753906e-01 2.831414639949798584e-01 -1.690719649195671082e-02 1.503395289182662964e-01 -2.588303983211517334e-01 -6.514143943786621094e-02 2.361436374485492706e-02 2.489022016525268555e-01 -1.290064752101898193e-01 -1.671972870826721191e-01 -1.025192216038703918e-01 2.643613517284393311e-01 1.270064860582351685e-01 -3.661429584026336670e-01 -1.159292608499526978e-01 -2.010529637336730957e-01 -1.083644945174455643e-02 -1.455387473106384277e-01 3.944905474781990051e-02 6.419261544942855835e-02 5.814226716756820679e-02 -2.283737808465957642e-01 -1.673817336559295654e-01 1.300431974232196808e-02 8.660466969013214111e-02 3.023548796772956848e-02 -4.311747550964355469e-01 2.802859842777252197e-01 -3.188959509134292603e-02
-1.558239907026290894e-01 1.885351836681365967e-01 -8.281947672367095947e-02 -1.029257848858833313e-01 1.505836844444274902e-01 1.531651169061660767e-01 3.609111905097961426e-01 -1.869737803936004639e-01 5.721497908234596252e-02 -5.814920365810394287e-02 3.163136541843414307e-01 -8.546921610832214355e-02 -2.131524868309497833e-02 -1.371338665485382080e-01 -1.438181251287460327e-01 -3.782741725444793701e-02 -3.694965839385986328e-01 -3.467671200633049011e-02 1.078245490789413452e-01 -2.740505039691925049e-01 2.217322289943695068e-01 7.334996014833450317e-02 -3.464335948228836060e-02 2.776848077774047852e-01 -1.205149814486503601e-01 -1.648980379104614258e-01 -1.051625087857246399e-01 7.286025583744049072e-02 1.485628932714462280e-01 -2.136496454477310181e-02 -2.096649408340454102e-01 -2.722065150737762451e-01
-7.526524364948272705e-02 -8.885110169649124146e-02 -7.367459684610366821e-02 -2.573136612772941589e-02 1.707096695899963379e-01 2.837867140769958496e-01 1.799528896808624268e-01 -1.461930125951766968e-01 -1.467781662940979004e-01 1.431771516799926758e-01 -9.035697579383850098e-02 -1.579400338232517242e-02 -1.899316757917404175e-01 -8.202070742845535278e-02 1.765103787183761597e-01 1.732521802186965942e-01 -8.649161458015441895e-02 -3.797811269760131836e-01 9.938862174749374390e-02 8.903867006301879883e-02 1.253994405269622803e-01 -2.483687698841094971e-01 6.441482808440923691e-03 -1.295776106417179108e-02 1.051187366247177124e-01 -7.983970642089843750e-02 -2.941946089267730713e-01 3.296395242214202881e-01 -2.731713652610778809e-01 -2.135259509086608887e-01 -2.861066460609436035e-01 -2.520999498665332794e-02
2.431377209722995758e-02 5.931276082992553711e-02 -3.908098861575126648e-02 6.640824489295482635e-03 -1.109675597399473190e-02 -5.786589160561561584e-02 3.782249391078948975e-01 -1.412586271762847900e-01 -5.140749365091323853e-02 2.286565452814102173e-01 3.457649052143096924e-01 2.832049727439880371e-01 -5.290312319993972778e-02 2.300837449729442596e-02 2.132031172513961792e-01 1.180856674909591675e-01 -2.629389427602291107e-02 -4.080684781074523926e-01 -1.772535741329193115e-01 2.996208369731903076e-01 1.857734918594360352e-01 -2.074096798896789551e-01 -4.744574055075645447e-02 5.297212302684783936e-02 -9.089999645948410034e-02 -4.095746949315071106e-02 1.467716991901397705e-01 2.680518664419651031e-02 4.550918564200401306e-02 -2.730469405651092529e-01 4.410013556480407715e-02 1.693072021007537842e-01
-3.102759830653667450e-02 3.122734092175960541e-02 3.736092150211334229e-02 -1.193884238600730896e-01 -6.238334998488426208e-02 2.691288590431213379e-01 2.253659069538116455e-01 -1.448372155427932739e-01 -3.136446475982666016e-01 -1.568056643009185791e-02 1.379270553588867188e-01 4.893736168742179871e-02 1.670552045106887817e-01 -6.786818057298660278e-02 3.414234817028045654e-01 1.399617046117782593e-01 -1.443822681903839111e-01 -1.741145849227905273e-01 -6.235341355204582214e-02 -2.520209252834320068e-01 3.722381591796875000e-01 -8.066843263804912567e-03 -1.855436116456985474e-01 1.825911849737167358e-01 -7.305613160133361816e-02 -3.336169943213462830e-02 2.894730493426322937e-02 2.101458162069320679e-01 2.599446475505828857e-01 -4.520830512046813965e-02 -8.907235413789749146e-02 -3.027502894401550293e-01
-9.827079623937606812e-02 1.625861227512359619e-01 -4.408201575279235840e-02 3.429990634322166443e-02 1.555562298744916916e-02 1.454548239707946777e-01 3.209242820739746094e-01 -8.814716339111328125e-02 -8.687629550695419312e-02 2.171406447887420654e-01 1.081222668290138245e-01 1.668389588594436646e-01 1.972753368318080902e-02 4.480808228254318237e-02 1.320111304521560669e-01 -1.484732329845428467e-01 -2.149917781352996826e-01 -2.364861518144607544e-01 5.490724369883537292e-02 1.380922198295593262e-01 3.025493621826171875e-01 1.632917523384094238e-01 -8.754501491785049438e-02 4.126554727554321289e-01 3.304566070437431335e-02 -9.244220703840255737e-02 3.055521985515952110e-03 2.787227630615234375e-01 3.645058870315551758e-01 3.264112025499343872e-02 -1.075984686613082886e-01 -1.982799172401428223e-01
5.681209731847047806e-04 -6.637910008430480957e-02 -1.121004298329353333e-02 -2.996383234858512878e-02 4.765838682651519775e-01 -4.765394330024719238e-02 6.500667333602905273e-02 -1.292801946401596069e-01 -1.372732967138290405e-01 -3.839275613427162170e-02 -1.619283668696880341e-02 -3.465399891138076782e-02 -2.062842249870300293e-01 5.015525594353675842e-02 2.671900391578674316e-01 1.629893183708190918e-01 -3.455107510089874268e-01 -2.008880227804183960e-01 1.477171294391155243e-02 7.329465448856353760e-02 -4.299519211053848267e-02 -8.857431262731552124e-02 -3.608193621039390564e-02 3.703287243843078613e-01 -1.495673805475234985e-01 -2.779525220394134521e-01 4.952049627900123596e-02 6.924285739660263062e-02 -4.949392750859260559e-02 -3.850670158863067627e-01 8.867695182561874390e-02 -2.222203090786933899e-02
3.597081080079078674e-02 4.528462886810302734e-02 -6.475698947906494141e-02 -1.672337949275970459e-01 -9.567110240459442139e-02 2.696407139301300049e-01 1.219749823212623596e-01 -2.760537564754486084e-01 -2.838937640190124512e-01 -1.203564554452896118e-01 3.797492757439613342e-02 1.615723073482513428e-01 3.014580011367797852e-01 -9.868143498897552490e-02 1.177383214235305786e-01 1.229359880089759827e-01 -1.724320948123931885e-01 -3.221980333328247070e-01 -1.397903859615325928e-01 -6.335376203060150146e-02 9.724049270153045654e-02 5.190620943903923035e-02 1.060043796896934509e-01 1.088012456893920898e-01 -8.386201411485671997e-02 -1.302934288978576660e-01 -2.559276223182678223e-01 2.225762307643890381e-01 -1.499435156583786011e-01 -3.916070759296417236e-01 3.634818270802497864e-02 1.754984855651855469e-01
6.800857931375503540e-02 -6.610395014286041260e-02 1.664094477891921997e-01 -4.082074761390686035e-02 7.337663322687149048e-02 1.798252910375595093e-01 1.471805423498153687e-01 -9.568745642900466919e-02 1.129155457019805908e-01 7.488801330327987671e-02 1.950012147426605225e-01 7.662749290466308594e-02 7.231292128562927246e-02 -1.462884843349456787e-01 1.546637564897537231e-01 5.934037733823060989e-03 -1.781498640775680542e-01 -3.236384093761444092e-01 -3.615346550941467285e-01 -6.921922322362661362e-03 1.382344216108322144e-01 9.550534933805465698e-02 2.368431091308593750e-01 1.294176578521728516e-01 1.160234808921813965e-01 2.434656396508216858e-02 -3.424854874610900879e-01 6.917851418256759644e-02 -1.689876019954681396e-01 -4.513149261474609375e-01 1.754668354988098145e-01 -1.130996644496917725e-01
-8.190493285655975342e-02 -3.272326290607452393e-02 -4.007154330611228943e-02 -8.672387897968292236e-02 -1.013276726007461548e-01 -5.124015733599662781e-02 3.814819753170013428e-01 -1.013835296034812927e-01 1.662220060825347900e-01 -1.228773407638072968e-02 1.368428021669387817e-01 1.116643697023391724e-01 1.073608398437500000e-01 7.388968765735626221e-02 -6.538740545511245728e-02 -1.361506134271621704e-01 -4.675217568874359131e-01 -1.959233731031417847e-02 1.471620351076126099e-01 -1.322217751294374466e-02 1.813229620456695557e-01 1.385730355978012085e-01 5.415738001465797424e-02 2.283900827169418335e-01 -1.455688290297985077e-02 -5.142314359545707703e-02 -2.316628247499465942e-01 2.242427170276641846e-01 3.134831488132476807e-01 -2.479679286479949951e-01 1.245539858937263489e-01 -2.925237119197845459e-01
-2.464195713400840759e-02 -8.745919913053512573e-02 1.175704970955848694e-01 -7.803255319595336914e-02 2.353221364319324493e-02 -1.766829341650009155e-01 1.866096109151840210e-01 -4.312394261360168457e-01 4.543149098753929138e-02 -1.686441153287887573e-01 -4.743041470646858215e-03 -1.316142231225967407e-01 -7.521380484104156494e-02 -1.527034342288970947e-01 1.795527897775173187e-02 -1.085756346583366394e-01 -2.088441699743270874e-01 -2.506275773048400879e-01 -2.344577014446258545e-01 -1.323725432157516479e-01 3.959729075431823730e-01 -1.030594632029533386e-01 1.056808382272720337e-01 1.419693529605865479e-01 1.180527508258819580e-01 -8.976290374994277954e-02 -2.881980873644351959e-02 6.055457517504692078e-02 1.664300858974456787e-01 -2.530556917190551758e-01 1.128042414784431458e-01 -3.488833606243133545e-01
-2.498335242271423340e-01 -2.639180608093738556e-02 -4.702079668641090393e-02 -1.293767690658569336e-01 -1.208323426544666290e-02 1.810482889413833618e-01 1.908590644598007202e-01 -3.809933364391326904e-02 -1.101239323616027832e-01 4.290920495986938477e-02 4.184070527553558350e-01 1.683031767606735229e-01 -1.707920730113983154e-01 -3.107955679297447205e-02 3.609299659729003906e-01 2.158662304282188416e-02 4.046870395541191101e-02 1.169159659184515476e-03 -1.254211664199829102e-01 -1.664182692766189575e-01 3.400613367557525635e-01 -4.577350988984107971e-02 -7.955185323953628540e-02 1.962741613388061523e-01 2.420355752110481262e-02 -1.729971915483474731e-01 -4.306999146938323975e-01 -9.045323729515075684e-02 -1.713648438453674316e-01 -5.128018185496330261e-02 4.012150317430496216e-02 -5.870151147246360779e-02
3.191336989402770996e-01 1.722680628299713135e-01 1.997361518442630768e-02 -1.669384688138961792e-01 -5.667576566338539124e-02 -9.156543761491775513e-02 1.733431965112686157e-01 -1.514212489128112793e-01 -3.174882009625434875e-02 1.178679764270782471e-01 2.002316117286682129e-01 1.992293298244476318e-01 9.800624102354049683e-02 1.880135983228683472e-01 -4.405649751424789429e-02 -1.897283047437667847e-01 -2.464300394058227539e-01 -2.860192954540252686e-01 1.160227954387664795e-01 -1.791794300079345703e-01 4.360621795058250427e-03 -6.633888185024261475e-02 6.195548176765441895e-02 3.029855489730834961e-01 3.140375018119812012e-02 -2.103973478078842163e-01 -1.775411963462829590e-01 -1.031919661909341812e-02 3.220997154712677002e-01 -2.525842487812042236e-01 9.994027204811573029e-04 -2.558725774288177490e-01
3.998967632651329041e-02 -1.805208027362823486e-01 -4.376300424337387085e-02 1.842087358236312866e-01 4.883288219571113586e-02 1.562752127647399902e-01 1.645366474986076355e-02 -2.038404643535614014e-01 1.241564303636550903e-01 6.993853300809860229e-02 3.181769549846649170e-01 -1.019841432571411133e-01 -6.259605288505554199e-02 -1.678085625171661377e-01 2.037285864353179932e-01 -1.172698065638542175e-01 -1.938597857952117920e-01 -2.660183310508728027e-01 -3.956585228443145752e-01 -9.268338233232498169e-02 1.190366819500923157e-01 -8.577186614274978638e-02 -1.100890338420867920e-01 4.529680311679840088e-02 1.773782074451446533e-01 7.583846151828765869e-02 -3.166685700416564941e-01 2.992489635944366455e-01 -7.528715580701828003e-02 -2.456801831722259521e-01 -1.466059824451804161e-03 1.995098888874053955e-01
4.900980368256568909e-02 1.054484695196151733e-01 -1.127796098589897156e-01 1.937047243118286133e-01 1.408118158578872681e-01 4.350430518388748169e-02 2.886717021465301514e-01 -5.543027073144912720e-02 -9.060251712799072266e-02 -3.530874550342559814e-01 2.432026565074920654e-01 5.697118863463401794e-02 -1.344519704580307007e-01 1.131571680307388306e-01 3.733783960342407227e-01 -4.200852010399103165e-03 -2.305794656276702881e-01 -9.056584537029266357e-02 -2.717221975326538086e-01 7.765457034111022949e-02 1.407382637262344360e-01 -1.286814510822296143e-01 -1.779952496290206909e-01 -3.572686389088630676e-02 3.190244734287261963e-01 -2.181422114372253418e-01 -1.844535917043685913e-01 -1.386953052133321762e-02 1.123402640223503113e-01 -1.898723095655441284e-01 6.690688431262969971e-02 -1.234743744134902954e-01
-1.826863735914230347e-01 7.041598111391067505e-02 5.817594006657600403e-02 5.798331275582313538e-02 -5.775620415806770325e-02 1.687977612018585205e-01 7.803469896316528320e-02 5.379967391490936279e-02 -9.131377190351486206e-02 2.872315049171447754e-02 1.266895830631256104e-01 1.884264498949050903e-01 7.515850663185119629e-02 -9.706841409206390381e-02 2.026560455560684204e-01 -8.584666252136230469e-02 -1.542388796806335449e-01 -3.184268176555633545e-01 -8.680318295955657959e-02 -1.282640099525451660e-01 2.776550054550170898e-01 -1.905245780944824219e-01 -5.545675382018089294e-02 2.210145741701126099e-01 -1.975933909416198730e-01 -2.293098270893096924e-01 -1.319384723901748657e-01 3.501802086830139160e-01 3.687840402126312256e-01 1.434748619794845581e-01 9.765782952308654785e-02 -2.785857617855072021e-01
2.948356047272682190e-02 -9.498533606529235840e-02 -1.994015462696552277e-02 -8.122023940086364746e-02 4.034243151545524597e-02 2.015357837080955505e-02 3.402375876903533936e-01 1.368958204984664917e-01 -2.190329506993293762e-02 2.541998922824859619e-01 3.647987172007560730e-02 2.776614390313625336e-02 4.600984975695610046e-02 -1.330251395702362061e-01 1.179961413145065308e-01 -4.548268020153045654e-02 -5.257773995399475098e-01 6.859181076288223267e-02 -8.435641974210739136e-02 2.044506520032882690e-01 2.045392543077468872e-01 5.468953400850296021e-02 4.299895465373992920e-02 2.847110331058502197e-01 1.872358173131942749e-01 -2.737692892551422119e-01 -1.713689565658569336e-01 1.275168079882860184e-02 -8.307790011167526245e-02 -3.134196102619171143e-01 -1.245943270623683929e-02 -2.023606598377227783e-01
-2.142021507024765015e-01 -1.824870407581329346e-01 2.019213885068893433e-02 1.749487780034542084e-02 1.240589469671249390e-01 -8.240008354187011719e-02 3.808464109897613525e-01 -1.009153500199317932e-01 -4.834805428981781006e-02 3.028386458754539490e-02 2.810450196266174316e-01 -9.627645462751388550e-02 7.043173909187316895e-02 1.462038606405258179e-01 4.597437381744384766e-02 -6.620649993419647217e-02 -3.724057972431182861e-01 -3.542073816061019897e-02 -2.062802761793136597e-01 -2.486987113952636719e-01 2.772110104560852051e-01 -1.518914550542831421e-01 1.318235532380640507e-03 8.212520182132720947e-02 -2.513281404972076416e-01 -4.369931668043136597e-02 -2.899388968944549561e-01 4.951306432485580444e-02 2.154749482870101929e-01 -3.997293487191200256e-02 -5.216783285140991211e-02 -2.549579739570617676e-01
-2.460404634475708008e-01 -1.705753267742693424e-03 1.060764938592910767e-01 -1.439940333366394043e-01 9.122990816831588745e-02 2.033077627420425415e-01 1.354724615812301636e-01 -1.159104183316230774e-01 -2.823121845722198486e-01 8.277892321348190308e-02 2.743463814258575439e-01 1.926435977220535278e-01 -4.817382246255874634e-02 1.134032309055328369e-01 3.566867411136627197e-01 1.186327785253524780e-01 -1.503965407609939575e-01 3.314796090126037598e-02 -1.349941361695528030e-02 -3.599431514739990234e-01 2.137446701526641846e-01 9.944948554039001465e-02 -5.487551540136337280e-02 1.519955545663833618e-01 2.948181331157684326e-01 -1.781502515077590942e-01 -2.434816807508468628e-01 -1.096333935856819153e-01 -1.257347613573074341e-01 -1.645647287368774414e-01 -4.291107878088951111e-02 2.791221626102924347e-02
-9.412414580583572388e-02 -2.065380662679672241e-01 -9.309502691030502319e-02 -1.056049168109893799e-01 7.678996026515960693e-02 -3.077158518135547638e-02 3.156718313694000244e-01 -2.924541532993316650e-01 3.656661882996559143e-02 2.600294053554534912e-01 -3.346116468310356140e-02 -2.445300519466400146e-01 -4.379284754395484924e-02 -2.542337588965892792e-02 4.778803512454032898e-02 3.949410095810890198e-02 -2.175485640764236450e-01 -8.469910174608230591e-02 -3.447833955287933350e-01 2.168036699295043945e-01 1.934107989072799683e-01 -2.918137013912200928e-01 -2.023475617170333862e-02 -3.704812005162239075e-02 6.575822085142135620e-02 -1.697483062744140625e-01 -2.605926394462585449e-01 2.195144817233085632e-02 -4.637457604985684156e-04 -2.740473151206970215e-01 2.204932719469070435e-01 -1.743358671665191650e-01
-1.570428162813186646e-01 -1.796028167009353638e-01 -1.685085594654083252e-01 -2.550606131553649902e-01 2.328920364379882812e-01 1.063876673579216003e-01 4.915131255984306335e-02 -1.644765287637710571e-01 3.950303047895431519e-02 1.197583675384521484e-01 1.634730398654937744e-01 1.261946111917495728e-01 -1.836952194571495056e-02 -1.129308417439460754e-01 4.876839742064476013e-02 1.395714581012725830e-01 -2.654866576194763184e-01 -2.062609195709228516e-01 -1.316398680210113525e-01 1.899904012680053711e-01 3.774022459983825684e-01 -2.586710453033447266e-01 3.929999768733978271e-01 1.237771883606910706e-01 -6.707646697759628296e-02 -5.809939652681350708e-02 -1.425170153379440308e-01 9.386077523231506348e-02 -2.132140249013900757e-01 -1.709097325801849365e-01 9.780230902833864093e-05 6.222777068614959717e-02
-1.517779938876628876e-02 1.062519326806068420e-01 -4.302993789315223694e-02 1.799044460058212280e-01 1.988050341606140137e-01 2.910514175891876221e-02 3.001561760902404785e-01 4.366080835461616516e-02 -2.490439563989639282e-01 -1.863730885088443756e-02 -2.199436537921428680e-02 -1.518179923295974731e-01 5.620563775300979614e-02 6.193177774548530579e-02 1.378899514675140381e-01 -2.492556273937225342e-01 1.545459870249032974e-02 -1.654780954122543335e-01 -8.264485001564025879e-02 -1.866080462932586670e-01 1.698162872344255447e-03 -2.031345963478088379e-01 -9.589793533086776733e-02 -9.103780984878540039e-02 1.561027467250823975e-01 -3.148923218250274658e-01 -4.484751448035240173e-02 2.592929080128669739e-02 3.466998413205146790e-02 -5.019592046737670898e-01 1.673606783151626587e-01 -3.353266417980194092e-01
-2.816798090934753418e-01 -2.407739460468292236e-01 -5.351610854268074036e-02 -2.105773240327835083e-02 1.095825582742691040e-01 1.946609914302825928e-01 5.069281440228223801e-03 -6.628902256488800049e-02 -2.677017450332641602e-01 8.912374824285507202e-02 8.930393308401107788e-02 9.562270343303680420e-02 1.246140152215957642e-01 6.469189375638961792e-02 -1.452850848436355591e-01 -4.544718563556671143e-02 5.080231651663780212e-02 -3.119913339614868164e-01 1.666109263896942139e-02 -2.527790963649749756e-01 1.604500859975814819e-01 -3.301147222518920898e-01 6.137230619788169861e-02 1.602397859096527100e-02 2.983846068382263184e-01 -5.968995392322540283e-03 -6.895893812179565430e-02 4.165751039981842041e-01 -9.865009039640426636e-02 -1.427994668483734131e-01 8.328441530466079712e-03 -2.550555169582366943e-01
-3.767246613278985023e-03 -4.977171495556831360e-02 2.564636766910552979e-01 -7.941541075706481934e-02 1.991569101810455322e-01 1.338448375463485718e-01 -3.242518752813339233e-02 -2.196255028247833252e-01 1.368082165718078613e-01 9.969861060380935669e-02 2.066226303577423096e-01 1.680091023445129395e-01 -9.885174036026000977e-02 -3.455507010221481323e-02 2.459659278392791748e-01 2.135448455810546875e-01 -1.548331975936889648e-01 -3.410414159297943115e-01 -2.322785109281539917e-01 9.113151580095291138e-03 9.637649357318878174e-02 9.671065956354141235e-02 3.746451810002326965e-02 -1.197789702564477921e-02 8.189865946769714355e-02 -2.529934421181678772e-02 -1.047129705548286438e-01 2.509015500545501709e-01 -2.321051359176635742e-01 -4.256042838096618652e-01 2.530344426631927490e-01 -8.433045446872711182e-02
-1.082946136593818665e-01 2.289582043886184692e-01 -1.895814090967178345e-01 2.051098495721817017e-01 1.316099911928176880e-01 4.639272391796112061e-02 2.745302915573120117e-01 -5.490903556346893311e-02 -9.801685810089111328e-02 4.387592896819114685e-02 -4.205536097288131714e-02 -2.176039218902587891e-01 1.965125799179077148e-01 6.717253476381301880e-02 3.221995234489440918e-01 -3.205498754978179932e-01 -5.786071717739105225e-02 -9.576261043548583984e-02 -1.590056717395782471e-01 -7.402256876230239868e-02 -1.420944696292281151e-03 -8.765830844640731812e-02 7.065034657716751099e-02 4.827496036887168884e-02 1.152261123061180115e-01 -2.808732390403747559e-01 3.627109155058860779e-02 3.294349461793899536e-02 3.616239875555038452e-02 -4.052123725414276123e-01 -7.310532033443450928e-02 -3.548686802387237549e-01
-2.479385733604431152e-01 -8.052159100770950317e-02 -8.856422267854213715e-03 1.232949718832969666e-01 4.507730528712272644e-02 -3.685494884848594666e-02 4.601117968559265137e-01 -1.436304748058319092e-01 -1.860879510641098022e-01 2.533862590789794922e-01 6.265019625425338745e-02 1.341238766908645630e-01 -8.566793799400329590e-02 4.519669339060783386e-02 2.737330496311187744e-01 -1.803468018770217896e-01 -1.841677576303482056e-01 -3.556861579418182373e-01 -8.502528653480112553e-04 -9.716040454804897308e-03 1.405845135450363159e-01 -1.263290196657180786e-01 1.808462440967559814e-01 2.409652173519134521e-01 -1.194524168968200684e-01 2.239805310964584351e-01 -1.333099603652954102e-01 -2.137895524501800537e-01 1.537865959107875824e-02 -6.658922135829925537e-02 1.525352746248245239e-01 -2.421558648347854614e-02
-4.437021538615226746e-02 2.059474587440490723e-01 -7.814032584428787231e-02 2.584742754697799683e-02 -3.593111410737037659e-03 4.120381176471710205e-02 2.865884900093078613e-01 -8.890922367572784424e-02 -1.360984742641448975e-01 3.095568716526031494e-02 4.834297299385070801e-01 3.071028552949428558e-02 -7.209863513708114624e-02 7.909093052148818970e-02 1.436938941478729248e-01 1.486882120370864868e-01 -1.932205259799957275e-01 -9.025805443525314331e-02 1.411810666322708130e-01 9.291634708642959595e-02 4.376241564750671387e-02 -1.465082019567489624e-01 3.415056467056274414e-01 8.195960521697998047e-02 -1.271026581525802612e-01 4.509071353822946548e-03 6.134584546089172363e-02 8.945192396640777588e-02 -2.032757252454757690e-01 -3.255115747451782227e-01 3.060559332370758057e-01 2.430991679430007935e-01
-3.226305171847343445e-02 1.451086103916168213e-01 -9.049264714121818542e-03 -6.465020775794982910e-02 4.242445528507232666e-02 -5.129292234778404236e-02 3.557238876819610596e-01 1.265845298767089844e-01 -4.075098410248756409e-02 1.517652869224548340e-01 9.427463635802268982e-03 1.032455042004585266e-01 -8.777049928903579712e-02 -5.924167484045028687e-02 -4.481618851423263550e-02 -9.925069659948348999e-02 -5.036981105804443359e-01 6.703300867229700089e-03 -5.991600453853607178e-02 7.027537375688552856e-02 9.716202318668365479e-02 -6.551777012646198273e-03 2.441648095846176147e-01 1.432980298995971680e-01 2.425402998924255371e-01 -1.896249353885650635e-01 -6.823809444904327393e-02 1.826379299163818359e-01 -3.761693090200424194e-02 -2.063822895288467407e-01 -6.117330864071846008e-02 -4.854547083377838135e-01
1.010429263114929199e-01 2.404909431934356689e-01 3.672683611512184143e-02 1.255803555250167847e-01 2.704973220825195312e-01 4.985990375280380249e-02 1.552509665489196777e-01 -1.474855095148086548e-01 -1.043453514575958252e-01 -1.138007938861846924e-01 1.249759569764137268e-01 4.286947473883628845e-02 -5.476334691047668457e-02 -9.385959059000015259e-02 1.741777062416076660e-01 2.349808961153030396e-01 -3.239328265190124512e-01 -2.771376073360443115e-01 -3.147039413452148438e-01 9.737945348024368286e-02 -8.627574145793914795e-02 -3.542912658303976059e-03 8.807018399238586426e-02 1.892615705728530884e-01 1.905845999717712402e-01 -8.227786980569362640e-03 -1.132658198475837708e-01 2.307369410991668701e-01 -1.635560542345046997e-01 -3.739275634288787842e-01 1.727378219366073608e-01 -1.204434260725975037e-01
-7.031592726707458496e-02 -1.125327721238136292e-01 -2.519498765468597412e-01 6.811013072729110718e-02 3.920023143291473389e-02 -1.200490891933441162e-01 3.747379183769226074e-01 -1.664219647645950317e-01 -3.858348727226257324e-02 -6.773949414491653442e-02 3.793892860412597656e-01 2.079595774412155151e-01 -1.102548372000455856e-02 1.174621060490608215e-01 1.055393591523170471e-01 -1.437901109457015991e-01 9.856055676937103271e-02 1.356511861085891724e-01 3.740025684237480164e-02 -5.285515636205673218e-02 -2.227174676954746246e-02 -1.537747979164123535e-01 4.127442836761474609e-02 1.442580521106719971e-01 2.158444225788116455e-01 -3.313218057155609131e-01 -2.622315585613250732e-01 -1.259527262300252914e-02 -2.220012396574020386e-01 -1.670037209987640381e-01 -8.208785951137542725e-02 -3.210024535655975342e-01
-6.296780705451965332e-02 1.830728352069854736e-01 -5.080717429518699646e-02 1.353400200605392456e-01 1.791809201240539551e-01 -8.783933520317077637e-02 1.598376035690307617e-01 -2.875714004039764404e-01 9.029411524534225464e-02 1.276445984840393066e-01 5.518273115158081055e-01 -1.255208253860473633e-01 -6.503405421972274780e-02 2.075522541999816895e-01 1.525997556746006012e-02 -8.063741028308868408e-02 -1.968339383602142334e-01 -1.296417601406574249e-02 2.158892601728439331e-01 1.169934310019016266e-02 -8.500240743160247803e-02 -4.601550474762916565e-02 3.409541249275207520e-01 1.675419062376022339e-01 -4.840233549475669861e-02 -1.772136427462100983e-02 1.628793179988861084e-01 1.560898423194885254e-01 5.807686597108840942e-02 -1.732901036739349365e-01 -1.572949141263961792e-01 -2.092425972223281860e-01
1.370101049542427063e-02 -7.355458289384841919e-02 -3.357340991497039795e-01 -2.421112209558486938e-01 -5.789313092827796936e-02 1.610758304595947266e-01 6.537728756666183472e-02 -1.787509769201278687e-01 -3.668773919343948364e-02 -8.994741737842559814e-02 -3.200982231646776199e-03 -1.149607747793197632e-01 1.454826742410659790e-01 1.139583811163902283e-01 2.670521847903728485e-02 -3.339459747076034546e-02 -1.237442120909690857e-01 -1.553406864404678345e-01 -1.900043934583663940e-01 1.504074037075042725e-01 1.303588598966598511e-01 -7.829049974679946899e-02 1.253726035356521606e-01 2.909338474273681641e-01 -8.164671063423156738e-02 -2.536208927631378174e-01 -3.624147474765777588e-01 1.410956233739852905e-01 -3.205929696559906006e-01 -3.515780866146087646e-01 -3.191228210926055908e-02 -1.661393344402313232e-01
6.607463210821151733e-02 1.124293636530637741e-02 1.744036674499511719e-01 -3.706217184662818909e-02 2.506691813468933105e-01 7.988091558218002319e-02 1.650651246309280396e-01 -1.752388179302215576e-01 1.075280364602804184e-02 -1.166556552052497864e-01 -1.436350867152214050e-02 -6.895687431097030640e-02 -8.616385608911514282e-02 1.246097832918167114e-01 1.016835588961839676e-02 -2.777889072895050049e-01 -1.705091446638107300e-01 -3.265224993228912354e-01 -3.422434031963348389e-01 -1.219033449888229370e-01 2.628615498542785645e-01 3.120962716639041901e-02 9.778263419866561890e-02 1.797692775726318359e-01 4.674091190099716187e-02 -2.233893275260925293e-01 -2.244004458189010620e-01 6.262042373418807983e-02 1.166048869490623474e-01 -2.542481720447540283e-01 -2.116724103689193726e-01 -3.295461535453796387e-01
-8.483123034238815308e-02 -2.195065021514892578e-01 -8.678717166185379028e-02 1.576578360982239246e-03 -4.870658367872238159e-02 1.435792148113250732e-01 1.260474026203155518e-01 -7.217777520418167114e-02 -3.091763257980346680e-01 6.926972419023513794e-02 4.227293655276298523e-03 1.591211650520563126e-03 -5.669996887445449829e-02 1.617057472467422485e-01 -1.388951241970062256e-01 -5.032122880220413208e-02 -2.537505328655242920e-01 -2.968963384628295898e-01 1.350237280130386353e-01 -1.236514672636985779e-01 1.036135107278823853e-01 -5.067160725593566895e-01 -9.123028814792633057e-02 1.551962345838546753e-01 5.576227977871894836e-02 -6.402249634265899658e-02 -1.057477761059999466e-02 3.233726918697357178e-01 -1.000100672245025635e-01 -1.822602152824401855e-01 1.025520488619804382e-01 -2.996887564659118652e-01
-1.159263625741004944e-01 1.002217754721641541e-01 -2.350607328116893768e-02 1.846294999122619629e-01 6.960285454988479614e-02 -2.568093314766883850e-02 2.642488777637481689e-01 -1.318258196115493774e-01 -1.227036304771900177e-02 1.218226552009582520e-01 2.788796126842498779e-01 1.291099935770034790e-01 1.126458123326301575e-01 6.351292878389358521e-02 1.014155745506286621e-01 1.282772272825241089e-01 -2.135048061609268188e-01 2.525685541331768036e-02 9.310273826122283936e-02 -7.527101784944534302e-02 3.303927779197692871e-01 -3.037172257900238037e-01 1.906935572624206543e-01 1.549761593341827393e-01 1.343740429729223251e-02 -2.203811407089233398e-01 -4.110396802425384521e-01 -1.443639248609542847e-01 -2.939097881317138672e-01 -1.238589361310005188e-01 1.616556048393249512e-01 -8.676431328058242798e-02
-2.177820503711700439e-01 -1.431884765625000000e-01 -1.235198155045509338e-01 -1.695555448532104492e-02 2.839840203523635864e-02 1.726055443286895752e-01 9.170854836702346802e-02 -3.301836848258972168e-01 1.460691541433334351e-01 2.513589859008789062e-01 2.321625798940658569e-01 -2.764848433434963226e-02 -4.170117899775505066e-03 3.458380699157714844e-01 4.102030303329229355e-03 -3.769984096288681030e-02 4.362191259860992432e-02 -3.877179920673370361e-01 2.870894502848386765e-03 -1.524951905012130737e-01 3.415208756923675537e-01 1.310549974441528320e-01 -3.975638747215270996e-02 -1.704385504126548767e-02 2.521091997623443604e-01 -5.017853155732154846e-02 -3.172183334827423096e-01 -2.751982957124710083e-02 -8.416929841041564941e-02 -7.926186174154281616e-02 5.796927027404308319e-03 -1.273391991853713989e-01
3.407139331102371216e-02 2.690570354461669922e-01 -8.129958063364028931e-02 2.043097615242004395e-01 1.614077091217041016e-01 2.605499327182769775e-02 2.817334234714508057e-01 -3.431689143180847168e-01 -5.173188075423240662e-02 9.569226205348968506e-02 2.662861645221710205e-01 1.225118152797222137e-02 3.097233176231384277e-02 1.541874259710311890e-01 -8.902788907289505005e-02 2.396471053361892700e-01 -1.272287070751190186e-01 -1.943690180778503418e-01 8.788888156414031982e-02 8.687715232372283936e-02 3.513701856136322021e-01 -7.114833593368530273e-02 -8.005104027688503265e-04 -5.538856983184814453e-02 -1.388089358806610107e-01 1.428482979536056519e-01 8.900760114192962646e-02 2.803236842155456543e-01 9.931829571723937988e-02 -2.282573729753494263e-01 -1.762696802616119385e-01 -2.473867237567901611e-01
1.224447158165276051e-03 2.196644842624664307e-01 1.678346097469329834e-02 -1.409737020730972290e-01 2.110166847705841064e-01 2.811975479125976562e-01 -2.565648034214973450e-02 1.438347250223159790e-01 4.429889097809791565e-02 1.413460373878479004e-01 4.157342016696929932e-02 1.101333498954772949e-01 1.440346240997314453e-01 -4.825784824788570404e-03 1.045887768268585205e-01 1.261290907859802246e-01 -4.577546715736389160e-01 -3.911332692950963974e-03 1.319313887506723404e-02 -1.251689642667770386e-01 2.069015949964523315e-01 8.030913770198822021e-02 1.569115184247493744e-02 3.159180581569671631e-01 -1.314933598041534424e-01 -6.752306222915649414e-02 -1.990574151277542114e-01 2.123585343360900879e-01 1.965804249048233032e-01 -1.092084869742393494e-01 5.287353694438934326e-02 -4.105954468250274658e-01
-9.027194231748580933e-02 7.121898978948593140e-02 2.100929617881774902e-03 -9.955142438411712646e-02 6.616812199354171753e-02 7.663922756910324097e-02 1.180827394127845764e-01 3.230510046705603600e-03 2.561669647693634033e-01 -1.504990160465240479e-01 4.222984611988067627e-01 4.086056351661682129e-02 -1.272753179073333740e-01 -4.305661097168922424e-02 1.770047694444656372e-01 -2.897213399410247803e-01 -1.159840673208236694e-01 -1.650086790323257446e-01 -2.219331115484237671e-01 3.138789534568786621e-02 2.021931856870651245e-01 1.828892678022384644e-01 2.072251290082931519e-01 2.485727220773696899e-01 1.082740873098373413e-01 -8.903177827596664429e-02 -3.075290471315383911e-02 1.335289031267166138e-01 3.634478449821472168e-01 -2.408880293369293213e-01 6.352106481790542603e-02 -2.202186435461044312e-01
-1.084509193897247314e-01 -8.065341413021087646e-02 -3.444390296936035156e-01 -1.178126484155654907e-01 2.582077383995056152e-01 5.683035030961036682e-02 1.828933507204055786e-01 -3.095056116580963135e-01 5.586770921945571899e-02 -7.505211979150772095e-02 8.021964132785797119e-02 9.962061047554016113e-02 6.501640379428863525e-02 7.080484926700592041e-02 -1.011714562773704529e-01 -1.084877178072929382e-01 -1.143522635102272034e-01 -1.584089100360870361e-01 -2.595617771148681641e-01 -5.852063372731208801e-02 3.871787786483764648e-01 1.607688814401626587e-01 3.431681692600250244e-01 -4.713872075080871582e-02 5.502794682979583740e-02 -2.660982906818389893e-01 2.351915650069713593e-02 5.194945260882377625e-02 -8.074600249528884888e-02 -3.219964206218719482e-01 -4.140464961528778076e-02 8.623798203188925982e-05
-1.299760192632675171e-01 1.041340529918670654e-01 -1.630292087793350220e-02 8.541616052389144897e-02 1.430876851081848145e-01 6.130724027752876282e-02 3.690672814846038818e-01 2.046090215444564819e-01 2.833767980337142944e-02 1.392300799489021301e-02 2.939297854900360107e-01 2.612544894218444824e-01 -1.645452976226806641e-01 2.698747254908084869e-02 -1.826632320880889893e-01 3.575589880347251892e-02 -6.263905763626098633e-02 -2.429971843957901001e-01 2.622608840465545654e-02 -1.050664335489273071e-01 8.314428478479385376e-02 -1.910723745822906494e-01 -4.507194086909294128e-02 3.122123777866363525e-01 -1.869376301765441895e-01 -1.159493774175643921e-01 -1.050455123186111450e-02 1.865678578615188599e-01 -7.793559134006500244e-02 -1.058874875307083130e-01 5.194315314292907715e-02 -4.726303219795227051e-01
-1.426129937171936035e-01 1.759487241506576538e-01 -1.627307534217834473e-01 -5.143459141254425049e-02 1.779363900423049927e-01 -6.232940033078193665e-02 3.103651404380798340e-01 -2.281409688293933868e-03 -2.104784734547138214e-02 2.652619034051895142e-02 8.167722821235656738e-02 6.966543942689895630e-02 -1.413945257663726807e-01 -1.934075802564620972e-01 -7.576720789074897766e-03 1.515485048294067383e-01 -3.675263822078704834e-01 1.395458430051803589e-01 -1.281215846538543701e-01 -2.044859230518341064e-01 8.384626358747482300e-02 -1.238070726394653320e-01 1.763844043016433716e-01 2.648646831512451172e-01 2.054190039634704590e-01 -1.916306763887405396e-01 -2.904833555221557617e-01 2.787938714027404785e-01 6.027301773428916931e-02 7.197737693786621094e-02 1.384747773408889771e-01 -2.986440360546112061e-01
1.259607970714569092e-01 -1.141899153590202332e-01 -1.454495787620544434e-01 -1.638966500759124756e-01 -9.684132784605026245e-02 3.562553902156651020e-04 4.186354577541351318e-01 -1.975096315145492554e-01 -4.171006381511688232e-02 2.131398022174835205e-01 5.698516219854354858e-02 1.031460240483283997e-01 2.655565366148948669e-02 1.538184285163879395e-01 -8.997788280248641968e-02 -8.324797451496124268e-02 -2.411504983901977539e-01 -3.541674315929412842e-01 -1.990240365266799927e-01 -9.728977829217910767e-02 1.614232659339904785e-01 -1.739220321178436279e-02 -2.484092675149440765e-02 2.578460276126861572e-01 -1.970244338735938072e-03 -1.036742478609085083e-01 8.280109614133834839e-02 1.125603243708610535e-01 2.538695633411407471e-01 -1.243580058217048645e-01 -1.225617825984954834e-01 -3.842484354972839355e-01
-3.849711120128631592e-01 4.945251345634460449e-02 8.041729778051376343e-02 1.484369039535522461e-01 2.645002603530883789e-01 2.944756746292114258e-01 3.156805336475372314e-01 -7.029310613870620728e-02 -4.275532066822052002e-02 2.343409657478332520e-01 1.498185247182846069e-01 -3.799259290099143982e-02 -1.345400810241699219e-01 2.330296486616134644e-02 1.128476038575172424e-01 -1.253148019313812256e-01 -1.158045977354049683e-02 9.131529927253723145e-02 -2.550801038742065430e-01 7.372382283210754395e-02 3.997538611292839050e-02 2.480357587337493896e-01 1.343473047018051147e-01 6.998710334300994873e-02 6.925883144140243530e-02 9.350027889013290405e-02 -2.783246524631977081e-02 1.448463946580886841e-01 -3.929802030324935913e-02 -4.768314361572265625e-01 -3.005068190395832062e-02 -4.139848798513412476e-02
1.126590818166732788e-01 9.196311235427856445e-02 1.652595400810241699e-01 -2.684267163276672363e-01 4.138810560107231140e-02 -6.734431535005569458e-02 2.255016267299652100e-01 -8.566661179065704346e-02 8.075750619173049927e-02 1.054150462150573730e-01 1.333657354116439819e-01 9.720222093164920807e-03 1.157886683940887451e-01 2.831512689590454102e-01 7.894486188888549805e-02 -1.093325465917587280e-01 -1.160300076007843018e-01 -4.139769971370697021e-01 -3.379001840949058533e-02 -2.619231343269348145e-01 6.475509703159332275e-02 -2.849125303328037262e-02 -3.270315378904342651e-02 2.175800651311874390e-01 2.139117568731307983e-02 -3.290133178234100342e-01 -7.506129145622253418e-02 -3.171420469880104065e-02 1.282891780138015747e-01 -1.849751174449920654e-01 8.657120913267135620e-02 -4.315667152404785156e-01
1.187155395746231079e-01 -7.628145068883895874e-02 -2.334924489259719849e-01 -2.335144877433776855e-01 1.799002476036548615e-02 -1.658663712441921234e-02 2.195732146501541138e-01 -3.479498326778411865e-01 -1.130256429314613342e-01 -8.324461989104747772e-03 1.563717238605022430e-02 -1.799021959304809570e-01 -7.661201525479555130e-03 1.014577820897102356e-01 1.510999649763107300e-01 8.589451201260089874e-03 -6.484542973339557648e-03 -2.389695495367050171e-01 1.291312426328659058e-01 -3.505482152104377747e-02 8.323729038238525391e-02 1.314468681812286377e-01 2.827699482440948486e-01 4.287125170230865479e-02 8.269786089658737183e-02 -1.140687838196754456e-01 -1.943792700767517090e-01 1.125660985708236694e-01 -1.849748790264129639e-01 -5.716040730476379395e-01 7.653429359197616577e-02 -6.545218825340270996e-02
-3.358119428157806396e-01 1.215487048029899597e-01 8.735144138336181641e-02 9.904039651155471802e-02 -1.398196369409561157e-01 -1.565211713314056396e-01 3.343026041984558105e-01 -2.077861502766609192e-02 -8.383134379982948303e-03 -6.460842490196228027e-02 -1.497658342123031616e-02 -1.295709013938903809e-01 1.363797485828399658e-01 2.030546031892299652e-02 1.739561408758163452e-01 -6.873724050819873810e-04 2.651598677039146423e-02 -3.253453969955444336e-01 -8.378874510526657104e-02 -2.759223580360412598e-01 1.166469976305961609e-01 -2.081787437200546265e-01 2.798155508935451508e-02 8.240751922130584717e-02 2.145364582538604736e-01 -7.470543682575225830e-02 -1.347535401582717896e-01 2.215341776609420776e-01 1.042309924960136414e-01 -3.249337375164031982e-01 1.818529888987541199e-02 -3.720260858535766602e-01
-8.833128213882446289e-02 -1.930780559778213501e-01 -8.402241021394729614e-02 -1.387009676545858383e-02 2.763110585510730743e-02 1.907388679683208466e-02 2.969217896461486816e-01 -1.483196951448917389e-02 8.059893548488616943e-02 1.511056721210479736e-01 2.186485975980758667e-01 -1.387178003787994385e-01 -3.106256574392318726e-02 1.454831566661596298e-02 2.499411553144454956e-01 4.757738858461380005e-02 -3.753139078617095947e-01 -3.907722607254981995e-02 8.370409905910491943e-02 -2.509804964065551758e-01 2.993303537368774414e-01 -3.458152115345001221e-01 -6.016180291771888733e-02 1.675983816385269165e-01 1.622187793254852295e-01 -8.648690581321716309e-02 -3.068693280220031738e-01 -2.123408019542694092e-01 -1.582741886377334595e-01 -1.499787867069244385e-01 1.390097737312316895e-01 -5.163167789578437805e-02
5.248575657606124878e-02 -1.610181778669357300e-01 -8.765267580747604370e-02 -6.246100366115570068e-02 3.257212415337562561e-02 -1.280488520860671997e-01 1.986108869314193726e-01 -2.950589656829833984e-01 -9.506759047508239746e-02 4.264955967664718628e-02 2.746561169624328613e-01 2.901604166254401207e-03 -1.770608723163604736e-01 2.549783289432525635e-01 9.119301289319992065e-02 -3.511472791433334351e-02 -2.187040597200393677e-01 2.624494731426239014e-01 1.495079994201660156e-01 -2.746080458164215088e-01 3.067566454410552979e-01 -3.887052088975906372e-02 -7.603018730878829956e-02 3.166654109954833984e-01 -6.930664181709289551e-02 -3.244041278958320618e-02 7.747347652912139893e-02 7.267835736274719238e-02 -7.512740045785903931e-02 -2.632193863391876221e-01 -1.989622414112091064e-01 -2.752443552017211914e-01
-8.796257525682449341e-02 2.285423129796981812e-01 -2.120201010257005692e-03 -1.358855366706848145e-01 1.191753521561622620e-01 1.564776748418807983e-01 3.994472920894622803e-01 2.778816223144531250e-01 7.090429775416851044e-03 1.317609697580337524e-01 -5.272625759243965149e-02 6.665510684251785278e-02 -1.841442137956619263e-01 2.043689228594303131e-02 -8.840956725180149078e-03 -7.310236804187297821e-03 -3.271642625331878662e-01 -8.507893979549407959e-02 -9.272222220897674561e-02 -1.850638091564178467e-01 7.333532720804214478e-02 -1.128809601068496704e-01 1.188595294952392578e-01 8.863805979490280151e-02 1.493466901592910290e-03 -1.428110599517822266e-01 4.869771003723144531e-02 2.175909876823425293e-01 -6.236190348863601685e-02 -2.971054613590240479e-01 -6.444255821406841278e-03 -4.769303500652313232e-01
-2.693984806537628174e-01 -7.145946472883224487e-02 8.115503587760031223e-04 2.284066937863826752e-02 2.575919032096862793e-01 4.400343075394630432e-02 1.888878196477890015e-01 -1.735876947641372681e-01 -1.918824575841426849e-02 1.246453747153282166e-01 1.564484238624572754e-01 1.623910367488861084e-01 -8.740600198507308960e-02 -1.390342712402343750e-01 2.578305006027221680e-01 1.096203997731208801e-01 -1.276435256004333496e-01 -1.016607880592346191e-01 4.324385896325111389e-02 -1.715291291475296021e-01 3.765793442726135254e-01 -1.076025962829589844e-01 2.033941894769668579e-01 1.099034473299980164e-01 1.989213079214096069e-01 -2.319106645882129669e-02 -4.399743676185607910e-02 -1.545722186565399170e-01 -3.843994438648223877e-01 -2.758060693740844727e-01 2.238590270280838013e-01 -1.041181012988090515e-01
1.080067306756973267e-01 -7.524330914020538330e-02 -1.130484640598297119e-01 2.708399482071399689e-02 2.060454785823822021e-01 2.906819283962249756e-01 4.345829188823699951e-01 -1.171605288982391357e-01 4.804798588156700134e-02 1.615707427263259888e-01 3.370604813098907471e-01 -8.301646262407302856e-02 2.071238160133361816e-01 2.527992725372314453e-01 1.185735911130905151e-01 -8.400034159421920776e-02 -2.359422594308853149e-01 -5.777643993496894836e-02 5.309430509805679321e-02 -2.384083271026611328e-01 1.491508781909942627e-01 1.777556836605072021e-01 -2.425968050956726074e-01 1.193992346525192261e-01 -6.306556612253189087e-02 -8.193718269467353821e-03 -1.347576379776000977e-01 -4.618963226675987244e-02 1.481288522481918335e-01 -2.602456510066986084e-01 -5.403705313801765442e-02 1.539307832717895508e-02
-1.483236253261566162e-01 -1.583434492349624634e-01 5.763745307922363281e-02 3.131306171417236328e-02 3.895104825496673584e-01 7.223130017518997192e-02 2.637418508529663086e-01 -5.128570273518562317e-02 -8.853203058242797852e-02 1.157094724476337433e-02 2.522604465484619141e-01 2.425613850355148315e-01 4.739667288959026337e-03 4.986449331045150757e-02 1.747086495161056519e-01 -4.895592480897903442e-02 -2.711870372295379639e-01 -6.085548549890518188e-02 4.231335595250129700e-02 -2.600305676460266113e-01 1.904803812503814697e-01 -7.201270014047622681e-02 -7.509465515613555908e-02 1.047827824950218201e-01 -1.383100003004074097e-01 -3.259492516517639160e-01 -3.506116569042205811e-01 7.315505295991897583e-02 2.430440634489059448e-01 -4.943956155329942703e-03 -1.370512545108795166e-01 -1.317464858293533325e-01
-1.477153599262237549e-01 7.878717780113220215e-02 -1.048682406544685364e-01 -1.547761559486389160e-01 -1.938923299312591553e-01 1.966379582881927490e-02 6.512706726789474487e-02 2.499434538185596466e-02 -3.800939321517944336e-01 1.281750351190567017e-01 1.388831436634063721e-01 -7.616507261991500854e-02 -2.552188336849212646e-01 3.750723972916603088e-02 2.072332054376602173e-01 -1.298353523015975952e-01 -1.285420209169387817e-01 -2.079670578241348267e-01 -1.094374507665634155e-01 4.901215061545372009e-02 1.059156507253646851e-01 8.770371228456497192e-02 -9.272375702857971191e-02 2.593636214733123779e-01 2.707822024822235107e-01 4.045236855745315552e-02 -4.787280410528182983e-02 1.386559307575225830e-01 -3.042630255222320557e-01 -2.913281023502349854e-01 -3.367114365100860596e-01 -1.600245088338851929e-01
-2.637405097484588623e-01 -2.490189112722873688e-02 -3.760146349668502808e-02 -5.274373665452003479e-02 5.993665009737014771e-02 1.333752721548080444e-01 8.556476980447769165e-02 -1.898990422487258911e-01 -4.928413406014442444e-02 2.260278761386871338e-01 2.531374096870422363e-01 6.125503685325384140e-03 3.007090650498867035e-02 8.434810489416122437e-02 4.659868478775024414e-01 2.249842137098312378e-01 -9.783805906772613525e-02 6.372869014739990234e-02 -3.537095384672284126e-03 -3.907278776168823242e-01 3.108750879764556885e-01 1.717322133481502533e-02 -1.032569408416748047e-01 1.490614861249923706e-01 -6.486061494797468185e-03 -1.106347441673278809e-01 -2.250323295593261719e-01 -9.731763601303100586e-02 -1.115478873252868652e-01 -2.621659338474273682e-01 1.085636615753173828e-01 -7.720351964235305786e-02
2.385307475924491882e-02 2.198543846607208252e-01 -8.755405992269515991e-02 9.242547303438186646e-02 -5.211223661899566650e-02 -2.252806350588798523e-02 -5.591408535838127136e-02 -1.310774311423301697e-02 5.028581945225596428e-04 2.393317371606826782e-01 4.187512397766113281e-01 -6.528816185891628265e-03 -1.596409231424331665e-01 -1.204049587249755859e-01 1.822645717766135931e-04 5.500844493508338928e-02 -2.118702232837677002e-01 -3.100014626979827881e-01 2.173745632171630859e-01 1.510249823331832886e-01 3.418759107589721680e-01 3.601993024349212646e-01 5.661552771925926208e-02 -6.757685914635658264e-03 7.820259779691696167e-02 -2.107858508825302124e-01 -8.455706387758255005e-02 1.053977534174919128e-01 1.156918853521347046e-01 -2.898481786251068115e-01 1.513430923223495483e-01 5.149614065885543823e-02
-2.374127209186553955e-01 -1.924383491277694702e-01 -2.357874214649200439e-01 1.890215463936328888e-02 8.718332275748252869e-03 1.373708397150039673e-01 -3.824827075004577637e-02 -2.617536485195159912e-01 -3.042384684085845947e-01 1.608062386512756348e-01 -7.448709756135940552e-02 2.206255346536636353e-01 -8.318953961133956909e-02 7.455518096685409546e-02 -2.735771797597408295e-02 8.835525065660476685e-02 -1.182770952582359314e-01 -2.156694531440734863e-01 -4.071875009685754776e-03 -1.134481877088546753e-01 9.842805564403533936e-02 -2.906269729137420654e-01 7.147071510553359985e-02 1.284279823303222656e-01 1.154909748584032059e-02 -1.026754826307296753e-01 -1.872774958610534668e-01 4.890087544918060303e-01 -5.532318726181983948e-02 -7.751791179180145264e-02 1.482103914022445679e-01 -2.509770393371582031e-01
-2.035142295062541962e-02 1.498707383871078491e-02 1.102054864168167114e-02 -1.870293915271759033e-02 9.218680113554000854e-02 9.114446491003036499e-02 -1.605778699740767479e-03 8.849990554153919220e-03 -2.743075601756572723e-02 1.349301338195800781e-01 3.381274044513702393e-01 -6.755355000495910645e-02 -2.314899303019046783e-02 -2.494328320026397705e-01 5.237401276826858521e-02 -3.105358965694904327e-02 -2.289525568485260010e-01 -3.386633694171905518e-01 1.502961013466119766e-02 2.494341731071472168e-01 1.201277449727058411e-01 2.051277905702590942e-01 -1.321260631084442139e-01 -5.038776993751525879e-02 1.586180739104747772e-02 -2.842272818088531494e-02 -5.401617661118507385e-02 1.553973648697137833e-02 -2.230870537459850311e-02 -6.828393936157226562e-01 -2.417358383536338806e-02 7.818987593054771423e-03
-8.506274968385696411e-02 -7.118748035281896591e-04 6.097105517983436584e-02 -1.486023515462875366e-01 -5.418105795979499817e-02 4.234635531902313232e-01 2.067370265722274780e-01 -1.715196967124938965e-01 -8.906330168247222900e-02 2.601976692676544189e-02 1.725867241621017456e-01 1.996589303016662598e-01 1.843914538621902466e-01 6.288035074248909950e-04 2.408489584922790527e-02 1.247327774763107300e-02 -2.833983898162841797e-01 -1.183314174413681030e-01 4.556801915168762207e-02 -1.060409545898437500e-01 3.400412499904632568e-01 -2.008005082607269287e-01 4.481341317296028137e-02 1.175875440239906311e-01 8.716697990894317627e-02 -4.063915461301803589e-02 -6.826104223728179932e-02 1.485504657030105591e-01 3.941732048988342285e-01 5.996574088931083679e-02 1.326638460159301758e-01 -3.280022144317626953e-01
-1.696745902299880981e-01 5.225727334618568420e-02 -2.763182297348976135e-02 1.410641074180603027e-01 -4.562877863645553589e-02 2.972607612609863281e-01 2.553029917180538177e-02 -1.727106720209121704e-01 -9.485279768705368042e-02 -2.975126542150974274e-02 3.190629780292510986e-01 -4.511437565088272095e-02 -1.634251326322555542e-01 2.303721010684967041e-01 4.743896052241325378e-02 1.388696674257516861e-02 -6.511181592941284180e-02 1.457271277904510498e-01 8.436975069344043732e-03 1.437594592571258545e-01 2.777962386608123779e-01 -3.926653563976287842e-01 -1.634714454412460327e-01 1.985569447278976440e-01 1.410552412271499634e-01 -1.548140943050384521e-01 -8.039260655641555786e-02 4.028246738016605377e-03 -2.355875223875045776e-01 -3.803034722805023193e-01 -5.184615775942802429e-02 -1.845743358135223389e-01
2.131344228982925415e-01 7.784450799226760864e-02 -2.062063850462436676e-02 -9.931407868862152100e-02 1.009391322731971741e-01 -9.096037596464157104e-02 2.657094895839691162e-01 -1.520971115678548813e-02 -6.596070528030395508e-02 2.304566353559494019e-01 2.025723010301589966e-01 8.843915909528732300e-02 3.129087388515472412e-02 3.125599622726440430e-01 -4.274896904826164246e-02 -7.579398155212402344e-02 -1.371582150459289551e-01 -2.907356917858123779e-01 8.881892263889312744e-02 -1.388650387525558472e-01 5.091606825590133667e-02 -2.032106667757034302e-01 1.138292700052261353e-01 3.373493552207946777e-01 8.033883571624755859e-02 -4.841371774673461914e-01 -3.112719766795635223e-02 -6.525067985057830811e-02 6.940159946680068970e-02 -1.072934940457344055e-01 -1.397526115179061890e-01 -2.308190166950225830e-01
2.848957432433962822e-03 1.287716478109359741e-01 2.796659246087074280e-02 3.760176897048950195e-02 1.698939651250839233e-01 1.857415884733200073e-01 1.279098093509674072e-01 -4.760485514998435974e-02 -1.349112987518310547e-01 1.509417891502380371e-01 2.693719044327735901e-02 -1.024263910949230194e-02 7.264628261327743530e-02 -3.586633130908012390e-02 1.622289866209030151e-01 3.252632915973663330e-01 -2.686221599578857422e-01 -3.205102682113647461e-01 -2.456836551427841187e-01 6.625722628086805344e-03 -2.258739061653614044e-02 1.113917604088783264e-01 -4.583644121885299683e-02 3.711025118827819824e-01 -1.440943330526351929e-01 -1.892361789941787720e-01 -2.629958689212799072e-01 1.796187758445739746e-01 -2.120716720819473267e-01 -2.881799638271331787e-01 1.734043657779693604e-01 1.208709552884101868e-01
-1.568581759929656982e-01 6.691595911979675293e-02 8.865763992071151733e-02 2.055754214525222778e-01 2.892472036182880402e-02 -1.086103990674018860e-01 3.836241662502288818e-01 -1.717854663729667664e-02 -5.180248245596885681e-02 1.498495694249868393e-03 2.886270284652709961e-01 1.095208153128623962e-01 -1.772997342050075531e-02 3.155820369720458984e-01 1.655697263777256012e-02 1.174335554242134094e-01 -6.775309890508651733e-02 -9.378604590892791748e-02 6.789492070674896240e-02 -7.450529839843511581e-03 3.260236978530883789e-01 3.541045263409614563e-02 -9.589880704879760742e-02 1.817383766174316406e-01 -8.204030245542526245e-02 -5.709272250533103943e-02 1.288469135761260986e-01 4.132333397865295410e-02 -2.226535081863403320e-01 -2.615517675876617432e-01 5.852877721190452576e-02 -4.808455705642700195e-01
1.655066199600696564e-02 -2.842552959918975830e-01 -1.410690695047378540e-01 2.442874386906623840e-02 1.141886115074157715e-01 2.125016450881958008e-01 1.176844388246536255e-01 -3.215764462947845459e-01 7.140170037746429443e-02 -2.198977209627628326e-02 1.101658567786216736e-01 -3.652948362287133932e-04 4.227705672383308411e-02 2.378891855478286743e-01 9.911537915468215942e-02 -1.197263896465301514e-01 -1.081605032086372375e-01 -8.785410970449447632e-02 2.583187818527221680e-02 5.230395123362541199e-03 3.197529315948486328e-01 -8.583647012710571289e-02 2.697395086288452148e-01 -1.957674622535705566e-01 1.468342393636703491e-01 -1.257434487342834473e-01 -4.978699143975973129e-03 5.350340008735656738e-01 2.725341729819774628e-02 -1.645952612161636353e-01 -3.327859099954366684e-03 -1.743741631507873535e-01
-8.961459249258041382e-02 -2.424535900354385376e-01 -2.470485568046569824e-01 1.862286180257797241e-01 -5.701755732297897339e-02 1.312058884650468826e-02 8.696883916854858398e-02 -2.680104374885559082e-01 3.625977411866188049e-02 -4.679504781961441040e-04 -2.830939739942550659e-02 -3.518515825271606445e-02 -4.936781898140907288e-02 1.877289861440658569e-01 9.093719720840454102e-02 7.462207227945327759e-02 -1.974204182624816895e-01 -2.121139168739318848e-01 2.661234736442565918e-01 -9.068402647972106934e-02 3.769287168979644775e-01 -2.582783699035644531e-01 1.336310803890228271e-01 5.061471369117498398e-03 1.268662512302398682e-01 -3.868374601006507874e-02 1.104731205850839615e-02 3.680472970008850098e-01 -5.932687222957611084e-02 -2.279818058013916016e-01 -1.938927173614501953e-01 -2.526713907718658447e-01
1.197627186775207520e-01 -9.869545698165893555e-02 -1.013071984052658081e-01 -1.498105674982070923e-01 6.024652719497680664e-02 6.087675690650939941e-02 2.390544414520263672e-01 -2.518092393875122070e-01 -2.859083414077758789e-01 6.718064099550247192e-02 -1.014653444290161133e-01 1.974582672119140625e-01 1.074883118271827698e-01 2.364726737141609192e-02 -5.032886937260627747e-02 1.534734964370727539e-01 -2.670265734195709229e-01 -2.588565945625305176e-01 -2.335775345563888550e-01 -1.482980102300643921e-01 1.809779852628707886e-01 2.774491906166076660e-02 3.056980669498443604e-01 1.919394731521606445e-01 1.147725060582160950e-01 -1.751241385936737061e-01 -5.117626115679740906e-02 1.494154930114746094e-01 3.978458791971206665e-02 -4.110818803310394287e-01 -2.661955170333385468e-02 1.511195600032806396e-01
3.204888999462127686e-01 3.333296626806259155e-02 -9.884397732093930244e-04 -2.007358223199844360e-01 -1.191651597619056702e-01 -7.964660227298736572e-02 4.302479624748229980e-01 -2.491519004106521606e-01 3.924213349819183350e-02 6.319686025381088257e-02 2.954323589801788330e-01 -7.070860359817743301e-03 -9.494154900312423706e-02 2.204331010580062866e-02 8.259899914264678955e-02 -8.710481226444244385e-02 -1.564264595508575439e-01 -2.811632752418518066e-01 -1.469647884368896484e-01 -1.488895267248153687e-01 1.176119223237037659e-01 6.479669362306594849e-02 6.233871728181838989e-02 2.147413194179534912e-01 2.189965099096298218e-01 -2.258324027061462402e-01 3.767678886651992798e-02 4.902982711791992188e-02 2.794233858585357666e-01 -2.010959684848785400e-01 9.152756631374359131e-02 -1.624034345149993896e-01
-5.284691974520683289e-02 1.073282659053802490e-01 -9.164351224899291992e-02 -2.973102964460849762e-02 3.111924231052398682e-01 5.673597566783428192e-03 2.259329557418823242e-01 -2.461115717887878418e-01 3.827285394072532654e-02 3.483682274818420410e-01 2.602989375591278076e-01 6.587401032447814941e-02 -1.045576333999633789e-01 -6.871792674064636230e-02 2.237203717231750488e-01 -7.236309349536895752e-02 5.318170785903930664e-02 -1.752153635025024414e-01 2.511568367481231689e-02 1.409385055303573608e-01 1.226415783166885376e-01 -6.640481203794479370e-02 -9.193467348814010620e-02 4.424017369747161865e-01 8.374080061912536621e-02 -1.403346657752990723e-01 6.110201776027679443e-02 2.790446281433105469e-01 4.379020258784294128e-02 -1.927295327186584473e-01 2.048784941434860229e-01 1.872584819793701172e-01
-6.861783564090728760e-02 -1.023982539772987366e-01 1.367905437946319580e-01 -1.844221204519271851e-01 1.602608859539031982e-01 1.199859604239463806e-01 2.595938146114349365e-01 -1.917196512222290039e-01 -3.572708368301391602e-02 -2.342071617022156715e-03 3.029597103595733643e-01 2.277432084083557129e-01 -1.158448457717895508e-01 -1.985308974981307983e-01 3.201811909675598145e-01 -1.131634339690208435e-01 -1.690323203802108765e-01 -5.315004661679267883e-02 -2.288723886013031006e-01 -1.068199425935745239e-01 3.943990767002105713e-01 1.247504651546478271e-01 -8.443752676248550415e-02 2.294947952032089233e-01 -7.398711889982223511e-02 -1.880206540226936340e-02 -8.111343719065189362e-03 -1.276741027832031250e-01 4.015034064650535583e-02 -3.318768441677093506e-01 1.094876080751419067e-01 -5.225630104541778564e-02
-1.513106096535921097e-02 1.125048324465751648e-01 -1.235509887337684631e-01 -2.072645276784896851e-01 4.240433126688003540e-02 2.659346461296081543e-01 2.586804330348968506e-01 -1.782594323158264160e-01 -5.032166466116905212e-02 -1.478813141584396362e-01 3.004490733146667480e-01 1.703841090202331543e-01 -9.822615981101989746e-02 6.548006087541580200e-03 2.211535274982452393e-01 -1.265828460454940796e-01 -1.074714511632919312e-01 1.883729360997676849e-02 -8.247912675142288208e-02 -1.706842482089996338e-01 1.364420503377914429e-01 1.868993192911148071e-01 1.521100997924804688e-01 2.988903820514678955e-01 2.385459989309310913e-01 8.400064706802368164e-02 5.887604132294654846e-02 3.907135501503944397e-02 1.211294606328010559e-01 -3.338789641857147217e-01 3.006980121135711670e-01 -1.999309808015823364e-01
-1.435331106185913086e-01 -2.909610867500305176e-01 -3.415812551975250244e-01 -3.109031617641448975e-01 5.662141740322113037e-02 2.008573384955525398e-03 6.745544821023941040e-02 -6.582535803318023682e-02 -1.038971394300460815e-01 2.383935898542404175e-01 7.380311936140060425e-02 -2.844832465052604675e-02 -7.988509535789489746e-02 1.176579147577285767e-01 -1.343200653791427612e-01 -1.893597692251205444e-01 -3.748866617679595947e-01 -1.751510947942733765e-01 2.860339879989624023e-01 -1.037732437252998352e-01 2.322209924459457397e-01 2.003347687423229218e-02 1.176773086190223694e-01 3.952945396304130554e-02 1.051943227648735046e-01 -1.037195399403572083e-01 -3.218587636947631836e-01 1.244222819805145264e-01 -1.598849520087242126e-02 -1.862212121486663818e-01 -7.970406115055084229e-02 -7.467759400606155396e-02
3.101173788309097290e-02 -1.370679885149002075e-01 -1.495749503374099731e-01 1.747896075248718262e-01 1.295045018196105957e-01 1.448588818311691284e-01 1.434635221958160400e-01 -5.735261738300323486e-02 -6.802081316709518433e-02 7.870016247034072876e-02 1.808494627475738525e-01 2.725462913513183594e-01 1.104033812880516052e-01 2.995558977127075195e-01 -5.958517268300056458e-02 -2.816735953092575073e-02 -3.159747123718261719e-01 -6.987438350915908813e-02 -1.669009327888488770e-01 -8.306288719177246094e-02 4.878869354724884033e-01 8.657719939947128296e-02 9.997930377721786499e-02 3.832663297653198242e-01 1.081418991088867188e-02 1.174681633710861206e-01 4.066662490367889404e-02 1.355181336402893066e-01 9.946691244840621948e-02 -1.593221426010131836e-01 -4.668151959776878357e-02 1.683388501405715942e-01
9.576667845249176025e-02 4.538130015134811401e-02 -8.759413659572601318e-02 -3.728978103026747704e-03 2.825809456408023834e-02 5.743744969367980957e-02 3.900248408317565918e-01 1.844759285449981689e-01 -6.576030701398849487e-02 2.702086567878723145e-01 4.463408514857292175e-02 6.449649226851761341e-04 -1.536298394203186035e-01 -1.994927525520324707e-01 -1.472241282463073730e-01 -2.404135316610336304e-01 -1.473087072372436523e-01 -3.063219785690307617e-01 -2.307523190975189209e-01 7.055990397930145264e-02 4.041032493114471436e-02 -2.673411071300506592e-01 -1.842989027500152588e-02 2.881144285202026367e-01 2.674913406372070312e-02 1.031124517321586609e-01 -2.696486711502075195e-01 1.427783817052841187e-01 1.402347087860107422e-01 -3.028497695922851562e-01 4.560992121696472168e-02 -1.432191282510757446e-01
-2.103651612997055054e-01 -3.115153312683105469e-01 -1.536840945482254028e-01 -6.028447533026337624e-04 8.698254078626632690e-02 2.662943601608276367e-01 -4.240895435214042664e-02 -2.144870311021804810e-01 -1.464622318744659424e-01 -1.505264639854431152e-01 -6.371919810771942139e-02 -7.133484631776809692e-02 -1.471480131149291992e-01 3.165679052472114563e-02 7.772828638553619385e-02 -8.383255451917648315e-02 -2.369088083505630493e-01 -3.794565796852111816e-01 1.929156780242919922e-01 5.046684667468070984e-02 1.976145654916763306e-01 -1.602060794830322266e-01 -5.702485144138336182e-02 4.699142649769783020e-02 3.094245679676532745e-02 -1.969743072986602783e-01 -1.347342431545257568e-01 1.881123036146163940e-01 -3.334368765354156494e-01 -2.112665325403213501e-01 -1.733914166688919067e-01 -1.749089211225509644e-01
-3.252111673355102539e-01 2.625916711986064911e-02 -2.964247949421405792e-02 -1.538008749485015869e-01 7.585196197032928467e-02 1.346804201602935791e-01 4.140680730342864990e-01 1.340774893760681152e-01 -1.526211202144622803e-01 2.206837236881256104e-01 8.612608909606933594e-02 1.428773067891597748e-02 6.983844563364982605e-03 -7.943990081548690796e-02 -1.503847688436508179e-01 2.318928949534893036e-02 -3.968292772769927979e-01 4.127874225378036499e-02 5.657883360981941223e-02 -3.358960151672363281e-02 1.222387626767158508e-01 3.005135431885719299e-02 1.005094870924949646e-01 4.362899959087371826e-01 1.308919209986925125e-02 -4.795002192258834839e-02 -1.499588936567306519e-01 -2.456725575029850006e-02 -1.393532902002334595e-01 -7.198943197727203369e-02 4.130119085311889648e-02 -3.389563262462615967e-01
-2.282426804304122925e-01 -2.915857173502445221e-02 -5.594110488891601562e-02 2.368357926607131958e-01 -3.988073766231536865e-02 2.880089730024337769e-02 1.795251965522766113e-01 3.554305527359247208e-03 -1.908427774906158447e-01 -6.036595627665519714e-02 1.950061023235321045e-01 1.691664457321166992e-01 -2.117083221673965454e-02 -6.824284046888351440e-02 3.375445306301116943e-01 -6.738168001174926758e-02 -1.221136376261711121e-01 -2.415539771318435669e-01 3.070500791072845459e-01 -4.818137362599372864e-02 -1.436804085969924927e-01 -9.959112107753753662e-02 2.772732973098754883e-01 2.134490311145782471e-01 -6.013432890176773071e-02 6.959246844053268433e-02 -3.680913150310516357e-01 -1.134075075387954712e-01 1.921935081481933594e-01 -2.204287797212600708e-01 8.282817900180816650e-02 -2.254263311624526978e-01
-8.967962116003036499e-02 3.660935163497924805e-01 -2.167727351188659668e-01 -5.492104217410087585e-02 -2.212780117988586426e-01 -2.384896762669086456e-02 3.772038593888282776e-02 -3.523823618888854980e-01 -1.066026389598846436e-01 2.289426624774932861e-01 1.116739809513092041e-01 1.833502352237701416e-01 -1.244474425911903381e-01 1.219458654522895813e-01 -4.588022083044052124e-02 1.437129378318786621e-01 -8.934403955936431885e-02 -4.917433261871337891e-01 2.864056732505559921e-03 6.586452573537826538e-02 1.401904821395874023e-01 -6.183202378451824188e-03 2.220695614814758301e-01 7.054965943098068237e-02 -3.991462290287017822e-02 4.021617770195007324e-02 -1.719499081373214722e-01 1.080518737435340881e-01 3.782954066991806030e-02 -1.357360035181045532e-01 -8.489132672548294067e-02 -2.649071812629699707e-01
-1.553999185562133789e-01 1.440643519163131714e-01 -7.783725857734680176e-02 2.712225317955017090e-01 1.253920942544937134e-01 4.245242848992347717e-02 3.164132535457611084e-01 -2.319512516260147095e-01 -1.843817830085754395e-01 4.853573814034461975e-02 -2.241287380456924438e-02 -7.942214608192443848e-02 -2.684666961431503296e-02 1.385093387216329575e-02 6.522620469331741333e-02 -2.395249456167221069e-01 -2.575652115046977997e-02 -7.349269837141036987e-02 -1.266899853944778442e-01 -1.206979528069496155e-01 1.241219863295555115e-01 -2.360813468694686890e-01 -8.559583872556686401e-02 4.514874890446662903e-02 4.369779229164123535e-01 -2.407757639884948730e-01 3.586860373616218567e-02 1.388117223978042603e-01 1.797863841056823730e-01 -2.609041929244995117e-01 1.735457926988601685e-01 -2.848705053329467773e-01
1.274115499109029770e-02 2.934879660606384277e-01 7.382772117853164673e-02 -5.694857612252235413e-02 3.782764077186584473e-02 2.889803647994995117e-01 1.026964411139488220e-01 1.165130455046892166e-02 -1.682107001543045044e-01 3.578983247280120850e-02 2.897026538848876953e-01 1.778804361820220947e-01 -1.311203092336654663e-01 -4.284915048629045486e-03 -4.278536140918731689e-02 -4.105060175061225891e-02 -1.876270473003387451e-01 -1.564030349254608154e-01 -5.941994115710258484e-02 1.403739601373672485e-01 3.126368522644042969e-01 2.326310873031616211e-01 -9.629779309034347534e-02 1.929536014795303345e-01 -1.887214332818984985e-01 -5.940916948020458221e-03 -8.858190476894378662e-02 2.198391258716583252e-01 2.745411694049835205e-01 -3.122812807559967041e-01 3.006910383701324463e-01 -8.434980362653732300e-02
5.270160734653472900e-02 1.109152138233184814e-01 -8.543325588107109070e-03 1.624315418303012848e-02 -2.283366918563842773e-01 2.407092005014419556e-01 3.962754830718040466e-02 -5.135039240121841431e-02 -1.786441914737224579e-02 1.309482604265213013e-01 3.302323222160339355e-01 4.473447799682617188e-02 -5.076570902019739151e-03 2.788982391357421875e-01 2.242639809846878052e-01 2.941844463348388672e-01 -2.489951401948928833e-01 -8.294747024774551392e-02 -1.097293272614479065e-01 1.352156605571508408e-02 2.131321430206298828e-01 2.674373984336853027e-02 -2.893171906471252441e-01 1.688793599605560303e-01 1.711527705192565918e-01 7.589324563741683960e-02 -8.045036345720291138e-02 2.219076082110404968e-02 -9.916525334119796753e-02 -1.975009888410568237e-01 -1.390966475009918213e-01 -4.212533533573150635e-01
-8.572367951273918152e-04 8.425118029117584229e-02 -8.350711315870285034e-02 -8.200229704380035400e-02 9.935078769922256470e-02 -4.544150084257125854e-02 1.109968796372413635e-01 -2.191541157662868500e-02 -9.373832494020462036e-02 -3.604714572429656982e-02 4.958970248699188232e-01 -7.274220883846282959e-02 2.055936455726623535e-01 1.624825745820999146e-01 -2.699082493782043457e-01 -9.159643203020095825e-02 -1.711946576833724976e-01 -4.382080733776092529e-01 2.175104916095733643e-01 2.632844261825084686e-02 9.002586454153060913e-02 -2.434792742133140564e-02 2.726352028548717499e-02 4.051387310028076172e-02 -1.796254068613052368e-01 -5.090935528278350830e-02 3.174457699060440063e-02 2.355272173881530762e-01 6.850393116474151611e-02 -3.549144566059112549e-01 -1.353546231985092163e-01 -1.500997096300125122e-01
-1.695725321769714355e-01 1.518172770738601685e-01 -3.683562949299812317e-02 -1.720683462917804718e-02 3.282372951507568359e-01 2.067603170871734619e-01 3.928122520446777344e-01 1.376990079879760742e-01 4.739050939679145813e-02 -7.997366786003112793e-02 7.874938100576400757e-02 8.186127245426177979e-02 2.593632414937019348e-02 -2.345174998044967651e-01 -8.191969245672225952e-02 -2.259311266243457794e-02 -4.120945036411285400e-01 2.315081283450126648e-02 2.260199561715126038e-02 -2.825769409537315369e-02 4.630941450595855713e-01 -8.199954777956008911e-02 1.372001916170120239e-01 2.373450808227062225e-02 1.006918698549270630e-01 -2.452321350574493408e-01 1.110704429447650909e-02 1.178736761212348938e-01 6.671362370252609253e-02 -1.476174592971801758e-01 1.072104349732398987e-01 -6.394916027784347534e-02
-3.065411373972892761e-02 1.538986861705780029e-01 -1.872544735670089722e-01 3.717088699340820312e-02 -6.755622476339340210e-02 2.901904843747615814e-02 7.764654606580734253e-02 -9.294749237596988678e-03 6.944899260997772217e-02 2.229264527559280396e-01 3.108718991279602051e-01 3.875013291835784912e-01 -1.632443219423294067e-01 1.096100583672523499e-01 6.862979382276535034e-02 1.434187311679124832e-02 -4.523267149925231934e-01 -7.028794288635253906e-02 -1.361452192068099976e-01 -1.404965966939926147e-01 1.166032254695892334e-01 6.548401713371276855e-02 -2.858454883098602295e-01 1.601274609565734863e-01 1.079743057489395142e-01 7.500164210796356201e-02 -8.544903993606567383e-02 1.933526396751403809e-01 3.187356144189834595e-02 -1.406439393758773804e-01 -2.723457515239715576e-01 -2.291820943355560303e-01
-1.371450871229171753e-01 -2.208201736211776733e-01 -3.193436264991760254e-01 3.811393305659294128e-02 -2.727591618895530701e-02 1.372198015451431274e-01 4.676922690123319626e-03 -2.692652046680450439e-01 -1.910425871610641479e-01 1.562192440032958984e-01 -6.126246601343154907e-02 -1.148228626698255539e-02 -1.435129344463348389e-01 2.207230180501937866e-01 1.800039857625961304e-01 -8.553874492645263672e-02 -2.822444736957550049e-01 -1.717160791158676147e-01 4.450792446732521057e-02 -1.142311245203018188e-01 2.372154295444488525e-01 -2.780352346599102020e-02 -3.866664320230484009e-02 -2.583313584327697754e-01 1.222793608903884888e-01 -1.148615702986717224e-01 -8.995214849710464478e-02 3.658919930458068848e-01 9.398565161973237991e-04 -1.598323583602905273e-01 -1.087793111801147461e-01 -3.257790505886077881e-01
-5.489603430032730103e-02 -5.537020787596702576e-02 4.008031915873289108e-03 -9.222946828231215477e-04 1.593752950429916382e-01 -3.710716217756271362e-02 1.635001786053180695e-02 -6.111584231257438660e-02 -4.201139137148857117e-02 8.213566988706588745e-02 3.304242491722106934e-01 8.880722522735595703e-02 1.731488667428493500e-02 -4.993487149477005005e-03 1.264254152774810791e-01 4.228359460830688477e-01 -3.781003654003143311e-01 -3.029396533966064453e-01 -1.383112519979476929e-01 -5.139518156647682190e-02 -3.909991309046745300e-02 1.570833027362823486e-01 1.053534746170043945e-01 2.212202697992324829e-01 1.759634818881750107e-03 -1.187268123030662537e-01 1.038593333214521408e-02 1.155563741922378540e-01 -2.208379954099655151e-01 -4.385156035423278809e-01 1.758877933025360107e-01 -1.181301567703485489e-02
5.278887599706649780e-02 2.236492484807968140e-01 -1.853925436735153198e-01 2.109194733202457428e-02 -2.927065454423427582e-02 5.641030520200729370e-02 1.275761127471923828e-01 1.671296805143356323e-01 8.876387029886245728e-03 2.296856790781021118e-01 2.866101861000061035e-01 9.685420989990234375e-02 2.568618953227996826e-01 2.880575358867645264e-01 -9.108864516019821167e-02 4.677195101976394653e-02 -3.835590779781341553e-01 -5.164417624473571777e-01 -2.568688802421092987e-02 1.134728789329528809e-01 1.199321597814559937e-01 -1.066121980547904968e-01 1.322938501834869385e-01 -7.580804079771041870e-02 -1.793861202895641327e-02 -1.653559133410453796e-02 7.473050057888031006e-02 1.526025980710983276e-01 4.266640916466712952e-02 -2.217905372381210327e-01 5.656636878848075867e-02 -1.700338162481784821e-02
-1.912996172904968262e-01 2.236663550138473511e-01 -1.613036841154098511e-01 2.421750128269195557e-01 -5.708308890461921692e-02 3.791891410946846008e-02 2.145256251096725464e-01 -2.221711426973342896e-01 -2.507186122238636017e-02 3.779165819287300110e-02 -1.141411587595939636e-01 -2.142073214054107666e-01 -4.770478606224060059e-02 5.809339135885238647e-02 1.613627225160598755e-01 -1.012198925018310547e-01 -1.182236671447753906e-01 -1.254203021526336670e-01 -2.100084163248538971e-02 -1.741722077131271362e-01 -5.399572476744651794e-02 -9.963932633399963379e-02 -1.061323955655097961e-01 -6.158344447612762451e-02 2.928722500801086426e-01 -3.502525985240936279e-01 -4.924874752759933472e-03 1.585882455110549927e-01 9.426966309547424316e-02 -3.897868394851684570e-01 -9.943778626620769501e-03 -3.778883218765258789e-01
-1.708776950836181641e-01 -8.050268888473510742e-02 -1.753631830215454102e-01 1.188204288482666016e-01 -1.011432707309722900e-01 7.925306260585784912e-02 2.682049870491027832e-01 -7.806736230850219727e-02 -2.577762492001056671e-02 1.202324926853179932e-01 9.571389853954315186e-02 2.403825521469116211e-01 8.464339189231395721e-03 -3.394893370568752289e-03 2.173911184072494507e-01 -2.030357271432876587e-01 3.332480043172836304e-02 -1.898053884506225586e-01 8.803880214691162109e-02 -2.333164811134338379e-01 1.072249487042427063e-01 -4.219428170472383499e-03 3.642856776714324951e-01 5.022370219230651855e-01 -2.430069297552108765e-01 -1.945009231567382812e-01 -5.785929411649703979e-02 -8.986288309097290039e-02 -6.562863290309906006e-02 -2.063127011060714722e-01 -3.306855633854866028e-02 -4.714342579245567322e-02
-1.088150143623352051e-01 -2.182755023241043091e-01 8.083214983344078064e-03 -2.574353665113449097e-02 -5.413700640201568604e-02 1.380011737346649170e-01 1.462075952440500259e-02 -2.066025882959365845e-01 -1.139182671904563904e-01 1.519413888454437256e-01 1.855555772781372070e-01 2.665990889072418213e-01 1.260517747141420841e-03 2.665138840675354004e-01 1.602360606193542480e-02 -8.744020946323871613e-03 -1.904960572719573975e-01 2.389093860983848572e-02 5.396046489477157593e-02 -1.556151174008846283e-02 2.289446145296096802e-01 -4.996990561485290527e-01 -2.532783895730972290e-02 -3.464180231094360352e-02 1.198849231004714966e-01 9.549319744110107422e-03 -8.062321692705154419e-02 2.546397447586059570e-01 -2.212176471948623657e-01 -2.521861493587493896e-01 -5.410371348261833191e-02 -3.416757285594940186e-01
-1.062942668795585632e-01 -5.980352312326431274e-02 -4.020848870277404785e-02 2.197252027690410614e-02 -2.801615595817565918e-01 2.634641714394092560e-02 4.378384053707122803e-01 -1.570062637329101562e-01 -2.476887255907058716e-01 -7.331173121929168701e-02 8.033478260040283203e-02 2.065972238779067993e-01 -1.039758101105690002e-01 -9.348033368587493896e-02 1.229882836341857910e-01 5.015901476144790649e-02 -1.798588335514068604e-01 -1.152143180370330811e-01 -3.627052530646324158e-02 2.743572741746902466e-02 8.526615798473358154e-02 8.188915089704096317e-04 -2.103445529937744141e-01 9.151288121938705444e-02 -9.283122420310974121e-02 -2.432839870452880859e-01 -2.342353314161300659e-01 2.686552405357360840e-01 1.357441097497940063e-01 -3.201275765895843506e-01 -9.084939211606979370e-02 -3.206948041915893555e-01
-2.598186396062374115e-02 -1.842031478881835938e-01 -5.064369738101959229e-02 -7.232907414436340332e-02 1.001062393188476562e-01 3.440810441970825195e-01 1.801774799823760986e-01 -2.489497661590576172e-01 -1.238628178834915161e-01 -5.819500610232353210e-02 -1.301793009042739868e-01 1.755267828702926636e-01 1.066198423504829407e-01 -7.939875125885009766e-02 -6.729555130004882812e-02 5.284315720200538635e-02 -2.902489304542541504e-01 -2.150535881519317627e-01 -9.610535204410552979e-02 -6.806816160678863525e-02 3.247244954109191895e-01 -3.653394989669322968e-03 1.591809689998626709e-01 2.227157503366470337e-01 5.722319707274436951e-02 -1.787955462932586670e-01 -9.668371081352233887e-02 2.124114781618118286e-01 -1.877756267786026001e-01 -4.223229289054870605e-01 4.808234423398971558e-02 1.134359911084175110e-01
1.490393728017807007e-01 3.176896572113037109e-01 -2.637112736701965332e-01 2.268004566431045532e-01 -5.377217382192611694e-02 -9.205444157123565674e-02 1.863553971052169800e-01 -1.041933596134185791e-01 -3.267447352409362793e-01 -2.116243243217468262e-01 3.236907124519348145e-01 5.640895664691925049e-02 1.371183842420578003e-01 2.935830503702163696e-02 2.152276933193206787e-01 -1.314783096313476562e-01 -3.662099540233612061e-01 -1.209681555628776550e-01 -6.783294677734375000e-02 1.371875107288360596e-01 6.570926308631896973e-02 -1.839663386344909668e-01 1.634902805089950562e-01 7.748632133007049561e-02 1.654368489980697632e-01 -1.630070805549621582e-01 9.229383431375026703e-03 -2.624773420393466949e-02 4.880495369434356689e-02 -1.794656068086624146e-01 -1.515563484281301498e-02 -1.534842699766159058e-01
1.936061866581439972e-02 1.162075903266668320e-02 -2.238787710666656494e-02 -1.983765959739685059e-01 2.394354939460754395e-01 -6.212776526808738708e-02 2.224269062280654907e-01 -8.906287699937820435e-02 -1.000985205173492432e-01 2.647725641727447510e-01 -7.608267664909362793e-02 2.166259847581386566e-02 -9.361009113490581512e-03 2.076721638441085815e-01 1.419872641563415527e-01 -2.731832861900329590e-02 -6.670662015676498413e-02 -1.549289822578430176e-01 -3.303486481308937073e-02 -1.026433035731315613e-01 1.743923425674438477e-01 -2.044143825769424438e-01 1.100683510303497314e-01 3.547006845474243164e-01 -2.547736093401908875e-02 -2.738223969936370850e-01 -2.448799461126327515e-01 -1.956249624490737915e-01 8.778419345617294312e-02 -2.921674251556396484e-01 -1.013528835028409958e-02 -4.162901341915130615e-01
3.329735398292541504e-01 -1.087069362401962280e-01 -7.331280410289764404e-02 -4.524614289402961731e-02 -4.256381839513778687e-02 -5.630221590399742126e-02 2.039772272109985352e-01 -1.535819023847579956e-01 1.311860829591751099e-01 -5.643887445330619812e-02 8.406554907560348511e-02 -2.778108417987823486e-01 -1.019984409213066101e-01 9.714573621749877930e-03 1.685266047716140747e-01 1.235279440879821777e-02 -1.978483498096466064e-01 -3.293959498405456543e-01 -1.973940879106521606e-01 -8.567516505718231201e-02 9.566593170166015625e-02 -1.692673563957214355e-01 4.083278402686119080e-02 3.621695339679718018e-01 1.776640266180038452e-01 -3.420470356941223145e-01 4.891104064881801605e-03 -2.941748127341270447e-02 1.464655101299285889e-01 -2.446224540472030640e-01 2.994761429727077484e-02 -2.445280402898788452e-01
-1.166522502899169922e-01 -2.586530745029449463e-01 -2.023080438375473022e-01 -9.006199426949024200e-03 1.461682096123695374e-02 1.762581765651702881e-01 1.085086315870285034e-01 -2.838793992996215820e-01 -1.902391016483306885e-01 1.440254747867584229e-01 -4.130224883556365967e-02 -8.645423501729965210e-02 -1.782169379293918610e-02 2.130496054887771606e-01 2.004419118165969849e-01 -1.776758208870887756e-02 -3.642359375953674316e-01 -2.684471309185028076e-01 1.057519242167472839e-01 -1.053615361452102661e-01 2.114677131175994873e-01 -1.907340586185455322e-01 -5.822548177093267441e-03 -1.271969527006149292e-01 1.219256967306137085e-01 -1.602901071310043335e-01 -9.909135848283767700e-02 3.435952067375183105e-01 -1.030620560050010681e-01 -6.899031251668930054e-02 -1.832127273082733154e-01 -2.466029822826385498e-01
-1.949090808629989624e-01 1.261088345199823380e-02 1.381287574768066406e-01 -1.338109970092773438e-01 -4.332044348120689392e-02 -1.259151007980108261e-02 1.117485463619232178e-01 -4.070129990577697754e-02 1.655058935284614563e-02 1.369442492723464966e-01 2.865445613861083984e-01 1.741579174995422363e-01 1.658185273408889771e-01 -3.994011580944061279e-01 4.558262825012207031e-01 -2.146530523896217346e-02 -6.528667360544204712e-02 -2.352024465799331665e-01 6.416566669940948486e-02 6.383360922336578369e-02 1.646347194910049438e-01 -1.577540487051010132e-01 -4.550606384873390198e-02 3.290327787399291992e-01 1.384167820215225220e-01 -2.068773359060287476e-01 4.790288209915161133e-02 2.162238061428070068e-01 -8.199052512645721436e-02 -1.695338189601898193e-01 -7.339377701282501221e-02 -3.305824939161539078e-03
1.842011138796806335e-02 3.594336807727813721e-01 2.092189192771911621e-01 -1.334142088890075684e-01 1.387135684490203857e-01 2.721418440341949463e-01 1.040381342172622681e-01 -2.442595064640045166e-01 -2.616132982075214386e-02 3.190074563026428223e-01 3.385210633277893066e-01 -3.690591081976890564e-02 -1.782533526420593262e-01 2.512166798114776611e-01 -5.957386270165443420e-02 3.580062463879585266e-02 -2.635678052902221680e-01 -2.814656868577003479e-02 8.915325254201889038e-02 4.935394972562789917e-02 7.537530362606048584e-02 1.983600109815597534e-02 6.885490566492080688e-02 7.582294940948486328e-02 1.436167806386947632e-01 -1.624720245599746704e-01 1.248094066977500916e-01 3.149532154202461243e-02 1.305130869150161743e-01 -3.743821978569030762e-01 -6.480675935745239258e-02 6.918167322874069214e-02
-5.307592824101448059e-02 9.972244501113891602e-02 -6.998908519744873047e-02 1.249088943004608154e-01 2.573592066764831543e-01 -4.103296995162963867e-02 3.536443710327148438e-01 -1.738360710442066193e-02 1.410008501261472702e-02 3.051504194736480713e-01 1.732815206050872803e-01 2.034531533718109131e-01 6.410897523164749146e-02 -8.236955851316452026e-02 -5.024080723524093628e-02 -3.092414326965808868e-02 -3.576023876667022705e-01 2.054651677608489990e-01 -1.329846382141113281e-01 5.802254378795623779e-02 2.819364964962005615e-01 -2.056068181991577148e-01 1.586823910474777222e-02 2.549951970577239990e-01 8.249987661838531494e-02 -2.079945802688598633e-02 -1.145810484886169434e-01 2.708005011081695557e-01 -1.691847108304500580e-02 -1.360976397991180420e-01 -1.950601488351821899e-01 -2.561285793781280518e-01
1.203706488013267517e-02 -2.748106233775615692e-02 -1.488655656576156616e-01 2.789362147450447083e-02 3.340968787670135498e-01 1.859418451786041260e-01 -5.394855886697769165e-02 2.245483361184597015e-02 9.009261615574359894e-03 1.808658689260482788e-01 5.174681916832923889e-02 2.551661729812622070e-01 9.055611491203308105e-02 -9.349337965250015259e-02 4.446815699338912964e-02 -3.038877546787261963e-01 -3.282545208930969238e-01 -1.361391972750425339e-03 1.311620026826858521e-01 9.144701063632965088e-03 4.829275980591773987e-02 1.763673424720764160e-01 -4.161418974399566650e-02 8.431764692068099976e-02 2.476447373628616333e-01 -1.538889855146408081e-01 5.406454205513000488e-02 1.271362900733947754e-01 1.396298557519912720e-01 -4.970424771308898926e-01 1.079745963215827942e-01 -2.551120221614837646e-01
-9.876675903797149658e-02 2.086457014083862305e-01 1.153317242860794067e-01 -1.727218329906463623e-01 1.757911294698715210e-01 4.055583178997039795e-01 1.447205096483230591e-01 -2.939392328262329102e-01 1.532470434904098511e-01 3.273425698280334473e-01 1.561779081821441650e-01 7.611624151468276978e-02 -2.342945523560047150e-02 7.141043990850448608e-02 1.273867338895797729e-01 -1.055071279406547546e-01 -3.007650747895240784e-02 -2.342786490917205811e-01 -1.260845735669136047e-02 -5.504559352993965149e-02 -2.630404941737651825e-02 -1.661496311426162720e-01 -7.477080076932907104e-02 2.051500976085662842e-01 3.087432086467742920e-01 -2.029156088829040527e-01 1.090214326977729797e-01 1.162703186273574829e-01 9.201311320066452026e-02 -2.642905414104461670e-01 1.275815069675445557e-01 1.247939988970756531e-01
-7.744385302066802979e-02 1.055234000086784363e-01 3.598069027066230774e-02 2.762868106365203857e-01 2.125497907400131226e-02 -5.107401311397552490e-02 1.621134579181671143e-01 -2.603980600833892822e-01 -1.624974310398101807e-01 -2.646898664534091949e-02 2.405450046062469482e-01 1.659482158720493317e-02 2.682419419288635254e-01 -6.469467654824256897e-03 1.047488674521446228e-01 -4.617816209793090820e-01 -1.813981086015701294e-01 -2.377425730228424072e-01 -1.216537058353424072e-01 -8.099701255559921265e-02 1.395503804087638855e-02 -1.381435990333557129e-01 -1.748064011335372925e-01 1.302712112665176392e-01 -6.627766788005828857e-02 -4.624414443969726562e-01 7.594943046569824219e-02 9.652865678071975708e-02 3.242017328739166260e-02 -9.492119401693344116e-02 -7.043001055717468262e-02 2.628470398485660553e-02
1.125553473830223083e-01 -1.248610168695449829e-01 2.911711856722831726e-02 1.678088754415512085e-01 2.581391930580139160e-01 7.834526151418685913e-02 4.023702442646026611e-02 -2.572594583034515381e-01 3.995681554079055786e-02 2.316342443227767944e-01 7.358241826295852661e-02 9.994736313819885254e-02 1.009706780314445496e-01 -9.822745621204376221e-02 3.294439315795898438e-01 -2.584413252770900726e-02 -2.769544422626495361e-01 -1.588334292173385620e-01 -4.510340839624404907e-02 2.267691791057586670e-01 1.993437558412551880e-01 -4.218106716871261597e-02 1.832358390092849731e-01 -9.960468858480453491e-03 -1.588462293148040771e-01 -3.546672314405441284e-02 -2.697835862636566162e-01 -7.131508737802505493e-02 -1.738741695880889893e-01 -3.501848280429840088e-01 2.172817885875701904e-01 -2.597004175186157227e-01
9.505221992731094360e-02 2.230462878942489624e-01 -2.055837400257587433e-02 2.077595517039299011e-02 -3.165841568261384964e-03 3.089644387364387512e-02 -5.533703044056892395e-02 4.940385743975639343e-02 -2.936795949935913086e-01 1.777430623769760132e-01 5.285474285483360291e-02 1.500077098608016968e-01 6.492493301630020142e-02 -2.047922462224960327e-01 8.768236637115478516e-02 -1.907534897327423096e-01 -2.746869623661041260e-01 -9.398329257965087891e-02 6.644183397293090820e-02 -1.657110080122947693e-02 2.730188965797424316e-01 -5.603575333952903748e-02 -5.977476760745048523e-02 2.723883688449859619e-01 1.048114001750946045e-01 1.458932459354400635e-01 -2.799231708049774170e-01 2.443191781640052795e-02 -1.723431795835494995e-01 -3.262285292148590088e-01 -2.794299721717834473e-01 -3.614858984947204590e-01
-2.025485485792160034e-01 2.441523075103759766e-01 1.670406945049762726e-02 1.093079671263694763e-01 -6.193475425243377686e-02 1.560742706060409546e-01 1.679048091173171997e-01 1.624800823628902435e-02 -2.898707985877990723e-01 1.353321224451065063e-01 1.162383705377578735e-01 1.421516090631484985e-01 -1.786787956953048706e-01 3.321167826652526855e-02 5.224024504423141479e-02 1.117966994643211365e-01 -4.932873547077178955e-01 1.150143519043922424e-01 -7.591027766466140747e-02 6.880794465541839600e-02 4.970987886190414429e-02 6.784935295581817627e-02 2.591722011566162109e-01 1.765322238206863403e-01 9.286636114120483398e-02 -2.085091173648834229e-01 -1.528426259756088257e-01 -2.388113886117935181e-01 2.851800248026847839e-02 -2.456038892269134521e-01 -1.025552600622177124e-01 -2.637425959110260010e-01
-2.070418186485767365e-02 2.996733039617538452e-02 4.502109065651893616e-02 -6.539649516344070435e-02 1.281758695840835571e-01 2.799243666231632233e-02 7.148011773824691772e-02 -1.928017884492874146e-01 3.190540894865989685e-02 -7.261256128549575806e-02 1.141672059893608093e-01 7.747652009129524231e-03 -1.713984310626983643e-01 1.462297793477773666e-02 1.896419525146484375e-01 2.185160368680953979e-01 -4.274980723857879639e-01 -4.222715198993682861e-01 -2.105499953031539917e-01 -6.174865365028381348e-02 -7.393414527177810669e-02 -3.194624558091163635e-02 -3.573657199740409851e-02 2.132128328084945679e-01 -1.194860264658927917e-01 -2.566766738891601562e-01 -6.420493870973587036e-02 -1.223009428940713406e-03 -1.956935375928878784e-01 -4.443251490592956543e-01 1.307693421840667725e-01 -2.539840713143348694e-02
-1.341067552566528320e-01 -1.391094643622636795e-02 4.474869463592767715e-03 -5.559483077377080917e-03 4.168237000703811646e-02 3.033524379134178162e-03 1.407217681407928467e-01 -1.267931889742612839e-02 -1.861722320318222046e-01 2.858487367630004883e-01 3.216221630573272705e-01 1.252990067005157471e-01 1.812833696603775024e-01 -2.832145243883132935e-02 2.696559429168701172e-01 -1.438662856817245483e-01 -2.461655884981155396e-01 -2.646252214908599854e-01 -1.161089092493057251e-01 -8.319088816642761230e-02 -1.031432524323463440e-01 1.471349690109491348e-02 -1.986728757619857788e-01 3.687904402613639832e-02 2.190532982349395752e-01 -3.735313117504119873e-01 2.485404908657073975e-01 7.889652997255325317e-02 -3.071420788764953613e-01 -6.415440887212753296e-02 1.687103509902954102e-01 -1.110804453492164612e-01
1.662764884531497955e-02 3.216319251805543900e-03 1.667608320713043213e-01 9.829335659742355347e-02 7.201248407363891602e-02 5.658138543367385864e-02 1.583826690912246704e-01 -2.585292421281337738e-02 -1.121669337153434753e-01 -3.540107607841491699e-02 1.169938594102859497e-01 1.219904348254203796e-01 -2.367721498012542725e-02 1.769681274890899658e-01 2.157753407955169678e-01 -2.024066448211669922e-01 -3.479287028312683105e-01 -1.526381541043519974e-02 -1.174617931246757507e-01 1.140214130282402039e-01 2.706928849220275879e-01 -1.366041600704193115e-01 -2.633276879787445068e-01 -6.846250593662261963e-02 -3.028868511319160461e-02 -1.637063473463058472e-01 -2.039388865232467651e-01 1.333638280630111694e-01 -1.418405957520008087e-02 -2.298211753368377686e-01 -4.627867415547370911e-02 -5.567653775215148926e-01
-3.660074770450592041e-01 1.461952179670333862e-01 1.407344639301300049e-01 -1.506549417972564697e-01 -1.671112328767776489e-01 6.228584051132202148e-02 4.396707415580749512e-01 1.184110436588525772e-02 -8.962109684944152832e-02 -6.685065478086471558e-02 1.100732944905757904e-02 -1.683097518980503082e-02 1.571758538484573364e-01 -2.215611375868320465e-02 3.903889283537864685e-02 -1.430988963693380356e-02 -9.575399011373519897e-02 -1.189785227179527283e-01 1.475989371538162231e-01 -1.310856342315673828e-01 4.158733412623405457e-03 -8.630698919296264648e-02 -3.945448994636535645e-02 1.569035351276397705e-01 1.698139682412147522e-02 -2.529978454113006592e-01 -2.790899872779846191e-01 2.045212686061859131e-01 1.012548729777336121e-01 -3.325821459293365479e-01 -6.670667231082916260e-02 -3.630593717098236084e-01
-9.466766566038131714e-02 -1.345698982477188110e-01 -1.269836127758026123e-01 -5.613501742482185364e-02 -1.115523651242256165e-02 2.927136719226837158e-01 2.402992397546768188e-01 4.319067299365997314e-02 -6.149392947554588318e-02 -9.958669543266296387e-02 3.515335619449615479e-01 1.927260160446166992e-01 -1.101659089326858521e-01 8.637608587741851807e-02 1.471019238233566284e-01 -1.849245429039001465e-01 -1.369646787643432617e-01 -9.313359856605529785e-02 -3.315728604793548584e-01 -3.277746737003326416e-01 1.187526136636734009e-01 1.060308068990707397e-01 8.894180506467819214e-02 -3.784003108739852905e-02 -1.099222451448440552e-01 9.116872213780879974e-03 -2.235295921564102173e-01 -1.209980621933937073e-01 -7.805001735687255859e-02 -4.411357343196868896e-01 -3.348853439092636108e-02 1.741479896008968353e-02
7.016862183809280396e-02 1.533793658018112183e-01 -7.138630002737045288e-02 -4.993088915944099426e-02 2.792547345161437988e-01 2.312199324369430542e-01 2.608184814453125000e-01 -7.255581021308898926e-02 -8.309039473533630371e-02 6.551074981689453125e-02 1.778118610382080078e-01 2.322215773165225983e-02 1.276411861181259155e-01 -2.260067313909530640e-01 2.013746500015258789e-01 2.753542549908161163e-02 -8.087513595819473267e-02 -2.589448988437652588e-01 -3.722462337464094162e-03 -7.427332550287246704e-02 2.981003522872924805e-01 1.210063099861145020e-01 1.970525979995727539e-01 3.610316812992095947e-01 1.186077818274497986e-01 5.451731756329536438e-02 3.488712310791015625e-01 1.560222059488296509e-01 4.284474626183509827e-02 -1.282385736703872681e-01 2.455980032682418823e-01 -1.170273348689079285e-01
-1.409672647714614868e-01 -9.932406991720199585e-02 -2.438251525163650513e-01 -2.120126932859420776e-01 9.208506345748901367e-02 1.554960310459136963e-01 2.412604242563247681e-01 -1.226572543382644653e-01 1.960792392492294312e-02 -1.409281790256500244e-01 1.522551178932189941e-01 2.292638719081878662e-01 -2.490501292049884796e-02 -1.347815394401550293e-01 -3.117403574287891388e-02 -1.045006290078163147e-01 -1.898389458656311035e-01 -3.184676766395568848e-01 -1.282859593629837036e-01 6.886027753353118896e-02 2.437417656183242798e-01 -4.843909293413162231e-02 3.932797312736511230e-01 4.745564609766006470e-02 -1.611863374710083008e-01 -2.150770723819732666e-01 -2.237901538610458374e-01 5.260409042239189148e-02 -1.243860647082328796e-01 -2.929893732070922852e-01 6.155661493539810181e-02 1.604883074760437012e-01
-1.795850247144699097e-01 1.460926979780197144e-01 -1.234721466898918152e-01 -3.208804503083229065e-02 8.443517237901687622e-02 -2.573113441467285156e-01 2.734954059123992920e-01 8.680072426795959473e-02 -5.637889355421066284e-02 1.066892817616462708e-01 3.222120106220245361e-01 1.918352991342544556e-01 -1.071072146296501160e-01 2.591000199317932129e-01 2.665916383266448975e-01 3.469495102763175964e-02 -9.047238528728485107e-02 -2.534062266349792480e-01 -8.387476205825805664e-02 -6.506736576557159424e-02 1.107154414057731628e-01 -5.480775609612464905e-02 4.482769966125488281e-01 -1.110992059111595154e-01 -6.882683187723159790e-02 -2.606989443302154541e-01 -4.017671942710876465e-02 -1.421708986163139343e-02 6.417003925889730453e-03 -2.843925952911376953e-01 1.526387128978967667e-02 2.236315421760082245e-02
2.628459129482507706e-03 -5.577213014476001263e-04 -2.253622859716415405e-01 -1.383586674928665161e-01 2.680842280387878418e-01 7.016733870841562748e-04 4.602118730545043945e-01 -6.029686331748962402e-02 -1.521123051643371582e-01 -2.775590494275093079e-02 1.874692291021347046e-01 4.655152186751365662e-02 -6.217242777347564697e-02 2.779074572026729584e-02 -2.621192298829555511e-02 -9.468975663185119629e-02 -2.099970430135726929e-01 -1.914176046848297119e-01 -2.908592298626899719e-02 -2.490240186452865601e-01 1.906239688396453857e-01 9.032210335135459900e-03 -8.763326331973075867e-03 1.019802242517471313e-01 -2.452348619699478149e-01 -1.233990713953971863e-01 -2.432320564985275269e-01 2.881887257099151611e-01 1.091728731989860535e-01 8.669727295637130737e-02 -1.510495245456695557e-01 -3.419392704963684082e-01
5.768198519945144653e-02 4.061199724674224854e-01 -2.839886844158172607e-01 -2.418433576822280884e-01 -5.544982478022575378e-02 6.710669398307800293e-02 1.422238051891326904e-01 7.396874576807022095e-02 1.056742593646049500e-01 -5.363657604902982712e-03 3.220526576042175293e-01 6.121069309301674366e-04 -1.847730129957199097e-01 2.179709970951080322e-01 2.809698879718780518e-01 -1.472997516393661499e-01 -1.124871820211410522e-01 -1.525586843490600586e-01 7.070880383253097534e-02 -2.844924628734588623e-01 1.728113442659378052e-01 -2.122655659914016724e-01 1.725044995546340942e-01 1.649855822324752808e-01 3.465271368622779846e-02 -1.277166604995727539e-01 5.867901071906089783e-02 1.145268082618713379e-01 6.909380853176116943e-02 -1.952009797096252441e-01 1.766119897365570068e-01 -1.462264172732830048e-02
-1.241504028439521790e-01 -1.196025460958480835e-01 -1.765881329774856567e-01 -3.061370737850666046e-02 1.284466870129108429e-02 4.041373729705810547e-01 2.633243612945079803e-02 -2.342814654111862183e-01 -1.273361891508102417e-01 -3.793405368924140930e-02 -1.365129649639129639e-02 7.496346533298492432e-02 -6.668309122323989868e-02 2.099232226610183716e-01 -7.803185284137725830e-02 5.621298402547836304e-02 -2.143338024616241455e-01 -4.079004526138305664e-01 5.324710905551910400e-02 -2.837421558797359467e-02 1.443104147911071777e-01 -3.794738948345184326e-01 -1.148859038949012756e-01 9.081361442804336548e-02 -4.545797035098075867e-02 6.536754220724105835e-02 5.778324231505393982e-02 2.940076291561126709e-01 -1.115375682711601257e-01 -2.178030908107757568e-01 -4.645939916372299194e-02 -2.783443927764892578e-01
-2.324216961860656738e-01 1.710844337940216064e-01 -2.498260140419006348e-01 4.995121806859970093e-02 -1.753383129835128784e-01 1.112544909119606018e-01 2.401339262723922729e-01 -4.060379266738891602e-01 -1.222381591796875000e-01 2.359297573566436768e-01 2.706369757652282715e-01 -7.457458227872848511e-02 7.929301261901855469e-02 2.496841102838516235e-01 -1.573959887027740479e-01 1.056889593601226807e-01 -9.684598073363304138e-03 -9.293088316917419434e-02 1.942223310470581055e-02 -1.889066770672798157e-02 1.546146273612976074e-01 6.785047054290771484e-02 2.153698205947875977e-01 5.360865220427513123e-02 -4.784103482961654663e-02 1.715521216392517090e-01 3.237875178456306458e-02 1.151596084237098694e-01 7.148711383342742920e-02 -4.369847774505615234e-01 -3.796846419572830200e-02 -3.738904744386672974e-02
-1.342814713716506958e-01 -7.088933140039443970e-02 -2.767424881458282471e-01 -1.201522871851921082e-01 1.681742817163467407e-01 2.527897655963897705e-01 3.818050026893615723e-02 -3.323788195848464966e-02 2.519142813980579376e-02 5.564617738127708435e-02 4.635249450802803040e-02 2.131336033344268799e-01 -8.579859137535095215e-02 -1.551297754049301147e-01 2.133117020130157471e-01 -1.332324296236038208e-01 -1.623923480510711670e-01 -5.405366048216819763e-02 2.386135421693325043e-02 -2.597529888153076172e-01 3.693945705890655518e-01 2.737285494804382324e-01 7.245058566331863403e-02 1.802242398262023926e-01 -8.845157176256179810e-02 -9.102975577116012573e-02 -1.082890406250953674e-01 -8.033718168735504150e-02 -1.647016257047653198e-01 -4.821613430976867676e-01 6.407171487808227539e-02 -2.723848074674606323e-02
-6.148998066782951355e-02 -9.311895817518234253e-02 3.590864688158035278e-02 7.052644342184066772e-02 1.467775702476501465e-01 1.564929485321044922e-01 -9.565244615077972412e-02 -1.006079837679862976e-01 -2.490219771862030029e-01 3.387916833162307739e-02 -8.951782435178756714e-02 2.127105146646499634e-01 -8.619016152806580067e-04 1.946409642696380615e-01 7.556252181529998779e-03 -6.940951198339462280e-02 -1.853637248277664185e-01 -3.356302082538604736e-01 6.297741085290908813e-02 -1.439048200845718384e-01 1.159655898809432983e-01 -3.990210592746734619e-01 1.618394851684570312e-01 2.882459200918674469e-02 2.486712485551834106e-01 5.273113492876291275e-03 9.648865088820457458e-03 2.888997197151184082e-01 -2.348756492137908936e-01 -2.949750721454620361e-01 -4.809992760419845581e-02 -3.090586066246032715e-01
-1.312096416950225830e-01 2.641863524913787842e-01 1.427847892045974731e-01 -5.754578858613967896e-02 1.026223748922348022e-01 1.369683742523193359e-01 3.262278810143470764e-02 5.388080328702926636e-02 -3.064034879207611084e-01 1.767428368330001831e-01 3.790429830551147461e-01 2.804229594767093658e-02 -4.796927329152822495e-03 2.564064264297485352e-01 -2.253042533993721008e-02 -1.258617341518402100e-01 -3.067841231822967529e-01 -1.634673178195953369e-01 3.019316196441650391e-01 2.421920746564865112e-01 1.628463566303253174e-01 4.822661727666854858e-02 1.498607695102691650e-01 -1.390676945447921753e-01 1.092509366571903229e-02 -1.697178930044174194e-01 5.744128022342920303e-03 1.407466828823089600e-01 3.993244469165802002e-02 -4.493991285562515259e-02 1.404706239700317383e-01 -3.015320003032684326e-01
-1.665797382593154907e-01 -1.223737150430679321e-01 -1.790661513805389404e-01 1.292367428541183472e-01 -1.672858893871307373e-01 1.332442760467529297e-01 -1.006337348371744156e-02 -1.049823537468910217e-01 -2.598990313708782196e-02 3.881525248289108276e-02 -6.578485481441020966e-03 1.522751152515411377e-01 -2.939825877547264099e-02 3.653697967529296875e-01 1.582065671682357788e-01 1.103762909770011902e-02 -1.953805088996887207e-01 -3.620775789022445679e-02 -1.175384670495986938e-01 -2.070995122194290161e-01 4.696691334247589111e-01 3.092359565198421478e-02 1.081804186105728149e-01 2.348181456327438354e-01 -1.138638854026794434e-01 1.264856457710266113e-01 -7.207652926445007324e-02 5.012820288538932800e-02 1.312972605228424072e-01 -2.662952244281768799e-01 3.966255784034729004e-01 -3.311384469270706177e-03
-1.113959103822708130e-01 2.037063091993331909e-01 -2.055049985647201538e-01 -2.899122834205627441e-01 3.056278824806213379e-01 -1.538952253758907318e-02 1.573320180177688599e-01 3.253191942349076271e-03 2.486500330269336700e-02 5.825198069214820862e-02 3.342154622077941895e-01 -5.910125002264976501e-02 -6.148303300142288208e-02 1.689551025629043579e-01 3.782185316085815430e-01 1.446230560541152954e-01 1.068376153707504272e-01 -1.235616430640220642e-01 5.392988026142120361e-02 6.573552638292312622e-02 1.077048331499099731e-01 -2.095755189657211304e-01 1.122386679053306580e-01 1.004051268100738525e-01 7.449396699666976929e-02 -5.271767079830169678e-02 -1.788161993026733398e-01 2.591157257556915283e-01 1.120571121573448181e-01 -1.682937145233154297e-01 3.519449234008789062e-01 -4.008553922176361084e-02
9.459297358989715576e-02 5.066789221018552780e-03 -1.318996250629425049e-01 -1.388975530862808228e-01 -6.405954807996749878e-02 2.403461337089538574e-01 8.677988499402999878e-02 -1.067690178751945496e-01 4.066435154527425766e-03 4.357232153415679932e-02 1.294527649879455566e-01 1.767186820507049561e-01 1.220134049654006958e-01 -6.676752120256423950e-02 2.122493982315063477e-01 1.065051928162574768e-01 -2.304783016443252563e-01 -2.150124609470367432e-01 -1.217175722122192383e-01 -8.935829997062683105e-02 4.166178107261657715e-01 -1.372733861207962036e-01 8.615947514772415161e-02 2.160441726446151733e-01 -1.642470508813858032e-01 -1.589599996805191040e-01 -1.387060880661010742e-01 4.197080135345458984e-01 3.020705580711364746e-01 1.086134836077690125e-01 -1.206796709448099136e-02 -1.685321778059005737e-01
-2.136068195104598999e-01 6.470081955194473267e-02 1.750345677137374878e-01 -3.040840663015842438e-02 2.443858087062835693e-01 1.660905927419662476e-01 3.966444730758666992e-01 -2.651083767414093018e-01 -9.319760650396347046e-02 3.605216741561889648e-01 2.880679368972778320e-01 -9.560470283031463623e-02 8.421780914068222046e-02 -1.063062995672225952e-01 4.970401152968406677e-02 7.128138840198516846e-02 -1.797515340149402618e-02 7.351184636354446411e-02 -6.880984641611576080e-03 3.924494981765747070e-02 1.234883442521095276e-01 -1.646444201469421387e-01 -5.448305979371070862e-02 8.655392378568649292e-02 2.371908575296401978e-01 -2.472055554389953613e-01 1.094503849744796753e-01 1.776829957962036133e-01 9.284515678882598877e-02 -1.944844275712966919e-01 2.453041076660156250e-01 1.389350742101669312e-01
-7.221491634845733643e-02 4.862692579627037048e-02 2.775710262358188629e-02 2.028877586126327515e-01 -6.377989053726196289e-02 1.894316636025905609e-02 1.630421578884124756e-01 1.343492716550827026e-01 -5.513729900121688843e-02 2.418045997619628906e-01 3.404351472854614258e-01 -2.537058666348457336e-02 1.603580638766288757e-02 1.128482297062873840e-01 3.437084257602691650e-01 -1.913117617368698120e-01 7.140561938285827637e-02 -3.227667510509490967e-01 1.173928007483482361e-01 2.300062179565429688e-01 9.682744741439819336e-02 -1.042161509394645691e-01 1.459646411240100861e-02 6.399997323751449585e-02 -1.864238679409027100e-01 8.316799253225326538e-02 5.332715436816215515e-02 8.321703225374221802e-02 6.596326828002929688e-02 -4.578877985477447510e-01 2.104609608650207520e-01 -2.130679190158843994e-01
-2.368461191654205322e-01 -1.931716501712799072e-01 1.199487522244453430e-01 2.594027854502201080e-02 7.976537197828292847e-02 1.020552664995193481e-01 2.222238928079605103e-01 -2.352210693061351776e-02 2.483410201966762543e-02 1.548907756805419922e-01 2.113626152276992798e-01 1.534300297498703003e-01 1.357811242341995239e-01 -3.789796531200408936e-01 2.426784485578536987e-01 -1.244132220745086670e-01 -6.620014458894729614e-02 -3.305439352989196777e-01 -6.175958365201950073e-02 4.869789257645606995e-02 3.437058627605438232e-02 -1.163439545780420303e-02 6.296876072883605957e-02 1.197246611118316650e-01 1.801415532827377319e-01 -1.223374009132385254e-01 9.894304722547531128e-02 2.555336244404315948e-02 -1.715944856405258179e-01 -3.901483714580535889e-01 2.909646034240722656e-01 -1.786979883909225464e-01
-1.633109152317047119e-01 -2.754857540130615234e-01 8.162837475538253784e-02 2.577535249292850494e-02 2.038088887929916382e-01 2.200907655060291290e-02 -2.071192115545272827e-01 -3.169152885675430298e-02 -2.768127918243408203e-01 7.064560800790786743e-02 1.218329817056655884e-01 1.459115743637084961e-01 -2.934144251048564911e-02 1.527619212865829468e-01 -1.225149780511856079e-01 7.243933528661727905e-02 -1.731374561786651611e-01 -2.198756933212280273e-01 -1.372014284133911133e-01 -2.246045619249343872e-01 2.857355475425720215e-01 3.237979710102081299e-01 8.097310364246368408e-02 6.361391395330429077e-02 -2.366768009960651398e-02 -2.087107896804809570e-01 -1.660590469837188721e-01 2.453611791133880615e-01 -1.318010240793228149e-01 -3.699319362640380859e-01 1.048903763294219971e-01 -1.313704531639814377e-02
-1.137690693140029907e-01 1.141188070178031921e-01 1.285675726830959320e-02 3.210332989692687988e-01 5.436629801988601685e-02 -5.731839686632156372e-02 4.183205068111419678e-01 2.087807655334472656e-02 -1.161594018340110779e-01 -1.324997097253799438e-02 2.001916617155075073e-01 3.624851405620574951e-01 -1.189006417989730835e-01 2.276719063520431519e-01 5.368754640221595764e-02 1.147527843713760376e-01 -1.840967088937759399e-01 -1.199932992458343506e-01 -1.062778457999229431e-01 2.246786653995513916e-02 2.125657200813293457e-01 -9.358762949705123901e-02 -1.648628711700439453e-01 1.085854545235633850e-01 6.138387322425842285e-02 -1.561903208494186401e-01 1.133083254098892212e-01 1.113623753190040588e-01 -1.281533837318420410e-01 -1.830668598413467407e-01 1.542313247919082642e-01 -3.766204118728637695e-01
1.669826358556747437e-02 1.937180943787097931e-02 -6.363467127084732056e-02 -1.095110401511192322e-01 1.159521564841270447e-01 2.487664967775344849e-01 2.734527587890625000e-01 -3.458096832036972046e-02 -1.652452051639556885e-01 1.612350195646286011e-01 1.802546530961990356e-01 9.079592302441596985e-03 -1.510231047868728638e-01 -1.245843097567558289e-01 2.860285341739654541e-01 5.698595196008682251e-02 -1.944541037082672119e-01 -3.327549695968627930e-01 7.135590910911560059e-02 -6.115529686212539673e-02 2.907756567001342773e-01 -6.109758466482162476e-02 2.644838206470012665e-02 9.563417732715606689e-02 -9.233271330595016479e-02 -2.903889119625091553e-01 -2.085049748420715332e-01 1.679215431213378906e-01 3.405499160289764404e-01 2.048408985137939453e-01 -1.598840653896331787e-01 -1.386269629001617432e-01
-1.580821722745895386e-01 -6.964886933565139771e-02 -9.269510209560394287e-02 -1.418825089931488037e-01 -6.748649477958679199e-02 1.463279724121093750e-01 -1.033434527926146984e-03 -2.147417962551116943e-01 7.843102328479290009e-03 5.177027545869350433e-03 1.532227098941802979e-01 -1.999393701553344727e-01 -1.226254552602767944e-01 1.660385578870773315e-01 -2.465239465236663818e-01 -9.091317653656005859e-03 8.059811592102050781e-02 -1.852920502424240112e-01 1.009540483355522156e-01 -2.180888652801513672e-01 3.147458434104919434e-01 -1.610382348299026489e-01 -1.085430011153221130e-02 1.732022166252136230e-01 3.300088047981262207e-01 -9.995614737272262573e-02 -2.012014687061309814e-01 8.484876900911331177e-02 -3.153002858161926270e-01 -4.143681526184082031e-01 9.188780188560485840e-02 5.015084892511367798e-02
-2.171348780393600464e-01 1.497982740402221680e-01 1.210276186466217041e-01 1.687219738960266113e-01 1.944335252046585083e-01 1.302024275064468384e-01 6.999219954013824463e-02 -3.599342016968876123e-04 -9.432242810726165771e-02 2.315762192010879517e-01 1.756528615951538086e-01 -4.004506394267082214e-02 -2.555970288813114166e-02 -1.008138880133628845e-01 6.527551449835300446e-03 1.112783048301935196e-02 -2.447554767131805420e-01 -2.106794416904449463e-01 9.397526830434799194e-02 1.945029012858867645e-02 -1.728791743516921997e-01 -6.257741898298263550e-02 1.727842092514038086e-01 5.701645016670227051e-01 9.094830602407455444e-02 -7.043264061212539673e-02 2.245051264762878418e-01 3.327278494834899902e-01 -1.457898616790771484e-01 -2.148757502436637878e-02 1.916515640914440155e-02 -1.516737490892410278e-01
9.401251561939716339e-03 2.424264699220657349e-02 -1.059592440724372864e-01 1.032736673951148987e-01 4.030341282486915588e-02 2.142483443021774292e-01 1.548607498407363892e-01 -1.528983563184738159e-01 9.759687632322311401e-02 2.565234526991844177e-02 3.984522819519042969e-01 2.343176305294036865e-01 -5.296339839696884155e-02 -9.971120208501815796e-02 2.994103729724884033e-02 -3.024264276027679443e-01 6.730213761329650879e-02 -1.099103912711143494e-01 4.039489105343818665e-02 -2.016025334596633911e-01 5.841039493680000305e-02 8.655772358179092407e-02 5.517127737402915955e-02 3.015371263027191162e-01 -2.343019992113113403e-01 7.836473733186721802e-02 -3.228569626808166504e-01 -2.384371124207973480e-02 5.499598383903503418e-02 -3.669147789478302002e-01 2.423017770051956177e-01 -1.662057489156723022e-01
-1.593485623598098755e-01 -1.217646598815917969e-01 -4.184120595455169678e-01 -1.103813871741294861e-01 1.471047997474670410e-01 2.358450591564178467e-01 7.163432985544204712e-02 -1.702984422445297241e-01 2.505112253129482269e-02 2.939743995666503906e-01 8.256497234106063843e-02 6.769540160894393921e-02 1.212999299168586731e-01 3.213416635990142822e-01 2.356283180415630341e-02 -9.519624710083007812e-02 -9.050884842872619629e-02 -3.298265933990478516e-01 -4.709742218255996704e-02 -1.432631611824035645e-01 3.072451353073120117e-01 1.091324165463447571e-01 1.094772294163703918e-02 -1.241735145449638367e-01 1.392534077167510986e-01 -3.649759665131568909e-02 -2.959198355674743652e-01 9.794827550649642944e-02 -1.206792518496513367e-01 -1.595953404903411865e-01 -4.346500337123870850e-02 -1.171126291155815125e-01
1.017345637083053589e-01 2.088378518819808960e-01 -1.094209998846054077e-01 -2.317879199981689453e-01 -6.202327832579612732e-02 1.448906306177377701e-02 9.349695406854152679e-03 2.291930168867111206e-01 -1.302224844694137573e-01 1.471464633941650391e-01 2.420367598533630371e-01 9.513550996780395508e-02 -2.286987751722335815e-01 5.039949901401996613e-03 7.802610844373703003e-02 -2.563633918762207031e-01 -1.996806114912033081e-01 1.363181392662227154e-03 9.653537999838590622e-04 2.312677502632141113e-01 2.186735570430755615e-01 -2.059068530797958374e-01 1.835831254720687866e-02 1.951431334018707275e-01 1.995265334844589233e-01 -1.980520486831665039e-01 -2.903935611248016357e-01 1.552394926548004150e-01 -1.143471822142601013e-01 -2.959721088409423828e-01 -8.805483579635620117e-02 -2.745873034000396729e-01
6.634225696325302124e-02 -1.883058436214923859e-02 2.351736463606357574e-02 -3.587616607546806335e-02 2.083336561918258667e-01 1.024245694279670715e-01 2.263653725385665894e-01 -1.812235713005065918e-01 -1.504657417535781860e-01 -2.007215619087219238e-01 1.650980673730373383e-02 -6.155676022171974182e-02 6.829155236482620239e-02 1.427917033433914185e-01 1.362576708197593689e-02 -2.820122539997100830e-01 -1.432271152734756470e-01 -2.190487086772918701e-01 -1.768498867750167847e-01 -1.072014421224594116e-01 2.916345000267028809e-01 -6.363862752914428711e-02 2.769563347101211548e-02 1.795887053012847900e-01 1.415079832077026367e-01 -2.604987323284149170e-01 2.007307671010494232e-02 7.720776647329330444e-02 3.233227729797363281e-01 -2.804107069969177246e-01 -2.658285200595855713e-01 -3.196897506713867188e-01
-1.527147144079208374e-01 -1.377131640911102295e-01 1.599566191434860229e-01 -2.682375721633434296e-02 1.548012793064117432e-01 3.050302155315876007e-03 2.857180237770080566e-01 -4.085002467036247253e-03 -5.715078674256801605e-03 3.035984635353088379e-01 2.555574774742126465e-01 -1.823070496320724487e-01 1.365886777639389038e-01 -3.073880374431610107e-01 2.560474872589111328e-01 1.297451788559556007e-03 -1.135509833693504333e-01 -2.585405111312866211e-01 9.072238951921463013e-02 2.300650440156459808e-02 9.921590238809585571e-02 2.336255162954330444e-01 1.105268225073814392e-01 1.303185224533081055e-01 5.221199244260787964e-02 -4.071463048458099365e-01 3.764283657073974609e-02 2.591634914278984070e-02 1.337784230709075928e-01 -2.890189886093139648e-01 4.587472230195999146e-02 -9.535712189972400665e-03
1.013394072651863098e-01 1.480653136968612671e-01 -1.909988224506378174e-01 1.929659992456436157e-01 1.143033504486083984e-01 1.224844902753829956e-01 1.333394050598144531e-01 -6.673895567655563354e-02 -2.655886709690093994e-01 -6.358630955219268799e-02 1.902918368577957153e-01 4.311721771955490112e-02 -2.924225991591811180e-03 3.728132843971252441e-01 1.681640744209289551e-01 -1.944479048252105713e-01 -2.721811234951019287e-01 -2.609466314315795898e-01 1.572990417480468750e-02 3.512869775295257568e-02 6.501582264900207520e-02 3.839869797229766846e-02 -7.539831846952438354e-02 1.797050982713699341e-01 8.271179348230361938e-02 -4.182817339897155762e-01 8.536625653505325317e-02 -1.050020083785057068e-01 4.987635836005210876e-02 -4.789316654205322266e-02 6.290448829531669617e-03 -3.657581806182861328e-01
8.639374375343322754e-02 -3.606085851788520813e-02 -4.513847827911376953e-02 -2.326749861240386963e-01 1.099588349461555481e-01 2.455122321844100952e-01 -4.003833979368209839e-02 -9.478931874036788940e-02 -1.702671498060226440e-01 -1.742201596498489380e-01 1.917892247438430786e-01 1.346931010484695435e-01 7.281789183616638184e-02 -4.527770727872848511e-02 1.056738793849945068e-01 -1.990344747900962830e-02 -2.557243108749389648e-01 -3.129274249076843262e-01 -1.026137322187423706e-01 -9.432529658079147339e-02 3.770762383937835693e-01 -3.104535676538944244e-02 -1.777907013893127441e-01 1.913682222366333008e-01 1.885117888450622559e-01 -1.036969572305679321e-01 -2.512670308351516724e-02 4.109525978565216064e-01 2.040054202079772949e-01 1.070341002196073532e-02 -6.395940482616424561e-02 -2.513307034969329834e-01
-1.516037136316299438e-01 -2.327482551336288452e-01 -2.729902267456054688e-01 -6.092162802815437317e-02 -1.200702637434005737e-01 1.447364985942840576e-01 9.026478976011276245e-02 -2.954323887825012207e-01 -9.423533082008361816e-02 1.631076484918594360e-01 -6.873102486133575439e-02 -2.781063690781593323e-02 -1.548976302146911621e-01 1.340632885694503784e-01 2.527719736099243164e-01 8.186163753271102905e-02 -2.794126868247985840e-01 -3.047332763671875000e-01 9.955458343029022217e-02 -6.638415157794952393e-02 2.189077138900756836e-01 -5.014973878860473633e-02 -5.042387917637825012e-02 -2.014428079128265381e-01 7.690681517124176025e-02 -1.416494697332382202e-01 -1.205505616962909698e-02 3.019043803215026855e-01 -7.822025567293167114e-02 -1.338580995798110962e-01 -1.195162236690521240e-01 -3.547852933406829834e-01
-2.291031330823898315e-01 8.732305467128753662e-02 -1.206349134445190430e-01 8.875464648008346558e-02 1.186889708042144775e-01 2.805542647838592529e-01 1.834461539983749390e-01 -1.522796303033828735e-01 -1.932446807622909546e-01 -1.154745593667030334e-01 3.467417657375335693e-01 -3.156887739896774292e-02 -4.293632507324218750e-02 2.081542462110519409e-02 1.079380288720130920e-01 5.754514038562774658e-02 -2.076802253723144531e-01 -4.077990725636482239e-02 -4.129848629236221313e-02 1.803698837757110596e-01 1.195882260799407959e-01 -3.056057170033454895e-02 2.103508710861206055e-01 9.429913014173507690e-02 2.408256083726882935e-01 9.853643923997879028e-02 -2.533337473869323730e-01 -3.032535612583160400e-01 1.654588282108306885e-01 -3.341950476169586182e-01 1.593552976846694946e-01 -2.072713971138000488e-01
-2.574455142021179199e-01 -2.233105301856994629e-01 -2.334074676036834717e-01 4.171353578567504883e-02 2.197018265724182129e-02 1.617128700017929077e-01 -6.646784394979476929e-02 -2.047026455402374268e-01 -7.397925108671188354e-02 9.707246720790863037e-02 -1.593171246349811554e-02 1.855717971920967102e-02 -1.291811186820268631e-02 1.367743462324142456e-01 1.591833829879760742e-01 1.951763592660427094e-02 -1.835099011659622192e-01 -2.987413406372070312e-01 1.517139673233032227e-01 8.057788014411926270e-02 3.297846019268035889e-01 -3.103395402431488037e-01 -2.178759500384330750e-02 -1.588002145290374756e-01 8.448932319879531860e-02 -2.490638382732868195e-02 -1.188222095370292664e-01 2.740814387798309326e-01 -1.192430257797241211e-01 -1.369027495384216309e-01 -9.418784826993942261e-02 -4.154130220413208008e-01
-3.543606102466583252e-01 -4.599501937627792358e-02 -6.903241574764251709e-02 2.440420910716056824e-02 -1.133572235703468323e-01 1.671116650104522705e-01 5.189575999975204468e-02 9.484417969360947609e-04 -1.397391706705093384e-01 1.671419590711593628e-01 6.447501480579376221e-02 1.614803969860076904e-01 -1.661655604839324951e-01 1.373761445283889771e-01 3.567502796649932861e-01 -6.767199188470840454e-02 -1.174009591341018677e-01 -3.628848195075988770e-01 -5.746902152895927429e-02 -1.627929806709289551e-01 2.055373415350914001e-02 -1.218461766839027405e-01 -3.124092891812324524e-02 2.802062332630157471e-01 -1.377689838409423828e-02 -9.501017630100250244e-03 -2.099727094173431396e-01 -2.624399960041046143e-01 -8.962392061948776245e-02 -4.090172052383422852e-01 -6.206467002630233765e-02 7.068210840225219727e-02
-3.293760418891906738e-01 1.802234500646591187e-01 4.233525320887565613e-02 1.017419174313545227e-01 -1.269565224647521973e-01 -7.394250947982072830e-03 1.560647934675216675e-01 1.069517284631729126e-01 -7.329317927360534668e-02 -2.043581604957580566e-01 5.157171934843063354e-02 1.204489264637231827e-02 9.599311649799346924e-02 -3.753320127725601196e-02 1.203758642077445984e-02 -6.640080362558364868e-02 -1.063456609845161438e-01 -2.339355349540710449e-01 5.159725248813629150e-02 -1.529419422149658203e-01 5.005163326859474182e-02 -1.798078864812850952e-01 1.683200895786285400e-01 -4.981303960084915161e-02 1.858187466859817505e-01 -1.738363504409790039e-01 -7.049410790205001831e-02 1.650240421295166016e-01 2.522186636924743652e-01 -5.301690101623535156e-01 -5.251602083444595337e-02 -3.573013842105865479e-01
-1.431859135627746582e-01 -8.258160948753356934e-02 -1.472040563821792603e-01 3.915840014815330505e-02 2.360464930534362793e-01 4.723219200968742371e-02 -1.233664620667695999e-02 -2.700303792953491211e-01 6.589706987142562866e-02 1.035098209977149963e-01 -6.181536242365837097e-02 7.300536334514617920e-02 5.109604820609092712e-02 6.362015753984451294e-02 8.596415817737579346e-02 9.401566348969936371e-03 -2.493499517440795898e-01 -3.365393280982971191e-01 -7.988213747739791870e-02 8.660603314638137817e-02 1.053115800023078918e-01 1.807173043489456177e-01 7.784616947174072266e-02 1.992035359144210815e-01 -1.321830749511718750e-01 7.957001775503158569e-02 -1.321590393781661987e-01 2.469666600227355957e-01 -3.145307898521423340e-01 -5.148795843124389648e-01 1.593955308198928833e-01 9.801504015922546387e-02
-8.312486112117767334e-02 3.349150121212005615e-01 -5.850050598382949829e-02 1.595950126647949219e-01 -1.834756508469581604e-02 5.626652017235755920e-02 -7.979999296367168427e-03 -1.018530782312154770e-02 -3.494412004947662354e-01 9.456537663936614990e-02 2.886972427368164062e-01 -1.790300458669662476e-01 2.106812782585620880e-02 1.180593296885490417e-01 1.722073107957839966e-01 -8.459855616092681885e-02 -3.182802498340606689e-01 -2.645647525787353516e-01 8.027691394090652466e-02 7.617098838090896606e-02 2.221124470233917236e-01 1.157429367303848267e-01 -2.348592281341552734e-01 1.134744938462972641e-02 1.942800730466842651e-01 -1.219621077179908752e-01 9.100627899169921875e-02 2.796710133552551270e-01 1.201519444584846497e-01 -1.922727562487125397e-02 2.919136285781860352e-01 -1.000868082046508789e-01
-2.458750307559967041e-01 8.364258706569671631e-02 1.109460964798927307e-01 1.046282947063446045e-01 1.959005445241928101e-01 -1.372834295034408569e-02 -8.528716117143630981e-02 -2.634845972061157227e-01 -2.195389382541179657e-02 2.928603589534759521e-01 2.536342144012451172e-01 -1.112745329737663269e-01 -6.724170595407485962e-02 1.620155572891235352e-01 9.547235816717147827e-02 5.277533456683158875e-02 1.352891325950622559e-01 -1.165833175182342529e-01 -1.095919758081436157e-01 -5.465490743517875671e-02 2.161490321159362793e-01 -1.771200746297836304e-01 -2.609114050865173340e-01 2.361966967582702637e-01 1.045925617218017578e-01 -8.776906132698059082e-02 -5.480985715985298157e-02 1.310855150222778320e-01 1.086300760507583618e-01 -4.346272349357604980e-01 3.150585293769836426e-01 2.749202400445938110e-02
-5.625331774353981018e-02 -1.652680486440658569e-01 4.577883705496788025e-02 2.982537262141704559e-02 -7.098519057035446167e-02 2.132617086172103882e-01 -2.515725418925285339e-02 -3.724483773112297058e-02 -7.993726432323455811e-02 3.149760961532592773e-01 3.108317553997039795e-01 -5.203278735280036926e-02 2.024564445018768311e-01 1.376910209655761719e-01 -2.499848157167434692e-01 9.331506490707397461e-02 -2.410532832145690918e-01 -1.706145331263542175e-02 5.994557216763496399e-02 -1.337498426437377930e-01 -4.788460209965705872e-02 -2.125530838966369629e-01 -2.271150238811969757e-02 4.152524471282958984e-01 2.293419465422630310e-02 -1.441694647073745728e-01 -2.123866677284240723e-01 3.906132876873016357e-01 -1.004262119531631470e-01 -1.197960227727890015e-01 1.805686801671981812e-01 -3.980366140604019165e-02
1.915887743234634399e-02 6.065518409013748169e-02 5.567785724997520447e-02 -3.280951976776123047e-01 -1.285883486270904541e-01 9.705166518688201904e-02 1.651443541049957275e-01 -6.802237033843994141e-02 5.658765882253646851e-02 1.826667934656143188e-01 2.857373058795928955e-01 1.005518361926078796e-01 3.558012843132019043e-02 -9.887133538722991943e-02 1.822588294744491577e-01 -8.973132818937301636e-02 -2.495938092470169067e-01 -2.339663505554199219e-01 -1.977093219757080078e-01 -9.032683074474334717e-02 1.188525278121232986e-02 1.192253157496452332e-01 -4.648464918136596680e-02 2.522448897361755371e-01 1.451058834791183472e-01 2.837408781051635742e-01 1.073533669114112854e-01 1.469060033559799194e-01 1.062797307968139648e-01 -3.841627538204193115e-01 -9.138509631156921387e-02 -3.168416023254394531e-01
-1.778156310319900513e-01 -2.711316645145416260e-01 -3.212221562862396240e-01 9.362789988517761230e-02 2.648837566375732422e-01 1.943681016564369202e-02 3.390474617481231689e-01 1.058498211205005646e-02 1.539859175682067871e-02 1.627115160226821899e-01 -1.570363342761993408e-01 -6.905194371938705444e-02 3.114721179008483887e-01 5.732699856162071228e-02 2.022108435630798340e-01 3.668062388896942139e-02 -7.410743832588195801e-02 -1.157749327830970287e-03 -2.027375549077987671e-01 -1.184515282511711121e-01 3.509768247604370117e-01 6.042890623211860657e-02 -1.677799411118030548e-02 -2.687033265829086304e-02 -4.212705045938491821e-02 -1.384095698595046997e-01 -2.530701085925102234e-02 8.887560665607452393e-02 9.972193278372287750e-03 -2.601775825023651123e-01 1.756849884986877441e-01 -2.864286899566650391e-01
8.945969492197036743e-02 -8.092635124921798706e-02 -1.210157349705696106e-01 2.407996952533721924e-01 1.758150756359100342e-01 -1.071602292358875275e-02 1.455305516719818115e-01 -3.387036621570587158e-01 1.522650271654129028e-01 1.438070982694625854e-01 1.607761532068252563e-01 1.970771327614784241e-02 8.785107731819152832e-02 -1.179076954722404480e-01 1.428832262754440308e-01 1.027331501245498657e-01 -2.136501073837280273e-01 -1.482326239347457886e-01 3.061637841165065765e-02 8.456256985664367676e-02 1.125674843788146973e-01 -1.010966598987579346e-01 1.853727251291275024e-01 1.439609657973051071e-02 -1.274193730205297470e-02 -1.877447217702865601e-01 -2.372961491346359253e-01 -7.673513144254684448e-02 -2.631449997425079346e-01 -3.313491940498352051e-01 2.838428318500518799e-01 -3.644434511661529541e-01
-1.656376719474792480e-01 3.202870488166809082e-02 -1.684729009866714478e-01 -4.860298067796975374e-04 -2.769649028778076172e-01 5.081332474946975708e-02 5.289706587791442871e-01 -1.542542725801467896e-01 -7.619124650955200195e-02 4.829481244087219238e-02 5.505385249853134155e-02 2.819798290729522705e-01 -6.336255371570587158e-02 -6.724881380796432495e-02 -5.842467397451400757e-02 -1.510569304227828979e-01 -2.654586434364318848e-01 -2.119675427675247192e-01 7.081337273120880127e-02 -6.321597844362258911e-02 6.533394753932952881e-02 7.699978537857532501e-03 -6.186424195766448975e-02 1.218710541725158691e-01 -8.814243972301483154e-02 -1.216334253549575806e-01 -2.708578407764434814e-01 1.897101700305938721e-01 1.562441587448120117e-01 -2.172263711690902710e-01 -2.265507429838180542e-01 -1.804158687591552734e-01
-1.186732798814773560e-01 8.883920311927795410e-02 -2.984455525875091553e-01 -2.995141036808490753e-02 5.827806890010833740e-02 -7.823459804058074951e-02 5.051597580313682556e-02 -2.166218012571334839e-01 -1.300788223743438721e-01 7.697837054729461670e-02 4.018749594688415527e-01 1.574884653091430664e-01 1.368848141282796860e-02 1.880183666944503784e-01 -1.243271529674530029e-01 -1.319270953536033630e-02 -6.548173725605010986e-02 -3.093049228191375732e-01 9.056353569030761719e-02 1.114315018057823181e-01 3.105209767818450928e-01 -9.665653109550476074e-02 -4.030117765069007874e-02 7.443635910749435425e-02 -4.168484210968017578e-01 -5.788189917802810669e-02 1.259988397359848022e-01 3.244288861751556396e-01 7.326830923557281494e-02 -1.547694653272628784e-01 -8.728308975696563721e-02 -7.218885235488414764e-03
-1.628784537315368652e-01 6.641868501901626587e-02 -1.168365553021430969e-01 1.027801539748907089e-02 2.105093449354171753e-01 1.292411535978317261e-01 4.398447573184967041e-01 -1.159930718131363392e-03 -1.181394755840301514e-01 1.200921684503555298e-01 5.018069148063659668e-01 -4.615211114287376404e-02 6.313797831535339355e-02 1.540475040674209595e-01 8.302845805883407593e-02 -7.273864746093750000e-02 -2.445790357887744904e-02 -5.682094767689704895e-02 7.470055669546127319e-02 -1.708017438650131226e-01 3.182496428489685059e-01 2.657827436923980713e-01 -1.527635455131530762e-01 6.607105582952499390e-02 -1.126185581088066101e-01 -5.736449360847473145e-02 -1.609590798616409302e-01 1.266752928495407104e-01 2.174290269613265991e-01 -1.316515505313873291e-01 1.260166168212890625e-01 -4.447631537914276123e-02
-1.260709017515182495e-01 -1.706762462854385376e-01 -3.564160317182540894e-02 -1.855772547423839569e-02 -1.687505654990673065e-02 2.526811957359313965e-01 2.306884527206420898e-01 -2.208059877157211304e-01 -6.030249595642089844e-02 -5.551556870341300964e-02 5.009182542562484741e-02 2.762436568737030029e-01 2.983476268127560616e-03 4.888293892145156860e-02 9.738107025623321533e-02 -1.103348582983016968e-01 -2.087732255458831787e-01 -8.566622436046600342e-02 -5.816825479269027710e-02 -2.209570109844207764e-01 4.730475842952728271e-01 1.382701694965362549e-01 2.754105031490325928e-01 1.924722045660018921e-01 9.548962861299514771e-02 -6.875646859407424927e-02 -7.748626172542572021e-02 -7.223048806190490723e-02 -8.165635913610458374e-02 -3.238789141178131104e-01 2.861665785312652588e-01 1.480846758931875229e-02
-2.555653750896453857e-01 1.329573988914489746e-01 4.041554033756256104e-02 -5.209612846374511719e-02 2.341992110013961792e-01 1.450678110122680664e-01 2.039275467395782471e-01 1.732653006911277771e-02 -1.440842002630233765e-01 -1.045647561550140381e-01 2.811292707920074463e-01 1.812048405408859253e-01 -4.584706574678421021e-02 -9.916809946298599243e-02 -1.687991172075271606e-01 -2.825785875320434570e-01 -1.755684316158294678e-01 -2.626482844352722168e-01 6.537893414497375488e-02 -2.925899326801300049e-01 7.406575977802276611e-02 2.161119431257247925e-01 -8.746886253356933594e-02 2.542558312416076660e-01 5.883588269352912903e-02 -3.713105991482734680e-02 -3.022040240466594696e-02 1.651304066181182861e-01 3.051888048648834229e-01 -2.866463661193847656e-01 7.155182212591171265e-02 -5.840748175978660583e-02
7.294339686632156372e-02 -2.705089934170246124e-02 1.347092539072036743e-01 1.604440361261367798e-01 -3.015608191490173340e-01 -1.762208528816699982e-02 1.959504038095474243e-01 -3.622386604547500610e-02 -2.697531282901763916e-01 1.750786602497100830e-01 1.272678971290588379e-01 1.923981159925460815e-01 -1.509605497121810913e-01 -4.779672622680664062e-02 1.190506592392921448e-01 -2.355511635541915894e-01 -1.457780320197343826e-02 4.871614649891853333e-02 -5.945342034101486206e-02 2.345838397741317749e-02 2.846640646457672119e-01 -3.011664934456348419e-02 -2.263128161430358887e-01 2.714749872684478760e-01 8.617837727069854736e-02 -7.032649219036102295e-02 -3.431932330131530762e-01 2.374886125326156616e-01 -1.292268335819244385e-01 -3.493348062038421631e-01 -3.935712575912475586e-02 -1.654390543699264526e-01
7.719320058822631836e-02 6.301084905862808228e-02 1.103789731860160828e-01 5.038399994373321533e-02 1.359883844852447510e-01 -4.172899946570396423e-02 -1.311645936220884323e-02 6.321206688880920410e-02 -2.763764746487140656e-02 1.800402104854583740e-01 3.597368597984313965e-01 -1.047185361385345459e-01 -1.232114657759666443e-01 -1.202730163931846619e-01 1.327365934848785400e-01 -1.985381357371807098e-02 -3.310517370700836182e-01 -3.967263698577880859e-01 1.965117752552032471e-01 6.881262362003326416e-02 2.580694556236267090e-01 3.602374494075775146e-01 -4.167174454778432846e-03 1.118628457188606262e-01 6.202676519751548767e-02 -2.594822645187377930e-01 5.596534535288810730e-02 1.063458970747888088e-03 7.636909186840057373e-02 -3.480528891086578369e-01 -7.805382460355758667e-02 5.580611154437065125e-02
-1.854356676340103149e-01 -1.843395084142684937e-01 -2.788954600691795349e-02 4.924472048878669739e-02 -1.129957754164934158e-02 1.691215336322784424e-01 3.148671686649322510e-01 -1.612391173839569092e-01 5.522673577070236206e-02 -7.020154595375061035e-02 2.059101164340972900e-01 2.075187303125858307e-02 9.015226736664772034e-03 -5.379624292254447937e-02 7.343770563602447510e-02 1.099588465876877308e-03 -3.159290850162506104e-01 4.063605889678001404e-02 -2.300164848566055298e-01 1.061808839440345764e-01 2.863758057355880737e-02 -2.304250001907348633e-01 -6.345776468515396118e-02 5.178478360176086426e-02 4.677078127861022949e-02 -3.707911670207977295e-01 -2.455425113439559937e-01 -7.431279867887496948e-02 -9.656423330307006836e-02 -3.076835870742797852e-01 -5.706305429339408875e-02 -4.199727475643157959e-01
2.542429044842720032e-02 -1.443978697061538696e-01 -1.818272322416305542e-01 -4.148911684751510620e-02 8.899054676294326782e-02 1.998674720525741577e-01 2.381845004856586456e-02 -2.704287767410278320e-01 -1.131211966276168823e-01 5.896643921732902527e-02 -7.015165686607360840e-02 2.679426688700914383e-03 1.791459918022155762e-01 -1.025852337479591370e-01 3.167042974382638931e-03 1.338241547346115112e-01 -3.336699903011322021e-01 -1.636817902326583862e-01 5.486412346363067627e-02 -7.947081327438354492e-02 2.261518687009811401e-01 -2.643153071403503418e-02 1.129566207528114319e-01 2.466022819280624390e-01 -1.865352094173431396e-01 -8.025635778903961182e-02 -2.525110840797424316e-01 1.768136322498321533e-01 -1.681247800588607788e-01 -5.349834561347961426e-01 1.284153014421463013e-01 1.799713447690010071e-02
4.955290257930755615e-02 -1.045284327119588852e-02 -1.447710692882537842e-01 -7.351543754339218140e-02 2.612775266170501709e-01 -3.648005425930023193e-02 2.118139564990997314e-01 -2.979053854942321777e-01 2.098966948688030243e-02 2.171529689803719521e-03 1.025513857603073120e-01 1.815531216561794281e-02 -2.714843451976776123e-01 -2.400088161230087280e-01 1.402395367622375488e-01 2.346113324165344238e-01 -2.627021670341491699e-01 -3.107383549213409424e-01 -8.073747158050537109e-03 -4.766305163502693176e-02 -1.661456972360610962e-01 4.387059435248374939e-02 2.049183100461959839e-02 2.821272611618041992e-01 -6.727757304906845093e-02 -1.479581892490386963e-01 3.948300704360008240e-02 1.535304635763168335e-01 -2.175553590059280396e-01 -4.103083014488220215e-01 5.570484325289726257e-02 -5.259435623884201050e-02
-6.106713041663169861e-02 1.812334954738616943e-01 5.690706893801689148e-02 1.092474386096000671e-01 3.762810677289962769e-02 -1.595976576209068298e-02 4.412710666656494141e-02 -2.740719616413116455e-01 4.556712508201599121e-02 1.406359076499938965e-01 3.950805962085723877e-01 -1.586623340845108032e-01 -1.709232181310653687e-01 -3.149150311946868896e-01 8.019391447305679321e-02 3.691179212182760239e-03 -3.523258864879608154e-01 -1.848635077476501465e-01 -3.845773935317993164e-01 3.928330552298575640e-04 2.001713812351226807e-01 -1.358598321676254272e-01 3.695968911051750183e-02 1.640270948410034180e-01 1.550184190273284912e-01 4.838043358176946640e-03 -1.162584051489830017e-01 1.629265099763870239e-01 1.908039450645446777e-01 -1.726413965225219727e-01 2.088835462927818298e-03 9.074410796165466309e-02
-1.074291914701461792e-01 2.224539816379547119e-01 3.386526405811309814e-01 -5.030606687068939209e-02 2.322285920381546021e-01 1.656205952167510986e-01 -9.384698420763015747e-02 1.343323569744825363e-02 -5.052964016795158386e-02 6.080403109081089497e-04 3.338755667209625244e-01 -5.386229977011680603e-02 9.322116523981094360e-02 7.841669768095016479e-02 2.427114099264144897e-01 -1.264701485633850098e-01 -1.166088432073593140e-01 -2.916097640991210938e-01 3.600358217954635620e-02 -1.297247111797332764e-01 1.838954687118530273e-01 1.031979471445083618e-01 1.262100529856979847e-03 -5.884080380201339722e-02 -1.855627447366714478e-02 -1.942162364721298218e-01 2.038071006536483765e-01 2.144798785448074341e-01 1.551145762205123901e-01 -3.153989613056182861e-01 -2.222223281860351562e-01 -2.480434775352478027e-01
-1.535349935293197632e-01 -1.655454188585281372e-01 2.148457430303096771e-02 -5.356042459607124329e-02 5.382253974676132202e-02 5.269580334424972534e-02 -8.169025182723999023e-02 3.291717916727066040e-02 8.424600213766098022e-02 6.587713211774826050e-02 2.971624732017517090e-01 -8.290922269225120544e-03 2.905171215534210205e-01 -2.037042528390884399e-01 3.506306409835815430e-01 -1.196932122111320496e-01 1.152356788516044617e-01 -1.667575687170028687e-01 -3.462150692939758301e-02 8.100427687168121338e-02 1.511733233928680420e-01 3.723137080669403076e-02 -8.834351599216461182e-02 1.265465766191482544e-01 1.580347865819931030e-02 5.328513681888580322e-02 2.263234555721282959e-02 1.919946074485778809e-01 -3.029608912765979767e-02 -6.008304953575134277e-01 2.356363534927368164e-01 -1.203201636672019958e-01
-2.239636890590190887e-02 9.636161476373672485e-02 1.623708382248878479e-02 -7.150875777006149292e-02 8.921696990728378296e-02 2.440059334039688110e-01 1.642436534166336060e-01 -2.149989157915115356e-01 2.916928194463253021e-02 2.986224889755249023e-01 2.699625790119171143e-01 2.652435563504695892e-02 -3.462063893675804138e-02 5.951422825455665588e-02 8.930088579654693604e-02 -7.907345890998840332e-03 -1.542995870113372803e-01 1.343985646963119507e-01 1.425509303808212280e-01 -1.852771081030368805e-02 -1.278804335743188858e-02 -2.954445183277130127e-01 -2.637253105640411377e-01 3.288976848125457764e-01 -1.017982140183448792e-01 -2.697290480136871338e-01 -4.325168579816818237e-02 2.812917232513427734e-01 3.193112611770629883e-01 -2.387176901102066040e-01 8.217955380678176880e-02 1.011257618665695190e-01
-5.966243334114551544e-03 2.516899704933166504e-01 -1.394779682159423828e-01 2.009465396404266357e-01 1.561713516712188721e-01 -3.603105247020721436e-02 3.742777109146118164e-01 -1.080229133367538452e-01 -7.518716156482696533e-02 1.096454113721847534e-01 2.022303342819213867e-01 2.084840834140777588e-02 -1.619728505611419678e-01 2.518297135829925537e-01 -1.456148084253072739e-02 -7.886409759521484375e-02 -2.872596383094787598e-01 -8.184783905744552612e-02 -5.728476494550704956e-02 1.403004303574562073e-02 -1.261395681649446487e-02 8.100356906652450562e-02 -1.454162746667861938e-01 1.755309849977493286e-01 -2.135795205831527710e-01 -3.422390222549438477e-01 1.202865988016128540e-01 4.553521052002906799e-02 5.353183951228857040e-03 -2.198331207036972046e-01 -6.949554197490215302e-03 -4.064329266548156738e-01
-2.967183291912078857e-01 1.236487776041030884e-01 4.170725122094154358e-02 2.348826825618743896e-01 -3.398112207651138306e-02 -1.062628477811813354e-01 3.686580061912536621e-01 -9.121029078960418701e-02 -1.310418639332056046e-02 7.264824956655502319e-02 8.027396351099014282e-02 -5.008658021688461304e-02 1.812649965286254883e-01 2.184512913227081299e-01 1.158560365438461304e-01 -2.104722261428833008e-01 -9.482710808515548706e-02 -7.000661641359329224e-02 -1.333334296941757202e-01 -1.220160052180290222e-01 7.596387714147567749e-02 -8.099260181188583374e-02 -1.968822926282882690e-01 5.306166037917137146e-02 2.609303295612335205e-01 -1.979756653308868408e-01 6.480196118354797363e-02 8.069710433483123779e-02 3.999901190400123596e-02 -3.855457603931427002e-01 9.250067919492721558e-02 -3.913115561008453369e-01
-8.741518110036849976e-02 -2.397964298725128174e-01 1.401869505643844604e-01 -1.023589354008436203e-02 2.029220610857009888e-01 7.391913235187530518e-02 4.672053083777427673e-02 -2.004708051681518555e-01 -2.103981673717498779e-01 -4.924491047859191895e-02 2.143141627311706543e-01 -7.985515892505645752e-02 -6.325221061706542969e-02 7.758563756942749023e-02 9.810590744018554688e-02 1.661196053028106689e-01 -8.038168400526046753e-02 -1.606054902076721191e-01 -2.176094613969326019e-02 -2.086688131093978882e-01 2.427806258201599121e-01 1.824898421764373779e-01 3.661378920078277588e-01 4.031310323625802994e-03 -1.408133953809738159e-01 -1.986705809831619263e-01 -1.465731412172317505e-01 3.350716233253479004e-01 -2.632273733615875244e-01 -2.691374421119689941e-01 2.006651163101196289e-01 -4.701885208487510681e-02
7.949315756559371948e-02 2.536393404006958008e-01 6.141126155853271484e-02 -4.324318096041679382e-02 1.312806904315948486e-01 5.561684072017669678e-02 2.392937690019607544e-01 -4.061448946595191956e-02 -1.065512672066688538e-01 7.805458456277847290e-02 4.126729965209960938e-01 1.379375010728836060e-01 6.127952411770820618e-02 -3.909797966480255127e-01 1.847522705793380737e-01 6.504005938768386841e-02 -1.642383635044097900e-01 -2.307897061109542847e-01 7.937537878751754761e-02 1.254460960626602173e-01 6.873247772455215454e-02 6.356481462717056274e-02 1.833147406578063965e-01 3.278199583292007446e-02 2.716212868690490723e-01 -1.646182835102081299e-01 4.429671913385391235e-02 1.370761990547180176e-01 1.600658148527145386e-01 -3.505453467369079590e-01 1.476569324731826782e-01 -7.112169265747070312e-02
-1.392195820808410645e-01 1.186472773551940918e-01 2.300004474818706512e-02 2.881850600242614746e-01 1.229132339358329773e-01 2.965436577796936035e-01 2.386940717697143555e-01 -3.643481805920600891e-02 -3.566938340663909912e-01 1.091264635324478149e-01 3.116461038589477539e-01 2.323930263519287109e-01 1.834388226270675659e-01 1.540920585393905640e-01 6.819218397140502930e-02 1.128025278449058533e-01 -1.344664394855499268e-01 -2.071728110313415527e-01 -4.308521002531051636e-02 6.303101032972335815e-02 -8.040166646242141724e-02 2.228750735521316528e-01 4.177961125969886780e-02 2.574793994426727295e-01 1.174837201833724976e-01 -8.152779191732406616e-02 2.742918580770492554e-02 -1.943673491477966309e-01 -2.162117743864655495e-03 -2.084074765443801880e-01 -2.984221279621124268e-02 -2.495121061801910400e-01
-3.780199587345123291e-02 -6.568968296051025391e-02 -1.198983788490295410e-01 9.435311704874038696e-02 -2.054256759583950043e-02 5.461239255964756012e-03 2.024572491645812988e-01 -1.681928038597106934e-01 -1.244953572750091553e-01 1.114263385534286499e-01 2.923662662506103516e-01 1.859547570347785950e-02 -1.602623909711837769e-01 9.302619844675064087e-03 8.845955878496170044e-02 -1.173378452658653259e-01 -4.973313957452774048e-02 -1.545295566320419312e-01 -1.573872868902981281e-03 -3.811946809291839600e-01 6.713803391903638840e-03 2.124974280595779419e-01 1.641703546047210693e-01 3.944272100925445557e-01 -2.059448957443237305e-01 -2.574957162141799927e-02 -7.923487573862075806e-02 -2.610822319984436035e-01 -6.447755545377731323e-02 -3.374239802360534668e-01 2.774070575833320618e-02 -3.231959640979766846e-01
-1.948200464248657227e-01 2.172883003950119019e-01 -1.669979840517044067e-01 2.343128472566604614e-01 2.750550210475921631e-01 3.162248134613037109e-01 2.749558985233306885e-01 -1.707146465778350830e-01 1.720582693815231323e-01 6.343033164739608765e-02 1.969398111104965210e-01 -1.474326197057962418e-02 -2.100004255771636963e-01 1.062249541282653809e-01 1.779094785451889038e-01 -5.051769316196441650e-02 -4.771206155419349670e-02 2.118748128414154053e-01 3.794199973344802856e-02 -4.504657164216041565e-02 -6.464795023202896118e-02 -3.218987956643104553e-02 1.403194367885589600e-01 1.538375467061996460e-01 -1.374630630016326904e-01 -1.555777788162231445e-01 -3.204252570867538452e-02 2.913179993629455566e-01 1.985714137554168701e-01 -3.323038816452026367e-01 -8.326604962348937988e-02 -6.659065932035446167e-02
-1.200250461697578430e-01 -7.697676867246627808e-02 -1.168194189667701721e-01 9.468927234411239624e-02 2.297992706298828125e-01 2.203991860151290894e-01 1.655440032482147217e-02 -1.679162681102752686e-01 5.400750786066055298e-02 2.596033811569213867e-01 2.075227648019790649e-01 -7.866326719522476196e-02 2.813071608543395996e-01 2.253752499818801880e-01 1.850836537778377533e-02 1.885174959897994995e-02 -1.632569283246994019e-01 4.529893398284912109e-02 -9.639051556587219238e-02 -1.480495780706405640e-01 5.638942867517471313e-02 -2.332448363304138184e-01 1.005365978926420212e-02 1.536922603845596313e-01 1.222915127873420715e-01 -1.158267185091972351e-01 -4.475338459014892578e-01 -6.839558482170104980e-02 -1.919760257005691528e-01 -3.685273826122283936e-01 7.991344481706619263e-02 -1.529813557863235474e-01
-3.447352945804595947e-01 -6.867646705359220505e-03 -2.204604074358940125e-02 3.480849862098693848e-01 2.140341103076934814e-01 3.412859439849853516e-01 2.905390560626983643e-01 -1.834099739789962769e-01 -9.103430062532424927e-02 2.924329936504364014e-01 1.042644605040550232e-01 9.730503708124160767e-02 -2.020893841981887817e-01 -3.386484459042549133e-02 8.311975002288818359e-02 -6.797397136688232422e-02 -2.535014152526855469e-01 -7.924151606857776642e-03 -2.113023996353149414e-01 -2.111309915781021118e-01 -9.390360116958618164e-02 1.659824997186660767e-01 2.060397900640964508e-02 6.743748486042022705e-02 1.962775550782680511e-02 8.017412573099136353e-02 -2.446393817663192749e-01 4.765389487147331238e-02 1.006944179534912109e-01 -1.814349889755249023e-01 4.565800540149211884e-03 6.752839684486389160e-02
-3.307564854621887207e-01 -5.455006659030914307e-02 -3.065941622480750084e-03 1.402609199285507202e-01 1.357553154230117798e-01 1.616659462451934814e-01 -1.985279917716979980e-01 7.808401435613632202e-02 3.282976895570755005e-02 2.238194048404693604e-01 1.964958012104034424e-01 7.842891849577426910e-03 -1.376612782478332520e-01 -2.338477969169616699e-01 4.307762160897254944e-02 -2.150741666555404663e-01 8.443932980298995972e-03 -2.153055518865585327e-01 7.949332892894744873e-02 1.008689478039741516e-01 -1.219471618533134460e-01 1.055873706936836243e-01 1.850833445787429810e-01 4.272772371768951416e-01 -1.152160204946994781e-02 -1.678244918584823608e-01 -8.698978275060653687e-02 3.029139935970306396e-01 7.892529666423797607e-02 -3.041229248046875000e-01 4.967879503965377808e-03 -1.847795099020004272e-01
-1.427659243345260620e-01 1.458621323108673096e-01 -9.081918001174926758e-02 -1.558590978384017944e-01 7.700489461421966553e-02 -1.749980598688125610e-01 2.361569702625274658e-01 -7.384562399238348007e-03 6.069200858473777771e-02 1.908346861600875854e-01 1.775145977735519409e-01 1.781017184257507324e-01 -3.544447571039199829e-02 -2.175406813621520996e-01 -6.230204179883003235e-02 -2.098955959081649780e-01 -4.040403366088867188e-01 -2.371916174888610840e-01 -5.277173593640327454e-03 8.830579370260238647e-02 -1.035349071025848389e-01 -3.112713098526000977e-01 -4.172060638666152954e-02 1.899159103631973267e-01 2.095768414437770844e-02 8.008913695812225342e-02 -1.641173213720321655e-01 6.103238835930824280e-02 -5.178514868021011353e-03 -3.897824883460998535e-01 -1.823025643825531006e-01 -1.952323019504547119e-01
5.321139097213745117e-02 2.679722383618354797e-02 7.954461500048637390e-03 -8.090231567621231079e-02 -1.064233779907226562e-01 -5.313508585095405579e-02 1.728639751672744751e-02 -7.220393419265747070e-02 -1.287923157215118408e-01 5.184437334537506104e-02 4.542867839336395264e-01 -1.048681139945983887e-01 -3.294821381568908691e-01 7.359902840107679367e-03 1.839859336614608765e-01 -1.117874011397361755e-01 -1.526892036199569702e-01 -1.632667183876037598e-01 2.076633721590042114e-01 -3.733780607581138611e-02 -3.416467830538749695e-02 1.345081776380538940e-01 -7.245075702667236328e-02 -1.218321844935417175e-01 -2.606245130300521851e-02 -9.145414829254150391e-02 1.586914211511611938e-01 2.244806587696075439e-01 1.107939556241035461e-01 -5.153034329414367676e-01 7.586218416690826416e-02 -2.766692936420440674e-01
-1.040487810969352722e-01 -4.821140319108963013e-02 -4.748429730534553528e-02 2.010768055915832520e-01 2.622945010662078857e-01 2.631510794162750244e-01 2.514429092407226562e-01 -1.185368448495864868e-01 -8.065286278724670410e-02 1.361071467399597168e-01 1.732656061649322510e-01 6.653552502393722534e-02 1.119142621755599976e-01 -1.653441488742828369e-01 2.953982949256896973e-01 -2.483276277780532837e-01 -2.144666761159896851e-01 -3.417209908366203308e-02 3.862818330526351929e-02 -2.339534163475036621e-01 -1.523859798908233643e-01 -3.301383985672146082e-04 9.425655007362365723e-02 1.940129101276397705e-01 -7.839079201221466064e-02 1.893179565668106079e-01 -1.169714331626892090e-01 2.711441814899444580e-01 4.365178942680358887e-02 -3.265354931354522705e-01 -2.602179646492004395e-01 4.476663097739219666e-02
-1.217794418334960938e-01 9.249531477689743042e-02 -1.516177654266357422e-01 3.133397176861763000e-02 2.391229420900344849e-01 2.512329220771789551e-01 5.262224674224853516e-01 -1.166356280446052551e-01 1.161021739244461060e-01 6.566444784402847290e-02 2.877903878688812256e-01 -7.779017090797424316e-03 1.770106106996536255e-01 8.375551551580429077e-02 3.875354304909706116e-02 -1.581059396266937256e-01 -9.004718065261840820e-02 -1.350544020533561707e-02 1.432374566793441772e-01 -2.577843964099884033e-01 2.670095562934875488e-01 5.554417148232460022e-02 -1.004434600472450256e-01 7.178573310375213623e-02 -2.195228338241577148e-01 -5.462690815329551697e-02 -2.747417688369750977e-01 1.452776789665222168e-01 1.407670974731445312e-01 -1.088034585118293762e-01 3.235208860132843256e-04 -1.095984801650047302e-01
-3.322752416133880615e-01 -2.647261600941419601e-03 1.017388403415679932e-01 -1.726482659578323364e-01 2.047568559646606445e-01 3.015077486634254456e-02 1.613517999649047852e-01 -6.011959910392761230e-02 9.348019957542419434e-02 -2.338609248399734497e-01 1.935755610466003418e-01 2.070605158805847168e-01 -1.170846149325370789e-01 3.801506757736206055e-02 2.257209271192550659e-02 -1.586309969425201416e-01 -1.982580572366714478e-01 -1.765738576650619507e-01 1.593347489833831787e-01 -7.493793498724699020e-03 8.703353255987167358e-02 2.690137624740600586e-01 -1.307339668273925781e-01 2.813810706138610840e-01 8.105735480785369873e-02 -1.806837767362594604e-01 2.527786791324615479e-02 1.163036301732063293e-01 3.333441317081451416e-01 -3.623700439929962158e-01 7.714216411113739014e-02 -1.357965469360351562e-01
-1.470445003360509872e-02 1.163534224033355713e-01 9.667977690696716309e-02 1.086944043636322021e-01 1.069109737873077393e-01 4.173055291175842285e-02 6.001511588692665100e-02 -3.257324099540710449e-01 9.886511601507663727e-03 -6.170747056603431702e-02 8.661781251430511475e-02 2.367934882640838623e-01 -1.717680096626281738e-01 1.135095655918121338e-01 -1.336980517953634262e-02 -1.494048684835433960e-01 -3.435254693031311035e-01 -1.491238474845886230e-01 -1.241180077195167542e-01 -9.115248918533325195e-02 5.577259063720703125e-01 4.376357793807983398e-02 3.041770681738853455e-02 1.462469995021820068e-01 5.254136770963668823e-02 1.195072680711746216e-01 1.658414863049983978e-02 1.423886120319366455e-01 1.997379362583160400e-01 -2.122310847043991089e-01 2.468856722116470337e-01 1.646515727043151855e-01
-1.669836044311523438e-01 2.103947848081588745e-01 1.165662799030542374e-02 -1.441446393728256226e-01 7.405248284339904785e-02 1.039384007453918457e-01 -1.980601064860820770e-02 -8.942525833845138550e-02 -7.998836785554885864e-02 -1.058507114648818970e-01 3.903469443321228027e-01 3.726921230554580688e-02 2.051135748624801636e-01 1.629413813352584839e-01 -2.010689973831176758e-01 -2.263628318905830383e-02 -2.112302035093307495e-01 -4.989076852798461914e-01 1.687552332878112793e-01 2.019304956775158644e-04 9.391697496175765991e-02 -1.109284386038780212e-01 7.413527369499206543e-02 -9.257223457098007202e-03 -1.796542704105377197e-01 3.874972462654113770e-02 6.822907924652099609e-02 1.056739017367362976e-01 1.471170485019683838e-01 -3.194610774517059326e-01 6.092757731676101685e-02 -2.749778330326080322e-01
-3.768556416034698486e-01 -8.684471994638442993e-02 -1.843706369400024414e-01 2.748032473027706146e-02 4.270428046584129333e-02 -8.296309038996696472e-03 -1.473543345928192139e-01 3.215020522475242615e-02 -6.762862205505371094e-02 3.531285226345062256e-01 3.500526845455169678e-01 -1.905902028083801270e-01 -1.223561242222785950e-01 8.547327667474746704e-02 -1.158008649945259094e-01 1.216034516692161560e-01 -2.583044767379760742e-01 3.330206265673041344e-03 -1.434922516345977783e-01 8.991003781557083130e-02 8.052308112382888794e-02 -2.233758270740509033e-01 2.343019396066665649e-01 3.443284332752227783e-01 -4.766853898763656616e-02 -8.376571536064147949e-02 1.206946298480033875e-01 2.227246761322021484e-01 3.657952696084976196e-02 -2.013050317764282227e-01 1.087534129619598389e-01 -6.625237409025430679e-03
-1.636418253183364868e-01 -1.193129085004329681e-02 -4.857568442821502686e-02 1.940751671791076660e-01 -1.213032528758049011e-01 4.503797739744186401e-03 1.600262671709060669e-01 -2.009253799915313721e-01 -3.376051187515258789e-01 -6.318749487400054932e-02 7.434997707605361938e-02 -1.774943768978118896e-01 -1.185638308525085449e-01 1.596102267503738403e-01 1.454493999481201172e-01 -2.011395692825317383e-01 -2.759677767753601074e-01 -1.795357093214988708e-02 -1.591691821813583374e-01 4.469121247529983521e-02 2.785731554031372070e-01 1.315401047468185425e-01 -2.058548927307128906e-01 2.134779840707778931e-01 -4.840485379099845886e-02 -2.347803413867950439e-01 -4.681500792503356934e-02 2.583088278770446777e-01 1.698058098554611206e-01 -1.277057379484176636e-01 -2.276220172643661499e-01 -2.935824096202850342e-01
7.718195021152496338e-02 9.610896557569503784e-02 1.839058846235275269e-02 1.771543920040130615e-01 -2.389252334833145142e-01 -3.913216292858123779e-03 3.959805369377136230e-01 1.743507944047451019e-02 1.828717291355133057e-01 8.242034167051315308e-02 1.257600784301757812e-01 3.191345632076263428e-01 3.752886876463890076e-02 7.894006557762622833e-04 3.262740373611450195e-02 -1.930458992719650269e-01 -2.449070811271667480e-01 -2.543716728687286377e-01 1.497141271829605103e-01 -1.274607479572296143e-01 1.836976110935211182e-01 1.515630632638931274e-01 1.106907129287719727e-01 1.931165158748626709e-01 1.598291397094726562e-01 -1.133137643337249756e-01 -3.260308802127838135e-01 1.389832887798547745e-02 -2.688182294368743896e-01 -2.028511762619018555e-01 -9.418497234582901001e-02 -6.690452247858047485e-02
-5.688246339559555054e-02 -7.080240547657012939e-02 -2.304087877273559570e-01 -2.458160370588302612e-01 2.595769166946411133e-01 1.184806460514664650e-03 2.830319106578826904e-01 -1.598887443542480469e-01 1.554156988859176636e-01 3.933183476328849792e-02 3.239884972572326660e-01 1.184986606240272522e-01 3.131673485040664673e-02 -1.256443411111831665e-01 3.167819976806640625e-02 -1.698177307844161987e-01 -3.154900670051574707e-01 -6.093515083193778992e-02 -9.779451042413711548e-02 -3.455883562564849854e-01 2.901400327682495117e-01 -9.325117617845535278e-02 -3.726432472467422485e-02 2.666339576244354248e-01 -9.446086734533309937e-02 -1.078296601772308350e-01 -5.722309648990631104e-02 9.763506054878234863e-02 3.538924828171730042e-02 5.237272009253501892e-02 -2.220702320337295532e-01 -1.720321327447891235e-01
-7.698446512222290039e-02 -1.357354074716567993e-01 -1.604794114828109741e-01 3.749997317790985107e-01 3.972147032618522644e-02 3.935664892196655273e-01 1.710829585790634155e-01 -4.599441960453987122e-02 -5.811331421136856079e-02 2.071941941976547241e-01 3.024988472461700439e-01 -1.189956739544868469e-01 3.201776742935180664e-02 -2.432015985250473022e-01 1.448416262865066528e-01 -1.935907155275344849e-01 -2.208030074834823608e-01 -9.242442250251770020e-02 -4.539275914430618286e-02 -1.864101924002170563e-02 8.198357373476028442e-02 4.480627551674842834e-02 8.616791106760501862e-03 2.489273697137832642e-01 -8.972731977701187134e-02 2.156893610954284668e-01 -1.730217486619949341e-01 2.077596336603164673e-01 9.225075691938400269e-02 -1.970874518156051636e-01 -1.742220968008041382e-01 1.223113536834716797e-01
-1.329131540842354298e-03 -1.182156205177307129e-01 -5.919853970408439636e-02 1.592515618540346622e-03 2.579272687435150146e-01 1.460636258125305176e-01 4.849163591861724854e-01 -1.756831854581832886e-01 -1.143842488527297974e-01 4.414572194218635559e-02 4.182093739509582520e-01 2.003326267004013062e-01 -3.872945532202720642e-02 1.204925999045372009e-01 -6.795223057270050049e-02 -3.340737894177436829e-02 -7.104858756065368652e-02 1.340992003679275513e-01 -8.630125224590301514e-02 -9.671709686517715454e-02 3.065548837184906006e-01 1.151722744107246399e-01 -1.019311696290969849e-01 8.211492747068405151e-02 -1.119700744748115540e-01 -4.223500192165374756e-02 -1.321156471967697144e-01 2.529756426811218262e-01 1.813151687383651733e-01 -1.178541183471679688e-01 -7.907961262390017509e-04 -2.647381424903869629e-01
1.521133929491043091e-01 1.588197797536849976e-01 -6.585466326214373112e-04 2.301844395697116852e-02 -5.182316526770591736e-02 3.664516508579254150e-01 1.575776934623718262e-01 -1.482046246528625488e-01 -2.420385777950286865e-01 5.335921794176101685e-02 2.055900841951370239e-01 1.544460505247116089e-01 6.962031126022338867e-02 -3.680077567696571350e-02 1.676039695739746094e-01 2.837835438549518585e-02 -1.808104515075683594e-01 -3.618635609745979309e-02 -6.550638377666473389e-02 -1.773700267076492310e-01 3.895532488822937012e-01 4.109210669994354248e-01 1.791714131832122803e-01 2.591866850852966309e-01 3.476796299219131470e-02 -4.590790346264839172e-02 -2.931234799325466156e-02 -1.543219015002250671e-02 -1.501288712024688721e-01 -2.962670028209686279e-01 -5.331665743142366409e-03 -1.718558743596076965e-02
1.725336909294128418e-01 -1.169406473636627197e-01 -2.004859410226345062e-02 2.922633662819862366e-02 2.383359819650650024e-01 6.207717210054397583e-02 3.214655071496963501e-02 -3.012439906597137451e-01 -1.935808658599853516e-01 1.225511580705642700e-01 3.687009215354919434e-02 2.469989471137523651e-02 5.606427043676376343e-02 -7.405294309137389064e-05 8.411645144224166870e-02 -1.885128393769264221e-02 -2.456643283367156982e-01 -8.172857016324996948e-02 -2.746279239654541016e-01 -8.467608690261840820e-02 1.444773524999618530e-01 -4.404968768358230591e-02 1.566905677318572998e-01 7.258511334657669067e-02 9.378286451101303101e-02 -1.035514250397682190e-01 -3.643298745155334473e-01 -1.793408580124378204e-02 -2.145334631204605103e-01 -5.647099018096923828e-01 1.796390116214752197e-02 -1.332277953624725342e-01
-2.908034250140190125e-02 -2.316609025001525879e-01 -1.759677678346633911e-01 -4.564585909247398376e-02 2.594955265522003174e-01 1.569463163614273071e-01 -5.987710878252983093e-02 -3.378805816173553467e-01 -2.165444791316986084e-01 1.134767755866050720e-01 1.135128363966941833e-01 -2.259920835494995117e-01 -5.344846844673156738e-02 -6.908637285232543945e-02 -2.226298600435256958e-01 -2.946539968252182007e-02 -1.163950338959693909e-01 -1.564352214336395264e-01 2.418567985296249390e-01 -8.710014820098876953e-02 3.291264772415161133e-01 8.345924317836761475e-03 2.529523968696594238e-01 1.012945175170898438e-01 -1.877927780151367188e-02 -2.027312964200973511e-01 -2.298724800348281860e-01 1.565944254398345947e-01 -3.110843151807785034e-02 -8.819004893302917480e-02 1.847714483737945557e-01 -2.692413628101348877e-01
8.531605452299118042e-02 -3.973089531064033508e-02 -6.648927181959152222e-02 -7.449937984347343445e-03 5.421713739633560181e-02 1.860475242137908936e-01 1.641116142272949219e-01 -2.561540007591247559e-01 -2.914704382419586182e-01 1.698908954858779907e-01 1.886718347668647766e-02 1.153168454766273499e-01 3.380421400070190430e-01 -1.023922562599182129e-01 2.364342845976352692e-02 -4.773124679923057556e-02 -2.387184500694274902e-01 -1.873794347047805786e-01 -1.654114574193954468e-01 -1.568218767642974854e-01 2.075565606355667114e-01 1.057935580611228943e-01 1.715282797813415527e-01 1.207807138562202454e-01 -3.108067251741886139e-02 -2.115702331066131592e-01 -2.952615730464458466e-02 1.291057765483856201e-01 -2.122913897037506104e-01 -4.708757698535919189e-01 2.443254925310611725e-04 1.706060618162155151e-01
-3.713451623916625977e-01 -9.498987346887588501e-02 2.101890146732330322e-01 -2.561288475990295410e-01 1.153750494122505188e-01 1.666271835565567017e-01 2.013339549303054810e-01 -9.776379913091659546e-02 -9.029307216405868530e-02 1.979702115058898926e-01 1.177536547183990479e-01 -4.680540040135383606e-02 1.998615264892578125e-01 -3.149959817528724670e-02 9.300158917903900146e-02 1.960961520671844482e-01 -2.528518736362457275e-01 -2.878067493438720703e-01 7.050252705812454224e-02 -1.332996785640716553e-01 2.552992999553680420e-01 -1.688606739044189453e-01 1.928999125957489014e-01 6.692270189523696899e-02 1.122816652059555054e-01 -2.589421160519123077e-02 1.923786401748657227e-01 -5.566392838954925537e-02 -2.994614541530609131e-01 -2.252319306135177612e-01 -3.633051365613937378e-02 -2.624045684933662415e-02
2.375719510018825531e-02 -5.564684979617595673e-03 -2.607143223285675049e-01 -1.639797836542129517e-01 -1.101475507020950317e-01 3.688874244689941406e-01 -4.808387532830238342e-02 -2.302286922931671143e-01 -3.968127071857452393e-03 -6.160145998001098633e-02 2.429249510169029236e-02 9.548189491033554077e-02 6.289391219615936279e-02 1.399785280227661133e-01 -4.817581176757812500e-02 -9.299218654632568359e-02 -2.338419258594512939e-01 -1.815232485532760620e-01 -9.486809372901916504e-02 5.739372223615646362e-02 1.959658414125442505e-01 -2.132320590317249298e-02 1.375482082366943359e-01 1.823977828025817871e-01 -2.356335818767547607e-01 -2.484508305788040161e-01 -2.747437059879302979e-01 1.997091770172119141e-01 -2.915041148662567139e-01 -3.753645122051239014e-01 -3.415430337190628052e-02 -4.846630245447158813e-02
-7.043390721082687378e-02 -1.976499520242214203e-02 -8.200630545616149902e-02 -2.138886302709579468e-01 1.393893081694841385e-02 1.660618185997009277e-01 1.222746446728706360e-01 -1.962890774011611938e-01 -1.413025259971618652e-01 4.327820986509323120e-02 -1.344861537218093872e-01 8.429718762636184692e-02 1.880430877208709717e-01 -6.950587034225463867e-02 -3.919292613863945007e-02 -7.617001887410879135e-03 -3.608240187168121338e-01 -2.631524205207824707e-01 -1.572888940572738647e-01 1.462193429470062256e-01 3.724353611469268799e-01 -7.071613520383834839e-02 2.570931017398834229e-01 1.274655908346176147e-01 -1.267042607069015503e-01 -1.961925476789474487e-01 -1.453000605106353760e-01 2.078962326049804688e-01 -2.691561579704284668e-01 -3.266710937023162842e-01 -2.286984026432037354e-02 4.392633587121963501e-02
7.857533544301986694e-02 1.043554618954658508e-01 -1.353202760219573975e-02 -1.433474868535995483e-01 -2.404350489377975464e-01 -1.074903178960084915e-02 8.301752060651779175e-02 -4.169825837016105652e-02 -2.189029306173324585e-01 8.830948173999786377e-02 3.412169516086578369e-01 1.849108487367630005e-01 -5.966948345303535461e-02 2.002155184745788574e-01 8.332368731498718262e-02 -9.964205091819167137e-04 -2.461821734905242920e-01 8.010099828243255615e-02 -3.053438067436218262e-01 -6.113281473517417908e-02 4.425869137048721313e-02 -3.684731200337409973e-02 -9.981180727481842041e-02 2.401394844055175781e-01 -2.198695391416549683e-02 1.897758394479751587e-01 -1.406984776258468628e-01 3.054008483886718750e-01 -6.301854550838470459e-02 -4.093371331691741943e-01 -2.069118618965148926e-01 -1.996891349554061890e-01
-7.510625571012496948e-02 4.448201134800910950e-02 -9.342202544212341309e-02 1.093055959790945053e-02 2.542741596698760986e-01 1.644633859395980835e-01 2.090614438056945801e-01 -3.462542593479156494e-01 -1.999661773443222046e-01 4.025797545909881592e-02 -7.886606268584728241e-03 -3.108307719230651855e-02 7.782141119241714478e-02 -9.322910755872726440e-02 1.331652402877807617e-01 1.875594556331634521e-01 -1.948399692773818970e-01 -8.788688480854034424e-02 3.730168193578720093e-02 4.301391169428825378e-02 3.380505144596099854e-01 1.961526833474636078e-02 2.120009958744049072e-01 2.903803624212741852e-02 -9.523199498653411865e-02 -3.001095950603485107e-01 -2.485069334506988525e-01 1.788205802440643311e-01 -2.710143327713012695e-01 -2.174497395753860474e-01 -2.126076519489288330e-01 2.230575233697891235e-01
-3.450038433074951172e-01 4.434413742274045944e-03 8.892933279275894165e-02 8.723776787519454956e-02 1.294565647840499878e-01 -1.523331999778747559e-01 2.290571779012680054e-01 -1.096506342291831970e-01 -2.150008976459503174e-01 1.702988296747207642e-01 7.151611894369125366e-02 7.532326132059097290e-02 2.235315144062042236e-01 6.920548528432846069e-02 2.517591714859008789e-01 -8.324372768402099609e-02 -1.952525079250335693e-01 -3.664017319679260254e-01 2.484891861677169800e-01 -2.992431260645389557e-02 1.097583696246147156e-01 1.078818365931510925e-01 9.919425100088119507e-02 2.161649763584136963e-01 -5.976680293679237366e-02 2.780392020940780640e-02 -2.837885320186614990e-01 -2.216439843177795410e-01 1.836700886487960815e-01 -2.323732376098632812e-01 6.305562704801559448e-02 -9.440536051988601685e-02
-2.425221167504787445e-02 2.760734222829341888e-02 9.557434171438217163e-02 3.125983774662017822e-01 1.015817839652299881e-02 -8.305309712886810303e-02 2.564601600170135498e-01 -3.722570240497589111e-01 -1.203039810061454773e-01 -1.812086701393127441e-01 9.822385758161544800e-02 2.141769416630268097e-02 2.100659906864166260e-01 1.387805957347154617e-02 1.805413514375686646e-01 -2.699255347251892090e-01 6.793379783630371094e-02 -2.300628721714019775e-01 1.157471761107444763e-01 -1.579261869192123413e-01 1.604712009429931641e-01 -4.350011050701141357e-02 -1.890872605144977570e-02 -3.014273941516876221e-02 1.190990880131721497e-01 -8.704303205013275146e-02 -6.461650878190994263e-02 2.398697137832641602e-01 1.807373911142349243e-01 -3.661477863788604736e-01 -2.250104248523712158e-01 -2.182490527629852295e-01
4.155358299612998962e-02 -1.520818024873733521e-01 -4.103814437985420227e-02 4.780057445168495178e-02 5.430948734283447266e-02 -1.126339659094810486e-02 4.520347341895103455e-02 -1.467825025320053101e-01 -1.912346296012401581e-02 1.628646254539489746e-01 2.259732633829116821e-01 2.125053554773330688e-01 -4.682631790637969971e-01 -2.031361311674118042e-01 3.017571270465850830e-01 -9.737633168697357178e-03 -9.148269891738891602e-02 -1.431550532579421997e-01 1.328686773777008057e-01 -2.654695138335227966e-02 -4.171233624219894409e-02 4.326522722840309143e-02 -4.223209992051124573e-02 2.236902713775634766e-02 5.164891481399536133e-03 -4.347786307334899902e-02 9.670859575271606445e-02 3.276656866073608398e-01 2.103666216135025024e-01 -5.021142959594726562e-01 2.569878846406936646e-02 -3.042907454073429108e-02
1.502716634422540665e-02 -8.607109636068344116e-02 -2.107843458652496338e-01 5.250512808561325073e-02 2.247951179742813110e-01 6.205985695123672485e-02 2.158392407000064850e-02 -4.034478068351745605e-01 -5.465383082628250122e-02 1.242967098951339722e-01 3.330985829234123230e-02 -1.079023480415344238e-01 -8.426225185394287109e-02 -1.554919034242630005e-01 -2.926856465637683868e-02 2.969969436526298523e-02 -1.112307608127593994e-01 -3.824498355388641357e-01 2.860267758369445801e-01 -3.978253528475761414e-02 3.330582976341247559e-01 -2.281690835952758789e-01 1.637147516012191772e-01 6.839583069086074829e-02 2.074189297854900360e-02 -1.495750397443771362e-01 -2.043601274490356445e-01 2.561968863010406494e-01 -2.100386917591094971e-01 -6.981775164604187012e-02 -1.413695514202117920e-01 -1.663448810577392578e-01
-1.632464081048965454e-01 -8.525171130895614624e-02 2.126127183437347412e-01 5.596772581338882446e-02 -1.027737110853195190e-01 -1.288090497255325317e-01 1.770805120468139648e-01 -2.022132724523544312e-01 -2.497294731438159943e-02 1.031137537211179733e-02 7.606065273284912109e-02 1.031129509210586548e-01 -3.014889778569340706e-03 1.879720985889434814e-01 1.878134906291961670e-01 -1.273242533206939697e-01 -4.052881896495819092e-01 7.558646611869335175e-04 -2.086950391530990601e-01 -3.784012049436569214e-02 1.660200208425521851e-01 -1.565304398536682129e-01 -1.535694301128387451e-01 1.135254800319671631e-01 3.467746078968048096e-02 -1.644893288612365723e-01 7.600748911499977112e-03 2.365192621946334839e-01 6.883935630321502686e-02 -1.757096052169799805e-01 -1.111926808953285217e-01 -5.332478284835815430e-01
-2.237692028284072876e-01 -1.222763657569885254e-01 -3.544663786888122559e-01 -1.121133565902709961e-01 9.302341938018798828e-02 2.034129649400711060e-01 1.958093494176864624e-01 -2.443223297595977783e-01 1.873082220554351807e-01 2.533456683158874512e-01 1.156191378831863403e-01 -8.653888851404190063e-02 1.136538758873939514e-01 3.292617201805114746e-01 4.901902377605438232e-02 3.630579449236392975e-03 -8.878457546234130859e-02 -3.825878202915191650e-01 -1.877520792186260223e-02 -1.819749623537063599e-01 1.950228810310363770e-01 9.697584807872772217e-02 1.015912294387817383e-01 8.056176011450588703e-04 1.169653013348579407e-01 -4.359236732125282288e-02 -3.118060231208801270e-01 5.538362264633178711e-02 -7.481197267770767212e-02 -1.675089001655578613e-01 -3.255472332239151001e-02 -9.355637431144714355e-02
-3.304094448685646057e-02 -1.657103188335895538e-02 -8.032418042421340942e-02 4.745381698012351990e-02 1.807634383440017700e-01 1.305260509252548218e-01 5.149786472320556641e-01 -1.482613980770111084e-01 -6.569002568721771240e-02 2.896994054317474365e-01 2.670643925666809082e-01 1.277603209018707275e-02 8.551935851573944092e-02 8.900200948119163513e-03 -1.414405256509780884e-01 -1.975611448287963867e-01 -1.263678371906280518e-01 -8.358088135719299316e-02 -7.925171405076980591e-02 -3.686822950839996338e-01 1.893681138753890991e-01 1.282901167869567871e-01 -1.255210489034652710e-01 5.655951052904129028e-02 -1.975068449974060059e-02 1.193697284907102585e-02 -3.009901940822601318e-01 2.507580630481243134e-02 2.303188741207122803e-01 -1.615145951509475708e-01 4.100348055362701416e-02 -1.336794048547744751e-01
5.199078097939491272e-02 1.747199334204196930e-02 -2.238882333040237427e-01 1.566575914621353149e-01 3.202679753303527832e-02 -1.977690905332565308e-01 -3.327645733952522278e-02 -2.552866041660308838e-01 -2.805854082107543945e-01 1.803538650274276733e-01 2.704098820686340332e-01 2.661640048027038574e-01 1.341407895088195801e-01 1.108610332012176514e-01 -8.920962363481521606e-02 -9.916330687701702118e-03 -2.773051261901855469e-01 -5.855241790413856506e-02 -9.896109253168106079e-02 1.146743744611740112e-01 2.582405507564544678e-01 4.495549574494361877e-02 -3.467514514923095703e-01 -2.193692326545715332e-02 2.807405544444918633e-03 -2.088266313076019287e-01 -4.205086827278137207e-02 1.345837116241455078e-01 2.585243284702301025e-01 -1.141286343336105347e-01 1.319682747125625610e-01 -2.624422609806060791e-01
-1.607645601034164429e-01 -2.878142520785331726e-02 -6.768941134214401245e-02 4.631441086530685425e-02 2.099334895610809326e-01 3.359186053276062012e-01 3.125533759593963623e-01 9.974381886422634125e-03 1.299345642328262329e-01 -1.073001697659492493e-01 2.914928495883941650e-01 2.552462518215179443e-01 -1.207194775342941284e-01 -7.625385653227567673e-03 9.472815692424774170e-02 -1.598878391087055206e-02 -6.393703370122238994e-05 -1.861849054694175720e-02 6.815236806869506836e-02 -1.245893985033035278e-01 3.948636651039123535e-01 -1.057414859533309937e-01 4.881488531827926636e-02 -1.669628918170928955e-01 -2.558930590748786926e-02 5.258926004171371460e-02 -1.161197945475578308e-01 -5.571243911981582642e-02 -4.316632822155952454e-02 -5.056304931640625000e-01 -1.111528873443603516e-01 -4.196543619036674500e-02
-2.974055893719196320e-02 4.063884019851684570e-01 -2.327870130538940430e-01 -2.161931246519088745e-01 -6.103788688778877258e-02 -3.126592934131622314e-02 3.493495285511016846e-01 1.681382358074188232e-01 -1.501746289432048798e-02 1.710382848978042603e-01 4.226491153240203857e-01 -9.491907805204391479e-02 2.936363220214843750e-02 1.332896351814270020e-01 1.767907738685607910e-01 -5.350235477089881897e-02 -7.875568419694900513e-02 -2.623146772384643555e-01 1.637184992432594299e-02 -2.682967185974121094e-01 1.110448613762855530e-01 -1.362700164318084717e-01 8.629754185676574707e-02 1.491698175668716431e-01 -9.848206490278244019e-02 -1.275276392698287964e-01 -2.881947904825210571e-03 5.551856383681297302e-02 1.131201535463333130e-01 -2.371876388788223267e-01 3.862983360886573792e-02 -2.622211351990699768e-02
-4.589409381151199341e-02 1.079701706767082214e-01 -1.711067408323287964e-01 9.065013378858566284e-02 9.574683755636215210e-02 5.780481733381748199e-03 1.142761670053005219e-02 -1.109770834445953369e-01 -2.988690277561545372e-03 -1.665555313229560852e-02 3.704699277877807617e-01 9.784427285194396973e-02 1.276492625474929810e-01 2.095921635627746582e-01 -3.128710091114044189e-01 -4.513377323746681213e-02 -2.971371412277221680e-01 -4.365071058273315430e-01 2.394766174256801605e-02 1.139651760458946228e-01 3.036428987979888916e-01 -1.364267617464065552e-01 3.029628098011016846e-02 -1.030412912368774414e-01 -2.599708437919616699e-01 3.467627242207527161e-02 -4.265719652175903320e-02 1.697879582643508911e-01 2.053479403257369995e-01 -1.994095444679260254e-01 6.078271195292472839e-02 -1.415589153766632080e-01
-2.019296139478683472e-01 -1.733309328556060791e-01 2.169857621192932129e-01 -1.102831065654754639e-01 -7.608473300933837891e-03 2.016549706459045410e-01 9.897340089082717896e-02 8.761081844568252563e-03 1.272084861993789673e-01 1.075864508748054504e-01 2.473875433206558228e-01 1.233463436365127563e-01 2.234749197959899902e-01 -1.447571218013763428e-01 4.379095435142517090e-01 -4.428101703524589539e-03 -8.797045797109603882e-02 -2.475242465734481812e-01 -9.114398062229156494e-02 7.421992719173431396e-02 -3.431604802608489990e-02 -1.948853256180882454e-03 3.780322894454002380e-02 1.703668832778930664e-01 1.250653117895126343e-01 -1.872911602258682251e-01 -4.921162128448486328e-02 1.382085084915161133e-01 -1.423896551132202148e-01 -4.076246023178100586e-01 2.569242417812347412e-01 -1.155219674110412598e-01
5.079571157693862915e-03 -2.450668066740036011e-02 7.456247508525848389e-02 -9.807569906115531921e-03 1.157277449965476990e-01 9.226755052804946899e-02 -5.324078351259231567e-02 -3.385493755340576172e-01 -1.691108942031860352e-01 -3.408376127481460571e-02 2.716456651687622070e-01 -1.914285719394683838e-01 -3.211180120706558228e-02 -2.288171648979187012e-01 1.768396347761154175e-01 -3.166384622454643250e-02 -2.666136026382446289e-01 -2.024541050195693970e-01 -3.977937996387481689e-01 -1.244914680719375610e-01 -4.640315100550651550e-02 -2.262943834066390991e-01 1.071666553616523743e-01 1.180440485477447510e-01 3.367592692375183105e-01 -1.310362964868545532e-01 -1.230870112776756287e-01 2.379321753978729248e-01 1.513151824474334717e-01 -1.811207681894302368e-01 -5.303920246660709381e-03 -7.644058018922805786e-02
-2.300565876066684723e-02 2.425643354654312134e-01 -2.024710327386856079e-01 1.024113595485687256e-01 6.511666625738143921e-02 2.940419614315032959e-01 2.470386624336242676e-01 -8.083666861057281494e-02 -1.912193000316619873e-01 -2.402415722608566284e-01 1.748864948749542236e-01 2.030333429574966431e-01 -2.221374958753585815e-01 3.565207496285438538e-02 3.190946280956268311e-01 -1.469664275646209717e-01 -2.304629385471343994e-01 -6.011084467172622681e-02 -1.259044259786605835e-01 -7.906112819910049438e-02 2.038146853446960449e-01 2.379840984940528870e-02 3.076109662652015686e-02 2.391225844621658325e-01 1.069772914052009583e-01 -2.376732602715492249e-02 1.193655878305435181e-01 -1.020051315426826477e-01 -7.169364392757415771e-02 -3.279620110988616943e-01 2.222673594951629639e-01 -1.137369349598884583e-01
7.176483422517776489e-02 -1.403608545660972595e-02 -6.220999360084533691e-02 -8.458144217729568481e-02 1.583791971206665039e-01 7.852303236722946167e-02 -7.974635809659957886e-02 -1.078554019331932068e-01 7.061865180730819702e-02 4.202194977551698685e-03 3.784766793251037598e-02 8.149942755699157715e-02 -7.156450301408767700e-02 -6.481708586215972900e-02 3.647762835025787354e-01 8.677098155021667480e-02 -4.366475641727447510e-01 -3.044490218162536621e-01 -3.341117501258850098e-01 2.817649580538272858e-02 -1.017698645591735840e-01 4.360197111964225769e-02 9.992978721857070923e-02 1.068383604288101196e-01 2.007265947759151459e-02 -9.212863445281982422e-02 -1.915306150913238525e-01 1.123038977384567261e-01 -5.107397958636283875e-02 -4.515613615512847900e-01 2.372578978538513184e-01 -1.447961926460266113e-01
-2.787498831748962402e-01 6.020044907927513123e-02 -1.150800362229347229e-01 1.166091561317443848e-01 2.965567260980606079e-02 2.872668504714965820e-01 -5.938915908336639404e-02 -5.499121919274330139e-02 1.848235875368118286e-01 2.142836600542068481e-01 2.143324613571166992e-01 -7.670111954212188721e-02 -2.902575582265853882e-02 2.155263535678386688e-02 2.585988640785217285e-01 -1.700654029846191406e-01 -1.497333049774169922e-01 -4.815154150128364563e-02 1.237355172634124756e-01 6.549528241157531738e-02 2.621393837034702301e-02 2.162021584808826447e-02 2.381169050931930542e-01 3.742757439613342285e-01 -1.591100692749023438e-01 5.916448310017585754e-02 -2.543058097362518311e-01 3.495350480079650879e-01 3.054998517036437988e-01 -1.157366633415222168e-01 9.061904996633529663e-02 -2.059349790215492249e-03
-4.958785325288772583e-02 2.660280764102935791e-01 -1.779516339302062988e-01 2.094512432813644409e-01 -1.602097302675247192e-01 -3.742172941565513611e-02 3.293073177337646484e-01 -6.081490963697433472e-02 -3.089459836483001709e-01 -1.325798630714416504e-01 3.395147621631622314e-01 6.524527072906494141e-02 1.130921021103858948e-01 -1.430413778871297836e-02 2.379090636968612671e-01 -2.218742519617080688e-01 -2.380955666303634644e-01 -2.668242454528808594e-01 -1.611406505107879639e-01 2.062372416257858276e-01 1.131344661116600037e-01 2.806154452264308929e-02 -7.390635460615158081e-02 1.451101992279291153e-02 -1.135250106453895569e-01 -3.100370801985263824e-02 -7.605969160795211792e-02 -7.023998349905014038e-02 2.858533710241317749e-02 -3.174161911010742188e-01 7.012882828712463379e-02 -1.181022897362709045e-01
-2.602837281301617622e-03 2.485604435205459595e-01 8.541389554738998413e-02 -5.071691051125526428e-02 1.849109083414077759e-01 3.628428578376770020e-01 1.933964937925338745e-01 -1.864422112703323364e-01 2.636803314089775085e-02 -1.894303411245346069e-01 1.793900728225708008e-01 1.242652758955955505e-01 -1.395542323589324951e-01 1.125368326902389526e-01 1.181686818599700928e-01 -2.571707069873809814e-01 -1.524205654859542847e-01 -1.878680437803268433e-01 -1.690979897975921631e-01 -8.680734783411026001e-02 2.323099970817565918e-01 1.075006574392318726e-01 1.011806875467300415e-01 2.866027951240539551e-01 1.413754969835281372e-01 4.504608735442161560e-02 -1.105968188494443893e-02 -6.280979141592979431e-03 8.409538120031356812e-02 -2.949386537075042725e-01 1.592173427343368530e-01 -3.158208131790161133e-01
1.769618988037109375e-01 -3.205018863081932068e-02 -2.856385707855224609e-01 -6.763269752264022827e-02 -1.616108566522598267e-01 2.055678069591522217e-01 -1.067054122686386108e-01 -1.296851485967636108e-01 -2.858143486082553864e-02 -6.213131174445152283e-02 7.484990358352661133e-02 -3.939721360802650452e-02 1.682735979557037354e-01 2.450860440731048584e-01 -7.856295257806777954e-02 2.789635583758354187e-02 -1.978450268507003784e-01 -3.732783198356628418e-01 -4.797375947237014771e-02 6.489263474941253662e-02 3.419176340103149414e-01 1.016927808523178101e-01 -4.932086542248725891e-02 1.950749605894088745e-01 5.283755436539649963e-02 -2.664082944393157959e-01 -3.877320587635040283e-01 2.743779495358467102e-02 -1.992585659027099609e-01 -2.175330966711044312e-01 1.101985387504100800e-02 -1.141044721007347107e-01
-1.209559664130210876e-01 -1.497462689876556396e-01 -9.747328609228134155e-02 2.579281292855739594e-02 -2.007786743342876434e-02 2.770131528377532959e-01 1.212575212121009827e-01 -1.334806233644485474e-01 -1.667248159646987915e-01 1.226744204759597778e-01 -2.053029835224151611e-02 1.134267300367355347e-01 1.073129102587699890e-02 3.313547074794769287e-01 -3.570165857672691345e-02 5.603690072894096375e-02 -1.077626496553421021e-01 -3.656200766563415527e-01 9.218603372573852539e-03 -1.302097588777542114e-01 1.289078891277313232e-01 -2.883665561676025391e-01 -1.968000233173370361e-01 1.561159044504165649e-01 9.128330647945404053e-02 -3.410040587186813354e-02 -2.479908429086208344e-02 3.381928801536560059e-01 -2.977818846702575684e-01 -1.186217218637466431e-01 -5.408559739589691162e-02 -3.424902856349945068e-01
-2.663434445858001709e-01 2.400287836790084839e-01 2.384672639891505241e-03 5.942398309707641602e-02 8.054471760988235474e-02 -1.010844707489013672e-01 1.365057379007339478e-01 -1.498997360467910767e-01 -2.262231558561325073e-01 2.085097730159759521e-01 2.184412926435470581e-01 1.662415713071823120e-01 -1.216432079672813416e-01 -6.136036664247512817e-02 8.085743337869644165e-02 -3.607133328914642334e-01 7.420134544372558594e-02 5.109954625368118286e-02 3.480978682637214661e-02 -2.609136402606964111e-01 1.204508617520332336e-01 2.071195095777511597e-02 -9.720449149608612061e-02 3.051894605159759521e-01 -2.435991019010543823e-01 -7.840338349342346191e-02 -5.197843909263610840e-02 -4.056340456008911133e-02 -4.803756624460220337e-02 -4.183822870254516602e-01 -5.238937959074974060e-02 -2.000468224287033081e-01
-3.764297440648078918e-02 7.108046859502792358e-02 2.437599152326583862e-01 6.780267693102359772e-03 8.263760060071945190e-02 1.182423532009124756e-02 1.414417326450347900e-01 -3.938775658607482910e-01 -1.965831220149993896e-01 -6.944882124662399292e-02 1.261206157505512238e-02 -2.555049061775207520e-01 1.246685255318880081e-02 5.457495898008346558e-02 1.723708957433700562e-01 -1.637369394302368164e-01 -4.896410554647445679e-02 -2.178416997194290161e-01 -7.486215978860855103e-02 -1.457137316465377808e-01 2.754090130329132080e-01 -8.256690204143524170e-02 3.278511390089988708e-02 2.536568045616149902e-01 9.664630144834518433e-02 -2.346383482217788696e-01 -7.552625238895416260e-02 6.999698281288146973e-02 1.990327984094619751e-01 -2.070492804050445557e-01 -2.632069289684295654e-01 -3.631144464015960693e-01
-8.626683056354522705e-02 -2.012915760278701782e-01 -3.234682679176330566e-01 3.488722443580627441e-02 -8.619457483291625977e-02 1.447795778512954712e-01 1.132829263806343079e-01 -1.385811269283294678e-01 -2.182454913854598999e-01 1.536985486745834351e-01 -1.015883311629295349e-02 3.554590791463851929e-02 -1.349108517169952393e-01 2.916227281093597412e-01 3.805133048444986343e-03 6.951606273651123047e-02 -6.519953161478042603e-02 -2.247960269451141357e-01 -1.013387888669967651e-01 -2.849555909633636475e-01 2.083054631948471069e-01 -3.850294053554534912e-01 -2.996586821973323822e-02 1.065878570079803467e-01 4.482736438512802124e-02 -7.622036337852478027e-02 -5.878447741270065308e-02 2.978474795818328857e-01 -2.319613248109817505e-01 -1.295653432607650757e-01 1.152348443865776062e-01 -2.665304839611053467e-01
-1.514316536486148834e-02 5.231971736066043377e-04 1.810156255960464478e-01 3.758415207266807556e-02 2.528714947402477264e-02 8.828891813755035400e-02 4.261963441967964172e-02 -1.145486980676651001e-01 1.769536137580871582e-01 1.703412085771560669e-01 2.657608091831207275e-01 8.586587756872177124e-02 -7.291599363088607788e-02 -2.148283869028091431e-01 2.927473485469818115e-01 1.101083159446716309e-01 -1.847481280565261841e-01 -4.429441094398498535e-01 -3.005399703979492188e-01 1.131600812077522278e-01 1.054173260927200317e-01 5.213171616196632385e-02 1.306541115045547485e-01 2.751563861966133118e-02 1.901454776525497437e-01 -4.131034016609191895e-02 -9.299725294113159180e-02 1.281892955303192139e-01 -1.886818557977676392e-01 -3.921259939670562744e-01 1.701907217502593994e-01 -9.058394283056259155e-02
5.774104222655296326e-02 -1.226724907755851746e-01 -2.576424479484558105e-01 2.588947713375091553e-01 2.891974151134490967e-02 3.473834991455078125e-01 -4.065908025950193405e-03 -3.684311807155609131e-01 5.945156514644622803e-02 8.450911194086074829e-02 1.568892747163772583e-01 -1.047785952687263489e-01 3.076102398335933685e-02 -1.258074939250946045e-01 6.817352026700973511e-02 -9.314373135566711426e-02 -5.553336814045906067e-02 -1.883349716663360596e-01 8.000258356332778931e-02 -2.289840281009674072e-01 1.121694371104240417e-01 -1.359876096248626709e-01 7.145645469427108765e-02 2.607806324958801270e-01 3.373517692089080811e-01 -1.108318753540515900e-02 -8.149609714746475220e-02 2.468262612819671631e-01 -2.199539691209793091e-01 -2.141590565443038940e-01 -1.912103891372680664e-01 2.647705934941768646e-02
-9.879638254642486572e-02 -1.670806854963302612e-02 -1.096670255064964294e-01 -1.573771685361862183e-01 1.908579617738723755e-01 2.614786028861999512e-01 2.110373526811599731e-01 -5.478776246309280396e-02 -4.590382426977157593e-02 1.746322065591812134e-01 3.103812336921691895e-01 2.675951458513736725e-02 8.521576225757598877e-02 -4.675245285034179688e-02 2.404173761606216431e-01 -2.380768954753875732e-02 -1.675449013710021973e-01 -1.013012602925300598e-01 -1.373058259487152100e-01 -2.253917045891284943e-02 2.102258205413818359e-01 2.644573152065277100e-02 5.786554142832756042e-02 1.732375919818878174e-01 -2.096509784460067749e-01 -1.998326033353805542e-01 -1.496337205171585083e-01 2.508434355258941650e-01 2.826288342475891113e-01 1.709052920341491699e-01 -1.238029450178146362e-01 -4.168888330459594727e-01
-3.235738873481750488e-01 -1.092580035328865051e-01 5.957171320915222168e-03 3.243924081325531006e-01 3.315694257616996765e-02 1.645351648330688477e-01 3.268805742263793945e-01 1.499742567539215088e-01 -1.633034050464630127e-01 4.374812170863151550e-02 1.493249237537384033e-01 -2.977645397186279297e-02 6.513247638940811157e-02 3.390181437134742737e-02 1.580238342285156250e-01 1.894619874656200409e-02 -2.979799732565879822e-02 -4.356575608253479004e-01 1.617973893880844116e-01 -1.030300930142402649e-01 8.367227762937545776e-02 -5.719992145895957947e-02 1.942395120859146118e-01 2.220609486103057861e-01 3.600717335939407349e-02 1.057516634464263916e-01 -3.318272829055786133e-01 -1.334951519966125488e-01 7.623662054538726807e-02 -1.368329524993896484e-01 1.941876262426376343e-01 -1.031865477561950684e-01
5.792901851236820221e-03 1.326878219842910767e-01 -7.867139577865600586e-02 6.437151879072189331e-02 2.675021290779113770e-01 7.845280691981315613e-03 1.307101100683212280e-01 -1.307012289762496948e-01 4.965229332447052002e-02 6.570051610469818115e-02 2.417572885751724243e-01 1.259337812662124634e-01 2.482885569334030151e-01 1.125493571162223816e-01 -4.231278225779533386e-02 -1.433123946189880371e-01 -5.675169825553894043e-02 -1.160699203610420227e-01 -1.019746735692024231e-01 -1.077344864606857300e-01 5.609605312347412109e-01 2.515520453453063965e-01 -1.128272339701652527e-01 3.192411363124847412e-02 -7.285360991954803467e-02 6.915456056594848633e-02 -1.294079720973968506e-01 2.663399577140808105e-01 2.799413204193115234e-01 -2.292272150516510010e-01 1.602466553449630737e-01 -6.117290258407592773e-02
-3.245667517185211182e-01 1.803825050592422485e-01 -3.534494340419769287e-02 1.162598282098770142e-01 -1.702685505151748657e-01 4.449842125177383423e-02 1.553911268711090088e-01 -2.851167321205139160e-01 3.017421998083591461e-02 2.689099013805389404e-01 3.981091976165771484e-01 3.895995765924453735e-02 5.758106708526611328e-02 5.651195347309112549e-02 -1.110846102237701416e-01 2.099497020244598389e-01 1.631575375795364380e-01 -3.589736819267272949e-01 -8.213506639003753662e-02 -2.126915566623210907e-02 3.510919809341430664e-01 -2.927536331117153168e-02 8.298244327306747437e-02 1.127688959240913391e-01 8.094907552003860474e-02 3.397690888959914446e-04 -1.531741917133331299e-01 -2.980759926140308380e-02 -4.504169803112745285e-03 -1.463070660829544067e-01 -1.007725447416305542e-01 2.142247557640075684e-01
6.148752570152282715e-02 -9.074023365974426270e-02 -2.175354510545730591e-01 -1.627535969018936157e-01 1.544398721307516098e-02 1.765929907560348511e-01 1.475451886653900146e-01 -6.674620509147644043e-02 -1.695109967840835452e-04 1.185296997427940369e-01 -1.544891297817230225e-02 -1.165299955755472183e-02 -9.266244620084762573e-02 1.910785734653472900e-01 -1.729081720113754272e-01 -9.168636053800582886e-02 -2.645808458328247070e-01 -2.648217380046844482e-01 -1.186354532837867737e-01 -1.260157395154237747e-02 2.856909632682800293e-01 -6.005577743053436279e-02 1.623241007328033447e-01 1.351156681776046753e-01 -2.322978712618350983e-02 -2.954941987991333008e-01 -1.629011929035186768e-01 2.038842439651489258e-01 -4.377247691154479980e-01 -3.125817179679870605e-01 1.394074410200119019e-01 -9.898071736097335815e-02
1.009744852781295776e-01 -3.884990513324737549e-02 -8.021931163966655731e-03 3.676506504416465759e-02 3.050172924995422363e-01 4.490854218602180481e-02 4.996675252914428711e-02 -2.749821543693542480e-01 -9.638752043247222900e-02 1.541321445256471634e-02 2.312244474887847900e-01 8.150116354227066040e-02 3.764231204986572266e-01 -2.739445865154266357e-01 -1.379092186689376831e-01 -6.308964639902114868e-02 -9.231167286634445190e-02 -2.056758999824523926e-01 -6.548655033111572266e-02 1.125169731676578522e-02 -1.043763980269432068e-01 -1.172709614038467407e-01 1.339139193296432495e-01 2.728906571865081787e-01 1.089444532990455627e-01 -3.366875648498535156e-01 7.990588247776031494e-02 3.333273231983184814e-01 1.591809652745723724e-02 -2.933489382266998291e-01 -4.953635856509208679e-02 2.390814572572708130e-02
-3.263686001300811768e-01 5.163057893514633179e-02 -1.802240125834941864e-02 -8.240017294883728027e-02 -8.888841420412063599e-02 -6.199257913976907730e-04 2.372466176748275757e-01 -3.932341933250427246e-01 2.798311598598957062e-02 1.980861723423004150e-01 2.347538918256759644e-01 1.636704206466674805e-01 -3.052096962928771973e-01 3.848826289176940918e-01 7.758267968893051147e-02 -9.361552074551582336e-03 -1.159409508109092712e-01 -3.247191905975341797e-01 -9.128501266241073608e-02 8.076763898134231567e-02 1.066399458795785904e-02 1.038467362523078918e-01 1.272082477807998657e-01 -3.306297957897186279e-02 -3.701989352703094482e-02 -1.622276753187179565e-01 9.014747291803359985e-02 9.368680417537689209e-02 -7.316055893898010254e-02 8.369243703782558441e-03 2.507916688919067383e-01 -1.440288573503494263e-01
7.396558672189712524e-02 9.461300820112228394e-02 -1.987223625183105469e-01 -2.188632190227508545e-01 4.710281267762184143e-02 3.121764063835144043e-01 1.884955763816833496e-01 -9.191933274269104004e-02 -1.552184373140335083e-01 8.594579249620437622e-02 2.595043778419494629e-01 2.502129971981048584e-01 1.142916977405548096e-01 -1.971402466297149658e-01 1.982058882713317871e-01 -1.071587949991226196e-01 -1.072159633040428162e-01 -9.147761389613151550e-03 -2.209089696407318115e-02 -7.471881806850433350e-02 3.664499223232269287e-01 -1.411497127264738083e-02 5.673355236649513245e-02 1.330354362726211548e-01 -2.525972425937652588e-01 -8.969810605049133301e-02 -8.761132508516311646e-02 2.566213905811309814e-01 3.092844486236572266e-01 -7.914555817842483521e-02 -3.495870158076286316e-03 -2.646567225456237793e-01
-6.935706362128257751e-03 -1.149251386523246765e-01 -8.768960088491439819e-02 -9.666603803634643555e-02 2.877504229545593262e-01 3.292599692940711975e-03 9.384657442569732666e-02 -4.095766544342041016e-01 -1.856432110071182251e-01 1.142488140612840652e-02 1.924897544085979462e-02 -1.778184920549392700e-01 -5.703399330377578735e-02 -1.872193627059459686e-02 -7.322095334529876709e-02 1.619415916502475739e-02 -1.796816289424896240e-01 -3.550637960433959961e-01 2.954278886318206787e-01 -7.123864442110061646e-02 2.104815542697906494e-01 -1.723337173461914062e-01 2.277981638908386230e-01 -1.727113127708435059e-01 -3.070408664643764496e-02 -2.510627508163452148e-01 -2.831989526748657227e-01 2.335337251424789429e-01 -4.855655133724212646e-02 -1.394245177507400513e-01 -2.012501657009124756e-02 -8.473713696002960205e-02
-3.855903148651123047e-01 1.660957187414169312e-01 1.164123490452766418e-01 -8.413104712963104248e-02 -1.591992825269699097e-01 1.817904599010944366e-02 3.144741654396057129e-01 2.041602879762649536e-02 -1.123300492763519287e-01 -3.107509948313236237e-02 7.157799787819385529e-03 1.119673773646354675e-01 5.802822485566139221e-02 -7.844886928796768188e-02 8.439405262470245361e-02 -1.526420563459396362e-01 -6.362253427505493164e-02 -1.640586405992507935e-01 -1.649742424488067627e-01 -1.515446901321411133e-01 1.532736122608184814e-01 -4.413234069943428040e-02 9.815584868192672729e-02 -9.943015873432159424e-03 8.232937753200531006e-02 -3.118229508399963379e-01 -1.985590904951095581e-01 2.002888619899749756e-01 1.308915615081787109e-01 -4.013254344463348389e-01 -1.266363710165023804e-01 -3.433628082275390625e-01
-2.077052742242813110e-01 1.581601649522781372e-01 3.992315009236335754e-02 2.667518258094787598e-01 1.151423603296279907e-01 7.186913490295410156e-02 -1.261041611433029175e-01 -2.715360224246978760e-01 2.023654282093048096e-01 -1.856580935418605804e-02 1.772580444812774658e-01 -3.630154579877853394e-02 -1.966399401426315308e-01 -2.613902091979980469e-01 3.086906485259532928e-02 4.403769969940185547e-02 -2.122759968042373657e-01 -3.399618268013000488e-01 -1.215881779789924622e-01 5.656392499804496765e-02 4.305861145257949829e-02 -9.963282942771911621e-02 -1.881106644868850708e-01 2.198766767978668213e-01 3.151792883872985840e-01 -1.437593996524810791e-01 -2.788920700550079346e-01 2.818847894668579102e-01 -5.130367726087570190e-02 -8.208084106445312500e-02 -3.243926540017127991e-02 -7.294471561908721924e-02
-3.731872141361236572e-01 -7.202345132827758789e-02 -3.344722324982285500e-03 3.726435303688049316e-01 1.096238270401954651e-01 1.940784789621829987e-02 1.610019356012344360e-01 -5.757263302803039551e-02 -1.690649390220642090e-01 2.129122763872146606e-01 1.377688646316528320e-01 3.168691992759704590e-01 1.141034532338380814e-02 1.259008646011352539e-01 2.975625991821289062e-01 2.099120467901229858e-01 -2.004356235265731812e-01 -1.691378951072692871e-01 -1.307935453951358795e-02 -1.502376496791839600e-01 1.180741339921951294e-01 1.168417856097221375e-01 1.987024247646331787e-01 3.086597919464111328e-01 -8.885911107063293457e-02 -1.263122260570526123e-01 1.099076494574546814e-01 1.354425679892301559e-02 -2.347686514258384705e-02 -6.212743371725082397e-02 -1.685613244771957397e-01 -1.016921252012252808e-01
2.611880935728549957e-02 1.384769082069396973e-01 4.915086925029754639e-02 5.097888782620429993e-02 2.734283804893493652e-01 -2.188771218061447144e-02 2.782395482063293457e-01 1.914010792970657349e-01 1.217780113220214844e-01 2.151770740747451782e-01 2.984137535095214844e-01 -1.163939759135246277e-01 -1.771236360073089600e-01 -1.260041743516921997e-01 1.656727492809295654e-01 -2.475815638899803162e-02 -2.932852208614349365e-01 -2.876729667186737061e-01 6.486388295888900757e-02 1.100511625409126282e-01 2.875661551952362061e-01 1.333063840866088867e-01 -5.140057578682899475e-02 -4.158797208219766617e-03 -1.472092419862747192e-01 -2.074179500341415405e-01 -2.388419397175312042e-02 1.038287058472633362e-01 -1.150590553879737854e-01 -4.067457914352416992e-01 4.799736198037862778e-04 6.208555027842521667e-02
-1.760274358093738556e-02 1.188911944627761841e-01 5.958517268300056458e-02 2.857972681522369385e-01 -8.863507211208343506e-02 -2.888527698814868927e-02 9.399342350661754608e-03 -7.033365219831466675e-02 1.587370634078979492e-01 9.200131148099899292e-02 5.158420801162719727e-01 3.167418837547302246e-01 -7.111369818449020386e-02 2.409467548131942749e-01 2.346756082260981202e-04 -1.318909227848052979e-01 -4.973712563514709473e-02 -1.399969458580017090e-01 1.941392421722412109e-01 1.938611827790737152e-02 2.839736938476562500e-01 -1.657854765653610229e-01 -1.587116159498691559e-02 -1.905199587345123291e-01 2.061131782829761505e-02 -1.864039897918701172e-01 -4.900953918695449829e-02 1.408334821462631226e-01 1.022721827030181885e-01 -2.762076556682586670e-01 2.166703343391418457e-01 -1.004627197980880737e-01
6.648495048284530640e-02 -2.371155470609664917e-01 -2.549956366419792175e-02 2.613215893507003784e-02 1.254774928092956543e-01 -6.028339732438325882e-03 -4.438039287924766541e-02 -2.032487988471984863e-01 -2.259847521781921387e-01 9.043632447719573975e-02 2.380529195070266724e-01 -7.357113645412027836e-04 -1.033774837851524353e-01 -5.984253436326980591e-02 -6.998182088136672974e-02 2.099601775407791138e-01 -1.627323450520634651e-03 -2.532125115394592285e-01 -6.681040674448013306e-02 -1.649814099073410034e-01 3.981699943542480469e-01 1.695173382759094238e-01 2.099512219429016113e-01 -2.231604605913162231e-02 -9.419132024049758911e-02 -2.900709509849548340e-01 -1.404289305210113525e-01 2.761577665805816650e-01 -2.610318064689636230e-01 -2.790445685386657715e-01 1.713680177927017212e-01 -8.817122876644134521e-02
4.003570973873138428e-02 -4.373269155621528625e-02 1.165497954934835434e-02 6.791850179433822632e-02 -4.882445558905601501e-02 -4.929710552096366882e-02 3.541020154953002930e-01 1.524369418621063232e-01 2.194790989160537720e-01 2.054783254861831665e-01 -9.546384960412979126e-02 1.030647978186607361e-01 -9.434967488050460815e-02 -8.884732425212860107e-02 2.017905563116073608e-02 -1.390717178583145142e-01 -3.456619977951049805e-01 -2.468654662370681763e-01 -4.850956425070762634e-02 9.799373149871826172e-02 -4.767581354826688766e-03 6.171011552214622498e-02 -8.247431367635726929e-03 2.381702512502670288e-01 1.959670931100845337e-01 -1.382741630077362061e-01 -2.781513333320617676e-01 2.692280709743499756e-01 1.598650813102722168e-01 -3.751708865165710449e-01 3.815299645066261292e-02 -2.519513368606567383e-01
-4.345937371253967285e-01 6.917185336351394653e-02 -2.101880460977554321e-01 1.192461624741554260e-01 2.728888764977455139e-02 1.986129879951477051e-01 -2.326543033123016357e-01 -5.191816389560699463e-02 -1.650392115116119385e-01 2.284221351146697998e-01 2.179080396890640259e-01 -1.791691058315336704e-03 -1.029010512866079807e-03 1.909947991371154785e-01 -8.574718981981277466e-02 2.360755018889904022e-02 -1.581136584281921387e-01 -1.201880350708961487e-01 -2.652591168880462646e-01 7.356170564889907837e-02 -7.022454869002103806e-03 -2.227143198251724243e-01 9.053401648998260498e-02 2.596946060657501221e-01 5.377394333481788635e-02 -1.582695245742797852e-01 1.223508343100547791e-01 2.216834127902984619e-01 -4.302077367901802063e-02 -3.129644989967346191e-01 2.021796554327011108e-01 8.001419156789779663e-02
1.865617632865905762e-01 1.337727755308151245e-01 1.662268489599227905e-01 -1.665025204420089722e-01 -8.965765684843063354e-02 7.764175534248352051e-02 9.256406687200069427e-03 -1.520998775959014893e-01 5.362621694803237915e-02 4.054034054279327393e-01 4.935092031955718994e-01 2.586398720741271973e-01 -3.529885038733482361e-02 1.149949710816144943e-02 2.405172139406204224e-01 2.493165135383605957e-01 -8.334187418222427368e-02 -1.237445175647735596e-01 -2.119332551956176758e-01 2.254256606101989746e-02 1.352063566446304321e-01 -1.920440932735800743e-03 -1.160353273153305054e-01 1.561067700386047363e-01 8.894147723913192749e-02 -2.504147402942180634e-02 4.533157125115394592e-02 1.957858726382255554e-02 2.795496024191379547e-02 -2.975950539112091064e-01 -7.291066646575927734e-02 -1.617484688758850098e-01
-3.891846537590026855e-01 8.431068062782287598e-02 2.049649059772491455e-01 -6.789927184581756592e-02 -2.331218272447586060e-01 1.875711977481842041e-02 3.415458500385284424e-01 -1.495148986577987671e-01 -1.474134773015975952e-01 -4.148636385798454285e-02 8.179369568824768066e-02 1.291029900312423706e-01 -1.001984104514122009e-01 -1.596034877002239227e-02 -4.979862645268440247e-02 -7.321588695049285889e-02 -9.197967499494552612e-02 -1.944694370031356812e-01 1.242017000913619995e-02 -2.623862624168395996e-01 1.892961710691452026e-01 -4.579155892133712769e-02 -5.301272869110107422e-02 5.632164422422647476e-03 8.031683415174484253e-02 -3.002353906631469727e-01 -1.599899083375930786e-01 1.455285400152206421e-01 2.704561054706573486e-01 -2.368801534175872803e-01 -4.206877574324607849e-02 -3.251280188560485840e-01
-5.569010227918624878e-02 4.741640016436576843e-02 -2.956490516662597656e-01 -9.613505005836486816e-02 2.408029586076736450e-01 1.453597843647003174e-01 1.687017679214477539e-01 -3.490637615323066711e-02 1.448404639959335327e-01 -6.913361698389053345e-02 2.871705889701843262e-01 2.414716333150863647e-01 -2.036277055740356445e-01 7.462854497134685516e-03 3.248165845870971680e-01 -2.555527091026306152e-01 -1.738544702529907227e-01 -8.890385180711746216e-02 -1.974598765373229980e-01 -2.998932898044586182e-01 1.079672127962112427e-01 1.169080138206481934e-01 -1.204452216625213623e-01 2.431773841381072998e-01 6.939059495925903320e-02 -4.363431781530380249e-02 -2.890633642673492432e-01 1.159814596176147461e-01 -7.972476631402969360e-02 -5.230956152081489563e-02 -4.936519265174865723e-02 -1.704674959182739258e-01
6.302701309323310852e-03 6.213924661278724670e-02 -1.112628281116485596e-01 -1.948451399803161621e-01 -3.032976388931274414e-02 3.668702840805053711e-01 1.523576080799102783e-01 1.792932860553264618e-02 -1.844012588262557983e-01 -5.563187226653099060e-02 2.839770019054412842e-01 1.891167759895324707e-01 2.360897324979305267e-02 -4.397373273968696594e-02 2.296034097671508789e-01 -1.027253195643424988e-01 -1.496630311012268066e-01 -2.687717974185943604e-01 -2.382870577275753021e-02 -2.922577969729900360e-02 1.977486312389373779e-01 -4.991887137293815613e-02 -9.566810727119445801e-02 9.536661207675933838e-02 -2.468688488006591797e-01 -2.979410588741302490e-01 -1.301895380020141602e-01 3.657126724720001221e-01 1.550900340080261230e-01 1.656118929386138916e-01 -1.064043957740068436e-02 -2.439966201782226562e-01
2.101275883615016937e-02 2.605966627597808838e-01 2.027575671672821045e-02 -4.633787274360656738e-02 3.003451228141784668e-01 4.806733131408691406e-02 1.310673654079437256e-01 3.941711038351058960e-02 5.618397891521453857e-02 1.108908653259277344e-01 1.712549328804016113e-01 1.287226378917694092e-01 -7.508430629968643188e-02 -2.523303404450416565e-02 -4.871950298547744751e-02 -3.968342021107673645e-02 -4.793641865253448486e-01 -1.482448428869247437e-01 2.658217251300811768e-01 1.384733319282531738e-01 2.380560934543609619e-01 1.921427100896835327e-01 -2.223365008831024170e-01 2.972254715859889984e-02 1.861860603094100952e-01 -1.077788788825273514e-02 -1.886434666812419891e-02 2.430005073547363281e-01 4.877443239092826843e-02 -3.922641575336456299e-01 2.538453973829746246e-02 -9.836430102586746216e-02
3.229355812072753906e-02 -7.948437269078567624e-05 -2.251874357461929321e-01 -2.764796912670135498e-01 1.684685349464416504e-01 1.303611993789672852e-01 1.599982529878616333e-01 -1.391649693250656128e-01 -1.494453102350234985e-01 4.377796873450279236e-02 -5.748933553695678711e-02 8.334866911172866821e-02 -1.339625418186187744e-01 1.127288341522216797e-01 7.979488372802734375e-02 -1.318988651037216187e-01 -1.405603587627410889e-01 -1.296818554401397705e-01 -1.480617970228195190e-01 1.526398062705993652e-01 2.402338534593582153e-01 -5.327787622809410095e-02 1.922382563352584839e-01 2.707927115261554718e-02 -9.100304543972015381e-02 -4.197589159011840820e-01 -1.773501932621002197e-01 1.374891847372055054e-01 -2.782085239887237549e-01 -4.147766828536987305e-01 1.677761822938919067e-01 -9.198454208672046661e-03
5.697557702660560608e-02 4.891787841916084290e-02 -9.948790073394775391e-02 -1.609711498022079468e-01 -1.347242575138807297e-02 -1.466330736875534058e-01 2.463580071926116943e-01 -2.191566675901412964e-01 2.281417138874530792e-02 1.024592816829681396e-01 1.790965348482131958e-01 9.113735705614089966e-02 6.493762135505676270e-02 2.099861055612564087e-01 2.120756357908248901e-01 -1.333877742290496826e-01 -8.519537746906280518e-02 -3.312110304832458496e-01 -2.472305446863174438e-01 -1.842602342367172241e-01 -1.005983874201774597e-01 -2.312646657228469849e-01 3.825780376791954041e-02 2.955087423324584961e-01 3.258292749524116516e-02 -2.693674266338348389e-01 4.563208669424057007e-02 -9.532495588064193726e-02 2.257493585348129272e-01 -2.534038126468658447e-01 -9.221703559160232544e-02 -3.045837283134460449e-01
-5.212745070457458496e-02 2.285339087247848511e-01 -1.784365773200988770e-01 2.241374105215072632e-01 2.364471107721328735e-01 -1.968564689159393311e-01 2.656075954437255859e-01 -2.721832990646362305e-01 -2.299709469079971313e-01 -2.738943696022033691e-01 1.287675499916076660e-01 -9.769860655069351196e-02 1.511944830417633057e-01 1.042253226041793823e-01 7.540924102067947388e-02 -1.401603817939758301e-01 -1.625425815582275391e-01 -2.194682657718658447e-01 -1.771311461925506592e-02 1.143888477236032486e-02 1.004625260829925537e-01 -8.395504951477050781e-02 -1.049559563398361206e-01 2.748295962810516357e-01 1.312058717012405396e-01 -2.408941537141799927e-01 1.417638063430786133e-01 3.829076886177062988e-02 -1.834940761327743530e-01 -1.625164747238159180e-01 1.666284203529357910e-01 -2.173194140195846558e-01
-1.166556105017662048e-01 9.623518586158752441e-02 -1.153891608119010925e-01 -1.916950941085815430e-01 2.461631000041961670e-01 2.397191375494003296e-01 -1.895161718130111694e-02 1.480645090341567993e-01 4.460186138749122620e-02 8.327677845954895020e-02 2.861795723438262939e-01 3.599326610565185547e-01 -1.633231341838836670e-01 -4.028502106666564941e-02 1.191278770565986633e-01 -1.920918375253677368e-01 -1.550922393798828125e-01 -3.993860483169555664e-01 -3.275767564773559570e-01 -7.190547138452529907e-02 1.134250462055206299e-01 1.417490243911743164e-01 -1.649218797683715820e-01 6.772166490554809570e-02 1.799482852220535278e-01 -1.270107030868530273e-01 1.710695028305053711e-02 1.712826266884803772e-02 8.803885430097579956e-02 -9.323345869779586792e-02 -6.179957836866378784e-02 -2.383636385202407837e-01
-8.580804616212844849e-02 -3.998462855815887451e-01 -3.154135346412658691e-01 -5.342630669474601746e-02 2.974146045744419098e-02 4.652712121605873108e-02 3.455485999584197998e-01 -2.907113730907440186e-01 -1.434366703033447266e-01 5.280610918998718262e-02 3.024315834045410156e-02 1.318016499280929565e-01 -2.154963612556457520e-01 1.350618302822113037e-01 2.810080945491790771e-01 -1.077281031757593155e-02 -2.866434752941131592e-01 -1.120776385068893433e-01 -5.471376329660415649e-02 1.307059079408645630e-01 2.274156212806701660e-01 -8.288569748401641846e-02 1.147730425000190735e-01 -6.392830610275268555e-02 5.640245974063873291e-02 -1.251445990055799484e-02 -1.857552491128444672e-02 3.309969007968902588e-01 -4.571368917822837830e-02 -1.447548121213912964e-01 -9.593752771615982056e-02 -4.361343756318092346e-02
-2.230532467365264893e-01 5.810482800006866455e-02 -2.155943959951400757e-01 1.648776829242706299e-01 -6.904320418834686279e-02 -7.062739878892898560e-02 4.797016978263854980e-01 -7.820711284875869751e-02 1.250097453594207764e-01 1.364332288503646851e-01 6.934656202793121338e-02 1.696693450212478638e-01 1.607115715742111206e-01 -4.068696871399879456e-02 1.362114250659942627e-01 -1.970740854740142822e-01 -4.073714315891265869e-01 -1.758326143026351929e-01 -6.459078937768936157e-02 1.237388700246810913e-02 1.577563732862472534e-01 8.109796047210693359e-02 -4.998510330915451050e-02 8.212909847497940063e-02 6.542135030031204224e-02 -1.297513954341411591e-02 -2.353139221668243408e-01 -1.040815412998199463e-01 -3.363954126834869385e-01 -1.742958724498748779e-01 -1.491629518568515778e-02 -1.348635852336883545e-01
-1.692643910646438599e-01 2.779933996498584747e-02 -1.141776442527770996e-01 -9.345474094152450562e-02 2.778266668319702148e-01 2.922479212284088135e-01 2.472016364336013794e-01 -8.466608077287673950e-02 -2.042691558599472046e-01 -4.758759867399930954e-03 3.611412346363067627e-01 1.377240717411041260e-01 6.823604553937911987e-02 3.815583139657974243e-02 -1.535606086254119873e-01 -1.644072085618972778e-01 -7.180052250623703003e-02 2.716303057968616486e-02 -9.321768581867218018e-02 -3.257260024547576904e-01 2.961384952068328857e-01 1.091484129428863525e-01 -1.692900508642196655e-01 -1.059218682348728180e-02 -8.100769668817520142e-02 -1.962138861417770386e-01 -9.019684791564941406e-02 1.995031982660293579e-01 2.502107620239257812e-01 -2.118809372186660767e-01 -1.402481347322463989e-01 -2.898832038044929504e-02
-1.919494122266769409e-01 -1.238927319645881653e-01 -1.275246888399124146e-01 1.991572529077529907e-01 3.516525030136108398e-02 8.387747406959533691e-02 4.524405300617218018e-01 -1.178080514073371887e-01 1.246321797370910645e-01 2.048327326774597168e-01 2.044798880815505981e-01 -1.592973172664642334e-01 5.316059663891792297e-02 5.647009983658790588e-02 3.720881640911102295e-01 -2.159522324800491333e-01 -4.751467704772949219e-02 -1.603864580392837524e-01 1.721840351819992065e-02 1.537049654871225357e-02 -7.083688396960496902e-03 6.648714188486337662e-03 -4.292755329515784979e-04 1.995457410812377930e-01 1.883637458086013794e-01 1.750573068857192993e-01 -8.486189693212509155e-02 2.996260523796081543e-01 5.218771100044250488e-02 -2.292846441268920898e-01 1.219099611043930054e-01 2.180870771408081055e-01
-1.193045675754547119e-01 2.753669619560241699e-01 -1.518078595399856567e-01 5.245472863316535950e-02 -1.066675633192062378e-01 4.947804659605026245e-02 1.596297770738601685e-01 -5.511374399065971375e-02 2.068627774715423584e-01 -1.187193766236305237e-02 3.539736866950988770e-01 1.820331215858459473e-01 -6.407364457845687866e-02 4.454581066966056824e-02 9.851241856813430786e-02 1.256319731473922729e-01 -1.326806843280792236e-01 2.853415533900260925e-02 7.810178399085998535e-02 -2.489027827978134155e-01 1.861878335475921631e-01 -3.218112885951995850e-02 1.186693161725997925e-01 2.246853522956371307e-02 -9.588326327502727509e-03 -1.360580623149871826e-01 -2.326627448201179504e-02 -1.722608804702758789e-01 -1.812424957752227783e-01 -4.594937562942504883e-01 -3.561915159225463867e-01 -2.289510071277618408e-01
2.571277022361755371e-01 4.649083316326141357e-02 1.049157008528709412e-01 -1.534806638956069946e-01 -4.628376662731170654e-02 2.238847762346267700e-01 2.005547285079956055e-01 1.664863340556621552e-02 1.977326869964599609e-01 2.237788587808609009e-01 3.908775448799133301e-01 8.057487010955810547e-02 -1.662985086441040039e-01 -6.576200574636459351e-02 1.194721311330795288e-01 -7.866454124450683594e-02 -2.777983248233795166e-01 -2.910143435001373291e-01 -1.285568065941333771e-02 9.190580807626247406e-03 2.122754007577896118e-01 2.094548381865024567e-02 -1.398425698280334473e-01 2.844241634011268616e-02 1.042518243193626404e-01 9.926854819059371948e-02 1.618196442723274231e-02 1.857900917530059814e-01 3.130940496921539307e-01 -2.589137554168701172e-01 6.186996027827262878e-02 -2.261189073324203491e-01
-1.818262226879596710e-02 1.297101229429244995e-01 1.011218279600143433e-01 7.936955429613590240e-03 1.191532798111438751e-02 -7.529083639383316040e-03 -2.531848475337028503e-02 -1.826267987489700317e-01 1.288637518882751465e-01 -1.555260922759771347e-02 3.245984315872192383e-01 2.588581107556819916e-02 -2.291610389947891235e-01 7.499243319034576416e-02 -9.133673459291458130e-02 6.051784381270408630e-02 -3.775121569633483887e-01 -6.427717208862304688e-02 4.036825150251388550e-02 1.367641389369964600e-01 3.264574110507965088e-01 2.241956591606140137e-01 -2.998902499675750732e-01 -2.550562843680381775e-03 -1.416595131158828735e-01 -1.724179089069366455e-01 9.414289891719818115e-02 1.996918469667434692e-01 -7.681421935558319092e-02 -4.497598409652709961e-01 1.120053827762603760e-01 -1.109685152769088745e-01
-2.181828254833817482e-03 5.238928645849227905e-02 1.757999062538146973e-01 -2.867440320551395416e-02 6.292392313480377197e-02 5.544741451740264893e-02 5.263059213757514954e-02 4.474496468901634216e-02 2.058790922164916992e-01 3.531168214976787567e-03 2.003740370273590088e-01 1.713986098766326904e-01 -4.605285078287124634e-02 -1.974916011095046997e-01 -1.625753790140151978e-01 -2.022502273321151733e-01 -3.183338940143585205e-01 -8.129695802927017212e-02 1.562822163105010986e-01 -4.335113242268562317e-02 3.560112714767456055e-01 1.427457928657531738e-01 3.600132837891578674e-02 2.705719880759716034e-02 2.670157849788665771e-01 -1.707389354705810547e-01 -1.743264347314834595e-01 3.007066547870635986e-01 1.392459422349929810e-01 -3.153469264507293701e-01 2.721400856971740723e-01 -1.891478300094604492e-01
1.770592182874679565e-01 -3.064114041626453400e-02 -4.920071922242641449e-03 -5.023353267461061478e-03 -4.165247827768325806e-02 -4.131857771426439285e-03 -9.827788174152374268e-02 3.858186304569244385e-02 -3.922685980796813965e-01 1.573864668607711792e-01 9.353565424680709839e-02 -2.619136124849319458e-02 -2.112272232770919800e-01 1.276188790798187256e-01 2.077911049127578735e-01 6.123724952340126038e-02 -2.994116842746734619e-01 -1.907708495855331421e-01 -6.309969350695610046e-03 -1.706945300102233887e-01 1.268035769462585449e-01 -2.937139198184013367e-02 9.590113908052444458e-02 2.135015279054641724e-01 1.151500195264816284e-01 1.642260886728763580e-02 -1.289599835872650146e-01 4.176097363233566284e-02 -3.344881236553192139e-01 -4.015367329120635986e-01 -2.304903566837310791e-01 -2.716046869754791260e-01
1.585834771394729614e-01 -8.453381061553955078e-02 -2.028309404850006104e-01 -5.521938204765319824e-02 3.341267583891749382e-03 3.550083935260772705e-02 1.725166589021682739e-01 -3.346622586250305176e-01 -9.778293967247009277e-02 2.349197268486022949e-01 1.169786453247070312e-01 1.150060072541236877e-01 1.880718469619750977e-01 9.162687510251998901e-02 7.674776762723922729e-02 -6.423719972372055054e-02 -7.319040596485137939e-02 -1.022677794098854065e-01 -2.671564556658267975e-02 6.751505285501480103e-02 1.899866461753845215e-01 1.662148833274841309e-01 4.024868011474609375e-01 2.191428393125534058e-01 -1.654572933912277222e-01 -1.619128137826919556e-01 8.509109169244766235e-02 4.543589428067207336e-02 -1.780820190906524658e-01 -4.096108078956604004e-01 7.693909108638763428e-02 -2.681445181369781494e-01
1.549615412950515747e-01 -7.400482147932052612e-02 -1.609280407428741455e-01 -1.129999235272407532e-01 4.029124230146408081e-02 2.572553753852844238e-01 1.128576993942260742e-01 -1.445456445217132568e-01 -1.395692229270935059e-01 2.819194197654724121e-01 1.357198804616928101e-01 1.283280402421951294e-01 1.793928146362304688e-01 8.583381772041320801e-02 1.455838978290557861e-01 -1.835783012211322784e-02 -3.168633282184600830e-01 -3.603483736515045166e-01 2.504982352256774902e-01 -1.970652341842651367e-01 -3.476191684603691101e-02 -1.024561002850532532e-01 3.096759617328643799e-01 1.331135630607604980e-01 -1.990531682968139648e-01 -1.771529018878936768e-01 -1.629429608583450317e-01 -1.093411594629287720e-01 -3.269339352846145630e-02 -1.728390604257583618e-01 -1.911957263946533203e-01 -3.621695563197135925e-02
5.768571048974990845e-02 6.828154902905225754e-03 -5.698846280574798584e-02 -1.584287919104099274e-02 2.336106076836585999e-02 -6.841305177658796310e-03 1.972964555025100708e-01 -1.945035457611083984e-01 -1.287912726402282715e-01 -1.195706948637962341e-01 1.498965919017791748e-01 2.456184178590774536e-01 -5.742768198251724243e-02 -8.205964416265487671e-02 -1.252831667661666870e-01 -2.835220098495483398e-01 -3.362647294998168945e-01 -2.238935977220535278e-01 -3.132855519652366638e-02 1.363443583250045776e-01 3.469056487083435059e-01 1.220414638519287109e-01 -3.526089191436767578e-01 5.515857785940170288e-02 6.196638569235801697e-04 -1.251483112573623657e-01 3.276187926530838013e-02 3.658712804317474365e-01 8.440790697932243347e-03 -1.753111928701400757e-01 -5.755106359720230103e-02 -2.566734254360198975e-01
-1.762523204088211060e-01 -1.338251531124114990e-01 -2.817920744419097900e-01 3.003089427947998047e-01 2.200813964009284973e-02 2.603246569633483887e-01 2.028355300426483154e-01 -7.192421704530715942e-02 7.804574817419052124e-02 2.186108529567718506e-01 3.483520150184631348e-01 6.982940249145030975e-03 6.568930298089981079e-02 -1.950924992561340332e-01 3.210402131080627441e-01 -1.548134088516235352e-01 -1.026660203933715820e-01 -7.257064431905746460e-02 -2.127345837652683258e-02 -2.495116740465164185e-01 2.553266100585460663e-02 -4.751505330204963684e-02 -2.866913797333836555e-03 -8.379510045051574707e-02 7.927366346120834351e-02 1.823164969682693481e-01 -5.148758366703987122e-02 2.914339005947113037e-01 1.748530417680740356e-01 -2.537000477313995361e-01 -2.096294611692428589e-02 1.059966832399368286e-01
-2.493415325880050659e-01 -1.292109489440917969e-01 1.619332581758499146e-01 -1.099871248006820679e-01 5.432528629899024963e-02 -2.995485905557870865e-03 6.871147453784942627e-02 1.194768352434039116e-03 1.833794414997100830e-01 3.114303350448608398e-01 3.045356571674346924e-01 2.199301868677139282e-01 1.592684984207153320e-01 -2.986400425434112549e-01 2.441259324550628662e-01 -1.274435520172119141e-01 -1.710029095411300659e-01 -1.170036643743515015e-01 6.432479619979858398e-02 -1.917447522282600403e-02 3.105460293591022491e-02 -4.156203940510749817e-02 -5.427815392613410950e-02 2.149869352579116821e-01 1.600805819034576416e-01 -1.649561077356338501e-01 1.949390619993209839e-01 3.727776408195495605e-01 4.000108689069747925e-02 -2.220212519168853760e-01 7.242006063461303711e-02 -1.666661649942398071e-01
-1.395124047994613647e-01 -3.595446795225143433e-02 6.824956834316253662e-02 1.170789916068315506e-02 1.605534255504608154e-01 1.887415200471878052e-01 3.749023377895355225e-01 -1.332677900791168213e-01 -9.845753759145736694e-02 -9.420795738697052002e-02 2.024493068456649780e-01 3.198875114321708679e-02 -8.902754634618759155e-02 1.551570445299148560e-01 7.732516620308160782e-03 -2.259521931409835815e-02 -1.931559741497039795e-01 -2.867664992809295654e-01 -9.899336844682693481e-02 7.059572637081146240e-02 1.499111354351043701e-01 -9.836243838071823120e-02 -7.070057839155197144e-02 3.434156067669391632e-03 -1.921114325523376465e-01 -1.587268859148025513e-01 -2.383027076721191406e-01 2.384112328290939331e-01 1.340562552213668823e-01 6.235857680439949036e-02 -2.461884170770645142e-01 -4.815636575222015381e-01
-9.817054867744445801e-02 -1.699966043233871460e-01 8.730760216712951660e-02 1.824367791414260864e-02 1.464983075857162476e-01 1.353794932365417480e-01 -1.026845052838325500e-01 -3.401626348495483398e-01 1.700186580419540405e-01 2.195135354995727539e-01 1.564431488513946533e-01 -1.759110204875469208e-02 -1.599103957414627075e-01 -8.994018286466598511e-02 1.472699549049139023e-02 2.134618312120437622e-01 2.950210683047771454e-02 -6.444271653890609741e-02 1.674836575984954834e-01 -3.608961775898933411e-02 2.811679840087890625e-01 -4.398761084303259850e-04 -4.712753370404243469e-02 2.218680679798126221e-01 3.820207715034484863e-01 -2.076842039823532104e-01 -9.523291140794754028e-02 3.719595670700073242e-01 -9.988632053136825562e-02 -3.029727637767791748e-01 -2.934494614601135254e-02 4.625190421938896179e-02
-1.358141750097274780e-01 -3.613327145576477051e-01 -1.660556048154830933e-01 -2.239750325679779053e-02 9.193830192089080811e-02 1.564262211322784424e-01 2.867594659328460693e-01 -1.478731185197830200e-01 2.057515230262652040e-04 2.909414768218994141e-01 -8.399242907762527466e-02 -5.542212631553411484e-03 -1.794824004173278809e-01 2.635151147842407227e-01 1.186765134334564209e-01 1.042541023343801498e-02 -4.414502680301666260e-01 -1.146213337779045105e-01 4.113250970840454102e-02 1.931104622781276703e-02 1.429961770772933960e-01 3.759985044598579407e-02 2.277590781450271606e-01 1.280135940760374069e-02 1.410407871007919312e-01 -1.000995934009552002e-01 -1.873756200075149536e-01 2.659107148647308350e-01 -3.837869688868522644e-02 -1.668422371149063110e-01 -8.004323393106460571e-02 -1.512962281703948975e-01
-1.265417188405990601e-01 -1.572521477937698364e-01 -8.977551013231277466e-02 -3.898824453353881836e-01 6.765591353178024292e-02 1.964256726205348969e-02 1.632404774427413940e-01 -6.970841437578201294e-02 9.872765839099884033e-02 6.646903231739997864e-03 3.418719768524169922e-02 7.911219447851181030e-02 7.133325934410095215e-02 1.717215776443481445e-01 5.233813449740409851e-02 -1.837707497179508209e-02 -4.358703792095184326e-01 4.003823548555374146e-02 -1.064384542405605316e-02 -2.243846096098423004e-02 1.094197481870651245e-01 3.922385629266500473e-03 3.201820850372314453e-01 -3.632561862468719482e-02 4.781936481595039368e-02 -2.247147113084793091e-01 -3.662316799163818359e-01 4.186699688434600830e-01 9.193523786962032318e-03 -1.424315124750137329e-01 1.143895238637924194e-01 -6.458999216556549072e-02
-2.319930493831634521e-01 -8.385888487100601196e-02 -1.865383088588714600e-01 -8.277384936809539795e-02 -6.680984050035476685e-02 1.753427982330322266e-01 1.385357230901718140e-01 -9.202408045530319214e-02 -1.279513118788599968e-03 6.439269334077835083e-02 3.081829845905303955e-01 1.926970481872558594e-01 -1.139013655483722687e-02 3.471516370773315430e-01 -1.330952048301696777e-01 2.159289270639419556e-01 -1.277381032705307007e-01 1.561748385429382324e-01 -1.424149870872497559e-01 -1.576136797666549683e-03 1.072792932391166687e-01 -3.558188676834106445e-01 -1.083406805992126465e-01 -1.209328882396221161e-02 6.739963591098785400e-02 -1.285573691129684448e-01 -1.270679682493209839e-01 2.656158506870269775e-01 -2.648954689502716064e-01 -3.235614001750946045e-01 -1.305349618196487427e-01 5.223492905497550964e-02
-1.662347018718719482e-01 6.472092866897583008e-02 1.062278170138597488e-02 -1.144151389598846436e-01 4.209669679403305054e-02 7.565873116254806519e-02 5.834425985813140869e-02 1.125871762633323669e-01 -4.934609532356262207e-01 1.652777567505836487e-02 4.015626609325408936e-01 -3.018464520573616028e-02 8.051247894763946533e-02 9.635813534259796143e-02 -2.473686821758747101e-02 -9.126191958785057068e-03 -3.113399744033813477e-01 -1.438038945198059082e-01 -4.077770933508872986e-02 2.612941563129425049e-01 9.062566608190536499e-02 -2.035393863916397095e-01 3.136765444651246071e-03 -1.390303075313568115e-01 1.107143238186836243e-01 -1.736295074224472046e-01 2.498506940901279449e-02 3.468753993511199951e-01 -5.904522258788347244e-03 4.456345364451408386e-02 2.349973767995834351e-01 -1.785160303115844727e-01
6.476370990276336670e-02 -4.865137487649917603e-02 -2.486462891101837158e-02 -1.162660215049982071e-02 -5.954205244779586792e-02 1.305327415466308594e-01 -9.368191659450531006e-02 -2.687359750270843506e-01 -1.309593915939331055e-01 8.450999855995178223e-02 -5.928187072277069092e-02 2.048888951539993286e-01 4.532499238848686218e-02 -3.213494084775447845e-03 1.280494481325149536e-01 5.876339226961135864e-02 -4.591959416866302490e-01 -1.320669502019882202e-01 -2.459971159696578979e-01 -2.355163544416427612e-01 -1.679964214563369751e-01 7.464766502380371094e-02 1.606160700321197510e-01 1.186797469854354858e-01 3.298986703157424927e-02 -1.835675835609436035e-01 -1.831744015216827393e-01 1.102378591895103455e-01 -2.086841501295566559e-02 -5.156562328338623047e-01 1.682900339365005493e-01 -7.933289557695388794e-02
1.693840026855468750e-01 -2.517950534820556641e-02 -2.329841069877147675e-02 -3.274497017264366150e-02 1.002140417695045471e-01 2.263726666569709778e-02 1.078934445977210999e-01 -2.244426608085632324e-01 -6.977342814207077026e-02 -1.772473752498626709e-01 1.308518052101135254e-01 2.011564001441001892e-02 2.310972847044467926e-02 -1.719210892915725708e-01 2.149306237697601318e-01 -1.846521496772766113e-01 -6.376370042562484741e-02 -2.584140896797180176e-01 -2.839790284633636475e-01 6.397096812725067139e-02 3.595382571220397949e-01 1.627677120268344879e-02 6.720711290836334229e-02 -1.566689908504486084e-01 1.381106674671173096e-01 -1.188903078436851501e-01 -2.752518653869628906e-01 2.030225992202758789e-01 -2.163129895925521851e-01 -4.023277163505554199e-01 2.200327813625335693e-01 -1.041904613375663757e-01
-6.017518416047096252e-02 1.394608914852142334e-01 -1.554427891969680786e-01 2.884076833724975586e-01 4.030911251902580261e-02 4.046863410621881485e-03 2.582882940769195557e-01 5.637363716959953308e-02 -3.633607029914855957e-01 -8.734779059886932373e-02 2.121459543704986572e-01 -1.080894619226455688e-01 -2.481970041990280151e-01 -1.830087155103683472e-01 2.675580382347106934e-01 -6.731336005032062531e-03 -2.600474357604980469e-01 -1.817434132099151611e-01 -7.107086479663848877e-02 7.795970886945724487e-02 1.524140238761901855e-01 -2.063394188880920410e-01 1.528106927871704102e-01 1.291385740041732788e-01 -1.163980439305305481e-01 -2.381879687309265137e-01 8.852175623178482056e-02 -1.015703082084655762e-01 -4.657104145735502243e-03 -1.672573238611221313e-01 1.640984117984771729e-01 -2.720333337783813477e-01
-7.076105475425720215e-02 -5.137009173631668091e-02 5.671500042080879211e-02 -2.214139997959136963e-01 6.896171718835830688e-02 8.517286926507949829e-02 3.649074211716651917e-02 -3.312016427516937256e-01 -3.533698618412017822e-01 1.294218935072422028e-02 -1.384674757719039917e-01 2.344684004783630371e-01 9.392579644918441772e-02 2.030382864177227020e-02 5.503448098897933960e-02 9.181866049766540527e-02 -2.543785870075225830e-01 -2.105343043804168701e-01 2.908704429864883423e-02 6.771527975797653198e-02 3.010070919990539551e-01 9.681114554405212402e-02 1.103511527180671692e-01 1.660197824239730835e-01 1.115101575851440430e-02 -1.138434931635856628e-01 -2.320865094661712646e-01 1.396612972021102905e-01 5.773199349641799927e-02 -4.490361511707305908e-01 1.462353318929672241e-01 1.738077402114868164e-01
-2.349200099706649780e-01 -3.989313542842864990e-02 -2.734171785414218903e-02 -3.778122598305344582e-03 1.227233856916427612e-01 -1.073146760463714600e-01 5.260880663990974426e-02 -8.508393913507461548e-02 -2.542763017117977142e-02 -6.946067512035369873e-02 2.615584433078765869e-01 -4.788549616932868958e-02 1.322766393423080444e-01 2.157213240861892700e-01 -5.614415556192398071e-02 -1.241262406110763550e-01 -1.596314609050750732e-01 -1.140678301453590393e-01 -1.418115049600601196e-01 -2.397400736808776855e-01 3.754836320877075195e-01 -2.013327330350875854e-01 -2.695287344977259636e-03 1.684577912092208862e-01 -1.741454005241394043e-01 -2.369681447744369507e-01 -4.063313603401184082e-01 -9.234295226633548737e-03 2.078465521335601807e-01 -9.505791962146759033e-02 1.600158587098121643e-02 -3.419860601425170898e-01
-1.335454732179641724e-01 -1.188418194651603699e-01 -1.580006480216979980e-01 3.297610208392143250e-02 9.432645142078399658e-02 2.407757379114627838e-02 1.121840626001358032e-01 -2.281504720449447632e-01 9.660558402538299561e-02 3.328282535076141357e-01 -4.511828720569610596e-02 5.219333618879318237e-02 -1.273848265409469604e-01 6.086351349949836731e-02 -1.286084353923797607e-01 -8.577576279640197754e-02 -2.916420996189117432e-01 4.020011052489280701e-02 -3.914663791656494141e-01 3.033583238720893860e-02 1.460961252450942993e-01 -1.875221580266952515e-01 1.538537889719009399e-01 -1.091448590159416199e-01 -1.185609921813011169e-01 -1.022496633231639862e-02 -1.478017866611480713e-01 4.087511897087097168e-01 1.851282082498073578e-02 -2.274800240993499756e-01 1.316373199224472046e-01 -3.061823546886444092e-01
-8.903320133686065674e-02 -7.443853467702865601e-02 2.237119153141975403e-02 5.719466879963874817e-02 -1.853453665971755981e-01 1.111810728907585144e-01 -4.460981488227844238e-02 -5.053137615323066711e-02 -7.774866372346878052e-02 -1.724415570497512817e-01 1.092789098620414734e-01 -2.138853669166564941e-01 -2.415940612554550171e-01 -9.635767340660095215e-02 1.077916845679283142e-01 6.332509219646453857e-02 -1.348032951354980469e-01 -3.968170583248138428e-01 -2.302968204021453857e-01 7.824512198567390442e-03 1.488502472639083862e-01 -2.359453216195106506e-02 1.098830327391624451e-01 1.329253315925598145e-01 -1.596531271934509277e-02 -8.145553618669509888e-02 -3.292719423770904541e-01 3.392738997936248779e-01 -3.195364475250244141e-01 -3.304072916507720947e-01 -1.520528793334960938e-01 -9.355244785547256470e-02
-1.853136718273162842e-01 -2.162817120552062988e-01 -3.226823508739471436e-01 3.760899230837821960e-02 -2.378132566809654236e-02 2.886374592781066895e-01 -2.638428658246994019e-02 -2.819925546646118164e-01 -2.747439779341220856e-02 1.992891132831573486e-01 2.307137288153171539e-02 5.507926270365715027e-02 -1.582495570182800293e-01 5.896695423871278763e-03 2.165290713310241699e-01 2.236983180046081543e-02 -2.111701965332031250e-01 -3.544888794422149658e-01 5.166628211736679077e-02 -1.336743235588073730e-01 2.181667238473892212e-01 -1.939019560813903809e-01 -3.906665369868278503e-02 -2.079734802246093750e-01 1.161153540015220642e-01 -1.134307160973548889e-01 -1.124177128076553345e-01 3.018039166927337646e-01 -8.526386320590972900e-02 -3.533441945910453796e-02 -8.020662516355514526e-02 -2.587623000144958496e-01
-3.906557857990264893e-01 3.892786502838134766e-01 -2.176600098609924316e-01 2.907449193298816681e-02 -9.438517689704895020e-02 -3.938425704836845398e-02 2.694801986217498779e-01 -1.381945312023162842e-01 -2.380277365446090698e-01 1.882394850254058838e-01 1.788486540317535400e-01 4.970752447843551636e-02 -8.783144503831863403e-02 1.681312173604965210e-01 2.317171730101108551e-02 1.047535389661788940e-01 -1.660761088132858276e-01 -2.814204990863800049e-01 -1.406284719705581665e-01 1.322530359029769897e-01 5.695974919945001602e-03 6.859079003334045410e-02 2.839998304843902588e-01 -5.915272980928421021e-02 6.337337195873260498e-03 3.286540880799293518e-02 5.292108282446861267e-02 -2.119814307661727071e-04 -8.650049567222595215e-02 -2.985881268978118896e-01 -1.026786044239997864e-01 -1.654427051544189453e-01
-1.358378678560256958e-01 -1.531824171543121338e-01 -3.649803698062896729e-01 1.014987677335739136e-01 5.910969339311122894e-04 1.071189641952514648e-01 1.039912775158882141e-01 -2.756937742233276367e-01 -1.884724497795104980e-01 1.417335122823715210e-01 -7.060804963111877441e-02 -5.237136781215667725e-02 9.353245608508586884e-03 2.731646895408630371e-01 1.274365931749343872e-01 -4.032332915812730789e-03 -3.089417517185211182e-01 -2.637626528739929199e-01 7.612277567386627197e-02 -7.719946093857288361e-03 1.718010753393173218e-01 -2.504000067710876465e-01 -4.858687520027160645e-03 -1.282730996608734131e-01 5.101384967565536499e-02 3.360063210129737854e-02 -6.253013014793395996e-02 3.531183600425720215e-01 -1.171315908432006836e-01 -1.535695046186447144e-01 -1.153427585959434509e-01 -3.153863251209259033e-01
-1.167339980602264404e-01 -9.235449880361557007e-02 -1.147827580571174622e-01 3.286987543106079102e-02 1.677363365888595581e-01 -1.363986581563949585e-01 -1.782633922994136810e-02 2.019017636775970459e-01 -1.718261390924453735e-01 4.927805066108703613e-02 4.239622950553894043e-01 -7.008470594882965088e-02 -1.314838737016543746e-04 1.590238511562347412e-01 2.130264043807983398e-01 -1.313809603452682495e-01 -1.490486860275268555e-01 -2.931190133094787598e-01 -7.483626157045364380e-02 -5.421429127454757690e-02 2.616994082927703857e-01 -2.815582752227783203e-01 1.795572936534881592e-01 -4.634010046720504761e-02 -2.052529007196426392e-01 9.663473069667816162e-02 6.771153956651687622e-02 -9.879346191883087158e-02 2.283286899328231812e-01 -3.878191411495208740e-01 3.425502777099609375e-02 -5.367363616824150085e-02
-9.642449021339416504e-02 2.170591801404953003e-01 -1.646279841661453247e-01 -4.638541489839553833e-02 1.105646491050720215e-01 -1.980639994144439697e-01 3.321259319782257080e-01 -2.703539095818996429e-03 1.053640618920326233e-01 1.624548882246017456e-01 3.011165857315063477e-01 3.267532587051391602e-01 -1.078499630093574524e-01 2.304855138063430786e-01 -2.415816113352775574e-02 1.502373367547988892e-01 -2.310295850038528442e-01 -1.087690368294715881e-01 6.690561771392822266e-02 -1.477168351411819458e-01 2.562521398067474365e-01 -3.376814350485801697e-02 -1.006244495511054993e-01 9.499433636665344238e-02 -1.655845493078231812e-01 -1.169309392571449280e-01 1.154565140604972839e-01 1.807629168033599854e-01 8.710800856351852417e-02 -1.918490976095199585e-01 7.553452253341674805e-02 -3.392198979854583740e-01
-2.736554145812988281e-01 -2.263124100863933563e-02 -3.640252724289894104e-02 2.768591344356536865e-01 8.108735829591751099e-02 2.545027434825897217e-02 1.213447675108909607e-01 -2.042753696441650391e-01 2.806909324135631323e-04 1.497454345226287842e-01 3.417940437793731689e-01 -3.534349799156188965e-02 1.935031265020370483e-01 1.102864369750022888e-01 -2.389857778325676918e-03 -1.448820978403091431e-01 -1.610255688428878784e-01 1.137098073959350586e-01 9.262374788522720337e-02 1.693946123123168945e-01 1.961752623319625854e-01 4.760878905653953552e-02 2.039715796709060669e-01 1.936601698398590088e-01 7.274495810270309448e-02 1.560517251491546631e-01 -2.059861719608306885e-01 2.900576889514923096e-01 4.089984893798828125e-01 -1.730889678001403809e-01 -7.723744056420400739e-05 -1.496975868940353394e-01
-3.492425084114074707e-01 1.924086809158325195e-01 -1.578488647937774658e-01 1.513348072767257690e-01 1.102375760674476624e-01 7.996690273284912109e-02 -1.580075174570083618e-02 2.915982529520988464e-02 7.068181037902832031e-02 -2.213141471147537231e-01 5.409478023648262024e-02 -1.612420566380023956e-02 -1.198765411972999573e-01 1.543325632810592651e-01 1.680673211812973022e-01 -6.370432092808187008e-04 -2.596859931945800781e-01 -4.520323872566223145e-01 -1.016801819205284119e-01 7.725253701210021973e-02 -1.330352127552032471e-01 -1.624562591314315796e-01 -5.759476870298385620e-02 2.302801609039306641e-01 -6.713302433490753174e-02 -2.479288280010223389e-01 5.383506044745445251e-02 -9.432828426361083984e-02 -1.539579182863235474e-01 -3.370406925678253174e-01 -9.230373799800872803e-02 -1.945262700319290161e-01
-3.820176720619201660e-01 -6.940406560897827148e-02 -1.201238706707954407e-01 3.418974578380584717e-02 4.487865045666694641e-02 -5.523274093866348267e-02 1.533017903566360474e-01 -3.218759298324584961e-01 -1.265213340520858765e-01 -4.594793915748596191e-02 1.225637421011924744e-01 1.273799538612365723e-01 -1.225117500871419907e-02 3.361032307147979736e-01 3.240043818950653076e-01 -8.079996705055236816e-02 -1.955481618642807007e-01 -2.406118214130401611e-01 -8.445295691490173340e-02 -3.074146509170532227e-01 9.019204974174499512e-02 -1.261288523674011230e-01 1.602978259325027466e-01 2.631053924560546875e-01 8.710549026727676392e-02 1.192468032240867615e-01 -3.118438459932804108e-02 -1.966865211725234985e-01 -1.087004020810127258e-01 -1.915218830108642578e-01 -2.377392165362834930e-02 -1.511088106781244278e-02
-1.507949382066726685e-01 -9.191600233316421509e-02 -3.388062492012977600e-02 -1.584891676902770996e-01 2.619945735204964876e-04 1.434094458818435669e-01 4.412815347313880920e-02 -1.497950553894042969e-01 -1.864911615848541260e-01 -7.422008365392684937e-02 -2.713354676961898804e-02 2.278251945972442627e-01 3.967646881937980652e-02 -1.384227722883224487e-01 1.045517101883888245e-01 9.544922411441802979e-02 -2.883561253547668457e-01 -3.056451976299285889e-01 -8.017134666442871094e-02 -1.326188296079635620e-01 3.312891423702239990e-01 4.578575119376182556e-02 2.981016933917999268e-01 2.394070476293563843e-01 -3.035430982708930969e-02 -2.327295988798141479e-01 -1.297937631607055664e-01 5.949228256940841675e-02 3.446279093623161316e-02 -4.248542487621307373e-01 8.170387148857116699e-02 2.035715728998184204e-01
9.809159487485885620e-02 -5.413256958127021790e-02 -2.571319341659545898e-01 -2.299356013536453247e-01 6.142301857471466064e-02 7.997962087392807007e-02 9.179964661598205566e-02 -1.683358997106552124e-01 -1.715576462447643280e-02 1.359040439128875732e-01 -5.097371991723775864e-03 -1.083577573299407959e-01 6.770987063646316528e-02 6.509084254503250122e-02 -1.466485410928726196e-01 -2.126013934612274170e-01 -1.496462076902389526e-01 -1.811235249042510986e-01 -1.161420717835426331e-01 2.848702669143676758e-02 3.044414222240447998e-01 -3.793660923838615417e-02 7.531302422285079956e-02 1.426778435707092285e-01 -1.361115574836730957e-01 -3.017360270023345947e-01 -1.884265840053558350e-01 1.914134323596954346e-01 -3.810174763202667236e-01 -4.030490219593048096e-01 4.229700565338134766e-02 -1.862495392560958862e-01
-2.426977828145027161e-02 5.272768437862396240e-02 1.031784042716026306e-01 -7.460662722587585449e-02 1.394332200288772583e-01 -5.055946484208106995e-02 2.483774125576019287e-01 -9.186715632677078247e-02 -2.303226888179779053e-01 3.040767088532447815e-02 6.408531218767166138e-02 1.566306501626968384e-02 2.603615261614322662e-02 5.337317287921905518e-02 1.467561870813369751e-01 -1.353463828563690186e-01 -3.054695129394531250e-01 -5.028354749083518982e-02 -2.118220627307891846e-01 -1.508393734693527222e-01 2.871434688568115234e-01 -1.323197036981582642e-01 -2.986741997301578522e-02 2.200811952352523804e-01 1.644816398620605469e-01 -3.187325894832611084e-01 8.202837407588958740e-02 -8.157265186309814453e-02 2.444808334112167358e-01 -1.915506273508071899e-01 -2.650733590126037598e-01 -4.062996208667755127e-01
-5.967288836836814880e-02 -7.830919325351715088e-02 1.860751658678054810e-01 -7.318958640098571777e-02 9.487231820821762085e-02 2.287635952234268188e-01 1.599227637052536011e-01 -7.730589061975479126e-02 -4.356507658958435059e-01 1.314837038516998291e-01 2.371969223022460938e-01 2.947673015296459198e-02 -3.363395035266876221e-01 1.465234160423278809e-01 1.382910609245300293e-01 -6.413598358631134033e-02 -1.483827084302902222e-01 9.188765287399291992e-02 -7.280605286359786987e-02 -1.809102594852447510e-01 1.410865783691406250e-01 -2.359030842781066895e-01 -1.232537627220153809e-01 1.061280965805053711e-01 -1.980959670618176460e-03 7.799057662487030029e-02 -3.714153170585632324e-02 1.907615959644317627e-01 -1.162252649664878845e-01 -2.321396619081497192e-01 -2.858214378356933594e-01 -2.682380378246307373e-01
-1.472903415560722351e-02 -2.277133055031299591e-02 -6.136345490813255310e-02 5.013770237565040588e-02 -1.176786571741104126e-01 2.917689979076385498e-01 1.199560388922691345e-01 -7.273904979228973389e-02 -1.400120109319686890e-01 2.933383360505104065e-02 1.031111106276512146e-01 7.542892545461654663e-02 9.669841080904006958e-02 -4.168841987848281860e-02 2.853915691375732422e-01 -1.397687196731567383e-01 -1.489549428224563599e-01 -1.983825564384460449e-01 -4.790544137358665466e-02 -2.200853452086448669e-02 1.299591809511184692e-01 -1.338494010269641876e-02 -3.895132988691329956e-02 2.119877934455871582e-01 -8.900520205497741699e-02 -3.160467445850372314e-01 -3.575048446655273438e-01 4.040079712867736816e-01 3.203070461750030518e-01 3.537676110863685608e-02 1.372991129755973816e-02 -3.078093528747558594e-01
-3.596440702676773071e-02 1.422269642353057861e-01 -2.289671301841735840e-01 2.998564839363098145e-01 -5.671110376715660095e-02 -9.320370852947235107e-03 4.225322902202606201e-01 2.316497415304183960e-01 -2.021199613809585571e-01 4.927701130509376526e-02 2.544942796230316162e-01 -1.412327140569686890e-01 -1.426130384206771851e-01 -3.650699043646454811e-03 1.240787729620933533e-01 6.985013373196125031e-03 -2.109635770320892334e-01 -2.628237903118133545e-01 -1.284994035959243774e-01 1.641528680920600891e-02 6.960822641849517822e-02 -1.830032318830490112e-01 1.485524177551269531e-01 1.593620330095291138e-01 -9.859302639961242676e-02 -2.707837820053100586e-01 1.973752677440643311e-01 -3.067537769675254822e-02 -1.475437432527542114e-01 -1.928557157516479492e-01 6.146881729364395142e-02 -1.870901286602020264e-01
-4.115562736988067627e-01 1.636159718036651611e-01 -7.811552286148071289e-02 2.439582534134387970e-02 -2.440939471125602722e-02 7.652052491903305054e-02 2.309495359659194946e-01 -1.885967552661895752e-01 3.286921232938766479e-02 8.738111704587936401e-02 4.359820187091827393e-01 -3.332877531647682190e-02 5.070171877741813660e-02 -2.219981141388416290e-02 5.153129249811172485e-02 1.722470223903656006e-01 -5.786753445863723755e-02 1.608609780669212341e-02 -1.300954520702362061e-01 2.954457141458988190e-02 4.567322507500648499e-02 -1.389324516057968140e-01 -1.039533540606498718e-01 3.074507415294647217e-01 -2.500762343406677246e-01 1.720291227102279663e-01 -7.814978808164596558e-02 1.482085287570953369e-01 -9.866437315940856934e-02 -1.805195957422256470e-01 -7.303255796432495117e-02 -3.879623115062713623e-01
-4.960211366415023804e-02 1.342256963253021240e-01 2.021789550781250000e-02 9.250187128782272339e-02 3.125344216823577881e-02 1.076786667108535767e-01 6.642043590545654297e-02 -4.472640901803970337e-02 -3.260901197791099548e-02 1.789277940988540649e-01 4.175714552402496338e-01 8.890376240015029907e-02 -1.005780175328254700e-01 1.517707407474517822e-01 -5.382054299116134644e-02 1.084084585309028625e-01 -2.602933049201965332e-01 -1.329436004161834717e-01 2.736505866050720215e-01 -1.513623893260955811e-01 2.470438033342361450e-01 -2.693708837032318115e-01 -1.308225542306900024e-01 -8.066362142562866211e-02 -2.852902114391326904e-01 1.234879493713378906e-01 1.536085307598114014e-01 1.519028544425964355e-01 2.011605650186538696e-01 -2.951528131961822510e-01 2.062038183212280273e-01 -1.859620511531829834e-01
-1.767718791961669922e-02 1.854812726378440857e-02 -1.531934291124343872e-01 -1.020049080252647400e-01 9.962075203657150269e-02 1.722562760114669800e-01 3.845417127013206482e-02 -1.470118612051010132e-01 -3.751258254051208496e-01 -1.063513848930597305e-02 -1.514374017715454102e-01 7.514277845621109009e-02 2.411170750856399536e-01 -1.658472120761871338e-01 3.011278249323368073e-02 -1.065338253974914551e-01 -2.223670929670333862e-01 -2.954134047031402588e-01 -3.318240493535995483e-02 9.131590276956558228e-02 2.104514241218566895e-01 -2.879992872476577759e-02 1.582010984420776367e-01 1.071309819817543030e-01 -1.488376110792160034e-01 -1.214598044753074646e-01 -2.569124996662139893e-01 1.449860930442810059e-01 1.186077576130628586e-02 -5.298783183097839355e-01 -8.444438688457012177e-03 5.271196737885475159e-02
9.300746768712997437e-02 2.349932789802551270e-01 -4.583751410245895386e-02 2.237811833620071411e-01 2.231215089559555054e-01 9.269635193049907684e-03 2.430117875337600708e-01 1.139112859964370728e-01 -2.919984459877014160e-01 -1.290577277541160583e-02 2.439787834882736206e-01 -7.175871729850769043e-02 4.705331474542617798e-02 2.960743010044097900e-01 1.400064826011657715e-01 -1.051393300294876099e-01 -3.295164406299591064e-01 -3.134015500545501709e-01 -9.630744904279708862e-02 -1.922982744872570038e-02 1.704983860254287720e-01 4.060401022434234619e-02 -1.333590596914291382e-01 1.968355625867843628e-01 8.109571039676666260e-02 -1.197126284241676331e-01 2.556126378476619720e-02 -4.023595899343490601e-02 -1.719622313976287842e-02 -8.026240020990371704e-02 7.730614393949508667e-02 -3.896494805812835693e-01
-1.896426826715469360e-02 -2.199857831001281738e-01 -1.311742961406707764e-01 -2.078975141048431396e-01 3.372361138463020325e-02 3.219479322433471680e-02 1.480064690113067627e-01 -2.299037575721740723e-01 -2.701861858367919922e-01 1.750746071338653564e-01 -8.917993307113647461e-02 1.984117478132247925e-01 8.439300209283828735e-02 6.589027494192123413e-02 9.247044473886489868e-02 -3.815531730651855469e-02 -1.835158020257949829e-01 -6.090851500630378723e-02 -1.579526811838150024e-01 -8.483556658029556274e-02 6.163945049047470093e-02 5.028641968965530396e-02 3.342455029487609863e-01 1.627099961042404175e-01 1.068997904658317566e-01 -2.744963765144348145e-01 -3.483895659446716309e-01 2.371610105037689209e-01 -1.052660346031188965e-01 -3.739227056503295898e-01 1.080294251441955566e-01 2.044764533638954163e-02
1.926268637180328369e-01 -4.121198058128356934e-01 -4.306100681424140930e-02 7.678791135549545288e-02 1.496552526950836182e-01 2.691916823387145996e-01 5.988507345318794250e-02 -2.309984564781188965e-01 -1.733165048062801361e-02 6.393159925937652588e-02 1.429047435522079468e-01 -3.283011913299560547e-02 -9.428462386131286621e-02 -3.019198030233383179e-02 -6.117240339517593384e-02 6.868825107812881470e-02 -1.320715993642807007e-01 -1.982590258121490479e-01 2.923742532730102539e-01 -4.456001799553632736e-03 1.968358010053634644e-01 -7.762100547552108765e-03 1.626322120428085327e-01 1.989579498767852783e-01 1.865172833204269409e-01 -2.148842960596084595e-01 5.097761005163192749e-02 3.746760189533233643e-01 -1.635153591632843018e-01 -2.947954833507537842e-01 3.942623734474182129e-02 5.581083148717880249e-02
-2.458349168300628662e-01 -3.486085534095764160e-01 -3.615007996559143066e-01 2.812925912439823151e-02 1.015283633023500443e-02 3.888567686080932617e-01 1.977081894874572754e-01 -2.003835588693618774e-01 -8.529723435640335083e-02 1.233179215341806412e-02 4.871882498264312744e-02 1.548811346292495728e-01 6.371638178825378418e-02 1.778152883052825928e-01 -6.374855339527130127e-02 8.054625242948532104e-02 -2.896253168582916260e-01 -1.188067495822906494e-01 8.385296911001205444e-02 8.669327199459075928e-02 1.532468497753143311e-01 -1.096725687384605408e-01 1.450394839048385620e-01 -4.065155982971191406e-02 -8.715102821588516235e-02 -1.976158320903778076e-01 -1.657085716724395752e-01 2.320767492055892944e-01 -1.758785098791122437e-01 -1.691529899835586548e-01 -1.226228624582290649e-01 -5.190704762935638428e-02
-1.410849094390869141e-01 2.254446148872375488e-01 2.836952684447169304e-03 6.038811802864074707e-02 2.177316546440124512e-01 -1.608901619911193848e-01 1.528318822383880615e-01 -3.794965445995330811e-01 -1.584032326936721802e-01 2.716565430164337158e-01 3.245467841625213623e-01 8.244898915290832520e-02 -1.259420663118362427e-01 4.652117937803268433e-02 -2.008546441793441772e-01 -9.303633123636245728e-02 -4.103072360157966614e-02 -3.698396682739257812e-01 1.158209815621376038e-01 1.378326416015625000e-01 3.245027959346771240e-01 -2.132355421781539917e-01 1.459047477692365646e-02 3.304971382021903992e-02 -8.243876695632934570e-02 9.782320261001586914e-02 1.088977605104446411e-01 8.216269314289093018e-02 -7.801597565412521362e-02 -1.352655589580535889e-01 -1.244099065661430359e-02 -1.563295125961303711e-01
-1.292407214641571045e-01 4.959827288985252380e-02 -1.696955859661102295e-01 1.147737130522727966e-01 2.128016948699951172e-01 1.322718262672424316e-01 -1.643429398536682129e-01 -1.699881255626678467e-01 -4.178134724497795105e-02 -7.773085031658411026e-03 3.564312458038330078e-01 -2.170496433973312378e-01 -1.440614461898803711e-01 -2.318304777145385742e-02 -6.464400887489318848e-02 -1.964298784732818604e-01 -1.629322320222854614e-01 5.209402367472648621e-02 -5.688698217272758484e-02 1.203774139285087585e-01 4.605488851666450500e-02 -1.860597431659698486e-01 2.462383061647415161e-01 1.776046007871627808e-01 3.391885757446289062e-02 -3.220576345920562744e-01 -2.235418707132339478e-01 -4.389458335936069489e-04 -6.787680834531784058e-02 -1.499272435903549194e-01 2.767390608787536621e-01 -3.817737996578216553e-01
1.353008113801479340e-02 3.113093078136444092e-01 -4.936221614480018616e-02 7.613858580589294434e-02 3.666802123188972473e-02 2.527686953544616699e-01 4.459879547357559204e-02 -2.897595800459384918e-02 -3.572182953357696533e-01 4.457137733697891235e-02 2.842461466789245605e-01 2.972632944583892822e-01 1.279138922691345215e-01 2.020202577114105225e-02 -4.736701771616935730e-02 3.655266761779785156e-02 -2.866106033325195312e-01 -1.498236134648323059e-02 -9.661884605884552002e-02 -2.377389818429946899e-01 1.022694930434226990e-01 2.796965837478637695e-01 -5.916064837947487831e-04 2.268746197223663330e-01 2.478304654359817505e-01 -1.552551239728927612e-01 1.270389556884765625e-01 1.015884950757026672e-01 -1.327168643474578857e-01 -8.612076938152313232e-02 2.146449685096740723e-01 -1.898125261068344116e-01
-2.409328073263168335e-01 -1.442632675170898438e-01 -4.343441501259803772e-02 4.536160454154014587e-02 1.012742593884468079e-01 8.048552274703979492e-02 6.687234342098236084e-02 -3.248520791530609131e-01 -2.625385764986276627e-03 3.058913946151733398e-01 2.081124335527420044e-01 -8.866414427757263184e-03 -1.246023252606391907e-01 -5.905226618051528931e-02 7.233105599880218506e-02 3.472543880343437195e-02 -8.371312171220779419e-03 1.877092570066452026e-02 7.517608255147933960e-02 -3.524357974529266357e-01 1.866118013858795166e-01 5.010887980461120605e-02 -1.401492357254028320e-01 4.651431143283843994e-01 1.872861087322235107e-01 -1.457594782114028931e-01 -2.592264115810394287e-01 1.268984377384185791e-02 -2.424966245889663696e-01 -1.366418153047561646e-01 1.517541408538818359e-01 1.542467437684535980e-02
-2.491252124309539795e-01 3.174127638339996338e-01 -2.736265063285827637e-01 -8.679126948118209839e-02 -5.375845357775688171e-02 -7.739682495594024658e-02 -5.524960532784461975e-02 -2.887446880340576172e-01 -3.245746493339538574e-01 9.748937189579010010e-02 2.629626095294952393e-01 1.982270777225494385e-01 -2.188080549240112305e-01 4.010075330734252930e-02 7.569032162427902222e-02 1.066949963569641113e-01 1.293754298239946365e-02 -2.617286443710327148e-01 1.509633958339691162e-01 1.133566871285438538e-01 1.028969958424568176e-01 1.374170929193496704e-02 2.800498604774475098e-01 3.867966309189796448e-02 6.784350425004959106e-02 -4.054211080074310303e-02 -1.410668045282363892e-01 -8.124156296253204346e-02 -1.097145155072212219e-01 -2.110455185174942017e-01 -1.710228472948074341e-01 -2.366407960653305054e-01
-1.008786354213953018e-02 -9.584823995828628540e-02 8.346135914325714111e-02 -1.293316483497619629e-01 9.884712845087051392e-02 1.967239230871200562e-01 2.432695124298334122e-03 -2.455227077007293701e-01 -1.195606961846351624e-01 -3.984224051237106323e-02 1.825496703386306763e-01 -2.389444708824157715e-01 -2.538017742335796356e-02 -1.949803978204727173e-01 2.140571624040603638e-01 9.578625112771987915e-02 -4.320919811725616455e-01 -2.189809381961822510e-01 -3.365149796009063721e-01 8.781096339225769043e-02 7.408341765403747559e-02 -1.177986711263656616e-01 4.507721867412328720e-03 1.590107530355453491e-01 1.524877101182937622e-01 -1.319461166858673096e-01 -2.802935540676116943e-01 2.312804907560348511e-01 9.434225410223007202e-02 -1.544120758771896362e-01 8.104849606752395630e-02 2.144615799188613892e-01
-1.033531352877616882e-01 -1.253954321146011353e-02 -2.084842771291732788e-01 -1.623021513223648071e-01 5.420313403010368347e-02 -4.775583744049072266e-02 -2.123545110225677490e-01 -8.389032632112503052e-02 -2.763336002826690674e-01 1.215989589691162109e-01 2.916338145732879639e-01 -4.746062681078910828e-02 -2.215012162923812866e-01 2.242422997951507568e-01 4.821013659238815308e-02 -2.126287110149860382e-02 -1.790749430656433105e-01 1.652344502508640289e-02 -8.316931128501892090e-02 -4.582215100526809692e-02 4.573974013328552246e-02 -1.216397657990455627e-01 9.556751698255538940e-02 2.859016954898834229e-01 9.391961991786956787e-02 6.954409182071685791e-02 -4.120962321758270264e-02 3.319655656814575195e-01 -3.455035686492919922e-01 -3.877512514591217041e-01 -1.895134449005126953e-01 -3.338995575904846191e-02
1.568505018949508667e-01 5.836752825416624546e-04 -3.454352617263793945e-01 -2.659579515457153320e-01 1.282933950424194336e-01 8.213390596210956573e-03 1.902876794338226318e-01 -1.634294986724853516e-01 -7.200077921152114868e-02 -5.212663486599922180e-02 -1.936903223395347595e-03 -2.714897505939006805e-02 4.627100005745887756e-02 6.942974776029586792e-02 -8.954359591007232666e-02 -5.246727541089057922e-02 -1.481542885303497314e-01 -1.343417018651962280e-01 -9.030560404062271118e-02 3.334185108542442322e-02 3.388720154762268066e-01 2.382557140663266182e-03 2.416904717683792114e-01 1.166285872459411621e-01 6.617467105388641357e-02 -3.092015981674194336e-01 -1.466702371835708618e-01 1.985037028789520264e-01 -2.165243029594421387e-01 -4.661299586296081543e-01 8.574317395687103271e-02 -1.048123762011528015e-01
-2.848217077553272247e-02 3.995468374341726303e-03 -5.283965170383453369e-02 6.866551190614700317e-02 4.183350130915641785e-02 -2.086095809936523438e-01 6.875401735305786133e-02 -1.143587827682495117e-01 -2.625259757041931152e-02 9.557717293500900269e-02 4.123255908489227295e-01 7.170220464468002319e-02 -9.939137846231460571e-02 3.795119747519493103e-02 -6.251388043165206909e-02 -1.842749416828155518e-01 -3.949327468872070312e-01 -2.269547134637832642e-01 -2.594607472419738770e-01 -1.167476996779441833e-01 2.815389335155487061e-01 7.525400072336196899e-02 -1.938430815935134888e-01 1.841445416212081909e-01 -5.901588499546051025e-02 7.390964776277542114e-02 -1.124972663819789886e-02 2.531332075595855713e-01 4.792989417910575867e-02 1.168890446424484253e-01 -6.273626536130905151e-02 -3.956567347049713135e-01
-7.113767415285110474e-02 5.347082763910293579e-02 -1.424322370439767838e-03 -6.624560058116912842e-02 -6.190136820077896118e-02 2.482149377465248108e-02 1.514781862497329712e-01 -3.400508165359497070e-01 8.039920032024383545e-02 1.099716201424598694e-01 3.229791224002838135e-01 -1.450480967760086060e-01 -3.610860109329223633e-01 3.315159380435943604e-01 2.213484197854995728e-01 6.263328343629837036e-02 -5.671842489391565323e-03 -4.352953433990478516e-01 -9.438075125217437744e-03 7.893294841051101685e-02 1.013320684432983398e-01 -1.533198505640029907e-01 -9.729817509651184082e-03 5.900805070996284485e-02 -1.691997349262237549e-01 -8.198092877864837646e-02 -1.734569668769836426e-01 8.492147177457809448e-02 -3.961680829524993896e-02 -4.567454010248184204e-02 3.076384663581848145e-01 -5.843367427587509155e-02
-1.617698818445205688e-01 -2.708059549331665039e-01 -2.926494777202606201e-01 -3.452608734369277954e-02 -7.247571367770433426e-03 3.222608864307403564e-01 2.613587081432342529e-01 -1.794847697019577026e-01 -1.681845635175704956e-01 2.729828655719757080e-02 -2.194921486079692841e-02 3.886040532961487770e-03 -2.057646363973617554e-01 1.130532622337341309e-01 2.215410470962524414e-01 3.670960292220115662e-02 -2.537988126277923584e-01 -1.341411769390106201e-01 4.967332258820533752e-02 -3.933754563331604004e-02 2.796019017696380615e-01 -5.540557322092354298e-04 2.089771181344985962e-01 -1.138634979724884033e-01 2.615108191967010498e-01 -5.797624960541725159e-02 -1.462593823671340942e-01 3.016225695610046387e-01 1.274573653936386108e-01 -1.593830287456512451e-01 5.677892826497554779e-03 -1.646836847066879272e-01
1.031527891755104065e-01 7.895144075155258179e-02 2.891725860536098480e-02 1.655115336179733276e-01 1.540374476462602615e-02 1.484029144048690796e-01 1.450898963958024979e-02 -2.399142533540725708e-01 1.367575824260711670e-01 2.541938722133636475e-01 3.027430176734924316e-01 -9.745447337627410889e-02 -9.572301805019378662e-02 -8.711136132478713989e-02 2.022446691989898682e-01 -2.339840084314346313e-01 -5.741962417960166931e-02 -1.039108633995056152e-01 5.511889606714248657e-02 -1.493051350116729736e-01 1.633461862802505493e-01 1.353725194931030273e-01 2.021083608269691467e-03 2.807711958885192871e-01 9.996994584798812866e-02 -3.385528326034545898e-01 -2.791633829474449158e-02 1.476779729127883911e-01 -1.801728308200836182e-01 -4.086640477180480957e-01 -1.122468709945678711e-01 2.354960888624191284e-01
-7.112879306077957153e-02 2.216952852904796600e-02 2.890635132789611816e-01 4.657172039151191711e-02 5.078617483377456665e-02 2.061800099909305573e-02 3.229928016662597656e-01 9.785317629575729370e-02 1.101178899407386780e-01 3.233059644699096680e-01 2.727691531181335449e-01 -6.608521938323974609e-02 1.310373693704605103e-01 -1.801216602325439453e-01 1.092113181948661804e-01 -1.314087063074111938e-01 -1.929526478052139282e-01 -1.462030708789825439e-01 3.822325542569160461e-02 7.890839874744415283e-02 1.767375022172927856e-01 1.725614070892333984e-01 -8.422368019819259644e-02 2.313941866159439087e-01 -1.118039935827255249e-01 -3.664731681346893311e-01 -1.410433053970336914e-01 2.247588336467742920e-01 -6.322715431451797485e-02 -2.954123914241790771e-01 1.452245712280273438e-01 8.544401265680789948e-03
-1.045139506459236145e-01 2.381418198347091675e-01 -7.859913259744644165e-02 -3.103759139776229858e-02 -2.541552670300006866e-02 -1.733815222978591919e-01 2.232006341218948364e-01 -3.409678637981414795e-01 -2.702637910842895508e-01 4.504062533378601074e-01 2.793117165565490723e-01 -2.696514129638671875e-02 -2.921591699123382568e-02 -1.023031547665596008e-01 -1.242588311433792114e-01 2.565627098083496094e-01 -6.883431226015090942e-02 -2.427218556404113770e-01 5.314319208264350891e-02 2.001433372497558594e-01 8.211027830839157104e-02 -1.048499159514904022e-02 1.158213764429092407e-01 1.994811743497848511e-01 2.230072952806949615e-02 -1.501513421535491943e-01 -4.987446591258049011e-03 1.742986440658569336e-01 1.505206571891903877e-03 -1.746869981288909912e-01 1.376385539770126343e-01 1.081758886575698853e-01
-1.548256073147058487e-02 -2.991499006748199463e-01 -9.276682883501052856e-02 -2.384768240153789520e-02 8.407210558652877808e-02 -1.659643277525901794e-02 4.782241210341453552e-02 -1.546995192766189575e-01 -1.798032373189926147e-01 1.198611259460449219e-01 1.660161465406417847e-01 -1.282525062561035156e-01 -1.912988722324371338e-02 -1.880637183785438538e-02 8.039099723100662231e-02 1.484742611646652222e-01 1.965288445353507996e-02 -2.911842167377471924e-01 -6.926288455724716187e-02 -1.474292725324630737e-01 2.808934748172760010e-01 1.177732199430465698e-01 3.544284105300903320e-01 5.599020048975944519e-02 -1.466187983751296997e-01 -3.658739924430847168e-01 -1.896274089813232422e-01 3.497256934642791748e-01 -2.267205715179443359e-01 -1.610125601291656494e-01 1.383095681667327881e-01 -6.544061750173568726e-02
-7.705456763505935669e-02 1.600019931793212891e-01 8.466290310025215149e-04 8.991096168756484985e-02 -5.092833936214447021e-02 1.763005703687667847e-01 4.271862804889678955e-01 -2.992668151855468750e-01 -2.133890986442565918e-01 9.202083200216293335e-02 2.173619419336318970e-01 1.772899627685546875e-01 -1.214498430490493774e-01 1.477904170751571655e-01 6.503643840551376343e-02 8.142665773630142212e-02 -1.384599208831787109e-01 1.280785053968429565e-01 -1.806070208549499512e-01 -8.494981564581394196e-03 1.169473454356193542e-01 -1.396394222974777222e-01 -2.211540341377258301e-01 8.944493532180786133e-02 1.829146742820739746e-01 -4.019469022750854492e-02 -2.910964488983154297e-01 7.677187770605087280e-02 -2.794638872146606445e-01 -1.628583967685699463e-01 -6.986908614635467529e-02 -2.845338582992553711e-01
9.254696965217590332e-02 -1.541020814329385757e-02 4.827640950679779053e-02 4.904421512037515640e-04 -9.618090838193893433e-02 -4.108069092035293579e-02 -8.514714986085891724e-02 -2.939580082893371582e-01 -1.635950505733489990e-01 7.019652426242828369e-02 -5.269929021596908569e-02 2.171463966369628906e-01 5.621612444519996643e-02 -3.158843144774436951e-02 8.950923383235931396e-02 2.157419770956039429e-01 -4.450858235359191895e-01 -1.416951119899749756e-01 -3.176826834678649902e-01 -2.314374297857284546e-01 4.345549643039703369e-02 -2.919440716505050659e-02 1.895932108163833618e-01 1.451379507780075073e-01 3.733166679739952087e-02 -1.162582188844680786e-01 -2.306519299745559692e-01 2.053635716438293457e-01 4.416502546519041061e-03 -3.732742071151733398e-01 2.414546459913253784e-01 -5.981951951980590820e-02
-1.807500571012496948e-01 1.816276460886001587e-01 -1.262555643916130066e-02 3.466677367687225342e-01 9.688638150691986084e-02 8.537757396697998047e-02 1.694279164075851440e-01 9.816737845540046692e-03 -1.690946370363235474e-01 9.106800705194473267e-02 -5.817298218607902527e-02 -1.433061957359313965e-01 1.547083407640457153e-01 -1.855854317545890808e-02 1.861270368099212646e-01 -2.013978362083435059e-01 -1.001764237880706787e-01 -1.319519132375717163e-01 -7.156625390052795410e-02 -2.452220022678375244e-01 4.809720441699028015e-02 3.953207284212112427e-02 -4.779633507132530212e-02 -8.336544036865234375e-02 2.970814406871795654e-01 -2.712426185607910156e-01 -1.658564805984497070e-01 2.334945797920227051e-01 9.092024713754653931e-02 -3.692414462566375732e-01 -7.087325304746627808e-02 -3.300523459911346436e-01
-6.921586394309997559e-02 1.418192498385906219e-02 5.186856165528297424e-02 6.016847863793373108e-02 -2.876754701137542725e-01 -8.583284169435501099e-02 4.576517045497894287e-01 -1.190634518861770630e-01 -5.692271143198013306e-02 2.673305198550224304e-02 1.622806042432785034e-01 1.565205752849578857e-01 6.035870872437953949e-03 -1.168561819940805435e-02 1.578124612569808960e-01 -1.449790149927139282e-01 -2.258781194686889648e-01 -1.705583333969116211e-01 -2.410098351538181305e-02 3.178806230425834656e-02 6.920992583036422729e-02 -1.101719737052917480e-01 -1.892107725143432617e-01 -4.669980332255363464e-02 -7.986634969711303711e-02 -2.496289610862731934e-01 -2.731111049652099609e-01 2.396746873855590820e-01 -1.775336335413157940e-03 -2.516781389713287354e-01 -1.305276453495025635e-01 -3.954052329063415527e-01
-1.279162615537643433e-01 -1.634297072887420654e-01 -3.038753867149353027e-01 3.732530772686004639e-02 -2.685538120567798615e-02 2.253356128931045532e-01 -5.608748272061347961e-02 -3.704164922237396240e-01 -1.146497949957847595e-01 2.220188826322555542e-01 5.789283313788473606e-04 1.147812232375144958e-02 -1.286789029836654663e-01 3.719895612448453903e-03 2.165238857269287109e-01 3.407583758234977722e-02 -3.292774260044097900e-01 -1.758804768323898315e-01 1.363287568092346191e-01 -5.295165628194808960e-02 2.693674266338348389e-01 -1.384622454643249512e-01 -6.162520498037338257e-02 -2.071692645549774170e-01 2.040948271751403809e-01 -1.079157888889312744e-01 -9.442010521888732910e-02 2.862073481082916260e-01 -5.736500397324562073e-02 -6.604401767253875732e-02 -1.239725053310394287e-01 -2.789474427700042725e-01
6.081367610022425652e-04 1.277987211942672729e-01 1.208186447620391846e-01 9.182267636060714722e-02 3.826906159520149231e-02 2.060238122940063477e-01 8.714130520820617676e-02 -5.517090205103158951e-03 -5.338829010725021362e-02 4.988535866141319275e-02 4.977166056632995605e-01 5.816782265901565552e-02 2.538812160491943359e-02 -1.909069716930389404e-02 -7.902529090642929077e-02 -8.963705599308013916e-02 -1.291961669921875000e-01 8.569918572902679443e-03 1.498588919639587402e-01 8.041502535343170166e-02 4.953189194202423096e-01 1.584523729979991913e-02 -2.217543572187423706e-01 1.869449615478515625e-01 8.624606579542160034e-02 3.774314746260643005e-02 -3.091182000935077667e-02 3.120159506797790527e-01 1.127455979585647583e-01 -2.194562852382659912e-01 -2.228651493787765503e-01 -2.103631943464279175e-01
1.572018302977085114e-02 -9.808612614870071411e-02 5.082491785287857056e-02 3.866758570075035095e-02 8.791320025920867920e-02 -6.474366039037704468e-02 1.822133064270019531e-01 1.278024017810821533e-01 2.943514660000801086e-02 2.685660719871520996e-01 4.170070588588714600e-01 1.492471843957901001e-01 1.248932927846908569e-01 2.000993192195892334e-01 2.379772812128067017e-01 -1.825557053089141846e-01 1.739628165960311890e-01 -2.360961437225341797e-01 -2.071958631277084351e-01 2.734282016754150391e-01 -2.541884023230522871e-04 1.799034327268600464e-02 4.628414660692214966e-02 1.273362487554550171e-01 2.197443395853042603e-01 -1.954922080039978027e-01 -1.556538324803113937e-02 2.412409484386444092e-01 -1.667940765619277954e-01 -3.118112087249755859e-01 9.121949225664138794e-02 -9.563854336738586426e-02
8.028079569339752197e-02 1.038091629743576050e-01 -1.262405961751937866e-01 3.527228906750679016e-02 2.554549574851989746e-01 7.370607554912567139e-02 4.228792339563369751e-02 -1.205822080373764038e-01 -2.371080219745635986e-03 -3.945770673453807831e-03 6.362973898649215698e-02 3.649292141199111938e-02 -3.522415831685066223e-02 8.005039393901824951e-02 1.982191056013107300e-01 3.385833799839019775e-01 -4.708013236522674561e-01 -1.068874523043632507e-01 -2.142207026481628418e-01 -7.912923395633697510e-02 -8.541641384363174438e-02 -8.379446715116500854e-02 2.025296539068222046e-02 2.074197977781295776e-01 1.391751505434513092e-02 -2.118781059980392456e-01 -9.817730635404586792e-02 1.020933389663696289e-01 -2.366226464509963989e-01 -4.937070012092590332e-01 -9.713676758110523224e-03 -6.032629311084747314e-02
6.162264198064804077e-02 7.060126215219497681e-02 1.418996881693601608e-02 1.813608407974243164e-01 -1.373987346887588501e-01 -1.135517954826354980e-01 1.083375290036201477e-01 4.519018530845642090e-02 9.647292084991931915e-03 2.510941624641418457e-01 2.758066058158874512e-01 1.908024102449417114e-01 -4.644206911325454712e-02 1.337735950946807861e-01 2.144793123006820679e-01 -3.208638355135917664e-02 -7.438341528177261353e-02 -3.975559771060943604e-01 -5.917560309171676636e-02 2.714047431945800781e-01 2.338919192552566528e-01 -1.067391112446784973e-01 1.880427449941635132e-01 7.221145182847976685e-02 -8.052331209182739258e-02 -9.528888016939163208e-02 3.288850933313369751e-02 4.690489172935485840e-02 1.532742828130722046e-01 -4.814141690731048584e-01 2.173892706632614136e-01 3.314603492617607117e-02
-3.282976746559143066e-01 1.266556531190872192e-01 -2.528898119926452637e-01 1.703124120831489563e-02 1.540573090314865112e-01 -1.089924946427345276e-01 -1.963830366730690002e-02 -3.848298639059066772e-02 -1.440727561712265015e-01 8.403053879737854004e-02 1.015460491180419922e-01 -1.201780736446380615e-01 -6.859941780567169189e-02 4.630311578512191772e-02 4.069550335407257080e-01 3.403124213218688965e-01 -2.132288217544555664e-01 -2.756400108337402344e-01 -7.608053833246231079e-02 -1.058036237955093384e-01 2.975239790976047516e-02 8.861170709133148193e-02 8.568410575389862061e-02 2.852434813976287842e-01 -2.231818139553070068e-01 -1.035713255405426025e-01 1.588219311088323593e-03 -9.462642483413219452e-03 1.710590273141860962e-01 -2.027664631605148315e-01 -2.430521696805953979e-01 -8.752541989088058472e-02
-7.009385526180267334e-02 1.227322593331336975e-01 -8.736634999513626099e-02 2.376626990735530853e-02 3.159321844577789307e-01 7.672485709190368652e-02 3.726478219032287598e-01 -3.833612427115440369e-02 8.206591755151748657e-02 -7.273504137992858887e-02 2.768094837665557861e-01 1.232201699167490005e-02 -1.550868153572082520e-01 -2.200903147459030151e-01 4.572454094886779785e-02 -6.218343973159790039e-02 -2.419823408126831055e-01 -8.894088864326477051e-02 -1.807622164487838745e-01 -2.036784440279006958e-01 3.837973773479461670e-01 2.791428379714488983e-02 1.690488308668136597e-01 2.070854157209396362e-01 -1.424380950629711151e-02 -1.845389902591705322e-01 -2.389265447854995728e-01 4.870924167335033417e-03 1.737075746059417725e-01 -1.757499873638153076e-01 1.592233031988143921e-01 -1.434973329305648804e-01
-3.663813769817352295e-01 1.500196158885955811e-01 -1.319687366485595703e-01 1.765897721052169800e-01 -1.082827374339103699e-01 1.282773613929748535e-01 1.156514212489128113e-01 1.268691867589950562e-01 -2.418667227029800415e-01 -1.648117899894714355e-01 2.865995280444622040e-02 -4.534186422824859619e-02 -5.007763206958770752e-02 -8.204372972249984741e-02 9.202027320861816406e-02 1.433515995740890503e-01 -4.768533408641815186e-01 -8.113253116607666016e-02 -3.009854853153228760e-01 -1.818105578422546387e-01 5.292418226599693298e-02 -4.863065108656883240e-02 7.246543187648057938e-03 4.040501266717910767e-02 1.968120187520980835e-01 -2.986516654491424561e-01 7.407498359680175781e-02 1.243418306112289429e-01 -7.475030422210693359e-02 -2.891553938388824463e-01 4.860511049628257751e-02 -7.283784449100494385e-02
-4.313290417194366455e-01 1.063186489045619965e-02 -5.414752755314111710e-03 -1.324218213558197021e-01 1.319550275802612305e-01 5.405848473310470581e-02 1.164862737059593201e-01 -1.195881813764572144e-01 4.804796725511550903e-02 1.238443031907081604e-01 1.207247674465179443e-01 1.031676866114139557e-02 -1.410735994577407837e-01 -9.603106230497360229e-02 3.588022291660308838e-01 1.124801188707351685e-01 -1.682281047105789185e-01 -1.718882322311401367e-01 4.392832145094871521e-02 -2.419536560773849487e-01 2.095956206321716309e-01 -2.945623593404889107e-03 -1.126880198717117310e-01 2.410597652196884155e-01 6.494023650884628296e-02 -1.602849364280700684e-01 7.224261760711669922e-02 -4.311888292431831360e-02 -4.394203424453735352e-01 -1.861157268285751343e-01 2.177624553442001343e-01 5.449638236314058304e-03
-1.304603368043899536e-02 4.336743801832199097e-02 1.933377468958497047e-03 -2.996902330778539181e-04 -1.921241134405136108e-01 1.133057381957769394e-02 4.161885976791381836e-01 -2.015372365713119507e-01 -1.599247306585311890e-01 -4.435851052403450012e-02 5.337411910295486450e-02 3.006176054477691650e-01 -5.568562075495719910e-02 -7.213328778743743896e-02 1.461303085088729858e-01 -1.050019264221191406e-01 -1.627596616744995117e-01 -2.152254059910774231e-02 -8.551167696714401245e-02 -4.337773099541664124e-02 1.393039524555206299e-01 -2.523387074470520020e-01 -1.002270877361297607e-01 -1.798856444656848907e-02 -6.298059225082397461e-02 -1.462950557470321655e-01 -1.730652004480361938e-01 2.839986383914947510e-01 -3.250495716929435730e-02 -2.871029675006866455e-01 -1.209483295679092407e-01 -4.711072444915771484e-01
-3.982599079608917236e-01 1.304068267345428467e-01 -1.431266367435455322e-01 1.822887957096099854e-01 -1.194370463490486145e-01 9.411332011222839355e-02 1.410419344902038574e-01 2.683182060718536377e-02 -1.840018033981323242e-01 -3.134196624159812927e-02 -5.770914256572723389e-02 -9.332574903964996338e-03 3.164127469062805176e-02 -1.886444389820098877e-01 1.020385697484016418e-01 6.032278016209602356e-02 -4.928475618362426758e-01 2.024297229945659637e-02 -2.471179068088531494e-01 -2.172764986753463745e-01 7.502062618732452393e-02 -7.688076794147491455e-02 1.558499597012996674e-02 1.840158179402351379e-02 1.836943328380584717e-01 -2.286794185638427734e-01 1.737824231386184692e-01 1.537051647901535034e-01 -4.150277748703956604e-02 -3.106908202171325684e-01 1.853990107774734497e-01 -4.295957833528518677e-02
-4.129511862993240356e-02 -2.097867578268051147e-01 -3.922024369239807129e-01 -1.232877075672149658e-01 1.583896130323410034e-01 1.182048097252845764e-01 4.991228133440017700e-02 -8.095828443765640259e-02 1.765757054090499878e-01 2.136606872081756592e-01 7.410793006420135498e-02 -1.310599148273468018e-01 2.083757659420371056e-03 2.121039032936096191e-01 2.528093755245208740e-02 -1.463634967803955078e-01 -2.585660815238952637e-01 -2.972153723239898682e-01 1.460423618555068970e-01 -1.546333134174346924e-01 2.143880128860473633e-01 -4.095461964607238770e-02 1.449382454156875610e-01 7.261517643928527832e-02 3.390041589736938477e-01 3.613553196191787720e-02 -3.179782032966613770e-01 9.983431547880172729e-02 -2.651722356677055359e-02 -1.665421575307846069e-01 -4.366321116685867310e-02 -1.964653730392456055e-01
-3.995989263057708740e-02 1.520385146141052246e-01 -2.121742516756057739e-01 3.507297039031982422e-01 4.765312373638153076e-02 -2.548374980688095093e-02 1.809598207473754883e-01 -6.389698386192321777e-02 -3.474371731281280518e-01 -9.046922624111175537e-02 1.929583847522735596e-01 -2.318031638860702515e-01 -4.012306407094001770e-02 4.901715740561485291e-02 1.133892834186553955e-01 -1.038500666618347168e-02 -4.173776209354400635e-01 -2.996204495429992676e-01 -1.255700290203094482e-01 -6.190958619117736816e-02 1.676109880208969116e-01 -9.333552420139312744e-02 5.937824398279190063e-02 -1.238061767071485519e-02 1.429775208234786987e-01 -3.172273039817810059e-01 3.494583442807197571e-02 -1.555280834436416626e-01 5.681019648909568787e-02 -4.256417974829673767e-02 1.457132026553153992e-02 -2.342430353164672852e-01
-2.682306431233882904e-02 -2.114019729197025299e-02 6.668813526630401611e-02 1.529603153467178345e-01 1.748103648424148560e-01 -6.503898766823112965e-04 2.166991829872131348e-01 -4.224264621734619141e-02 -1.592607498168945312e-01 -6.216392666101455688e-02 3.890895545482635498e-01 5.769808217883110046e-02 1.727283447980880737e-01 3.167400881648063660e-02 4.523735493421554565e-02 2.173439785838127136e-02 -9.716893732547760010e-02 -1.756840348243713379e-01 -5.264624208211898804e-02 -4.807126894593238831e-02 3.999408185482025146e-01 -1.480912864208221436e-01 1.612892001867294312e-01 7.953847944736480713e-02 -3.334302604198455811e-01 -2.836184203624725342e-01 -2.888479828834533691e-01 2.683359570801258087e-02 1.395752131938934326e-01 -1.276659667491912842e-01 -1.760353446006774902e-01 -2.687605619430541992e-01
-1.109104007482528687e-01 1.812724322080612183e-01 -3.011046051979064941e-01 -1.187658905982971191e-01 1.285349112004041672e-02 5.912839900702238083e-03 2.094455063343048096e-01 1.103514879941940308e-01 -7.564764469861984253e-02 -1.007304713129997253e-02 3.872520029544830322e-01 -7.440935075283050537e-02 -1.183603778481483459e-01 9.728986769914627075e-02 -7.678993046283721924e-02 1.801338493824005127e-01 -9.732970595359802246e-02 -5.481241941452026367e-01 1.893451511859893799e-01 3.830493986606597900e-02 -6.087501719594001770e-02 -1.874898970127105713e-01 1.499183475971221924e-01 4.659428447484970093e-02 3.391993697732686996e-03 -1.541236639022827148e-01 2.894355915486812592e-03 1.222299858927726746e-01 1.804143339395523071e-01 -2.576559782028198242e-01 1.299743056297302246e-01 -7.348691672086715698e-02
-1.530614495277404785e-01 1.353199481964111328e-01 -9.027979522943496704e-02 1.660236865282058716e-01 1.092265695333480835e-01 2.176845520734786987e-01 -9.311868250370025635e-02 1.231157109141349792e-01 -7.720343768596649170e-02 1.214816197752952576e-01 4.719489812850952148e-01 2.923358082771301270e-01 -1.194580569863319397e-01 2.102716267108917236e-01 9.705252014100551605e-03 2.042455524206161499e-01 -1.811892390251159668e-01 -3.742766678333282471e-01 6.698279082775115967e-02 -1.824821680784225464e-01 1.414213925600051880e-01 3.636028990149497986e-02 -7.334522902965545654e-02 -3.755473718047142029e-02 -9.216259419918060303e-02 -1.841703951358795166e-01 1.147359460592269897e-01 2.471700459718704224e-01 1.182771697640419006e-01 -4.495219886302947998e-02 1.872748434543609619e-01 -6.023927778005599976e-02
-1.167470067739486694e-01 4.001370444893836975e-02 -1.112643629312515259e-02 -1.943506300449371338e-01 2.531415224075317383e-01 3.653375059366226196e-02 3.622231483459472656e-01 -1.048359349370002747e-01 2.796521969139575958e-02 3.799772262573242188e-02 2.009627223014831543e-01 2.436312288045883179e-01 5.039864033460617065e-02 1.397321522235870361e-01 8.096604794263839722e-02 3.311712294816970825e-02 -2.332229763269424438e-01 -5.125508457422256470e-02 1.853712834417819977e-02 -2.531122267246246338e-01 2.392051517963409424e-01 8.953988552093505859e-03 -1.357143223285675049e-01 -5.632294341921806335e-02 -2.080420851707458496e-01 -1.853013187646865845e-01 -2.323275059461593628e-02 1.308716237545013428e-01 1.178317070007324219e-01 -1.065558940172195435e-01 -1.775191724300384521e-01 -5.051929950714111328e-01
-1.318191140890121460e-01 1.299411952495574951e-01 -2.112200707197189331e-01 6.265870481729507446e-02 1.500372141599655151e-01 5.746982991695404053e-02 -8.338781446218490601e-02 -1.559010893106460571e-01 -1.095917373895645142e-01 2.087291777133941650e-01 5.005818605422973633e-01 -3.178813308477401733e-02 1.116103455424308777e-01 1.536241024732589722e-01 2.435317635536193848e-01 3.125952184200286865e-02 -2.844849824905395508e-01 -2.205455116927623749e-02 -1.945319026708602905e-01 2.979311048984527588e-01 5.238322541117668152e-02 -2.517891488969326019e-02 5.739448219537734985e-02 2.428963631391525269e-01 -2.219118177890777588e-02 1.356438845396041870e-01 3.309653326869010925e-02 7.496577501296997070e-02 -5.950045958161354065e-02 -1.941892057657241821e-01 3.023802936077117920e-01 -1.569343954324722290e-01
-2.150331586599349976e-01 -1.524732559919357300e-01 -7.038920372724533081e-02 1.078883782029151917e-01 6.285824347287416458e-03 5.110915750265121460e-02 -4.981913417577743530e-02 -1.309231221675872803e-01 2.454449385404586792e-01 3.772609308362007141e-02 3.787984549999237061e-01 -1.489656791090965271e-02 5.592140182852745056e-02 3.144712448120117188e-01 4.489218071103096008e-02 1.166268140077590942e-01 -1.588985323905944824e-01 -7.849106937646865845e-02 1.996878907084465027e-02 -1.304091960191726685e-01 4.210380315780639648e-01 -1.280420571565628052e-01 2.749540805816650391e-01 2.203458249568939209e-01 5.417101085186004639e-02 -6.765841692686080933e-02 -1.675082147121429443e-01 -4.059348255395889282e-02 -2.748464345932006836e-01 -2.870281934738159180e-01 6.846663355827331543e-02 4.651168361306190491e-02
-1.148585453629493713e-01 -2.703410983085632324e-01 -1.545607447624206543e-01 -1.333360671997070312e-01 1.858328580856323242e-01 7.603961229324340820e-02 2.534331381320953369e-01 -2.797779142856597900e-01 -6.677991896867752075e-02 -1.397929787635803223e-01 5.555393174290657043e-02 2.113127708435058594e-01 -1.795196719467639923e-02 2.675545513629913330e-01 -1.251090764999389648e-01 8.438199758529663086e-02 -2.504760921001434326e-01 -1.018969044089317322e-01 -1.614714413881301880e-01 -3.369750082492828369e-02 2.500648796558380127e-01 1.138052493333816528e-01 2.075580060482025146e-01 7.457709312438964844e-02 3.873023902997374535e-03 -9.186033159494400024e-02 -2.806706130504608154e-01 1.703896224498748779e-01 -2.007191628217697144e-01 -3.018701076507568359e-01 1.703474223613739014e-01 -1.471883654594421387e-01
-1.669958382844924927e-01 1.830534785985946655e-01 -1.819698326289653778e-02 5.775044485926628113e-02 -6.602955050766468048e-03 -2.178215682506561279e-01 5.963097885251045227e-02 -3.231975734233856201e-01 -1.454029530286788940e-01 4.832993149757385254e-01 3.699018657207489014e-01 8.433850854635238647e-02 1.812500059604644775e-01 4.091792274266481400e-03 -1.470353221520781517e-03 8.431770652532577515e-02 -7.964228838682174683e-02 -3.388927280902862549e-01 1.083592511713504791e-02 1.344915330410003662e-01 1.849626004695892334e-01 -1.941846124827861786e-02 1.803377121686935425e-01 1.281732618808746338e-01 1.578806638717651367e-01 -1.507775112986564636e-02 5.793939158320426941e-02 -1.317507624626159668e-01 4.112593457102775574e-02 -2.631823718547821045e-01 -2.689546160399913788e-02 -1.764378696680068970e-02
9.659217670559883118e-03 2.241024002432823181e-02 -1.221228837966918945e-01 -1.161641255021095276e-01 9.311988204717636108e-02 2.973581552505493164e-01 8.521025627851486206e-02 -2.455637454986572266e-01 -2.652775645256042480e-01 7.720833644270896912e-03 -1.709597855806350708e-01 8.639051765203475952e-02 1.420369893312454224e-01 -7.569352537393569946e-02 -1.311213970184326172e-01 2.526291459798812866e-02 -1.094607114791870117e-01 -3.622530996799468994e-01 -1.108511388301849365e-01 1.887236908078193665e-02 1.734852641820907593e-01 1.027595624327659607e-01 9.400203824043273926e-02 2.872466742992401123e-01 -6.073546782135963440e-02 -2.021021693944931030e-01 -1.529807299375534058e-01 2.427095770835876465e-01 -3.885782137513160706e-02 -4.838456213474273682e-01 -4.950455203652381897e-02 5.210032314062118530e-02
-1.083465591073036194e-01 5.236550420522689819e-02 -5.831650644540786743e-02 1.722431331872940063e-01 1.018371582031250000e-01 2.170179933309555054e-01 -3.757135942578315735e-02 -3.381090164184570312e-01 9.327204525470733643e-02 5.585354939103126526e-02 2.748950719833374023e-01 -1.925567835569381714e-01 6.421139091253280640e-02 -1.410540640354156494e-01 5.874356254935264587e-02 1.617357693612575531e-02 -3.164022266864776611e-01 -2.817984819412231445e-01 -4.948713183403015137e-01 -8.869215846061706543e-02 1.589285880327224731e-01 8.120761252939701080e-03 -1.115186139941215515e-01 1.309538185596466064e-01 1.791933774948120117e-01 -1.586905121803283691e-02 -8.644343167543411255e-02 2.283365428447723389e-01 -4.870034754276275635e-02 -1.841010600328445435e-01 -9.194665402173995972e-02 5.631525814533233643e-02
-8.955515921115875244e-02 -1.779908388853073120e-01 -3.889820575714111328e-01 -4.695499688386917114e-02 2.564698755741119385e-01 1.679921746253967285e-01 2.656455039978027344e-01 -1.076571494340896606e-01 8.176669478416442871e-03 1.177722141146659851e-01 -1.644760370254516602e-02 1.304177846759557724e-02 -4.858209192752838135e-02 1.916681081056594849e-01 1.511413697153329849e-02 1.807406693696975708e-01 -1.594810932874679565e-01 -1.419126838445663452e-01 1.097374260425567627e-01 -8.165205270051956177e-02 3.870603144168853760e-01 -7.838342338800430298e-02 2.163045853376388550e-01 2.124853665009140968e-03 2.017523944377899170e-01 -1.064394861459732056e-01 -1.963761746883392334e-01 1.460009515285491943e-01 -1.417355984449386597e-01 -3.094742298126220703e-01 -2.223721295595169067e-01 7.659106631763279438e-04
-6.585426628589630127e-02 -1.343289315700531006e-01 1.683818176388740540e-02 1.174966245889663696e-01 3.788981735706329346e-01 -1.197897940874099731e-01 2.886431813240051270e-01 -1.327225193381309509e-02 1.533201932907104492e-01 1.981452554464340210e-01 2.969523370265960693e-01 1.231312938034534454e-02 2.510878741741180420e-01 -1.501861661672592163e-01 2.341120839118957520e-01 -1.301863342523574829e-01 -4.204881936311721802e-02 -2.653739750385284424e-01 -1.062338352203369141e-01 1.503131538629531860e-01 1.788791716098785400e-01 -6.166318058967590332e-02 -1.135088130831718445e-01 2.561357915401458740e-01 -6.352493911981582642e-02 -1.876196861267089844e-01 -2.935520187020301819e-02 2.630022466182708740e-01 -8.202756941318511963e-02 -1.603762656450271606e-01 2.256692051887512207e-01 2.572189830243587494e-02
-1.012599691748619080e-01 -9.144085645675659180e-02 1.843624375760555267e-02 3.571632131934165955e-02 5.558814108371734619e-02 1.871264129877090454e-01 1.354161370545625687e-02 -1.557585597038269043e-01 -1.908799409866333008e-01 4.216112941503524780e-02 1.455729603767395020e-01 1.209077462553977966e-01 1.822390258312225342e-01 2.101095765829086304e-01 -1.529507245868444443e-02 1.560948789119720459e-02 -9.152667969465255737e-02 1.289395540952682495e-01 -8.643202483654022217e-02 -8.265315741300582886e-02 -2.538860030472278595e-02 -5.420891046524047852e-01 -4.062608350068330765e-04 2.745164036750793457e-01 1.356674134731292725e-01 -2.340616099536418915e-02 -2.623410522937774658e-01 3.540668189525604248e-01 -4.685631021857261658e-02 -3.640076518058776855e-01 -7.810425013303756714e-02 -4.749032109975814819e-02
4.398114047944545746e-03 -1.417523771524429321e-01 -1.708110049366950989e-02 1.373214274644851685e-01 2.374576479196548462e-01 2.693427503108978271e-01 -3.080412186682224274e-02 -1.945183128118515015e-01 -1.519722044467926025e-01 1.713771671056747437e-01 9.026036411523818970e-02 -1.652994453907012939e-01 -1.764842718839645386e-01 2.809475362300872803e-02 3.560342267155647278e-02 -1.408652067184448242e-01 1.348890177905559540e-02 -8.147217333316802979e-02 -5.331194400787353516e-02 -4.968381952494382858e-03 1.033413857221603394e-01 -1.819271594285964966e-02 2.237583994865417480e-01 2.820873260498046875e-01 3.815151751041412354e-01 -6.792664527893066406e-02 -1.129385828971862793e-01 3.006477355957031250e-01 -3.308499157428741455e-01 -3.105230331420898438e-01 -1.558859348297119141e-01 -1.349090486764907837e-01
4.666496440768241882e-02 3.485196828842163086e-01 -7.363253086805343628e-02 -1.684392094612121582e-01 3.549801185727119446e-02 -1.194557771086692810e-01 1.725271046161651611e-01 -7.073365151882171631e-02 1.640068739652633667e-01 1.856360882520675659e-01 3.564527928829193115e-01 6.505906581878662109e-03 2.968486770987510681e-02 2.037510722875595093e-01 2.928725779056549072e-01 -1.303189396858215332e-01 -1.096540838479995728e-01 -2.940040528774261475e-01 7.237518578767776489e-02 -3.967414796352386475e-01 1.710440367460250854e-01 -4.859388247132301331e-02 7.425372488796710968e-03 1.807317733764648438e-01 -1.606523394584655762e-01 -4.719139635562896729e-02 -7.334917783737182617e-02 1.319513171911239624e-01 -1.248636916279792786e-01 -5.937464907765388489e-02 1.542655974626541138e-01 -1.986678987741470337e-01
-7.411178946495056152e-02 2.162141650915145874e-01 1.573809832334518433e-01 1.900871843099594116e-01 -5.825725197792053223e-02 -2.146095335483551025e-01 4.762026295065879822e-02 -2.054726630449295044e-01 -4.116243124008178711e-01 2.654465474188327789e-02 2.341486662626266479e-01 2.043372020125389099e-03 2.642889320850372314e-01 -1.308214105665683746e-02 1.839313209056854248e-01 -2.103187739849090576e-01 -2.264582812786102295e-01 -1.610914319753646851e-01 1.257126331329345703e-01 -8.068013936281204224e-02 2.351774275302886963e-01 -1.369235012680292130e-02 -4.402239620685577393e-02 3.107500076293945312e-02 2.046411484479904175e-01 -2.784388065338134766e-01 7.502450793981552124e-02 5.454844329506158829e-03 -1.686244904994964600e-01 -1.044250428676605225e-01 2.637658715248107910e-01 -1.671632826328277588e-01
-1.146262884140014648e-01 2.291933633387088776e-02 3.271362185478210449e-02 -1.207784563302993774e-01 -1.687093824148178101e-01 9.523042291402816772e-02 1.609936207532882690e-01 -9.692959487438201904e-02 7.226479798555374146e-02 3.510370152071118355e-04 4.511084407567977905e-02 2.503487467765808105e-01 -1.325911749154329300e-02 2.959874644875526428e-02 2.141187638044357300e-01 -1.772190481424331665e-01 -3.229436576366424561e-01 -1.649840325117111206e-01 -5.622844398021697998e-02 -5.432294309139251709e-02 3.494170606136322021e-01 -2.806767523288726807e-01 -6.423410773277282715e-02 -7.236434519290924072e-02 -6.199729442596435547e-02 -2.304414808750152588e-01 -1.482958048582077026e-01 2.157325446605682373e-01 3.865452483296394348e-02 -1.060027405619621277e-01 -2.922165989875793457e-01 -4.220606088638305664e-01
-1.209884509444236755e-01 -6.879586726427078247e-02 1.104872226715087891e-01 1.180349439382553101e-01 1.684408485889434814e-01 -4.089376330375671387e-02 3.822979331016540527e-02 -5.029107257723808289e-02 -9.141445904970169067e-02 8.089886605739593506e-02 1.196808964014053345e-01 -8.394256234169006348e-02 -2.435531020164489746e-01 8.114094287157058716e-02 4.446290805935859680e-02 8.762264251708984375e-02 -1.285864561796188354e-01 -4.049642086029052734e-01 -1.733092069625854492e-01 -1.236872375011444092e-01 1.523138880729675293e-01 1.637281179428100586e-01 3.004399240016937256e-01 9.799003601074218750e-02 8.994802087545394897e-02 -8.720839768648147583e-02 -1.056152507662773132e-01 3.359543979167938232e-01 -3.260038793087005615e-01 -3.864805102348327637e-01 1.827854365110397339e-01 6.415823101997375488e-02
-2.212745249271392822e-01 -2.061981111764907837e-01 -9.807636588811874390e-02 -6.897373497486114502e-02 -8.455232530832290649e-02 -3.217257261276245117e-01 8.145707100629806519e-02 -3.101802468299865723e-01 -1.221293881535530090e-01 2.769412659108638763e-02 2.356027364730834961e-01 -1.017591506242752075e-01 -1.065780222415924072e-01 -1.394318044185638428e-01 6.260087341070175171e-02 -1.254783421754837036e-01 -2.043077163398265839e-02 -1.913945078849792480e-01 3.946880623698234558e-02 -1.034900266677141190e-02 5.005210265517234802e-02 1.648782193660736084e-01 -1.770654022693634033e-01 2.262836992740631104e-01 2.543061077594757080e-01 -1.891209185123443604e-01 -3.041839897632598877e-01 1.287166029214859009e-01 2.163897752761840820e-01 -2.597315609455108643e-01 -2.140518128871917725e-01 -1.674277186393737793e-01
-2.745537161827087402e-01 1.732793450355529785e-01 1.951226778328418732e-02 2.189934551715850830e-01 1.758615076541900635e-01 -1.390691567212343216e-02 2.102012559771537781e-02 -1.155323833227157593e-01 -3.570997714996337891e-01 2.265182137489318848e-02 4.414737820625305176e-01 2.525936812162399292e-02 -5.862050503492355347e-02 3.205783963203430176e-01 -2.480078861117362976e-02 1.685421541333198547e-02 -3.600222468376159668e-01 -2.144695818424224854e-01 1.089740619063377380e-01 1.133261397480964661e-01 -9.233688563108444214e-02 -4.999411106109619141e-02 -9.625532478094100952e-02 1.008305605500936508e-02 -2.271994948387145996e-02 -1.689226627349853516e-01 1.699975132942199707e-01 2.564999163150787354e-01 4.612515494227409363e-02 -9.194317460060119629e-02 1.202266216278076172e-01 3.416538611054420471e-02
-2.765918076038360596e-01 -1.319980919361114502e-01 -3.816819787025451660e-01 -3.378860652446746826e-02 1.351399868726730347e-01 1.927482783794403076e-01 -1.327275484800338745e-01 -9.293073415756225586e-02 7.869226858019828796e-03 1.932138204574584961e-01 8.094585686922073364e-02 -1.863430999219417572e-02 9.712433815002441406e-02 2.679933309555053711e-01 4.273294284939765930e-02 -2.360989600419998169e-01 -1.336109340190887451e-01 -1.164600625634193420e-01 2.133561223745346069e-01 -1.952065974473953247e-01 1.382657885551452637e-01 1.161866709589958191e-01 4.256787151098251343e-02 -1.357560902833938599e-01 -1.829420216381549835e-02 -6.933371722698211670e-02 -3.638076186180114746e-01 2.700621485710144043e-01 -2.323950454592704773e-02 -2.809302210807800293e-01 -8.368933200836181641e-02 -1.722521781921386719e-01
-7.076267898082733154e-02 8.691607415676116943e-02 -4.928295686841011047e-02 2.335963249206542969e-01 4.241246730089187622e-02 -2.459531277418136597e-02 2.952664196491241455e-01 -4.485057201236486435e-03 -3.184232115745544434e-02 -1.127873659133911133e-01 -9.827467054128646851e-02 3.627118095755577087e-02 9.849989414215087891e-02 1.310258656740188599e-01 1.274854242801666260e-01 -6.758065521717071533e-02 -3.823468387126922607e-01 -1.562778949737548828e-01 -1.415155529975891113e-01 -2.435650974512100220e-01 -1.700523048639297485e-01 -5.135406181216239929e-02 1.586686447262763977e-02 7.134265452623367310e-02 -7.520298659801483154e-02 -2.159078121185302734e-01 -2.374029159545898438e-02 2.464984059333801270e-01 1.338269263505935669e-01 -3.919661343097686768e-01 3.146233260631561279e-01 -3.121655881404876709e-01
-7.413072884082794189e-02 -2.179298102855682373e-01 -3.431006371974945068e-01 9.883769601583480835e-02 -1.482598930597305298e-01 -1.772687137126922607e-01 1.903484314680099487e-01 -1.261263936758041382e-01 8.730799704790115356e-02 1.316533237695693970e-02 1.915589272975921631e-01 2.156985551118850708e-01 -5.785478278994560242e-02 4.899017140269279480e-02 -1.199793294072151184e-01 -1.931744366884231567e-01 -2.470740079879760742e-01 -1.990088373422622681e-01 2.801822684705257416e-02 7.226762920618057251e-02 2.735020518302917480e-01 -2.653917297720909119e-02 -3.821505606174468994e-01 1.659047752618789673e-01 5.929902568459510803e-02 -3.015157207846641541e-02 7.214885205030441284e-02 2.149264812469482422e-01 1.671780347824096680e-01 -1.912514716386795044e-01 1.045822352170944214e-01 -2.801553010940551758e-01
-2.703790068626403809e-01 -1.803086996078491211e-01 -1.591690927743911743e-01 -1.958023756742477417e-02 1.585793793201446533e-01 2.951973974704742432e-01 2.566974796354770660e-02 -2.826628088951110840e-01 -1.314842104911804199e-01 4.342056438326835632e-02 5.909956246614456177e-02 -1.256870329380035400e-01 -9.373139590024948120e-02 -6.745500862598419189e-02 -2.249278593808412552e-03 -2.595330588519573212e-02 -2.860330641269683838e-01 -4.192379713058471680e-01 9.288810938596725464e-02 -3.876795619726181030e-02 1.618874371051788330e-01 -3.444955646991729736e-01 -2.479000389575958252e-02 2.787090279161930084e-02 1.358646452426910400e-01 -1.210122331976890564e-01 -1.250584423542022705e-01 3.493289053440093994e-01 -7.856641709804534912e-02 9.083829820156097412e-02 -1.523938626050949097e-01 -3.061789087951183319e-02
-3.349792957305908203e-01 3.185413032770156860e-02 7.808028906583786011e-02 1.055034399032592773e-01 1.399448066949844360e-01 3.124159276485443115e-01 4.393733665347099304e-02 -9.068915992975234985e-02 -8.442141115665435791e-03 3.598317503929138184e-01 2.403429299592971802e-01 -6.921744346618652344e-02 -5.861365050077438354e-02 5.643777176737785339e-02 7.615201175212860107e-02 -6.147147715091705322e-02 -1.143703162670135498e-01 -6.234349682927131653e-02 6.167744100093841553e-02 1.900466233491897583e-01 -4.563740268349647522e-02 4.520882666110992432e-02 2.294444143772125244e-01 3.895976841449737549e-01 5.782537162303924561e-02 9.428960084915161133e-02 -1.307723969221115112e-01 3.239310681819915771e-01 2.549860775470733643e-01 -2.200319766998291016e-01 1.405567973852157593e-01 -3.157231956720352173e-02
-1.608713418245315552e-01 2.429933995008468628e-01 2.393686920404434204e-01 -5.671551078557968140e-02 1.506400406360626221e-01 4.634897690266370773e-03 6.752223521471023560e-02 -9.928738698363304138e-03 3.356388956308364868e-02 5.583963543176651001e-02 2.030190974473953247e-01 2.171674668788909912e-01 5.508937314152717590e-02 1.346283033490180969e-02 9.819567948579788208e-02 -2.715774774551391602e-01 -3.294875919818878174e-01 -1.005675345659255981e-01 -9.476161748170852661e-02 -7.146700471639633179e-02 4.859229624271392822e-01 -7.889709435403347015e-03 -1.246249303221702576e-01 1.851577758789062500e-01 7.099246978759765625e-02 6.874896585941314697e-03 7.456668466329574585e-02 2.047668993473052979e-01 1.573767885565757751e-02 -2.204247862100601196e-01 -3.228019773960113525e-01 -1.535539478063583374e-01
-5.442802980542182922e-02 -2.303123474121093750e-01 2.156933099031448364e-01 1.276771575212478638e-01 3.397529944777488708e-02 -1.933417469263076782e-01 -3.552788496017456055e-02 -1.640012860298156738e-02 -1.170110478997230530e-01 -6.850285828113555908e-02 2.657604813575744629e-01 -6.189600750803947449e-02 4.897739365696907043e-02 1.841360926628112793e-01 5.591004714369773865e-02 1.552689224481582642e-01 -1.969646662473678589e-01 -1.454128473997116089e-01 -5.313433706760406494e-02 -1.242932602763175964e-01 3.001947700977325439e-01 1.892151832580566406e-01 6.434414535760879517e-02 8.824639767408370972e-02 -4.275099188089370728e-02 -1.778044849634170532e-01 -2.443864345550537109e-01 3.895331323146820068e-01 -1.241299957036972046e-01 -3.543480932712554932e-01 2.868602871894836426e-01 2.229880914092063904e-02
-1.078120991587638855e-01 -2.676787078380584717e-01 -2.552987933158874512e-01 3.978336602449417114e-02 9.956696629524230957e-02 1.727869063615798950e-01 6.430090963840484619e-02 -2.515980005264282227e-01 -1.565311998128890991e-01 8.531738817691802979e-02 -6.636425387114286423e-03 -7.505930215120315552e-02 -1.674615144729614258e-01 2.299443781375885010e-01 1.585063934326171875e-01 8.256173133850097656e-02 -2.920246720314025879e-01 -2.469294369220733643e-01 1.197024434804916382e-01 -1.680319011211395264e-01 2.922320067882537842e-01 -2.184447199106216431e-01 -8.240490406751632690e-02 -1.560703814029693604e-01 1.168459132313728333e-01 -1.576671749353408813e-01 -1.141118854284286499e-01 3.467488288879394531e-01 3.161552548408508301e-02 -1.307198852300643921e-01 -1.382246315479278564e-01 -1.743517816066741943e-01
-7.894848287105560303e-02 1.707762181758880615e-01 -3.151629120111465454e-02 -2.212347388267517090e-01 2.073284983634948730e-01 5.204625800251960754e-02 -5.537836626172065735e-02 -1.928148418664932251e-01 -1.807589083909988403e-01 4.469250142574310303e-02 7.913424074649810791e-02 -7.321192324161529541e-02 7.956260815262794495e-03 -1.533818542957305908e-01 1.924537718296051025e-01 2.796338498592376709e-01 -4.637634456157684326e-01 -2.948157787322998047e-01 -1.292483508586883545e-01 -6.021566689014434814e-02 -6.763844192028045654e-02 1.416082978248596191e-01 -1.412262618541717529e-01 1.012971922755241394e-01 1.135208755731582642e-01 -3.341084346175193787e-02 -3.361700475215911865e-01 1.176889017224311829e-01 1.182135045528411865e-01 -2.909300625324249268e-01 1.068497449159622192e-01 1.247263252735137939e-01
2.513572573661804199e-02 6.751334667205810547e-02 -1.433197874575853348e-02 1.664305746089667082e-04 -6.797388195991516113e-02 1.396598815917968750e-01 1.607637703418731689e-01 -6.966625899076461792e-02 3.023078432306647301e-03 1.762209385633468628e-01 9.965631365776062012e-02 1.655513048171997070e-01 -2.943879552185535431e-02 -1.572902500629425049e-02 4.911913350224494934e-02 2.676849998533725739e-02 -1.817033588886260986e-01 -2.847644984722137451e-01 -6.821589916944503784e-02 -2.321180254220962524e-01 3.922098875045776367e-01 -1.266382932662963867e-01 -1.379823237657546997e-01 -5.177344009280204773e-02 -2.274550348520278931e-01 -3.197565674781799316e-01 -2.476775497198104858e-01 2.102982252836227417e-01 6.791264563798904419e-02 1.517345570027828217e-02 -2.078910619020462036e-01 -4.419287145137786865e-01
-1.394816040992736816e-01 2.010804861783981323e-01 -8.139519020915031433e-03 8.150948584079742432e-02 -1.196710169315338135e-01 2.448600679636001587e-01 4.780538380146026611e-03 -3.190427646040916443e-02 1.962522789835929871e-02 -8.880372345447540283e-02 1.689817607402801514e-01 9.378319233655929565e-02 2.229053825139999390e-01 1.077126562595367432e-01 1.353989243507385254e-01 -2.648418843746185303e-01 -2.849624454975128174e-01 -1.568683683872222900e-01 7.379341870546340942e-02 1.270136684179306030e-01 3.617737591266632080e-01 -5.036675557494163513e-02 -1.786137223243713379e-01 3.605335056781768799e-01 -1.766729354858398438e-02 4.998971708118915558e-03 -4.606642574071884155e-02 3.255136907100677490e-01 2.167697697877883911e-01 -1.276820451021194458e-01 -1.977068334817886353e-01 -1.709008216857910156e-01
-1.710903644561767578e-01 1.448908001184463501e-01 -2.544181048870086670e-01 2.789901793003082275e-01 -1.069077029824256897e-01 8.695436269044876099e-02 1.727676540613174438e-01 1.799298822879791260e-01 -2.417297065258026123e-01 9.102471172809600830e-02 3.214615285396575928e-01 -2.774768471717834473e-01 -2.229875326156616211e-01 6.751846522092819214e-02 -4.539400711655616760e-02 -7.960586994886398315e-02 -2.013659179210662842e-01 -2.171251624822616577e-01 -6.802339851856231689e-02 8.936932682991027832e-02 6.564918905496597290e-02 -1.689927726984024048e-01 1.873983889818191528e-01 2.798881530761718750e-01 -9.475724399089813232e-02 -3.080040812492370605e-01 7.554643601179122925e-02 -6.523612141609191895e-02 -6.857104599475860596e-02 -2.089869827032089233e-01 8.018507063388824463e-02 -3.134289011359214783e-02
-4.592686593532562256e-01 3.057641983032226562e-01 4.062394425272941589e-02 8.596838265657424927e-02 6.714197993278503418e-02 2.005602717399597168e-01 4.544644802808761597e-02 1.425849506631493568e-03 8.722409605979919434e-02 8.912636339664459229e-02 3.979499042034149170e-01 5.876284837722778320e-02 -2.341620624065399170e-01 6.585507094860076904e-02 5.015631765127182007e-02 1.187955886125564575e-01 -2.356970608234405518e-01 4.938830435276031494e-02 -2.152968049049377441e-01 3.742823749780654907e-02 1.147857084870338440e-01 -1.456447541713714600e-01 -1.274716556072235107e-01 2.051781415939331055e-01 1.314326673746109009e-01 1.249461024999618530e-01 -1.208290383219718933e-01 1.974936872720718384e-01 5.739947035908699036e-02 -9.028769284486770630e-02 -6.950761657208204269e-03 -3.001808226108551025e-01
3.742702677845954895e-02 -5.843676999211311340e-02 -1.111947745084762573e-01 4.161363933235406876e-03 -7.457654178142547607e-02 1.685044020414352417e-01 4.334401339292526245e-02 -2.754572927951812744e-01 -2.616359293460845947e-01 -8.373370021581649780e-02 3.187280520796775818e-02 1.301115155220031738e-01 1.956953257322311401e-01 -1.098758801817893982e-01 1.490282267332077026e-01 4.710761457681655884e-02 -1.205192059278488159e-01 -2.920529544353485107e-01 6.489738821983337402e-02 -1.583113670349121094e-01 3.472777605056762695e-01 -7.395311724394559860e-03 3.551726788282394409e-02 2.891504019498825073e-02 -2.006965428590774536e-01 -1.334610581398010254e-01 -1.147620454430580139e-01 1.614732593297958374e-01 -6.030223146080970764e-02 -5.010203123092651367e-01 1.763179451227188110e-01 2.606833279132843018e-01
-2.621007263660430908e-01 -3.594354987144470215e-01 -3.376440703868865967e-01 -9.426554292440414429e-02 1.290020495653152466e-01 1.049390062689781189e-01 1.767746061086654663e-01 -2.318244427442550659e-01 -1.530123874545097351e-02 2.457265406847000122e-01 -2.468978427350521088e-02 -1.103583443909883499e-02 -1.768249645829200745e-02 2.608430087566375732e-01 9.794416278600692749e-02 -4.497717320919036865e-02 -3.397769927978515625e-01 -1.017573177814483643e-01 3.120678290724754333e-02 -3.472396358847618103e-02 1.572370529174804688e-01 -7.293481379747390747e-02 1.251430213451385498e-01 -5.424357950687408447e-02 1.867999434471130371e-01 -2.529230155050754547e-02 -2.660883367061614990e-01 2.553752660751342773e-01 9.628266096115112305e-03 -2.483212649822235107e-01 -5.585556104779243469e-02 -1.104594841599464417e-01
-2.814537882804870605e-01 -7.932473719120025635e-02 -1.444197148084640503e-01 9.062337875366210938e-02 1.130934655666351318e-01 1.300796680152416229e-02 2.306175529956817627e-01 -2.296763211488723755e-01 -2.065084278583526611e-01 -1.078597083687782288e-01 9.831211715936660767e-02 1.530611217021942139e-01 -7.536198943853378296e-02 3.079806566238403320e-01 4.784161448478698730e-01 -8.243821561336517334e-02 -2.534283697605133057e-01 -1.908407658338546753e-01 -4.072294384241104126e-02 -1.292567253112792969e-01 1.403851509094238281e-01 7.345438748598098755e-02 1.678420603275299072e-01 2.341730892658233643e-01 3.016416728496551514e-02 3.118674457073211670e-02 -2.497416436672210693e-01 -1.256602704524993896e-01 6.014271453022956848e-02 -9.394668042659759521e-02 1.513017714023590088e-01 2.103042602539062500e-02
-1.848984062671661377e-01 7.540755718946456909e-02 -8.153766393661499023e-02 2.083227485418319702e-01 2.263024896383285522e-01 -1.945745944976806641e-02 1.190338507294654846e-01 -3.621859550476074219e-01 1.120165362954139709e-01 1.238195821642875671e-01 1.234649941325187683e-01 -1.365701407194137573e-01 9.333537518978118896e-02 -9.787904471158981323e-02 1.082925200462341309e-01 8.907846361398696899e-02 -1.892763227224349976e-01 -5.960638448596000671e-02 -1.400022804737091064e-01 2.841515541076660156e-01 -7.775065954774618149e-03 -1.924200803041458130e-01 3.995587304234504700e-02 1.146492063999176025e-01 -1.316319108009338379e-01 -3.164247870445251465e-01 -2.079465687274932861e-01 -1.714479736983776093e-02 -1.512249857187271118e-01 -2.272960692644119263e-01 2.516942024230957031e-01 -3.507055640220642090e-01
-7.287693768739700317e-02 1.298003792762756348e-01 4.640861973166465759e-02 3.254297375679016113e-01 -1.089799180626869202e-01 -2.100330777466297150e-02 2.784552872180938721e-01 -1.149011403322219849e-02 -1.323096901178359985e-01 -4.644935205578804016e-02 2.819583117961883545e-01 2.422743886709213257e-01 -2.303891628980636597e-01 6.860868632793426514e-02 7.925358414649963379e-02 1.223913878202438354e-01 -1.666693538427352905e-01 -2.374886125326156616e-01 3.342245519161224365e-02 1.418465282768011093e-02 1.769475787878036499e-01 -2.473796755075454712e-01 -1.601046621799468994e-01 1.843471229076385498e-01 2.330217808485031128e-01 -1.015988588333129883e-01 1.221475079655647278e-01 1.436286121606826782e-01 -1.668717563152313232e-01 -9.799655526876449585e-02 2.334052920341491699e-01 -3.364034891128540039e-01
-4.847757518291473389e-02 4.469052553176879883e-01 -2.323761731386184692e-01 -4.983209539204835892e-03 -4.826001077890396118e-02 -4.307291656732559204e-02 1.626733392477035522e-01 -5.473033711314201355e-02 -5.865086242556571960e-02 7.894848287105560303e-02 3.746648132801055908e-01 1.763822287321090698e-01 -7.445448637008666992e-02 1.289557218551635742e-01 -1.257121115922927856e-01 2.307862043380737305e-01 1.414112094789743423e-02 -3.569321334362030029e-01 -5.758966878056526184e-02 2.201965302228927612e-01 3.151749372482299805e-01 3.783519938588142395e-02 6.440070271492004395e-02 1.105118244886398315e-01 1.523451656103134155e-01 4.806830547749996185e-03 -1.472059786319732666e-01 1.392959058284759521e-01 -6.982147693634033203e-02 -2.320610880851745605e-01 -5.193720012903213501e-02 -1.249127760529518127e-01
-2.765562236309051514e-01 -2.712822286412119865e-03 1.916145719587802887e-02 5.029981955885887146e-02 -2.138836681842803955e-01 3.561797440052032471e-01 -1.049084737896919250e-01 -6.043638288974761963e-02 -1.144670248031616211e-01 2.184372842311859131e-01 2.005259394645690918e-01 -2.073843479156494141e-01 2.404632270336151123e-01 1.636798679828643799e-01 -1.600266695022583008e-01 -5.384999141097068787e-02 -3.814289579167962074e-03 -1.258293539285659790e-01 -3.936124965548515320e-02 -9.813907742500305176e-02 -2.903502807021141052e-02 -2.632026374340057373e-01 2.702809870243072510e-01 1.695910990238189697e-01 8.280388265848159790e-02 -1.884867399930953979e-01 -5.189730972051620483e-02 1.611856073141098022e-01 -9.909445047378540039e-02 -4.128196239471435547e-01 9.664092957973480225e-02 -1.287957578897476196e-01
7.579156756401062012e-02 8.285832591354846954e-03 -1.172148659825325012e-01 2.066497690975666046e-02 2.535715699195861816e-01 2.229549437761306763e-01 4.437177181243896484e-01 -1.865709424018859863e-01 -1.542957276105880737e-01 -2.434769868850708008e-01 4.223790168762207031e-01 2.708467245101928711e-01 -2.724150568246841431e-02 -3.161197155714035034e-02 -1.067338958382606506e-01 -3.494297713041305542e-02 -1.092256605625152588e-01 1.174775660037994385e-01 -9.262599796056747437e-02 -5.702226236462593079e-02 2.215124815702438354e-01 -1.816485449671745300e-02 1.128965020179748535e-01 -7.270430773496627808e-02 8.096749335527420044e-02 -1.056666001677513123e-01 6.651663035154342651e-02 1.510183215141296387e-01 2.894703531637787819e-03 -2.097644954919815063e-01 -1.258824672549962997e-02 -3.016659617424011230e-01
6.367104500532150269e-02 -1.267788112163543701e-01 -1.974443644285202026e-01 -1.800563335418701172e-01 1.953990757465362549e-01 -4.808015376329421997e-02 2.129445523023605347e-01 1.341109573841094971e-01 -3.106785006821155548e-02 2.912644445896148682e-01 1.348273828625679016e-02 6.997469067573547363e-02 -1.367839612066745758e-02 -1.742428354918956757e-02 2.495266310870647430e-02 -7.984443008899688721e-02 -3.717622458934783936e-01 -1.016057375818490982e-02 -1.261169016361236572e-01 8.869344368577003479e-03 1.985940635204315186e-01 6.292816996574401855e-02 4.938691481947898865e-02 1.303601264953613281e-01 3.849251940846443176e-02 -3.116079866886138916e-01 -2.304971218109130859e-01 5.789808556437492371e-02 -3.539682328701019287e-01 -4.191186428070068359e-01 -1.053183376789093018e-01 -1.484691947698593140e-01
9.397073648869991302e-03 -1.272268891334533691e-01 1.346544325351715088e-01 -1.184076368808746338e-01 -3.980730473995208740e-02 5.457206070423126221e-02 6.817986816167831421e-02 -3.436532914638519287e-01 -4.456250742077827454e-02 -5.175260454416275024e-02 1.111809089779853821e-01 2.584743797779083252e-01 1.695110090076923370e-02 1.200748831033706665e-01 2.662376761436462402e-01 -3.259140253067016602e-02 -2.739523947238922119e-01 -2.926313281059265137e-01 5.175436288118362427e-02 -1.423827260732650757e-01 1.063374653458595276e-01 -1.948930905200541019e-03 -2.849156856536865234e-01 8.960247784852981567e-02 -1.442869454622268677e-01 -1.457307301461696625e-02 -3.698996454477310181e-02 2.732022106647491455e-01 3.175615966320037842e-01 -2.966839969158172607e-01 -1.900552809238433838e-01 -2.181781381368637085e-01
-1.713703870773315430e-01 -1.283228695392608643e-01 -1.384875923395156860e-01 -1.072861924767494202e-01 1.038047298789024353e-01 1.515459120273590088e-01 8.879537880420684814e-02 -3.142341971397399902e-01 -2.341757714748382568e-01 -4.576217010617256165e-02 -8.622136712074279785e-02 3.124707639217376709e-01 1.472661495208740234e-01 2.884266898036003113e-02 -8.772227168083190918e-02 -7.065370678901672363e-02 -2.498513460159301758e-01 -3.156387209892272949e-01 -6.264567375183105469e-02 7.359854876995086670e-02 2.763351798057556152e-01 1.155049800872802734e-01 2.312641441822052002e-01 2.144697755575180054e-01 -5.608895421028137207e-02 -1.165618523955345154e-01 -2.154116332530975342e-01 1.323009729385375977e-01 -4.234462603926658630e-02 -3.558946549892425537e-01 5.094548687338829041e-02 1.167503893375396729e-01
-1.976217776536941528e-01 3.360380232334136963e-02 -2.231113314628601074e-01 -3.677964210510253906e-01 2.216421663761138916e-01 9.460180252790451050e-02 1.362949162721633911e-01 -1.371017843484878540e-01 9.087107330560684204e-02 4.265973344445228577e-02 3.616613745689392090e-01 1.184951066970825195e-01 -1.860315352678298950e-02 -8.927441388368606567e-02 3.608089685440063477e-02 -1.628331393003463745e-01 -2.453176826238632202e-01 4.359998740255832672e-03 -6.745415180921554565e-02 -3.646200597286224365e-01 1.449279934167861938e-01 3.150029340758919716e-03 -3.819615766406059265e-02 7.458054274320602417e-02 -1.603242903947830200e-01 -6.148657202720642090e-02 -2.792813181877136230e-01 5.956373363733291626e-02 1.920676380395889282e-01 -8.420456200838088989e-02 -4.493042826652526855e-02 -3.248127698898315430e-01
-1.218017563223838806e-01 2.732343040406703949e-02 7.173527777194976807e-02 -8.651916868984699249e-03 9.733402170240879059e-03 2.008236646652221680e-01 1.527065336704254150e-01 -1.127794012427330017e-02 -1.679265946149826050e-01 8.037659525871276855e-02 6.701005250215530396e-02 -2.469687163829803467e-02 -2.349944114685058594e-01 -1.326330602169036865e-01 1.525107026100158691e-01 3.001427464187145233e-02 -1.753223985433578491e-01 1.075727716088294983e-01 4.913914576172828674e-02 3.514619311317801476e-04 7.515839487314224243e-02 1.711468100547790527e-01 2.210985273122787476e-01 3.149527907371520996e-01 1.627193689346313477e-01 4.906144365668296814e-02 -2.066276967525482178e-01 3.657061159610748291e-01 -2.241811156272888184e-01 -2.540731430053710938e-01 -3.138856589794158936e-01 -3.635819852352142334e-01
6.393606960773468018e-02 5.030228570103645325e-02 1.808099895715713501e-01 -7.796254754066467285e-02 6.557745486497879028e-02 -1.066069230437278748e-01 1.822647452354431152e-02 -1.137678548693656921e-01 -1.400827020406723022e-01 -1.387124508619308472e-01 1.298373043537139893e-01 -9.801332652568817139e-02 -6.812865287065505981e-02 -1.579321324825286865e-01 8.189022541046142578e-02 -1.757010072469711304e-01 -2.214129567146301270e-01 -1.965339183807373047e-01 -3.479061424732208252e-01 -3.603289648890495300e-02 3.438332378864288330e-01 6.979200243949890137e-02 1.514735072851181030e-01 -6.918672937899827957e-03 2.941360175609588623e-01 -9.495668113231658936e-02 -2.564160525798797607e-01 1.572291404008865356e-01 1.686851531267166138e-01 -4.145952165126800537e-01 5.915901064872741699e-02 -2.174021303653717041e-01
-7.071783393621444702e-02 1.440117210149765015e-01 9.801886975765228271e-02 -1.007644832134246826e-01 1.060349028557538986e-02 3.097183704376220703e-01 1.490982621908187866e-01 -2.498195767402648926e-01 -2.092597633600234985e-01 6.256224587559700012e-03 1.206142231822013855e-01 1.678729951381683350e-01 1.976291090250015259e-01 -1.027001291513442993e-01 2.049232572317123413e-01 -7.266015559434890747e-02 -3.624643385410308838e-01 -1.730160117149353027e-01 -6.161030009388923645e-02 -2.498484551906585693e-01 3.207820653915405273e-01 -5.366591364145278931e-02 -3.465357422828674316e-02 6.212311610579490662e-02 -2.899273857474327087e-02 -1.355233192443847656e-01 -1.401032060384750366e-01 2.814150154590606689e-01 1.588383466005325317e-01 2.118859440088272095e-01 7.706620544195175171e-02 -2.406527251005172729e-01
7.018389552831649780e-02 -2.496628165245056152e-01 1.839764998294413090e-03 3.479427844285964966e-02 -5.131343845278024673e-03 1.154413372278213501e-01 1.502124667167663574e-01 -5.069788098335266113e-01 -7.299620658159255981e-02 3.212864398956298828e-01 -2.721585892140865326e-02 1.106319297105073929e-02 9.656098484992980957e-02 1.261047739535570145e-02 5.076947808265686035e-02 -5.703987926244735718e-02 -7.609127461910247803e-02 -1.322461664676666260e-01 6.700313091278076172e-02 2.737199701368808746e-02 3.444972932338714600e-01 -6.609898805618286133e-02 2.137145847082138062e-01 3.201865255832672119e-01 -1.058429181575775146e-01 -1.793537735939025879e-01 -5.730523541569709778e-02 -1.168525367975234985e-01 -3.240134939551353455e-02 -3.453805744647979736e-01 -4.362801834940910339e-02 -1.776101440191268921e-01
-4.521455615758895874e-03 -2.039970457553863525e-01 -1.844577258452773094e-03 5.962042137980461121e-02 7.027887552976608276e-02 9.662524610757827759e-02 6.969168782234191895e-02 -2.496112436056137085e-01 -1.445283293724060059e-01 2.167426794767379761e-02 8.774294704198837280e-02 -7.603865116834640503e-02 1.327977329492568970e-01 -2.574915885925292969e-01 2.508735954761505127e-01 2.985048573464155197e-03 -2.221731096506118774e-01 -3.068417012691497803e-01 -4.974951744079589844e-01 -9.686417132616043091e-02 1.500424593687057495e-01 -1.116537395864725113e-02 5.291611701250076294e-02 5.882908776402473450e-02 2.071138024330139160e-01 2.756807021796703339e-02 -2.287644445896148682e-01 2.289258837699890137e-01 -1.512771546840667725e-01 -2.884558737277984619e-01 8.835241943597793579e-02 7.543148007243871689e-03
-1.836238950490951538e-01 -9.371037036180496216e-02 -7.563135027885437012e-02 3.232291340827941895e-01 2.818336188793182373e-01 -4.394845291972160339e-02 7.309751817956566811e-04 -1.221741065382957458e-01 1.832101345062255859e-01 3.145152032375335693e-01 3.208718597888946533e-01 -4.928443580865859985e-02 -1.088906601071357727e-01 -1.998576670885086060e-01 2.201993018388748169e-02 8.056771010160446167e-02 -1.702415347099304199e-01 -1.498635709285736084e-01 2.293889410793781281e-02 8.000668883323669434e-02 -6.217104569077491760e-02 -1.914741843938827515e-01 1.206143274903297424e-01 2.429941147565841675e-01 4.300832003355026245e-02 -6.715710461139678955e-02 -3.662002086639404297e-02 1.009792387485504150e-01 2.956219762563705444e-02 -7.857050001621246338e-02 3.025350868701934814e-01 -4.066972732543945312e-01
-2.328767478466033936e-01 -8.457046002149581909e-02 -1.577319055795669556e-01 -3.287996947765350342e-01 1.161243468523025513e-01 2.227398753166198730e-01 5.717607960104942322e-02 -2.216038107872009277e-01 8.662394247949123383e-03 1.607253551483154297e-01 -9.037817828357219696e-03 -2.492473460733890533e-02 -5.885151401162147522e-02 2.179797291755676270e-01 -1.132340729236602783e-01 -1.112338155508041382e-01 -2.959322333335876465e-01 -1.862405836582183838e-01 1.485832631587982178e-01 -1.004941910505294800e-01 1.564670950174331665e-01 1.082346364855766296e-01 2.694347798824310303e-01 3.041846118867397308e-02 2.033257484436035156e-01 -1.155017539858818054e-01 -4.198850989341735840e-01 2.352876812219619751e-01 9.875358082354068756e-03 -9.961906075477600098e-02 -1.079751923680305481e-02 -1.634918004274368286e-01
-9.408931434154510498e-02 -2.028215080499649048e-01 -2.883468568325042725e-01 -1.302001997828483582e-02 -1.410351544618606567e-01 2.164014279842376709e-01 1.058852896094322205e-01 -3.425728678703308105e-01 -2.768998742103576660e-01 1.990280300378799438e-01 -5.815068259835243225e-02 -1.090047881007194519e-01 -1.745901629328727722e-02 2.410490810871124268e-01 1.642679870128631592e-01 -1.567644067108631134e-02 -2.392448931932449341e-01 -2.637825608253479004e-01 3.958301618695259094e-02 -3.563306853175163269e-02 1.081490144133567810e-01 -1.862043887376785278e-01 3.033805079758167267e-02 -1.038917750120162964e-01 1.272218525409698486e-01 -2.151738293468952179e-02 -6.377569586038589478e-02 2.715542912483215332e-01 -6.310360878705978394e-02 -1.181340143084526062e-01 -2.088921517133712769e-02 -3.919832706451416016e-01
-8.072157949209213257e-02 4.370065033435821533e-02 -2.701832354068756104e-01 -5.258863419294357300e-02 3.730542724952101707e-03 -6.417635083198547363e-02 2.327502518892288208e-01 2.304525114595890045e-02 -2.883221488445997238e-03 -1.766770333051681519e-01 2.951784729957580566e-01 8.198957890272140503e-02 1.273685991764068604e-01 2.140826284885406494e-01 -7.358717918395996094e-02 1.364460140466690063e-01 -1.967725306749343872e-01 -6.112697124481201172e-01 7.601556926965713501e-02 1.248832866549491882e-01 -4.750357195734977722e-02 -1.304356455802917480e-01 2.045788317918777466e-01 1.319026201963424683e-01 -9.268057346343994141e-02 -7.968566566705703735e-02 6.283620744943618774e-02 1.507196724414825439e-01 2.021891027688980103e-01 -1.550796329975128174e-01 -9.581860899925231934e-02 -1.335297822952270508e-01
7.047343999147415161e-03 -2.416045608697459102e-04 6.141958758234977722e-02 1.667681634426116943e-01 1.832060664892196655e-01 -6.568877398967742920e-02 2.075018137693405151e-01 -2.112269960343837738e-02 3.346039727330207825e-02 -2.668259292840957642e-02 3.458121120929718018e-01 -2.373581975698471069e-01 -4.759819060564041138e-02 7.657118886709213257e-02 4.051666706800460815e-02 2.995400875806808472e-02 -1.626594364643096924e-01 -2.016054540872573853e-01 -2.603789865970611572e-01 -1.141536310315132141e-01 3.898282647132873535e-01 -1.414667367935180664e-01 -3.262028470635414124e-02 6.391902267932891846e-02 -1.343101263046264648e-01 -2.989720404148101807e-01 -4.033182561397552490e-01 1.412284225225448608e-01 8.106918632984161377e-02 -3.033842192962765694e-03 -3.091517649590969086e-02 -2.755507230758666992e-01
-1.116537600755691528e-01 2.027370780706405640e-02 1.774657815694808960e-01 4.422093927860260010e-02 -1.094919163733720779e-02 4.696022346615791321e-02 2.609118819236755371e-01 -1.562770307064056396e-01 -1.126584261655807495e-01 5.351703241467475891e-02 3.064893484115600586e-01 4.146398231387138367e-02 9.295271337032318115e-02 -7.745125144720077515e-02 -5.989007651805877686e-02 -1.477507352828979492e-01 -1.707822680473327637e-01 -1.868157237768173218e-01 -1.265269070863723755e-01 -6.659625470638275146e-02 3.211830854415893555e-01 -9.915328025817871094e-02 1.214846596121788025e-01 1.609046161174774170e-01 -2.063336074352264404e-01 -2.837360799312591553e-01 -4.121048152446746826e-01 1.701380498707294464e-02 2.005006223917007446e-01 1.490985602140426636e-02 -2.379741817712783813e-01 -2.813888192176818848e-01
-9.601685404777526855e-02 2.220747470855712891e-01 3.607825338840484619e-01 -8.529661595821380615e-02 1.477968245744705200e-01 4.646048881113529205e-03 1.928361505270004272e-01 -1.212151870131492615e-01 1.400785148143768311e-01 2.716194391250610352e-01 2.848820388317108154e-01 -8.121517300605773926e-02 7.563009858131408691e-02 -1.919946223497390747e-01 2.911051213741302490e-01 -3.154632449150085449e-02 -1.459618061780929565e-01 -1.364214867353439331e-01 1.159539073705673218e-01 5.336368829011917114e-02 2.355644106864929199e-01 5.618172883987426758e-02 -1.876658014953136444e-02 1.647442281246185303e-01 8.486394584178924561e-02 -3.680469393730163574e-01 -7.820387184619903564e-02 2.431610226631164551e-01 3.313651308417320251e-02 -2.486172765493392944e-01 4.520016908645629883e-02 7.485895603895187378e-02
-2.762267589569091797e-01 9.576568752527236938e-02 -8.183312416076660156e-02 2.714968621730804443e-01 4.058494046330451965e-02 -1.448625773191452026e-01 2.475284188985824585e-01 -1.163748186081647873e-02 -1.000908762216567993e-01 -7.718047499656677246e-02 -2.074157819151878357e-02 6.367398798465728760e-02 1.714789867401123047e-01 9.610876441001892090e-03 1.308848112821578979e-01 -1.652004271745681763e-01 -3.278510868549346924e-01 -1.737928390502929688e-01 -3.378332257270812988e-01 -1.513992846012115479e-01 -9.385244548320770264e-02 -8.776823431253433228e-02 8.915878087282180786e-02 3.369816020131111145e-02 5.217450112104415894e-02 -2.499113827943801880e-01 -3.585720807313919067e-02 2.103286534547805786e-01 1.049016788601875305e-01 -3.255703747272491455e-01 2.511418461799621582e-01 -2.541440725326538086e-01
4.613571614027023315e-02 -2.162292785942554474e-02 -1.387036293745040894e-01 -5.484268534928560257e-03 2.254673987627029419e-01 -4.315809905529022217e-02 -4.955157265067100525e-02 -1.943404823541641235e-01 -2.392295300960540771e-01 2.028710693120956421e-01 1.112110018730163574e-01 -1.026682853698730469e-01 -1.804058700799942017e-01 -1.407269537448883057e-01 2.985395789146423340e-01 8.269600570201873779e-02 -4.530842006206512451e-01 -2.558716833591461182e-01 -2.341717034578323364e-01 -9.685907512903213501e-02 -7.400873117148876190e-03 1.320719569921493530e-01 -1.290784329175949097e-01 3.491981327533721924e-02 9.473387151956558228e-03 -1.049946993589401245e-01 -2.338210791349411011e-01 1.451794654130935669e-01 1.283417195081710815e-01 -3.220100104808807373e-01 8.373731374740600586e-02 1.766729950904846191e-01
-4.250208437442779541e-01 -1.108252331614494324e-01 5.400779470801353455e-02 2.284100279211997986e-03 7.986429333686828613e-02 2.051451010629534721e-03 -8.547671884298324585e-02 -2.466492205858230591e-01 -8.301656693220138550e-02 1.593955159187316895e-01 2.897036075592041016e-01 -4.295931011438369751e-02 -2.241259515285491943e-01 1.529548317193984985e-01 -2.848928980529308319e-02 2.161813676357269287e-01 7.660261541604995728e-02 -1.374805718660354614e-01 -3.011165559291839600e-01 -8.690174669027328491e-02 1.344875246286392212e-01 -7.997938245534896851e-02 1.742860823869705200e-01 2.458347976207733154e-01 1.454652845859527588e-01 -1.148492097854614258e-01 -1.236141379922628403e-02 1.457057595252990723e-01 -1.166118010878562927e-01 -3.980157375335693359e-01 1.205711588263511658e-01 9.904862940311431885e-02
-3.245904147624969482e-01 7.850511930882930756e-03 -1.327735483646392822e-01 -4.763244464993476868e-02 -5.550332134589552879e-04 3.677325323224067688e-03 1.836806535720825195e-01 -2.714005410671234131e-01 -8.248497545719146729e-02 2.177381962537765503e-01 2.305144816637039185e-01 1.620911657810211182e-01 -8.090836554765701294e-02 7.502660900354385376e-02 3.314596712589263916e-01 6.956582516431808472e-02 -1.749932467937469482e-01 1.099660620093345642e-01 -8.474884927272796631e-02 -4.064120948314666748e-01 2.724014520645141602e-01 -2.082815393805503845e-02 -2.718287054449319839e-03 1.046793833374977112e-01 1.848301738500595093e-01 -7.693071663379669189e-02 -2.290778309106826782e-01 -4.924878478050231934e-03 -2.197804898023605347e-01 -1.928454935550689697e-01 1.516448855400085449e-01 7.089833915233612061e-02
-1.503766775131225586e-01 -1.496331989765167236e-01 -1.114671900868415833e-01 5.074296891689300537e-02 8.862741291522979736e-03 1.170309782028198242e-01 -1.732767969369888306e-01 -1.894485205411911011e-02 -2.490012049674987793e-01 1.675979942083358765e-01 1.833767816424369812e-02 -6.753627676516771317e-03 -5.002216249704360962e-02 1.940439790487289429e-01 9.632533788681030273e-02 4.636538401246070862e-02 -3.180480897426605225e-01 -2.932601273059844971e-01 9.733387827873229980e-02 -4.415344446897506714e-02 1.407450735569000244e-01 -3.979456424713134766e-01 -1.351467147469520569e-02 1.744110137224197388e-01 2.046381533145904541e-01 -8.611546829342842102e-03 -1.604539006948471069e-01 4.008561372756958008e-01 -2.306291460990905762e-01 -1.359849572181701660e-01 -2.102213799953460693e-01 -4.662778601050376892e-02
1.138421669602394104e-01 -1.403855979442596436e-01 -2.400427311658859253e-01 -3.178707957267761230e-01 7.540401071310043335e-02 4.562039673328399658e-02 3.260320127010345459e-01 9.725306183099746704e-02 -4.910190030932426453e-02 -3.480710089206695557e-02 3.378304839134216309e-01 1.152965798974037170e-01 -2.893530391156673431e-02 5.968335643410682678e-02 1.238425374031066895e-01 -1.088578626513481140e-01 -1.750346720218658447e-01 -2.108649015426635742e-01 -1.015867367386817932e-01 -1.129017099738121033e-01 7.301184535026550293e-02 3.107943944633007050e-02 7.344555854797363281e-02 1.481682807207107544e-01 -1.205569207668304443e-01 -2.555021941661834717e-01 -3.271272778511047363e-01 2.851713001728057861e-01 1.881120055913925171e-01 1.020331755280494690e-01 -8.420182019472122192e-02 -2.639439105987548828e-01
7.291249930858612061e-02 6.398545950651168823e-02 4.897953197360038757e-02 1.734631508588790894e-01 7.718913257122039795e-02 2.651984393596649170e-01 1.620037294924259186e-02 -5.954330414533615112e-02 -4.855838045477867126e-02 -8.303429186344146729e-02 3.169136941432952881e-01 2.363510876893997192e-01 -1.544479876756668091e-01 3.248415887355804443e-01 -5.730259045958518982e-02 2.091087698936462402e-01 -1.783655881881713867e-01 -1.432858109474182129e-01 -8.399328589439392090e-02 9.440173394978046417e-03 2.554818093776702881e-01 -3.664784729480743408e-01 -7.659419625997543335e-02 2.492335587739944458e-01 1.294358074665069580e-01 -7.733099907636642456e-02 6.043823435902595520e-02 -1.033603399991989136e-01 -7.893759012222290039e-02 -2.247433662414550781e-01 1.986264809966087341e-02 -3.388424813747406006e-01
-9.657605737447738647e-02 1.875745356082916260e-01 -2.461193688213825226e-02 9.931375086307525635e-02 -4.766954854130744934e-02 1.310325879603624344e-02 2.939532995223999023e-01 -3.225836455821990967e-01 6.068972870707511902e-03 2.136825770139694214e-01 2.202667593955993652e-01 1.580302119255065918e-01 -1.026867404580116272e-01 1.282221078872680664e-01 1.123782247304916382e-01 -4.874982312321662903e-02 -1.189161539077758789e-01 3.531493842601776123e-01 -1.043568998575210571e-01 3.515900671482086182e-02 3.242757320404052734e-01 9.659242816269397736e-03 -5.352113023400306702e-02 1.661769747734069824e-01 1.038287505507469177e-01 -1.540741324424743652e-01 -3.514407575130462646e-01 2.448888421058654785e-01 -1.050158590078353882e-01 -1.257053315639495850e-01 -5.095564574003219604e-02 -2.383100092411041260e-01
-7.671169191598892212e-02 1.169363036751747131e-01 -1.874727904796600342e-01 -1.393814571201801300e-02 2.841283380985260010e-01 9.995876997709274292e-02 -1.607936620712280273e-02 -1.217293888330459595e-01 -1.923421397805213928e-02 1.416109800338745117e-01 5.160004496574401855e-01 -1.103975847363471985e-01 -1.971566826105117798e-01 4.305520355701446533e-01 6.399665772914886475e-02 -4.611044377088546753e-02 9.395089000463485718e-03 -1.879591494798660278e-01 7.418228685855865479e-02 -1.149237994104623795e-02 -1.060004457831382751e-01 -1.048706918954849243e-01 -1.642367839813232422e-01 3.970494866371154785e-02 -1.614680886268615723e-01 -1.115909069776535034e-01 -9.050785005092620850e-02 2.875674664974212646e-01 1.572646200656890869e-01 -1.453001350164413452e-01 3.622742369771003723e-02 -2.038730978965759277e-01
-2.031246572732925415e-01 -1.207414641976356506e-01 -1.548956930637359619e-01 -2.243131212890148163e-02 2.555753588676452637e-01 1.908832341432571411e-01 2.355345152318477631e-02 -3.215295672416687012e-01 -1.819414049386978149e-01 2.534525692462921143e-01 9.186346828937530518e-02 4.864686634391546249e-03 -7.866801321506500244e-02 -1.182031556963920593e-01 -9.784324467182159424e-02 -1.180006712675094604e-01 -9.512429684400558472e-02 -2.172374278306961060e-01 1.704390496015548706e-01 2.815435081720352173e-02 2.572465240955352783e-01 8.597017824649810791e-02 2.709649503231048584e-01 4.968282300978899002e-03 -1.550151109695434570e-01 -1.369646936655044556e-01 -3.321223258972167969e-01 2.844000458717346191e-01 -1.322630792856216431e-01 1.928010582923889160e-02 2.445907890796661377e-01 -1.405329257249832153e-01
-3.390391767024993896e-01 -3.766395524144172668e-02 -2.657375298440456390e-02 2.640297710895538330e-01 1.669293493032455444e-01 -2.267276868224143982e-02 2.893888056278228760e-01 -1.064148098230361938e-01 -1.114630922675132751e-01 -8.361380547285079956e-02 6.597211956977844238e-02 3.022752702236175537e-01 3.193482384085655212e-02 9.022054821252822876e-02 1.307883858680725098e-01 6.224116310477256775e-02 -3.323417007923126221e-01 -3.743066787719726562e-01 2.067569047212600708e-01 3.860459849238395691e-02 -1.636518537998199463e-02 8.928065188229084015e-03 1.611453145742416382e-01 3.211891353130340576e-01 7.473325729370117188e-02 -1.902793943881988525e-01 -2.260024845600128174e-01 8.482758700847625732e-02 -3.134763613343238831e-02 -6.534446496516466141e-03 8.436924219131469727e-02 1.095837056636810303e-01
-1.105371564626693726e-01 3.067884743213653564e-01 2.877930998802185059e-01 4.446041956543922424e-02 2.469647526741027832e-01 7.066279649734497070e-02 3.057111203670501709e-01 1.366124004125595093e-01 -8.182717114686965942e-02 1.414001137018203735e-01 3.603866994380950928e-01 -8.214738219976425171e-02 6.833415478467941284e-02 -4.042727872729301453e-02 8.813237398862838745e-02 -1.044418588280677795e-01 -4.033070057630538940e-02 -3.887308835983276367e-01 8.979004621505737305e-02 -1.609335653483867645e-02 6.330680102109909058e-02 9.829431772232055664e-02 -2.284082919359207153e-01 1.563767194747924805e-01 -8.247185498476028442e-02 -2.548470199108123779e-01 -6.550825387239456177e-02 1.758049726486206055e-01 -2.939383871853351593e-02 -2.269679903984069824e-01 -1.519443392753601074e-01 -9.323171526193618774e-02
-5.048065632581710815e-02 2.651843130588531494e-01 -2.162719964981079102e-01 2.778724133968353271e-01 2.354521118104457855e-02 -3.953028470277786255e-03 2.419478297233581543e-01 -1.848549395799636841e-01 -2.066731750965118408e-01 -1.349655687808990479e-01 2.690858840942382812e-01 -7.653589546680450439e-02 1.495415270328521729e-01 1.146619096398353577e-01 6.585917621850967407e-02 -2.744962275028228760e-01 -2.991648912429809570e-01 -1.849620640277862549e-01 -7.232473045587539673e-02 -1.613986939191818237e-01 9.853275120258331299e-02 -2.159502357244491577e-01 -2.814610004425048828e-01 1.011964585632085800e-02 6.896607577800750732e-02 -3.203774690628051758e-01 -5.291268229484558105e-02 4.954697936773300171e-02 8.023337274789810181e-02 -1.543092876672744751e-01 -1.091765984892845154e-01 -9.997157007455825806e-02
7.719011511653661728e-03 8.233870565891265869e-02 -1.702092438936233521e-01 3.155771195888519287e-01 3.001621738076210022e-02 -1.810255227610468864e-03 2.425286769866943359e-01 -2.720719873905181885e-01 -3.394581675529479980e-01 -3.440695255994796753e-02 2.523412108421325684e-01 -1.419297456741333008e-01 5.661504715681076050e-02 -6.961718946695327759e-02 1.376150995492935181e-01 -3.547556102275848389e-01 -1.957409679889678955e-01 -1.337717920541763306e-01 2.138148061931133270e-02 -1.799853593111038208e-01 2.347525395452976227e-02 -2.514562904834747314e-01 -1.696974635124206543e-01 -1.422697752714157104e-01 1.307337880134582520e-01 -1.850464046001434326e-01 -1.228353455662727356e-01 8.490781299769878387e-03 -1.821767166256904602e-02 -3.030316829681396484e-01 1.267708837985992432e-01 3.421236574649810791e-02
-3.628168702125549316e-01 9.119469672441482544e-02 -2.891019545495510101e-02 1.659817248582839966e-01 8.559786528348922729e-02 3.020302951335906982e-01 3.230366110801696777e-01 -6.729335337877273560e-02 1.017007157206535339e-01 3.235457465052604675e-02 3.124202191829681396e-01 6.187823042273521423e-02 -1.010640412569046021e-01 2.324135042726993561e-02 3.056389279663562775e-03 4.705398902297019958e-02 -8.245325088500976562e-02 1.783038675785064697e-01 -1.547354608774185181e-01 -1.855894178152084351e-01 3.840097784996032715e-01 -1.000710055232048035e-01 9.011968970298767090e-03 1.892633289098739624e-01 -1.489576250314712524e-01 5.679538473486900330e-02 7.980602979660034180e-02 1.267079412937164307e-01 2.216463349759578705e-02 -3.461739420890808105e-01 -1.348480284214019775e-01 -1.473841965198516846e-01
-1.274938974529504776e-02 2.324910163879394531e-01 1.059174630790948868e-02 9.827115386724472046e-02 -3.243389725685119629e-02 2.497899681329727173e-01 -1.377995759248733521e-01 -7.442385703325271606e-02 -1.218794882297515869e-01 4.341347217559814453e-01 4.322794079780578613e-01 -9.174565225839614868e-02 -2.889316529035568237e-03 -1.157610267400741577e-01 1.312996000051498413e-01 -3.416937589645385742e-02 -1.659160852432250977e-01 -6.203436851501464844e-02 8.437649160623550415e-02 -2.295514941215515137e-02 5.353360623121261597e-02 1.022313311696052551e-01 -1.250368505716323853e-01 -1.796327084302902222e-01 8.451259881258010864e-02 -3.893409073352813721e-01 8.460423350334167480e-02 2.862459123134613037e-01 1.844496349804103374e-03 -1.476494222879409790e-01 1.349954158067703247e-01 -1.718195527791976929e-01
-4.858969151973724365e-02 7.833001762628555298e-02 -2.618196010589599609e-01 1.278233230113983154e-01 1.154605671763420105e-01 2.264994829893112183e-01 4.676371812820434570e-01 -1.323678642511367798e-01 6.385208666324615479e-02 1.160988584160804749e-01 1.034534946084022522e-01 1.347006559371948242e-01 1.333112418651580811e-01 -2.990598380565643311e-01 -3.002290725708007812e-01 -1.608501672744750977e-01 -2.118825465440750122e-01 -5.685968324542045593e-02 5.564061552286148071e-02 -1.626585870981216431e-01 4.824369400739669800e-02 1.558310240507125854e-01 -1.602854877710342407e-01 1.870852708816528320e-01 -3.443873301148414612e-02 -6.602414697408676147e-02 -1.338287740945816040e-01 2.302538752555847168e-01 2.515647560358047485e-02 -2.439603507518768311e-01 1.757557541131973267e-01 -6.048430874943733215e-02
-2.434400469064712524e-01 3.047167062759399414e-01 -1.328624505549669266e-02 -1.230772491544485092e-02 7.648823410272598267e-02 -5.712684243917465210e-03 1.579000055789947510e-02 -9.035958349704742432e-02 -4.195688292384147644e-02 1.416566222906112671e-01 4.317649602890014648e-01 -8.220737427473068237e-02 -1.362372636795043945e-01 1.102600246667861938e-01 -1.136890798807144165e-01 7.303822040557861328e-02 1.037833318114280701e-01 -2.447671145200729370e-01 -9.412974864244461060e-02 9.127645194530487061e-02 7.335586845874786377e-02 -1.372185945510864258e-01 9.560056775808334351e-02 9.611543267965316772e-02 -1.349597796797752380e-02 1.299237757921218872e-01 -1.804825812578201294e-01 5.536066293716430664e-01 2.181038446724414825e-02 -2.461127191781997681e-01 1.471412479877471924e-01 -1.430806296411901712e-04
1.288473010063171387e-01 1.056482642889022827e-01 -1.075504440814256668e-02 9.032976627349853516e-02 8.689489215612411499e-02 1.518503110855817795e-02 3.895845413208007812e-01 -3.845650702714920044e-02 -5.105436593294143677e-02 1.691570878028869629e-01 3.272224068641662598e-01 -2.144669741392135620e-01 -1.111488044261932373e-02 3.007573485374450684e-01 5.393158644437789917e-02 1.407000720500946045e-01 -8.531381934881210327e-02 -1.390914171934127808e-01 -9.202986955642700195e-02 -1.327093243598937988e-01 -2.713677845895290375e-02 7.922679930925369263e-02 -1.678806543350219727e-01 1.304799765348434448e-01 -1.717028617858886719e-01 -2.848586440086364746e-01 -7.607125490903854370e-02 1.739135831594467163e-01 2.780046463012695312e-01 -2.749885320663452148e-01 1.792439967393875122e-01 -2.621623873710632324e-01
-1.009349226951599121e-01 5.584857985377311707e-02 1.034583300352096558e-01 3.558177947998046875e-01 8.651880174875259399e-02 1.965420842170715332e-01 2.509589493274688721e-01 -1.488848179578781128e-01 -4.835480824112892151e-02 2.104283273220062256e-01 2.093290537595748901e-01 2.202993258833885193e-02 2.861937135457992554e-02 4.009624421596527100e-01 -9.680091589689254761e-02 1.411566790193319321e-02 -1.209824383258819580e-01 -1.502917259931564331e-01 -7.441575080156326294e-02 1.757987141609191895e-01 1.774057000875473022e-02 6.121057644486427307e-02 -1.366404294967651367e-01 1.590082198381423950e-01 -2.712163627147674561e-01 -2.923936545848846436e-01 -1.439078599214553833e-01 1.637259870767593384e-01 2.188099324703216553e-01 -1.577863842248916626e-01 -1.047453284263610840e-01 -2.098643183708190918e-01
-3.002063333988189697e-01 2.066320367157459259e-02 -2.438294738531112671e-01 3.766020387411117554e-02 -7.964362949132919312e-02 3.835176229476928711e-01 1.772109270095825195e-01 1.159442141652107239e-01 -1.983774453401565552e-01 6.404919922351837158e-02 2.900883257389068604e-01 -1.933800578117370605e-01 2.731241658329963684e-02 -9.931839257478713989e-02 6.188388541340827942e-02 -5.328264459967613220e-02 -2.617129981517791748e-01 -9.959518909454345703e-02 -9.313119202852249146e-02 -1.029669418931007385e-01 -7.946535199880599976e-02 6.762322783470153809e-02 4.798918031156063080e-03 1.108389720320701599e-01 1.531027406454086304e-01 -4.071138426661491394e-02 -4.772394523024559021e-02 3.853398859500885010e-01 -8.828116208314895630e-02 -2.062884718179702759e-01 -1.870629489421844482e-01 2.931433618068695068e-01
-2.552829682826995850e-02 -2.115198411047458649e-02 1.035370826721191406e-01 7.024622708559036255e-02 6.830510497093200684e-02 1.087567955255508423e-01 -7.004926446825265884e-03 -5.674762651324272156e-02 3.368970751762390137e-02 3.778380528092384338e-02 1.363880187273025513e-01 2.895794995129108429e-02 -9.104019403457641602e-02 -1.665038615465164185e-01 2.055403888225555420e-01 7.147695124149322510e-02 -3.671042025089263916e-01 -3.548265397548675537e-01 -3.551901280879974365e-01 -1.197517756372690201e-02 6.096902862191200256e-02 -2.621181309223175049e-02 1.524896919727325439e-01 8.103667199611663818e-02 2.815620414912700653e-02 -5.062127113342285156e-02 -1.224725767970085144e-01 -5.372307449579238892e-02 -9.506303071975708008e-02 -5.208979249000549316e-01 2.921836376190185547e-01 -2.234588414430618286e-01
-1.343960314989089966e-01 -1.758034080266952515e-01 1.021591667085886002e-02 -1.933797746896743774e-01 -1.552333980798721313e-01 2.158583253622055054e-01 5.217323079705238342e-02 3.539457917213439941e-02 -2.399656176567077637e-02 1.718913912773132324e-01 2.296234816312789917e-01 1.352188177406787872e-02 -4.083073884248733521e-02 -8.846833556890487671e-02 -1.605341732501983643e-01 -7.467529922723770142e-02 -1.817542016506195068e-01 -4.259197115898132324e-01 -5.587945505976676941e-02 -6.314114481210708618e-02 5.468061193823814392e-02 1.184190884232521057e-01 -1.499617844820022583e-01 3.241649568080902100e-01 -1.370091587305068970e-01 -7.903870195150375366e-02 -2.072343975305557251e-01 -6.457817554473876953e-02 2.515397071838378906e-01 -2.397173494100570679e-01 -2.405895888805389404e-01 -3.132076263427734375e-01
-1.173317283391952515e-01 1.377767920494079590e-01 -1.605387926101684570e-01 -8.528332412242889404e-02 -7.570585608482360840e-02 -1.648241132497787476e-01 3.192757666110992432e-01 1.149984523653984070e-01 -1.117039024829864502e-01 -3.720472380518913269e-02 2.282599210739135742e-01 -1.572448201477527618e-02 4.852931946516036987e-02 1.855626404285430908e-01 2.500741742551326752e-02 1.610773503780364990e-01 -1.617934741079807281e-02 -5.583117008209228516e-01 1.528335511684417725e-01 6.177797541022300720e-02 -6.168865412473678589e-02 -7.554534822702407837e-02 5.967811867594718933e-02 7.779732346534729004e-02 4.490911215543746948e-02 -2.249422222375869751e-01 -1.595269702374935150e-02 7.824386470019817352e-03 6.728147715330123901e-02 -4.731628298759460449e-01 7.829124480485916138e-02 -1.040542572736740112e-01
-3.323268890380859375e-01 1.327737122774124146e-01 1.643666177988052368e-01 2.139147836714982986e-03 1.378831118345260620e-01 9.144332259893417358e-02 2.723451852798461914e-01 -8.951039053499698639e-04 1.090238094329833984e-01 2.768619358539581299e-01 2.130852937698364258e-01 2.701231539249420166e-01 2.668043784797191620e-02 6.733250617980957031e-02 4.055365547537803650e-02 -7.621001452207565308e-02 -2.425217479467391968e-01 6.962309777736663818e-02 -1.758366525173187256e-01 8.283384889364242554e-02 3.852276802062988281e-01 -1.955778747797012329e-01 -4.238441586494445801e-02 3.083396255970001221e-01 1.508634686470031738e-01 -4.898239299654960632e-02 -1.562223434448242188e-01 9.743710607290267944e-02 -8.772010356187820435e-02 -4.787494614720344543e-02 -2.344237565994262695e-01 -1.216104477643966675e-01
-1.744665950536727905e-02 -4.252311587333679199e-02 2.264621555805206299e-01 -1.662266999483108521e-02 1.527816802263259888e-01 1.779323369264602661e-01 9.614625573158264160e-02 -2.132425457239151001e-01 -6.646138429641723633e-02 -7.537729293107986450e-02 1.297694742679595947e-01 -1.037890985608100891e-01 7.638937234878540039e-02 2.414510101079940796e-01 1.160616427659988403e-02 -2.112250030040740967e-01 -2.227195799350738525e-01 -2.832874059677124023e-01 -2.139970213174819946e-01 4.561940580606460571e-02 3.136499524116516113e-01 1.526904106140136719e-02 1.156593263149261475e-01 1.600846648216247559e-01 -1.716053485870361328e-01 -1.790114045143127441e-01 -1.593327224254608154e-01 2.355505973100662231e-01 1.979415118694305420e-01 -1.078672409057617188e-01 -2.102797627449035645e-01 -3.704969286918640137e-01
-2.182831913232803345e-01 2.030055224895477295e-01 -8.763487637042999268e-02 1.992631852626800537e-01 -1.280362606048583984e-01 2.343224138021469116e-01 1.997279375791549683e-01 -4.426527023315429688e-02 -8.538670837879180908e-02 -4.033472761511802673e-02 1.181813552975654602e-01 6.538385152816772461e-02 1.864723395556211472e-03 3.180676698684692383e-01 -9.272702783346176147e-02 -1.058114394545555115e-01 -1.094667762517929077e-01 -4.360209405422210693e-02 2.102089673280715942e-01 1.610500365495681763e-01 2.412536740303039551e-01 1.581324636936187744e-01 -6.555498391389846802e-02 3.177502751350402832e-01 -1.655586510896682739e-01 -1.516836136579513550e-01 -1.025747284293174744e-01 2.452580779790878296e-01 2.937172055244445801e-01 -1.664934605360031128e-01 -1.303510623984038830e-03 -3.080858886241912842e-01
2.953697554767131805e-02 3.589960187673568726e-02 -2.114732265472412109e-01 -2.125660032033920288e-01 1.729599758982658386e-02 1.306972652673721313e-01 2.113951146602630615e-01 4.053894896060228348e-03 4.866953473538160324e-03 3.220673277974128723e-02 2.037695497274398804e-01 8.209799975156784058e-02 -2.012148313224315643e-02 -1.365757267922163010e-02 3.520664870738983154e-01 -5.887071136385202408e-03 -2.011831402778625488e-01 -1.997339725494384766e-01 -1.903820335865020752e-01 -2.180613875389099121e-01 2.518970072269439697e-01 2.303378470242023468e-02 -8.648677170276641846e-02 9.360966831445693970e-02 -4.501758515834808350e-02 -1.744787096977233887e-01 -2.247424274682998657e-01 3.729430735111236572e-01 2.468978017568588257e-01 1.647243052721023560e-01 4.863864555954933167e-02 -3.391683697700500488e-01
-3.627448976039886475e-01 6.458458490669727325e-03 -3.111225664615631104e-01 -6.287610530853271484e-02 1.074978802353143692e-02 1.672843247652053833e-01 -5.245805368758738041e-04 -1.943226903676986694e-01 2.985233068466186523e-01 1.117565035820007324e-01 1.238312572240829468e-01 -2.262799814343452454e-02 1.313419491052627563e-01 2.078276425600051880e-01 -8.998350799083709717e-02 1.379408836364746094e-01 7.304126769304275513e-02 -4.304325282573699951e-01 -4.360169544816017151e-02 -1.253590881824493408e-01 2.775783836841583252e-01 1.177127137780189514e-01 8.166164159774780273e-03 1.050908118486404419e-01 1.780230402946472168e-01 -1.745588630437850952e-01 -1.404146701097488403e-01 6.186398491263389587e-02 -9.377947449684143066e-02 -1.671970933675765991e-01 -2.092661857604980469e-01 -1.423190385103225708e-01
[truncated: 3,275,110 more chars]
