# Supplementary material for: The Language of Innovation
Source: PLoS One. 2020 Apr 30;15(4):e0230107. doi: 10.1371/journal.pone.0230107 (PMC7194493; doi:10.1371/journal.pone.0230107)
Supplement: S9 File — (GZ) [file pone.0230107.s009.tar.gz › 1987-1991/V2Run_0_VS_4500_embeddings1987-1991ED32.txt]

1.793198585510253906e-01 1.419095695018768311e-01 1.393642276525497437e-01 -1.003306880593299866e-01 1.741647273302078247e-01 -8.822362869977951050e-03 -1.494979113340377808e-01 -2.805983126163482666e-01 2.760944366455078125e-01 -1.012699156999588013e-01 2.185332179069519043e-01 2.484294585883617401e-02 -5.304936692118644714e-02 1.203599721193313599e-01 2.716710567474365234e-01 -3.065949976444244385e-01 -1.202768925577402115e-02 -9.319998323917388916e-02 1.565469950437545776e-01 -1.722044497728347778e-01 2.723587155342102051e-01 -3.738191211596131325e-03 -1.271616071462631226e-01 2.296952903270721436e-01 -3.089852333068847656e-01 -1.617963984608650208e-02 -1.500773876905441284e-01 -2.883545458316802979e-01 1.616123765707015991e-01 -1.440050750970840454e-01 -5.007699131965637207e-03 -1.111539080739021301e-01
2.543253898620605469e-01 -4.360526204109191895e-01 9.064127504825592041e-02 1.280863136053085327e-01 -7.047082181088626385e-04 5.162255093455314636e-02 -1.166991963982582092e-01 -2.928978204727172852e-01 1.119974255561828613e-01 -7.517646532505750656e-03 1.090846024453639984e-02 7.784919440746307373e-02 -2.805582582950592041e-01 8.119696378707885742e-02 1.743279546499252319e-01 -3.535761237144470215e-01 -2.739735506474971771e-02 -4.543444141745567322e-02 9.347938932478427887e-03 -1.566013097763061523e-01 -8.088854700326919556e-02 1.218927726149559021e-01 -7.663746178150177002e-02 3.444401174783706665e-02 -3.789611458778381348e-01 1.622195094823837280e-01 2.530683577060699463e-01 -1.695109307765960693e-01 -5.701949819922447205e-02 -4.804609343409538269e-02 9.930977225303649902e-02 1.580407768487930298e-01
-4.219137877225875854e-02 -1.517589669674634933e-02 -7.905954122543334961e-02 5.846858024597167969e-02 1.053421273827552795e-01 2.464287728071212769e-01 -8.776808530092239380e-02 -2.697117030620574951e-01 5.223177000880241394e-02 -2.035153657197952271e-01 4.788467660546302795e-02 -6.181082874536514282e-02 -5.002591013908386230e-01 4.170500859618186951e-02 3.134060800075531006e-01 2.101106010377407074e-02 1.419734656810760498e-01 3.066641837358474731e-02 1.318487077951431274e-01 5.711653083562850952e-02 -8.818977326154708862e-02 2.807170450687408447e-01 -6.558758765459060669e-02 2.931146323680877686e-01 5.901151895523071289e-02 1.893833428621292114e-01 1.037944853305816650e-01 -2.995836138725280762e-01 -2.596492767333984375e-01 -7.711456716060638428e-02 4.665734618902206421e-02 -3.422486782073974609e-02
-9.799970686435699463e-02 7.752033323049545288e-02 1.287548243999481201e-01 5.565786734223365784e-02 8.097990602254867554e-02 8.998118340969085693e-02 -1.813512742519378662e-01 -6.036410927772521973e-01 -4.072219505906105042e-02 -5.524696316570043564e-03 -5.762326344847679138e-02 9.153405576944351196e-02 -3.272733688354492188e-01 1.226530969142913818e-01 2.019105851650238037e-02 -1.007781475782394409e-01 -6.191764771938323975e-02 -3.123974800109863281e-01 1.818801164627075195e-01 1.155854575335979462e-02 -1.546984305605292320e-03 6.072444841265678406e-02 -1.590805947780609131e-01 2.139389961957931519e-01 -7.314013689756393433e-02 1.321063786745071411e-01 -2.230985462665557861e-01 -4.361466690897941589e-02 -2.274485159432515502e-04 1.465058326721191406e-01 2.291908860206604004e-01 2.209233492612838745e-01
1.017877608537673950e-01 -5.766769871115684509e-02 -6.109435483813285828e-02 -8.800189197063446045e-02 -9.876000881195068359e-02 2.022939771413803101e-01 -1.450633257627487183e-01 -2.612722218036651611e-01 2.065529823303222656e-01 -2.597765065729618073e-02 -5.894290283322334290e-02 7.688973098993301392e-02 -3.416343331336975098e-01 4.225988388061523438e-01 3.116540238261222839e-02 -1.282824575901031494e-01 1.170333176851272583e-01 -2.110823541879653931e-01 2.145227938890457153e-01 -9.988379664719104767e-03 1.693647354841232300e-01 2.472831904888153076e-01 1.479082554578781128e-01 2.379201501607894897e-01 6.067274510860443115e-02 1.825269311666488647e-01 -1.224032044410705566e-02 -1.531937122344970703e-01 -1.519490033388137817e-01 3.251177072525024414e-02 6.416229903697967529e-02 3.283759653568267822e-01
-3.901268122717738152e-03 2.677580900490283966e-02 2.507497966289520264e-01 3.935341238975524902e-01 1.969903148710727692e-02 2.200286090373992920e-01 -9.626287221908569336e-02 -3.654233515262603760e-01 3.493128344416618347e-02 2.082901820540428162e-02 1.145731471478939056e-02 1.209847629070281982e-01 9.507191181182861328e-02 2.194075286388397217e-01 6.737852096557617188e-02 -3.814152479171752930e-01 -7.046141475439071655e-02 1.852347888052463531e-02 1.458122432231903076e-01 -1.748245209455490112e-03 1.102961078286170959e-01 3.296826779842376709e-01 -1.985788345336914062e-01 1.913888007402420044e-01 -1.921952217817306519e-01 1.138732507824897766e-01 1.586278825998306274e-01 -8.718194812536239624e-02 -2.487268857657909393e-02 -6.154504418373107910e-02 2.323046028614044189e-01 -4.207969829440116882e-02
8.510323613882064819e-02 -1.697161421179771423e-02 2.025188654661178589e-01 -2.949686720967292786e-02 7.872889190912246704e-02 1.351907998323440552e-01 -8.685813844203948975e-02 -5.139558911323547363e-01 2.270281910896301270e-01 1.605821847915649414e-01 -2.804666757583618164e-02 1.361050158739089966e-01 4.279108718037605286e-03 1.313489526510238647e-01 1.516424417495727539e-01 -9.408847242593765259e-02 8.655028790235519409e-02 -1.362901329994201660e-01 1.774887442588806152e-01 1.153893172740936279e-01 -7.695576548576354980e-02 1.718816310167312622e-01 6.590223312377929688e-02 3.177350759506225586e-01 3.464023023843765259e-02 3.031935989856719971e-01 -9.628984332084655762e-02 -1.082459688186645508e-01 -2.341239601373672485e-01 -3.370835185050964355e-01 8.646614104509353638e-02 8.354002237319946289e-02
6.527894735336303711e-02 5.935563147068023682e-02 2.130419909954071045e-01 1.516224592924118042e-01 -9.831449948251247406e-03 2.591551840305328369e-01 -3.790136054158210754e-02 -2.247767150402069092e-01 8.705185726284980774e-03 -1.505205035209655762e-01 1.097542140632867813e-02 9.983295947313308716e-02 -1.921472996473312378e-01 2.222141474485397339e-01 -1.589516103267669678e-01 -4.925347566604614258e-01 5.239758267998695374e-02 -1.878671050071716309e-01 1.763288378715515137e-01 1.262160092592239380e-01 -1.294679641723632812e-01 1.736437231302261353e-01 -1.152538284659385681e-01 1.438121348619461060e-01 -1.246703863143920898e-01 3.376635611057281494e-01 1.838833093643188477e-02 -1.402203142642974854e-01 7.520229369401931763e-02 2.411566302180290222e-02 1.546679437160491943e-01 -2.683009505271911621e-01
-1.234781462699174881e-02 -2.565393149852752686e-01 4.139125719666481018e-02 2.352893203496932983e-01 -1.711401045322418213e-01 5.108121316879987717e-03 9.598950296640396118e-02 -2.757301628589630127e-01 1.205432564020156860e-01 -1.088121440261602402e-03 -3.474792838096618652e-02 1.155019998550415039e-01 -1.820168942213058472e-01 2.515145540237426758e-01 7.461095601320266724e-02 -4.767166674137115479e-01 5.621789023280143738e-02 4.064084216952323914e-02 -3.649120032787322998e-02 2.953451573848724365e-01 -7.488340139389038086e-02 1.256164014339447021e-01 5.312071740627288818e-02 1.935207545757293701e-01 -1.288564950227737427e-01 -6.286939978599548340e-02 2.537602782249450684e-01 -9.943465143442153931e-02 -6.748567521572113037e-02 3.337523937225341797e-01 1.936689466238021851e-01 -2.805666998028755188e-02
9.940188378095626831e-03 -4.604476317763328552e-02 5.157656967639923096e-02 8.060218393802642822e-02 2.036001086235046387e-01 3.000190556049346924e-01 5.228199064731597900e-02 -2.963551282882690430e-01 1.734411567449569702e-01 -6.670351326465606689e-02 5.371620133519172668e-02 1.305850744247436523e-01 -1.630696654319763184e-01 4.384691268205642700e-02 1.358350813388824463e-01 -3.189038336277008057e-01 8.602829277515411377e-02 -5.244408547878265381e-02 -1.208705380558967590e-01 2.497720271348953247e-01 -3.710833378136157990e-03 7.662977278232574463e-02 -6.391621381044387817e-02 1.494738161563873291e-01 -2.365492731332778931e-01 1.693282872438430786e-01 4.615780115127563477e-01 -3.285764753818511963e-01 -2.522645890712738037e-02 1.265453398227691650e-01 -1.042481660842895508e-01 1.041300222277641296e-01
1.923618167638778687e-01 -1.151867881417274475e-01 -4.659939184784889221e-02 2.400421351194381714e-01 2.008772045373916626e-01 -8.744744211435317993e-02 -5.766629800200462341e-02 -1.974912881851196289e-01 1.115897372364997864e-01 -2.859634580090641975e-03 2.396184355020523071e-01 -1.045229882001876831e-01 9.995280951261520386e-02 3.705584704875946045e-01 1.913269311189651489e-01 -2.798844873905181885e-01 2.975972555577754974e-02 -4.939909279346466064e-02 2.812679708003997803e-01 2.686038315296173096e-01 -6.628787517547607422e-02 1.668896675109863281e-01 8.197806775569915771e-02 -6.903240829706192017e-02 -2.003808766603469849e-01 1.773747950792312622e-01 -3.046180605888366699e-01 -1.398703902959823608e-01 1.287167668342590332e-01 -2.078886181116104126e-01 6.956826895475387573e-02 -9.822972118854522705e-02
-4.308978095650672913e-02 -1.002801582217216492e-01 3.350066542625427246e-01 6.075803935527801514e-02 -5.504916887730360031e-03 -8.309390395879745483e-02 -1.255356818437576294e-01 -1.679930537939071655e-01 2.180839180946350098e-01 -4.528125375509262085e-02 3.306317329406738281e-02 -1.287723183631896973e-01 -1.758596301078796387e-01 1.716948151588439941e-01 1.240606904029846191e-01 -4.091887772083282471e-01 -9.671219438314437866e-02 1.105033140629529953e-02 2.274340838193893433e-01 -7.747838646173477173e-02 -4.541414789855480194e-03 4.010959565639495850e-01 1.738092899322509766e-01 3.482323884963989258e-01 -2.339960634708404541e-01 -1.119576767086982727e-01 -6.221880763769149780e-02 -6.362386047840118408e-02 6.167715787887573242e-02 -1.481436844915151596e-02 1.972005516290664673e-01 1.141649335622787476e-01
1.633628271520137787e-02 2.335219532251358032e-01 -1.123050600290298462e-01 1.261295825242996216e-01 -6.019687652587890625e-02 2.561776936054229736e-01 -2.000393718481063843e-01 -2.019971907138824463e-01 1.254833340644836426e-01 7.891954481601715088e-02 8.823736570775508881e-03 5.990829318761825562e-02 -2.962703108787536621e-01 8.255909383296966553e-02 2.216018289327621460e-01 -2.517985701560974121e-01 1.086656600236892700e-01 1.492859572172164917e-01 3.188195824623107910e-01 1.640699058771133423e-01 -2.273155376315116882e-02 2.299824059009552002e-01 -2.735237404704093933e-02 1.815936416387557983e-01 -2.031155079603195190e-01 3.263271227478981018e-02 -3.237047640141099691e-04 -1.945636123418807983e-01 -1.040484383702278137e-01 -2.733843922615051270e-01 -2.467086771503090858e-03 3.439879715442657471e-01
1.354885399341583252e-01 7.088734954595565796e-02 -2.163939643651247025e-03 1.083270609378814697e-01 -1.030501257628202438e-02 1.788718551397323608e-01 -7.169419527053833008e-02 -3.228718638420104980e-01 1.138100866228342056e-03 8.543283492326736450e-02 -9.559072554111480713e-03 2.889003455638885498e-01 -2.170427441596984863e-01 1.529154032468795776e-01 2.345401048660278320e-01 -4.345199465751647949e-01 -1.715110801160335541e-02 -1.260540932416915894e-01 -1.141763925552368164e-01 2.114939242601394653e-01 -8.684378117322921753e-02 1.507938653230667114e-01 -5.787197127938270569e-02 4.421639442443847656e-01 -2.000294625759124756e-01 -2.023975364863872528e-02 1.245622187852859497e-01 1.285552978515625000e-01 4.126509279012680054e-02 1.289192438125610352e-01 5.389040708541870117e-02 1.464565992355346680e-01
1.470083147287368774e-01 -1.242090296000242233e-02 1.689727157354354858e-01 1.449965834617614746e-01 6.175572518259286880e-03 1.778236180543899536e-01 1.339397877454757690e-01 -3.250882923603057861e-01 1.189293935894966125e-01 1.135722547769546509e-02 -8.631077408790588379e-02 1.685572713613510132e-01 1.020079758018255234e-02 2.852958738803863525e-01 -6.619450449943542480e-02 -9.531713277101516724e-02 1.515468955039978027e-01 -5.982320010662078857e-02 3.569897413253784180e-01 1.331831514835357666e-01 -2.021054923534393311e-01 -4.571162909269332886e-02 3.680698573589324951e-02 4.447113871574401855e-01 -1.952406913042068481e-01 1.012775003910064697e-01 -1.292028874158859253e-01 -1.616014540195465088e-01 -3.050735965371131897e-02 -9.180407226085662842e-02 1.199647709727287292e-01 3.155301511287689209e-01
5.400068685412406921e-02 -9.284655004739761353e-02 -1.995849013328552246e-01 -7.469180971384048462e-03 2.309685796499252319e-01 3.474325686693191528e-02 -1.888164319097995758e-02 -3.937743008136749268e-01 2.042766958475112915e-01 -1.763240993022918701e-01 -8.213315904140472412e-02 3.094057440757751465e-01 -1.648144274950027466e-01 4.411941766738891602e-02 -5.721257254481315613e-02 -2.710090577602386475e-01 1.113111078739166260e-01 -1.576803326606750488e-01 -1.477447897195816040e-01 1.547642350196838379e-01 -1.329166907817125320e-02 3.073600232601165771e-01 -4.496528208255767822e-02 -1.203611418604850769e-01 -2.874751091003417969e-01 -2.067245244979858398e-01 1.115350648760795593e-01 -2.521161735057830811e-01 -1.500559449195861816e-01 -7.628411799669265747e-02 1.831868141889572144e-01 -4.035582300275564194e-03
5.490007251501083374e-02 -1.509769707918167114e-01 1.870931088924407959e-01 1.024522110819816589e-01 -1.228300097864121199e-04 3.704597353935241699e-01 -5.960191041231155396e-02 -3.790166079998016357e-01 1.720883846282958984e-01 -1.270255893468856812e-01 5.158297251909971237e-03 3.439386188983917236e-01 3.609984368085861206e-02 1.791496127843856812e-01 4.781483486294746399e-02 2.636498212814331055e-02 1.074410527944564819e-01 -1.868226528167724609e-01 2.016017138957977295e-01 -1.077040657401084900e-02 -5.918554961681365967e-02 -3.831480816006660461e-02 2.778151333332061768e-01 3.093930780887603760e-01 -2.692362666130065918e-01 2.106946259737014771e-01 -7.237031310796737671e-02 -1.399061679840087891e-01 -1.170644238591194153e-01 5.909075960516929626e-03 1.381120383739471436e-01 6.487245112657546997e-02
2.965471446514129639e-01 -8.761930465698242188e-02 3.639222979545593262e-01 -4.803150147199630737e-02 4.051169380545616150e-02 2.545685470104217529e-01 -1.684646457433700562e-01 -3.480807244777679443e-01 1.907490342855453491e-01 -4.036241024732589722e-02 2.205693861469626427e-03 7.705978304147720337e-02 3.213047282770276070e-03 1.643410176038742065e-01 1.212984696030616760e-01 -2.284387797117233276e-01 4.262188449501991272e-02 3.928979486227035522e-02 2.801986634731292725e-01 -1.201241466333158314e-04 -1.984153538942337036e-01 2.410986423492431641e-01 3.279365226626396179e-02 2.718659043312072754e-01 1.554903984069824219e-01 1.000807732343673706e-01 1.555338352918624878e-01 -1.249082162976264954e-01 1.023555770516395569e-01 2.311728298664093018e-01 1.409552693367004395e-01 -6.040308251976966858e-02
1.605076044797897339e-01 -1.984763145446777344e-01 -1.137118041515350342e-01 -8.360510319471359253e-02 6.459056586027145386e-02 2.969392240047454834e-01 -6.606752425432205200e-02 -2.234304398298263550e-01 3.708577752113342285e-01 -1.101726293563842773e-01 -8.192315697669982910e-02 -2.458242923021316528e-01 -2.547007612884044647e-02 1.362720429897308350e-01 -1.328552812337875366e-01 -7.317052036523818970e-02 -3.938661888241767883e-02 1.045366227626800537e-01 1.669530272483825684e-01 4.282419085502624512e-01 1.607822179794311523e-01 1.944453269243240356e-01 7.388339191675186157e-02 1.863302290439605713e-01 -2.399981766939163208e-01 -9.386213123798370361e-02 -6.691294163465499878e-02 -7.342597097158432007e-02 1.084214597940444946e-01 -2.955787628889083862e-02 2.751107811927795410e-01 -1.306973993778228760e-01
9.845493733882904053e-02 -1.767821311950683594e-01 2.078410238027572632e-01 2.754015848040580750e-02 1.266935914754867554e-01 1.700499504804611206e-01 8.050297945737838745e-02 -2.727053761482238770e-01 2.735511064529418945e-01 -3.668999671936035156e-02 4.255462810397148132e-02 3.852116763591766357e-01 3.868240490555763245e-02 2.750924527645111084e-01 1.113114040344953537e-02 -5.103428289294242859e-02 3.557959198951721191e-01 -2.550520747900009155e-02 2.114120125770568848e-01 9.759488701820373535e-02 8.366575837135314941e-02 -9.037317335605621338e-02 -1.816259324550628662e-02 3.335542380809783936e-01 -1.451603174209594727e-01 1.008801460266113281e-01 1.359529327601194382e-02 -3.174474537372589111e-01 -1.463942825794219971e-01 -1.407816708087921143e-01 1.582719571888446808e-02 -3.288516402244567871e-02
1.813182234764099121e-02 -1.135127320885658264e-01 1.567832976579666138e-01 7.604219019412994385e-02 7.410603016614913940e-02 2.814533114433288574e-01 -5.176087841391563416e-02 -4.956242442131042480e-01 7.492542266845703125e-02 -1.167430281639099121e-01 -3.452877700328826904e-01 3.616490587592124939e-02 -2.864238433539867401e-02 1.090627610683441162e-01 5.514866486191749573e-02 6.850021891295909882e-03 3.027374669909477234e-02 -1.049991175532341003e-01 2.322398871183395386e-01 -6.655243784189224243e-02 2.289999723434448242e-01 3.650858402252197266e-01 2.730614878237247467e-02 1.431059986352920532e-01 -1.789313405752182007e-01 -1.480281539261341095e-02 -1.593152582645416260e-01 -1.028113290667533875e-01 -2.253010720014572144e-01 7.325804233551025391e-02 -6.225159391760826111e-02 2.497309744358062744e-01
-1.773552410304546356e-02 3.905848041176795959e-02 4.168597236275672913e-02 8.764091879129409790e-02 3.830825686454772949e-01 -1.100056096911430359e-01 -6.047381833195686340e-02 -3.206198811531066895e-01 1.969757229089736938e-01 7.281883805990219116e-02 1.368913613259792328e-02 1.272972524166107178e-01 -2.406115978956222534e-01 2.195882648229598999e-01 1.586137413978576660e-01 -2.001461684703826904e-01 -1.606720834970474243e-01 2.381856925785541534e-02 1.894405484199523926e-01 6.288394331932067871e-02 -5.412565544247627258e-02 3.680928945541381836e-01 -5.690880119800567627e-02 -2.282146066427230835e-01 -2.285150438547134399e-01 -1.030885949730873108e-01 9.360553324222564697e-02 -2.993045449256896973e-01 -1.627357602119445801e-01 -2.304890938103199005e-02 2.064074873924255371e-01 -2.885515987873077393e-02
1.550963222980499268e-01 6.217152997851371765e-02 -1.869214884936809540e-02 4.025189578533172607e-02 9.031460434198379517e-02 2.858834266662597656e-01 2.222651541233062744e-01 -1.204912066459655762e-01 2.106078863143920898e-01 -3.587258756160736084e-01 -1.842456609010696411e-01 -8.158846199512481689e-02 -2.187827825546264648e-01 5.353223532438278198e-02 2.888816893100738525e-01 -3.057662248611450195e-01 -3.330438137054443359e-01 -4.016617313027381897e-02 2.265655398368835449e-01 -1.928584277629852295e-02 -6.628429144620895386e-02 1.890690028667449951e-01 -1.173677295446395874e-02 4.274820163846015930e-02 -1.628827452659606934e-01 2.345625162124633789e-01 1.201446428894996643e-01 -7.264377921819686890e-02 -1.651943624019622803e-01 8.001532405614852905e-02 4.346862062811851501e-02 1.783239245414733887e-01
-7.112756371498107910e-02 -3.600465878844261169e-02 -2.497343569993972778e-01 3.666945546865463257e-02 -3.412700816988945007e-02 2.911401689052581787e-01 -3.334675729274749756e-01 -3.220531642436981201e-01 2.174625843763351440e-01 5.062650516629219055e-02 5.282408744096755981e-02 9.158315509557723999e-02 -3.118546009063720703e-01 5.850958824157714844e-02 1.752429753541946411e-01 -1.272390931844711304e-01 1.706935316324234009e-01 -4.722161218523979187e-02 3.638026118278503418e-01 -1.142754852771759033e-01 8.227797597646713257e-02 2.157061398029327393e-01 -4.149614647030830383e-02 3.561481833457946777e-01 1.435417588800191879e-02 -1.179867517203092575e-02 -2.836265973746776581e-02 -2.164353579282760620e-01 -1.044283807277679443e-01 5.321162939071655273e-02 6.730186287313699722e-03 -7.959323003888130188e-03
1.437034308910369873e-01 -1.009832695126533508e-01 2.019242569804191589e-02 1.849498301744461060e-01 6.401815265417098999e-02 1.024324893951416016e-01 3.902520984411239624e-02 -4.712717831134796143e-01 1.385159343481063843e-01 2.526779472827911377e-01 1.561263110488653183e-02 3.998880088329315186e-01 -7.611706852912902832e-02 2.230897992849349976e-01 1.141554638743400574e-01 -4.910953342914581299e-02 2.337232828140258789e-01 1.662059873342514038e-01 2.720198929309844971e-01 -6.136186420917510986e-02 -2.376391738653182983e-02 -9.585691243410110474e-02 -4.806509707123041153e-03 1.829951256513595581e-01 -1.870070993900299072e-01 3.169923424720764160e-01 2.435706928372383118e-02 -8.148411661386489868e-02 -1.039171218872070312e-01 3.460446745157241821e-02 1.528632938861846924e-01 2.840320020914077759e-02
1.183008924126625061e-01 -3.309210017323493958e-02 1.111982390284538269e-02 1.663689613342285156e-01 1.035690307617187500e-01 -7.450912892818450928e-02 2.246818132698535919e-02 -1.528859436511993408e-01 1.699244529008865356e-01 1.970159858465194702e-01 1.585717201232910156e-01 -1.125022396445274353e-01 -1.078330650925636292e-01 3.074028491973876953e-01 5.557649210095405579e-02 -2.833883166313171387e-01 1.519758403301239014e-01 -1.266593933105468750e-01 2.479862719774246216e-01 9.123452007770538330e-02 -6.878695636987686157e-02 3.323564529418945312e-01 -1.110599562525749207e-01 2.312806397676467896e-01 -2.237284928560256958e-02 -8.364447206258773804e-02 1.426783055067062378e-01 -5.060354471206665039e-01 1.410699188709259033e-01 1.250190474092960358e-02 1.325020641088485718e-01 1.020753905177116394e-01
1.677708774805068970e-01 -1.214181333780288696e-01 2.212280035018920898e-01 7.584925275295972824e-03 2.428031116724014282e-01 1.227171421051025391e-01 1.051819697022438049e-02 -3.605592548847198486e-01 5.644673481583595276e-02 -1.551357656717300415e-01 8.976218849420547485e-02 3.756566345691680908e-01 -8.813911676406860352e-02 3.071416020393371582e-01 1.704953312873840332e-01 1.709196157753467560e-02 -2.392281591892242432e-02 5.091412365436553955e-02 3.840720057487487793e-01 3.464042022824287415e-02 3.992611914873123169e-02 1.091914772987365723e-01 5.975895747542381287e-02 2.506187558174133301e-01 -1.927254498004913330e-01 1.693371087312698364e-01 -1.177287567406892776e-02 2.374401502311229706e-02 -1.661737859249114990e-01 -1.430488079786300659e-01 2.213287204504013062e-01 2.709033340215682983e-02
2.063537389039993286e-01 -3.270395845174789429e-02 9.305621683597564697e-02 -3.394433483481407166e-02 1.180980168282985687e-02 1.129816025495529175e-01 -9.844928234815597534e-02 -2.722666859626770020e-01 1.846093982458114624e-01 2.240517362952232361e-02 -1.147416383028030396e-01 -3.068326413631439209e-01 -1.989149004220962524e-01 1.779944449663162231e-01 -1.103439107537269592e-01 -1.722199916839599609e-01 -7.730775326490402222e-02 9.345541894435882568e-02 4.864233136177062988e-01 2.069787234067916870e-01 5.462741851806640625e-02 -9.221661835908889771e-02 -1.774314343929290771e-01 1.901045590639114380e-01 -1.019558608531951904e-01 1.165940687060356140e-01 1.394989490509033203e-01 -3.368715345859527588e-01 1.294766962528228760e-01 -4.384262487292289734e-02 1.102127432823181152e-01 1.838456094264984131e-01
7.242855429649353027e-02 -7.420770823955535889e-02 2.030667066574096680e-01 1.606642305850982666e-01 -1.132125556468963623e-01 1.575553864240646362e-01 -2.889484912157058716e-02 -4.170970916748046875e-01 2.202589064836502075e-01 -9.221104532480239868e-02 -9.393363259732723236e-03 2.520765662193298340e-01 -4.410182684659957886e-02 3.154107630252838135e-01 2.280849963426589966e-01 1.686271838843822479e-02 1.400917023420333862e-01 1.495469063520431519e-01 3.762062489986419678e-01 2.132855355739593506e-01 2.721780724823474884e-02 -7.235024124383926392e-02 7.774439454078674316e-02 9.347078949213027954e-02 -6.943213939666748047e-02 1.405511945486068726e-01 1.862289384007453918e-02 -2.048823684453964233e-01 -1.830700784921646118e-01 -6.540409475564956665e-02 8.978579938411712646e-02 2.699031829833984375e-01
3.396257758140563965e-01 2.442272603511810303e-01 1.772596985101699829e-01 1.246766224503517151e-01 8.013230748474597931e-03 1.440631747245788574e-01 -7.185655087232589722e-02 -2.528625726699829102e-01 -5.681706592440605164e-02 -1.354796439409255981e-01 -2.754259705543518066e-01 1.657049953937530518e-01 -8.895548433065414429e-02 1.398182567209005356e-02 1.337752342224121094e-01 -1.231727004051208496e-01 -8.309281617403030396e-02 -5.161751061677932739e-02 -5.046746507287025452e-02 1.352106481790542603e-01 1.273134946823120117e-01 2.526944279670715332e-01 1.449382603168487549e-01 -4.017055034637451172e-03 -4.862132668495178223e-01 -8.004635572433471680e-03 1.538144201040267944e-01 -5.678325146436691284e-02 2.257824689149856567e-01 2.349337935447692871e-02 1.085363999009132385e-01 -2.527841925621032715e-01
1.415211856365203857e-01 2.019295841455459595e-01 -6.708668172359466553e-02 2.373575791716575623e-02 -4.945093020796775818e-02 1.487185712903738022e-02 3.202182799577713013e-02 -2.431868016719818115e-01 -9.659891575574874878e-02 -7.292886078357696533e-02 2.377172410488128662e-01 1.608795076608657837e-01 -1.743450313806533813e-01 1.744934767484664917e-01 1.110093146562576294e-01 -1.210282295942306519e-01 6.885132193565368652e-02 -8.172788470983505249e-02 3.059867322444915771e-01 1.608977913856506348e-01 1.145698875188827515e-01 -6.165877729654312134e-02 1.288971398025751114e-02 2.308783680200576782e-01 -4.897340387105941772e-02 -1.055846884846687317e-01 -2.075825631618499756e-01 -4.412177577614784241e-02 2.438224256038665771e-01 5.808532238006591797e-01 -1.715561747550964355e-01 -1.592659577727317810e-02
-8.806689828634262085e-02 -2.553002834320068359e-01 1.913847960531711578e-02 1.689211428165435791e-01 1.018639653921127319e-01 3.235838711261749268e-01 -1.533717848360538483e-02 -4.120108187198638916e-01 2.172425687313079834e-01 7.837381958961486816e-02 -7.769816368818283081e-02 -2.352023497223854065e-02 4.587011784315109253e-02 3.425655514001846313e-02 5.508333910256624222e-03 -1.581172794103622437e-01 1.695853620767593384e-01 -1.096183136105537415e-01 3.024795651435852051e-01 2.410533130168914795e-01 -7.720944285392761230e-02 2.797634899616241455e-01 -8.994380384683609009e-02 3.099702894687652588e-01 -1.250960379838943481e-01 -8.377677202224731445e-02 -6.416147202253341675e-02 -2.053034901618957520e-01 -1.565796583890914917e-01 1.863777451217174530e-02 -1.984199322760105133e-02 2.277939617633819580e-01
3.500508368015289307e-01 -8.102860301733016968e-02 -1.465245187282562256e-01 1.140437722206115723e-01 1.598420888185501099e-01 -2.517561614513397217e-01 8.919960260391235352e-02 -3.077366352081298828e-01 -3.780549764633178711e-02 -9.022367745637893677e-02 3.432425484061241150e-02 1.429741084575653076e-01 -1.496538519859313965e-01 2.203083187341690063e-01 1.800332218408584595e-01 -3.044779300689697266e-01 -1.757426708936691284e-01 -3.612201660871505737e-02 -9.767437726259231567e-02 1.192898154258728027e-01 1.954649239778518677e-01 2.954059541225433350e-01 1.471587270498275757e-01 2.558552324771881104e-01 -1.019355133175849915e-01 1.486228108406066895e-01 -4.544211085885763168e-03 -2.976157069206237793e-01 1.201303228735923767e-01 -9.724981337785720825e-02 -6.384709477424621582e-02 2.059860853478312492e-03
-7.072151452302932739e-02 2.131689190864562988e-01 1.603573113679885864e-01 1.300678700208663940e-01 -6.741075962781906128e-02 1.329517662525177002e-01 1.997723579406738281e-01 -4.131443500518798828e-01 1.216801032423973083e-01 9.739437699317932129e-02 1.510189920663833618e-01 -9.520242363214492798e-02 -1.915853470563888550e-01 1.515244692564010620e-01 1.229634806513786316e-01 -2.895843684673309326e-01 1.397156417369842529e-01 1.025913655757904053e-02 -2.909833379089832306e-02 -4.899132996797561646e-02 1.181287169456481934e-01 1.646132171154022217e-01 1.546142697334289551e-01 1.838773488998413086e-01 -1.822836846113204956e-01 2.487451434135437012e-01 -8.999221958220005035e-03 -1.362933963537216187e-01 4.124267399311065674e-02 8.972359448671340942e-02 3.157801330089569092e-01 3.382816910743713379e-01
3.262055814266204834e-01 1.418745666742324829e-01 1.564660668373107910e-01 5.641899257898330688e-02 2.790572121739387512e-02 -8.684961497783660889e-02 4.371022060513496399e-02 -1.825104206800460815e-01 -1.281509101390838623e-01 4.575961828231811523e-02 1.739568263292312622e-01 -3.813298046588897705e-02 -7.946331053972244263e-02 -1.334238052368164062e-01 1.188736334443092346e-01 -9.782851487398147583e-02 -2.275778800249099731e-01 -1.966307163238525391e-01 2.922666966915130615e-01 3.941695392131805420e-01 -1.396370232105255127e-01 1.772088408470153809e-01 -7.198427617549896240e-02 2.631912529468536377e-01 -9.061651676893234253e-02 3.213344514369964600e-02 -5.846995860338211060e-02 -3.583063483238220215e-01 -1.734834164381027222e-01 1.965070813894271851e-01 1.243547573685646057e-01 -1.496191173791885376e-01
4.852198436856269836e-02 -2.805005609989166260e-01 -9.175699204206466675e-03 3.943967223167419434e-01 -2.398593127727508545e-01 1.070100232027471066e-03 -8.085791021585464478e-02 -3.388104736804962158e-01 2.418926209211349487e-01 -2.105569988489151001e-01 3.512142598628997803e-02 -1.032857894897460938e-01 -9.107963740825653076e-02 -7.954864948987960815e-02 3.761092424392700195e-01 2.983683943748474121e-01 2.456068620085716248e-02 9.727309644222259521e-02 2.218483239412307739e-01 1.499397903680801392e-01 2.310695685446262360e-02 1.933122612535953522e-02 -4.387935996055603027e-02 7.945907115936279297e-02 -1.780572235584259033e-01 2.004902362823486328e-01 8.064544200897216797e-02 1.093588303774595261e-03 2.104170620441436768e-01 5.723460391163825989e-02 -5.161689594388008118e-02 -7.129623740911483765e-02
2.172394394874572754e-01 1.056478619575500488e-01 -1.637195050716400146e-01 5.137199535965919495e-02 1.500778459012508392e-02 4.943389073014259338e-02 1.461958419531583786e-02 -3.675748109817504883e-01 9.209023416042327881e-02 1.232159212231636047e-01 2.435531467199325562e-01 2.030178159475326538e-01 -3.247561678290367126e-02 6.598047167062759399e-02 5.086550712585449219e-01 -2.024045437574386597e-01 -2.051559090614318848e-01 -1.394005864858627319e-01 2.275285422801971436e-01 6.501687318086624146e-02 6.291799992322921753e-02 1.911651045083999634e-01 1.344884335994720459e-01 7.954136468470096588e-03 -1.015731170773506165e-01 -1.508775167167186737e-02 1.571637839078903198e-01 -2.751007676124572754e-01 1.332863569259643555e-01 1.792414337396621704e-01 -8.016010373830795288e-02 3.860637918114662170e-02
2.586685866117477417e-02 5.505872517824172974e-02 2.134230583906173706e-01 3.958080708980560303e-02 -2.228293418884277344e-01 -1.951911859214305878e-02 9.150379896163940430e-02 -5.526123046875000000e-01 2.622333168983459473e-02 -2.930595166981220245e-02 -4.942529648542404175e-02 1.305123120546340942e-01 -1.552160680294036865e-01 -1.961778849363327026e-01 1.804903745651245117e-01 -3.521751165390014648e-01 6.436328589916229248e-02 4.789701476693153381e-02 2.713617086410522461e-01 -3.010731190443038940e-03 1.752157658338546753e-01 -7.955332286655902863e-03 1.066325977444648743e-01 3.288376629352569580e-01 -7.211931049823760986e-02 -8.289678394794464111e-02 2.005542963743209839e-01 -1.073068231344223022e-01 -2.150630503892898560e-01 6.501016765832901001e-02 1.390460238326340914e-04 2.348740026354789734e-02
2.379882186651229858e-01 -3.892760723829269409e-02 3.182286163792014122e-03 3.626616001129150391e-01 -3.205153048038482666e-01 -1.845141649246215820e-01 3.269268199801445007e-02 -1.176357418298721313e-01 5.715334787964820862e-02 -1.307251304388046265e-02 -2.640892192721366882e-02 -2.517283149063587189e-02 -1.632856428623199463e-01 3.119037151336669922e-01 3.526016175746917725e-01 1.185641586780548096e-01 -1.921528130769729614e-01 1.610281914472579956e-01 1.701986938714981079e-01 5.923854932188987732e-02 7.499172538518905640e-02 -4.965384677052497864e-02 -2.265510112047195435e-01 9.897177666425704956e-02 -2.502876520156860352e-01 -6.048382073640823364e-02 2.243416197597980499e-02 -1.637491881847381592e-01 1.973388716578483582e-03 -9.703449159860610962e-02 3.009358942508697510e-01 -1.827274709939956665e-01
-7.048137485980987549e-02 -2.244918346405029297e-01 1.451885104179382324e-01 1.922195963561534882e-02 4.287673905491828918e-02 1.915088295936584473e-01 1.055660769343376160e-01 -3.366095721721649170e-01 3.235957622528076172e-01 -2.497015148401260376e-02 6.677403580397367477e-03 9.539747238159179688e-02 -2.315920293331146240e-01 1.245922520756721497e-01 1.037828475236892700e-01 -8.202177286148071289e-02 2.335266768932342529e-01 -4.930038005113601685e-02 6.135807186365127563e-02 1.494464427232742310e-01 1.447021514177322388e-01 2.593814730644226074e-01 -6.105710193514823914e-02 3.553663194179534912e-01 -2.014228403568267822e-01 1.971095055341720581e-02 -1.669982224702835083e-01 3.053323179483413696e-02 -1.798768341541290283e-01 -1.939877420663833618e-01 2.920883297920227051e-01 1.808449029922485352e-01
1.106687560677528381e-01 1.822311058640480042e-02 -1.654766947031021118e-01 1.523535549640655518e-01 1.417556256055831909e-01 -4.161860793828964233e-02 -3.904952406883239746e-01 -4.058731794357299805e-01 -4.090662300586700439e-02 -6.594164762645959854e-03 -2.459547854959964752e-02 -1.952909231185913086e-01 4.453160241246223450e-02 2.408777028322219849e-01 1.341350972652435303e-01 -4.858021065592765808e-02 2.673046290874481201e-02 -1.550775021314620972e-01 3.438552469015121460e-02 2.166517078876495361e-01 -1.236967369914054871e-01 -2.092438042163848877e-01 -3.052972853183746338e-01 1.890065521001815796e-01 -2.422022372484207153e-01 2.363397181034088135e-01 2.844707481563091278e-02 -1.130856722593307495e-01 -1.792966574430465698e-01 2.245827466249465942e-01 2.060340251773595810e-03 7.320875674486160278e-02
1.437445878982543945e-01 -1.475330069661140442e-02 -1.594303697347640991e-01 1.876378506422042847e-01 1.434312202036380768e-02 -3.068924881517887115e-02 -1.544951647520065308e-01 -3.996116220951080322e-01 2.003602385520935059e-01 -1.917151510715484619e-01 1.369231492280960083e-01 -2.287039756774902344e-01 2.875412702560424805e-01 1.340268701314926147e-01 7.190339267253875732e-02 9.802033007144927979e-02 1.158122941851615906e-01 -2.494833022356033325e-01 -1.604838818311691284e-01 1.670838892459869385e-01 2.183127999305725098e-01 1.462125331163406372e-01 3.294676244258880615e-01 -1.800549030303955078e-02 -1.045020520687103271e-01 1.238280814141035080e-02 -1.193128153681755066e-01 -2.955463826656341553e-01 1.165546476840972900e-01 1.717355549335479736e-01 8.504212647676467896e-02 -1.445588562637567520e-02
2.768397331237792969e-01 2.433660626411437988e-02 5.289279669523239136e-02 4.352604597806930542e-02 1.141039058566093445e-01 9.422705322504043579e-02 -6.641937047243118286e-02 -1.909688711166381836e-01 -1.337020099163055420e-01 1.407763659954071045e-01 8.795075118541717529e-02 4.934045299887657166e-02 -2.605238854885101318e-01 3.808580711483955383e-02 2.291098535060882568e-01 -4.027748852968215942e-02 -3.168265223503112793e-01 -3.544028401374816895e-01 1.117814779281616211e-01 4.306984245777130127e-01 2.185382097959518433e-01 2.093018293380737305e-01 -2.656135894358158112e-02 1.868591755628585815e-01 -2.333797216415405273e-01 -3.496716916561126709e-02 2.108454518020153046e-02 -1.711242794990539551e-01 -6.277526170015335083e-02 1.048987656831741333e-01 -1.621813029050827026e-01 7.852784544229507446e-02
3.541997075080871582e-01 9.927541762590408325e-02 -2.668372169137001038e-02 8.815789222717285156e-02 1.735567152500152588e-01 1.627669334411621094e-01 -1.588452160358428955e-01 -4.059315323829650879e-01 1.661715656518936157e-01 -3.461699485778808594e-01 1.826625764369964600e-01 -8.580793440341949463e-02 2.863799780607223511e-02 8.361633121967315674e-02 -1.045499145984649658e-01 8.664104156196117401e-03 3.705948591232299805e-03 -1.120792478322982788e-01 2.968682050704956055e-01 9.679474681615829468e-02 9.940559417009353638e-02 2.023851126432418823e-01 7.673984766006469727e-02 5.446945130825042725e-02 -1.079063862562179565e-01 -4.082386847585439682e-03 -2.195346951484680176e-01 -1.446585506200790405e-01 2.525830268859863281e-01 -2.476069033145904541e-01 -2.809497527778148651e-02 -1.616526991128921509e-01
-7.371600717306137085e-02 -3.304249048233032227e-02 2.038600593805313110e-01 6.897644698619842529e-02 2.450268156826496124e-02 -1.440438814461231232e-02 -8.154917508363723755e-02 -3.862121701240539551e-01 1.869188994169235229e-01 -2.356922440230846405e-02 -2.649956941604614258e-01 2.563781142234802246e-01 3.358318284153938293e-02 2.734602093696594238e-01 1.940044015645980835e-01 -6.469853967428207397e-02 1.025575771927833557e-01 -2.007791697978973389e-01 2.332483232021331787e-01 1.585659235715866089e-01 -1.594254001975059509e-02 2.476435750722885132e-01 2.057426124811172485e-01 2.753576822578907013e-02 -1.659439951181411743e-01 -1.995240002870559692e-01 -2.158901691436767578e-01 -1.753835082054138184e-01 -9.333229623734951019e-03 8.759822696447372437e-02 3.342195153236389160e-01 -4.619999602437019348e-02
-1.255466341972351074e-01 -2.189348340034484863e-01 -4.527650598902255297e-04 2.931832969188690186e-01 -4.921585787087678909e-03 -8.485183119773864746e-02 1.501443386077880859e-01 -3.451323211193084717e-01 -7.401246577501296997e-02 -2.811506390571594238e-01 5.930879712104797363e-02 -9.151833504438400269e-02 -5.032038688659667969e-02 1.717698276042938232e-01 4.046202078461647034e-02 -4.743405431509017944e-02 1.420245170593261719e-01 -2.263808101415634155e-01 1.406348943710327148e-01 2.403635382652282715e-01 2.380265891551971436e-01 3.189763426780700684e-01 1.375552713871002197e-01 1.342847496271133423e-01 -2.966439723968505859e-01 -6.655309349298477173e-03 -1.353870034217834473e-01 3.426611050963401794e-02 7.749839872121810913e-02 -2.859880626201629639e-01 1.610421761870384216e-02 -1.708674132823944092e-01
2.146094888448715210e-01 -7.165300101041793823e-02 1.375275850296020508e-01 1.799823045730590820e-01 3.304732143878936768e-01 1.183468922972679138e-01 -1.500472277402877808e-01 -3.058774769306182861e-01 2.659766077995300293e-01 -6.408488377928733826e-03 1.143502723425626755e-02 1.007987931370735168e-01 6.550592929124832153e-02 -7.140211760997772217e-02 2.239239662885665894e-01 -1.684932969510555267e-02 3.238993585109710693e-01 -2.037310302257537842e-01 1.670519858598709106e-01 1.514445245265960693e-01 -1.704207360744476318e-01 2.507273480296134949e-02 2.600278258323669434e-01 2.130665928125381470e-01 -1.399010568857192993e-01 4.482452571392059326e-02 -5.174108315259218216e-03 -1.696746498346328735e-01 -2.463816404342651367e-01 1.497150957584381104e-01 1.431940793991088867e-01 1.528171002864837646e-01
-1.825643479824066162e-01 2.683899551630020142e-02 1.418851017951965332e-01 2.094556838274002075e-01 -1.381491124629974365e-02 2.350731790065765381e-01 2.353371679782867432e-02 -6.496171355247497559e-01 2.770615816116333008e-01 -7.450130581855773926e-02 -1.158899739384651184e-01 2.817519009113311768e-01 -4.181465134024620056e-02 2.063783258199691772e-01 -3.720191866159439087e-02 -2.402939349412918091e-01 -2.706997655332088470e-02 -6.908085942268371582e-02 7.840795814990997314e-02 1.070797815918922424e-01 1.241931915283203125e-01 8.805427700281143188e-02 9.933210909366607666e-02 1.244099158793687820e-02 1.488629262894392014e-02 -1.154714636504650116e-02 -1.425146013498306274e-01 -5.845505744218826294e-02 1.339750457555055618e-02 2.287404686212539673e-01 -8.532267063856124878e-02 7.186456769704818726e-02
2.018038555979728699e-02 -4.103344306349754333e-02 2.149594873189926147e-01 2.887380681931972504e-02 -5.463099479675292969e-02 2.142475545406341553e-01 -3.548357263207435608e-02 -3.610672354698181152e-01 1.118849962949752808e-01 -1.324402913451194763e-02 1.657394915819168091e-01 4.392804801464080811e-01 -4.352446645498275757e-02 1.953039318323135376e-01 1.932249665260314941e-01 -2.526833713054656982e-01 5.895697511732578278e-03 4.770366847515106201e-02 3.065194189548492432e-01 1.378778815269470215e-01 -9.512051939964294434e-02 5.103214457631111145e-02 4.266690462827682495e-02 3.597732782363891602e-01 1.179752498865127563e-01 -5.879941582679748535e-02 -1.439805477857589722e-01 -1.678418964147567749e-01 -1.584008634090423584e-01 1.724987626075744629e-01 1.019128412008285522e-01 7.940566539764404297e-02
1.724829971790313721e-01 6.284620612859725952e-02 1.386438757181167603e-01 9.400928020477294922e-02 -7.247260957956314087e-02 -1.894853860139846802e-01 9.931170195341110229e-02 -2.564586997032165527e-01 2.010354697704315186e-01 -2.147300839424133301e-01 2.553374171257019043e-01 2.014559656381607056e-01 -1.480143219232559204e-01 5.067761242389678955e-02 3.250555396080017090e-01 -2.157378196716308594e-01 -2.180692255496978760e-01 -9.558619558811187744e-02 3.786564245820045471e-02 3.425944745540618896e-01 4.909384623169898987e-02 3.314761519432067871e-01 4.784447327256202698e-02 7.797976583242416382e-02 -1.267948746681213379e-01 -8.375511318445205688e-02 1.016450896859169006e-01 -2.604780793190002441e-01 1.404768824577331543e-01 -3.836331143975257874e-02 -1.696276068687438965e-01 7.112739980220794678e-02
2.612547576427459717e-01 -2.452916800975799561e-01 4.115012288093566895e-02 -2.937100529670715332e-01 1.375085115432739258e-01 3.632490038871765137e-01 -5.486812442541122437e-02 -3.078601658344268799e-01 -8.829952217638492584e-03 -8.252336829900741577e-02 -1.870570033788681030e-01 3.704511746764183044e-02 -1.947032287716865540e-02 7.379543781280517578e-02 2.693334519863128662e-01 -2.071746885776519775e-01 -1.193103417754173279e-01 9.663075953722000122e-02 2.367579489946365356e-01 4.176768288016319275e-02 -5.052581056952476501e-02 1.466960459947586060e-01 -3.982038050889968872e-02 6.806377787142992020e-03 -2.743396759033203125e-01 1.543544083833694458e-01 -3.156008422374725342e-01 -1.643737107515335083e-01 1.017570719122886658e-01 -6.982761621475219727e-02 7.029599696397781372e-02 1.321998685598373413e-01
-8.616612106561660767e-02 2.229877263307571411e-01 -9.894702583551406860e-02 -1.890986412763595581e-02 -9.329199790954589844e-02 1.524557024240493774e-01 -3.861348703503608704e-02 -3.774483799934387207e-01 3.542469441890716553e-01 5.866067111492156982e-02 2.911088615655899048e-02 -2.510984539985656738e-01 -2.516340017318725586e-01 2.517855167388916016e-01 1.554677039384841919e-01 -1.645300351083278656e-02 6.818732619285583496e-02 -2.382960319519042969e-01 1.166901066899299622e-01 -9.539301693439483643e-02 -1.592679321765899658e-02 6.817843019962310791e-02 -2.160197347402572632e-01 2.291312217712402344e-01 -2.128288298845291138e-01 8.002941310405731201e-02 1.783112585544586182e-01 -1.731552034616470337e-01 -1.392349600791931152e-01 -1.755438148975372314e-01 2.208751440048217773e-01 1.101278141140937805e-01
2.343559116125106812e-01 6.765350233763456345e-03 -9.893967211246490479e-02 -1.126621849834918976e-02 8.734872192144393921e-02 -1.936162263154983521e-01 -8.482071012258529663e-02 -4.599176645278930664e-01 2.704209089279174805e-01 -7.303020358085632324e-02 6.420333683490753174e-02 1.885098367929458618e-01 -2.534151077270507812e-01 -4.823401197791099548e-02 2.134270220994949341e-01 -2.443496584892272949e-01 4.992249235510826111e-02 -6.609252095222473145e-02 5.270899087190628052e-02 1.393527910113334656e-02 3.166999667882919312e-02 1.889388263225555420e-02 3.026823401451110840e-01 1.594679057598114014e-01 -2.061937004327774048e-01 -7.641487568616867065e-02 6.178773194551467896e-02 -1.469204872846603394e-01 4.106643199920654297e-01 1.033815667033195496e-01 4.709250759333372116e-03 2.038918668404221535e-03
2.672494053840637207e-01 5.673197563737630844e-03 1.338499933481216431e-01 -3.079070942476391792e-03 1.186268255114555359e-01 2.720457017421722412e-01 -1.602285653352737427e-01 -2.697817087173461914e-01 1.832831799983978271e-01 1.661944091320037842e-01 -2.486920505762100220e-01 -2.305584400892257690e-01 -1.691759377717971802e-01 2.731137871742248535e-01 -8.227718621492385864e-02 -7.279206812381744385e-02 1.195938326418399811e-02 -2.746072113513946533e-01 2.048336416482925415e-01 1.499461233615875244e-01 -1.158464178442955017e-01 1.701894104480743408e-01 1.016099900007247925e-01 1.259631216526031494e-01 -2.159813344478607178e-01 5.766188353300094604e-02 2.027953416109085083e-02 -2.043011933565139771e-01 -1.151205822825431824e-01 2.899777293205261230e-01 1.453150063753128052e-01 1.159202307462692261e-01
2.598085701465606689e-01 -7.863929122686386108e-02 -1.137970462441444397e-01 -7.042831927537918091e-02 -9.822320193052291870e-02 -2.149305343627929688e-01 1.258142143487930298e-01 -3.463893532752990723e-01 -2.401287108659744263e-02 -2.806765437126159668e-01 7.497487217187881470e-02 2.064111679792404175e-01 -3.509785532951354980e-01 1.579465717077255249e-01 2.376520931720733643e-01 -2.164735645055770874e-01 -3.017039000988006592e-01 -1.230379119515419006e-01 -1.827929168939590454e-02 2.125182449817657471e-01 -5.928949918597936630e-03 6.240698695182800293e-02 6.361279636621475220e-02 2.103520631790161133e-01 -2.731100618839263916e-01 1.020531803369522095e-01 5.722451955080032349e-02 -1.246967911720275879e-01 1.193350702524185181e-01 -6.177558004856109619e-02 -6.056603044271469116e-02 -9.084776788949966431e-02
-1.483877897262573242e-01 1.793719083070755005e-01 2.608176767826080322e-01 -3.025878220796585083e-03 -4.369814693927764893e-02 1.476962566375732422e-01 -1.219115778803825378e-01 -5.705031752586364746e-01 1.339326798915863037e-01 -1.649175584316253662e-02 -4.236302897334098816e-02 1.632921099662780762e-01 1.028151810169219971e-02 2.994696199893951416e-01 1.502195745706558228e-01 -7.441061735153198242e-02 -1.353077292442321777e-01 1.678064912557601929e-01 7.133498787879943848e-02 1.606239974498748779e-01 2.530155479907989502e-01 -7.843033969402313232e-02 4.060199018567800522e-03 4.051460325717926025e-01 -1.083807740360498428e-02 -4.102280363440513611e-02 -9.456828981637954712e-02 -4.149960353970527649e-02 1.957223750650882721e-02 4.544713068753480911e-03 -1.226663216948509216e-01 9.773369878530502319e-02
-1.356088090687990189e-02 1.258997917175292969e-01 -1.272086240351200104e-02 -4.611746221780776978e-02 -2.305268645286560059e-01 3.665413558483123779e-01 -1.199036762118339539e-01 -2.538788020610809326e-01 2.204137295484542847e-01 -3.037088923156261444e-02 -1.933644898235797882e-02 2.131846100091934204e-01 -2.659554481506347656e-01 6.184634938836097717e-02 2.140681147575378418e-01 7.147967815399169922e-02 6.543656438589096069e-02 3.878806531429290771e-02 4.169710353016853333e-02 4.764465242624282837e-02 -5.658424645662307739e-02 8.105086535215377808e-02 7.784152776002883911e-02 4.490773677825927734e-01 -2.209955900907516479e-01 1.779514849185943604e-01 -5.577170476317405701e-02 -3.031693100929260254e-01 -2.720924615859985352e-01 1.495831739157438278e-02 8.028256893157958984e-02 1.049053072929382324e-01
-3.183259442448616028e-02 1.924398541450500488e-01 2.801970839500427246e-01 -1.223762705922126770e-01 -1.013246327638626099e-01 2.540728636085987091e-02 -5.586129263974726200e-04 -3.655152916908264160e-01 9.678184986114501953e-02 -7.968465983867645264e-02 -1.356542408466339111e-01 1.293443739414215088e-01 -3.315539658069610596e-01 2.951211929321289062e-01 -7.426400482654571533e-02 -2.128937989473342896e-01 -2.140605635941028595e-02 -8.725029230117797852e-02 1.441130638122558594e-01 1.136775463819503784e-01 1.381207108497619629e-01 2.938929200172424316e-01 -2.426145672798156738e-01 1.267805695533752441e-01 -5.604735016822814941e-02 7.433854043483734131e-02 -2.198977023363113403e-01 -2.363191395998001099e-01 1.009065434336662292e-01 -1.253872811794281006e-01 1.386834681034088135e-01 2.123380303382873535e-01
-4.099384695291519165e-02 4.036453086882829666e-03 4.158121999353170395e-03 8.628262579441070557e-02 5.979972705245018005e-02 1.276552230119705200e-01 -2.130992561578750610e-01 -4.693281948566436768e-01 2.854835093021392822e-01 1.061261817812919617e-01 -7.372610270977020264e-02 1.231961399316787720e-01 -4.698240663856267929e-03 3.650406301021575928e-01 1.140738874673843384e-01 -2.753719985485076904e-01 1.130827814340591431e-01 1.062535941600799561e-01 1.270941197872161865e-01 -1.734647601842880249e-01 2.643758654594421387e-01 1.304858475923538208e-01 2.208157479763031006e-01 5.831177160143852234e-02 -1.325795203447341919e-01 -1.283925175666809082e-01 -1.000982969999313354e-01 1.288778707385063171e-02 -1.048548668622970581e-01 2.646179497241973877e-01 -1.663162857294082642e-01 8.640444278717041016e-02
1.763180196285247803e-01 1.558416406624019146e-03 8.586456626653671265e-02 -2.039705961942672729e-02 1.923554390668869019e-02 2.791875898838043213e-01 -8.068394660949707031e-02 -3.322374820709228516e-01 2.027040868997573853e-01 -4.249997437000274658e-01 1.948756277561187744e-01 -1.356050968170166016e-01 1.806689500808715820e-01 1.773035079240798950e-01 2.111170068383216858e-02 -1.016078889369964600e-01 1.213280111551284790e-01 1.667825579643249512e-01 1.347344666719436646e-01 1.612606048583984375e-01 6.938630342483520508e-02 2.472081929445266724e-01 1.816941611468791962e-02 7.154994457960128784e-02 -2.232013493776321411e-01 1.227237358689308167e-01 -4.742505028843879700e-02 -1.128858253359794617e-01 1.681544929742813110e-01 -3.199833929538726807e-01 9.781020134687423706e-02 -1.865771114826202393e-01
2.342094182968139648e-01 -3.744951263070106506e-02 -1.560437586158514023e-02 -3.588800877332687378e-02 9.656354784965515137e-02 1.005523428320884705e-01 3.841991350054740906e-02 -2.863984405994415283e-01 3.293295204639434814e-01 -3.106314539909362793e-01 1.799754649400711060e-01 -2.006115019321441650e-01 3.368019685149192810e-02 3.379379808902740479e-01 -2.550663985311985016e-02 -5.735670775175094604e-02 -2.164370268583297729e-01 -2.157359384000301361e-02 2.888610064983367920e-01 1.461617201566696167e-01 -1.001309975981712341e-01 2.198125571012496948e-01 1.187010481953620911e-01 2.485836669802665710e-02 -2.028793543577194214e-01 1.574219614267349243e-01 -1.184798628091812134e-01 -1.671948134899139404e-01 1.489349156618118286e-01 -6.962838768959045410e-02 -2.173986658453941345e-02 -2.860284745693206787e-01
2.275534719228744507e-01 -5.568860843777656555e-02 1.096885725855827332e-01 2.691763341426849365e-01 1.043177321553230286e-01 4.774873331189155579e-02 -2.544180862605571747e-02 -1.068706363439559937e-01 2.623904645442962646e-01 -1.521325707435607910e-01 2.720155119895935059e-01 7.542336732149124146e-02 -2.132532298564910889e-01 3.055077493190765381e-01 2.078626155853271484e-01 1.950458250939846039e-02 6.575047224760055542e-02 -2.402611821889877319e-01 -4.555166140198707581e-02 2.099696546792984009e-01 -9.866188466548919678e-02 2.966887354850769043e-01 9.108572453260421753e-02 2.977998256683349609e-01 -1.211604103446006775e-01 1.226218938827514648e-01 -1.828761398792266846e-01 3.157172724604606628e-02 1.803734749555587769e-01 -1.930979341268539429e-01 1.701198965311050415e-01 -1.243271902203559875e-01
-1.953894942998886108e-01 -9.314718842506408691e-02 -3.054459951817989349e-02 1.273445934057235718e-01 8.860594779253005981e-02 1.838867217302322388e-01 4.745984449982643127e-02 -6.016310453414916992e-01 1.704992055892944336e-01 1.651966385543346405e-02 -2.760437130928039551e-01 -2.030055969953536987e-02 -8.315800875425338745e-02 3.529994189739227295e-01 2.082568705081939697e-01 -9.249585121870040894e-02 1.877470314502716064e-01 9.948983043432235718e-02 1.677328497171401978e-01 5.246824026107788086e-02 6.001041457056999207e-02 -3.538956120610237122e-02 1.830565370619297028e-02 2.424452155828475952e-01 -1.807780861854553223e-01 1.093820482492446899e-01 -8.253826200962066650e-02 1.138026639819145203e-01 -1.341982632875442505e-01 -7.671018131077289581e-03 -1.138005256652832031e-01 7.268841564655303955e-02
1.735800653696060181e-01 1.941835731267929077e-01 -1.328220367431640625e-01 9.991069138050079346e-02 -2.297062724828720093e-01 6.927078217267990112e-02 -8.090166747570037842e-02 -1.681542694568634033e-01 1.168241575360298157e-01 1.376205533742904663e-01 -2.883274480700492859e-02 6.492644548416137695e-02 -2.730388380587100983e-02 -6.703644245862960815e-02 2.057810276746749878e-01 -4.102927148342132568e-01 -8.566194772720336914e-02 -1.448327209800481796e-02 5.781635269522666931e-02 1.092553883790969849e-01 -1.001160070300102234e-01 1.113852113485336304e-01 -2.879943326115608215e-02 6.575244665145874023e-02 -4.289749562740325928e-01 1.060505881905555725e-01 4.482031613588333130e-02 -3.623553812503814697e-01 1.791304200887680054e-01 2.220663726329803467e-01 3.050438463687896729e-01 -7.180487364530563354e-02
1.144647225737571716e-01 1.360231786966323853e-01 1.370349377393722534e-01 5.926405638456344604e-02 1.290353089570999146e-01 5.994068831205368042e-02 -6.869643181562423706e-02 -4.182806313037872314e-01 1.676586419343948364e-01 -1.217552646994590759e-01 2.629104256629943848e-01 -2.485473603010177612e-01 2.264133244752883911e-01 3.435918688774108887e-01 1.801676303148269653e-02 -4.245140030980110168e-02 -1.815174818038940430e-01 -5.809598043560981750e-02 2.328884452581405640e-01 2.422790974378585815e-01 -2.048660255968570709e-02 1.223463341593742371e-01 8.871662616729736328e-02 8.580023050308227539e-02 -3.076070249080657959e-01 -3.722833842039108276e-02 -1.039917692542076111e-01 -1.053495183587074280e-01 2.550561726093292236e-01 -1.724530011415481567e-01 -4.886873811483383179e-02 -7.696926593780517578e-02
3.865357637405395508e-01 -7.350385934114456177e-02 1.345513761043548584e-01 4.221549630165100098e-01 1.951393932104110718e-01 5.577183514833450317e-02 -1.110594347119331360e-02 -1.213288381695747375e-01 2.651866674423217773e-01 -4.779635742306709290e-02 1.748018711805343628e-02 5.541411042213439941e-02 -1.607135087251663208e-01 4.255971610546112061e-01 2.336919456720352173e-01 -7.883036881685256958e-02 -2.900847420096397400e-02 -7.491501420736312866e-02 -5.763943120837211609e-02 1.238155458122491837e-02 -1.182607114315032959e-01 1.803341507911682129e-01 3.079469129443168640e-02 1.214936897158622742e-01 -1.769660562276840210e-01 1.649315506219863892e-01 -1.901404708623886108e-01 1.145694986917078495e-03 8.845002949237823486e-02 -2.332375496625900269e-01 7.183367758989334106e-02 -1.219013556838035583e-01
2.431786358356475830e-01 7.737486809492111206e-02 1.409930586814880371e-01 -1.271372139453887939e-01 -4.378976672887802124e-02 1.761311739683151245e-01 1.131900325417518616e-01 -4.961871802806854248e-01 9.494914859533309937e-02 -1.582105010747909546e-01 -1.601888239383697510e-01 5.579526349902153015e-02 -2.744224295020103455e-02 -3.280253708362579346e-02 1.076277196407318115e-01 -2.907098233699798584e-01 -1.091704592108726501e-01 4.449613764882087708e-02 3.448834270238876343e-02 2.136489301919937134e-01 9.221950918436050415e-02 9.384802728891372681e-02 1.191477701067924500e-01 4.816088378429412842e-01 -1.931812427937984467e-02 -2.077411860227584839e-02 1.223226487636566162e-01 1.463776677846908569e-01 -1.974907219409942627e-01 1.739974915981292725e-01 1.118445172905921936e-01 5.446988716721534729e-02
3.088721632957458496e-01 1.241597980260848999e-01 6.817128509283065796e-03 -1.063903700560331345e-02 -1.467482894659042358e-01 3.455148339271545410e-01 6.582013517618179321e-02 -1.827809065580368042e-01 3.489560782909393311e-01 -3.754064440727233887e-02 -1.182891502976417542e-01 4.433918278664350510e-03 3.402934875339269638e-03 -4.526116885244846344e-03 -5.311008170247077942e-02 -1.956165283918380737e-01 -3.661684691905975342e-02 3.965477943420410156e-01 3.615921139717102051e-01 9.052166342735290527e-02 4.986675083637237549e-02 2.352227270603179932e-01 -1.355182528495788574e-01 1.419484913349151611e-01 -1.417392641305923462e-01 7.232101261615753174e-02 1.069560721516609192e-01 -2.365253567695617676e-01 1.830275356769561768e-01 -5.665155500173568726e-02 9.165247529745101929e-02 -1.943831145763397217e-02
4.880427941679954529e-02 3.081214241683483124e-02 1.359749287366867065e-01 1.647000759840011597e-01 -1.485330462455749512e-01 -8.395712077617645264e-02 -1.734086871147155762e-01 -3.770008981227874756e-01 2.595600485801696777e-01 1.076012253761291504e-01 3.336312621831893921e-02 -6.845100969076156616e-02 -3.104361295700073242e-01 1.600340455770492554e-01 -1.402584314346313477e-01 -2.423223257064819336e-01 2.358213961124420166e-01 -2.753980457782745361e-02 2.817247509956359863e-01 1.037761345505714417e-01 -5.327306222170591354e-03 -6.690405309200286865e-02 1.986940205097198486e-01 3.959471732378005981e-02 -1.239487007260322571e-01 1.374334394931793213e-01 -1.602147370576858521e-01 -4.386565834283828735e-02 -1.589680612087249756e-01 2.264189906418323517e-02 -1.679159849882125854e-01 -3.959000408649444580e-01
4.052201285958290100e-02 1.424640119075775146e-01 -2.426047027111053467e-01 2.798988223075866699e-01 1.415654867887496948e-01 -1.547516733407974243e-01 -1.392832696437835693e-01 -2.192449569702148438e-01 -4.340797290205955505e-02 1.222733780741691589e-01 -4.317021928727626801e-03 8.804885298013687134e-02 -9.024477005004882812e-02 1.376335471868515015e-01 2.000927478075027466e-01 -8.311598747968673706e-02 -5.304531753063201904e-02 -1.934578120708465576e-01 1.069653779268264771e-01 1.014170199632644653e-01 1.848809868097305298e-01 2.770305275917053223e-01 1.657570004463195801e-01 3.508791625499725342e-01 -2.730592489242553711e-01 1.269597411155700684e-01 2.133698761463165283e-02 -2.234710156917572021e-01 -9.441209584474563599e-02 -2.884599268436431885e-01 2.345036268234252930e-01 1.381704509258270264e-01
-1.384819597005844116e-01 -4.556404799222946167e-02 1.536766886711120605e-01 1.561621576547622681e-01 -2.454656660556793213e-01 -9.213726036250591278e-03 1.267571840435266495e-02 -3.440643548965454102e-01 1.589805036783218384e-01 -1.840164363384246826e-01 -1.819361299276351929e-01 -2.498458623886108398e-01 -1.872900575399398804e-01 3.607259690761566162e-02 4.673842340707778931e-03 -1.950476765632629395e-01 -1.188016608357429504e-01 -2.408640682697296143e-01 3.199731111526489258e-01 3.510645776987075806e-02 7.966250181198120117e-02 1.310364753007888794e-01 5.956098902970552444e-03 1.206505075097084045e-01 -2.650782465934753418e-01 -8.960722386837005615e-02 -4.580685868859291077e-02 -2.411822527647018433e-01 -3.129736185073852539e-01 -9.535599499940872192e-03 2.641571164131164551e-01 5.020756274461746216e-02
3.865667879581451416e-01 -1.426513493061065674e-01 3.042455613613128662e-01 7.310225069522857666e-02 -3.242354467511177063e-02 6.005999818444252014e-02 -1.867496669292449951e-01 -2.615052461624145508e-01 2.755545675754547119e-01 9.614131599664688110e-02 -6.212776526808738708e-02 7.794862985610961914e-02 -2.200394570827484131e-01 1.705387830734252930e-01 4.212145134806632996e-02 -8.280827663838863373e-03 4.142908006906509399e-02 4.766719415783882141e-02 -2.087092213332653046e-02 9.549301862716674805e-02 1.248983219265937805e-01 1.151914969086647034e-01 1.363089382648468018e-01 -1.404278725385665894e-01 -1.949437707662582397e-02 4.191509485244750977e-01 -8.270771056413650513e-02 -2.273443788290023804e-01 -1.826174855232238770e-01 2.879511192440986633e-02 1.216675713658332825e-01 -2.926581501960754395e-01
2.809489071369171143e-01 1.905740946531295776e-01 2.435746975243091583e-02 5.578415468335151672e-02 -1.621890664100646973e-01 -6.705734878778457642e-02 2.900758087635040283e-01 -3.061583638191223145e-01 4.368815943598747253e-02 -4.133480787277221680e-02 1.582683473825454712e-01 1.590958088636398315e-01 -1.705636531114578247e-01 -2.933878637850284576e-02 2.278069257736206055e-01 -2.910299897193908691e-01 -2.589825540781021118e-03 -1.852346658706665039e-01 1.562221944332122803e-01 2.097393125295639038e-01 -1.827716454863548279e-02 7.405053824186325073e-02 4.088905453681945801e-02 -2.976034395396709442e-02 -3.035507500171661377e-01 -2.399065196514129639e-01 2.425003498792648315e-01 -2.881549596786499023e-01 6.702871620655059814e-02 1.978230923414230347e-01 -1.171167474240064621e-03 7.473001629114151001e-02
1.095807328820228577e-01 3.829159215092658997e-02 -1.538933813571929932e-01 1.422729715704917908e-02 -7.345890998840332031e-02 1.911712586879730225e-01 -1.478452533483505249e-01 -3.697252869606018066e-01 4.828268662095069885e-02 -1.899239122867584229e-01 3.146243095397949219e-01 1.562099307775497437e-01 2.621256411075592041e-01 4.529489949345588684e-02 1.844121664762496948e-01 -2.978557944297790527e-01 -1.629708111286163330e-01 -2.947360575199127197e-01 1.334048807621002197e-01 5.522713065147399902e-02 -7.183341681957244873e-02 -2.779382169246673584e-01 -2.342494577169418335e-02 1.306619346141815186e-01 -1.939202249050140381e-01 5.156842526048421860e-03 1.371253132820129395e-01 -3.117075860500335693e-01 -4.381308704614639282e-02 -3.740108758211135864e-02 1.248395964503288269e-01 -7.490267977118492126e-03
2.928213179111480713e-01 1.244873479008674622e-01 -1.435363739728927612e-01 8.426596969366073608e-02 -1.063663884997367859e-02 1.335204541683197021e-01 -2.554843127727508545e-01 -1.837497055530548096e-01 -1.093600317835807800e-01 -1.392176598310470581e-01 -9.233304113149642944e-02 -3.354239836335182190e-02 -2.655415832996368408e-01 6.730358302593231201e-02 4.239153563976287842e-01 -2.808648347854614258e-01 -1.520369797945022583e-01 6.963571161031723022e-02 1.192315742373466492e-01 1.085930317640304565e-01 -2.674908936023712158e-01 4.425948485732078552e-02 -7.503392547369003296e-02 1.114968582987785339e-01 -3.792645037174224854e-01 1.201177760958671570e-01 4.590002074837684631e-02 7.049340009689331055e-02 1.163093820214271545e-01 2.139916568994522095e-01 -7.578340172767639160e-02 5.916774645447731018e-02
-7.722044736146926880e-02 -3.664783388376235962e-02 1.105238273739814758e-01 1.126591786742210388e-01 -9.991700202226638794e-02 1.578986197710037231e-01 -4.861238226294517517e-02 -2.475706189870834351e-01 2.461148798465728760e-01 -1.408203244209289551e-01 -4.332187399268150330e-02 9.329374134540557861e-02 -2.593963444232940674e-01 1.571514457464218140e-01 1.276165246963500977e-01 -4.293796718120574951e-01 -3.122079074382781982e-01 8.558516949415206909e-02 3.543928265571594238e-01 -7.214222848415374756e-02 -2.833237498998641968e-02 9.697756171226501465e-02 -1.685521751642227173e-01 2.392883598804473877e-01 -7.795508950948715210e-02 8.235409855842590332e-02 7.445085793733596802e-02 -2.124456614255905151e-01 5.835631117224693298e-02 1.925239562988281250e-01 2.102869898080825806e-01 -7.679193466901779175e-02
-3.995281457901000977e-02 2.091111615300178528e-02 2.006112486124038696e-01 1.110040992498397827e-01 3.298231959342956543e-01 1.078913211822509766e-01 1.446522213518619537e-02 -3.889187276363372803e-01 2.380196899175643921e-01 -1.079906430095434189e-02 -2.355245649814605713e-01 2.307357192039489746e-01 -9.233361482620239258e-02 3.389468789100646973e-01 3.158759176731109619e-01 -9.509237110614776611e-02 8.677605539560317993e-02 1.168087869882583618e-01 2.944480776786804199e-01 6.606171280145645142e-02 1.108700968325138092e-02 -1.006897315382957458e-01 5.945354700088500977e-02 2.476538717746734619e-01 -1.100983843207359314e-01 1.659833043813705444e-01 -2.526039071381092072e-02 -5.381065979599952698e-02 1.660489477217197418e-02 -9.144918876700103283e-04 -2.101536691188812256e-01 2.799857221543788910e-02
2.135987728834152222e-01 9.734689444303512573e-02 3.098982572555541992e-01 -1.326805949211120605e-01 -2.873016335070133209e-02 6.135632842779159546e-02 -1.454887818545103073e-02 -1.478011012077331543e-01 2.902826294302940369e-02 2.174904048442840576e-01 2.511422038078308105e-01 1.499518305063247681e-01 -5.642716959118843079e-02 5.282935127615928650e-02 3.650680780410766602e-01 -1.951804198324680328e-02 -2.484145760536193848e-01 -2.221529185771942139e-01 2.189374417066574097e-01 2.828541398048400879e-01 5.215314030647277832e-02 1.951206773519515991e-01 -1.360038518905639648e-01 3.043159544467926025e-01 -2.138535827398300171e-01 -5.978229269385337830e-02 9.870383143424987793e-02 -1.554471850395202637e-01 -1.035089232027530670e-02 7.906151562929153442e-02 9.096829593181610107e-02 -2.062339037656784058e-01
-8.474797010421752930e-03 5.175631493330001831e-02 4.222797155380249023e-01 3.334392607212066650e-01 -7.415624707937240601e-02 2.470288872718811035e-01 -2.267677634954452515e-01 -3.515454232692718506e-01 1.470144540071487427e-01 -8.437366038560867310e-02 -1.074381023645401001e-01 1.934634447097778320e-01 -1.215849891304969788e-01 5.203421041369438171e-02 1.393771022558212280e-01 -3.472443222999572754e-01 7.973062247037887573e-02 -5.042200908064842224e-02 2.629393041133880615e-01 5.850334465503692627e-02 -1.023071706295013428e-01 -1.425731368362903595e-02 -9.581235237419605255e-03 1.653821021318435669e-01 -8.853876590728759766e-02 1.264241933822631836e-01 -1.293295472860336304e-01 6.072325631976127625e-03 -2.622730843722820282e-02 1.161107197403907776e-01 2.287462800741195679e-01 -6.608551740646362305e-02
-3.927797451615333557e-02 -3.792029619216918945e-02 -1.147136539220809937e-01 -1.473730206489562988e-01 -1.115176975727081299e-01 1.010791119188070297e-02 -8.359428495168685913e-02 -2.452981919050216675e-01 1.106810271739959717e-01 -6.692266464233398438e-02 7.631436735391616821e-02 -4.269687458872795105e-02 1.056754216551780701e-01 2.744319736957550049e-01 1.144828647375106812e-01 -9.446152299642562866e-02 1.555280536413192749e-01 -3.159209191799163818e-01 1.631858795881271362e-01 3.210204243659973145e-01 6.390985101461410522e-02 2.514489293098449707e-01 2.060586772859096527e-02 1.172268390655517578e-01 -2.766853570938110352e-01 1.389470994472503662e-01 -2.849581837654113770e-01 -8.372425287961959839e-02 4.406589269638061523e-01 4.872870445251464844e-02 -1.477445662021636963e-01 -1.093007922172546387e-01
2.894951701164245605e-01 8.691960573196411133e-02 1.144822910428047180e-01 -3.451005220413208008e-01 1.322415620088577271e-01 7.860781252384185791e-02 1.835206896066665649e-02 -2.126068025827407837e-01 4.393928125500679016e-02 1.987499147653579712e-01 1.067281588912010193e-01 2.011043280363082886e-01 -3.694034814834594727e-01 2.320683151483535767e-01 2.459424436092376709e-01 -2.711983621120452881e-01 2.400050312280654907e-01 2.214921824634075165e-02 4.476279392838478088e-02 -3.013802878558635712e-02 1.189881488680839539e-01 4.002134874463081360e-02 -5.270620062947273254e-02 1.133994907140731812e-01 -1.921773254871368408e-01 -2.349140942096710205e-01 -6.513378024101257324e-02 -2.120864540338516235e-01 -1.090225800871849060e-01 1.427447944879531860e-01 -4.691873863339424133e-02 -1.463183015584945679e-01
-5.791532993316650391e-02 -1.228645518422126770e-01 2.107879668474197388e-01 8.963973820209503174e-02 3.986981511116027832e-02 1.858142912387847900e-01 -9.680729359388351440e-02 -5.164330005645751953e-01 4.101808071136474609e-01 -2.169613540172576904e-01 -1.275216788053512573e-01 1.218458190560340881e-01 -9.179291874170303345e-02 4.424111545085906982e-01 2.719738185405731201e-01 4.840900376439094543e-02 2.649469301104545593e-02 1.209360137581825256e-01 -3.667426481842994690e-02 -3.360876813530921936e-02 6.831979006528854370e-02 -5.394658073782920837e-02 5.609881877899169922e-02 2.154687941074371338e-01 -6.662522256374359131e-02 4.243759438395500183e-02 5.075423419475555420e-02 4.223887622356414795e-02 -1.279597287066280842e-03 4.780415073037147522e-02 2.483243122696876526e-02 3.923309966921806335e-02
1.053888257592916489e-02 -9.316746145486831665e-02 1.654116809368133545e-01 -3.541999682784080505e-02 4.554091021418571472e-02 7.815593481063842773e-02 -4.603494703769683838e-02 -3.648900389671325684e-01 4.870561957359313965e-01 -1.081759929656982422e-01 -2.116229683160781860e-01 9.999281913042068481e-02 4.029444232583045959e-02 2.051297947764396667e-02 2.421817928552627563e-01 -1.641576141119003296e-01 1.228573545813560486e-01 -1.432041972875595093e-01 1.723461747169494629e-01 9.564469754695892334e-02 2.810044586658477783e-01 -9.565632790327072144e-03 1.829439848661422729e-01 2.742882370948791504e-01 1.541228741407394409e-01 -1.806213636882603168e-03 -1.620248407125473022e-01 -5.314547941088676453e-02 -2.464111596345901489e-01 1.924055665731430054e-01 1.106197834014892578e-01 5.268270894885063171e-02
9.789642691612243652e-02 -1.801153868436813354e-01 2.442773580551147461e-01 -1.373347491025924683e-01 -9.461463987827301025e-02 -1.140383481979370117e-01 -8.796476572751998901e-02 -2.795951068401336670e-01 2.342922054231166840e-02 2.255679480731487274e-02 9.740273654460906982e-02 4.967725649476051331e-02 -2.320922762155532837e-01 -1.660201884806156158e-02 1.346062421798706055e-01 -4.069187492132186890e-02 -1.410650908946990967e-01 -3.643195927143096924e-01 2.266073375940322876e-01 3.851993381977081299e-01 1.114108934998512268e-01 1.546085476875305176e-01 -1.672060489654541016e-01 2.156953662633895874e-01 -2.157669961452484131e-01 -1.393035948276519775e-01 3.263769298791885376e-02 -3.164588510990142822e-01 -8.220875635743141174e-03 9.714671969413757324e-02 7.670638710260391235e-02 -1.973000615835189819e-01
6.236704066395759583e-02 -9.309331327676773071e-02 -6.552702188491821289e-02 3.320885123685002327e-03 8.619868010282516479e-02 -1.165141388773918152e-01 1.002688109874725342e-01 -2.344898134469985962e-01 -3.884564712643623352e-02 -2.214424908161163330e-01 1.583735458552837372e-02 1.040841192007064819e-01 -1.457789689302444458e-01 1.993944197893142700e-01 5.015905499458312988e-01 -1.460739821195602417e-01 -8.564305305480957031e-02 1.882982999086380005e-02 -2.546990662813186646e-02 3.064916133880615234e-01 -5.174012854695320129e-02 1.936225965619087219e-02 9.145223349332809448e-02 2.945660352706909180e-01 -1.973212212324142456e-01 2.248535752296447754e-01 3.670826181769371033e-02 -4.358339011669158936e-01 9.684918075799942017e-02 5.585213005542755127e-02 -7.419164478778839111e-02 -4.761128872632980347e-02
8.380638062953948975e-02 1.416101008653640747e-01 -1.373417675495147705e-01 -7.340604811906814575e-02 -5.677816923707723618e-03 3.864728659391403198e-02 9.915792196989059448e-02 -3.582824468612670898e-01 -7.194429636001586914e-02 -4.375528171658515930e-02 2.229031622409820557e-01 2.036661505699157715e-01 -1.225504279136657715e-01 2.006356045603752136e-02 4.620913863182067871e-01 -2.331560552120208740e-01 -8.482794463634490967e-02 -2.524743676185607910e-01 1.976904422044754028e-01 4.964271187782287598e-02 6.111267581582069397e-02 1.949989348649978638e-01 1.322078257799148560e-01 9.787897765636444092e-02 -3.045599460601806641e-01 -1.744337230920791626e-01 6.373070925474166870e-02 -2.461405843496322632e-01 7.626032829284667969e-02 1.886368989944458008e-01 -4.981856048107147217e-02 1.198510080575942993e-01
-7.414757460355758667e-02 2.609314620494842529e-01 8.900197595357894897e-02 7.984879612922668457e-02 7.089773565530776978e-02 2.143122255802154541e-01 -3.796621039509773254e-02 -3.404761552810668945e-01 3.013620674610137939e-01 -1.857262104749679565e-01 1.766674965620040894e-01 6.672792136669158936e-02 -6.985199451446533203e-02 1.143012121319770813e-01 6.374291330575942993e-02 -4.049066305160522461e-01 1.716208308935165405e-01 -3.999961540102958679e-02 8.032800257205963135e-02 -7.955221831798553467e-02 -2.302329614758491516e-02 1.894547641277313232e-01 3.714195266366004944e-02 2.002258300781250000e-01 -1.121881902217864990e-01 2.493933588266372681e-01 -1.846187412738800049e-01 -8.873271197080612183e-02 -4.613512754440307617e-02 -9.124603122472763062e-02 2.675591111183166504e-01 2.763207554817199707e-01
4.035419970750808716e-02 1.097561940550804138e-01 -4.840839281678199768e-02 -8.792103081941604614e-02 -6.919952481985092163e-02 -6.870246678590774536e-02 -8.482433110475540161e-02 -4.568153321743011475e-01 -9.539756178855895996e-02 -8.754575997591018677e-02 2.041045427322387695e-01 3.020919859409332275e-01 -3.511723480187356472e-04 3.337959647178649902e-01 2.912415005266666412e-02 -1.120068132877349854e-01 -1.763295233249664307e-01 6.824743747711181641e-02 1.640758663415908813e-01 6.486976146697998047e-02 1.052689552307128906e-01 7.530710101127624512e-02 1.054267212748527527e-01 2.247590422630310059e-01 -1.726210266351699829e-01 1.222016289830207825e-01 1.193239688873291016e-01 -4.017236828804016113e-01 -8.443903923034667969e-02 -2.956689568236470222e-03 1.841206550598144531e-01 2.640403807163238525e-01
1.848331242799758911e-01 1.151638776063919067e-01 1.796613484621047974e-01 1.194648072123527527e-01 -2.710343599319458008e-01 2.768803834915161133e-01 -2.599259912967681885e-01 -1.521158814430236816e-01 -1.174347996711730957e-01 -1.936935335397720337e-01 3.179121762514114380e-02 1.863131672143936157e-01 -1.915002614259719849e-01 3.165259957313537598e-02 5.592836439609527588e-02 -3.577119410037994385e-01 -1.387086510658264160e-01 1.720369458198547363e-01 2.139738649129867554e-01 2.043304741382598877e-01 -6.525402516126632690e-02 1.899953484535217285e-01 -1.423854976892471313e-01 1.391136348247528076e-01 -3.296836912631988525e-01 -1.084238067269325256e-01 -8.180481195449829102e-02 -1.328541785478591919e-01 1.567185521125793457e-01 5.690593644976615906e-02 9.054676443338394165e-02 1.107573881745338440e-01
1.744407862424850464e-01 2.775559127330780029e-01 2.415613383054733276e-01 -1.325433999300003052e-01 2.181120216846466064e-01 2.770478464663028717e-02 -1.247952133417129517e-01 -4.842738211154937744e-01 1.374908983707427979e-01 -2.129961699247360229e-01 -2.563071250915527344e-02 6.884069740772247314e-02 -1.739050894975662231e-01 2.666102349758148193e-01 7.462856918573379517e-02 -9.038124233484268188e-02 4.719665646553039551e-02 -2.891031280159950256e-02 3.251041099429130554e-02 -5.798123776912689209e-02 -3.192210942506790161e-02 9.185490757226943970e-02 2.232305109500885010e-01 6.347710639238357544e-02 -3.591625019907951355e-02 -2.951328158378601074e-01 -6.351470202207565308e-02 -2.669426798820495605e-01 -9.249709546566009521e-02 -7.599928230047225952e-02 2.897389233112335205e-01 2.613710425794124603e-02
2.231861501932144165e-01 -2.719811722636222839e-02 -9.674323350191116333e-02 -8.985957503318786621e-02 -3.298518359661102295e-01 3.074826486408710480e-02 -6.601310521364212036e-02 -2.309853285551071167e-01 -1.224197074770927429e-01 -7.941856980323791504e-02 2.303384542465209961e-01 -7.539470493793487549e-02 9.117516875267028809e-02 3.150877952575683594e-01 3.859167695045471191e-01 -1.793518364429473877e-01 3.937846049666404724e-02 -2.718907594680786133e-01 1.259917616844177246e-01 4.861411452293395996e-02 1.281902790069580078e-01 3.649573028087615967e-02 2.372137755155563354e-01 -2.483215928077697754e-02 -2.240262627601623535e-01 -3.084344230592250824e-02 9.658400714397430420e-02 -3.061969578266143799e-01 8.913777023553848267e-02 1.304722726345062256e-01 1.693356186151504517e-01 -1.399888396263122559e-01
2.612500190734863281e-01 -5.860395729541778564e-02 5.792769044637680054e-02 1.425675600767135620e-01 1.459446847438812256e-01 -3.052720986306667328e-02 -5.954774096608161926e-02 -4.877480268478393555e-01 -3.263752907514572144e-02 -8.824323862791061401e-02 4.048230871558189392e-02 -1.852450072765350342e-01 -3.569142520427703857e-02 1.845609694719314575e-01 3.427432104945182800e-02 -1.494435369968414307e-01 3.898281231522560120e-02 7.504986133426427841e-03 -1.597823500633239746e-01 1.286867558956146240e-01 -2.463812567293643951e-02 5.138247460126876831e-02 -1.316837668418884277e-01 2.050514966249465942e-01 -1.425653100013732910e-01 3.418429195880889893e-02 3.979768157005310059e-01 -2.746295332908630371e-01 -3.329789042472839355e-01 1.053510606288909912e-02 1.801096647977828979e-01 1.796646267175674438e-01
-3.081554733216762543e-02 3.983284160494804382e-02 2.673729658126831055e-01 4.922197759151458740e-02 4.156304895877838135e-02 6.034760735929012299e-03 -5.780288204550743103e-02 -4.655095636844635010e-01 3.620725274085998535e-01 5.555159971117973328e-02 7.355497684329748154e-03 2.352218776941299438e-01 2.313778921961784363e-02 2.506718337535858154e-01 3.562029302120208740e-01 8.234536647796630859e-02 1.529162526130676270e-01 6.156145781278610229e-02 2.933186292648315430e-01 -2.654426358640193939e-02 2.368255518376827240e-02 8.059095591306686401e-02 -7.483348995447158813e-02 2.432903200387954712e-01 -1.901036687195301056e-02 1.453109979629516602e-01 -1.070191040635108948e-01 2.829964645206928253e-02 -7.017359137535095215e-02 1.276280134916305542e-01 -1.767367571592330933e-01 2.078706920146942139e-01
-1.904401183128356934e-01 -2.157450653612613678e-02 -1.186825409531593323e-01 1.466821283102035522e-01 1.262148320674896240e-01 8.467151224613189697e-02 2.619380876421928406e-02 -2.947164177894592285e-01 2.326707243919372559e-01 -9.359028190374374390e-02 1.793533004820346832e-02 -1.648617684841156006e-01 -2.626127004623413086e-01 -4.954340308904647827e-02 1.759536713361740112e-01 -4.103368520736694336e-01 -8.190871775150299072e-02 -3.220591247081756592e-01 1.101501733064651489e-01 -2.253094688057899475e-02 4.782101884484291077e-02 2.282887548208236694e-01 9.986213594675064087e-02 7.862069457769393921e-02 -2.904514670372009277e-01 5.095627158880233765e-02 -6.323794275522232056e-02 -1.855496764183044434e-01 -7.160739600658416748e-02 1.526703536510467529e-01 2.400287389755249023e-01 2.254035919904708862e-01
5.432526767253875732e-02 -1.880164891481399536e-01 1.344829946756362915e-01 1.515112370252609253e-01 -2.789008803665637970e-02 4.136575385928153992e-02 -5.923113226890563965e-02 -3.865089118480682373e-01 -3.675422444939613342e-02 -8.125072717666625977e-02 -5.020381510257720947e-02 2.101370543241500854e-01 -4.610425233840942383e-02 3.875674307346343994e-01 5.405249819159507751e-02 -3.214190900325775146e-01 2.569869756698608398e-01 -3.787697106599807739e-02 3.181014657020568848e-01 9.644165635108947754e-02 -1.144636645913124084e-01 1.222568228840827942e-01 -9.566128998994827271e-02 1.032587736845016479e-01 -1.247260570526123047e-01 2.572045624256134033e-01 5.870909243822097778e-02 -1.661215573549270630e-01 1.063883379101753235e-01 -1.363471150398254395e-01 2.797591984272003174e-01 -7.291994988918304443e-02
2.303470820188522339e-01 2.438586950302124023e-01 -1.292276084423065186e-01 2.564208209514617920e-01 -9.541919082403182983e-02 1.211163923144340515e-01 -1.055278778076171875e-01 -2.542487978935241699e-01 -2.070036232471466064e-01 -8.809208869934082031e-02 -9.401738643646240234e-02 -4.665132239460945129e-02 -1.392891705036163330e-01 2.088107019662857056e-01 1.182857379317283630e-01 -4.859678149223327637e-01 -1.415607482194900513e-01 1.785133481025695801e-01 -3.865491971373558044e-02 1.905040889978408813e-01 3.722697496414184570e-02 1.721664071083068848e-01 -2.001919448375701904e-01 5.586344748735427856e-02 -3.896117210388183594e-01 -9.229978919029235840e-02 -2.403013035655021667e-02 -5.193891469389200211e-03 3.924720734357833862e-02 6.482543051242828369e-02 -4.229786805808544159e-03 -9.195632301270961761e-03
-3.651936724781990051e-02 1.183981448411941528e-01 -7.158204913139343262e-02 3.032758831977844238e-01 -6.319835782051086426e-02 -1.013235449790954590e-01 -6.119280308485031128e-02 -3.664273619651794434e-01 5.358482152223587036e-02 2.051990479230880737e-01 1.002601310610771179e-01 -1.448813378810882568e-01 -1.976706683635711670e-01 2.205223143100738525e-01 4.149001836776733398e-02 -1.467560790479183197e-02 -3.223832324147224426e-02 -2.512042522430419922e-01 -3.615412628278136253e-03 1.423662304878234863e-01 -1.525424271821975708e-01 1.988809108734130859e-01 1.602039039134979248e-01 1.389579176902770996e-01 -2.571710646152496338e-01 1.705728769302368164e-01 1.144417375326156616e-01 -4.987671375274658203e-01 3.435209020972251892e-02 -1.050877869129180908e-01 8.738460391759872437e-02 -2.083206176757812500e-02
1.368068903684616089e-01 1.552933752536773682e-01 -6.817104667425155640e-02 2.673724889755249023e-01 -1.539677977561950684e-01 -9.585835039615631104e-02 2.519327402114868164e-01 -2.300720959901809692e-01 -5.385354533791542053e-02 -1.249619126319885254e-01 3.129152059555053711e-01 6.954853981733322144e-02 -2.367126047611236572e-01 2.036020159721374512e-01 -4.859748855233192444e-02 -2.920890152454376221e-01 -1.280698031187057495e-01 3.059772215783596039e-02 4.215262457728385925e-02 5.590895190834999084e-02 1.995133701711893082e-03 1.988258957862854004e-01 2.546471077948808670e-03 1.202389597892761230e-01 -2.879613935947418213e-01 5.864745005965232849e-02 2.640142105519771576e-02 -3.419288396835327148e-01 2.852297723293304443e-01 -1.815513707697391510e-02 -1.895939856767654419e-01 -1.656975895166397095e-01
-4.623939841985702515e-02 1.839200407266616821e-01 -1.523591428995132446e-01 -7.754696905612945557e-02 -3.991200774908065796e-02 -2.998702041804790497e-02 -2.195716053247451782e-01 -2.579971253871917725e-01 -3.529826551675796509e-02 2.898634038865566254e-02 4.509508609771728516e-02 -1.734065264463424683e-01 -1.434687674045562744e-01 2.740350961685180664e-01 2.025224827229976654e-02 -6.499426811933517456e-02 9.364674985408782959e-02 -2.098607420921325684e-01 2.234651297330856323e-01 4.090498015284538269e-02 -1.335992515087127686e-01 4.492955282330513000e-02 -1.508017629384994507e-01 4.791958034038543701e-01 -3.998677432537078857e-01 -1.238069403916597366e-02 -1.091565471142530441e-02 -2.436454892158508301e-01 -2.872139215469360352e-01 -4.275211319327354431e-02 -4.727350920438766479e-02 -1.723932288587093353e-02
1.306192576885223389e-01 -7.764719426631927490e-02 8.806293457746505737e-02 1.017651110887527466e-01 -7.637944817543029785e-02 -2.317631244659423828e-02 -1.401365548372268677e-01 -3.567578494548797607e-01 3.384853899478912354e-01 -4.504635930061340332e-01 3.233590722084045410e-01 -2.317709326744079590e-01 -3.779608383774757385e-02 8.640960603952407837e-02 -3.221061825752258301e-02 7.696933299303054810e-02 -1.443064585328102112e-02 -4.691703245043754578e-02 3.067556023597717285e-01 2.502978146076202393e-01 6.981994211673736572e-02 1.786281764507293701e-01 -2.001917921006679535e-02 4.513306170701980591e-02 -8.687500655651092529e-02 -1.218040212988853455e-01 -1.168255358934402466e-01 -8.645480126142501831e-02 1.341173946857452393e-01 -1.834614723920822144e-01 1.201181039214134216e-01 -7.700029015541076660e-02
6.602088361978530884e-02 1.226302757859230042e-01 3.884707763791084290e-02 9.494106471538543701e-02 -4.671191796660423279e-02 6.155729666352272034e-02 2.031238377094268799e-01 -2.652978301048278809e-01 -1.308577656745910645e-01 -1.671823486685752869e-02 2.675680816173553467e-01 2.782679498195648193e-01 -1.542024463415145874e-01 1.020457595586776733e-01 3.967587947845458984e-01 -1.221065223217010498e-01 -9.565552324056625366e-02 -2.447444051504135132e-01 2.661029100418090820e-01 1.371816992759704590e-01 2.393896132707595825e-01 2.415241003036499023e-01 -1.184692457318305969e-01 8.974286913871765137e-02 -2.240856885910034180e-01 -2.961720228195190430e-01 7.066893577575683594e-02 -1.503163874149322510e-01 8.518807590007781982e-02 2.414662623777985573e-03 -1.005192324519157410e-01 1.485474314540624619e-02
-1.411497145891189575e-01 1.210799738764762878e-01 -2.995028793811798096e-01 -9.606663137674331665e-02 -1.390759795904159546e-01 1.330140326172113419e-02 -8.539363741874694824e-02 -2.461017221212387085e-01 1.356170773506164551e-01 -6.286089867353439331e-02 -2.109051123261451721e-02 -9.190555661916732788e-02 1.366218551993370056e-02 2.186233550310134888e-01 4.202292859554290771e-02 -1.158633455634117126e-01 1.857069581747055054e-01 -1.839406639337539673e-01 1.625633239746093750e-01 6.472056359052658081e-02 -1.511485427618026733e-01 -1.693412102758884430e-02 -1.862914562225341797e-01 4.006285965442657471e-01 -3.273241817951202393e-01 1.369063109159469604e-01 -5.846089869737625122e-02 -3.857134878635406494e-01 -2.422475963830947876e-01 7.029873877763748169e-02 -1.602463871240615845e-01 6.449252832680940628e-03
4.244858324527740479e-01 1.881864815950393677e-01 -1.643672399222850800e-02 -1.076711639761924744e-01 -4.777483269572257996e-02 2.175823040306568146e-02 -1.003094166517257690e-01 -1.230349615216255188e-01 3.810045123100280762e-01 -5.251242965459823608e-02 2.880412526428699493e-02 1.667449325323104858e-01 -1.596133857965469360e-01 -2.671360671520233154e-01 1.258799284696578979e-01 -3.639157712459564209e-01 9.395874105393886566e-03 -2.117913961410522461e-01 -7.018756866455078125e-02 1.025393009185791016e-01 1.771489381790161133e-01 -1.013982594013214111e-01 -1.624234169721603394e-01 1.533373445272445679e-01 -2.823062241077423096e-01 -1.014438793063163757e-01 -2.017092406749725342e-01 -8.943780511617660522e-02 1.543886512517929077e-01 -4.852553457021713257e-02 7.513830065727233887e-02 -2.129921130836009979e-02
1.276270151138305664e-01 -7.871204055845737457e-03 1.843899935483932495e-01 -1.428729295730590820e-01 -1.479095965623855591e-01 -1.652306616306304932e-01 -2.597588859498500824e-02 -3.920690417289733887e-01 6.252934783697128296e-02 1.484791338443756104e-01 2.274526841938495636e-02 2.335202647373080254e-03 -1.775414943695068359e-01 -2.033791691064834595e-01 1.990847587585449219e-01 -1.409347057342529297e-01 1.036061719059944153e-01 3.108933568000793457e-02 7.722427695989608765e-02 4.487055540084838867e-02 7.705630362033843994e-02 2.299655973911285400e-01 7.626114040613174438e-02 1.596019566059112549e-01 -3.949654400348663330e-01 -2.112405896186828613e-01 -8.923348039388656616e-02 5.844695493578910828e-03 -1.014729440212249756e-01 8.767609298229217529e-02 -1.638457328081130981e-01 -4.511885046958923340e-01
-1.897249072790145874e-01 1.506164819002151489e-01 9.802217781543731689e-02 1.912898123264312744e-01 -1.169043108820915222e-01 1.792076677083969116e-01 -1.078561227768659592e-02 -2.138793468475341797e-01 2.094653546810150146e-01 -7.290956377983093262e-02 -5.887550860643386841e-02 -1.598161309957504272e-01 -1.342245638370513916e-01 6.170064955949783325e-02 5.070939660072326660e-02 -1.678102761507034302e-01 -1.641270369291305542e-01 -2.196411043405532837e-01 2.507823407649993896e-01 -9.804332628846168518e-03 2.772436477243900299e-02 2.400303930044174194e-01 3.677596896886825562e-02 1.715012341737747192e-01 -4.256277382373809814e-01 7.086798548698425293e-02 -1.450375020503997803e-01 -1.591467410326004028e-01 -2.276104688644409180e-01 1.276373565196990967e-01 1.797448545694351196e-01 3.353433310985565186e-01
2.770188748836517334e-01 -4.770314320921897888e-02 8.751661330461502075e-02 -5.250044912099838257e-02 -2.190774083137512207e-01 8.701153844594955444e-02 6.785617768764495850e-02 -2.290471643209457397e-01 4.109547287225723267e-02 3.213734924793243408e-02 1.345750242471694946e-01 7.892314344644546509e-02 -5.850009247660636902e-02 4.024681076407432556e-02 3.114906847476959229e-01 -4.698818176984786987e-02 -2.128625661134719849e-01 -3.932945728302001953e-01 1.889036893844604492e-01 6.214767694473266602e-02 3.365346789360046387e-02 1.897510439157485962e-01 -4.628348723053932190e-02 1.436658203601837158e-01 -2.864927053451538086e-01 3.878632932901382446e-02 1.494735777378082275e-01 -3.759621083736419678e-01 -1.904340088367462158e-01 2.624551951885223389e-01 -1.210779100656509399e-01 7.820848375558853149e-03
3.167760074138641357e-01 -2.502473362255841494e-04 5.451546981930732727e-02 2.810541987419128418e-01 2.937096578534692526e-04 1.767302751541137695e-01 5.891813710331916809e-02 -1.542713046073913574e-01 6.612364947795867920e-02 -1.687376759946346283e-02 -4.586514085531234741e-02 1.047544702887535095e-01 -1.913331001996994019e-01 -1.411560326814651489e-01 -2.829626202583312988e-01 -2.116325944662094116e-01 1.308717578649520874e-01 -1.364960223436355591e-01 1.792533546686172485e-01 2.150118164718151093e-02 -6.610900163650512695e-02 2.756740152835845947e-01 -2.996253967285156250e-01 2.494832724332809448e-01 -3.029341101646423340e-01 5.674428120255470276e-02 -1.493602991104125977e-01 -3.117943704128265381e-01 8.243880420923233032e-02 5.466458201408386230e-02 1.871177852153778076e-01 3.738962579518556595e-03
2.731371819972991943e-01 1.809246242046356201e-01 7.531287521123886108e-02 -1.558782905340194702e-01 3.724829852581024170e-02 1.110239923000335693e-01 -1.870315223932266235e-01 -1.787630170583724976e-01 1.880442053079605103e-01 -9.465683996677398682e-02 -1.455660313367843628e-01 -1.025878861546516418e-01 1.074553132057189941e-01 -1.056352034211158752e-01 3.729905188083648682e-01 2.494652010500431061e-02 2.558992803096771240e-01 2.701210230588912964e-02 1.874484419822692871e-01 -5.619057919830083847e-03 9.276656061410903931e-02 4.468774423003196716e-02 6.777174770832061768e-02 1.966062039136886597e-01 -1.466615051031112671e-01 1.769746989011764526e-01 -1.119494289159774780e-01 -2.333099693059921265e-01 -1.610944122076034546e-01 -6.447026133537292480e-02 1.514737606048583984e-01 -4.641953110694885254e-01
2.131072618067264557e-02 -1.313933134078979492e-01 -8.667483925819396973e-03 9.714934229850769043e-02 3.061166107654571533e-01 -4.355959128588438034e-03 1.911986917257308960e-01 -2.000426203012466431e-01 1.847251653671264648e-01 -1.600455045700073242e-01 1.494236383587121964e-02 1.074448809958994389e-03 -2.605259120464324951e-01 2.105358093976974487e-01 1.361660361289978027e-01 2.580962888896465302e-02 -1.311232298612594604e-01 -1.429497599601745605e-01 -1.237070634961128235e-01 7.153046131134033203e-02 2.569662965834140778e-02 1.351738423109054565e-01 2.139415778219699860e-02 3.219599723815917969e-01 -4.386015832424163818e-01 1.613264679908752441e-01 8.586417883634567261e-03 -3.778296709060668945e-01 2.556146383285522461e-01 4.312298819422721863e-02 3.969012945890426636e-02 1.687558018602430820e-03
-6.571529060602188110e-02 8.102710545063018799e-02 1.879670098423957825e-02 4.405640438199043274e-02 1.311126798391342163e-01 7.575426995754241943e-02 -1.205984354019165039e-01 -5.631074309349060059e-01 -9.301599860191345215e-02 1.339363493025302887e-02 1.097300555557012558e-02 2.049687802791595459e-01 1.523161679506301880e-01 6.691141426563262939e-02 3.904447332024574280e-02 -2.483086287975311279e-01 -4.997279495000839233e-02 5.810288339853286743e-02 2.783036828041076660e-01 1.791591942310333252e-01 -8.470755815505981445e-02 2.589571177959442139e-01 3.335134088993072510e-01 1.386734396219253540e-01 -2.070004791021347046e-01 1.903334110975265503e-01 1.117874309420585632e-01 -2.537935674190521240e-01 -9.239462018013000488e-02 -5.908365547657012939e-02 -1.333514042198657990e-02 4.611822962760925293e-02
2.096122801303863525e-01 3.942069411277770996e-02 7.734352350234985352e-02 -8.545070886611938477e-02 -8.517698198556900024e-02 9.535550326108932495e-02 -6.743235141038894653e-02 -2.846934497356414795e-01 2.496463060379028320e-01 -3.145824670791625977e-01 3.038139939308166504e-01 -7.097630947828292847e-02 1.175374910235404968e-01 3.665722310543060303e-01 -1.396478116512298584e-01 -3.679937124252319336e-02 -1.044229418039321899e-01 1.688948087394237518e-02 3.886299431324005127e-01 2.053641378879547119e-01 4.196291044354438782e-02 1.239368468523025513e-01 6.054398417472839355e-02 9.553070366382598877e-02 -2.469512820243835449e-01 1.286171227693557739e-01 -1.458169370889663696e-01 -1.460521817207336426e-01 1.977932304143905640e-01 -1.284705400466918945e-01 -3.518629819154739380e-02 1.765506528317928314e-02
2.608831524848937988e-01 8.700443804264068604e-02 -1.381399631500244141e-01 3.644325733184814453e-01 -8.993978798389434814e-02 9.097699075937271118e-02 -2.074163556098937988e-01 -6.005226075649261475e-02 2.171871215105056763e-01 1.094167083501815796e-01 -1.712577044963836670e-02 1.253347098827362061e-01 -1.183162927627563477e-01 -2.376233041286468506e-02 -3.536394983530044556e-02 -3.872946798801422119e-01 -1.210921928286552429e-01 -8.564284071326255798e-03 1.163040995597839355e-01 -3.673562034964561462e-02 -1.951360725797712803e-03 2.324347347021102905e-01 4.796884953975677490e-02 1.095026731491088867e-01 -3.702816665172576904e-01 -5.065349861979484558e-02 1.037454977631568909e-01 -2.834737598896026611e-01 1.342662423849105835e-01 2.335740625858306885e-01 1.984423547983169556e-01 -1.668360382318496704e-01
3.960519433021545410e-01 2.428569346666336060e-01 9.995816275477409363e-03 3.943302035331726074e-01 -7.496209442615509033e-02 1.581252515316009521e-01 -1.543998345732688904e-02 1.863039284944534302e-02 1.460089981555938721e-01 -7.690175552852451801e-04 6.606887280941009521e-02 -2.351882681250572205e-02 -1.349490135908126831e-01 2.523829638957977295e-01 1.849592924118041992e-01 -5.951514467597007751e-02 2.997867763042449951e-01 1.653209212236106396e-03 -1.010583490133285522e-01 4.932545870542526245e-02 7.918559759855270386e-02 2.828394174575805664e-01 6.878884881734848022e-02 2.482206672430038452e-01 -2.373102009296417236e-01 4.978738725185394287e-03 -1.457899808883666992e-01 -1.481167674064636230e-01 1.864377707242965698e-01 -2.160039097070693970e-01 1.220578849315643311e-01 2.184831351041793823e-02
1.259201020002365112e-01 -6.412576138973236084e-02 2.239902168512344360e-01 2.731845676898956299e-01 -7.991376519203186035e-02 1.107752323150634766e-01 -1.061104461550712585e-01 -3.606351613998413086e-01 3.526793420314788818e-01 2.467226982116699219e-01 -1.580052971839904785e-01 9.033340960741043091e-03 -1.563416272401809692e-01 3.477145731449127197e-02 1.064919400960206985e-02 -1.169135794043540955e-01 1.130660995841026306e-01 1.281737387180328369e-01 -8.552361279726028442e-02 9.147735685110092163e-02 1.683974564075469971e-01 4.023819696158170700e-03 -1.291504828259348869e-03 -6.191005930304527283e-02 -1.523379832506179810e-01 2.579313516616821289e-01 -2.283353656530380249e-01 -3.273441493511199951e-01 -2.940753102302551270e-01 7.873251102864742279e-03 -1.164337247610092163e-01 -1.388925760984420776e-01
-8.950380235910415649e-02 1.394617557525634766e-01 1.156832650303840637e-01 2.831855714321136475e-01 -4.445431753993034363e-02 8.410119451582431793e-03 2.479884773492813110e-02 -3.634113669395446777e-01 2.796193063259124756e-01 4.661739990115165710e-02 -1.450995802879333496e-01 -7.006477564573287964e-02 -1.044617369771003723e-01 2.624011933803558350e-01 2.217246294021606445e-01 -3.132881522178649902e-01 5.982976779341697693e-02 -4.921396821737289429e-02 2.717287540435791016e-01 -1.067957933992147446e-02 1.985367536544799805e-01 6.114874966442584991e-03 7.401632517576217651e-02 -8.312758803367614746e-02 -4.310405999422073364e-02 3.179070651531219482e-01 2.312874048948287964e-02 3.123420523479580879e-03 -2.699862234294414520e-02 3.227518200874328613e-01 6.690282374620437622e-02 2.572854757308959961e-01
5.684971809387207031e-03 1.297514885663986206e-01 2.454800158739089966e-01 -1.722347289323806763e-01 -2.128901481628417969e-01 2.123983353376388550e-01 1.212595924735069275e-01 -4.873498082160949707e-01 -1.346095837652683258e-02 -3.622275590896606445e-02 1.051634997129440308e-01 1.986214965581893921e-01 -8.868871256709098816e-03 1.494508087635040283e-01 1.766539961099624634e-01 -4.036556184291839600e-01 -4.968564957380294800e-02 9.994165971875190735e-03 2.411877214908599854e-01 1.064730808138847351e-01 1.467454135417938232e-01 -9.527490288019180298e-02 -6.906642019748687744e-02 2.393909990787506104e-01 -6.407906860113143921e-02 -1.458140611648559570e-01 9.211146831512451172e-02 -1.194485127925872803e-01 -2.292870134115219116e-01 4.189502075314521790e-02 1.186966970562934875e-01 2.632415480911731720e-02
2.602510154247283936e-01 9.532588720321655273e-02 8.111324906349182129e-02 3.762839436531066895e-01 1.098746433854103088e-01 -1.633608043193817139e-01 8.765924721956253052e-02 -3.286255896091461182e-01 -4.029482975602149963e-02 -8.425821363925933838e-02 1.072268337011337280e-01 2.349091172218322754e-01 -2.494420707225799561e-01 -4.974668845534324646e-02 -2.841074764728546143e-02 -1.409794092178344727e-01 -1.259103268384933472e-01 -2.645928226411342621e-02 1.089906319975852966e-01 1.932482570409774780e-01 -1.089685186743736267e-01 2.130604684352874756e-01 9.567534923553466797e-02 3.564585149288177490e-01 -4.329442977905273438e-02 1.882173120975494385e-01 -8.505784906446933746e-03 -2.546460926532745361e-01 1.981906145811080933e-01 -4.840008914470672607e-02 -2.273066937923431396e-01 7.087866216897964478e-02
1.187309995293617249e-01 2.352259494364261627e-02 2.548114359378814697e-01 2.890605479478836060e-02 -6.967111676931381226e-02 9.539915621280670166e-02 -9.117340296506881714e-02 -4.095978140830993652e-01 3.084354996681213379e-01 4.159103706479072571e-02 -1.943506449460983276e-01 4.531721025705337524e-02 -1.622070372104644775e-01 -1.659414619207382202e-01 -6.868909299373626709e-02 -1.583312749862670898e-01 -2.882125414907932281e-02 3.144542872905731201e-02 4.145785868167877197e-01 2.409914433956146240e-01 -2.579055428504943848e-01 2.646094560623168945e-01 -1.020278930664062500e-01 -5.468445271253585815e-02 -1.071391403675079346e-01 1.319311559200286865e-01 -1.306871920824050903e-01 -1.210607066750526428e-01 -1.943517923355102539e-01 1.664588004350662231e-01 1.698636449873447418e-02 -3.361662477254867554e-02
3.919551894068717957e-02 8.265449106693267822e-02 2.190881967544555664e-02 2.009287327527999878e-01 -1.293966621160507202e-01 -1.171146631240844727e-01 -1.012028828263282776e-01 -1.955523639917373657e-01 3.447124361991882324e-01 -4.794277250766754150e-02 -1.143621951341629028e-01 -9.675437468104064465e-04 -5.807641521096229553e-02 1.075344160199165344e-01 1.620685905218124390e-01 -3.733489215373992920e-01 -3.215635716915130615e-01 -4.123750701546669006e-02 3.590444028377532959e-01 -4.303033929318189621e-03 1.221195459365844727e-01 6.624047458171844482e-02 -1.045547723770141602e-01 1.968970298767089844e-01 -2.092103958129882812e-01 2.376458197832107544e-01 4.933378845453262329e-02 9.990897029638290405e-03 -1.225250884890556335e-01 1.761942869052290916e-03 3.276173472404479980e-01 1.699338555335998535e-01
-6.868436932563781738e-02 3.163443133234977722e-02 1.588683761656284332e-02 -7.062835991382598877e-02 4.417397081851959229e-02 1.458647400140762329e-01 -1.879264861345291138e-01 -5.311765670776367188e-01 3.211771547794342041e-01 -8.380309678614139557e-03 -6.630260497331619263e-02 2.463105171918869019e-01 6.473443657159805298e-02 1.634778976440429688e-01 1.336865425109863281e-01 -1.877541467547416687e-02 3.046503057703375816e-03 -1.828857660293579102e-01 1.049004420638084412e-01 8.792223036289215088e-02 6.797713041305541992e-02 1.610675454139709473e-01 4.185056686401367188e-02 4.004169255495071411e-02 -1.315275579690933228e-01 -5.163753777742385864e-02 -2.618304193019866943e-01 -3.137362897396087646e-01 -5.947275459766387939e-02 -8.594374358654022217e-02 3.832889199256896973e-01 -4.834986291825771332e-03
2.739795744419097900e-01 1.608211547136306763e-01 -6.847587972879409790e-02 -1.092087924480438232e-01 -2.440651655197143555e-01 2.449929714202880859e-01 -1.133354306221008301e-01 -8.562386780977249146e-02 4.713061451911926270e-02 1.472724378108978271e-01 -4.112771153450012207e-02 -2.655839547514915466e-02 -1.492257267236709595e-01 6.947812438011169434e-02 3.220561146736145020e-01 -3.383062779903411865e-01 -4.590901732444763184e-02 -2.503435611724853516e-01 8.672696352005004883e-02 -4.129074141383171082e-02 1.926327496767044067e-01 1.314937770366668701e-01 2.854139730334281921e-02 3.956472873687744141e-01 -1.002289876341819763e-01 8.419000357389450073e-02 1.282424107193946838e-02 4.596928879618644714e-02 1.302949190139770508e-01 9.216456115245819092e-02 2.771220803260803223e-01 -2.523525655269622803e-01
3.709197789430618286e-02 2.042193561792373657e-01 -4.722459986805915833e-02 7.262148708105087280e-02 4.953315481543540955e-02 -5.326433107256889343e-03 -5.134043842554092407e-02 -5.470892190933227539e-01 2.621994614601135254e-01 -1.541158705949783325e-01 -1.439161449670791626e-01 1.521755754947662354e-01 -1.303893029689788818e-01 9.692679345607757568e-02 5.130131263285875320e-03 -4.174793511629104614e-02 -1.855025440454483032e-02 8.123872429132461548e-02 1.536902487277984619e-01 2.026157528162002563e-01 -6.662134826183319092e-02 1.305830180644989014e-01 2.613329887390136719e-01 -5.307394545525312424e-03 -6.207122281193733215e-02 -1.728799343109130859e-01 -2.220039442181587219e-02 -2.177603095769882202e-01 -3.054431080818176270e-01 -4.980020597577095032e-02 3.761131167411804199e-01 -1.161466352641582489e-02
1.542349755764007568e-01 -4.848835244774818420e-02 -7.802634686231613159e-02 1.621983647346496582e-01 2.071924135088920593e-02 -1.517190486192703247e-01 1.718861758708953857e-01 -2.583822011947631836e-01 9.630233049392700195e-02 7.822845131158828735e-02 2.471809238195419312e-01 3.960115611553192139e-01 -6.447733193635940552e-02 1.663429439067840576e-01 1.193447504192590714e-02 -8.988980203866958618e-02 -2.059341222047805786e-01 -2.042221277952194214e-01 -8.815041929483413696e-02 2.091396749019622803e-01 -3.903306275606155396e-02 6.625447422266006470e-02 -8.562470227479934692e-02 2.978417873382568359e-01 -3.519259989261627197e-01 -1.731290295720100403e-02 -2.132944315671920776e-01 -2.456351965665817261e-01 2.307646423578262329e-01 8.930284529924392700e-02 1.055496260523796082e-01 9.171612560749053955e-02
6.482111662626266479e-02 1.390860825777053833e-01 -1.919684559106826782e-01 -1.467973440885543823e-01 9.619482606649398804e-02 2.461483031511306763e-01 -1.757371127605438232e-01 -5.888139829039573669e-02 2.738138437271118164e-01 -1.216976791620254517e-01 8.984653651714324951e-02 6.336054205894470215e-02 -1.379379183053970337e-01 2.403323948383331299e-01 2.128765881061553955e-01 -5.529326945543289185e-02 -2.435198612511157990e-02 -9.157862514257431030e-03 1.753611117601394653e-01 6.852377951145172119e-02 -9.444997459650039673e-02 2.152301818132400513e-01 -7.316850870847702026e-02 3.623051643371582031e-01 -2.557510435581207275e-01 2.663627564907073975e-01 -3.496650606393814087e-02 -1.807329356670379639e-01 -3.826354444026947021e-01 -1.773657053709030151e-01 -9.758481383323669434e-02 -3.469459339976310730e-02
1.645767092704772949e-01 2.046989351511001587e-01 3.159449994564056396e-02 1.973127722740173340e-01 -1.929624080657958984e-01 8.833332359790802002e-02 3.586957603693008423e-02 -9.356655180454254150e-02 1.339366585016250610e-01 -1.231713220477104187e-01 -8.872265368700027466e-02 9.863141924142837524e-02 -8.081685006618499756e-02 2.954283654689788818e-01 -2.053763531148433685e-02 -3.931696414947509766e-01 -2.253154963254928589e-01 5.990737117826938629e-03 1.847852021455764771e-01 -8.293557167053222656e-02 -6.325562298297882080e-02 1.709079369902610779e-02 -7.930517941713333130e-02 -2.424657344818115234e-02 -5.405271053314208984e-01 -6.447192747145891190e-03 9.871435165405273438e-02 -1.825497001409530640e-01 6.127623841166496277e-02 -6.707464903593063354e-02 2.787787020206451416e-01 -1.105955094099044800e-01
1.644137948751449585e-01 5.790945515036582947e-02 -2.151367366313934326e-01 2.630725316703319550e-02 2.041977196931838989e-01 1.152239814400672913e-01 -5.344362929463386536e-02 -4.295633733272552490e-01 -9.394457563757896423e-03 8.404874056577682495e-02 -1.508034914731979370e-01 -2.136451937258243561e-02 -9.706962108612060547e-02 -7.730334997177124023e-02 7.747124880552291870e-02 -2.878578305244445801e-01 1.696353703737258911e-01 1.881862618029117584e-02 3.342450559139251709e-01 2.877421975135803223e-01 -7.739436626434326172e-02 9.012680500745773315e-02 -1.442790478467941284e-01 1.529009640216827393e-02 -1.721863746643066406e-01 2.970892786979675293e-01 -1.875387132167816162e-01 -8.506887592375278473e-03 1.775458008050918579e-01 -1.014738902449607849e-02 3.162449896335601807e-01 4.553339630365371704e-02
-1.356917619705200195e-01 2.051018625497817993e-01 -2.292157709598541260e-02 7.062593102455139160e-02 -1.666617840528488159e-01 7.376956939697265625e-02 -7.497722655534744263e-02 -2.841456532478332520e-01 2.877948284149169922e-01 1.574044227600097656e-01 -1.449441164731979370e-01 -1.101672053337097168e-01 -1.240433603525161743e-01 -2.798235975205898285e-02 2.051736712455749512e-01 -1.649114936590194702e-01 -1.314628720283508301e-01 -6.137803941965103149e-02 3.475761115550994873e-01 9.459858387708663940e-02 1.247232872992753983e-02 4.696179032325744629e-01 -1.484978199005126953e-01 9.558312594890594482e-02 -1.848884075880050659e-01 6.735414266586303711e-02 -6.369032710790634155e-02 -9.406924247741699219e-03 -3.167103528976440430e-01 1.122107654809951782e-01 1.676707416772842407e-01 4.064827784895896912e-02
2.678852677345275879e-01 2.896507680416107178e-01 -1.958945393562316895e-02 1.244089901447296143e-01 -6.012386828660964966e-02 7.069535553455352783e-02 1.781937181949615479e-01 -2.606312334537506104e-01 -5.353118106722831726e-02 -1.731567978858947754e-01 2.546981535851955414e-02 1.780607849359512329e-01 -2.895623445510864258e-01 2.627937868237495422e-02 2.399692684412002563e-02 -1.779029220342636108e-01 -6.869217753410339355e-02 7.701734453439712524e-02 1.996468007564544678e-01 8.496380597352981567e-02 4.265855625271797180e-02 2.148666083812713623e-01 5.217317491769790649e-02 4.244736209511756897e-02 -4.638269841670989990e-01 1.004007458686828613e-01 2.937952876091003418e-01 -1.258696913719177246e-01 2.349832803010940552e-01 1.118663102388381958e-01 1.338797956705093384e-01 -1.222708746790885925e-01
2.278711199760437012e-01 -3.231542557477951050e-02 6.681313365697860718e-02 3.037866652011871338e-01 -3.249435722827911377e-01 -1.630695071071386337e-03 -9.175047278404235840e-02 -4.731104969978332520e-01 5.941627547144889832e-02 -8.211462199687957764e-02 -1.454236209392547607e-01 6.165349390357732773e-03 2.535198070108890533e-02 5.884960293769836426e-02 2.486581504344940186e-01 -3.141975700855255127e-01 2.892420887947082520e-01 2.182131167501211166e-03 4.597486928105354309e-02 -5.213847011327743530e-02 -1.698786914348602295e-01 1.519526541233062744e-01 -3.978530317544937134e-02 1.635733693838119507e-01 1.421115994453430176e-01 8.841586858034133911e-02 -2.329698503017425537e-01 3.927021846175193787e-02 -9.131665527820587158e-02 1.899812370538711548e-01 8.542513102293014526e-02 1.094388887286186218e-01
9.250326454639434814e-02 -1.824128180742263794e-01 9.459045529365539551e-02 1.983085721731185913e-01 7.007041573524475098e-02 1.015389338135719299e-01 -1.946441642940044403e-02 -2.645874917507171631e-01 2.078745812177658081e-01 -1.812857687473297119e-01 -2.399691566824913025e-02 3.221036493778228760e-01 -5.307685583829879761e-02 2.458853274583816528e-01 1.772488802671432495e-01 -3.626543283462524414e-01 1.584940999746322632e-01 -3.683270141482353210e-02 3.218257725238800049e-01 1.060916259884834290e-01 -1.806857995688915253e-02 -5.414748936891555786e-02 -2.312401384115219116e-01 1.917754858732223511e-02 -1.381971538066864014e-01 2.012550681829452515e-01 1.038437336683273315e-01 7.699578255414962769e-02 -6.547884643077850342e-02 1.361441910266876221e-01 3.446081280708312988e-01 -3.715833649039268494e-02
2.322039753198623657e-01 -1.116939932107925415e-01 1.290133744478225708e-01 -2.231422811746597290e-01 -6.301921606063842773e-02 1.739231795072555542e-01 1.333017200231552124e-01 -2.191279828548431396e-01 2.600551545619964600e-01 -2.066030353307723999e-02 4.751482605934143066e-02 -5.154280737042427063e-02 3.209807574748992920e-01 1.807219088077545166e-01 1.646269559860229492e-01 -1.389423608779907227e-01 -2.596614323556423187e-02 -1.462755948305130005e-01 -2.823317050933837891e-02 1.642683446407318115e-01 1.695039719343185425e-01 1.726056635379791260e-01 -2.332847714424133301e-01 1.822199821472167969e-01 -4.268064200878143311e-01 -1.738406270742416382e-01 -1.617573946714401245e-01 1.801584511995315552e-01 1.032576262950897217e-01 -5.488946917466819286e-04 6.362196058034896851e-02 1.742888242006301880e-01
1.197493523359298706e-01 9.234611690044403076e-02 -1.243750527501106262e-01 2.276960611343383789e-01 -1.984115242958068848e-01 2.352963984012603760e-01 -6.765579432249069214e-02 -1.269353032112121582e-01 -1.054205670952796936e-01 -2.244609296321868896e-01 -5.122049152851104736e-02 1.373784691095352173e-01 -1.469819098711013794e-01 3.239361196756362915e-02 1.353327184915542603e-01 -3.810100257396697998e-01 1.351095736026763916e-02 2.136221975088119507e-01 6.515431404113769531e-02 1.684120595455169678e-01 1.294279992580413818e-01 2.148484587669372559e-01 7.776697631925344467e-03 7.741440087556838989e-02 -6.001038551330566406e-01 -4.171917214989662170e-02 -1.903022453188896179e-02 5.641288682818412781e-02 6.034332886338233948e-02 -8.539939671754837036e-02 2.684614248573780060e-02 -2.850819379091262817e-02
2.987387478351593018e-01 -1.005904302000999451e-01 1.867660135030746460e-01 2.850534766912460327e-02 4.943111911416053772e-02 -2.379606105387210846e-02 3.150870203971862793e-01 -2.170694768428802490e-01 1.184526644647121429e-02 1.486335545778274536e-01 2.971428632736206055e-01 -9.834977984428405762e-02 -2.286872118711471558e-01 1.052419841289520264e-01 2.827153205871582031e-01 -2.201962172985076904e-01 -9.343690425157546997e-02 -2.234683372080326080e-02 2.564674615859985352e-01 1.693821251392364502e-01 1.770269423723220825e-01 2.450902387499809265e-02 9.344119578599929810e-02 1.809008419513702393e-01 -1.503963768482208252e-01 -1.615249961614608765e-01 -1.778829693794250488e-01 1.309921741485595703e-01 -3.147113919258117676e-01 -1.661779731512069702e-02 -1.363611370325088501e-01 -1.050306335091590881e-01
8.495765179395675659e-02 3.213763982057571411e-02 -9.314846247434616089e-02 4.244387894868850708e-02 1.109920092858374119e-03 7.254064828157424927e-02 -1.015722602605819702e-01 -3.289850950241088867e-01 3.450399339199066162e-01 -4.208795428276062012e-01 8.064673840999603271e-02 -1.403090953826904297e-01 -6.704207509756088257e-02 3.072719573974609375e-01 -1.115776821970939636e-01 -1.547133922576904297e-01 -1.431191153824329376e-02 -1.177080534398555756e-02 2.423073351383209229e-01 8.699110150337219238e-02 -6.922885077074170113e-04 1.773457229137420654e-01 1.850529909133911133e-01 -1.053349524736404419e-01 -2.581560611724853516e-01 -2.950662188231945038e-02 -2.539821863174438477e-01 -2.218398600816726685e-01 1.972058415412902832e-01 -1.675643473863601685e-01 -6.125400215387344360e-02 -6.640870869159698486e-02
1.777711324393749237e-02 -6.443607807159423828e-02 1.355466395616531372e-01 3.796689584851264954e-02 -2.051902860403060913e-01 -4.651220142841339111e-02 2.584683895111083984e-01 -2.347528338432312012e-01 7.650749385356903076e-02 1.748675405979156494e-01 2.065731734037399292e-01 -1.894552819430828094e-02 -3.175013661384582520e-01 8.269595354795455933e-02 4.876968264579772949e-01 -4.581940919160842896e-02 -1.017177104949951172e-01 -2.542809844017028809e-01 7.853014767169952393e-02 8.500268310308456421e-02 6.335203349590301514e-02 1.779053062200546265e-01 1.549666672945022583e-01 9.650793671607971191e-02 -1.516400128602981567e-01 1.047232672572135925e-01 -8.851247280836105347e-02 -1.135161705315113068e-02 -2.580271363258361816e-01 3.006302118301391602e-01 -1.433129906654357910e-01 7.529569417238235474e-02
1.582175493240356445e-01 5.626913532614707947e-02 1.092084273695945740e-01 1.110921427607536316e-01 5.927737429738044739e-02 1.422661244869232178e-01 -4.790712147951126099e-02 -3.581276834011077881e-01 1.451734304428100586e-01 -2.020931541919708252e-01 -1.576625257730484009e-01 4.243182390928268433e-02 -6.714555434882640839e-03 4.775524437427520752e-01 2.945579588413238525e-01 -9.553200751543045044e-02 -6.744340807199478149e-02 2.902725934982299805e-01 2.834998071193695068e-01 -3.764689341187477112e-02 -4.214590881019830704e-03 1.234478279948234558e-01 7.506737858057022095e-02 1.546404957771301270e-01 -5.630743503570556641e-02 2.872643470764160156e-01 4.494648426771163940e-02 8.970358967781066895e-02 -2.199823223054409027e-02 1.012562960386276245e-01 1.160845858976244926e-03 2.424122095108032227e-01
2.536153197288513184e-01 -6.893853098154067993e-02 -7.901890575885772705e-02 -8.024236559867858887e-02 -1.441320329904556274e-01 2.714678347110748291e-01 -1.066721901297569275e-01 -2.518480718135833740e-01 2.682023942470550537e-01 -7.761748135089874268e-02 -1.527205202728509903e-02 -2.830189466476440430e-01 -3.622516244649887085e-02 -6.411016732454299927e-02 5.148006230592727661e-02 7.750649005174636841e-02 8.678402751684188843e-02 1.132012978196144104e-01 1.962113678455352783e-01 2.170024514198303223e-01 8.317186683416366577e-02 1.638606488704681396e-01 -5.185293778777122498e-02 1.122303679585456848e-01 -2.770539224147796631e-01 2.134859412908554077e-01 -1.227577798999845982e-03 -3.933947682380676270e-01 2.488011717796325684e-01 2.036431133747100830e-01 1.770008653402328491e-01 9.906423091888427734e-02
3.478827774524688721e-01 1.568487286567687988e-01 3.737053275108337402e-02 -6.152764707803726196e-02 1.175285056233406067e-01 -1.985514461994171143e-01 -1.975588686764240265e-02 -4.058470726013183594e-01 1.748371720314025879e-01 -1.144415233284235001e-02 -2.092679888010025024e-01 9.747957438230514526e-02 -1.173914447426795959e-01 5.418558791279792786e-02 1.053417474031448364e-01 -1.130722314119338989e-01 -1.380664706230163574e-01 4.618349298834800720e-02 2.343323379755020142e-01 7.592112291604280472e-03 -1.209732964634895325e-01 2.309507727622985840e-01 1.115974411368370056e-01 7.119856029748916626e-02 -2.241518944501876831e-01 -2.097068876028060913e-01 -1.766733676195144653e-01 -2.136332392692565918e-01 -2.423767596483230591e-01 -8.328413963317871094e-02 3.272222578525543213e-01 2.777213044464588165e-02
2.505223155021667480e-01 -8.906409889459609985e-02 1.279607117176055908e-01 -1.065310314297676086e-01 -7.056999951601028442e-03 1.067196279764175415e-01 -9.802880883216857910e-02 -1.708691865205764771e-01 -9.105934947729110718e-02 -2.071840912103652954e-01 1.250429153442382812e-01 -8.698560297489166260e-02 -1.993378102779388428e-01 7.665996998548507690e-02 3.093780279159545898e-01 -1.454598456621170044e-01 -2.857949137687683105e-01 -1.633732020854949951e-01 -1.724328473210334778e-02 1.316042095422744751e-01 7.913848012685775757e-02 3.455155193805694580e-01 -5.013974010944366455e-02 1.349395960569381714e-01 -2.947531938552856445e-01 -2.515971064567565918e-01 5.242462828755378723e-02 -3.899976611137390137e-01 2.613575756549835205e-02 1.431596577167510986e-01 -1.118850484490394592e-01 -5.794408172369003296e-02
2.485265880823135376e-01 4.686499014496803284e-02 1.789467781782150269e-01 -1.490685492753982544e-01 -4.241969436407089233e-02 3.138016536831855774e-02 8.525395393371582031e-02 -4.550958871841430664e-01 2.030796706676483154e-01 1.884628534317016602e-01 -2.484426051378250122e-01 -1.120475381612777710e-01 -1.089869216084480286e-01 3.450694307684898376e-02 -1.091258153319358826e-01 -1.009037792682647705e-01 2.234396934509277344e-01 1.787868823157623410e-04 1.944084763526916504e-01 3.769132122397422791e-02 -2.675485610961914062e-01 2.520406246185302734e-01 -1.389104425907135010e-01 1.025271564722061157e-01 -2.707063853740692139e-01 1.822516918182373047e-01 -1.305465549230575562e-01 -1.091030389070510864e-01 -5.750396847724914551e-02 1.514676958322525024e-01 2.208957523107528687e-01 -1.178577989339828491e-01
1.540388613939285278e-01 -1.279570311307907104e-01 -2.260784953832626343e-01 2.180604934692382812e-01 1.165375411510467529e-01 -3.094544075429439545e-02 -6.649200618267059326e-02 -4.273092448711395264e-01 1.923925578594207764e-01 -1.441079974174499512e-01 2.689968645572662354e-01 -1.616550981998443604e-01 -2.270730137825012207e-01 3.664964139461517334e-01 1.859010457992553711e-01 -2.655400037765502930e-01 1.681675761938095093e-02 1.066299527883529663e-01 -1.249723583459854126e-01 1.292206496000289917e-01 4.460617899894714355e-02 2.525883028283715248e-03 5.647577717900276184e-02 5.391566827893257141e-02 9.727815538644790649e-02 -1.120729446411132812e-01 -2.614103853702545166e-01 -9.754767268896102905e-02 1.224861443042755127e-01 -1.948569715023040771e-01 -3.242654725909233093e-02 8.061596751213073730e-02
1.559338420629501343e-01 -1.782491803169250488e-01 -5.116220563650131226e-02 6.774623692035675049e-02 9.492384642362594604e-02 -1.199789345264434814e-01 -2.146664410829544067e-01 -4.259019494056701660e-01 3.248867094516754150e-01 -2.597666680812835693e-01 8.717777207493782043e-03 -1.084813177585601807e-01 1.211901381611824036e-01 2.565700411796569824e-01 3.667256981134414673e-02 -1.138190403580665588e-01 -1.482836157083511353e-01 -3.338189050555229187e-02 7.089347392320632935e-02 1.563565731048583984e-01 6.299128383398056030e-02 1.693006418645381927e-02 1.405061781406402588e-01 1.522739380598068237e-01 -2.658149898052215576e-01 1.606575697660446167e-01 -3.379004299640655518e-01 6.141619384288787842e-02 1.565719693899154663e-01 -2.488922178745269775e-01 1.408614590764045715e-02 -7.279302179813385010e-02
8.717383444309234619e-02 -2.702344954013824463e-02 -6.095500290393829346e-02 -1.018221825361251831e-01 8.055105060338973999e-02 -2.575551569461822510e-01 -5.414629355072975159e-02 -3.140809834003448486e-01 1.497172266244888306e-01 -2.142938524484634399e-01 4.772181808948516846e-02 1.400864422321319580e-01 -2.628666460514068604e-01 1.848647445440292358e-01 3.130151331424713135e-01 -2.209466397762298584e-01 -9.146191924810409546e-02 -2.132394313812255859e-01 1.281978785991668701e-01 2.039771676063537598e-01 -2.373939193785190582e-02 3.341890275478363037e-01 8.539476990699768066e-02 1.830675005912780762e-01 4.073591902852058411e-02 3.988244011998176575e-02 -9.172301739454269409e-02 -2.582911252975463867e-01 2.563326060771942139e-01 2.117041498422622681e-01 -9.387139976024627686e-02 -1.527190580964088440e-02
6.607943028211593628e-02 2.129292637109756470e-01 1.312054544687271118e-01 -2.069941759109497070e-01 -5.350235849618911743e-02 1.351935267448425293e-01 5.434099957346916199e-02 -5.788045525550842285e-01 2.474688924849033356e-02 5.419439449906349182e-02 -9.575755894184112549e-02 1.220580413937568665e-01 -3.428094834089279175e-02 1.893867403268814087e-01 1.675657480955123901e-01 -2.048725038766860962e-01 -1.084981858730316162e-01 -1.531081050634384155e-01 3.814682364463806152e-02 1.170529052615165710e-01 -4.267060384154319763e-02 -4.183506593108177185e-03 2.543627619743347168e-01 4.036571457982063293e-02 -4.293546825647354126e-02 -6.609524786472320557e-02 -4.973814263939857483e-02 -3.364080786705017090e-01 -1.254244893789291382e-01 1.289610117673873901e-01 3.277564644813537598e-01 -1.274110823869705200e-01
3.393794298171997070e-01 9.883303195238113403e-02 -6.260891258716583252e-02 2.244487106800079346e-01 -2.371415346860885620e-01 1.539196223020553589e-01 7.766792923212051392e-02 -2.646256387233734131e-01 2.969674766063690186e-02 4.865461960434913635e-02 3.540438041090965271e-02 -5.626361444592475891e-02 -9.874176234006881714e-02 9.381204843521118164e-02 4.170480370521545410e-01 -1.066323742270469666e-01 -1.376586556434631348e-01 1.857981234788894653e-01 1.352054346352815628e-02 6.369794905185699463e-02 1.401720792055130005e-01 -2.020251601934432983e-01 -1.444700658321380615e-01 2.558281421661376953e-01 -3.990825638175010681e-02 -8.324921876192092896e-02 -2.492431253194808960e-01 -1.132378503680229187e-01 -1.342742294073104858e-01 3.388724625110626221e-01 8.988042175769805908e-02 -1.560388356447219849e-01
2.143199145793914795e-01 7.206702977418899536e-02 -2.224008180201053619e-02 -9.612502902746200562e-02 -5.443948134779930115e-02 2.086954116821289062e-01 7.482093572616577148e-02 -3.949032425880432129e-01 -5.077008157968521118e-02 -8.353995531797409058e-02 2.953331544995307922e-02 3.281296491622924805e-01 -2.175502330064773560e-01 7.092782855033874512e-02 3.053161501884460449e-01 -4.171916544437408447e-01 5.581087246537208557e-02 -4.120561853051185608e-02 -3.042359463870525360e-02 8.840020000934600830e-02 2.526426315307617188e-01 9.189394861459732056e-02 -1.719776727259159088e-02 1.185906529426574707e-01 -1.449041813611984253e-01 -9.604022651910781860e-02 1.233202069997787476e-01 1.794328726828098297e-02 4.760159924626350403e-02 1.821403354406356812e-01 2.604048550128936768e-01 2.101508229970932007e-01
2.277296334505081177e-01 1.985885798931121826e-01 -1.344216056168079376e-02 -1.630165576934814453e-01 -1.393729001283645630e-01 2.441834658384323120e-01 4.638488218188285828e-02 -5.065423250198364258e-01 -5.051474645733833313e-02 -9.394008666276931763e-02 -1.130536943674087524e-02 2.214885875582695007e-02 -1.576055884361267090e-01 -5.876725539565086365e-02 2.212840914726257324e-01 -3.636054992675781250e-01 5.745442211627960205e-02 5.778778716921806335e-02 8.590101450681686401e-02 3.285514116287231445e-01 5.584569647908210754e-02 4.241579398512840271e-02 1.286011189222335815e-01 2.865062355995178223e-01 -6.636724621057510376e-02 8.139532804489135742e-02 1.478246897459030151e-01 1.409701816737651825e-02 1.517294999212026596e-02 1.716742813587188721e-01 -5.479178950190544128e-02 1.772111952304840088e-01
5.497365444898605347e-02 -1.315942406654357910e-02 1.167283877730369568e-01 1.568324416875839233e-01 4.699866101145744324e-02 7.561795413494110107e-02 -9.496342390775680542e-03 -1.413034051656723022e-01 3.815500140190124512e-01 -1.589010804891586304e-01 2.486940920352935791e-01 1.056724563241004944e-01 -1.686141192913055420e-01 3.008054196834564209e-01 1.051469072699546814e-01 -1.287146061658859253e-01 6.421945244073867798e-02 -1.178224310278892517e-01 -1.540165394544601440e-01 -7.857933640480041504e-02 -1.646376848220825195e-01 3.974375724792480469e-01 6.972551345825195312e-02 3.862135810777544975e-03 -1.323106884956359863e-01 9.481701999902725220e-02 -3.190414607524871826e-01 -3.097621202468872070e-01 2.502552270889282227e-01 6.535097956657409668e-03 -9.450444951653480530e-03 -1.240119040012359619e-01
3.100443184375762939e-01 1.503147184848785400e-01 1.250418871641159058e-01 1.299748867750167847e-01 -1.264452785253524780e-01 -5.865111202001571655e-02 1.617618650197982788e-01 -1.871784776449203491e-01 3.689612746238708496e-01 -1.588392108678817749e-01 5.758353695273399353e-02 1.629722267389297485e-01 6.080592051148414612e-02 6.567883491516113281e-02 3.015734627842903137e-02 -3.126671910285949707e-01 -4.981075972318649292e-02 3.786278069019317627e-01 -1.511678546667098999e-01 5.840413272380828857e-02 2.186164557933807373e-01 2.903392016887664795e-01 1.306521594524383545e-01 2.294527441263198853e-01 -5.444892123341560364e-02 1.225895583629608154e-01 -7.002555578947067261e-02 9.063374600373208523e-04 -2.726879343390464783e-02 1.706867367029190063e-01 1.902421265840530396e-01 8.555832505226135254e-02
-3.958692029118537903e-02 2.536869347095489502e-01 1.908138990402221680e-01 1.075965911149978638e-01 -1.674118638038635254e-01 1.786159574985504150e-01 -2.712616883218288422e-02 -4.915038645267486572e-01 2.680877037346363068e-02 -6.026101298630237579e-03 5.604678019881248474e-02 -1.573885083198547363e-01 -8.590208739042282104e-02 2.532851994037628174e-01 -4.235504195094108582e-02 -2.348503656685352325e-02 4.183003678917884827e-02 -2.776136696338653564e-01 3.273618593811988831e-02 1.384259462356567383e-01 5.575530603528022766e-02 1.867809295654296875e-01 8.877060376107692719e-03 1.903710328042507172e-02 1.431235522031784058e-01 6.447724997997283936e-02 -6.017830967903137207e-02 -4.840471744537353516e-01 -1.506329178810119629e-01 1.349950581789016724e-01 1.518870145082473755e-01 1.313897818326950073e-01
5.105038359761238098e-02 -3.545625507831573486e-02 -7.411962747573852539e-02 1.034950092434883118e-01 1.454174071550369263e-01 4.104123264551162720e-02 1.255317479372024536e-01 -4.086113572120666504e-01 1.980252712965011597e-01 -1.861915141344070435e-01 1.123535335063934326e-01 -8.071123808622360229e-02 1.241623684763908386e-01 2.088811099529266357e-01 1.518444418907165527e-01 -3.238507313653826714e-03 -1.606774181127548218e-01 -1.838124692440032959e-01 1.746530458331108093e-02 4.266174733638763428e-01 -2.623734297230839729e-03 1.474633514881134033e-01 6.167606636881828308e-02 9.239973872900009155e-02 -2.693527936935424805e-01 2.630027830600738525e-01 -1.657134592533111572e-01 4.783745855093002319e-02 2.938593924045562744e-01 -6.399481743574142456e-02 -2.024291455745697021e-02 -2.468014806509017944e-01
-5.128621123731136322e-03 1.622850745916366577e-01 1.550733596086502075e-01 2.772237360477447510e-01 -6.098145619034767151e-03 1.628132015466690063e-01 -3.798344358801841736e-02 -4.781601577997207642e-02 1.754496395587921143e-01 -4.256126657128334045e-02 -2.696716487407684326e-01 -1.908164620399475098e-01 -1.355239842087030411e-02 4.550267755985260010e-02 3.535588681697845459e-01 -3.900334239006042480e-01 -5.470708012580871582e-02 -1.346847862005233765e-01 2.052868157625198364e-01 5.069291219115257263e-02 -1.674307733774185181e-01 2.617709338665008545e-01 -1.054837629199028015e-01 5.249654874205589294e-02 -2.663074731826782227e-01 2.893006205558776855e-01 -7.234418392181396484e-02 -1.943673193454742432e-01 -9.878402948379516602e-02 4.163094982504844666e-02 1.150840669870376587e-01 1.506726592779159546e-01
2.786850929260253906e-01 2.080712467432022095e-01 -5.968599393963813782e-02 1.582867056131362915e-01 -2.066390663385391235e-01 -1.365448981523513794e-01 1.175574511289596558e-01 -8.312597870826721191e-02 3.214328885078430176e-01 -2.738162875175476074e-01 -8.708149194717407227e-02 -3.459221124649047852e-02 -2.384553104639053345e-01 -1.434770971536636353e-01 8.134041726589202881e-02 -3.246890306472778320e-01 2.302963137626647949e-01 -3.707307875156402588e-01 1.377969384193420410e-01 2.292813807725906372e-01 9.335993230342864990e-02 9.822646528482437134e-02 -1.781370937824249268e-01 3.873790055513381958e-02 -1.617860198020935059e-01 9.756157547235488892e-02 2.625436335802078247e-02 -2.026375941932201385e-02 -1.768556684255599976e-01 -6.260473281145095825e-02 -5.327188223600387573e-02 5.769038572907447815e-02
3.166430592536926270e-01 1.963631510734558105e-01 1.321149170398712158e-01 1.584457606077194214e-02 -1.522783041000366211e-01 5.936934053897857666e-02 -6.664896011352539062e-02 -2.596735656261444092e-01 9.268827736377716064e-02 1.039355173707008362e-01 -1.633099913597106934e-01 9.366302192211151123e-02 -3.032566308975219727e-01 1.277469396591186523e-01 1.831140071153640747e-01 -2.595561370253562927e-02 1.058177649974822998e-01 5.559928715229034424e-02 7.913738489151000977e-02 2.064913958311080933e-01 1.024694219231605530e-01 2.102620527148246765e-02 -2.329507097601890564e-02 -1.082083359360694885e-01 -2.591738402843475342e-01 2.216368466615676880e-01 -3.167417347431182861e-01 -3.928829431533813477e-01 -1.111137196421623230e-01 -1.293137520551681519e-01 -2.227459698915481567e-01 1.073231399059295654e-01
2.971611917018890381e-02 1.299359202384948730e-01 -2.303377240896224976e-01 -2.360281534492969513e-02 -5.295808985829353333e-02 7.459468394517898560e-02 -1.639654189348220825e-01 -1.984988301992416382e-01 1.457547396421432495e-01 1.583637297153472900e-02 1.324991732835769653e-01 -1.418957710266113281e-01 -3.888807445764541626e-02 4.475141763687133789e-01 1.824822425842285156e-01 -3.877063980326056480e-03 1.020403392612934113e-02 -1.146054938435554504e-01 2.504810690879821777e-01 -7.929619401693344116e-02 -9.488628059625625610e-02 -8.095055073499679565e-02 -1.328135132789611816e-01 3.989230394363403320e-01 -3.187319934368133545e-01 -5.389409884810447693e-02 -7.367828488349914551e-02 -2.828623056411743164e-01 -1.749670803546905518e-01 1.113449856638908386e-01 3.428500518202781677e-02 2.257442623376846313e-01
3.872859776020050049e-01 2.163223624229431152e-01 4.023355245590209961e-01 7.703550904989242554e-02 2.051943168044090271e-02 1.453277617692947388e-01 2.283193469047546387e-01 -4.088745415210723877e-01 1.337189972400665283e-01 1.416314989328384399e-01 3.980418294668197632e-02 9.432292729616165161e-02 -9.433189779520034790e-02 1.343133598566055298e-01 1.932387948036193848e-01 -1.913736611604690552e-01 -1.697855591773986816e-01 9.310176968574523926e-02 1.487449705600738525e-01 -4.347573593258857727e-02 4.889343306422233582e-02 6.623116880655288696e-02 2.034088969230651855e-01 1.760814636945724487e-01 9.561967849731445312e-02 4.360592365264892578e-02 -2.992560155689716339e-02 -3.178703039884567261e-02 -2.649635970592498779e-01 2.622102759778499603e-02 -3.751105815172195435e-02 1.389714330434799194e-01
3.212632238864898682e-01 -1.057073026895523071e-01 8.536454290151596069e-03 -9.765469282865524292e-02 1.695788949728012085e-01 1.396261304616928101e-01 4.331052303314208984e-02 -5.096341967582702637e-01 2.300749570131301880e-01 1.824402958154678345e-01 -7.619129121303558350e-02 -1.727004945278167725e-01 3.642955049872398376e-02 2.833723276853561401e-02 -1.223525702953338623e-01 -1.275289356708526611e-01 -8.902346715331077576e-03 4.429461807012557983e-02 -1.988650858402252197e-02 9.566449373960494995e-02 2.052633017301559448e-01 1.473495066165924072e-01 -3.553956151008605957e-01 6.703813374042510986e-02 -1.327804625034332275e-01 -1.999232172966003418e-01 -2.054616063833236694e-01 -1.520999521017074585e-01 1.109109446406364441e-01 2.500820755958557129e-01 7.656927406787872314e-02 3.241087123751640320e-02
2.352692633867263794e-01 2.413162142038345337e-01 1.873963475227355957e-01 1.739111244678497314e-01 -6.041028723120689392e-02 8.633154630661010742e-02 -3.306777775287628174e-02 -2.954704463481903076e-01 3.638377487659454346e-01 6.982812285423278809e-02 2.835453152656555176e-01 1.579562760889530182e-02 -1.671742498874664307e-01 2.049918472766876221e-01 -9.224975481629371643e-03 -2.650294601917266846e-01 1.976400315761566162e-01 -1.355833932757377625e-02 2.843028604984283447e-01 -2.559079090133309364e-03 5.024718493223190308e-02 -1.512902081012725830e-01 2.166611105203628540e-01 -2.509220242500305176e-01 -1.710840463638305664e-01 1.803689152002334595e-01 -9.664797037839889526e-02 -7.264082133769989014e-02 -1.318343728780746460e-01 4.565177485346794128e-03 -9.253892302513122559e-02 -7.466801255941390991e-02
-1.302830725908279419e-01 9.745639562606811523e-02 1.856663525104522705e-01 2.084916979074478149e-01 -4.866460338234901428e-02 2.941587194800376892e-02 -7.798023871146142483e-04 -2.749495208263397217e-01 1.290184855461120605e-01 2.136590890586376190e-02 -5.364745110273361206e-02 -6.866736710071563721e-02 -2.502383291721343994e-01 1.113145872950553894e-01 9.598050266504287720e-02 -4.406767785549163818e-01 -8.090370893478393555e-02 -2.258259616792201996e-02 2.543367445468902588e-01 -1.201388984918594360e-01 8.878670632839202881e-03 2.934243977069854736e-01 8.681960403919219971e-02 3.575174510478973389e-01 -1.417590677738189697e-01 2.796355187892913818e-01 1.728443652391433716e-01 2.410440891981124878e-02 -1.738578677177429199e-01 1.820058971643447876e-01 5.261166766285896301e-02 -1.051900833845138550e-01
1.408358663320541382e-01 3.164909034967422485e-02 -1.172775775194168091e-01 2.541282176971435547e-01 1.543351560831069946e-01 1.294985264539718628e-01 -8.217993378639221191e-02 -5.072299838066101074e-01 1.396193653345108032e-01 1.541362702846527100e-01 -1.066232919692993164e-01 1.616051606833934784e-02 -3.577167168259620667e-02 -1.078963978216052055e-03 -9.636868536472320557e-02 -3.201258480548858643e-01 -4.327445849776268005e-02 -1.288014203310012817e-01 4.420274496078491211e-01 1.521415635943412781e-02 1.099996566772460938e-01 3.681365773081779480e-02 -1.616264134645462036e-01 1.062887534499168396e-02 -1.422348618507385254e-01 -1.809180974960327148e-01 -2.707807719707489014e-01 1.007854565978050232e-01 7.394215208478271961e-04 1.524173021316528320e-01 9.469524770975112915e-02 7.654713839292526245e-02
1.479481756687164307e-01 2.007111012935638428e-01 -1.275565475225448608e-01 1.088772937655448914e-01 1.134007573127746582e-01 -6.382240355014801025e-02 -7.318538427352905273e-02 -3.515641987323760986e-01 3.818570375442504883e-01 -6.908263266086578369e-02 2.152399420738220215e-01 -2.047788500785827637e-01 1.217221245169639587e-01 3.343429267406463623e-01 7.677286118268966675e-02 -1.875413656234741211e-01 -1.463504601269960403e-02 -6.138625741004943848e-02 -1.845218613743782043e-02 1.870404183864593506e-01 2.658105082809925079e-02 2.036314904689788818e-01 -4.290392249822616577e-02 8.645458519458770752e-02 -1.719141155481338501e-01 1.667068302631378174e-01 -3.260155022144317627e-01 2.241569012403488159e-02 5.277276784181594849e-02 -2.677070498466491699e-01 2.997120283544063568e-02 -1.643742471933364868e-01
1.638815701007843018e-01 1.230841130018234253e-01 2.123355716466903687e-01 4.448621347546577454e-02 -1.347609050571918488e-02 3.643701225519180298e-02 1.253547496162354946e-03 -2.747341990470886230e-01 -5.879603326320648193e-02 1.378897577524185181e-02 1.605778336524963379e-01 1.587602645158767700e-01 -1.360307186841964722e-01 7.908453047275543213e-02 3.375298976898193359e-01 -8.327096700668334961e-02 -3.173288106918334961e-01 -2.420414388179779053e-01 8.329526521265506744e-03 3.209727108478546143e-01 -1.014435570687055588e-02 2.918218076229095459e-01 -2.122901380062103271e-01 1.591414511203765869e-01 -2.397452592849731445e-01 -9.758542478084564209e-02 2.203318662941455841e-02 -1.837036460638046265e-01 -7.545565813779830933e-02 1.674137115478515625e-01 -2.346967160701751709e-01 -1.600451171398162842e-01
8.113493025302886963e-02 1.831134706735610962e-01 4.477648437023162842e-02 1.094714924693107605e-01 1.163366958498954773e-01 1.117715761065483093e-01 -3.211667016148567200e-02 -1.918124556541442871e-01 1.324029564857482910e-01 5.170767754316329956e-02 1.175575479865074158e-01 -2.663562074303627014e-02 -2.223947048187255859e-01 2.804816961288452148e-01 2.090672105550765991e-01 -2.865172028541564941e-01 2.094722092151641846e-01 -6.567422300577163696e-02 1.049448475241661072e-01 -2.837995439767837524e-02 -1.552433371543884277e-01 -2.517409808933734894e-02 8.989476412534713745e-02 -1.487938910722732544e-01 -3.349303603172302246e-01 -1.072974875569343567e-01 -1.898951828479766846e-01 -2.369066029787063599e-01 -2.236561179161071777e-01 4.672855138778686523e-02 -3.226964473724365234e-01 -3.258879184722900391e-01
-4.484782740473747253e-02 5.089643970131874084e-02 -2.866559624671936035e-01 -1.052254363894462585e-01 -1.666277498006820679e-01 -1.607356779277324677e-02 -2.287670224905014038e-01 -1.917848587036132812e-01 3.324457108974456787e-01 -8.658868819475173950e-02 1.244602575898170471e-01 -1.283286362886428833e-01 -2.775701694190502167e-02 3.222019374370574951e-01 1.410628408193588257e-01 -1.152303740382194519e-01 7.353813201189041138e-02 -1.991341449320316315e-02 1.791713088750839233e-01 1.359314471483230591e-01 -3.425808623433113098e-02 -1.734169665724039078e-03 -2.153764665126800537e-01 3.047793805599212646e-01 -2.402819395065307617e-01 -6.658510863780975342e-02 -9.563342668116092682e-03 -3.614137768745422363e-01 -2.563230693340301514e-01 -5.440620332956314087e-02 -6.630709767341613770e-02 1.857440024614334106e-01
6.241340935230255127e-02 4.159286327194422483e-04 -2.337265312671661377e-01 8.301711827516555786e-02 -3.997614979743957520e-02 -2.049409449100494385e-01 -2.113378047943115234e-01 -2.908120453357696533e-01 2.852283120155334473e-01 -1.576394140720367432e-01 -9.567902982234954834e-02 1.611386239528656006e-01 -1.977996975183486938e-01 -2.345070987939834595e-01 1.805313825607299805e-01 -2.945874035358428955e-01 5.858614295721054077e-02 2.381103299558162689e-02 -3.647870151326060295e-03 4.009293317794799805e-01 5.072486400604248047e-02 8.291461318731307983e-02 -1.851919144392013550e-01 1.665813266299664974e-03 -1.953901201486587524e-01 2.892424119636416435e-03 -1.967079192399978638e-01 -2.906322665512561798e-02 1.884606480598449707e-01 1.988035142421722412e-01 2.135523706674575806e-01 7.761922664940357208e-03
2.436454147100448608e-01 -9.839345514774322510e-02 -1.047308743000030518e-01 1.185519248247146606e-01 6.656098365783691406e-02 2.332256585359573364e-01 -1.481366306543350220e-01 -2.973179221153259277e-01 2.015471756458282471e-01 -3.174463808536529541e-01 4.077020660042762756e-02 -2.260090261697769165e-01 8.076143451035022736e-03 2.044643610715866089e-01 -7.593704853206872940e-03 8.523426949977874756e-03 -2.504437267780303955e-01 1.062547937035560608e-01 5.544976517558097839e-02 3.708339631557464600e-01 5.566531419754028320e-02 1.261276453733444214e-01 -2.453720197081565857e-02 1.122941970825195312e-01 -7.815522700548171997e-02 1.912597864866256714e-01 -1.736225187778472900e-01 -2.922642529010772705e-01 1.766411513090133667e-01 -1.148340553045272827e-01 1.994711011648178101e-01 1.066559702157974243e-01
1.186205446720123291e-02 3.773480653762817383e-02 -2.902229689061641693e-02 1.337523162364959717e-01 2.282657474279403687e-01 3.253487348556518555e-01 -1.207777857780456543e-01 -2.846811711788177490e-01 1.183878555893898010e-01 -2.484314516186714172e-02 1.050270944833755493e-01 1.719860583543777466e-01 -9.928627312183380127e-02 4.785872250795364380e-02 1.722663082182407379e-02 -3.932997211813926697e-02 3.178244531154632568e-01 -1.659256964921951294e-01 2.437126785516738892e-01 1.304632723331451416e-01 1.350814402103424072e-01 1.315206736326217651e-01 -1.409255862236022949e-01 3.104222416877746582e-01 -2.530809640884399414e-01 1.083608046174049377e-01 -1.939744949340820312e-01 -1.462867259979248047e-01 -1.954672485589981079e-01 -2.049764394760131836e-01 2.071949690580368042e-01 2.053865194320678711e-01
1.077615767717361450e-01 -9.464335441589355469e-02 -1.139224171638488770e-01 4.969966039061546326e-02 -3.344837948679924011e-02 -1.351350247859954834e-01 1.031821444630622864e-01 -3.347018957138061523e-01 1.027213782072067261e-01 -2.976122498512268066e-01 1.805865317583084106e-01 1.372834146022796631e-01 -2.036622613668441772e-01 7.558792829513549805e-02 3.263948261737823486e-01 -2.710096836090087891e-01 -2.259721606969833374e-01 -2.843874320387840271e-02 8.347280323505401611e-02 2.553749978542327881e-01 1.212987024337053299e-02 2.686828076839447021e-01 9.617301076650619507e-02 2.008638530969619751e-01 -1.288147866725921631e-01 2.007113099098205566e-01 2.307094261050224304e-02 -2.285595536231994629e-01 2.905132472515106201e-01 5.120477080345153809e-02 -3.825348243117332458e-02 -7.238203659653663635e-03
2.818421423435211182e-01 -4.411150515079498291e-02 1.793810352683067322e-02 -3.468339890241622925e-02 -2.259993180632591248e-02 -8.212820440530776978e-02 -3.279129043221473694e-02 -2.575020790100097656e-01 1.383477747440338135e-01 6.124074384570121765e-02 2.443685084581375122e-01 -2.554970085620880127e-01 5.811141058802604675e-02 -4.687579348683357239e-02 2.144628614187240601e-01 -2.263575196266174316e-01 2.365602552890777588e-01 4.092219099402427673e-02 1.163982078433036804e-01 2.490290403366088867e-01 -2.534053325653076172e-01 1.745764166116714478e-02 -9.319826215505599976e-02 2.676378190517425537e-01 -1.790328174829483032e-01 2.301835715770721436e-01 7.218773663043975830e-02 -1.919977068901062012e-01 -3.054993748664855957e-01 2.903684079647064209e-01 -7.757110148668289185e-02 5.438465997576713562e-02
2.380829453468322754e-01 5.993998050689697266e-02 -1.377484202384948730e-01 -1.556599512696266174e-02 1.640834957361221313e-01 -1.851414293050765991e-01 -1.102269142866134644e-01 -3.584508597850799561e-01 1.596225351095199585e-01 3.119506686925888062e-02 -7.558936625719070435e-02 1.627708673477172852e-01 -2.372703403234481812e-01 3.205456584692001343e-02 9.240390360355377197e-02 -2.839531004428863525e-01 -8.203835785388946533e-02 -1.387435942888259888e-01 3.542479872703552246e-01 8.310034126043319702e-02 4.969890043139457703e-02 3.616982698440551758e-01 6.198344752192497253e-02 -1.188188344240188599e-01 -1.691115349531173706e-01 -8.705160766839981079e-02 5.336341448128223419e-03 -1.218507364392280579e-01 5.019384901970624924e-03 -7.160944491624832153e-02 3.832615315914154053e-01 -2.806860581040382385e-02
7.976476103067398071e-02 3.063484467566013336e-02 -9.958630800247192383e-02 -1.612940132617950439e-01 1.044455021619796753e-01 -2.114384174346923828e-01 -1.490552276372909546e-01 -6.100765466690063477e-01 1.121459081768989563e-01 2.020810917019844055e-02 -7.266155630350112915e-02 1.080952584743499756e-01 -1.409996859729290009e-02 1.069917157292366028e-01 2.092113196849822998e-01 -8.564070612192153931e-02 -1.971416920423507690e-01 -2.501068711280822754e-01 2.178073301911354065e-02 1.067586913704872131e-01 2.831319347023963928e-02 1.319038271903991699e-01 4.278574883937835693e-02 2.399034202098846436e-01 -1.663362234830856323e-01 -1.313164234161376953e-01 8.648008108139038086e-02 -1.528746336698532104e-01 -1.896436661481857300e-01 -8.480665087699890137e-02 3.199371993541717529e-01 -4.345574229955673218e-02
1.192744597792625427e-01 1.173838004469871521e-01 -1.539126634597778320e-01 2.122436165809631348e-01 7.265932857990264893e-02 6.067777425050735474e-02 -8.904406800866127014e-03 -3.446631729602813721e-01 2.991487085819244385e-01 -4.644033312797546387e-02 1.920901387929916382e-01 -1.405034512281417847e-01 7.015649974346160889e-02 3.927967250347137451e-01 -8.117599412798881531e-03 -1.860167235136032104e-01 -7.584998011589050293e-02 -1.445865482091903687e-01 5.989235267043113708e-02 2.857759594917297363e-01 -2.324698865413665771e-02 1.408328115940093994e-01 7.064763340167701244e-04 8.655309677124023438e-02 -2.379433214664459229e-01 8.907444030046463013e-02 -3.519652187824249268e-01 1.797618344426155090e-02 1.675663292407989502e-01 -2.046265006065368652e-01 7.617632299661636353e-02 -1.702120006084442139e-01
1.097596287727355957e-01 2.794836461544036865e-01 7.677046954631805420e-02 1.484376192092895508e-01 -7.628379762172698975e-02 3.919261991977691650e-01 1.454116553068161011e-01 -1.690589040517807007e-01 -3.162978589534759521e-02 -1.620569974184036255e-01 2.919402420520782471e-01 3.210391998291015625e-01 -4.327376559376716614e-02 1.446471363306045532e-01 1.498107314109802246e-01 -1.652556471526622772e-02 -5.483503267168998718e-02 -1.815611496567726135e-02 2.417426109313964844e-01 -7.276069372892379761e-02 1.747219115495681763e-01 1.561285648494958878e-02 -1.531167626380920410e-01 1.386565864086151123e-01 -2.183110117912292480e-01 1.414869725704193115e-01 -6.852903962135314941e-02 -2.791685238480567932e-02 -3.559401258826255798e-02 4.339001178741455078e-01 1.998625881969928741e-02 -8.995523303747177124e-02
2.371813505887985229e-01 -2.963627688586711884e-02 2.137786746025085449e-01 8.260545134544372559e-02 -2.694212496280670166e-01 -6.657727062702178955e-03 1.492338627576828003e-01 -2.071163505315780640e-01 1.299320608377456665e-01 2.087510824203491211e-01 3.516448661684989929e-02 -1.406565681099891663e-02 -4.144167900085449219e-01 1.042186021804809570e-01 3.741485178470611572e-01 -1.750034391880035400e-01 2.384708076715469360e-01 -1.832925975322723389e-01 1.114993691444396973e-01 -1.375229358673095703e-01 1.845341175794601440e-01 -2.322414703667163849e-02 1.646388769149780273e-01 1.567594259977340698e-01 5.155156552791595459e-02 5.445585399866104126e-02 -1.849384009838104248e-01 -1.285402774810791016e-01 -1.020122319459915161e-01 1.481470316648483276e-01 1.370386928319931030e-01 -1.478841751813888550e-01
-6.548660341650247574e-03 -8.019476383924484253e-02 8.789822459220886230e-02 3.315729796886444092e-01 1.095573976635932922e-02 4.067425727844238281e-01 -3.777648089453577995e-03 -2.568318545818328857e-01 2.231622934341430664e-01 -7.880790531635284424e-02 -2.538032531738281250e-01 -2.055501192808151245e-01 -2.462628781795501709e-01 -5.096155405044555664e-02 9.208130836486816406e-02 -3.263597488403320312e-01 -1.493436694145202637e-01 -7.701645046472549438e-02 3.282718360424041748e-01 5.198940634727478027e-02 6.787572056055068970e-02 7.907741516828536987e-02 6.632754951715469360e-02 1.355125755071640015e-01 -1.207316368818283081e-01 9.372635185718536377e-02 -2.897694893181324005e-02 -2.201231271028518677e-01 -2.099352888762950897e-02 -3.344504162669181824e-02 2.367058694362640381e-01 2.905848249793052673e-02
-3.197219222784042358e-02 1.737640500068664551e-01 -8.682291954755783081e-03 1.876350045204162598e-01 -4.882913827896118164e-02 3.092810697853565216e-02 3.025342524051666260e-01 -4.328137934207916260e-01 2.902613580226898193e-01 7.581172510981559753e-03 2.825809121131896973e-01 -4.137758314609527588e-01 -2.449584007263183594e-01 3.294225782155990601e-02 1.694636046886444092e-01 -9.725663810968399048e-02 -7.293110340833663940e-02 -9.261566400527954102e-02 1.963024735450744629e-01 1.797924488782882690e-01 -4.105775151401758194e-03 2.552031725645065308e-02 -6.498333066701889038e-02 2.406061440706253052e-01 1.111782789230346680e-01 7.172752916812896729e-02 4.681179672479629517e-02 1.425734907388687134e-01 -3.370357304811477661e-02 1.406864970922470093e-01 3.389121964573860168e-02 8.383134752511978149e-02
1.882749199867248535e-01 3.035593777894973755e-02 4.486875608563423157e-02 2.380827963352203369e-01 -3.547938764095306396e-01 1.319618374109268188e-01 2.454316169023513794e-01 -3.009071648120880127e-01 1.049240399152040482e-02 -1.469238996505737305e-01 -1.349505968391895294e-02 1.184627190232276917e-01 -2.523357272148132324e-01 1.430388689041137695e-01 3.230495750904083252e-01 4.830894991755485535e-02 1.509000808000564575e-01 -4.733541980385780334e-02 9.252910315990447998e-02 -2.140065282583236694e-02 -4.332366585731506348e-02 -1.984452754259109497e-01 1.119463145732879639e-01 2.665245234966278076e-01 -1.431166776455938816e-03 -1.257306039333343506e-01 -1.813799291849136353e-01 -2.781713902950286865e-01 -7.448690012097358704e-03 2.816590368747711182e-01 1.170452386140823364e-01 -7.802846282720565796e-02
-1.132203079760074615e-02 -8.177285641431808472e-02 -7.484676688909530640e-02 -5.737791955471038818e-02 2.011724412441253662e-01 -8.288905024528503418e-02 -8.418019860982894897e-02 -3.316710591316223145e-01 1.282242536544799805e-01 -2.249796092510223389e-01 8.534303307533264160e-02 -6.794389337301254272e-02 -2.335846656933426857e-03 2.112184017896652222e-01 6.979357451200485229e-02 -1.500285863876342773e-01 -2.804920077323913574e-02 -2.293715178966522217e-01 1.315926462411880493e-01 1.274518072605133057e-01 -4.291852563619613647e-02 -2.806223928928375244e-01 -3.685360029339790344e-02 4.682250618934631348e-01 -4.254071041941642761e-02 2.181282043457031250e-01 -4.494128003716468811e-02 -1.702626198530197144e-01 -2.577219307422637939e-01 2.685254514217376709e-01 1.551811844110488892e-01 -1.943024247884750366e-01
2.655732035636901855e-01 1.085852161049842834e-01 -2.232939004898071289e-01 -1.847738586366176605e-02 2.251874096691608429e-02 4.871582612395286560e-02 1.503420770168304443e-01 -2.930775284767150879e-01 1.671627312898635864e-01 -5.936687439680099487e-02 3.575317561626434326e-01 1.415327042341232300e-01 -2.275507599115371704e-01 -1.718378514051437378e-01 1.514037400484085083e-01 -1.406884938478469849e-01 1.633233726024627686e-01 -1.440475434064865112e-01 8.487735688686370850e-02 -1.882458105683326721e-02 -6.267350912094116211e-02 1.680676341056823730e-01 -2.035033702850341797e-02 1.777379512786865234e-01 -2.875456809997558594e-01 -1.170369759202003479e-01 2.207648009061813354e-01 -3.558515012264251709e-01 2.031795382499694824e-01 8.222200721502304077e-02 -9.728724509477615356e-02 -6.581732630729675293e-02
-6.729529239237308502e-03 -8.941528201103210449e-02 -2.734571535256691277e-05 -1.039713248610496521e-01 1.200416684150695801e-01 2.647330164909362793e-01 1.777289360761642456e-01 -3.026848137378692627e-01 -1.197439432144165039e-02 -2.689071595668792725e-01 -1.868328452110290527e-01 -2.643082439899444580e-01 -7.318253628909587860e-03 1.643265783786773682e-01 1.831788420677185059e-01 -2.089226245880126953e-01 2.318484932184219360e-01 -2.947410941123962402e-01 3.628859817981719971e-01 2.709757909178733826e-02 6.106924265623092651e-02 1.397948116064071655e-01 -1.002129763364791870e-01 2.602438814938068390e-02 -3.487059473991394043e-01 -6.803473085165023804e-02 -4.945232719182968140e-02 -5.081271007657051086e-02 1.396896392107009888e-01 8.881977200508117676e-02 5.712174251675605774e-02 1.517076343297958374e-01
2.475848346948623657e-01 1.117547973990440369e-01 1.339653283357620239e-01 1.004733964800834656e-01 -5.802401900291442871e-02 -8.453385531902313232e-02 -3.482018411159515381e-02 -4.477174580097198486e-02 2.829259634017944336e-01 -2.639188058674335480e-02 -6.547396630048751831e-02 -5.011165887117385864e-02 -1.566470563411712646e-01 -6.525202840566635132e-02 2.301592975854873657e-01 -2.206591516733169556e-01 1.339014619588851929e-01 -1.166938319802284241e-01 3.259335756301879883e-01 1.653743535280227661e-01 1.571220010519027710e-01 1.340785622596740723e-01 -1.610527485609054565e-01 2.075843960046768188e-01 -2.836031019687652588e-01 -1.139138732105493546e-02 1.368696838617324829e-01 -1.772691905498504639e-01 -9.791445732116699219e-02 1.658828258514404297e-01 1.878701299428939819e-01 4.318566024303436279e-01
2.486776709556579590e-01 9.543857723474502563e-02 1.728648543357849121e-01 8.537875488400459290e-03 -5.217620730400085449e-02 -1.089522987604141235e-01 -1.223907247185707092e-01 -2.673260569572448730e-01 -2.965943142771720886e-02 -8.788818866014480591e-02 2.735139131546020508e-01 1.471266597509384155e-01 -1.300267428159713745e-01 7.619410171173512936e-04 2.130438089370727539e-01 -3.755395859479904175e-02 -1.899105161428451538e-01 -3.874967992305755615e-01 1.242227107286453247e-01 3.896565139293670654e-01 2.074745669960975647e-02 3.360263407230377197e-01 -1.465203762054443359e-01 7.722270488739013672e-02 -1.892749965190887451e-01 -1.799399703741073608e-01 2.021643705666065216e-02 -2.244820296764373779e-01 -1.714793732389807701e-03 1.102905794978141785e-01 -4.057845473289489746e-02 4.709201306104660034e-02
2.526351511478424072e-01 -4.186194762587547302e-02 -1.574885994195938110e-01 2.275835573673248291e-01 5.221433565020561218e-02 1.261750757694244385e-01 9.678364545106887817e-02 -2.636501789093017578e-01 -4.710368067026138306e-02 -3.047470152378082275e-01 2.112136334180831909e-01 1.442599594593048096e-01 -2.918716967105865479e-01 1.982423812150955200e-01 -7.893785834312438965e-02 2.153395675122737885e-02 -4.473723471164703369e-03 -2.658578380942344666e-02 5.559481680393218994e-02 8.661189675331115723e-02 -7.041793782263994217e-03 -2.976588718593120575e-02 -1.656081713736057281e-02 1.093333363533020020e-01 -2.784813046455383301e-01 1.390330940485000610e-01 8.442986011505126953e-02 3.459680080413818359e-02 -3.459891378879547119e-01 4.664435684680938721e-01 -3.466396778821945190e-02 -2.087634988129138947e-02
8.972476422786712646e-02 -2.579621970653533936e-01 1.295891553163528442e-01 1.065418124198913574e-01 5.894238874316215515e-02 2.784803211688995361e-01 -2.158262021839618683e-02 -4.638921618461608887e-01 1.526232957839965820e-01 1.077211573719978333e-01 -3.809522837400436401e-02 -9.223696589469909668e-02 6.367482990026473999e-02 2.659068703651428223e-01 -1.712932288646697998e-01 -3.384181484580039978e-02 -8.619029074907302856e-02 -9.949719160795211792e-02 3.055615723133087158e-01 2.343460917472839355e-01 5.338031798601150513e-02 1.954497694969177246e-01 -7.128156721591949463e-02 2.974712550640106201e-01 -1.827120035886764526e-01 -5.083822458982467651e-02 -1.167916227132081985e-02 -8.841203153133392334e-02 -2.011776715517044067e-01 2.688960870727896690e-03 8.808053284883499146e-02 2.409877628087997437e-01
4.198458045721054077e-04 6.265557557344436646e-02 -9.947569668292999268e-02 9.991174936294555664e-02 -1.576417684555053711e-02 9.694581478834152222e-02 -7.801261544227600098e-02 -1.718797385692596436e-01 2.625015974044799805e-01 -1.317350417375564575e-01 8.667363971471786499e-02 1.481961607933044434e-01 -1.825926303863525391e-01 1.752506494522094727e-01 9.338861703872680664e-02 -8.594533056020736694e-02 1.154057011008262634e-01 1.381704956293106079e-01 2.637776732444763184e-01 4.253669083118438721e-02 5.106637626886367798e-02 3.110398352146148682e-01 -1.304750796407461166e-03 4.697869122028350830e-01 -1.467080712318420410e-01 7.247999310493469238e-02 -2.185322791337966919e-01 -1.427812725305557251e-01 -2.529856860637664795e-01 -8.695155382156372070e-02 2.441872805356979370e-01 2.916548550128936768e-01
9.240440279245376587e-02 -8.534410968422889709e-03 4.157995432615280151e-02 9.568547457456588745e-02 -3.088192343711853027e-01 1.387741863727569580e-01 -2.241723984479904175e-01 -3.661287724971771240e-01 2.405000776052474976e-01 -1.294238418340682983e-01 -1.652981191873550415e-01 3.113171458244323730e-01 -1.231799125671386719e-01 -1.282917335629463196e-02 3.141775727272033691e-01 -2.051275968551635742e-01 6.618928164243698120e-02 3.344856947660446167e-02 -1.302344799041748047e-01 1.075929701328277588e-01 -9.275049716234207153e-02 2.473050355911254883e-01 -9.898999333381652832e-02 1.889106184244155884e-01 -2.545668184757232666e-01 5.084400251507759094e-02 2.262326925992965698e-01 -2.236629603430628777e-03 4.696116596460342407e-02 1.750532239675521851e-01 -7.563950121402740479e-02 1.420769840478897095e-01
1.311587691307067871e-01 -6.069482862949371338e-02 1.372554898262023926e-01 -1.272896025329828262e-02 1.038494519889354706e-02 2.192018628120422363e-01 1.105607971549034119e-01 -4.358489513397216797e-01 -8.817300945520401001e-02 -9.332969784736633301e-03 1.893109083175659180e-02 -3.687821701169013977e-02 -3.885366767644882202e-02 1.060366556048393250e-01 4.077045321464538574e-01 -2.513462305068969727e-01 -7.221399573609232903e-04 1.521799415349960327e-01 -1.720908284187316895e-01 1.451066434383392334e-01 2.687029242515563965e-01 -8.438561111688613892e-03 -4.926800727844238281e-03 2.651851773262023926e-01 -1.365139484405517578e-01 1.803196780383586884e-02 5.017299950122833252e-02 1.706665158271789551e-01 -5.044214054942131042e-02 3.554173409938812256e-01 -2.491671293973922729e-01 -5.450145807117223740e-03
2.352725416421890259e-01 -6.005849316716194153e-02 4.912523925304412842e-02 2.829848527908325195e-01 1.185151785612106323e-01 -2.065827250480651855e-01 7.903239876031875610e-02 -3.577567338943481445e-01 2.385026961565017700e-02 -9.164330363273620605e-02 2.514674514532089233e-02 1.798317879438400269e-01 -1.419996321201324463e-01 1.025640685111284256e-02 2.094523608684539795e-01 -3.247593343257904053e-01 -8.900424838066101074e-02 -1.758356392383575439e-01 -1.207143589854240417e-01 9.349805116653442383e-02 -1.311615854501724243e-01 2.571921646595001221e-01 1.638749390840530396e-01 3.858390152454376221e-01 -5.725603178143501282e-02 4.959153756499290466e-02 7.400710880756378174e-02 -2.295232713222503662e-01 2.247461490333080292e-02 -8.098963648080825806e-02 -2.399572581052780151e-01 -7.917951047420501709e-02
2.837641537189483643e-02 8.749531209468841553e-02 -1.336870491504669189e-01 -1.657738089561462402e-01 4.795629158616065979e-02 -6.803099811077117920e-02 -1.155804172158241272e-01 -1.565981805324554443e-01 1.728287190198898315e-01 -4.182479530572891235e-02 -4.535630811005830765e-03 -5.689921602606773376e-02 -3.282344937324523926e-01 -1.696271263062953949e-02 1.425002515316009521e-01 -4.049166738986968994e-01 1.991997957229614258e-01 2.804144658148288727e-02 2.984836883842945099e-02 2.673560678958892822e-01 1.103529054671525955e-02 3.506442606449127197e-01 -2.496113814413547516e-02 3.979466482996940613e-02 -3.181208074092864990e-01 -2.113393545150756836e-01 -1.001070663332939148e-01 -3.549601510167121887e-02 -2.384299039840698242e-01 6.443104147911071777e-02 -1.302479058504104614e-01 -3.177758455276489258e-01
6.523531675338745117e-02 7.175689935684204102e-02 3.198591470718383789e-01 1.550329029560089111e-01 1.490606460720300674e-02 1.728714257478713989e-01 -7.868273556232452393e-02 -4.101597368717193604e-01 1.724657267332077026e-01 -1.726866215467453003e-01 -1.743909418582916260e-01 3.272370100021362305e-01 9.941005147993564606e-03 2.033285349607467651e-01 1.784244626760482788e-01 -2.027932852506637573e-01 1.596505939960479736e-01 -2.559740655124187469e-02 2.146240621805191040e-01 -5.466091632843017578e-02 -8.259400725364685059e-02 8.621305972337722778e-02 -1.870795935392379761e-01 -1.708911806344985962e-01 -1.679480969905853271e-01 2.617327570915222168e-01 -4.131463542580604553e-02 -1.771615743637084961e-01 4.427751526236534119e-02 1.384384781122207642e-01 1.913587301969528198e-01 8.401715010404586792e-02
3.661710023880004883e-01 9.440350532531738281e-02 -1.940196007490158081e-01 -1.610952317714691162e-01 -1.760370880365371704e-01 -3.632145375013351440e-02 -8.432646840810775757e-02 -4.809543788433074951e-01 -3.122403845191001892e-02 1.131023243069648743e-01 1.080296561121940613e-01 5.804632231593132019e-02 -3.009919822216033936e-01 1.259773373603820801e-01 1.171418055891990662e-01 -1.939005851745605469e-01 9.286661446094512939e-02 2.459167689085006714e-01 1.466422528028488159e-01 2.770181596279144287e-01 -9.143511950969696045e-02 1.022584661841392517e-01 -2.276009880006313324e-02 8.177157491445541382e-02 3.543883562088012695e-02 -1.790129989385604858e-01 -1.307902783155441284e-01 7.103817164897918701e-02 -1.888052225112915039e-01 -5.931309238076210022e-02 1.978404074907302856e-01 -9.464533627033233643e-02
5.965547636151313782e-02 1.001958828419446945e-02 -9.771097451448440552e-02 4.138666763901710510e-02 9.852930903434753418e-02 1.766854971647262573e-01 -2.330134622752666473e-02 -4.129214584827423096e-01 3.036763072013854980e-01 -1.522078067064285278e-01 1.654069721698760986e-01 -2.021934688091278076e-01 2.084318846464157104e-01 2.706001400947570801e-01 -5.473822355270385742e-03 -1.133573502302169800e-01 -1.536678075790405273e-01 1.002027988433837891e-01 3.041138052940368652e-01 2.620650231838226318e-01 7.062994409352540970e-03 1.320534944534301758e-01 -8.139809221029281616e-02 2.027055472135543823e-01 -1.397666782140731812e-01 9.996720589697360992e-03 -2.007248550653457642e-01 -1.956620067358016968e-01 2.525657415390014648e-01 -9.382864832878112793e-02 -1.066144704818725586e-01 -1.331977844238281250e-01
3.072777986526489258e-01 1.197590082883834839e-01 1.206712946295738220e-01 1.421936899423599243e-01 -3.184348344802856445e-01 1.398333758115768433e-01 -1.409972906112670898e-01 -8.421407639980316162e-02 3.322151899337768555e-01 -1.463386463001370430e-03 5.391327198594808578e-03 2.069655209779739380e-01 -2.101910412311553955e-01 9.060489386320114136e-02 1.742385476827621460e-01 -7.056529168039560318e-03 1.164679452776908875e-01 2.758226096630096436e-01 -1.522368043661117554e-01 1.297929584980010986e-01 2.836719453334808350e-01 1.068707257509231567e-01 8.587156981229782104e-02 1.007725670933723450e-02 -2.255736589431762695e-01 1.488387733697891235e-01 -1.830636858940124512e-01 -3.305804729461669922e-01 -1.078257039189338684e-01 -1.470374176278710365e-03 5.401631444692611694e-02 -1.144090816378593445e-01
4.556252807378768921e-02 6.834091991186141968e-02 -1.103135049343109131e-01 5.395884066820144653e-02 -4.138432815670967102e-02 -5.235277116298675537e-02 7.983481138944625854e-02 -4.715740084648132324e-01 -5.570727586746215820e-02 -4.500054195523262024e-02 -9.279222041368484497e-02 1.204069927334785461e-01 -3.741041123867034912e-01 6.528111640363931656e-03 1.914903521537780762e-01 -3.391906619071960449e-01 -2.050989270210266113e-01 7.745565474033355713e-02 -6.445595622062683105e-02 1.698492914438247681e-01 2.163902670145034790e-02 3.888792991638183594e-01 -1.889681965112686157e-01 2.008521705865859985e-01 -1.501632183790206909e-01 5.844638869166374207e-02 1.077875718474388123e-01 8.647990226745605469e-02 1.639065593481063843e-01 -2.579540014266967773e-02 -1.282057315111160278e-01 -1.648274213075637817e-01
1.109467297792434692e-01 4.812623560428619385e-02 6.456051021814346313e-02 8.210448548197746277e-03 2.369447946548461914e-01 1.467002481222152710e-01 -2.332256585359573364e-01 -2.398720681667327881e-01 2.337639778852462769e-01 -4.267165660858154297e-01 1.621550917625427246e-01 -1.843264400959014893e-01 1.820955574512481689e-01 2.127275913953781128e-01 1.730700582265853882e-01 -1.160616576671600342e-01 -8.663477376103401184e-03 1.285766214132308960e-01 3.043653070926666260e-01 2.419859319925308228e-01 4.066267050802707672e-03 2.348216921091079712e-01 3.770137578248977661e-02 -6.122366338968276978e-02 -1.433708369731903076e-01 -1.106203272938728333e-01 -1.478588432073593140e-01 -1.940256357192993164e-01 1.792386472225189209e-01 -8.409487456083297729e-02 8.673252165317535400e-02 -7.451955974102020264e-02
4.188857376575469971e-01 1.406104117631912231e-01 1.342666000127792358e-01 -1.912923716008663177e-02 -6.168891489505767822e-02 7.662972807884216309e-02 2.904041707515716553e-01 -2.560677826404571533e-01 2.636078000068664551e-01 -1.692375987768173218e-01 1.639992743730545044e-01 -1.172355711460113525e-01 -8.445581793785095215e-02 4.925475642085075378e-02 -6.641636788845062256e-02 -1.943160593509674072e-01 2.575935721397399902e-01 -1.745067834854125977e-01 -5.900976713746786118e-03 -8.779603987932205200e-02 -2.633345872163772583e-02 -9.504401241429150105e-04 1.403058767318725586e-01 -3.455996885895729065e-02 -2.396945506334304810e-01 3.351073339581489563e-02 -3.712495267391204834e-01 2.619551122188568115e-02 -1.881700754165649414e-01 1.816133558750152588e-01 -6.678500026464462280e-02 -2.005563825368881226e-01
3.333065211772918701e-01 1.584125906229019165e-01 7.416925579309463501e-02 1.669863164424896240e-01 -4.703809320926666260e-02 1.718066483736038208e-01 9.909231960773468018e-02 -1.634246855974197388e-01 2.524749934673309326e-01 -2.644447982311248779e-01 7.771068066358566284e-02 1.420600265264511108e-01 1.820606738328933716e-01 9.580805897712707520e-03 1.751707047224044800e-01 -2.417686581611633301e-01 -1.360994875431060791e-01 1.347286254167556763e-01 -2.971682250499725342e-01 1.793107688426971436e-01 -2.843022644519805908e-01 2.354106158018112183e-01 6.198093667626380920e-02 9.761361032724380493e-02 -2.479621022939682007e-01 9.058141708374023438e-02 -9.087187051773071289e-02 -7.319077104330062866e-02 6.554964929819107056e-02 1.877591907978057861e-01 1.285558342933654785e-01 -1.837565451860427856e-01
1.356719732284545898e-01 7.841446995735168457e-02 -1.804155111312866211e-01 1.310741156339645386e-01 -1.968908458948135376e-01 -4.302977398037910461e-02 2.505679056048393250e-02 -2.064750939607620239e-01 1.330328434705734253e-01 2.355913072824478149e-01 5.438540503382682800e-02 -8.893544226884841919e-02 -3.524811565876007080e-01 -9.613246656954288483e-04 2.106364965438842773e-01 -2.623348496854305267e-02 2.962418496608734131e-01 8.117788285017013550e-02 1.014689579606056213e-01 3.350306749343872070e-01 1.408127695322036743e-01 9.640607982873916626e-02 -2.673420310020446777e-01 2.734038531780242920e-01 -2.119767479598522186e-02 -2.014996707439422607e-01 -2.203915119171142578e-01 2.572064101696014404e-02 -1.401492953300476074e-01 1.705861538648605347e-01 9.959898889064788818e-03 -2.389739900827407837e-01
1.013251766562461853e-02 9.580709785223007202e-02 2.569294869899749756e-01 2.362794727087020874e-01 3.847405314445495605e-02 1.153914555907249451e-01 1.433409284800291061e-02 -4.300901293754577637e-01 2.729178965091705322e-01 -1.022389382123947144e-01 -1.649972200393676758e-01 2.505803406238555908e-01 1.142231971025466919e-01 4.724434316158294678e-01 2.487745583057403564e-01 -2.552302367985248566e-02 -3.269234299659729004e-02 -5.347092077136039734e-02 1.839734613895416260e-01 1.349709630012512207e-01 1.953123211860656738e-01 -4.658190906047821045e-02 -9.299955517053604126e-02 1.761122047901153564e-02 -4.042560234665870667e-02 1.298187226057052612e-01 -3.399251028895378113e-02 -5.835983157157897949e-02 -7.675226032733917236e-02 1.192892044782638550e-01 -1.131324693560600281e-01 1.841799318790435791e-01
2.212096601724624634e-01 1.330350637435913086e-01 -2.738003968261182308e-04 3.665309548377990723e-01 -3.319687545299530029e-01 2.371718138456344604e-01 1.590085327625274658e-01 -2.153984606266021729e-01 1.744804829359054565e-01 -1.738465875387191772e-01 5.411839485168457031e-02 1.272025108337402344e-01 -9.743029624223709106e-02 1.472560614347457886e-01 2.653815746307373047e-01 -3.673466667532920837e-02 8.778733760118484497e-02 8.031845837831497192e-02 6.815664470195770264e-02 -1.249538883566856384e-01 8.675205521285533905e-03 -3.387036919593811035e-01 1.017355546355247498e-02 2.061713486909866333e-01 -1.830854266881942749e-01 -6.639280915260314941e-02 -3.773088380694389343e-02 -7.416870445013046265e-02 -4.230448976159095764e-02 3.114221096038818359e-01 2.018637657165527344e-01 -4.430152103304862976e-02
3.371753990650177002e-01 1.170267611742019653e-01 -1.934225261211395264e-01 -1.229208484292030334e-01 1.334370523691177368e-01 3.031142242252826691e-02 1.884071081876754761e-01 -2.716337740421295166e-01 1.473412811756134033e-01 2.865811884403228760e-01 2.662668526172637939e-01 6.622822582721710205e-02 -1.472788304090499878e-01 -2.954025007784366608e-02 -1.446821726858615875e-02 -2.051188647747039795e-01 1.422633230686187744e-01 -1.271959692239761353e-01 2.750567495822906494e-01 1.224135011434555054e-01 1.688138209283351898e-02 8.937830477952957153e-02 -2.893623337149620056e-02 1.796901226043701172e-01 2.932807803153991699e-02 -7.309255748987197876e-02 -2.057688087224960327e-01 -3.055154681205749512e-01 -2.072916626930236816e-01 1.608987003564834595e-01 -1.294736266136169434e-01 -2.283793687820434570e-01
1.160536855459213257e-01 2.538895010948181152e-01 -1.400233805179595947e-01 1.080034971237182617e-01 1.846851408481597900e-01 8.219932764768600464e-02 6.442395597696304321e-02 -2.729049623012542725e-01 4.399263486266136169e-02 -8.254621177911758423e-02 3.080705404281616211e-01 4.842280596494674683e-02 -2.001294642686843872e-01 1.950984448194503784e-01 3.340542316436767578e-01 -5.561436712741851807e-02 -3.013471700251102448e-02 6.971202790737152100e-02 8.256354928016662598e-02 1.129623875021934509e-02 2.793180942535400391e-01 1.864366084337234497e-01 1.212179474532604218e-02 6.883382052183151245e-02 -2.603887021541595459e-01 -7.961450517177581787e-02 1.661711037158966064e-01 3.214767575263977051e-02 -2.605753950774669647e-03 4.801850914955139160e-01 9.206949174404144287e-02 1.681620813906192780e-02
1.639975011348724365e-01 3.681365400552749634e-02 -6.510642822831869125e-03 -2.497254498302936554e-02 -1.433985680341720581e-01 9.924308955669403076e-02 -1.821959950029850006e-02 -6.996778398752212524e-02 3.523859679698944092e-01 -4.878487810492515564e-02 -2.384550124406814575e-02 1.855010092258453369e-01 3.540116921067237854e-02 3.746679723262786865e-01 3.376530110836029053e-01 -2.217449396848678589e-01 -3.494212627410888672e-01 -8.315622061491012573e-02 4.619435220956802368e-02 2.307037711143493652e-01 2.792255282402038574e-01 2.948045730590820312e-01 3.727442398667335510e-02 1.082178801298141479e-01 -2.434100396931171417e-02 -1.580772846937179565e-01 -6.806164234876632690e-02 -3.272336209192872047e-03 1.527368277311325073e-01 -2.053892612457275391e-02 -2.065128087997436523e-01 -1.006567031145095825e-01
3.210626244544982910e-01 6.553786993026733398e-02 1.921387612819671631e-01 -1.606034785509109497e-01 2.792426943778991699e-02 3.820754960179328918e-02 3.948874026536941528e-02 -3.453179895877838135e-01 3.999216258525848389e-01 1.139746159315109253e-01 -1.630445271730422974e-01 -4.818696156144142151e-02 -1.165491268038749695e-01 1.104469522833824158e-01 -1.671448647975921631e-01 -4.681133478879928589e-02 7.867457717657089233e-02 -1.264876574277877808e-01 3.526501357555389404e-01 2.043991163372993469e-02 -1.970196515321731567e-01 2.170654833316802979e-01 -1.741131842136383057e-01 1.531908661127090454e-01 -2.061675041913986206e-01 1.222874820232391357e-01 1.331229694187641144e-02 -1.678612530231475830e-01 -1.939352005720138550e-01 1.864790767431259155e-01 1.683036424219608307e-02 6.290527433156967163e-02
-6.920269131660461426e-02 -9.683647006750106812e-02 9.801910817623138428e-02 7.291184365749359131e-02 5.820768326520919800e-02 -5.961389467120170593e-02 -1.516839116811752319e-01 -4.768439233303070068e-01 2.988970875740051270e-01 -2.348894923925399780e-01 -2.295332998037338257e-01 2.621563374996185303e-01 1.236512232571840286e-02 2.453503459692001343e-01 2.811880707740783691e-01 -2.330103218555450439e-01 1.458692252635955811e-01 3.318510577082633972e-02 3.013895750045776367e-01 1.163069307804107666e-01 7.471214234828948975e-02 1.021285280585289001e-01 7.607159763574600220e-02 -1.046075373888015747e-01 -1.000672727823257446e-01 1.808246523141860962e-01 -1.085497438907623291e-01 3.470525518059730530e-02 2.988773956894874573e-02 -3.761637210845947266e-02 -1.090437173843383789e-01 1.567294597625732422e-01
3.438145220279693604e-01 7.240632921457290649e-02 2.419284917414188385e-02 1.844949424266815186e-01 -1.519181430339813232e-01 8.764806389808654785e-02 1.343434005975723267e-01 -3.524887189269065857e-02 1.122115626931190491e-01 -1.525638103485107422e-01 1.811548918485641479e-01 -1.233235932886600494e-02 -7.375782728195190430e-02 1.651863157749176025e-01 2.449422776699066162e-01 1.004369631409645081e-01 -1.378683149814605713e-01 9.992184489965438843e-02 2.876003086566925049e-01 1.745638996362686157e-01 1.857482939958572388e-01 1.260789334774017334e-01 1.149621605873107910e-01 2.663487792015075684e-01 -3.234140574932098389e-01 -7.760285399854183197e-03 -7.397757470607757568e-02 -1.413423120975494385e-01 4.176442325115203857e-01 -1.142218261957168579e-01 1.567005962133407593e-01 -3.681781888008117676e-02
4.054465889930725098e-01 -1.487647593021392822e-01 -2.306108474731445312e-01 -1.471831463277339935e-02 -1.439151763916015625e-01 1.713304370641708374e-01 -1.031832322478294373e-01 -3.144312202930450439e-01 -5.777783691883087158e-03 -1.220437586307525635e-01 -9.372736513614654541e-02 4.912169277667999268e-02 -2.305564656853675842e-02 -4.287315160036087036e-02 2.319628894329071045e-01 9.017652273178100586e-02 -1.728408187627792358e-01 -2.341083483770489693e-03 1.496747732162475586e-01 -2.209739983081817627e-01 2.561546266078948975e-01 3.813851624727249146e-02 2.091711461544036865e-01 3.235204517841339111e-01 -2.171665877103805542e-01 7.652397453784942627e-02 -1.902753710746765137e-01 5.281340703368186951e-02 -9.354299865663051605e-03 2.465712279081344604e-01 -1.079923883080482483e-01 -1.700382232666015625e-01
2.654565572738647461e-01 -3.694355115294456482e-02 -2.967420220375061035e-02 1.999969929456710815e-01 -1.531611680984497070e-01 1.699839681386947632e-01 -5.918377637863159180e-02 -5.700621008872985840e-01 3.327845036983489990e-02 -1.258922815322875977e-01 -1.847059577703475952e-01 1.303448379039764404e-01 -2.055610269308090210e-01 -3.716811165213584900e-02 2.031562328338623047e-01 -2.177666723728179932e-01 7.647770643234252930e-02 -1.202158480882644653e-01 -1.654995083808898926e-01 2.905386090278625488e-01 -7.542051374912261963e-02 -2.377627789974212646e-02 -2.258326709270477295e-01 -3.573139011859893799e-02 8.405044674873352051e-02 2.030442655086517334e-02 3.851322084665298462e-02 -1.543102562427520752e-01 1.608490645885467529e-01 1.609712541103363037e-01 7.143699377775192261e-02 1.605466902256011963e-01
3.259344100952148438e-01 -4.323299229145050049e-02 -4.236869886517524719e-02 3.229430317878723145e-01 1.001267507672309875e-01 8.413570374250411987e-02 -5.808939412236213684e-02 -1.643197238445281982e-02 2.293966859579086304e-01 1.664789393544197083e-02 8.499023318290710449e-02 2.026326954364776611e-02 -1.627119034528732300e-01 3.130916357040405273e-01 2.214672118425369263e-01 -1.370162367820739746e-01 2.046675682067871094e-01 -1.015933603048324585e-01 -1.195932999253273010e-01 4.641954973340034485e-02 -3.463730961084365845e-02 4.328965544700622559e-01 4.507769271731376648e-02 2.212833762168884277e-01 -3.201762437820434570e-01 2.991832606494426727e-02 -2.230777293443679810e-01 -2.814965508878231049e-02 1.141364127397537231e-01 -1.907250136137008667e-01 5.005421116948127747e-03 -2.341214008629322052e-02
8.127099275588989258e-02 -1.866454444825649261e-02 6.967303156852722168e-02 1.538694649934768677e-01 -3.275441005825996399e-02 1.785793155431747437e-01 1.807232350111007690e-01 -4.641464054584503174e-01 5.773157998919487000e-02 -9.273449331521987915e-02 -1.838903278112411499e-01 -3.396568000316619873e-01 -9.129722416400909424e-02 9.445304423570632935e-02 1.146256178617477417e-01 -1.363453567028045654e-01 -9.313282370567321777e-02 -2.638889849185943604e-01 8.533059805631637573e-02 2.823611795902252197e-01 1.458595097064971924e-01 2.497158199548721313e-01 -1.490208208560943604e-01 4.158312454819679260e-03 -8.456356823444366455e-02 -2.550352923572063446e-02 -1.832745224237442017e-01 -5.274812504649162292e-02 -1.351070106029510498e-01 4.666902497410774231e-02 1.503159664571285248e-02 3.706085681915283203e-01
-5.215171724557876587e-02 2.806781791150569916e-02 -3.423807397484779358e-02 -1.199285909533500671e-01 2.160076797008514404e-01 9.083918482065200806e-02 -1.291541755199432373e-01 -4.764482975006103516e-01 -5.607442464679479599e-03 -9.199050813913345337e-02 -4.363731667399406433e-02 1.225361824035644531e-01 4.278969392180442810e-02 2.859933972358703613e-01 1.172944307327270508e-01 -3.168895244598388672e-01 1.304789185523986816e-01 1.860357075929641724e-01 2.422218769788742065e-01 2.054800540208816528e-01 -6.376168131828308105e-02 8.693449199199676514e-02 2.525182068347930908e-01 2.352848052978515625e-01 -1.592653095722198486e-01 1.251526176929473877e-01 5.922132730484008789e-02 -2.439400404691696167e-01 -2.507760524749755859e-01 8.108588866889476776e-03 5.054805800318717957e-02 7.938717305660247803e-02
1.994805335998535156e-01 4.039173945784568787e-03 9.743434935808181763e-02 2.675550878047943115e-01 8.315841667354106903e-03 7.439949363470077515e-02 4.322963207960128784e-02 -1.701813042163848877e-01 3.108464553952217102e-02 -7.891201972961425781e-02 4.744983911514282227e-01 1.555366516113281250e-01 -3.364855796098709106e-02 1.389321219176054001e-02 2.966842353343963623e-01 -1.405200064182281494e-01 -9.141830354928970337e-02 4.092643409967422485e-02 3.794444799423217773e-01 1.282549053430557251e-01 4.207700490951538086e-02 4.500309005379676819e-02 1.532439738512039185e-01 1.078415960073471069e-01 -2.155795246362686157e-01 -5.916614085435867310e-02 -6.782694160938262939e-02 1.073551252484321594e-01 -6.108790263533592224e-02 3.948897719383239746e-01 2.040883302688598633e-01 1.609878987073898315e-02
3.737336099147796631e-01 -4.751073196530342102e-02 3.616812080144882202e-02 -6.746102124452590942e-02 -1.282228250056505203e-02 -1.189544126391410828e-01 6.148657575249671936e-02 -2.869996726512908936e-01 3.482879698276519775e-01 -1.311555951833724976e-01 -1.918543502688407898e-02 -8.405261486768722534e-02 6.433905661106109619e-02 -2.412516623735427856e-03 5.136644467711448669e-02 -8.176593482494354248e-02 1.400192677974700928e-01 -1.749427169561386108e-01 1.784186661243438721e-01 -7.538920640945434570e-02 -1.340814083814620972e-01 -1.793330311775207520e-01 -7.323937863111495972e-02 3.154838383197784424e-01 -2.866426706314086914e-01 -2.423621900379657745e-02 -1.226093173027038574e-01 -2.757098972797393799e-01 -3.104064166545867920e-01 8.376817405223846436e-02 2.140762358903884888e-01 1.630228608846664429e-01
8.701336383819580078e-02 3.036053478717803955e-02 4.911436140537261963e-02 1.386410892009735107e-01 1.410261094570159912e-01 1.740572303533554077e-01 -1.101239994168281555e-01 -6.401163339614868164e-01 1.473253816366195679e-01 -1.276952326297760010e-01 -8.078178018331527710e-02 1.159141883254051208e-01 8.940233290195465088e-02 2.450330853462219238e-01 5.090636014938354492e-02 -1.435640007257461548e-01 -9.994140267372131348e-02 -1.193320192396640778e-02 -2.539943903684616089e-02 -1.354699432849884033e-01 2.541106343269348145e-01 -4.685504734516143799e-02 2.096080034971237183e-01 2.717629075050354004e-01 -1.517804712057113647e-01 1.045431569218635559e-01 -1.091839447617530823e-01 1.441521495580673218e-01 -8.520580083131790161e-02 -8.554026484489440918e-03 -2.286242097616195679e-01 9.299563616514205933e-02
8.036480098962783813e-02 1.813107877969741821e-01 -1.727114319801330566e-01 1.090309843420982361e-01 6.907068192958831787e-02 -6.799808889627456665e-02 -1.412644423544406891e-02 -3.421078324317932129e-01 3.047236800193786621e-01 -7.883854955434799194e-02 1.018895953893661499e-01 -1.866715848445892334e-01 6.323461886495351791e-03 3.675360381603240967e-01 1.625129878520965576e-01 -1.019701287150382996e-01 -2.817336656153202057e-02 -1.344686001539230347e-01 -1.210051868110895157e-02 2.770606279373168945e-01 -7.179536670446395874e-02 8.650711178779602051e-02 2.082785405218601227e-02 2.347757667303085327e-02 -3.103075027465820312e-01 2.120282799005508423e-01 -3.339929282665252686e-01 3.487401828169822693e-02 7.921972870826721191e-02 -3.180086612701416016e-01 -7.246423512697219849e-02 -3.175656078383326530e-03
5.064617395401000977e-01 -1.553778722882270813e-02 2.468030601739883423e-01 3.363902494311332703e-02 -1.859577186405658722e-02 1.765957176685333252e-01 1.675264984369277954e-01 -4.027114436030387878e-02 1.115134805440902710e-01 7.966043800115585327e-02 -3.250556439161300659e-02 -5.470453202724456787e-02 -1.452695876359939575e-01 1.556046903133392334e-01 1.974014043807983398e-01 -3.438449203968048096e-01 1.982176601886749268e-01 -1.126941442489624023e-01 4.944654554128646851e-02 2.145419120788574219e-01 3.620314598083496094e-02 1.180558428168296814e-01 -7.388081401586532593e-02 2.856386005878448486e-01 -2.899143993854522705e-01 4.556702822446823120e-02 3.077530264854431152e-01 -5.235209688544273376e-02 6.564531475305557251e-02 -4.156088922172784805e-03 -3.330154716968536377e-02 5.362899973988533020e-02
1.653100401163101196e-01 -1.420489400625228882e-01 -1.203081607818603516e-01 8.320759981870651245e-02 2.285217121243476868e-02 -3.206301853060722351e-02 -1.492733061313629150e-01 -3.055666387081146240e-01 2.660732269287109375e-01 -1.718944907188415527e-01 2.191783487796783447e-02 -1.950336992740631104e-01 5.490626394748687744e-02 2.980808913707733154e-01 -7.479915767908096313e-02 -1.137478053569793701e-01 -1.993538588285446167e-01 -8.703643083572387695e-02 6.552155315876007080e-02 1.972278058528900146e-01 7.985714823007583618e-02 2.455354332923889160e-01 -5.932876467704772949e-02 1.790805608034133911e-01 -2.720530629158020020e-01 1.025982573628425598e-01 -3.813464939594268799e-01 -7.024975866079330444e-02 3.542424365878105164e-02 -3.159006834030151367e-01 3.278521075844764709e-02 -1.866697818040847778e-01
3.503197431564331055e-01 1.079741790890693665e-01 5.319332331418991089e-02 -2.916617132723331451e-02 -6.579636037349700928e-02 -8.562009781599044800e-02 -1.930360943078994751e-01 -8.979875594377517700e-02 2.397625744342803955e-01 -2.178143560886383057e-01 2.937573753297328949e-02 1.040624231100082397e-01 -2.409426569938659668e-01 1.527195274829864502e-01 1.634862571954727173e-01 -2.538025975227355957e-01 6.391930580139160156e-02 -9.938532859086990356e-02 -1.780369579792022705e-01 2.518094480037689209e-01 5.041820555925369263e-02 1.382503807544708252e-01 -3.864286541938781738e-01 -1.945802867412567139e-01 -3.479868471622467041e-01 -1.067707613110542297e-01 -3.093266859650611877e-02 -1.496924161911010742e-01 7.457736879587173462e-02 1.778304427862167358e-01 6.789365410804748535e-02 1.559080369770526886e-02
5.451490357518196106e-02 1.971469372510910034e-01 -9.920407086610794067e-02 3.700518235564231873e-02 -9.618262201547622681e-02 6.596346944570541382e-02 -7.541590183973312378e-02 -1.959535926580429077e-01 2.748973965644836426e-01 -4.881557077169418335e-02 2.037152647972106934e-01 1.178316175937652588e-01 -1.103129908442497253e-01 6.474304944276809692e-02 5.446724966168403625e-02 -4.838592372834682465e-03 3.998271748423576355e-02 1.209797933697700500e-01 5.653069540858268738e-02 -8.493355661630630493e-02 9.700483083724975586e-02 3.253318965435028076e-01 -1.063605695962905884e-01 3.305143713951110840e-01 -2.449408173561096191e-01 8.275594562292098999e-03 -7.146037369966506958e-02 -3.653270304203033447e-01 -4.874418675899505615e-01 -7.768874615430831909e-02 -6.392483413219451904e-02 1.666509956121444702e-01
2.173352986574172974e-01 -1.369024664163589478e-01 -9.533993899822235107e-03 5.951157212257385254e-02 -3.895454108715057373e-02 -2.040247321128845215e-01 7.740189880132675171e-02 -2.818358838558197021e-01 -1.654991210671141744e-04 2.445977181196212769e-02 2.451276779174804688e-01 1.829301863908767700e-01 -9.781197458505630493e-02 1.785910278558731079e-01 3.662788867950439453e-01 -6.341126561164855957e-02 -2.827292084693908691e-01 9.430678188800811768e-02 -2.771583199501037598e-02 2.193817645311355591e-01 1.920156925916671753e-01 2.812360525131225586e-01 -2.220194637775421143e-01 1.590801328420639038e-01 -2.010599076747894287e-01 -1.842096894979476929e-01 -5.565952137112617493e-02 -2.869237363338470459e-01 1.734266430139541626e-01 -4.266896098852157593e-02 -8.725572377443313599e-02 -2.123066782951354980e-02
3.805970847606658936e-01 7.603608071804046631e-02 1.910069733858108521e-01 -4.350897297263145447e-02 -4.393119830638170242e-03 2.196304351091384888e-01 1.992785371840000153e-02 -1.133321151137351990e-01 2.240850329399108887e-01 -2.228490859270095825e-01 2.791562676429748535e-02 -7.094403356313705444e-02 2.376329712569713593e-02 3.920113742351531982e-01 2.214864194393157959e-01 -5.877010896801948547e-02 7.154817134141921997e-02 -2.059753686189651489e-01 7.600318058393895626e-04 -1.238283887505531311e-01 -8.245848864316940308e-02 -1.404315382242202759e-01 6.421270314604043961e-03 1.198683828115463257e-01 -2.680452764034271240e-01 6.178742647171020508e-02 -1.918470710515975952e-01 1.041320189833641052e-01 -3.938673138618469238e-01 2.282868325710296631e-01 1.081441645510494709e-03 -5.178965628147125244e-02
1.185530647635459900e-01 -8.214728906750679016e-03 1.277054846286773682e-01 1.428177654743194580e-01 -3.581661283969879150e-01 2.454878389835357666e-01 -9.567376226186752319e-02 -1.633451581001281738e-01 5.836506187915802002e-02 1.314299255609512329e-01 -1.167411755886860192e-04 5.629264563322067261e-02 -1.670311987400054932e-01 2.513197064399719238e-01 3.515380322933197021e-01 7.286879420280456543e-02 1.558732986450195312e-01 1.569973528385162354e-01 3.352905809879302979e-01 1.990469992160797119e-01 1.823860406875610352e-01 -1.793643385171890259e-01 -1.602779030799865723e-01 1.532959789037704468e-01 -2.722687423229217529e-01 -1.656041294336318970e-01 5.445508658885955811e-02 -3.998930007219314575e-02 1.392553448677062988e-01 9.931284934282302856e-02 7.278693467378616333e-02 -1.571916937828063965e-01
-2.966024912893772125e-02 -1.366101801395416260e-01 -8.218696713447570801e-02 2.432873845100402832e-01 -1.850438117980957031e-01 2.671738564968109131e-01 -2.520422637462615967e-01 -2.593135237693786621e-01 1.258542835712432861e-01 -3.086905479431152344e-01 4.703370854258537292e-02 6.820511072874069214e-02 -1.448114365339279175e-01 7.811856269836425781e-02 1.014622300863265991e-01 1.104887500405311584e-01 -1.069548949599266052e-01 1.050919219851493835e-01 1.598671674728393555e-01 2.233130624517798424e-03 1.471046209335327148e-01 -1.180380210280418396e-01 -2.789750695228576660e-01 1.102972924709320068e-01 -2.973695695400238037e-01 -2.716766484081745148e-02 -2.454624325037002563e-01 -3.251490294933319092e-01 2.214380204677581787e-01 -1.780025474727153778e-02 -1.522208303213119507e-01 -9.633035957813262939e-02
2.559324167668819427e-02 1.129311993718147278e-01 8.633211255073547363e-02 -1.641444712877273560e-01 -6.945438683032989502e-02 3.448996245861053467e-01 3.359103500843048096e-01 -4.820737540721893311e-01 2.435663193464279175e-01 3.220490738749504089e-02 -9.566900134086608887e-02 7.665552943944931030e-02 -6.807928532361984253e-02 2.252326309680938721e-01 2.375886291265487671e-01 -7.714564353227615356e-02 -2.495915293693542480e-01 -1.039924174547195435e-01 -4.949606582522392273e-02 -6.076991930603981018e-02 1.977284252643585205e-01 4.606885090470314026e-02 -8.928976207971572876e-02 -9.558037854731082916e-03 -1.974862813949584961e-01 -1.476014256477355957e-01 -1.790108829736709595e-01 5.686004180461168289e-03 3.389177611097693443e-03 1.145283654332160950e-01 2.355587780475616455e-01 3.630936145782470703e-03
1.210597828030586243e-01 6.990522891283035278e-02 -3.902496695518493652e-01 9.930369257926940918e-02 4.597027972340583801e-02 -1.018940880894660950e-01 1.759734451770782471e-01 -1.895313709974288940e-01 -4.319724068045616150e-02 9.530617296695709229e-02 -1.438252031803131104e-01 -1.383240222930908203e-01 -2.217914909124374390e-01 2.973124980926513672e-01 1.275048851966857910e-01 -3.198998868465423584e-01 8.193122595548629761e-02 4.968409240245819092e-02 1.792657375335693359e-01 -1.277347356081008911e-01 -1.357693225145339966e-01 3.327708542346954346e-01 -8.749810606241226196e-02 2.705769836902618408e-01 -2.093493342399597168e-01 6.151063367724418640e-03 3.212928026914596558e-02 -2.238772511482238770e-01 3.975701332092285156e-02 -2.234066724777221680e-01 1.048367992043495178e-01 -8.244805037975311279e-02
2.439970523118972778e-01 1.442927122116088867e-01 -2.448638975620269775e-01 1.625179052352905273e-01 1.171330735087394714e-01 7.423675805330276489e-02 7.478510588407516479e-02 -3.310343623161315918e-01 3.174468874931335449e-01 -3.839155659079551697e-03 2.024565488100051880e-01 1.459469944238662720e-01 -1.217846646904945374e-01 -4.621943086385726929e-02 2.405591160058975220e-01 5.396574735641479492e-02 -2.925763092935085297e-02 -1.454395800828933716e-01 1.805068254470825195e-01 -2.806569635868072510e-02 -2.273218631744384766e-01 1.529219895601272583e-01 -1.216626241803169250e-01 1.909709572792053223e-01 -2.418989539146423340e-01 -1.007369533181190491e-01 3.010082840919494629e-01 -2.072876542806625366e-01 1.334296315908432007e-01 1.555438041687011719e-01 1.733347177505493164e-01 -4.529089108109474182e-02
-5.265630781650543213e-03 9.222528338432312012e-02 2.607120871543884277e-01 2.627140656113624573e-02 -6.117527931928634644e-02 2.439989894628524780e-01 -1.481453776359558105e-01 -3.748691976070404053e-01 2.115169316530227661e-01 2.470736391842365265e-02 1.083104386925697327e-01 8.316689729690551758e-02 -1.203926205635070801e-01 1.018908694386482239e-01 8.380548097193241119e-04 -2.202077023684978485e-02 3.215700984001159668e-01 -9.885363280773162842e-02 1.894116401672363281e-01 4.579218477010726929e-02 9.997662156820297241e-02 3.613190054893493652e-01 -5.197858810424804688e-02 1.667959988117218018e-01 -1.108918860554695129e-01 1.683349907398223877e-01 -3.224931657314300537e-01 -1.079359129071235657e-01 -1.055727079510688782e-01 -1.514241192489862442e-02 1.263218224048614502e-01 3.191459178924560547e-01
2.873546183109283447e-01 7.164920121431350708e-02 1.663408428430557251e-01 3.038628399372100830e-01 3.110390901565551758e-02 1.107334196567535400e-01 -4.760115221142768860e-02 -2.821349203586578369e-01 2.195889800786972046e-01 6.926263868808746338e-02 1.386004835367202759e-01 2.307345345616340637e-02 -8.715523779392242432e-02 1.474774777889251709e-01 -1.656725816428661346e-02 -2.010890394449234009e-01 6.511389464139938354e-02 1.693994700908660889e-01 2.044126838445663452e-01 2.946877479553222656e-02 1.373839378356933594e-01 7.152538001537322998e-02 -3.810635581612586975e-02 3.989278804510831833e-03 1.996418833732604980e-02 1.783676147460937500e-01 -2.302034199237823486e-01 -2.529146075248718262e-01 -3.789138197898864746e-01 -1.571639180183410645e-01 -1.453336179256439209e-01 -3.387659192085266113e-01
3.423441052436828613e-01 8.926000446081161499e-02 2.354573309421539307e-01 1.113464161753654480e-01 -3.954572975635528564e-02 9.101321548223495483e-02 -6.127456575632095337e-02 -5.192995667457580566e-01 7.073731720447540283e-02 -1.856698393821716309e-01 -5.618882551789283752e-02 1.626515239477157593e-01 -2.650257050991058350e-01 5.601574480533599854e-02 2.821785509586334229e-01 -1.711818277835845947e-01 6.282777339220046997e-02 1.190623566508293152e-01 5.457870662212371826e-02 -6.610666215419769287e-02 -1.316544860601425171e-01 1.150151267647743225e-01 -2.270507365465164185e-01 1.996448040008544922e-01 1.383185833692550659e-01 1.608851104974746704e-01 -1.005178242921829224e-01 9.418300539255142212e-02 -1.273189187049865723e-01 3.404083102941513062e-02 1.991008669137954712e-01 -6.231451407074928284e-02
1.400725096464157104e-01 2.059964239597320557e-01 6.872884463518857956e-03 1.640676558017730713e-01 -3.187735378742218018e-02 -8.069468289613723755e-02 1.546307951211929321e-01 -2.991861402988433838e-01 6.692153960466384888e-02 -1.562104970216751099e-01 5.534660443663597107e-02 7.561229914426803589e-02 -1.086303666234016418e-01 2.829437330365180969e-02 2.964998185634613037e-01 -4.064844250679016113e-01 -8.315708488225936890e-02 1.303857117891311646e-01 -8.573845028877258301e-02 3.277305066585540771e-01 -1.209747195243835449e-01 3.510445952415466309e-01 1.205175146460533142e-01 2.887115180492401123e-01 -1.976866722106933594e-01 2.914860844612121582e-02 1.760795265436172485e-01 -2.701566368341445923e-02 1.318120956420898438e-01 -8.333303034305572510e-02 1.130705550312995911e-01 -5.863657593727111816e-02
1.782957464456558228e-01 2.205320298671722412e-01 2.973113954067230225e-01 -3.687502071261405945e-02 3.832031413912773132e-02 1.411991417407989502e-01 9.090754389762878418e-02 -4.704070687294006348e-01 2.222425639629364014e-01 -5.561153218150138855e-02 1.903752684593200684e-01 5.191272869706153870e-02 -1.832682043313980103e-01 7.647688686847686768e-02 2.206821292638778687e-01 -2.563155889511108398e-01 1.607864052057266235e-01 -1.352895200252532959e-01 8.085729926824569702e-02 2.671263515949249268e-01 5.862303078174591064e-02 -8.815316110849380493e-02 3.878554701805114746e-02 2.023175358772277832e-01 2.070420831441879272e-01 1.574999392032623291e-01 6.106284633278846741e-02 5.666037648916244507e-02 -4.154093191027641296e-02 -1.657828129827976227e-02 2.829505503177642822e-01 -3.529657796025276184e-02
3.907823190093040466e-02 -1.293412744998931885e-01 -1.751633435487747192e-01 -4.075732827186584473e-02 4.492840170860290527e-02 3.815634250640869141e-01 3.146106898784637451e-01 -2.834469974040985107e-01 1.993006914854049683e-01 -1.623441651463508606e-02 -1.465101838111877441e-01 2.650327421724796295e-02 -2.063024602830410004e-02 1.115878671407699585e-01 9.688998758792877197e-02 -1.229194402694702148e-01 1.194210648536682129e-01 -2.828759551048278809e-01 3.859834000468254089e-02 1.269678175449371338e-01 5.101357772946357727e-02 5.736887082457542419e-02 -3.396090865135192871e-01 1.331596970558166504e-01 -1.636611372232437134e-01 2.010840326547622681e-01 -1.797740757465362549e-01 -2.911289036273956299e-01 -5.965154618024826050e-02 -6.230396777391433716e-02 1.694640815258026123e-01 2.272441089153289795e-01
2.275941073894500732e-01 -1.006999313831329346e-01 3.403413593769073486e-01 5.586181953549385071e-02 3.459554538130760193e-02 -1.126896962523460388e-01 1.885721385478973389e-01 -2.941407561302185059e-01 3.959021996706724167e-03 2.929760143160820007e-02 3.178798258304595947e-01 3.419791162014007568e-02 -4.388428293168544769e-03 -3.547752648591995239e-02 2.958762943744659424e-01 -3.303277194499969482e-01 -1.103658080101013184e-01 -4.167792573571205139e-02 1.290966868400573730e-01 2.231712192296981812e-01 1.141696721315383911e-01 7.220694422721862793e-02 1.948238611221313477e-01 1.112002134323120117e-01 -1.703156679868698120e-01 -1.916916668415069580e-01 -2.513156533241271973e-01 1.186161637306213379e-01 -2.514498829841613770e-01 1.190943866968154907e-01 4.382752627134323120e-02 -1.040781438350677490e-01
4.314649105072021484e-02 -6.483311206102371216e-02 6.828901916742324829e-02 2.900432050228118896e-01 1.969324052333831787e-01 1.665876507759094238e-01 -1.510999202728271484e-01 -2.510980367660522461e-01 1.867929995059967041e-01 1.560801267623901367e-01 7.019541226327419281e-03 -3.445850685238838196e-02 -3.315927460789680481e-02 2.421615868806838989e-01 9.141664952039718628e-02 -1.504677832126617432e-01 4.608852043747901917e-02 -1.086345836520195007e-01 1.615857779979705811e-01 1.112530082464218140e-01 -1.122298613190650940e-01 3.404958546161651611e-01 -1.622666865587234497e-01 2.448051571846008301e-01 -3.602619171142578125e-01 6.012532860040664673e-02 2.601229250431060791e-01 -2.873501777648925781e-01 2.331553585827350616e-02 1.586069352924823761e-02 1.743108183145523071e-01 1.395701467990875244e-01
1.896204054355621338e-01 -1.073529347777366638e-01 -9.380208700895309448e-02 6.595508009195327759e-02 6.253323704004287720e-02 -1.340682655572891235e-01 1.240886747837066650e-01 -2.985859215259552002e-01 2.903827279806137085e-02 -2.841576337814331055e-01 4.852620884776115417e-02 7.333492487668991089e-02 -1.952169984579086304e-01 8.073426038026809692e-02 2.259978801012039185e-01 1.001541595906019211e-02 -2.194539755582809448e-01 -1.122377514839172363e-01 5.945916846394538879e-02 2.750547528266906738e-01 9.498735517263412476e-02 2.551256716251373291e-01 -3.157121315598487854e-02 3.316647112369537354e-01 -2.637101411819458008e-01 1.254211217164993286e-01 4.358282685279846191e-02 -3.232733607292175293e-01 2.697754800319671631e-01 -9.474401175975799561e-02 -8.890516310930252075e-02 -1.463347822427749634e-01
9.743934869766235352e-02 -6.457681208848953247e-02 1.461508274078369141e-01 1.195248737931251526e-01 -6.575176119804382324e-02 -1.170790269970893860e-01 1.294092535972595215e-01 -3.168794512748718262e-01 -1.490482538938522339e-01 1.682016849517822266e-01 1.527197510004043579e-01 1.263089478015899658e-01 -2.238500416278839111e-01 -5.918918177485466003e-03 2.188687771558761597e-01 -1.663693040609359741e-02 -2.404976487159729004e-01 -4.109437465667724609e-01 1.306996643543243408e-01 2.250271886587142944e-01 -6.060516089200973511e-02 3.037924170494079590e-01 -2.131655216217041016e-01 9.712367504835128784e-02 -2.266525626182556152e-01 -1.039979457855224609e-01 -1.462520956993103027e-01 -2.296172678470611572e-01 -6.974349170923233032e-02 1.631021350622177124e-01 5.960679426789283752e-02 -1.039289906620979309e-01
2.971689105033874512e-01 -1.403684169054031372e-01 -1.825969070196151733e-01 -7.607566565275192261e-02 -9.500704705715179443e-02 2.588093876838684082e-01 -1.626734063029289246e-02 -3.295995593070983887e-01 1.042866334319114685e-02 1.438172608613967896e-01 3.164862990379333496e-01 -3.053016774356365204e-02 9.953886270523071289e-02 7.636426389217376709e-02 3.550159335136413574e-01 -1.237559840083122253e-01 6.727180629968643188e-02 -1.148977503180503845e-01 1.639893800020217896e-01 1.060214638710021973e-01 2.454420626163482666e-01 2.057387121021747589e-02 2.295649498701095581e-01 9.457073360681533813e-02 -1.031246632337570190e-01 -3.110259026288986206e-02 1.485766172409057617e-01 -3.431016504764556885e-01 -1.978234201669692993e-01 1.958188414573669434e-02 1.239334940910339355e-01 -6.729252636432647705e-02
-9.061706811189651489e-02 -2.941644378006458282e-02 2.534391283988952637e-01 7.397592067718505859e-02 6.386909633874893188e-02 -1.800573780201375484e-03 -5.191018059849739075e-02 -3.907166123390197754e-01 1.461474299430847168e-01 -6.468065083026885986e-02 3.438472151756286621e-01 -1.565560512244701385e-02 -2.171211093664169312e-01 4.396837949752807617e-02 2.326402813196182251e-01 7.005223631858825684e-02 2.518397010862827301e-02 -4.833777993917465210e-02 2.400429546833038330e-01 2.138539105653762817e-01 2.569019794464111328e-01 -1.329588890075683594e-01 1.270363330841064453e-01 -1.467626839876174927e-01 -1.646868586540222168e-01 3.844637796282768250e-02 -2.549991309642791748e-01 -7.501679658889770508e-02 -3.330203890800476074e-01 2.154334187507629395e-01 1.546171009540557861e-01 -3.884351626038551331e-02
2.418664246797561646e-01 2.796165049076080322e-01 -1.205915138125419617e-01 6.739377230405807495e-02 1.171148642897605896e-01 1.905772686004638672e-01 2.320497483015060425e-01 -2.668497562408447266e-01 1.018400210887193680e-02 -1.419310569763183594e-01 8.044878393411636353e-02 3.534076213836669922e-01 -1.151823550462722778e-01 7.301995903253555298e-02 3.030872344970703125e-01 7.210367172956466675e-02 8.501652628183364868e-02 -1.833798140287399292e-01 1.196729093790054321e-01 9.344124048948287964e-02 1.969915330410003662e-01 -1.129370853304862976e-01 2.398056387901306152e-01 1.126168742775917053e-01 -1.827336400747299194e-01 6.969947367906570435e-02 2.283305488526821136e-02 -2.167054265737533569e-01 7.196690887212753296e-02 3.524664342403411865e-01 -3.273586276918649673e-03 -3.239241614937782288e-02
1.081646606326103210e-01 9.501565247774124146e-02 -4.746906831860542297e-02 4.055468440055847168e-01 1.008341386914253235e-01 1.579281240701675415e-01 2.062877640128135681e-02 -2.012732326984405518e-01 1.789379119873046875e-01 5.741927400231361389e-02 -1.714957952499389648e-01 4.234665632247924805e-02 -1.179527789354324341e-01 6.313268840312957764e-02 3.756050765514373779e-01 -1.401014924049377441e-01 1.608684509992599487e-01 1.102351099252700806e-01 3.425520360469818115e-01 9.419012814760208130e-03 1.132883410900831223e-02 -1.237009987235069275e-01 9.920804202556610107e-02 2.226379066705703735e-01 1.204581856727600098e-01 2.089418284595012665e-02 -2.551008164882659912e-01 -2.873667776584625244e-01 -2.205204218626022339e-02 2.751839458942413330e-01 1.025674194097518921e-01 -1.083647832274436951e-01
2.479420900344848633e-01 5.144429206848144531e-02 4.168903920799493790e-03 1.090961843729019165e-01 -1.837950758635997772e-02 -8.371025323867797852e-02 3.939836844801902771e-02 -3.930181562900543213e-01 3.266217708587646484e-01 5.925694480538368225e-02 -1.609576344490051270e-01 2.758346870541572571e-02 -1.031178086996078491e-01 -1.600460149347782135e-02 -6.866545230150222778e-02 -7.685233652591705322e-02 2.005558758974075317e-01 -3.131705522537231445e-01 3.049995005130767822e-01 -7.773365825414657593e-02 -1.236687749624252319e-01 -1.226647421717643738e-01 -7.913927733898162842e-02 1.298885196447372437e-01 -1.616733223199844360e-01 3.154603391885757446e-02 -3.768735378980636597e-02 -2.344345897436141968e-01 -3.316290080547332764e-01 2.128508538007736206e-01 2.652668654918670654e-01 4.714605212211608887e-02
1.351352781057357788e-01 5.536954477429389954e-02 -2.322247028350830078e-01 -8.729003369808197021e-02 -2.275222726166248322e-02 8.030004054307937622e-02 -1.561953574419021606e-01 -2.822817564010620117e-01 1.657066792249679565e-01 6.257725507020950317e-02 -3.515523299574851990e-02 -1.200736910104751587e-01 -1.417338252067565918e-01 2.703581750392913818e-01 9.482738375663757324e-02 3.499489321256987751e-05 -4.487227648496627808e-02 -6.609867513179779053e-02 4.290367364883422852e-01 2.871114574372768402e-02 -1.659839302301406860e-01 5.592009052634239197e-02 -1.154129728674888611e-01 3.732956051826477051e-01 -1.711441874504089355e-01 7.533766329288482666e-02 -5.911809578537940979e-02 -3.219021260738372803e-01 -3.716323375701904297e-01 -3.657502681016921997e-02 -2.666387148201465607e-02 2.877053571864962578e-03
1.180967241525650024e-01 3.076996207237243652e-01 -1.667370945215225220e-01 2.877920269966125488e-01 -9.330979734659194946e-02 -6.102827191352844238e-02 1.383581012487411499e-01 -9.519705921411514282e-02 1.861335933208465576e-01 -2.835061550140380859e-01 -2.695340849459171295e-02 2.540552914142608643e-01 8.511999249458312988e-02 2.263085991144180298e-01 1.565973907709121704e-01 -2.156506031751632690e-01 -1.537771075963973999e-01 -1.444195359945297241e-01 2.044376283884048462e-01 1.332570910453796387e-01 2.057093679904937744e-01 3.015005588531494141e-01 4.430313408374786377e-02 1.938836574554443359e-01 -1.520863473415374756e-01 -1.841864734888076782e-01 -6.483717262744903564e-02 -1.991388052701950073e-01 9.180022776126861572e-02 3.301404649391770363e-03 -2.046280354261398315e-01 -4.770631715655326843e-02
1.692509353160858154e-01 1.764484941959381104e-01 6.748288124799728394e-02 -2.373962104320526123e-02 -1.818633377552032471e-01 1.698030531406402588e-01 2.614319622516632080e-01 -2.966344654560089111e-01 1.386984288692474365e-01 9.315966069698333740e-02 3.919725716114044189e-01 -4.727963730692863464e-02 -1.327391713857650757e-01 3.217424824833869934e-02 2.490482926368713379e-01 -2.133492529392242432e-01 -4.404691234230995178e-02 -8.552533388137817383e-02 1.317440066486597061e-02 1.408562511205673218e-01 2.317890375852584839e-01 1.223784964531660080e-02 -1.273747682571411133e-01 2.521262764930725098e-01 -1.363259851932525635e-01 -5.309290438890457153e-02 2.832261146977543831e-03 5.482385307550430298e-02 -3.504022955894470215e-01 3.074640631675720215e-01 -3.078149259090423584e-02 3.532062470912933350e-02
4.205601215362548828e-01 8.718971163034439087e-02 1.102527827024459839e-01 2.278419770300388336e-02 1.830375194549560547e-02 1.155995950102806091e-01 5.406926572322845459e-02 -1.709546335041522980e-02 3.612004220485687256e-01 -1.667509227991104126e-01 -2.743591181933879852e-02 9.616260975599288940e-02 -2.100640088319778442e-01 -5.384789407253265381e-02 2.517333626747131348e-01 -1.566410064697265625e-01 2.024630159139633179e-01 1.558474916964769363e-02 -2.637926675379276276e-02 7.233729958534240723e-02 8.983226865530014038e-02 -6.012668833136558533e-02 -3.638876676559448242e-01 1.982885003089904785e-01 -2.675904035568237305e-01 3.933573514223098755e-02 9.620845317840576172e-03 -1.226998865604400635e-01 -2.415399253368377686e-01 2.316775918006896973e-01 8.745337277650833130e-02 2.102141380310058594e-01
1.460779011249542236e-01 2.467703074216842651e-02 2.271264325827360153e-03 -4.268784448504447937e-02 -9.320344775915145874e-02 -1.679987013339996338e-01 -3.393896818161010742e-01 -3.978044688701629639e-01 7.818076759576797485e-02 -1.615072488784790039e-01 -1.686197966337203979e-01 4.270246997475624084e-02 -1.654896438121795654e-01 -6.144544482231140137e-02 2.453043162822723389e-01 -3.510527908802032471e-01 1.849654596298933029e-03 -1.354291383177042007e-02 1.061358954757452011e-02 2.116014361381530762e-01 7.907689549028873444e-03 1.366913169622421265e-01 -3.898985385894775391e-01 1.802893728017807007e-02 -2.161981910467147827e-01 -1.712166965007781982e-01 3.422392532229423523e-02 -2.285038530826568604e-01 2.726037800312042236e-02 -1.041482985019683838e-01 1.426843255758285522e-01 1.062753871083259583e-01
3.568135797977447510e-01 1.291295588016510010e-01 -5.205558612942695618e-02 6.723313033580780029e-02 -1.902235001325607300e-01 1.305902749300003052e-01 -1.666137874126434326e-01 -2.467595636844635010e-01 1.198803707957267761e-01 2.645174786448478699e-02 -1.745350211858749390e-01 -6.330835819244384766e-02 -1.864722818136215210e-01 -9.391051530838012695e-02 1.770517528057098389e-01 -7.669788599014282227e-02 1.866624802350997925e-01 -2.287810891866683960e-01 3.530213236808776855e-01 -3.186212852597236633e-02 1.575180739164352417e-01 -1.611797660589218140e-01 1.344732791185379028e-01 2.834208607673645020e-01 5.362386628985404968e-02 2.447486668825149536e-01 1.791288703680038452e-02 -2.130955755710601807e-01 -5.404543876647949219e-02 1.125967428088188171e-01 2.946091294288635254e-01 -6.001747399568557739e-02
2.437377870082855225e-01 -1.022802367806434631e-01 -5.951329693198204041e-02 3.634650409221649170e-01 3.699027467519044876e-03 1.293023228645324707e-01 -1.548513323068618774e-01 1.307986024767160416e-02 1.179192662239074707e-01 -6.165469810366630554e-02 1.191433966159820557e-01 -1.767395883798599243e-01 -1.811467856168746948e-01 -1.818833500146865845e-02 2.065746784210205078e-01 -2.086799442768096924e-01 -4.048837721347808838e-02 3.746923059225082397e-02 1.831163614988327026e-01 -2.986389398574829102e-02 5.267155915498733521e-02 1.998451501131057739e-01 -1.216408610343933105e-01 3.018235564231872559e-01 -3.551508486270904541e-01 -3.766129538416862488e-02 7.527064532041549683e-02 -3.086228668689727783e-01 2.382740676403045654e-01 3.097431920468807220e-02 2.347710579633712769e-01 -2.090622484683990479e-01
1.982201039791107178e-01 1.540803611278533936e-01 8.441775292158126831e-02 1.070268377661705017e-01 4.910254105925559998e-02 1.950563043355941772e-01 -2.489780336618423462e-01 -2.539133727550506592e-01 -8.823513984680175781e-02 -1.704661101102828979e-01 -2.643674612045288086e-02 -3.784405067563056946e-02 2.090016752481460571e-02 -3.054253011941909790e-02 2.065380811691284180e-01 -3.841336071491241455e-01 1.453266441822052002e-01 -3.710115849971771240e-01 2.170899882912635803e-02 -2.628508396446704865e-02 2.584221661090850830e-01 8.862484246492385864e-02 -1.457996070384979248e-01 2.286785691976547241e-01 -3.723200410604476929e-02 -7.105341553688049316e-02 3.509056940674781799e-02 -1.229064092040061951e-01 1.739631444215774536e-01 7.315565645694732666e-02 2.429973781108856201e-01 -3.087900280952453613e-01
2.054578810930252075e-01 -1.142872869968414307e-01 4.691388085484504700e-02 4.142326489090919495e-02 3.410334885120391846e-02 3.557085394859313965e-01 2.221357077360153198e-01 -3.167174458503723145e-01 -4.025326296687126160e-02 -7.846642285585403442e-02 -2.705928869545459747e-02 -1.616390645503997803e-01 -6.235245615243911743e-02 1.624760478734970093e-01 3.443813323974609375e-01 1.040124371647834778e-01 -1.655179709196090698e-01 -1.612011939287185669e-01 2.101848125457763672e-01 -2.407479844987392426e-02 5.727362632751464844e-02 -1.746486276388168335e-01 1.143145263195037842e-01 3.050924837589263916e-01 -2.499288171529769897e-01 8.442513644695281982e-02 -9.995881468057632446e-02 4.179564490914344788e-02 2.200935930013656616e-01 2.042546868324279785e-01 -1.185538694262504578e-01 -2.133188694715499878e-01
7.003775984048843384e-02 1.817099750041961670e-01 2.429969459772109985e-01 1.557443737983703613e-01 -1.546512693166732788e-01 1.991969496011734009e-01 7.092653773725032806e-03 -5.180997848510742188e-01 1.060938928276300430e-02 -2.548283636569976807e-01 -2.812728844583034515e-02 -1.868996322154998779e-01 -5.601346120238304138e-02 1.112803220748901367e-01 -4.826036468148231506e-02 3.916771337389945984e-02 -1.110750064253807068e-01 -3.007989823818206787e-01 1.832514703273773193e-01 -1.660150438547134399e-01 -1.009924430400133133e-02 3.018214404582977295e-01 -5.557326227426528931e-02 -1.373061388731002808e-01 -1.226951330900192261e-01 8.930257707834243774e-02 -1.954625919461250305e-02 -2.631804943084716797e-01 -2.084337025880813599e-01 -1.251706480979919434e-02 6.846277415752410889e-02 9.208106994628906250e-02
1.904590278863906860e-01 -1.432280838489532471e-01 2.610143423080444336e-01 -9.480948001146316528e-02 1.068696007132530212e-01 -1.927845366299152374e-02 -5.135917663574218750e-02 -2.539881169795989990e-01 -9.551366418600082397e-02 2.470231056213378906e-01 1.209070086479187012e-01 3.772586584091186523e-02 -1.634429693222045898e-01 1.579658985137939453e-01 2.421617507934570312e-01 -1.432266384363174438e-01 1.626864671707153320e-01 -3.338179290294647217e-01 2.259978055953979492e-01 7.773118466138839722e-02 1.858575344085693359e-01 1.652304232120513916e-01 -2.771205035969614983e-03 2.680117785930633545e-01 -7.349755614995956421e-02 1.604790054261684418e-02 -2.838096022605895996e-01 1.465872079133987427e-01 -2.034676820039749146e-01 3.214794769883155823e-02 1.189438700675964355e-01 -2.777933180332183838e-01
3.192601203918457031e-01 -7.404676079750061035e-02 7.026524748653173447e-03 2.186012268066406250e-01 -1.576488465070724487e-01 2.824850976467132568e-01 1.468457560986280441e-02 -3.563745915889739990e-01 4.767867550253868103e-02 -2.007862776517868042e-01 1.553414314985275269e-01 2.066271845251321793e-03 4.536476358771324158e-02 -2.025192230939865112e-01 3.878389298915863037e-02 -3.358419537544250488e-01 3.767950832843780518e-02 -1.736324727535247803e-01 -9.696519374847412109e-02 -5.617459490895271301e-02 1.441117525100708008e-01 4.560463503003120422e-02 2.683582603931427002e-01 2.119619548320770264e-01 -7.330425083637237549e-02 -9.309697896242141724e-02 -1.131583377718925476e-01 -9.775664657354354858e-02 3.557119518518447876e-02 5.696840584278106689e-02 3.086233437061309814e-01 -2.621387243270874023e-01
1.697906702756881714e-01 9.925413131713867188e-02 2.019189745187759399e-01 2.702068388462066650e-01 -1.696394383907318115e-01 2.638727724552154541e-01 -1.541063189506530762e-01 -3.188821375370025635e-01 1.263590753078460693e-01 -2.675045430660247803e-01 -9.050855785608291626e-02 2.030857205390930176e-01 -8.383095264434814453e-02 2.534515224397182465e-02 1.992666274309158325e-01 -2.853499650955200195e-01 2.924164533615112305e-01 -2.845495007932186127e-02 1.369100362062454224e-01 -3.592794016003608704e-02 -5.227709561586380005e-02 1.749726682901382446e-01 -6.653545796871185303e-02 1.635517776012420654e-01 1.313455849885940552e-01 2.707802951335906982e-01 -1.094876006245613098e-01 -6.017085537314414978e-02 -1.455215215682983398e-01 1.548041552305221558e-01 1.887826472520828247e-01 -9.738826192915439606e-03
-6.071269884705543518e-02 1.189692765474319458e-01 2.523933649063110352e-01 -2.469088882207870483e-03 -2.998288348317146301e-02 1.622401624917984009e-01 -1.095107477158308029e-02 -3.446893095970153809e-01 2.232545167207717896e-01 2.317443117499351501e-02 5.728089809417724609e-02 3.662680089473724365e-02 -2.185996025800704956e-01 8.974778652191162109e-02 3.219690620899200439e-01 -2.824276387691497803e-01 1.552846431732177734e-01 -2.169971230614464730e-05 2.442488521337509155e-01 2.521236240863800049e-01 1.297023333609104156e-02 -1.553413271903991699e-01 1.548081934452056885e-01 2.645599842071533203e-01 -2.062907516956329346e-01 -1.109496057033538818e-01 5.372127145528793335e-02 2.180020660161972046e-01 -1.288999915122985840e-01 -1.000382155179977417e-01 2.795421481132507324e-01 4.889788478612899780e-02
2.524682879447937012e-01 2.105554789304733276e-01 2.080600410699844360e-01 -1.708742380142211914e-01 -1.343824248760938644e-02 -2.057382091879844666e-02 1.197047680616378784e-01 -2.622433900833129883e-01 1.137134954333305359e-01 4.631373286247253418e-02 2.591871842741966248e-02 1.629428267478942871e-01 2.679714560508728027e-01 1.546921432018280029e-01 3.590912818908691406e-01 -3.482242822647094727e-01 4.630871117115020752e-02 1.372750848531723022e-01 -2.268714010715484619e-01 -9.094837307929992676e-02 4.856698960065841675e-02 3.094960749149322510e-01 4.046367481350898743e-02 2.886363863945007324e-01 -1.229918375611305237e-01 5.487747117877006531e-02 -4.429016634821891785e-02 7.086178660392761230e-02 -5.779419466853141785e-02 1.270647495985031128e-01 1.875649541616439819e-01 -6.227050349116325378e-02
1.127921193838119507e-01 3.044589757919311523e-01 1.566622853279113770e-01 1.648089587688446045e-01 1.347897294908761978e-02 1.168561801314353943e-01 -4.930316284298896790e-02 -3.583679199218750000e-01 3.804622590541839600e-01 3.320001810789108276e-02 9.171511232852935791e-02 2.787302993237972260e-02 -2.247874140739440918e-01 2.413244992494583130e-01 -1.039224267005920410e-01 -1.756669878959655762e-01 1.849371790885925293e-01 1.101686209440231323e-01 7.007943093776702881e-02 5.699056386947631836e-02 6.173278205096721649e-03 -8.204986155033111572e-02 2.052482366561889648e-01 -1.436101347208023071e-01 -3.097452521324157715e-01 4.641141742467880249e-02 1.095954235643148422e-02 -1.007484719157218933e-01 -2.472181767225265503e-01 -8.071465790271759033e-02 -1.429867148399353027e-01 -2.687970995903015137e-01
4.101450443267822266e-01 -1.023540124297142029e-01 1.517995595932006836e-01 1.307499855756759644e-01 -1.974869966506958008e-01 1.343313902616500854e-01 -1.789966225624084473e-01 -3.028351366519927979e-01 1.141360402107238770e-01 -5.528673157095909119e-02 -5.168722942471504211e-02 -1.819018125534057617e-01 -2.216967046260833740e-01 -1.191412508487701416e-01 1.211804077029228210e-01 2.100165784358978271e-01 -9.416449069976806641e-02 -1.173279881477355957e-01 3.637469112873077393e-01 7.518848031759262085e-02 2.402996271848678589e-01 7.493695616722106934e-02 -1.234233453869819641e-01 6.819020211696624756e-02 -2.391443252563476562e-01 -2.104498893022537231e-01 -8.851024508476257324e-02 1.360938996076583862e-01 2.040160074830055237e-02 -6.420750170946121216e-02 -1.033994331955909729e-01 -1.987116038799285889e-01
9.376727044582366943e-02 -5.421191081404685974e-02 6.984118372201919556e-02 -3.293623402714729309e-02 3.925393223762512207e-01 9.063312411308288574e-02 -9.861566126346588135e-02 -2.468100786209106445e-01 1.268905699253082275e-01 -6.578645110130310059e-02 -4.855328053236007690e-02 2.481163851916790009e-02 2.759869992733001709e-01 2.083434164524078369e-01 1.161911636590957642e-01 -9.997252374887466431e-02 6.326992064714431763e-02 -4.403583332896232605e-02 2.106920331716537476e-01 2.802266478538513184e-01 1.235866248607635498e-01 -5.284094437956809998e-02 2.299988456070423126e-02 4.730743765830993652e-01 -1.892923414707183838e-01 1.231443434953689575e-01 -2.395483255386352539e-01 -1.361275017261505127e-01 -1.965074539184570312e-01 4.386244341731071472e-02 1.346663236618041992e-01 1.614090502262115479e-01
-2.680262736976146698e-02 1.558510661125183105e-01 1.933126151561737061e-02 8.456623554229736328e-02 -1.203534938395023346e-02 2.956873476505279541e-01 -1.635006368160247803e-01 -3.253468573093414307e-01 1.669303923845291138e-01 -5.520780384540557861e-02 1.461557578295469284e-02 -4.756273701786994934e-02 -2.334534078836441040e-01 -1.025841087102890015e-01 -5.356159061193466187e-02 -3.344512581825256348e-01 2.672211229801177979e-01 -1.494783163070678711e-01 -8.597613126039505005e-02 1.992907971143722534e-01 1.104958802461624146e-01 4.579817652702331543e-01 -9.922728873789310455e-03 1.730252653360366821e-01 -1.142765656113624573e-01 -1.903090998530387878e-02 -9.519137442111968994e-02 -1.613965481519699097e-01 2.174248695373535156e-01 4.398114606738090515e-02 6.401560455560684204e-02 1.986910551786422729e-01
1.062592342495918274e-01 2.181895449757575989e-02 1.454415768384933472e-01 2.281888723373413086e-01 -8.492214977741241455e-02 1.102737784385681152e-01 -3.113823235034942627e-01 -4.604625999927520752e-01 1.281571090221405029e-01 -7.322178035974502563e-02 -2.666490972042083740e-01 2.867878675460815430e-01 -3.784721344709396362e-02 1.357462108135223389e-01 -4.476638510823249817e-02 -4.060302674770355225e-01 -1.258977502584457397e-01 -1.730878949165344238e-01 1.145204454660415649e-01 -6.524312496185302734e-02 1.334246248006820679e-01 3.397937491536140442e-02 -6.873382627964019775e-02 1.523954570293426514e-01 -1.403184384107589722e-01 1.237309575080871582e-01 -8.434696495532989502e-02 2.357468567788600922e-02 4.415815230458974838e-03 7.175067067146301270e-02 2.405998557806015015e-01 -9.477586299180984497e-02
2.850433886051177979e-01 -1.532560288906097412e-01 -2.163560315966606140e-02 1.555194407701492310e-01 -1.259346306324005127e-01 3.612290918827056885e-01 -1.526347100734710693e-01 -2.308184057474136353e-01 -7.005237508565187454e-03 -1.245671212673187256e-01 1.951395869255065918e-01 -1.461485028266906738e-01 -1.057984828948974609e-01 -1.343235373497009277e-01 1.118908002972602844e-01 -3.568645417690277100e-01 8.087717741727828979e-02 -2.560414969921112061e-01 1.341603044420480728e-02 4.433763399720191956e-02 3.356199264526367188e-01 -9.899514168500900269e-02 3.332166969776153564e-01 1.544462144374847412e-01 -1.450957059860229492e-01 8.293271064758300781e-02 8.110599592328071594e-03 -1.099843010306358337e-01 4.612291604280471802e-02 -6.627800315618515015e-02 1.253594607114791870e-01 -9.836297482252120972e-02
2.723634243011474609e-01 -1.258588302880525589e-02 2.117810100317001343e-01 6.609135866165161133e-02 8.130248636007308960e-02 1.509988605976104736e-01 1.779792644083499908e-02 -4.838056564331054688e-01 2.524149417877197266e-01 -5.932721868157386780e-02 -3.791786730289459229e-02 2.716349959373474121e-01 -6.063224375247955322e-02 4.414167255163192749e-02 1.973522454500198364e-02 -3.129506111145019531e-01 1.490354090929031372e-01 1.355702877044677734e-01 2.321420758962631226e-01 -4.454886913299560547e-02 -8.460846543312072754e-02 2.183566540479660034e-01 -2.362582236528396606e-01 1.944411098957061768e-01 1.368610858917236328e-01 2.022818326950073242e-01 -9.236996620893478394e-02 -1.997560262680053711e-02 1.068791970610618591e-01 1.429213136434555054e-01 1.442605406045913696e-01 -8.167471736669540405e-03
8.845447748899459839e-02 7.381891459226608276e-02 -7.328604906797409058e-02 -5.053078010678291321e-02 5.176053941249847412e-02 -5.830661859363317490e-03 9.591344743967056274e-03 -4.112532436847686768e-01 7.105492800474166870e-02 -1.921988129615783691e-01 -2.067057937383651733e-01 1.181424711830914021e-03 -6.155232340097427368e-02 -1.831027865409851074e-01 3.397971689701080322e-01 -3.088175058364868164e-01 -1.674607545137405396e-01 2.535450160503387451e-01 -1.818345487117767334e-01 7.820122689008712769e-02 2.765046954154968262e-01 7.586915045976638794e-02 1.408982872962951660e-01 3.259089291095733643e-01 -2.269219160079956055e-01 9.852899238467216492e-03 1.895745284855365753e-02 -1.659311503171920776e-01 -2.403564006090164185e-02 1.449489444494247437e-01 -5.555178970098495483e-02 1.733779013156890869e-01
1.386332511901855469e-01 3.791473805904388428e-02 -5.407837778329849243e-02 -4.295286163687705994e-02 4.509590566158294678e-02 -3.888282179832458496e-02 1.463669985532760620e-01 -1.959831565618515015e-01 1.350596398115158081e-01 -2.039884179830551147e-01 2.139689028263092041e-01 1.320258229970932007e-01 -1.001152098178863525e-01 1.692483201622962952e-02 3.279178738594055176e-01 -1.698530763387680054e-01 -8.640000969171524048e-02 -9.585989266633987427e-02 2.218558639287948608e-01 9.827864915132522583e-02 4.379213228821754456e-02 3.828528523445129395e-01 -8.736439049243927002e-02 1.802934110164642334e-01 -2.997060418128967285e-01 -2.190313786268234253e-01 1.778452992439270020e-01 -3.923236429691314697e-01 2.217804342508316040e-01 -2.914528734982013702e-02 3.932143002748489380e-02 4.844948649406433105e-02
1.807391941547393799e-01 -2.194747775793075562e-01 -1.343368440866470337e-01 4.169856309890747070e-01 -1.355239301919937134e-01 9.521555155515670776e-02 2.317240387201309204e-01 -2.376852482557296753e-01 1.546250432729721069e-01 -1.025318801403045654e-01 1.175378449261188507e-03 2.790743485093116760e-02 5.243893712759017944e-02 1.656326800584793091e-01 -1.069938093423843384e-01 -1.527083218097686768e-01 1.687461733818054199e-01 -2.490386217832565308e-01 1.973467767238616943e-01 2.478998303413391113e-01 6.626060232520103455e-03 2.772635221481323242e-01 1.415182054042816162e-01 1.565509140491485596e-01 -1.403821110725402832e-01 -6.598565727472305298e-02 -8.784557133913040161e-02 -2.057712227106094360e-01 2.195362150669097900e-01 -1.603654175996780396e-01 -1.104786843061447144e-01 -1.299054473638534546e-01
7.888421416282653809e-02 -1.978048235177993774e-01 -1.174010112881660461e-01 2.323750965297222137e-02 1.495559364557266235e-01 -1.020439788699150085e-01 1.178749874234199524e-01 -1.447433233261108398e-01 8.874489367008209229e-02 -2.600523233413696289e-01 8.382212370634078979e-02 2.348728924989700317e-01 -1.016416028141975403e-01 2.154403179883956909e-02 4.652929306030273438e-01 -2.376194745302200317e-01 -1.642217338085174561e-01 1.104163285344839096e-02 5.422880873084068298e-02 1.975244432687759399e-01 -7.862359285354614258e-02 5.972983688116073608e-02 1.864345073699951172e-01 2.857922017574310303e-01 -2.955735325813293457e-01 1.169456690549850464e-01 -1.037495881319046021e-01 -2.869833707809448242e-01 7.655625045299530029e-02 1.511414796113967896e-01 -2.187526971101760864e-02 -1.807600408792495728e-01
1.064770221710205078e-01 7.370732724666595459e-02 6.393220275640487671e-02 3.984164074063301086e-02 6.255310028791427612e-02 1.235456168651580811e-01 1.242526173591613770e-01 -3.457340598106384277e-01 -1.207247492857277393e-03 -1.355192214250564575e-01 1.594922989606857300e-01 1.722130924463272095e-01 -3.917054235935211182e-01 1.976759284734725952e-01 1.623944193124771118e-02 6.209624186158180237e-02 4.480903595685958862e-02 3.920131549239158630e-02 1.147225424647331238e-01 2.727506756782531738e-01 2.270279228687286377e-01 2.439668774604797363e-01 2.407804876565933228e-02 -6.268670409917831421e-02 -4.214746356010437012e-01 2.014968357980251312e-02 6.585107743740081787e-02 1.174442470073699951e-01 2.965587377548217773e-01 1.710296869277954102e-01 -1.087918952107429504e-01 -1.464155167341232300e-01
5.304405465722084045e-02 -6.259533762931823730e-02 -6.760574877262115479e-03 -4.465250298380851746e-03 1.120642945170402527e-01 -2.673252671957015991e-02 1.543696373701095581e-01 -2.230223864316940308e-01 3.768348097801208496e-01 -2.719053328037261963e-01 9.184390306472778320e-02 9.227126836776733398e-02 -1.577809900045394897e-01 1.416160613298416138e-01 2.705078721046447754e-01 8.880837261676788330e-02 -1.411589384078979492e-01 -7.314135134220123291e-02 -5.862744525074958801e-02 1.283472776412963867e-01 1.298205852508544922e-01 1.752544194459915161e-01 6.489880383014678955e-02 2.927415668964385986e-01 -2.872597575187683105e-01 2.561700642108917236e-01 2.696057222783565521e-02 -2.915288209915161133e-01 3.432666361331939697e-01 -1.080261841416358948e-01 -3.789110481739044189e-02 2.405946142971515656e-03
-1.718173176050186157e-02 -8.039418607950210571e-02 -1.005889624357223511e-01 1.687529869377613068e-02 7.887102663516998291e-02 -2.278162091970443726e-01 2.481387555599212646e-01 -3.421127200126647949e-01 2.377502322196960449e-01 -2.329660058021545410e-01 5.033071711659431458e-02 7.601983845233917236e-02 -2.588081359863281250e-01 1.946283727884292603e-01 2.025583684444427490e-01 -1.189775615930557251e-01 -2.093821763992309570e-01 -3.011356852948665619e-02 1.136436909437179565e-01 2.403057664632797241e-01 9.539171308279037476e-02 1.767838895320892334e-01 8.618573099374771118e-02 2.172658443450927734e-01 -2.523381710052490234e-01 1.304548680782318115e-01 5.614391341805458069e-02 -3.080249130725860596e-01 2.140233814716339111e-01 9.375721216201782227e-02 -1.505248099565505981e-01 -2.394215948879718781e-02
1.786270588636398315e-01 -3.874455019831657410e-02 -1.140382215380668640e-01 -6.731951981782913208e-02 7.491020113229751587e-02 3.169495463371276855e-01 1.245894283056259155e-01 -4.116414785385131836e-01 3.432878553867340088e-01 -3.539662435650825500e-02 -1.615500599145889282e-01 -3.237191413063555956e-04 -8.574750274419784546e-02 -6.514307856559753418e-02 1.246261596679687500e-01 9.291191585361957550e-03 -1.948976814746856689e-01 -2.458700686693191528e-01 1.552831381559371948e-01 1.312570571899414062e-01 8.156599104404449463e-02 -7.096482813358306885e-02 -2.407829016447067261e-01 -4.960710555315017700e-02 -3.304086029529571533e-01 -9.300286881625652313e-03 -2.685126066207885742e-01 6.266879290342330933e-02 -8.213268220424652100e-02 7.650427985936403275e-03 1.851371228694915771e-01 2.175662070512771606e-01
-3.659111214801669121e-03 -9.280018508434295654e-02 -1.187844574451446533e-01 2.053222954273223877e-01 5.677928775548934937e-02 -2.068687528371810913e-01 5.580778419971466064e-02 -3.637720644474029541e-01 -3.941282629966735840e-02 -1.614120751619338989e-01 -2.538487687706947327e-02 5.653791502118110657e-02 -1.971925944089889526e-01 1.783524602651596069e-01 2.491223663091659546e-01 -3.293665945529937744e-01 -5.301947519183158875e-02 -2.051523178815841675e-01 1.892636865377426147e-01 5.675532296299934387e-02 -1.112251356244087219e-02 2.189198881387710571e-01 -1.318537592887878418e-01 2.083158642053604126e-01 -1.275335401296615601e-01 1.525437235832214355e-01 5.955808982253074646e-02 -6.931075453758239746e-02 3.940761685371398926e-01 4.928541556000709534e-02 -1.623273789882659912e-01 -2.371198534965515137e-01
9.359186142683029175e-02 2.379836738109588623e-01 2.419870160520076752e-02 1.020140498876571655e-01 -2.121709287166595459e-01 -1.215409487485885620e-01 3.352058306336402893e-02 -2.797431945800781250e-01 1.804147362709045410e-01 -2.874402403831481934e-01 -9.670341387391090393e-03 3.108089417219161987e-02 -2.057652473449707031e-01 -2.429195791482925415e-01 -1.624665781855583191e-02 -2.068366855382919312e-01 1.403618305921554565e-01 -3.419959545135498047e-01 2.634363435208797455e-02 1.779227554798126221e-01 1.126332506537437439e-01 -1.096521392464637756e-01 -3.310097157955169678e-01 1.692457795143127441e-01 -2.848316729068756104e-01 -1.209688279777765274e-02 -1.854006797075271606e-01 -1.468118876218795776e-01 3.445863723754882812e-02 -9.156186133623123169e-03 -1.730520278215408325e-01 1.531742364168167114e-01
-1.048573255538940430e-01 -1.287698298692703247e-01 -1.933623403310775757e-01 -1.076870560646057129e-01 -8.231806568801403046e-04 1.251942515373229980e-01 -1.808706112205982208e-02 -4.107341766357421875e-01 1.827813386917114258e-01 2.694498933851718903e-02 3.355518877506256104e-01 6.544654816389083862e-02 -4.238877817988395691e-02 3.857074379920959473e-01 4.616393893957138062e-02 -1.320617855526506901e-03 1.672019511461257935e-01 1.319801621139049530e-02 -6.132353842258453369e-02 6.423883885145187378e-02 2.443505264818668365e-02 1.331806033849716187e-01 -3.786531835794448853e-02 1.679805070161819458e-01 -6.554301083087921143e-02 1.981336027383804321e-01 -1.842763423919677734e-01 -2.584582567214965820e-01 -4.211106002330780029e-01 1.184591427445411682e-01 9.781455621123313904e-03 1.234647780656814575e-01
2.139331251382827759e-01 5.465273186564445496e-02 1.670734137296676636e-01 1.426131427288055420e-01 5.116994678974151611e-02 6.529691070318222046e-02 2.422294616699218750e-01 -4.653570950031280518e-01 -2.233581691980361938e-01 2.095091789960861206e-01 5.586214363574981689e-02 -7.794785778969526291e-03 -1.815013703890144825e-03 5.012169014662504196e-03 3.984718024730682373e-01 6.869923323392868042e-02 1.526496745645999908e-02 -2.297912538051605225e-01 1.792867332696914673e-01 2.726463377475738525e-01 9.735426306724548340e-02 1.485432088375091553e-01 -7.302990555763244629e-02 1.999538242816925049e-01 3.275285661220550537e-02 2.909087762236595154e-02 -2.498629838228225708e-01 -3.289065510034561157e-02 -1.835164725780487061e-01 -6.268278957577422261e-05 1.471077352762222290e-01 -5.710820108652114868e-02
1.071430295705795288e-01 -8.845293521881103516e-02 -5.471295490860939026e-02 1.958758533000946045e-01 -1.989318430423736572e-02 -1.445388495922088623e-01 1.674721539020538330e-01 -4.621552228927612305e-01 6.543333828449249268e-02 -1.454384922981262207e-01 8.306171745061874390e-03 -4.851684346795082092e-02 2.885407581925392151e-02 3.356992006301879883e-01 2.921078167855739594e-02 2.418084768578410149e-03 5.861191079020500183e-02 -3.114915788173675537e-01 7.283966243267059326e-02 1.338112056255340576e-01 9.096700698137283325e-02 3.008233904838562012e-01 -1.276134997606277466e-01 3.341604769229888916e-02 -1.432609707117080688e-01 1.680921018123626709e-02 -1.076853126287460327e-01 -2.107486575841903687e-01 2.211592495441436768e-01 -2.190195173025131226e-01 -6.164536625146865845e-02 -3.418014943599700928e-01
-1.294890791177749634e-01 3.096871264278888702e-02 -5.651646852493286133e-02 1.696118861436843872e-01 2.423323392868041992e-01 4.125685691833496094e-01 -1.451470851898193359e-01 -3.517708778381347656e-01 1.555843055248260498e-01 5.531462281942367554e-02 -3.465049341320991516e-02 6.482654809951782227e-02 1.372723747044801712e-02 2.102934271097183228e-01 -3.304435685276985168e-02 2.987222746014595032e-02 -6.557039171457290649e-02 -4.700664803385734558e-02 1.690702587366104126e-01 4.050978422164916992e-01 1.126684918999671936e-01 1.099773794412612915e-01 -3.876316547393798828e-02 2.287004441022872925e-01 -2.099662721157073975e-01 1.803864389657974243e-01 -4.460412263870239258e-02 -1.700340956449508667e-01 -2.279758900403976440e-01 4.566596820950508118e-02 2.012851089239120483e-01 1.326785683631896973e-01
3.102502524852752686e-01 5.700320750474929810e-02 2.522457018494606018e-02 4.205397367477416992e-01 7.000736147165298462e-02 7.748644798994064331e-02 -1.754091233015060425e-01 -7.328095287084579468e-02 6.814883649349212646e-02 -2.865456417202949524e-02 1.851157695055007935e-01 1.284326761960983276e-01 -1.210707649588584900e-01 3.261458277702331543e-01 2.240201234817504883e-01 -7.424547523260116577e-02 1.622975915670394897e-01 1.500438991934061050e-02 -4.025973752140998840e-02 9.443585760891437531e-03 -5.704672541469335556e-03 4.126241207122802734e-01 1.093223467469215393e-01 2.410849481821060181e-01 -2.842902839183807373e-01 9.558947384357452393e-02 -1.421628147363662720e-01 -1.086586341261863708e-01 1.455102115869522095e-01 -1.674958765506744385e-01 2.628783881664276123e-02 -4.972402751445770264e-02
1.844484806060791016e-01 4.143851995468139648e-02 1.966153532266616821e-01 1.578931957483291626e-01 -2.866837978363037109e-01 -7.027086615562438965e-02 -8.754270523786544800e-02 -3.293761014938354492e-01 8.777832984924316406e-02 -1.732557266950607300e-01 -1.021447181701660156e-01 9.935362637042999268e-02 -9.829129278659820557e-02 1.348627954721450806e-01 2.043945342302322388e-01 -4.085492193698883057e-01 2.612273991107940674e-01 -1.637655682861804962e-02 2.041697502136230469e-01 1.951807364821434021e-02 1.928017102181911469e-02 2.990663349628448486e-01 -1.415947377681732178e-01 2.379331737756729126e-01 2.215396463871002197e-01 8.245337009429931641e-02 -5.891555175185203552e-02 -1.799498312175273895e-02 -1.294314265251159668e-01 2.367837168276309967e-02 2.207948863506317139e-01 -6.734387483447790146e-03
3.501635789871215820e-01 9.924992173910140991e-02 7.830677181482315063e-02 1.438561528921127319e-01 3.135603368282318115e-01 1.773181408643722534e-01 -1.630104519426822662e-02 -3.201033174991607666e-01 1.356937885284423828e-01 -4.418863449245691299e-03 -6.614425033330917358e-02 -1.819192618131637573e-01 7.929100096225738525e-02 4.329356253147125244e-01 -5.648452788591384888e-02 -2.731736302375793457e-01 1.888339072465896606e-01 -1.738433539867401123e-01 2.810601890087127686e-01 -9.177257865667343140e-02 -4.714110493659973145e-02 -1.019249930977821350e-01 -8.984347805380821228e-03 1.591472625732421875e-01 -7.096964865922927856e-02 -1.288762539625167847e-01 -1.211311947554349899e-02 -6.218216940760612488e-02 -2.514927089214324951e-01 -1.619771495461463928e-02 -7.684850133955478668e-03 1.524867303669452667e-02
2.101240120828151703e-02 -5.298153031617403030e-03 2.340634167194366455e-02 2.272384762763977051e-01 -1.823434233665466309e-01 2.398594170808792114e-01 -2.814473211765289307e-02 -3.062396347522735596e-01 1.281275004148483276e-01 1.015855651348829269e-02 -1.192045360803604126e-01 1.558036655187606812e-01 -4.138109087944030762e-01 -1.424673944711685181e-01 1.734987050294876099e-01 -8.486826717853546143e-02 1.224752292037010193e-01 1.717276424169540405e-01 -1.046163365244865417e-01 3.018535375595092773e-01 -3.127156198024749756e-02 2.291387021541595459e-01 -3.471199050545692444e-02 2.599346637725830078e-01 -9.543614834547042847e-02 3.398262560367584229e-01 9.043996036052703857e-02 1.679738797247409821e-02 1.086257249116897583e-01 2.339330166578292847e-01 8.647421747446060181e-02 -4.781156033277511597e-02
2.198604494333267212e-01 3.161205649375915527e-01 -2.638487331569194794e-02 1.547918003052473068e-02 -1.441795974969863892e-01 -8.883395045995712280e-02 -1.702078282833099365e-01 -4.359812736511230469e-01 3.000592626631259918e-02 7.028091698884963989e-02 1.380804330110549927e-01 1.205477304756641388e-02 -1.243892237544059753e-01 5.957285687327384949e-02 1.707954406738281250e-01 -2.642972171306610107e-01 2.975765764713287354e-01 1.503065973520278931e-01 1.365918219089508057e-01 1.681758016347885132e-01 -1.010717675089836121e-01 1.272028684616088867e-01 1.730982773005962372e-02 -2.897197939455509186e-02 -1.028877869248390198e-01 -1.484549790620803833e-01 -2.740390896797180176e-01 -1.575609147548675537e-01 -3.162764012813568115e-01 3.306043148040771484e-02 1.822694540023803711e-01 -8.633632212877273560e-02
1.041832342743873596e-01 2.408298999071121216e-01 2.202810347080230713e-01 2.144884318113327026e-01 -5.137293040752410889e-02 1.350587904453277588e-01 -7.326448708772659302e-02 -2.334701567888259888e-01 3.807756006717681885e-01 -4.891593754291534424e-02 8.891057223081588745e-02 1.437517348676919937e-02 -1.682935357093811035e-01 2.507834434509277344e-01 8.615793287754058838e-02 -2.379419505596160889e-01 -1.280057802796363831e-02 4.647727310657501221e-02 2.269606292247772217e-01 -1.037592813372612000e-01 -1.212426228448748589e-03 -5.468000657856464386e-03 3.512232005596160889e-02 -8.855405449867248535e-02 -6.458587199449539185e-02 1.884551942348480225e-01 -2.567086815834045410e-01 -1.831816434860229492e-01 -3.202148675918579102e-01 -1.495931893587112427e-01 -1.483598649501800537e-01 -2.921247184276580811e-01
4.136793687939643860e-02 7.154569029808044434e-02 5.923437420278787613e-03 1.413332968950271606e-01 4.746757447719573975e-02 1.854706853628158569e-01 6.365200877189636230e-02 -2.081528007984161377e-01 -7.756331562995910645e-02 -1.729152947664260864e-01 1.671122759580612183e-01 2.022672295570373535e-01 -2.315005809068679810e-01 1.155695021152496338e-01 4.028918445110321045e-01 -5.967861041426658630e-02 5.396350100636482239e-02 -1.354633420705795288e-01 1.634520292282104492e-01 1.355727016925811768e-01 1.962065398693084717e-01 7.801705598831176758e-02 9.114968776702880859e-02 7.084745168685913086e-02 -3.040764629840850830e-01 -5.326648056507110596e-02 -1.542016863822937012e-02 -5.810861289501190186e-02 6.437688320875167847e-02 5.687779188156127930e-01 -6.164284888654947281e-03 -2.581805735826492310e-02
-8.423266559839248657e-02 -1.547003984451293945e-01 -1.696846038103103638e-01 -6.680181622505187988e-02 -1.671333461999893188e-01 1.253188252449035645e-01 -9.493929892778396606e-02 -4.617883563041687012e-01 1.892873942852020264e-01 -1.978419348597526550e-02 3.164432048797607422e-01 3.098974563181400299e-02 2.264783829450607300e-01 1.606219112873077393e-01 3.144162595272064209e-01 -5.406471714377403259e-02 -9.920068085193634033e-03 -9.277997910976409912e-02 3.707202896475791931e-02 3.363033756613731384e-02 1.322742998600006104e-01 7.865915074944496155e-03 7.401926815509796143e-02 1.406592279672622681e-01 -1.278046965599060059e-01 -1.826611012220382690e-01 1.056915670633316040e-01 -3.999036848545074463e-01 -1.067428663372993469e-01 1.794497221708297729e-01 -2.762298798188567162e-03 -1.876057982444763184e-01
4.397023618221282959e-01 7.466316223144531250e-02 6.271357089281082153e-02 -5.859792232513427734e-02 -9.479724615812301636e-02 2.443673908710479736e-01 1.325473655015230179e-02 -3.188291788101196289e-01 9.611403197050094604e-02 -1.815510839223861694e-01 5.514518823474645615e-03 -9.326275438070297241e-02 -1.003124099224805832e-02 -3.946338221430778503e-02 2.328348010778427124e-01 -3.249091207981109619e-01 -1.251657772809267044e-02 1.878867298364639282e-01 9.022691100835800171e-02 3.243151009082794189e-01 -9.049885720014572144e-02 1.977121829986572266e-02 -8.446499705314636230e-03 1.939541995525360107e-01 -1.861571520566940308e-01 -1.137879956513643265e-02 3.202271759510040283e-01 -2.388466522097587585e-02 -1.182461380958557129e-01 5.746315233409404755e-03 -1.578993909060955048e-02 2.522177994251251221e-01
2.357500344514846802e-01 8.358260616660118103e-03 8.727599680423736572e-02 -1.127898693084716797e-01 2.528533339500427246e-02 4.335205629467964172e-02 -4.978450760245323181e-02 -2.767470479011535645e-01 -6.390104442834854126e-02 9.259524941444396973e-02 2.486793845891952515e-01 1.358650773763656616e-01 -1.541833579540252686e-01 1.500959624536335468e-03 4.995202422142028809e-01 3.435892239212989807e-02 -1.277647167444229126e-02 -2.374016791582107544e-01 1.589597016572952271e-01 2.782462537288665771e-01 3.478800877928733826e-02 2.563154101371765137e-01 -1.036924570798873901e-01 1.125389710068702698e-01 -2.018898576498031616e-01 -1.991199888288974762e-02 1.123712509870529175e-01 -3.883069753646850586e-01 2.749467827379703522e-02 1.571359299123287201e-02 -9.044992923736572266e-02 1.081979423761367798e-01
3.698273301124572754e-01 5.626084282994270325e-02 1.189182624220848083e-01 3.287749290466308594e-01 -5.648679286241531372e-02 4.937743395566940308e-02 1.381461024284362793e-01 -2.674746513366699219e-01 2.072238475084304810e-01 -1.098914816975593567e-01 -1.246756315231323242e-01 -2.044573277235031128e-01 -8.043473958969116211e-02 4.159160330891609192e-02 1.977586448192596436e-01 1.104736030101776123e-01 1.852204278111457825e-02 -1.826249808073043823e-01 2.225110977888107300e-01 6.292072683572769165e-02 3.694883882999420166e-01 -9.310676157474517822e-02 9.769114106893539429e-02 2.303544729948043823e-01 5.445198714733123779e-02 2.917092442512512207e-01 -9.665948897600173950e-02 5.057871807366609573e-03 1.925730891525745392e-02 1.661784797906875610e-01 1.487646698951721191e-01 -1.648859530687332153e-01
3.825336992740631104e-01 4.777785390615463257e-02 1.419341284781694412e-02 -1.826706826686859131e-01 1.057207435369491577e-01 -8.163678646087646484e-02 -2.210137248039245605e-01 -2.345849126577377319e-01 1.960639357566833496e-01 1.994131952524185181e-01 1.568890362977981567e-01 -6.902272254228591919e-02 -1.169213559478521347e-02 9.962682425975799561e-02 2.323861569166183472e-01 -2.508236169815063477e-01 7.211623340845108032e-02 -1.294466704130172729e-01 2.095108777284622192e-01 1.977570950984954834e-01 -6.969837937504053116e-03 -1.740853041410446167e-01 -7.956635951995849609e-02 2.682590186595916748e-01 -1.621455699205398560e-01 1.888166368007659912e-01 -6.358888465911149979e-03 -7.710225880146026611e-02 -2.544723451137542725e-01 2.918520271778106689e-01 -5.434850975871086121e-02 1.646519899368286133e-01
1.503213196992874146e-01 9.836254268884658813e-02 7.323823124170303345e-02 -4.367433115839958191e-02 -1.578083038330078125e-01 1.659236103296279907e-01 2.324284315109252930e-01 -5.921903848648071289e-01 -3.201539814472198486e-02 -1.263348311185836792e-01 -4.886980354785919189e-02 1.518850680440664291e-02 -4.085347056388854980e-02 6.554549932479858398e-02 9.076065570116043091e-02 -3.185455501079559326e-01 2.348952228203415871e-03 3.549202904105186462e-02 8.933988958597183228e-02 3.229328691959381104e-01 -8.759853988885879517e-02 8.053624629974365234e-02 1.419293731451034546e-01 2.787838876247406006e-01 -9.631462395191192627e-02 8.656124770641326904e-02 2.195312529802322388e-01 -1.474376115947961807e-02 -1.960661560297012329e-01 -3.552882745862007141e-02 4.494914412498474121e-02 1.886009722948074341e-01
2.425528913736343384e-01 -6.681878864765167236e-02 2.092878222465515137e-01 -2.470139600336551666e-02 2.806186974048614502e-01 -2.953703142702579498e-02 2.007328271865844727e-01 -7.331042736768722534e-02 3.616626560688018799e-01 -1.051213517785072327e-01 9.927354753017425537e-02 -2.043032459914684296e-02 -2.863718569278717041e-01 2.360273748636245728e-01 3.130458891391754150e-01 5.816296115517616272e-02 1.245559304952621460e-01 -9.232264012098312378e-02 -1.284754574298858643e-01 1.568084359169006348e-01 -5.990536883473396301e-03 2.953397333621978760e-01 1.442353427410125732e-01 1.535955965518951416e-01 -1.998910158872604370e-01 2.336079329252243042e-01 7.637081295251846313e-02 -2.080564200878143311e-01 1.841233521699905396e-01 3.703124448657035828e-02 8.432663045823574066e-03 -9.820351842790842056e-04
1.469535678625106812e-01 4.711197316646575928e-02 -2.400550246238708496e-02 -8.386997878551483154e-02 6.980336457490921021e-02 6.045324727892875671e-03 -6.578435003757476807e-02 -3.730050027370452881e-01 1.488380730152130127e-01 -3.284155726432800293e-01 1.476641595363616943e-01 -2.489057481288909912e-01 -2.999117132276296616e-03 1.935259401798248291e-01 -7.698379456996917725e-02 6.949293613433837891e-02 -8.739474415779113770e-02 1.000233814120292664e-01 2.687453329563140869e-01 3.517051637172698975e-01 -8.319665491580963135e-02 2.285954058170318604e-01 -7.623241096735000610e-02 1.390031129121780396e-01 -2.270770668983459473e-01 1.163876578211784363e-01 -1.760777831077575684e-01 -2.670727968215942383e-01 1.361425817012786865e-01 -1.686783879995346069e-01 9.130932390689849854e-02 -1.938562393188476562e-01
3.448893725872039795e-01 3.364222347736358643e-01 -2.093803286552429199e-01 -2.243822962045669556e-01 -2.064985483884811401e-01 -4.682796820998191833e-02 -7.475304882973432541e-03 -2.577483355998992920e-01 5.402503907680511475e-02 -1.391898542642593384e-01 -5.306904017925262451e-02 1.210282593965530396e-01 7.112534344196319580e-02 -2.146208845078945160e-02 6.236511096358299255e-02 -3.251980543136596680e-01 1.996436417102813721e-01 -9.561693668365478516e-02 2.931317985057830811e-01 1.170892193913459778e-01 1.233547702431678772e-01 1.961386995390057564e-03 -1.899231672286987305e-01 -1.869587041437625885e-02 1.900211349129676819e-02 2.167617827653884888e-01 -1.146954745054244995e-01 -1.639258563518524170e-01 -1.085339337587356567e-01 4.881287738680839539e-02 3.112567961215972900e-01 9.352181851863861084e-02
-1.094487980008125305e-01 -1.228044852614402771e-01 -6.834534555673599243e-02 -9.409807622432708740e-02 1.930676996707916260e-01 8.496130257844924927e-02 -2.114574760198593140e-01 -4.466534852981567383e-01 -4.548011347651481628e-02 -2.163815200328826904e-01 -1.434862334281206131e-02 2.351873517036437988e-01 -7.694748230278491974e-03 3.782691955566406250e-01 7.627266645431518555e-02 -2.301272004842758179e-02 -9.976524114608764648e-02 1.612629555165767670e-02 1.546362042427062988e-01 2.846178971230983734e-02 -8.621327579021453857e-02 9.691404551267623901e-02 1.754540950059890747e-01 1.576870679855346680e-01 -3.492434322834014893e-01 1.604677736759185791e-01 -1.106611788272857666e-01 -2.653064727783203125e-01 -2.688463628292083740e-01 2.678827010095119476e-02 6.937109678983688354e-02 -3.510816022753715515e-02
9.375254809856414795e-02 1.552776396274566650e-01 -7.145870942622423172e-03 2.161835134029388428e-01 8.021294325590133667e-02 1.109936647117137909e-02 -1.142939776182174683e-01 -2.498508393764495850e-01 2.348023802042007446e-01 -2.463745474815368652e-01 1.727529764175415039e-01 -2.379935681819915771e-01 1.000615358352661133e-01 3.566515445709228516e-01 -1.172963306307792664e-01 7.524915784597396851e-02 -1.404705941677093506e-01 1.580228507518768311e-01 1.847056299448013306e-01 2.947511672973632812e-01 6.187072768807411194e-02 3.308602571487426758e-01 -1.062980107963085175e-02 4.804046824574470520e-02 -2.803519666194915771e-01 1.252786219120025635e-01 -1.207827702164649963e-01 -2.026129066944122314e-01 1.604489982128143311e-01 -7.773092389106750488e-02 1.707756891846656799e-02 -1.260610967874526978e-01
1.407044380903244019e-01 1.355594098567962646e-01 -5.879200622439384460e-02 1.307371258735656738e-01 -8.572732657194137573e-02 3.736680001020431519e-02 1.236341968178749084e-01 -3.035404682159423828e-01 -3.081671521067619324e-02 1.407965738326311111e-02 2.502546310424804688e-01 2.798210978507995605e-01 -1.065871417522430420e-01 3.035550750792026520e-02 4.199278950691223145e-01 -6.752122193574905396e-02 4.915652796626091003e-03 -3.315497338771820068e-01 2.124704420566558838e-01 8.917990326881408691e-02 2.081257402896881104e-01 1.715711206197738647e-01 -2.489320002496242523e-02 3.501281887292861938e-02 -2.214184105396270752e-01 -1.811889111995697021e-01 1.908335387706756592e-01 -2.438126057386398315e-01 -2.140262350440025330e-02 2.595224678516387939e-01 -4.350162670016288757e-02 6.920130550861358643e-02
2.218710482120513916e-01 -5.454235896468162537e-02 -1.436144560575485229e-01 1.975330114364624023e-01 -8.230237662792205811e-02 -8.221165090799331665e-02 -7.535877078771591187e-02 -2.853246927261352539e-01 -1.810520701110363007e-02 -2.089288234710693359e-01 2.671650350093841553e-01 -3.466424345970153809e-01 1.168181300163269043e-01 4.192207008600234985e-03 3.981434404850006104e-01 -1.603917926549911499e-01 1.261983364820480347e-01 -2.201004773378372192e-01 2.582472376525402069e-02 -3.460943000391125679e-03 1.255893409252166748e-01 7.129622250795364380e-02 9.702894091606140137e-02 1.712796650826931000e-02 -1.833551079034805298e-01 4.810116067528724670e-02 -1.082716509699821472e-01 -3.387631475925445557e-01 2.519221901893615723e-01 1.103545911610126495e-02 1.582112312316894531e-01 -8.637856692075729370e-02
2.615683712065219879e-02 3.512633964419364929e-02 1.657587140798568726e-01 1.917000561952590942e-01 -6.629978865385055542e-02 1.037992238998413086e-01 -2.169747203588485718e-01 -3.151538670063018799e-01 3.446730673313140869e-01 -6.333554629236459732e-03 -2.352133691310882568e-01 3.732419908046722412e-01 -5.828224495053291321e-02 1.889385432004928589e-01 2.518017888069152832e-01 -1.859627217054367065e-01 7.959225773811340332e-02 -7.627082616090774536e-02 3.633650839328765869e-01 1.122552827000617981e-01 1.617267280817031860e-01 -1.426378963515162468e-03 6.641491502523422241e-02 4.294208437204360962e-02 1.779140345752239227e-02 2.007923871278762817e-01 -1.099960654973983765e-01 -1.332578212022781372e-01 7.594283670186996460e-02 1.574813127517700195e-01 1.079454552382230759e-02 1.770776212215423584e-01
7.712472230195999146e-02 -3.651188919320702553e-03 -6.225702911615371704e-02 1.447971612215042114e-01 -2.125207334756851196e-01 2.565875649452209473e-02 -9.433264285326004028e-02 -1.333269029855728149e-01 3.566051125526428223e-01 -2.161380797624588013e-01 -1.485120803117752075e-01 -1.037277132272720337e-01 -2.186217308044433594e-01 -2.608736455440521240e-01 1.992636173963546753e-01 -2.195186913013458252e-01 1.758894026279449463e-01 -3.047271966934204102e-01 -1.388417482376098633e-01 1.450382173061370850e-01 1.221920177340507507e-01 4.867897951044142246e-04 -1.858412623405456543e-01 1.415934711694717407e-01 -4.203898906707763672e-01 1.625544130802154541e-01 3.187828138470649719e-02 -1.864971406757831573e-02 -1.431368738412857056e-01 8.160051703453063965e-02 4.269804060459136963e-02 -1.383618116378784180e-01
2.743576169013977051e-01 2.732989490032196045e-01 2.227746993303298950e-01 1.491218209266662598e-01 -4.854737780988216400e-03 3.868410736322402954e-02 2.571170032024383545e-01 -4.254893958568572998e-01 -3.147072345018386841e-02 -7.656274735927581787e-02 -6.175472959876060486e-02 1.277129501104354858e-01 1.604943126440048218e-01 1.523264199495315552e-01 1.360555142164230347e-01 -3.909606635570526123e-01 2.648158371448516846e-02 1.962394714355468750e-01 1.449737790971994400e-02 -1.818475127220153809e-01 -4.415170103311538696e-02 8.783179521560668945e-02 -7.037213444709777832e-02 2.701618969440460205e-01 6.598696857690811157e-02 1.959284842014312744e-01 -2.355882078409194946e-01 -4.591365158557891846e-02 -1.169019415974617004e-01 8.624316193163394928e-03 8.094929158687591553e-02 -3.822434693574905396e-02
4.541577398777008057e-01 2.817831039428710938e-01 1.793330311775207520e-01 3.726341128349304199e-01 -3.478183746337890625e-01 1.338757872581481934e-01 2.136351615190505981e-01 -1.648111641407012939e-01 1.160294786095619202e-01 -9.292812645435333252e-02 -1.092835217714309692e-01 1.800250113010406494e-01 -1.811419427394866943e-01 7.427042722702026367e-02 1.182617545127868652e-01 1.707706153392791748e-01 1.449926793575286865e-01 4.800510779023170471e-02 7.246528286486864090e-03 1.070943549275398254e-01 8.064162731170654297e-02 8.632307499647140503e-02 7.625564932823181152e-03 4.852455109357833862e-02 -1.031554862856864929e-01 1.433569490909576416e-01 -1.330956667661666870e-01 -2.579981684684753418e-01 -5.375611130148172379e-03 -4.046074673533439636e-02 -4.228053614497184753e-02 -1.164137199521064758e-01
4.267889633774757385e-02 6.046628206968307495e-02 -2.289183251559734344e-02 2.774791419506072998e-01 2.400506883859634399e-01 -1.467732042074203491e-01 2.125780880451202393e-01 -3.353474736213684082e-01 3.689486682415008545e-01 -1.418488973286002874e-04 1.567765884101390839e-02 -3.120381757616996765e-02 -1.251877546310424805e-01 9.831614792346954346e-02 8.490913361310958862e-02 1.240436080843210220e-02 -1.894314140081405640e-01 -1.161020249128341675e-01 4.203129559755325317e-02 1.796025931835174561e-01 7.419902086257934570e-02 3.207204341888427734e-01 1.082834154367446899e-01 3.407521843910217285e-01 -2.976380288600921631e-01 9.303230792284011841e-02 -3.703670203685760498e-02 -1.182583272457122803e-01 2.418510168790817261e-01 1.368747353553771973e-01 1.561920158565044403e-02 2.197159267961978912e-02
2.685978636145591736e-02 -1.450586020946502686e-01 -1.222756803035736084e-01 -1.232103928923606873e-01 -1.027581542730331421e-01 1.218614429235458374e-01 3.184442967176437378e-02 -7.955541461706161499e-02 1.057872548699378967e-02 -4.446888267993927002e-01 2.979920804500579834e-01 -8.267309516668319702e-02 -1.831583082675933838e-01 2.819101810455322266e-01 2.935324609279632568e-01 -2.810202836990356445e-01 -1.442165207117795944e-02 1.315544247627258301e-01 2.337348014116287231e-01 4.041699867229908705e-04 9.964641928672790527e-02 6.811895221471786499e-02 2.794253081083297729e-02 3.096763789653778076e-01 -2.884312998503446579e-03 -1.606373041868209839e-01 1.816351525485515594e-02 -1.742848902940750122e-01 2.459593862295150757e-02 2.616557478904724121e-01 1.138097699731588364e-02 -1.859870404005050659e-01
1.289923638105392456e-01 2.403393238782882690e-01 1.126605346798896790e-01 -7.905346900224685669e-02 -2.022772282361984253e-01 -1.047603935003280640e-01 -1.552993506193161011e-01 -1.141380667686462402e-01 3.315500020980834961e-01 3.522566705942153931e-02 -1.749323680996894836e-02 -2.449010014533996582e-01 -2.782844603061676025e-01 2.235615104436874390e-01 4.892553687095642090e-01 7.024390995502471924e-02 2.468255721032619476e-02 1.848554462194442749e-01 8.880613744258880615e-02 2.899156510829925537e-01 1.555379945784807205e-02 1.128719449043273926e-01 4.686588048934936523e-02 3.203451633453369141e-02 -8.015085756778717041e-02 1.657823026180267334e-01 -1.654015332460403442e-01 3.207647427916526794e-02 -3.652599453926086426e-02 2.435627281665802002e-01 -3.390616551041603088e-02 -8.614069968461990356e-02
1.376928836107254028e-01 8.973678201436996460e-02 1.456375569105148315e-01 1.461499035358428955e-01 -1.666205562651157379e-02 7.378000020980834961e-02 -8.199433237314224243e-02 -5.233303308486938477e-01 2.372955828905105591e-01 5.089594796299934387e-02 -4.038961231708526611e-01 1.776654720306396484e-01 -1.026667207479476929e-01 2.431110143661499023e-01 1.768119037151336670e-01 -2.201757580041885376e-01 7.848835736513137817e-02 4.401556402444839478e-02 1.140584945678710938e-01 8.810353279113769531e-02 1.300405114889144897e-01 -1.108540371060371399e-01 -3.944823052734136581e-03 1.426242887973785400e-01 -6.171177700161933899e-02 8.039318025112152100e-02 -1.603058725595474243e-01 4.353756958153098822e-04 2.091379463672637939e-02 1.340542286634445190e-01 -2.478307858109474182e-02 3.281796276569366455e-01
-1.581053994596004486e-02 -1.629671752452850342e-01 3.609817707911133766e-03 2.622790634632110596e-01 -1.831932514905929565e-01 -2.509596645832061768e-01 2.038433551788330078e-01 -4.952753186225891113e-01 1.481156349182128906e-01 -9.525204449892044067e-02 -3.267752379179000854e-02 1.142026185989379883e-01 4.508095234632492065e-02 3.185655772686004639e-01 1.409548893570899963e-02 1.342970877885818481e-02 2.121168561279773712e-02 -1.208477243781089783e-01 1.886114180088043213e-01 1.034430563449859619e-01 6.589726358652114868e-02 2.323407083749771118e-01 8.507443219423294067e-02 6.923822313547134399e-02 -1.737286448478698730e-01 6.437861174345016479e-02 -2.250570654869079590e-01 -1.012346670031547546e-01 1.703687757253646851e-01 -1.370049566030502319e-01 3.049696236848831177e-02 -3.103948831558227539e-01
-6.623117625713348389e-02 1.220272108912467957e-01 -1.270467787981033325e-01 2.353932335972785950e-02 -6.177290156483650208e-02 1.865949779748916626e-01 -1.689179092645645142e-01 -1.988670825958251953e-01 2.135502099990844727e-01 -9.389772266149520874e-02 -3.593926504254341125e-02 9.780608862638473511e-02 -9.286146610975265503e-02 1.163002625107765198e-01 1.831855475902557373e-01 -4.825961962342262268e-02 1.546321511268615723e-01 1.050241515040397644e-01 2.362339496612548828e-01 1.162020415067672729e-01 1.709277927875518799e-01 3.706124722957611084e-01 5.933136120438575745e-02 3.828065991401672363e-01 -2.604123353958129883e-01 9.428132325410842896e-02 -8.251152001321315765e-03 -2.387601137161254883e-01 -2.828612923622131348e-01 -1.535667777061462402e-01 1.243826970458030701e-01 2.455118894577026367e-01
2.943311333656311035e-01 -7.062639296054840088e-02 -3.162985444068908691e-01 4.773815348744392395e-02 -1.581757217645645142e-01 1.744647026062011719e-01 -5.953666940331459045e-02 -3.959817290306091309e-01 4.296655766665935516e-03 5.173182114958763123e-03 1.611491888761520386e-01 7.693523913621902466e-02 3.691027164459228516e-01 2.139830887317657471e-01 2.347166836261749268e-01 2.783906459808349609e-02 5.573447048664093018e-02 -4.576919227838516235e-02 2.520697712898254395e-01 -1.708696782588958740e-02 1.989383064210414886e-02 5.769630894064903259e-02 -5.616023018956184387e-02 1.089374348521232605e-01 -2.235226035118103027e-01 2.809126675128936768e-02 1.793737858533859253e-01 -1.947880089282989502e-01 -1.563848704099655151e-01 -2.022966444492340088e-01 1.031138226389884949e-01 -1.891251802444458008e-01
2.646635174751281738e-01 1.724928915500640869e-01 3.450891934335231781e-03 -3.846283257007598877e-02 -1.330533325672149658e-01 1.111941225826740265e-02 -1.523805856704711914e-01 1.184721477329730988e-02 4.072059690952301025e-01 -3.420271575450897217e-01 -1.716079264879226685e-01 3.831722540780901909e-03 -3.430106937885284424e-01 1.852603256702423096e-02 -3.152215108275413513e-02 -2.597680687904357910e-01 1.883434504270553589e-01 -1.148274168372154236e-01 9.398145973682403564e-02 7.568118721246719360e-02 5.293477699160575867e-02 4.737285524606704712e-02 2.693088538944721222e-02 8.000559359788894653e-02 -2.058276087045669556e-01 7.511973381042480469e-02 -1.209580525755882263e-01 -2.715894579887390137e-01 1.314380019903182983e-01 3.584230542182922363e-01 -1.065995823591947556e-02 -3.373207896947860718e-02
2.978638410568237305e-01 7.866887375712394714e-03 1.878278553485870361e-01 3.876273334026336670e-02 2.109719626605510712e-02 5.620320886373519897e-02 -2.931587025523185730e-02 -1.642697751522064209e-01 1.767273545265197754e-01 1.151939854025840759e-01 3.759350478649139404e-01 3.385339677333831787e-02 -1.722849458456039429e-01 -2.065521329641342163e-01 4.262611567974090576e-01 -3.203449249267578125e-01 -1.436115056276321411e-01 -5.638619139790534973e-02 2.084932029247283936e-01 -4.982203990221023560e-02 -4.439085349440574646e-02 2.614821493625640869e-01 1.882740408182144165e-01 5.882200226187705994e-02 -1.831091493368148804e-01 -3.091242536902427673e-02 -8.291830122470855713e-02 7.041100412607192993e-02 -2.009684890508651733e-01 1.637853085994720459e-01 6.749799847602844238e-02 -4.744732379913330078e-02
2.541366815567016602e-01 -9.609799087047576904e-02 -1.065440382808446884e-02 -5.016217380762100220e-02 1.219735369086265564e-01 9.589482843875885010e-02 1.915387660264968872e-01 -4.246979355812072754e-01 1.659525781869888306e-01 8.942424505949020386e-02 1.720160432159900665e-02 6.883133202791213989e-02 -1.478296220302581787e-01 6.914082169532775879e-02 6.920874118804931641e-02 -1.866348385810852051e-01 -1.006471887230873108e-01 -2.082296088337898254e-02 2.810295820236206055e-01 -1.883771717548370361e-01 -2.163012027740478516e-01 -9.414058178663253784e-02 -1.579882204532623291e-01 6.876462697982788086e-02 -1.108665242791175842e-01 -9.775788336992263794e-02 -2.165232896804809570e-01 -2.566871941089630127e-01 -1.447724103927612305e-01 4.524468630552291870e-02 -1.173952296376228333e-01 -4.402536749839782715e-01
9.766068309545516968e-02 2.161351293325424194e-01 -1.283101439476013184e-01 2.742427885532379150e-01 2.023251354694366455e-02 -6.431845575571060181e-02 2.527415752410888672e-01 -2.667948901653289795e-01 1.503233611583709717e-01 -1.222236827015876770e-01 5.002533271908760071e-02 2.604839503765106201e-01 7.770837098360061646e-02 2.037093341350555420e-01 2.071681618690490723e-01 -1.894522905349731445e-01 -9.802617132663726807e-02 -1.596451699733734131e-01 1.728054136037826538e-01 2.209153175354003906e-01 1.689898669719696045e-01 2.826761007308959961e-01 -1.290532294660806656e-02 2.189446091651916504e-01 -1.060699969530105591e-01 -2.026462703943252563e-01 8.105124533176422119e-02 -7.919716835021972656e-02 1.487017124891281128e-01 -1.180998310446739197e-01 -2.743847668170928955e-01 -1.772061437368392944e-01
-1.479498147964477539e-01 1.735478937625885010e-01 1.072261855006217957e-01 -7.687985897064208984e-02 9.039331227540969849e-02 2.946065068244934082e-01 -9.500495344400405884e-02 -2.464281916618347168e-01 2.238426357507705688e-01 -2.153566926717758179e-01 2.924094796180725098e-01 -6.951355189085006714e-02 -1.485408693552017212e-01 2.444404214620590210e-01 2.129659056663513184e-01 -1.863368749618530273e-01 -5.255538970232009888e-02 -2.487007677555084229e-01 6.099266931414604187e-02 -3.495996072888374329e-02 6.280842423439025879e-02 3.689744174480438232e-01 -4.065421223640441895e-02 2.265887856483459473e-01 -2.155657671391963959e-02 -7.696648128330707550e-03 -5.787239596247673035e-02 -1.923435330390930176e-01 -9.458897262811660767e-02 1.215512026101350784e-02 2.627098858356475830e-01 1.885136812925338745e-01
2.937476933002471924e-01 -9.018445760011672974e-02 8.117841929197311401e-02 2.097431868314743042e-01 -1.780531108379364014e-01 1.196587383747100830e-01 -1.472800523042678833e-01 -3.676996231079101562e-01 1.636315882205963135e-01 -2.477155923843383789e-01 -9.294516593217849731e-02 -1.193227842450141907e-01 -1.239576041698455811e-01 3.870900021865963936e-03 2.226919978857040405e-01 2.022155821323394775e-01 -1.063974350690841675e-01 7.230540364980697632e-02 2.178260833024978638e-01 1.724431663751602173e-01 2.305778563022613525e-01 4.935212060809135437e-02 -6.244754791259765625e-02 -9.034556895494461060e-02 -3.442980945110321045e-01 -2.840194702148437500e-01 7.426608353853225708e-02 -7.068587839603424072e-02 3.453623037785291672e-03 7.257542759180068970e-02 -1.692716777324676514e-01 -1.736475378274917603e-01
5.378814041614532471e-02 1.800179779529571533e-01 1.015079170465469360e-01 -3.808322548866271973e-02 1.235314831137657166e-01 2.969592511653900146e-01 1.980727165937423706e-01 -2.903073430061340332e-01 1.364733278751373291e-01 1.090904027223587036e-01 -7.172659784555435181e-02 1.464835405349731445e-01 -1.699905246496200562e-01 1.763468235731124878e-02 3.272240757942199707e-01 -1.865327507257461548e-01 -1.604958251118659973e-02 -3.656553477048873901e-02 5.630917474627494812e-02 -7.166063040494918823e-02 1.869168281555175781e-01 -1.057240366935729980e-01 -2.243528962135314941e-01 -2.180849201977252960e-02 -2.894769608974456787e-01 -3.940116763114929199e-01 -2.753187716007232666e-01 -1.880474835634231567e-01 4.900984931737184525e-03 1.976942270994186401e-01 -8.822640404105186462e-03 -3.961505368351936340e-02
3.470936045050621033e-02 1.358058601617813110e-01 7.293216884136199951e-02 -1.426536682993173599e-02 -1.742238737642765045e-02 2.091574221849441528e-01 -8.539667353034019470e-03 -2.673771977424621582e-01 2.311040461063385010e-01 9.270830452442169189e-02 2.234596163034439087e-01 2.196264117956161499e-01 -7.102549821138381958e-02 1.396964639425277710e-01 1.257640421390533447e-01 7.467260956764221191e-02 1.256476044654846191e-01 1.593722403049468994e-01 2.594527304172515869e-01 6.479562819004058838e-02 1.283989548683166504e-01 3.748034834861755371e-01 -5.989528819918632507e-02 2.963259220123291016e-01 -1.996129900217056274e-01 1.638158559799194336e-01 -9.543312340974807739e-02 -1.024337410926818848e-01 -3.229027688503265381e-01 -2.089397162199020386e-01 1.811359375715255737e-01 1.581601351499557495e-01
1.380840837955474854e-01 1.048828512430191040e-01 -2.457762137055397034e-02 6.075571849942207336e-02 -1.808492243289947510e-01 2.505802810192108154e-01 -2.426848113536834717e-01 -4.285148382186889648e-01 2.022132575511932373e-01 -3.073836863040924072e-02 -6.137993186712265015e-02 2.498471289873123169e-01 -6.297839432954788208e-02 1.800266839563846588e-02 -3.736290847882628441e-03 -5.092970132827758789e-01 7.618550956249237061e-02 -1.135534718632698059e-01 1.488090902566909790e-01 2.008168697357177734e-01 3.187713325023651123e-01 1.292673051357269287e-01 -7.966670393943786621e-02 -2.578556351363658905e-02 -6.307820975780487061e-02 8.851378411054611206e-02 1.481483727693557739e-01 4.853395000100135803e-02 4.761926084756851196e-02 9.314855933189392090e-02 -1.613047346472740173e-02 4.557030275464057922e-02
7.677110284566879272e-02 6.302785128355026245e-02 1.091044098138809204e-01 2.133342921733856201e-01 1.392882615327835083e-01 2.263013124465942383e-01 -1.876342296600341797e-01 -3.486615121364593506e-01 1.988732069730758667e-01 -8.363210409879684448e-02 -1.738786399364471436e-01 3.000947237014770508e-01 6.022642832249403000e-03 2.927453517913818359e-01 4.127758145332336426e-01 -1.126539930701255798e-01 1.719950884580612183e-01 -9.040853008627891541e-03 3.560640513896942139e-01 -7.416596263647079468e-02 1.466053277254104614e-01 6.146027520298957825e-02 -3.358900547027587891e-03 3.225694969296455383e-02 -4.011159017682075500e-02 7.671383791603147984e-04 -1.168437078595161438e-01 -9.510998614132404327e-03 -9.281168878078460693e-02 -7.529177516698837280e-02 -1.829459071159362793e-01 1.353290975093841553e-01
1.095657125115394592e-01 1.611561030149459839e-01 1.885890513658523560e-01 1.699732393026351929e-01 5.243694409728050232e-02 4.105972498655319214e-02 1.721375137567520142e-01 -4.726479947566986084e-01 9.604188054800033569e-02 1.669642180204391479e-01 2.833715081214904785e-01 -3.737373948097229004e-01 -2.463478893041610718e-01 -6.458078324794769287e-02 9.320732951164245605e-02 -3.916656672954559326e-01 2.199866063892841339e-02 -8.343832194805145264e-02 2.050880938768386841e-01 -1.589921414852142334e-01 6.958343088626861572e-02 3.875637799501419067e-02 -3.388806805014610291e-02 1.459273099899291992e-01 -4.787218570709228516e-02 5.418335646390914917e-02 -1.206704303622245789e-01 5.547219887375831604e-02 -1.680301576852798462e-01 -1.634519733488559723e-02 4.593260586261749268e-03 -3.339980542659759521e-02
4.802279919385910034e-02 9.415638446807861328e-02 -1.145010162144899368e-02 2.832592092454433441e-02 7.145778834819793701e-02 -8.450710028409957886e-02 1.739814728498458862e-01 -3.573656082153320312e-01 3.354932367801666260e-01 -1.128810551017522812e-02 2.268248423933982849e-02 1.612801253795623779e-01 -1.785352081060409546e-01 7.875080406665802002e-02 -3.468857705593109131e-02 -6.563799828290939331e-02 -1.952493488788604736e-01 -3.025912046432495117e-01 -6.250113993883132935e-02 8.226957917213439941e-02 -2.807424589991569519e-02 4.030484557151794434e-01 7.280551642179489136e-02 3.034202754497528076e-01 -2.484829127788543701e-01 1.184824854135513306e-01 -4.473052173852920532e-02 -2.378574311733245850e-01 2.484042048454284668e-01 1.125261411070823669e-01 -1.477801203727722168e-01 -5.785014107823371887e-02
3.982352837920188904e-02 1.121588796377182007e-01 -9.700745344161987305e-02 -1.325811892747879028e-01 2.111060470342636108e-01 8.899578452110290527e-02 -3.042971529066562653e-02 -5.063380002975463867e-01 1.140541210770606995e-01 -6.668742746114730835e-02 -1.385114248842000961e-02 9.092789143323898315e-02 -1.223483756184577942e-01 1.199146509170532227e-01 1.554343700408935547e-01 -6.985085457563400269e-02 -4.977556690573692322e-02 -7.488678395748138428e-02 4.527577385306358337e-02 3.970545902848243713e-02 -2.539080977439880371e-01 1.457190364599227905e-01 1.721945852041244507e-01 1.164842694997787476e-01 -2.676915824413299561e-01 -1.160489171743392944e-01 -9.255529940128326416e-02 -2.683648169040679932e-01 -2.372687458992004395e-01 -5.657268315553665161e-02 3.917787671089172363e-01 -2.131156474351882935e-01
2.794944047927856445e-01 6.096282228827476501e-02 -1.049587056040763855e-01 -5.899387970566749573e-02 5.955487117171287537e-02 -1.596661210060119629e-01 -1.806840747594833374e-01 -2.869926393032073975e-01 2.358490377664566040e-01 -1.289723664522171021e-01 8.941068500280380249e-02 -8.470880240201950073e-02 -2.263782545924186707e-02 4.754228144884109497e-02 1.290287822484970093e-01 -1.441717743873596191e-01 5.064094439148902893e-02 -7.575771212577819824e-02 1.743016690015792847e-01 -1.707741320133209229e-01 -2.271061688661575317e-01 -1.755772083997726440e-01 -1.124882102012634277e-01 1.769146919250488281e-01 -2.946690320968627930e-01 9.934539347887039185e-02 5.012829601764678955e-02 -3.150432407855987549e-01 -1.671095639467239380e-01 4.239609241485595703e-01 -7.914428412914276123e-02 1.593133658170700073e-01
1.902228891849517822e-01 2.862230539321899414e-01 -1.290495544672012329e-01 1.489888131618499756e-01 2.043266966938972473e-02 1.419830024242401123e-01 -3.348578931763768196e-03 -4.684321582317352295e-01 1.721932888031005859e-01 -1.773579232394695282e-02 1.139685511589050293e-01 8.464260399341583252e-02 -1.017064303159713745e-01 5.480296909809112549e-02 7.258073240518569946e-02 -4.092055559158325195e-01 1.677017100155353546e-02 -1.342455670237541199e-02 1.260672509670257568e-01 -1.078285202383995056e-01 3.831124305725097656e-01 1.109986007213592529e-01 1.741974800825119019e-01 -1.130487173795700073e-01 -4.687710851430892944e-02 -1.203199326992034912e-01 -1.862654462456703186e-02 1.391266882419586182e-01 -1.658938527107238770e-01 1.796902716159820557e-01 -2.960894443094730377e-02 1.989345252513885498e-01
-1.440221909433603287e-03 -1.869095861911773682e-02 -2.322120368480682373e-01 1.617009341716766357e-01 -8.518993109464645386e-02 -3.775810822844505310e-02 -3.775190934538841248e-02 -4.528411328792572021e-01 1.692568361759185791e-01 1.237171795219182968e-02 2.997599244117736816e-01 -1.238366141915321350e-01 -1.103695929050445557e-01 2.154878377914428711e-01 6.709516793489456177e-02 -2.645334601402282715e-01 6.982505321502685547e-02 1.081299483776092529e-01 -3.723204880952835083e-02 2.387463897466659546e-01 -2.154011279344558716e-01 1.904276609420776367e-01 1.702716201543807983e-01 5.117018520832061768e-02 -1.580898910760879517e-01 2.776312530040740967e-01 -2.981204390525817871e-01 -7.633611559867858887e-02 1.160550788044929504e-01 -1.043342128396034241e-01 -1.616026312112808228e-01 2.911749295890331268e-02
1.945797055959701538e-01 3.275700286030769348e-02 1.388243585824966431e-01 -2.680007554590702057e-02 -1.791527271270751953e-01 1.360352188348770142e-01 -1.897822320461273193e-01 -3.318525552749633789e-01 3.111763000488281250e-01 -8.707191795110702515e-02 8.484789729118347168e-02 -8.717396855354309082e-02 -2.098301351070404053e-01 -2.182278335094451904e-01 -2.338080108165740967e-02 -2.774928212165832520e-01 1.300136297941207886e-01 -2.330319136381149292e-01 -1.572426110506057739e-01 -6.158751249313354492e-02 1.132879555225372314e-01 2.973821163177490234e-01 3.387517109513282776e-02 1.516865193843841553e-01 -1.983262300491333008e-01 6.961306929588317871e-02 -2.670750766992568970e-02 -2.483666241168975830e-01 1.254955828189849854e-01 1.201186422258615494e-02 -9.360441938042640686e-03 3.289482593536376953e-01
4.037065207958221436e-01 1.443537771701812744e-01 3.134801387786865234e-01 1.778627038002014160e-01 -9.163554757833480835e-02 5.960616469383239746e-02 -1.619009226560592651e-01 -5.693900585174560547e-01 2.382242120802402496e-02 -1.119246035814285278e-01 4.562141001224517822e-02 6.559344381093978882e-02 -9.926979988813400269e-02 1.620021760463714600e-01 9.547901898622512817e-02 -1.748438775539398193e-01 1.695019453763961792e-01 1.409040093421936035e-01 1.067594364285469055e-01 -8.280458301305770874e-02 1.494572032243013382e-02 -4.996325820684432983e-02 -1.445086002349853516e-01 1.110062971711158752e-01 1.782069206237792969e-01 1.546972393989562988e-01 -6.229494884610176086e-02 -7.185120135545730591e-02 2.263323636725544930e-03 1.208004876971244812e-01 1.546257585287094116e-01 1.504791080951690674e-01
4.360292851924896240e-02 8.633011579513549805e-02 1.490789949893951416e-01 3.368494510650634766e-01 -2.692270278930664062e-01 2.349995672702789307e-01 -5.222497507929801941e-02 -2.469881772994995117e-01 -1.896100491285324097e-01 -1.336863636970520020e-01 1.295934766530990601e-01 -7.621483504772186279e-02 -7.039111107587814331e-02 -2.387021481990814209e-02 4.051654785871505737e-02 -1.554250270128250122e-01 1.144633516669273376e-01 -1.378569006919860840e-01 1.154588311910629272e-01 1.625643074512481689e-01 1.722488105297088623e-01 2.465825155377388000e-02 2.848133444786071777e-01 4.215576946735382080e-01 -1.625564396381378174e-01 -1.167870033532381058e-02 -8.629371970891952515e-02 3.200789913535118103e-02 -5.999960377812385559e-02 6.697364151477813721e-02 1.662690788507461548e-01 -3.521795272827148438e-01
-5.434642732143402100e-02 1.090632528066635132e-01 -1.526584178209304810e-01 -3.481215983629226685e-02 -2.996151745319366455e-01 -1.434009242802858353e-02 1.224445328116416931e-01 -4.025277495384216309e-01 9.910389035940170288e-02 -1.152790561318397522e-01 -3.902389705181121826e-01 9.206123650074005127e-02 -2.056914269924163818e-01 -8.074278943240642548e-03 -3.434276953339576721e-02 -1.500402092933654785e-01 -4.539208859205245972e-02 4.871732741594314575e-02 4.868711531162261963e-02 -4.388200864195823669e-02 -7.026590406894683838e-02 2.580083608627319336e-01 -2.413012832403182983e-01 6.732297688722610474e-02 -3.684242963790893555e-01 1.409056335687637329e-01 -7.618018984794616699e-02 -1.215945482254028320e-01 -2.261137813329696655e-01 1.723289340734481812e-01 1.679247468709945679e-01 -1.245139017701148987e-01
6.087702512741088867e-02 7.757070660591125488e-02 2.253557294607162476e-01 -9.232658147811889648e-02 5.165648832917213440e-02 2.101192623376846313e-01 1.846912056207656860e-01 -6.525850892066955566e-01 1.121697053313255310e-01 1.049679517745971680e-01 1.217018142342567444e-01 1.219999864697456360e-01 -1.370314657688140869e-01 8.774820715188980103e-02 1.609240323305130005e-01 -2.306627631187438965e-01 -1.224384233355522156e-01 -1.725934594869613647e-01 -7.989331148564815521e-03 -1.736952960491180420e-01 2.103516012430191040e-01 5.132988840341567993e-02 4.987324401736259460e-02 9.498094022274017334e-02 -5.256821215152740479e-02 -1.615979820489883423e-01 -2.632531523704528809e-01 -7.368689402937889099e-03 -9.918434917926788330e-02 6.414183229207992554e-02 1.251095682382583618e-01 6.366441398859024048e-02
1.731728166341781616e-01 -3.062347136437892914e-02 3.609062135219573975e-01 2.708977162837982178e-01 3.053317368030548096e-01 1.398701965808868408e-01 -3.433180600404739380e-02 -2.590267360210418701e-01 6.663249433040618896e-02 1.530273556709289551e-01 1.053339540958404541e-01 8.588004857301712036e-02 -1.867956519126892090e-01 1.071026995778083801e-01 2.394198477268218994e-01 -2.715668380260467529e-01 -2.138547152280807495e-01 -3.118895292282104492e-01 1.382881402969360352e-01 1.911257021129131317e-02 1.481826752424240112e-01 6.069244700483977795e-04 -4.624780640006065369e-02 -1.325621735304594040e-02 -1.057440713047981262e-01 -1.257909983396530151e-01 -1.160949021577835083e-01 8.082274347543716431e-03 -3.153416514396667480e-01 -1.912817545235157013e-02 -3.752308338880538940e-02 -1.790928244590759277e-01
-1.509577035903930664e-01 2.743412256240844727e-01 9.433412551879882812e-02 5.259542167186737061e-02 1.514919251203536987e-01 6.752049177885055542e-02 4.102037847042083740e-02 -3.929505646228790283e-01 1.940878778696060181e-01 6.271699815988540649e-02 4.034441709518432617e-01 -9.684578329324722290e-02 -3.064840435981750488e-01 1.625885069370269775e-02 2.581583857536315918e-01 -3.171220123767852783e-01 -1.382144987583160400e-01 7.450520992279052734e-02 1.695791780948638916e-01 -1.401919126510620117e-01 2.018471956253051758e-01 4.741056635975837708e-02 -3.034333640243858099e-04 2.348401397466659546e-01 -1.174357905983924866e-01 1.451896727085113525e-01 1.195099670439958572e-02 4.410040099173784256e-03 -1.079453714191913605e-02 1.245830114930868149e-02 8.947629481554031372e-02 1.304095238447189331e-01
4.944449290633201599e-02 1.557223051786422729e-01 -5.096319317817687988e-02 -1.959465742111206055e-01 1.983903199434280396e-01 6.926882266998291016e-02 1.637454032897949219e-01 -1.554725319147109985e-01 1.544596999883651733e-01 -1.105117350816726685e-01 -4.836667329072952271e-02 -2.074494026601314545e-02 8.087535947561264038e-02 4.219122603535652161e-02 2.934475541114807129e-01 -1.188894957304000854e-01 -9.589287638664245605e-02 -2.056559920310974121e-01 2.686736881732940674e-01 2.373422384262084961e-01 5.467670038342475891e-02 1.794158667325973511e-01 -2.568096518516540527e-01 -1.073235571384429932e-01 -5.943887829780578613e-01 6.741016358137130737e-02 -1.554128378629684448e-01 -3.443304076790809631e-02 1.066403090953826904e-01 -6.062975153326988220e-03 -4.999766498804092407e-02 4.423658829182386398e-03
1.242145523428916931e-01 2.123058140277862549e-01 -2.131261974573135376e-01 6.762996315956115723e-02 2.599238753318786621e-01 -2.363651692867279053e-01 9.990401566028594971e-02 -4.650398492813110352e-01 1.844413131475448608e-01 2.017632871866226196e-02 9.439817070960998535e-02 1.868395954370498657e-01 -1.440258920192718506e-01 -1.851900666952133179e-02 1.767120808362960815e-01 -8.079761266708374023e-02 5.870321393013000488e-02 -1.084279827773571014e-02 -2.824027650058269501e-02 -4.173267632722854614e-02 -8.340665698051452637e-02 1.739202886819839478e-01 -4.259043186902999878e-02 3.306449353694915771e-01 -1.837430894374847412e-01 -1.616347581148147583e-01 -2.012215852737426758e-01 -2.632497549057006836e-01 2.510623335838317871e-01 1.092398688197135925e-01 2.713351696729660034e-02 -5.397773906588554382e-02
1.711264699697494507e-01 1.504867225885391235e-01 -4.801613837480545044e-02 -1.268837302923202515e-01 3.867341578006744385e-02 -7.733277976512908936e-02 -1.288607120513916016e-01 -2.131153196096420288e-01 2.457044571638107300e-01 -1.347185969352722168e-01 1.157878041267395020e-01 3.655637800693511963e-01 -1.051654517650604248e-01 2.029362916946411133e-01 7.599268108606338501e-02 -1.565479636192321777e-01 2.651654779911041260e-01 1.018366813659667969e-01 -1.097549349069595337e-01 1.417902261018753052e-01 -3.144436329603195190e-02 -1.109666228294372559e-01 8.518379181623458862e-02 2.896706461906433105e-01 -2.926832437515258789e-01 1.263493299484252930e-01 -7.997481524944305420e-02 -2.938994765281677246e-01 3.049510419368743896e-01 -1.148262172937393188e-01 -3.192350640892982483e-02 -1.821407228708267212e-01
8.684838563203811646e-02 2.040800079703330994e-02 7.721554720774292946e-04 1.619382500648498535e-01 4.714572727680206299e-01 2.392807304859161377e-01 9.491588175296783447e-02 -2.880238592624664307e-01 1.550001949071884155e-01 -1.346189528703689575e-02 4.724008962512016296e-02 3.290849179029464722e-02 -1.233743876218795776e-01 2.445220649242401123e-01 1.634614542126655579e-02 -3.720651268959045410e-01 -1.490476429462432861e-01 -6.695358455181121826e-02 2.008018046617507935e-01 -1.405967026948928833e-01 1.234960332512855530e-01 -7.103637326508760452e-03 5.933316797018051147e-02 1.461845487356185913e-01 -1.466084569692611694e-01 7.993303984403610229e-02 -2.320631891489028931e-01 9.387318789958953857e-02 -3.152134418487548828e-01 -1.567992419004440308e-01 9.177616238594055176e-02 -5.651169642806053162e-02
2.305905669927597046e-01 7.671052962541580200e-02 -6.511972844600677490e-02 3.717432022094726562e-01 1.435801833868026733e-01 2.344073504209518433e-01 -1.598023176193237305e-01 -3.350575268268585205e-01 -7.152324914932250977e-02 -1.119801774621009827e-01 1.652185320854187012e-01 -1.751265972852706909e-01 -1.273246016353368759e-02 -1.447155606001615524e-02 1.083762049674987793e-01 -2.947408556938171387e-01 1.608486175537109375e-01 -1.308544725179672241e-01 1.000538542866706848e-01 1.486584395170211792e-01 2.214488536119461060e-01 -3.013067319989204407e-02 2.728286683559417725e-01 5.918902158737182617e-02 -1.231242269277572632e-01 -2.722503803670406342e-02 1.411759108304977417e-01 8.149291388690471649e-03 3.492318093776702881e-02 4.243565490469336510e-04 1.603837758302688599e-01 -3.804005384445190430e-01
7.726337015628814697e-02 1.459616720676422119e-01 -1.395101547241210938e-01 -1.317631453275680542e-02 1.599784195423126221e-01 3.735523521900177002e-01 2.326906025409698486e-01 -2.246252596378326416e-01 4.971346631646156311e-02 -2.934246063232421875e-01 4.611469432711601257e-02 7.854248583316802979e-02 -1.218468174338340759e-01 1.062817573547363281e-01 2.611395716667175293e-01 2.182435709983110428e-03 -9.814220666885375977e-02 -3.447606926783919334e-03 2.097556889057159424e-01 -9.146255254745483398e-02 2.637357115745544434e-01 4.032004997134208679e-02 -1.313362866640090942e-01 2.443417906761169434e-01 -2.071805894374847412e-01 -3.868509782478213310e-03 -2.271538078784942627e-01 8.888846635818481445e-02 -1.417408976703882217e-02 3.533211946487426758e-01 2.007023990154266357e-01 -1.193690001964569092e-01
5.747821554541587830e-02 -2.235375493764877319e-01 1.619658023118972778e-01 1.768882870674133301e-01 1.116745471954345703e-01 3.278058171272277832e-01 -2.643271088600158691e-01 -3.556891977787017822e-01 1.081731095910072327e-01 -4.892328009009361267e-02 -4.073977842926979065e-02 3.146014809608459473e-01 5.895578116178512573e-02 2.958238124847412109e-01 2.078164666891098022e-01 -4.440072923898696899e-02 8.263292908668518066e-02 -4.297633469104766846e-02 3.284383714199066162e-01 7.058309763669967651e-02 7.494571618735790253e-03 5.732220783829689026e-02 -6.369931995868682861e-02 1.057600975036621094e-01 -8.524845540523529053e-02 1.625141501426696777e-01 -1.440378278493881226e-01 -2.781100571155548096e-01 -2.640627138316631317e-02 -4.372937232255935669e-02 1.895093619823455811e-01 1.077536568045616150e-01
-3.889439254999160767e-02 5.451099947094917297e-03 -1.315850615501403809e-01 2.275881171226501465e-01 -2.780198454856872559e-01 9.469065815210342407e-02 2.210533618927001953e-01 -2.845604419708251953e-01 4.240723326802253723e-02 -1.606994681060314178e-02 2.012215107679367065e-01 -6.091406568884849548e-02 2.178396470844745636e-02 1.112283840775489807e-01 4.961811900138854980e-01 4.367775749415159225e-03 1.018612831830978394e-01 6.370802968740463257e-02 3.058317899703979492e-01 7.054463773965835571e-02 6.947879493236541748e-02 1.568422317504882812e-01 -1.471575535833835602e-02 1.691093444824218750e-01 -9.129380434751510620e-02 -1.483387053012847900e-01 -1.393500417470932007e-01 -6.125820055603981018e-02 3.507546484470367432e-01 -1.592968590557575226e-02 1.533038765192031860e-01 -1.909128129482269287e-01
1.379398107528686523e-01 1.676162704825401306e-02 -2.039363048970699310e-02 2.000653445720672607e-01 5.056812614202499390e-02 -8.395276963710784912e-02 -3.357070684432983398e-02 -3.940519392490386963e-01 2.374393045902252197e-01 -3.360317647457122803e-02 2.928813397884368896e-01 -7.583932578563690186e-02 -1.745135039091110229e-01 3.111801445484161377e-01 1.212576702237129211e-01 -1.915157586336135864e-01 -5.393929034471511841e-02 2.929916791617870331e-02 -4.222464561462402344e-02 -3.079091757535934448e-02 -3.306639194488525391e-02 3.410903811454772949e-01 6.488775461912155151e-02 7.881248742341995239e-02 -1.596905887126922607e-01 3.168287873268127441e-01 -3.319250345230102539e-01 -1.190288690850138664e-03 2.342661470174789429e-01 -1.230417862534523010e-01 7.775702327489852905e-02 7.280632387846708298e-03
2.510838769376277924e-02 8.038996905088424683e-02 -5.078409984707832336e-02 1.685068756341934204e-01 1.157713010907173157e-01 1.122407615184783936e-01 3.506134822964668274e-02 -1.099084317684173584e-01 2.450646460056304932e-01 -1.740242242813110352e-01 9.586916863918304443e-02 -1.629854366183280945e-02 -5.651395022869110107e-02 2.097821533679962158e-01 3.885836005210876465e-01 -3.378811478614807129e-01 -8.366255462169647217e-02 -2.624430656433105469e-01 -4.623420909047126770e-02 2.004778571426868439e-02 -8.561556041240692139e-02 3.662738204002380371e-01 2.288960963487625122e-01 1.620668172836303711e-01 -3.930478170514106750e-02 2.170484513044357300e-01 -2.127166837453842163e-01 -1.830029189586639404e-01 1.675306558609008789e-01 -1.179632991552352905e-01 2.004176080226898193e-01 -4.856896400451660156e-02
3.068888783454895020e-01 -1.357486993074417114e-01 5.875251069664955139e-02 1.881763488054275513e-01 8.565004914999008179e-02 1.808960735797882080e-01 -4.097859561443328857e-02 -2.251807153224945068e-01 3.205855488777160645e-01 9.582553990185260773e-03 -1.781014651060104370e-01 -1.370116323232650757e-01 9.929177165031433105e-02 2.214874476194381714e-01 1.144718229770660400e-01 1.191895008087158203e-01 -7.490795850753784180e-02 2.890794873237609863e-01 5.094772204756736755e-02 2.399077564477920532e-01 1.575276255607604980e-01 1.740916222333908081e-01 7.195394486188888550e-02 1.307337731122970581e-01 -1.057940348982810974e-01 9.267652779817581177e-02 -3.152307122945785522e-02 -3.033106923103332520e-01 3.111511468887329102e-01 7.929405570030212402e-02 2.637994289398193359e-01 -6.567951291799545288e-02
3.158371150493621826e-01 7.206746190786361694e-02 4.482845216989517212e-02 1.408974081277847290e-01 1.453997492790222168e-01 5.645790323615074158e-02 1.561210304498672485e-01 -2.091689556837081909e-01 2.040261924266815186e-01 -3.521925210952758789e-01 1.386390626430511475e-01 -7.537341117858886719e-02 -2.346674203872680664e-01 7.416040450334548950e-02 2.091338671743869781e-02 -2.716009691357612610e-02 2.211489379405975342e-01 6.528849899768829346e-02 1.712221354246139526e-01 -1.739171333611011505e-02 -7.715537399053573608e-02 6.385502219200134277e-02 -1.921789795160293579e-01 1.107316315174102783e-01 -2.136827707290649414e-01 2.856501638889312744e-01 -4.617947340011596680e-02 1.442091614007949829e-01 -3.158339262008666992e-01 2.079249732196331024e-02 -2.782878577709197998e-01 -2.420732975006103516e-01
2.562555670738220215e-01 1.617269366979598999e-01 -4.422909766435623169e-02 -1.461676955223083496e-01 3.702678717672824860e-03 6.620651483535766602e-02 -1.375250369310379028e-01 -2.363787442445755005e-01 4.669272899627685547e-02 -9.772162139415740967e-02 1.623899191617965698e-01 1.684006303548812866e-01 -1.332883983850479126e-01 1.105590686202049255e-01 4.173748493194580078e-01 9.113548696041107178e-02 -1.480474472045898438e-01 -1.833778917789459229e-01 -7.979793846607208252e-02 3.006027936935424805e-01 2.576550841331481934e-02 2.834101617336273193e-01 -9.866917878389358521e-02 1.589425504207611084e-01 -8.173016458749771118e-02 2.138347327709197998e-01 8.163265883922576904e-02 -4.269503951072692871e-01 8.075607568025588989e-02 2.624822035431861877e-02 -2.588586881756782532e-02 9.602403640747070312e-02
1.135147735476493835e-01 1.671623885631561279e-01 -1.325871348381042480e-01 5.643538013100624084e-02 9.051549434661865234e-02 -1.309690326452255249e-01 2.330728620290756226e-01 -3.465195000171661377e-01 -5.491109937429428101e-02 -2.139994502067565918e-02 1.698396056890487671e-01 1.429615020751953125e-01 6.898016482591629028e-02 2.169499099254608154e-01 3.451005816459655762e-01 -1.393282264471054077e-01 1.154994871467351913e-02 -1.254823952913284302e-01 3.090243339538574219e-01 -7.566136121749877930e-02 -9.661275893449783325e-02 2.573666870594024658e-01 7.022183388471603394e-02 3.194368183612823486e-01 -2.335705757141113281e-01 9.109691530466079712e-02 2.456304728984832764e-01 -1.610543727874755859e-01 7.840766757726669312e-02 5.902485176920890808e-02 -1.912450939416885376e-01 2.444717101752758026e-02
3.919616639614105225e-01 4.967053607106208801e-02 2.764673233032226562e-01 -1.139578446745872498e-01 -1.260864734649658203e-01 -1.986389011144638062e-01 -1.679785251617431641e-01 -2.859034538269042969e-01 2.572947368025779724e-02 -7.282708585262298584e-02 5.289700627326965332e-02 -1.526761427521705627e-02 1.146089583635330200e-01 6.713756918907165527e-02 4.522518813610076904e-02 4.392176494002342224e-02 9.157624840736389160e-02 -7.469262927770614624e-02 1.774784624576568604e-01 2.316824197769165039e-01 -1.573523432016372681e-01 8.071571588516235352e-02 1.023181807249784470e-02 2.813778221607208252e-01 -3.258081972599029541e-01 1.965786516666412354e-01 6.394997239112854004e-02 -1.764164268970489502e-01 -2.024435549974441528e-01 3.142293989658355713e-01 1.023007854819297791e-01 1.366104632616043091e-01
1.971902698278427124e-01 -1.367911100387573242e-01 -1.668260544538497925e-01 -2.385229244828224182e-02 -1.510992795228958130e-01 -2.289040684700012207e-01 1.380671709775924683e-01 -2.725222706794738770e-01 1.321012824773788452e-01 -1.698637753725051880e-01 -7.262600958347320557e-02 7.262822240591049194e-02 -1.366086155176162720e-01 9.338651597499847412e-02 3.380259573459625244e-01 -2.884327769279479980e-01 -1.492445468902587891e-01 4.461092408746480942e-03 7.058514654636383057e-02 2.582581341266632080e-01 -8.733302354812622070e-02 3.302019238471984863e-01 6.058179214596748352e-02 1.808017790317535400e-01 -1.014421656727790833e-01 1.259842813014984131e-01 -1.149960085749626160e-01 -3.393737077713012695e-01 2.888387627899646759e-02 8.196210116147994995e-02 -2.333229631185531616e-01 1.440963987261056900e-02
2.003612928092479706e-02 -2.204687446355819702e-01 8.108799904584884644e-02 1.013366356492042542e-01 -1.795180886983871460e-01 1.282398998737335205e-01 -1.532770842313766479e-01 -3.692927360534667969e-01 7.883095182478427887e-03 -1.856953799724578857e-01 1.186505183577537537e-01 2.737129330635070801e-01 2.541818469762802124e-02 3.332411944866180420e-01 -6.936649978160858154e-02 -3.525644540786743164e-01 1.039349138736724854e-01 1.430421471595764160e-01 3.175999224185943604e-01 -3.331119567155838013e-02 -1.868524700403213501e-01 1.599051803350448608e-01 -3.647396713495254517e-02 2.115560770034790039e-01 -2.075649201869964600e-01 1.479290723800659180e-01 -3.820485202595591545e-03 -6.131756305694580078e-02 -1.024368032813072205e-01 -3.711361810564994812e-02 1.435789018869400024e-01 -1.421782523393630981e-01
5.867897346615791321e-02 4.624437168240547180e-02 5.233396589756011963e-02 1.044463589787483215e-01 1.080836504697799683e-01 -9.105123579502105713e-02 -1.802581995725631714e-01 -3.608083724975585938e-01 1.189766451716423035e-01 1.518827825784683228e-01 1.043195202946662903e-01 -1.116443574428558350e-01 -2.586797773838043213e-01 3.498858809471130371e-01 2.220698893070220947e-01 -6.331651657819747925e-02 -6.355488300323486328e-02 -1.661367416381835938e-01 2.931476570665836334e-02 -9.328058362007141113e-02 2.122314572334289551e-01 5.555935949087142944e-02 -1.366491615772247314e-01 6.596159934997558594e-02 -5.379823595285415649e-02 7.968708127737045288e-02 -8.671609312295913696e-02 -4.367554783821105957e-01 2.536874115467071533e-01 -2.846731543540954590e-01 -3.740930557250976562e-02 1.679971665143966675e-01
-6.034068763256072998e-03 -6.210190057754516602e-02 -2.403709590435028076e-01 -1.373072564601898193e-01 -6.367902457714080811e-02 3.636030107736587524e-02 1.646952480077743530e-01 -2.093251347541809082e-01 2.927685379981994629e-01 -3.974450752139091492e-02 1.429005861282348633e-01 1.295624822378158569e-01 1.436750143766403198e-01 2.749445438385009766e-01 4.986662864685058594e-01 9.283683262765407562e-03 -2.004403434693813324e-02 -2.217885106801986694e-01 2.150924801826477051e-01 1.634285748004913330e-01 2.037346065044403076e-01 1.757918894290924072e-01 -9.313804656267166138e-02 1.242330595850944519e-01 -2.920165359973907471e-01 3.587557747960090637e-02 4.081920534372329712e-02 5.738456919789314270e-02 2.197288125753402710e-01 2.594558149576187134e-02 -5.102802067995071411e-02 1.072533577680587769e-01
1.255174577236175537e-01 9.714798629283905029e-02 -8.901400119066238403e-02 1.872183680534362793e-01 1.111641600728034973e-01 -5.781191959977149963e-02 -8.171869069337844849e-02 -2.534179091453552246e-01 2.134107947349548340e-01 -1.185219660401344299e-01 2.438123673200607300e-01 -2.649498879909515381e-01 -1.040202155709266663e-01 3.234209418296813965e-01 6.644801795482635498e-02 -1.088712960481643677e-01 -1.118449941277503967e-01 -1.639519929885864258e-01 2.613939717411994934e-02 3.403252959251403809e-01 8.918581157922744751e-02 2.522870302200317383e-01 -1.699924655258655548e-02 -9.563636034727096558e-02 -2.541688382625579834e-01 4.446145147085189819e-02 -3.928041458129882812e-01 -6.046619266271591187e-02 6.164410337805747986e-02 -2.145854681730270386e-01 -3.263079375028610229e-02 -1.092573255300521851e-01
2.568496763706207275e-01 1.664776653051376343e-01 9.777197241783142090e-02 -1.198103427886962891e-01 -3.618459403514862061e-02 1.587172746658325195e-01 1.731985248625278473e-02 -8.633955381810665131e-03 1.987588405609130859e-01 -1.147903352975845337e-01 4.482457414269447327e-02 -1.521277278661727905e-01 -2.967643737792968750e-01 -1.892592757940292358e-02 5.607806146144866943e-02 -2.407639026641845703e-01 2.677820324897766113e-01 -6.547853350639343262e-02 -8.301521092653274536e-02 3.356179296970367432e-01 1.745153516530990601e-01 1.612464189529418945e-01 -4.932206124067306519e-02 -5.812311545014381409e-02 -1.988498121500015259e-01 9.386816620826721191e-02 -1.601437628269195557e-01 -4.536248445510864258e-01 -2.610081732273101807e-01 -8.653235435485839844e-02 -1.099653765559196472e-01 -5.365935713052749634e-02
9.271357953548431396e-02 7.852462679147720337e-02 -4.342208802700042725e-02 1.251061707735061646e-01 1.508206278085708618e-01 -9.177708625793457031e-02 -1.586201041936874390e-01 -2.960454225540161133e-01 3.346114456653594971e-01 -1.783900409936904907e-01 1.216139867901802063e-01 -2.269302904605865479e-01 1.059522619470953941e-04 3.146011829376220703e-01 3.607599809765815735e-02 -1.654252111911773682e-01 -9.404546022415161133e-02 -1.102563887834548950e-01 1.442957371473312378e-01 2.306531369686126709e-01 -5.891027301549911499e-02 1.310139596462249756e-01 -8.908687531948089600e-02 1.014074310660362244e-01 -1.882889270782470703e-01 1.954188495874404907e-01 -3.850832879543304443e-01 3.290396416559815407e-03 1.515398621559143066e-01 -2.803292572498321533e-01 8.227509446442127228e-03 -1.690444350242614746e-01
-4.570473730564117432e-02 2.131964117288589478e-01 8.112533390522003174e-02 5.599083751440048218e-02 -1.483017653226852417e-01 -3.286290466785430908e-01 1.443829536437988281e-01 -2.059059888124465942e-01 2.398981302976608276e-01 -5.186517164111137390e-02 9.949466586112976074e-02 1.042720451951026917e-01 -6.689793616533279419e-02 2.346407175064086914e-01 1.229178905487060547e-01 -3.241741061210632324e-01 9.119354188442230225e-02 1.132007986307144165e-01 1.879634708166122437e-01 2.612895965576171875e-01 1.111368089914321899e-01 -1.928344182670116425e-02 -2.177962958812713623e-01 -1.397777348756790161e-02 -2.726634144783020020e-01 -9.742587059736251831e-02 6.139857321977615356e-02 -3.005206352099776268e-03 -4.129899442195892334e-01 -5.881499871611595154e-02 -6.888391822576522827e-02 -1.931266933679580688e-01
2.029420137405395508e-01 1.115961447358131409e-01 7.326615601778030396e-02 2.043075114488601685e-02 -8.067593723535537720e-02 2.127116173505783081e-01 -1.094606611877679825e-02 -2.624305188655853271e-01 4.308861792087554932e-01 1.670200079679489136e-01 -1.032488644123077393e-01 8.953144401311874390e-02 -1.315134465694427490e-01 1.746585071086883545e-01 -4.781454056501388550e-02 -3.582601249217987061e-01 4.551535099744796753e-02 5.247263237833976746e-02 2.078085243701934814e-01 3.763758391141891479e-02 -2.069585919380187988e-01 2.165482193231582642e-01 -6.324951350688934326e-02 -1.040023043751716614e-01 -1.085270047187805176e-01 5.899619776755571365e-03 -2.469172328710556030e-01 -1.927337497472763062e-01 -3.153776228427886963e-01 1.881471574306488037e-01 9.908109903335571289e-02 -2.415768802165985107e-02
1.269993335008621216e-01 1.340689212083816528e-01 -2.573555707931518555e-02 3.034478425979614258e-01 -7.049787789583206177e-03 7.404210977256298065e-03 1.871206983923912048e-02 -4.420306980609893799e-01 8.092236518859863281e-02 5.735104903578758240e-02 -1.571933329105377197e-01 -1.240615993738174438e-01 -1.726734489202499390e-01 -7.547461241483688354e-02 8.105319924652576447e-03 -1.001195684075355530e-01 7.522925734519958496e-03 4.987796023488044739e-02 1.964481920003890991e-01 -1.042532473802566528e-01 2.358262240886688232e-01 -1.424874067306518555e-01 2.026779763400554657e-02 2.627984285354614258e-01 -8.917858451604843140e-02 4.725205898284912109e-01 -7.937355339527130127e-02 -2.020664140582084656e-02 2.910715155303478241e-02 7.080566138029098511e-02 1.389728933572769165e-01 -3.482246994972229004e-01
2.814114987850189209e-01 1.726846098899841309e-01 2.222731262445449829e-01 3.223033994436264038e-02 2.091279029846191406e-01 -4.960912466049194336e-02 -3.077418506145477295e-01 -2.731518447399139404e-01 1.563509553670883179e-01 -6.144454330205917358e-02 -1.054688692092895508e-01 9.219387918710708618e-02 9.238374978303909302e-02 -1.113811694085597992e-02 1.460740715265274048e-01 3.364195302128791809e-02 1.403650194406509399e-01 -1.983087211847305298e-01 1.433804780244827271e-01 2.989536821842193604e-01 1.829919405281543732e-02 9.393294155597686768e-02 -2.725367248058319092e-01 4.155256971716880798e-02 -2.074711918830871582e-01 -2.384567856788635254e-01 7.527036219835281372e-02 -3.454747498035430908e-01 -5.547624081373214722e-02 1.708431392908096313e-01 -1.516894996166229248e-01 -1.083413884043693542e-01
2.816075384616851807e-01 3.274585902690887451e-01 1.313690692186355591e-01 9.082429856061935425e-02 -4.692077264189720154e-02 -4.918732866644859314e-02 -4.832410067319869995e-02 -1.555474400520324707e-01 2.578341662883758545e-01 -2.088966816663742065e-01 -2.828536368906497955e-02 -8.372947573661804199e-02 -1.605341136455535889e-01 -1.433070376515388489e-02 1.111941114068031311e-01 -3.014821708202362061e-01 -4.536191001534461975e-02 -2.687021158635616302e-03 -1.864971667528152466e-01 2.995610535144805908e-01 8.342372626066207886e-02 9.756742976605892181e-03 -1.288756281137466431e-01 2.793372422456741333e-02 -4.196976423263549805e-01 -1.044304519891738892e-01 -8.204130828380584717e-02 -1.642854362726211548e-01 1.070606261491775513e-01 1.389011740684509277e-01 2.939825356006622314e-01 -1.437714248895645142e-01
2.887533605098724365e-01 -2.280888892710208893e-02 -9.871841222047805786e-02 3.736597672104835510e-02 1.199324615299701691e-02 -1.601355373859405518e-01 4.378259181976318359e-02 -3.124631941318511963e-01 4.538152739405632019e-02 -1.954826712608337402e-01 1.957388035953044891e-02 2.966536581516265869e-01 -2.997153103351593018e-01 7.087972760200500488e-02 2.630636692047119141e-01 -2.708767950534820557e-01 -2.234489023685455322e-01 -1.088784188032150269e-01 6.835238076746463776e-03 3.690210282802581787e-01 2.708326652646064758e-02 2.713266015052795410e-01 1.367716640233993530e-01 1.640244722366333008e-01 -1.440152376890182495e-01 1.411977410316467285e-01 2.459166385233402252e-02 -1.172024309635162354e-01 9.476593136787414551e-02 8.046500384807586670e-02 -1.562169492244720459e-01 -2.619804441928863525e-02
-1.338310092687606812e-01 6.485875695943832397e-02 3.848833218216896057e-02 1.028227135539054871e-01 1.144971698522567749e-01 6.202145479619503021e-03 3.564808368682861328e-01 -3.224628865718841553e-01 4.083137512207031250e-01 -1.439120322465896606e-01 7.520821690559387207e-02 -3.973857033997774124e-03 -1.238559931516647339e-01 2.032704949378967285e-01 8.460618555545806885e-02 9.483318775892257690e-02 -1.793819516897201538e-01 -4.430315271019935608e-02 1.389452721923589706e-02 7.727329432964324951e-02 9.120442718267440796e-02 1.251291930675506592e-01 5.642632022500038147e-02 2.961863577365875244e-01 -3.708178400993347168e-01 5.776904057711362839e-03 1.178771443665027618e-02 -2.888106405735015869e-01 2.687905728816986084e-01 5.866736173629760742e-02 -3.350276872515678406e-02 -5.111663043498992920e-02
7.985556148923933506e-04 2.420143224298954010e-02 -1.582470536231994629e-01 -6.969636678695678711e-02 1.620046049356460571e-01 2.425704710185527802e-02 -1.937892884016036987e-01 -4.310189485549926758e-01 -1.883743703365325928e-02 -1.185372695326805115e-01 -1.139331087470054626e-01 1.288026571273803711e-01 -7.623167335987091064e-02 2.442021220922470093e-01 2.850141935050487518e-02 -2.454200387001037598e-01 -1.453337222337722778e-01 1.332160979509353638e-01 3.236235380172729492e-01 1.891911029815673828e-01 -3.915171697735786438e-02 1.590853929519653320e-01 1.405216753482818604e-01 2.494074702262878418e-01 -1.715975254774093628e-01 4.896683245897293091e-02 -9.611185640096664429e-02 -1.867406368255615234e-01 -2.758835852146148682e-01 1.493698358535766602e-01 1.690614968538284302e-01 2.402902692556381226e-01
1.520505845546722412e-01 -1.885529160499572754e-01 -3.755301982164382935e-02 -1.747060567140579224e-01 -3.754145698621869087e-03 2.716200053691864014e-01 3.386404365301132202e-02 -3.573513031005859375e-01 -6.463789939880371094e-02 -1.549658775329589844e-01 -8.838985115289688110e-02 -4.924257099628448486e-02 1.491748839616775513e-01 -1.181459147483110428e-02 9.737052768468856812e-02 -1.743593364953994751e-01 6.359638273715972900e-02 5.895504727959632874e-02 3.258191645145416260e-01 3.358132243156433105e-01 4.254774376749992371e-02 1.470631808042526245e-01 -2.255085408687591553e-01 -8.738822303712368011e-03 -2.475506514310836792e-01 1.899051219224929810e-01 -2.748595774173736572e-01 -2.333505004644393921e-01 1.825634241104125977e-01 4.332323092967271805e-03 1.404017657041549683e-01 1.575733721256256104e-01
-1.053362041711807251e-01 -1.599653251469135284e-02 2.601341903209686279e-02 8.925598859786987305e-02 1.768431663513183594e-01 2.187685221433639526e-01 4.304100573062896729e-02 -4.104013144969940186e-01 2.700906097888946533e-01 -1.002862378954887390e-01 -6.959786266088485718e-02 3.274495005607604980e-01 -7.513304799795150757e-02 2.815020084381103516e-01 3.143260776996612549e-01 -6.821575760841369629e-02 2.011478990316390991e-01 -7.667299360036849976e-02 3.676328361034393311e-01 1.578875035047531128e-01 7.401835918426513672e-02 -1.074495017528533936e-01 -6.572371721267700195e-02 5.985675752162933350e-02 -8.088028430938720703e-02 6.151087582111358643e-02 3.180916234850883484e-02 -8.999495208263397217e-02 -1.358009725809097290e-01 1.350003294646739960e-03 -2.588396966457366943e-01 1.046344712376594543e-01
2.360553443431854248e-01 6.340653449296951294e-02 8.963032066822052002e-02 -9.361841529607772827e-02 -1.222744807600975037e-01 -1.977815330028533936e-01 -1.849227002821862698e-03 -3.269580900669097900e-01 1.384347528219223022e-01 -8.168428391218185425e-02 -4.873302765190601349e-03 3.067872114479541779e-02 -6.423725187778472900e-02 7.007877808064222336e-03 6.612674891948699951e-02 6.264007650315761566e-03 2.395899295806884766e-01 -8.044942468404769897e-02 2.862374484539031982e-01 2.634361982345581055e-01 -1.538153141736984253e-01 4.367589578032493591e-02 -1.552295684814453125e-02 7.212297618389129639e-02 -4.889661371707916260e-01 1.096327081322669983e-01 9.373852610588073730e-02 -4.761406779289245605e-02 -3.609896302223205566e-01 2.258366495370864868e-01 1.838018149137496948e-01 6.018201634287834167e-02
2.242829948663711548e-01 -4.376007243990898132e-02 -6.299248337745666504e-02 9.659488685429096222e-03 -1.696611791849136353e-01 5.703341960906982422e-01 8.574148267507553101e-02 -1.730010956525802612e-01 3.408660292625427246e-01 -3.516122465953230858e-03 -1.936815828084945679e-01 1.439370494335889816e-02 6.563926488161087036e-02 1.152620688080787659e-01 -3.987063467502593994e-02 -1.317761689424514771e-01 2.055478692054748535e-01 5.974481254816055298e-02 1.591138243675231934e-01 2.516662180423736572e-01 2.153750881552696228e-02 1.277122944593429565e-01 -4.165518283843994141e-02 4.404331371188163757e-02 -6.290935724973678589e-02 5.623353645205497742e-02 -2.211000472307205200e-01 -1.329052597284317017e-01 5.343444179743528366e-03 2.857824563980102539e-01 2.241043932735919952e-02 -2.260768413543701172e-01
1.680654585361480713e-01 1.338033527135848999e-01 1.315956413745880127e-01 8.655698038637638092e-03 -2.358810161240398884e-04 -5.145153775811195374e-02 2.035489678382873535e-01 -4.182362258434295654e-01 4.237268567085266113e-01 4.409848898649215698e-02 -2.610366605222225189e-02 -1.544049531221389771e-01 -4.262513294816017151e-02 1.904084235429763794e-01 -2.731935679912567139e-02 -2.382467240095138550e-01 1.349161714315414429e-01 -2.175376564264297485e-02 2.744890153408050537e-01 -2.907192148268222809e-02 2.442306280136108398e-02 -2.447155304253101349e-02 -1.484051197767257690e-01 -1.550657451152801514e-01 2.941638790071010590e-02 -3.129572793841362000e-02 -5.479863286018371582e-02 -2.328802198171615601e-01 -1.623030900955200195e-01 -4.856707528233528137e-02 4.374334216117858887e-02 -4.289994537830352783e-01
1.695308983325958252e-01 -2.223555743694305420e-01 -4.899589717388153076e-02 -7.924801856279373169e-02 1.559686064720153809e-01 -2.306963354349136353e-01 2.775666117668151855e-01 -3.487927317619323730e-01 2.320314496755599976e-01 -2.786867022514343262e-01 2.235698141157627106e-02 1.838046014308929443e-01 -2.098253965377807617e-01 1.041536256670951843e-01 2.671241760253906250e-01 -1.888758093118667603e-01 -1.807246804237365723e-01 8.824916929006576538e-02 1.320182532072067261e-01 9.226395189762115479e-02 6.498976051807403564e-02 3.150624036788940430e-01 4.084777086973190308e-02 1.484358310699462891e-01 1.490622945129871368e-02 1.236245855689048767e-01 1.535625476390123367e-02 -2.489275187253952026e-01 3.587781637907028198e-02 -2.831910364329814911e-02 -1.427454799413681030e-01 -1.242779791355133057e-01
2.904342114925384521e-01 -7.366547733545303345e-02 8.432357572019100189e-03 -5.030104517936706543e-02 1.179791986942291260e-01 -2.582811936736106873e-02 8.613624423742294312e-02 -4.760564267635345459e-01 2.555910944938659668e-01 -5.973502248525619507e-02 -2.311736941337585449e-01 -1.471085399389266968e-01 1.988349715247750282e-03 -2.754850126802921295e-02 1.523628681898117065e-01 -1.209137663245201111e-01 2.107388675212860107e-01 -1.405649930238723755e-01 8.394451439380645752e-02 -3.893366456031799316e-02 -1.555799543857574463e-01 -3.380766138434410095e-02 -2.502118349075317383e-01 2.489392459392547607e-01 -2.971452474594116211e-01 -1.691600121557712555e-02 5.494668334722518921e-02 -3.662539878860116005e-03 -3.692170679569244385e-01 8.356360346078872681e-02 9.063898026943206787e-02 1.030524969100952148e-01
1.921464800834655762e-01 -4.532955959439277649e-02 -1.540230214595794678e-01 1.108813136816024780e-01 1.768467575311660767e-01 -5.463626608252525330e-02 -5.877477675676345825e-02 -1.986023038625717163e-01 2.172160148620605469e-01 -2.397179156541824341e-01 7.485800888389348984e-03 2.508753836154937744e-01 -1.114029586315155029e-01 1.140465885400772095e-01 1.986999809741973877e-01 -1.871097832918167114e-01 -1.369774788618087769e-01 -3.000102341175079346e-01 2.487308531999588013e-02 6.842414289712905884e-02 -1.297320425510406494e-01 3.342560827732086182e-01 5.913152173161506653e-02 1.487070322036743164e-01 -1.997360587120056152e-01 2.488075383007526398e-02 -2.398031502962112427e-01 -3.485088944435119629e-01 2.277604937553405762e-01 -4.777991399168968201e-02 -1.651909053325653076e-01 1.055378019809722900e-01
1.190174371004104614e-01 -2.065500766038894653e-01 -2.350404560565948486e-01 1.890233457088470459e-01 8.624427765607833862e-02 4.316153377294540405e-02 1.443180888891220093e-01 -4.823793768882751465e-01 4.961229860782623291e-02 -1.977048218250274658e-01 2.874199450016021729e-01 -2.168693579733371735e-02 -3.940594568848609924e-02 1.246680468320846558e-01 3.630535304546356201e-01 -5.507124215364456177e-02 9.639009833335876465e-02 1.138968989253044128e-01 1.143258288502693176e-01 2.031225711107254028e-01 3.540635481476783752e-02 2.149469256401062012e-01 7.855294644832611084e-02 1.498728841543197632e-01 5.429798737168312073e-03 -1.172641292214393616e-01 -9.113445132970809937e-02 7.860282808542251587e-02 3.512497842311859131e-01 -3.888773173093795776e-02 5.014108866453170776e-02 -6.683268398046493530e-02
5.694485455751419067e-02 -1.027030125260353088e-01 -1.218041926622390747e-01 2.612717822194099426e-02 -2.661580033600330353e-02 9.189818054437637329e-02 -6.751150637865066528e-02 -2.782373130321502686e-01 2.019681036472320557e-01 -9.946260601282119751e-02 2.639055550098419189e-01 1.103224158287048340e-01 -1.167664453387260437e-01 3.803001046180725098e-01 1.458093374967575073e-01 -1.527559310197830200e-01 2.809441462159156799e-02 7.268255203962326050e-02 -7.972936332225799561e-02 1.863058656454086304e-01 -1.366776823997497559e-01 1.698228120803833008e-01 5.085863173007965088e-02 2.068723291158676147e-01 -3.747141361236572266e-01 1.074960678815841675e-01 -1.182893738150596619e-01 1.071478892117738724e-02 3.995690047740936279e-01 -2.524851858615875244e-01 4.922891780734062195e-02 -1.107332706451416016e-01
3.135051131248474121e-01 2.751977927982807159e-02 1.813859641551971436e-01 1.131941452622413635e-01 -1.356062889099121094e-01 6.224719434976577759e-02 -8.344800025224685669e-02 -3.238858878612518311e-01 8.836999535560607910e-02 1.232331171631813049e-01 -1.280476748943328857e-01 1.338712722063064575e-01 -1.523755490779876709e-02 7.643937319517135620e-02 1.255435198545455933e-01 -1.640566438436508179e-01 -7.476460933685302734e-02 -6.965276598930358887e-02 6.009332835674285889e-02 6.399887800216674805e-02 1.316880732774734497e-01 -3.332388773560523987e-02 9.364598244428634644e-02 -2.793582528829574585e-02 -1.776669025421142578e-01 2.315785586833953857e-01 -3.061317205429077148e-01 -3.244777917861938477e-01 -3.544604182243347168e-01 -1.578100174665451050e-01 -1.154697388410568237e-01 -3.475961387157440186e-01
2.941820323467254639e-01 -2.140048518776893616e-02 -3.087931685149669647e-02 2.251921147108078003e-01 -2.310950160026550293e-01 6.782429665327072144e-02 8.792465925216674805e-02 -3.577728271484375000e-01 5.871885642409324646e-02 1.186958514153957367e-02 -6.507080793380737305e-02 -2.688005566596984863e-01 8.237734436988830566e-03 3.109498023986816406e-01 -6.962385773658752441e-02 -1.118910126388072968e-02 1.177990660071372986e-01 -1.393634229898452759e-01 2.951520979404449463e-01 3.623702749609947205e-02 -1.311949491500854492e-01 3.883463889360427856e-02 -2.645859420299530029e-01 2.032395005226135254e-01 -2.575333714485168457e-01 -1.277703195810317993e-01 2.847045958042144775e-01 -8.017105609178543091e-02 1.685695797204971313e-01 1.604617387056350708e-01 4.154088720679283142e-02 -8.949007838964462280e-02
2.326328009366989136e-01 1.405803561210632324e-01 9.110338240861892700e-02 -1.155260801315307617e-01 2.084198594093322754e-01 1.146198585629463196e-01 -1.840529404580593109e-02 -3.949471712112426758e-01 1.061029657721519470e-01 -2.367980927228927612e-01 -1.225317195057868958e-01 -2.242722660303115845e-01 4.026447981595993042e-02 -7.316687703132629395e-02 1.127931773662567139e-01 -2.939340174198150635e-01 -1.208703517913818359e-01 8.225279301404953003e-02 -1.236391961574554443e-01 -8.840908110141754150e-02 1.818161904811859131e-01 -1.697292085736989975e-03 -1.589323878288269043e-01 1.756697893142700195e-01 -2.452064603567123413e-01 1.848698556423187256e-01 1.248173266649246216e-01 -1.716941744089126587e-01 -1.157767102122306824e-01 1.619311422109603882e-01 -3.367779254913330078e-01 1.636246442794799805e-01
6.895852088928222656e-02 8.122327178716659546e-02 -4.953296855092048645e-02 2.443347722291946411e-01 -1.269894540309906006e-01 1.828051060438156128e-01 -1.054947823286056519e-01 -1.704412251710891724e-01 -1.550003141164779663e-01 -2.069607377052307129e-01 -1.219423934817314148e-01 -7.910259813070297241e-02 -1.906805932521820068e-01 2.711144275963306427e-02 3.335531949996948242e-01 -1.867752522230148315e-01 -3.600243479013442993e-02 1.829807907342910767e-01 1.463333964347839355e-01 -5.957698822021484375e-02 1.023329421877861023e-01 8.672191947698593140e-02 -1.455916017293930054e-01 2.362470924854278564e-01 -4.902095794677734375e-01 -7.862745225429534912e-02 -8.561870455741882324e-02 -1.435607224702835083e-01 2.948829531669616699e-01 -1.715640127658843994e-01 1.069617569446563721e-01 -9.244987368583679199e-02
2.782792448997497559e-01 1.255596876144409180e-01 2.171635627746582031e-01 -6.610348075628280640e-02 -1.910320669412612915e-01 -7.965083420276641846e-02 9.198455512523651123e-02 -1.940511316061019897e-01 2.786881662905216217e-02 2.098897704854607582e-03 -1.862417906522750854e-01 -9.578278660774230957e-02 -2.720561623573303223e-01 1.139325499534606934e-01 2.040197839960455894e-03 -1.369932442903518677e-01 2.498390525579452515e-02 -2.416341565549373627e-02 -8.278641104698181152e-02 2.823841273784637451e-01 3.327043950557708740e-01 4.718948155641555786e-02 -1.025197580456733704e-01 -6.248024851083755493e-02 -4.190511107444763184e-01 2.378788739442825317e-01 -1.369922757148742676e-01 -3.349334597587585449e-01 -1.504363715648651123e-01 -2.888748049736022949e-02 -1.175335198640823364e-01 -1.872807368636131287e-02
1.488762944936752319e-01 -2.498594820499420166e-01 -5.477763712406158447e-02 -1.638296395540237427e-01 -2.257177233695983887e-01 1.523275226354598999e-01 3.639611974358558655e-02 -3.071280717849731445e-01 3.817719966173171997e-02 -1.828376054763793945e-01 2.725131511688232422e-01 3.201317973434925079e-03 4.667283222079277039e-02 1.051917672157287598e-01 2.997195720672607422e-01 -1.384293735027313232e-01 5.881022661924362183e-03 -2.021927684545516968e-01 1.327799558639526367e-01 2.234714776277542114e-01 1.406685858964920044e-01 2.268984168767929077e-01 1.658142656087875366e-01 9.669926017522811890e-03 -1.566986739635467529e-02 -4.096803441643714905e-02 1.783988773822784424e-01 -4.274812936782836914e-01 -1.501378137618303299e-02 8.875145763158798218e-02 7.736084610223770142e-02 -2.154990732669830322e-01
1.027176380157470703e-01 -1.114293262362480164e-01 -1.130791753530502319e-01 -6.574503332376480103e-02 -7.247481495141983032e-02 1.881389170885086060e-01 4.783744737505912781e-02 -9.404078125953674316e-02 3.159476518630981445e-01 -4.956676065921783447e-02 -2.389864772558212280e-01 -1.470543146133422852e-01 2.347744852304458618e-01 9.830226749181747437e-02 4.151737391948699951e-01 -3.953659161925315857e-02 -8.518957346677780151e-02 6.654739379882812500e-02 2.079811096191406250e-01 2.695963084697723389e-01 8.388261310756206512e-03 9.351895004510879517e-02 -1.006024330854415894e-02 -2.905109338462352753e-02 -3.980249762535095215e-01 -6.700973212718963623e-02 -3.436034023761749268e-01 -1.693880558013916016e-01 1.640065312385559082e-01 9.912285953760147095e-02 -6.432699412107467651e-02 -2.217100746929645538e-02
2.492702752351760864e-02 -2.751523628830909729e-02 6.214476004242897034e-02 1.812024265527725220e-01 2.753387391567230225e-01 -1.465991884469985962e-01 2.352501600980758667e-01 -3.711571097373962402e-01 3.027001321315765381e-01 -4.259141907095909119e-02 5.887607112526893616e-02 7.413886487483978271e-02 -1.716833710670471191e-01 1.192581281065940857e-01 4.497083276510238647e-02 -7.579615712165832520e-02 -1.371934562921524048e-01 -2.254996299743652344e-01 6.571277510374784470e-03 1.053833365440368652e-01 6.635738909244537354e-02 3.282915949821472168e-01 -3.497477993369102478e-02 3.261237442493438721e-01 -2.452481389045715332e-01 -4.144999757409095764e-02 -2.319429069757461548e-03 -2.122827172279357910e-01 2.949937880039215088e-01 6.092802435159683228e-02 -2.933591231703758240e-02 1.361801028251647949e-01
1.671170294284820557e-01 1.784163564443588257e-01 1.210478246212005615e-01 1.590044945478439331e-01 2.486097365617752075e-01 3.682287037372589111e-01 -2.248617112636566162e-01 -3.501164317131042480e-01 2.279444485902786255e-01 -4.037023708224296570e-02 1.259036064147949219e-01 6.447856128215789795e-02 1.367753744125366211e-01 1.815397441387176514e-01 -9.928902238607406616e-02 -1.828819960355758667e-01 -1.708401888608932495e-01 -6.185843050479888916e-02 3.369670808315277100e-01 2.115902863442897797e-02 1.226835250854492188e-01 1.883306205272674561e-01 -6.839682464487850666e-05 -1.833673007786273956e-02 -1.812191456556320190e-01 -1.125423684716224670e-01 -1.947112232446670532e-01 1.154245585203170776e-01 -1.785638183355331421e-01 1.739760041236877441e-01 6.643697619438171387e-02 4.874829202890396118e-03
8.309743553400039673e-02 2.187343984842300415e-01 8.923497982323169708e-03 7.353466004133224487e-02 -1.487685143947601318e-01 -1.759439110755920410e-01 3.392579406499862671e-02 -3.190869987010955811e-01 1.221215352416038513e-01 5.917565524578094482e-02 -1.936854273080825806e-01 -2.246077358722686768e-01 -1.558838784694671631e-01 8.188525587320327759e-02 4.717609286308288574e-01 -5.959680303931236267e-02 5.444390699267387390e-02 2.581565678119659424e-01 2.448531538248062134e-01 2.878562211990356445e-01 -7.819285988807678223e-02 1.488080173730850220e-01 1.257128547877073288e-02 1.273639202117919922e-01 -5.480452626943588257e-02 4.477326199412345886e-02 -1.664011329412460327e-01 1.954218186438083649e-02 -1.013438701629638672e-01 9.189299307763576508e-03 -2.759702801704406738e-01 -2.087083756923675537e-01
1.152905598282814026e-01 -6.253817677497863770e-02 -1.557726413011550903e-01 1.157970800995826721e-01 1.439596265554428101e-01 -7.312984205782413483e-03 -4.527243226766586304e-02 -4.331042170524597168e-01 2.741411626338958740e-01 -4.282045364379882812e-02 3.211926519870758057e-01 -1.464915424585342407e-01 -2.134829163551330566e-01 2.105822861194610596e-01 1.275451034307479858e-01 -2.364280819892883301e-01 4.081974551081657410e-02 -3.827328234910964966e-02 3.289973537903279066e-04 -9.509685449302196503e-03 -1.867800205945968628e-01 1.702815592288970947e-01 1.599408835172653198e-01 4.626274481415748596e-02 -1.512950211763381958e-01 2.578663527965545654e-01 -2.906016111373901367e-01 -1.260905861854553223e-01 1.436745673418045044e-01 -2.362608909606933594e-01 -9.250654280185699463e-02 -3.795865923166275024e-02
1.701301932334899902e-01 -1.542613506317138672e-01 4.462765157222747803e-02 8.378161489963531494e-02 -8.924648910760879517e-02 4.818364977836608887e-02 -1.533557325601577759e-01 -2.897853255271911621e-01 -2.746106386184692383e-01 -1.724997907876968384e-01 3.975641727447509766e-01 -1.127734035253524780e-01 -2.582745254039764404e-01 -1.700210720300674438e-01 3.852495253086090088e-01 -1.456868946552276611e-01 3.060051426291465759e-02 1.284132990986108780e-02 2.862471342086791992e-01 -4.450789093971252441e-02 1.145781427621841431e-01 -2.483073389157652855e-03 1.276787370443344116e-01 2.251156717538833618e-01 -8.834055066108703613e-02 -9.306773543357849121e-03 -1.860499680042266846e-01 -2.370067238807678223e-01 2.580982819199562073e-02 5.025913193821907043e-02 7.558409124612808228e-02 -8.096511662006378174e-02
1.692353338003158569e-01 1.670362055301666260e-01 7.406142354011535645e-02 4.277541115880012512e-02 8.639363222755491734e-04 1.148955151438713074e-01 7.641025632619857788e-02 -1.125257387757301331e-01 2.096619009971618652e-01 -1.995630711317062378e-01 3.574454784393310547e-01 1.279917806386947632e-01 -1.447924822568893433e-01 -5.227879621088504791e-03 3.448055684566497803e-01 -2.449952512979507446e-01 -1.921148151159286499e-01 1.061165519058704376e-02 2.104104012250900269e-01 -8.378229290246963501e-02 9.436489082872867584e-03 1.102842576801776886e-02 8.532848209142684937e-02 -1.249134889803826809e-03 2.937319688498973846e-03 2.165534347295761108e-01 -2.276178300380706787e-01 -1.893924474716186523e-01 -1.080481931567192078e-01 4.047517776489257812e-01 2.659226655960083008e-01 -3.918784786947071552e-04
3.995031416416168213e-01 1.053288131952285767e-01 1.836098134517669678e-01 2.877122461795806885e-01 -7.258306443691253662e-02 1.842347830533981323e-01 1.657516211271286011e-01 -1.877033710479736328e-01 -1.058198586106300354e-01 3.567364066839218140e-02 -5.833667889237403870e-02 -5.472713336348533630e-02 -2.386536598205566406e-01 -3.607328236103057861e-02 2.753086388111114502e-01 -7.606630027294158936e-02 1.314530223608016968e-01 -1.842829398810863495e-03 3.482597693800926208e-02 4.998336732387542725e-02 2.716509103775024414e-01 2.054592370986938477e-01 8.502324670553207397e-02 -2.372766286134719849e-01 -2.181915789842605591e-01 3.684474900364875793e-02 -1.656596511602401733e-01 -2.738611400127410889e-01 -1.903315484523773193e-01 -1.735360361635684967e-02 -2.464715689420700073e-01 -5.453438311815261841e-02
6.622011959552764893e-02 1.993836909532546997e-01 -2.140684984624385834e-02 3.356518149375915527e-01 5.079212132841348648e-03 -6.558766961097717285e-02 2.485248744487762451e-01 -3.181629180908203125e-01 1.631485670804977417e-01 -2.847331166267395020e-01 5.352475121617317200e-02 2.190689742565155029e-01 1.810324639081954956e-01 2.290770709514617920e-01 2.811879217624664307e-01 -3.689197078347206116e-02 -6.109671667218208313e-03 -1.261314451694488525e-01 -5.921639502048492432e-03 2.085113525390625000e-01 9.002877771854400635e-02 3.166249692440032959e-01 3.598191961646080017e-02 2.059923410415649414e-01 2.035474404692649841e-02 -1.571730524301528931e-01 -4.488146863877773285e-03 -9.428703784942626953e-02 1.264274418354034424e-01 -1.698757410049438477e-01 -2.184039205312728882e-01 -1.143906861543655396e-01
2.209438830614089966e-01 -3.234727978706359863e-01 6.586337089538574219e-02 -4.281998425722122192e-02 -7.468060590326786041e-03 1.845945566892623901e-01 1.141753941774368286e-01 -2.072627693414688110e-01 2.616841793060302734e-01 1.029933094978332520e-01 -1.187664493918418884e-01 -3.023515082895755768e-02 5.027410760521888733e-02 5.101072415709495544e-02 -9.826948493719100952e-02 -1.813527941703796387e-01 8.508378639817237854e-03 -8.237648755311965942e-02 1.026235744357109070e-01 7.612942904233932495e-02 1.487384289503097534e-01 2.999105155467987061e-01 -3.993741273880004883e-01 3.480571210384368896e-01 -1.762634515762329102e-01 8.761510998010635376e-02 -1.184477508068084717e-01 -3.061710596084594727e-01 5.908401682972908020e-02 1.037798076868057251e-01 1.610195338726043701e-01 7.660870254039764404e-02
2.713301181793212891e-01 2.036348730325698853e-01 2.457621507346630096e-03 -2.127665579319000244e-01 -7.707648724317550659e-02 -7.638639770448207855e-03 -5.416759848594665527e-02 -1.318550258874893188e-01 7.824312150478363037e-02 -2.337419241666793823e-01 1.515155583620071411e-01 1.858832240104675293e-01 -7.753615081310272217e-02 1.796787530183792114e-01 2.844363152980804443e-01 -2.751243300735950470e-02 -1.919160187244415283e-01 -2.471747994422912598e-01 -4.056358709931373596e-02 1.194726005196571350e-01 -5.045912042260169983e-02 3.629471659660339355e-01 -8.513458073139190674e-03 1.192072033882141113e-01 -1.812126040458679199e-01 1.631919890642166138e-01 1.756549067795276642e-02 -4.763872623443603516e-01 2.343648113310337067e-02 6.664136797189712524e-02 -9.033841639757156372e-02 1.131982654333114624e-01
-1.802009940147399902e-01 -5.021740123629570007e-02 -2.107320576906204224e-01 4.933205246925354004e-02 -5.937304347753524780e-02 1.020633727312088013e-01 -2.069820761680603027e-01 -1.914983242750167847e-01 2.609519958496093750e-01 9.280706197023391724e-02 1.678548455238342285e-01 -1.764926761388778687e-01 -2.876281552016735077e-02 2.679683864116668701e-01 1.918726712465286255e-01 -3.569281473755836487e-02 5.652995407581329346e-02 -9.934367984533309937e-02 1.840965747833251953e-01 1.545744575560092926e-02 1.673079468309879303e-02 8.109319955110549927e-02 -6.633743643760681152e-02 4.375673830509185791e-01 -3.467259109020233154e-01 2.035568468272686005e-02 -2.157952450215816498e-02 -2.652583420276641846e-01 -3.432985544204711914e-01 4.569916799664497375e-02 -1.106192842125892639e-01 -6.629099696874618530e-02
-4.142669960856437683e-02 -5.937187001109123230e-02 5.246618017554283142e-02 8.605185896158218384e-02 3.082050569355487823e-02 3.733004927635192871e-01 4.501562193036079407e-02 -4.282988905906677246e-01 8.684124797582626343e-02 -1.184623688459396362e-02 1.378687098622322083e-02 1.044546887278556824e-01 -1.487105190753936768e-01 1.226114258170127869e-01 6.159548182040452957e-03 1.771071925759315491e-02 1.698077619075775146e-01 -1.766171157360076904e-01 2.579737007617950439e-01 1.708403229713439941e-01 6.589683145284652710e-02 2.853931188583374023e-01 -1.584626734256744385e-01 3.273040652275085449e-01 -1.575107574462890625e-01 8.016827702522277832e-02 -1.825349032878875732e-01 -1.606220453977584839e-01 -2.095780968666076660e-01 -1.994186490774154663e-01 1.322236508131027222e-01 1.929382830858230591e-01
8.303479850292205811e-02 2.625217474997043610e-02 -1.179849281907081604e-01 2.152261435985565186e-01 9.713564068078994751e-02 -9.917263686656951904e-02 -1.574603915214538574e-01 -3.753272294998168945e-01 3.027954399585723877e-01 -1.976928301155567169e-02 1.828174144029617310e-01 -2.470306903123855591e-01 1.312775313854217529e-01 2.652348577976226807e-01 -9.941337630152702332e-03 -2.181366682052612305e-01 -1.010159328579902649e-01 -1.566147357225418091e-01 3.032699972391128540e-02 1.366352587938308716e-01 1.134894341230392456e-01 1.776191443204879761e-01 5.698047578334808350e-02 -4.478912800550460815e-02 -3.299930095672607422e-01 1.540394872426986694e-01 -3.417994081974029541e-01 3.102984838187694550e-02 1.345664113759994507e-01 -1.412190943956375122e-01 -6.870040297508239746e-02 -1.681184917688369751e-01
1.217110306024551392e-01 -1.895791441202163696e-01 2.250868678092956543e-01 1.298919506371021271e-02 1.591512858867645264e-01 2.900231778621673584e-01 6.564085185527801514e-02 -5.646439790725708008e-01 1.618753522634506226e-01 3.407709673047065735e-02 -1.272600423544645309e-02 -1.341390311717987061e-01 -7.118892669677734375e-02 -2.493901737034320831e-02 1.691905409097671509e-01 -1.949515193700790405e-01 -3.079756349325180054e-02 1.827273964881896973e-01 2.915325462818145752e-01 -1.003037393093109131e-01 2.948399186134338379e-01 -6.221392005681991577e-02 -1.065162122249603271e-01 8.458825945854187012e-02 -5.582289770245552063e-03 1.845580637454986572e-01 -2.029231637716293335e-01 -7.371551543474197388e-02 -1.457662433385848999e-01 3.359846770763397217e-02 3.339674696326255798e-02 -7.147987186908721924e-02
1.624075919389724731e-01 8.506111800670623779e-02 -2.850260138511657715e-01 8.275098167359828949e-03 9.935606271028518677e-02 1.223640739917755127e-01 1.859795749187469482e-01 -2.991817295551300049e-01 -1.059325635433197021e-01 -1.428860276937484741e-01 3.099278733134269714e-02 2.506430447101593018e-01 -4.603608250617980957e-01 1.723852753639221191e-02 -2.928410656750202179e-02 -2.369847595691680908e-01 -3.769868751987814903e-03 -1.839610561728477478e-02 2.256059050559997559e-01 1.768728792667388916e-01 1.652439385652542114e-01 -2.120169848203659058e-01 -1.284829434007406235e-02 1.958043873310089111e-01 -1.328196525573730469e-01 -7.661972660571336746e-03 -1.352618038654327393e-01 -1.997972466051578522e-02 -7.856509834527969360e-02 2.500591278076171875e-01 -5.080592745798639953e-05 -2.703252136707305908e-01
3.337251543998718262e-01 -2.742326073348522186e-02 6.358323991298675537e-02 8.224801719188690186e-02 1.508814841508865356e-01 -2.366941049695014954e-02 4.833393543958663940e-02 -1.569377630949020386e-01 1.298792362213134766e-01 -3.142916411161422729e-02 1.123057678341865540e-01 -9.837244451045989990e-02 -8.051802963018417358e-02 -3.317093476653099060e-02 3.273323476314544678e-01 1.425430271774530411e-02 -2.315842211246490479e-01 -2.793375849723815918e-01 2.569233253598213196e-02 2.561904191970825195e-01 9.844454377889633179e-02 3.142307102680206299e-01 -3.561266362667083740e-01 1.587649434804916382e-01 -1.987330913543701172e-01 4.894610121846199036e-02 1.005907654762268066e-01 -3.829096853733062744e-01 -1.936321519315242767e-02 1.067205294966697693e-01 5.212851241230964661e-02 1.295508816838264465e-02
2.093738764524459839e-01 1.117711216211318970e-01 1.585900969803333282e-02 -1.469940841197967529e-01 1.099200174212455750e-02 1.631966680288314819e-01 2.430233210325241089e-01 -1.593990027904510498e-01 7.408400624990463257e-02 1.718888878822326660e-01 7.494967430830001831e-02 1.949056684970855713e-01 -3.392625451087951660e-01 1.860467046499252319e-01 9.014394134283065796e-02 -2.564357519149780273e-01 -2.586481347680091858e-02 -1.815551668405532837e-01 1.528609097003936768e-01 2.404471784830093384e-01 -1.427036672830581665e-01 2.569708973169326782e-03 -1.113021522760391235e-01 2.378871887922286987e-01 -1.470949053764343262e-01 -8.891296386718750000e-02 -1.295443624258041382e-01 -2.387442886829376221e-01 -2.277917861938476562e-01 2.119627445936203003e-01 -1.024463474750518799e-01 -3.058652281761169434e-01
2.995659410953521729e-01 -1.659261733293533325e-01 3.678241074085235596e-01 -1.162924896925687790e-02 4.117959365248680115e-02 -1.895089447498321533e-01 -1.362502276897430420e-01 -1.798549145460128784e-01 2.231936156749725342e-01 -8.663374185562133789e-02 -3.923390060663223267e-02 8.419663459062576294e-02 -2.480376213788986206e-01 -6.888754665851593018e-02 5.412044003605842590e-02 -1.693160831928253174e-02 -2.405278235673904419e-01 -1.627184599637985229e-01 9.443233162164688110e-02 2.256385535001754761e-01 1.856741458177566528e-01 1.785212778486311436e-03 -4.082148522138595581e-02 -2.635974623262882233e-02 -3.318120241165161133e-01 4.306085780262947083e-02 9.543412923812866211e-02 -2.313096970319747925e-01 -1.030346974730491638e-01 1.748043894767761230e-01 1.772691309452056885e-01 -3.085156083106994629e-01
3.829150274395942688e-02 -2.376084215939044952e-03 2.167936116456985474e-01 2.787274420261383057e-01 -7.458648830652236938e-02 2.378660626709461212e-02 -2.217089198529720306e-02 -4.655226469039916992e-01 5.870703607797622681e-02 -1.405479311943054199e-01 1.105143968015909195e-02 2.011681050062179565e-01 -2.824909090995788574e-01 1.014962121844291687e-01 7.750150561332702637e-02 -4.292926788330078125e-01 -8.590130507946014404e-02 -4.569448530673980713e-02 1.223139166831970215e-01 7.485093176364898682e-02 3.311365097761154175e-02 1.526560187339782715e-01 -5.051096156239509583e-02 3.118266165256500244e-01 -7.064567506313323975e-02 7.706176489591598511e-03 3.166119158267974854e-01 3.744237869977951050e-02 -1.488433182239532471e-01 1.074058040976524353e-01 9.939059615135192871e-02 -4.281883314251899719e-02
7.820408046245574951e-02 -2.607056871056556702e-02 1.558192074298858643e-01 1.613024771213531494e-01 -1.529539525508880615e-01 5.510142073035240173e-03 -3.489082157611846924e-01 -2.960941195487976074e-01 5.946062505245208740e-02 4.014457389712333679e-02 2.099386155605316162e-01 -2.839107997715473175e-03 2.568387798964977264e-02 1.453036069869995117e-01 -9.327320009469985962e-02 2.855424955487251282e-02 4.387588053941726685e-02 -5.937980860471725464e-02 1.378726661205291748e-01 8.157920837402343750e-02 2.436467409133911133e-01 3.211013078689575195e-01 -9.556843340396881104e-02 2.517626881599426270e-01 -3.205098807811737061e-01 1.058404799550771713e-03 2.590424716472625732e-01 -2.533929049968719482e-01 -2.270843833684921265e-01 1.110058948397636414e-01 -2.265131324529647827e-01 1.192305237054824829e-01
2.100097388029098511e-01 2.857781946659088135e-01 1.274821460247039795e-01 -6.360130012035369873e-02 -1.006107851862907410e-01 1.231275871396064758e-01 -1.271783262491226196e-01 -2.866416871547698975e-01 -1.653771996498107910e-01 -3.644520938396453857e-01 1.354838814586400986e-02 1.467708051204681396e-01 -2.598774433135986328e-01 5.858258530497550964e-02 4.363814368844032288e-02 6.499174982309341431e-02 -1.431575417518615723e-01 -1.377472095191478729e-02 1.314452886581420898e-01 1.952011585235595703e-01 2.732672989368438721e-01 1.580196619033813477e-01 -6.518300622701644897e-02 1.090087294578552246e-01 -4.583216607570648193e-01 -9.757255204021930695e-03 1.613504290580749512e-01 -2.389757661148905754e-03 7.917702198028564453e-02 1.491945385932922363e-01 9.031809121370315552e-02 -8.118829131126403809e-02
-7.143638283014297485e-02 -9.527055919170379639e-02 2.870476618409156799e-02 7.221910357475280762e-02 6.732158362865447998e-02 3.618908822536468506e-01 -3.423590911552309990e-03 -3.081877231597900391e-01 1.470104008913040161e-01 -1.767206354998052120e-03 -1.694336533546447754e-01 7.730444520711898804e-02 -1.299693584442138672e-01 1.721229404211044312e-01 -9.626024216413497925e-02 -6.393427401781082153e-02 1.432803273200988770e-01 -1.924436390399932861e-01 2.324136495590209961e-01 8.955315500497817993e-02 9.261530637741088867e-02 2.622251510620117188e-01 -2.453584522008895874e-01 3.560477495193481445e-01 -3.348198235034942627e-01 7.910207659006118774e-02 -1.639706939458847046e-01 -1.988431215286254883e-01 -1.236672997474670410e-01 -1.420926004648208618e-01 3.897448256611824036e-02 1.655954867601394653e-01
9.040863066911697388e-02 4.505639150738716125e-02 1.477835029363632202e-01 2.029792815446853638e-01 -1.858676671981811523e-01 1.286007314920425415e-01 -2.808091640472412109e-01 -2.709332108497619629e-01 -1.154082827270030975e-02 -4.171602427959442139e-02 1.685633808374404907e-01 1.301942113786935806e-02 1.778071373701095581e-01 2.069416046142578125e-01 -1.039614379405975342e-01 2.218590304255485535e-02 -7.991533726453781128e-02 -9.226318448781967163e-02 4.111723229289054871e-02 2.599921077489852905e-02 3.027918338775634766e-01 2.400297075510025024e-01 -1.627121120691299438e-01 3.189392983913421631e-01 -3.283102214336395264e-01 9.217646904289722443e-03 2.072650045156478882e-01 -1.930156350135803223e-01 -1.706156730651855469e-01 6.738419085741043091e-02 -2.724108695983886719e-01 1.284932196140289307e-01
2.463579475879669189e-01 -8.388408273458480835e-02 1.815852075815200806e-01 3.950664997100830078e-01 -4.047124087810516357e-02 1.406544744968414307e-01 -1.741734743118286133e-01 -2.110694646835327148e-01 1.103810295462608337e-01 6.952270865440368652e-02 1.061094850301742554e-01 -8.728004246950149536e-02 -7.194553315639495850e-02 2.810815274715423584e-01 2.315469533205032349e-01 -1.534205023199319839e-02 7.953339815139770508e-02 -2.981675043702125549e-02 -8.900993317365646362e-02 -4.302265867590904236e-02 -1.625986993312835693e-01 4.954611361026763916e-01 5.736544355750083923e-02 8.188036829233169556e-02 -1.338025927543640137e-01 5.073809996247291565e-02 -2.475336194038391113e-01 -1.393425762653350830e-01 1.850265711545944214e-01 -1.529048383235931396e-01 -7.007914036512374878e-02 -1.019281595945358276e-01
3.321227133274078369e-01 -3.210731968283653259e-02 1.178117692470550537e-01 -6.542503088712692261e-02 5.067308992147445679e-02 -1.441855728626251221e-01 -2.747252285480499268e-01 -2.792659997940063477e-01 1.389890164136886597e-01 -1.509435623884201050e-01 -3.498490154743194580e-02 -1.982413083314895630e-01 1.016295626759529114e-01 1.884758919477462769e-01 9.871678799390792847e-02 -5.642944574356079102e-02 1.440587639808654785e-01 -1.156396493315696716e-01 -6.399886310100555420e-02 2.244414538145065308e-01 -1.662801653146743774e-01 -6.362377107143402100e-02 4.019633308053016663e-02 2.761069536209106445e-01 -4.167232811450958252e-01 7.747056335210800171e-02 1.058133989572525024e-01 -2.378312498331069946e-01 -2.449799478054046631e-01 1.940082460641860962e-01 3.713148459792137146e-02 8.763609081506729126e-02
1.463187038898468018e-01 -8.180747926235198975e-02 1.018077135086059570e-01 2.495578080415725708e-01 -9.340194612741470337e-02 8.801581710577011108e-02 1.505223810672760010e-01 -4.490537345409393311e-01 1.316441893577575684e-01 -2.411214858293533325e-01 1.833621114492416382e-01 4.210146665573120117e-01 3.925699368119239807e-02 1.943311393260955811e-01 -9.215325862169265747e-02 -1.454954445362091064e-01 -3.413745015859603882e-02 1.207589581608772278e-01 3.481131792068481445e-01 -1.399980932474136353e-01 -1.886048614978790283e-01 4.169416427612304688e-02 -1.665851026773452759e-01 8.932311832904815674e-02 -1.331564933061599731e-01 6.252808868885040283e-02 2.491943351924419403e-02 -1.310462951660156250e-01 -1.077137794345617294e-02 -1.011805310845375061e-01 1.537451446056365967e-01 1.306261587888002396e-02
1.090108379721641541e-01 1.518883407115936279e-01 8.182978630065917969e-02 -8.173619210720062256e-02 -1.991488635540008545e-01 6.688018143177032471e-02 -1.202177777886390686e-01 -2.226382195949554443e-01 1.736220121383666992e-01 -3.918433561921119690e-02 1.607701629400253296e-01 -2.159998416900634766e-01 -3.405413925647735596e-01 2.539515793323516846e-01 1.007524728775024414e-01 -3.237150311470031738e-01 1.511379033327102661e-01 2.052360624074935913e-01 2.088658809661865234e-01 7.105313241481781006e-02 -5.563212558627128601e-03 6.269314908422529697e-04 8.943240344524383545e-02 -1.780033707618713379e-01 -3.533719182014465332e-01 -1.010484695434570312e-01 -1.003193557262420654e-01 -1.474460959434509277e-01 -2.441027611494064331e-01 4.431569948792457581e-02 -2.304225265979766846e-01 -9.511508792638778687e-02
2.751963138580322266e-01 1.566618531942367554e-01 1.351734101772308350e-01 5.180085822939872742e-02 -1.597313582897186279e-01 1.241439729928970337e-01 -3.231329377740621567e-03 -4.610549807548522949e-01 3.212040066719055176e-01 1.227102950215339661e-01 -7.901946455240249634e-02 -1.390177905559539795e-01 -2.207995019853115082e-02 1.358460932970046997e-01 1.752354502677917480e-01 -9.298413991928100586e-02 2.505460083484649658e-01 -7.418239116668701172e-02 3.656846284866333008e-02 -1.817181259393692017e-01 -1.527351588010787964e-01 2.111354172229766846e-01 -4.503329843282699585e-02 -7.579220831394195557e-02 -7.152832299470901489e-02 -1.061063781380653381e-01 -5.645879730582237244e-02 -1.013171598315238953e-01 -2.114314883947372437e-01 1.294514089822769165e-01 -2.992635369300842285e-01 -2.529921531677246094e-01
1.568743437528610229e-01 1.079103499650955200e-01 1.316633075475692749e-01 1.597265899181365967e-01 -5.626748315989971161e-03 1.952369809150695801e-01 3.717931732535362244e-02 -4.062655568122863770e-01 2.341597378253936768e-01 2.759777568280696869e-02 -2.951317727565765381e-01 2.080948799848556519e-01 -1.201696172356605530e-01 3.233873248100280762e-01 2.650206536054611206e-02 -1.213606074452400208e-01 2.774341106414794922e-01 2.059069648385047913e-02 2.287512868642807007e-01 -2.516885288059711456e-02 -1.171796172857284546e-01 1.458504199981689453e-01 -1.445225775241851807e-01 -6.882460322231054306e-03 -1.518670171499252319e-01 1.824096888303756714e-01 -1.607182770967483521e-01 1.625418290495872498e-02 -2.405074425041675568e-02 1.052639931440353394e-01 3.261932730674743652e-01 9.529498219490051270e-02
3.357576727867126465e-01 9.986959397792816162e-02 1.058842241764068604e-01 -8.965914696455001831e-02 -1.548294574022293091e-01 4.789363592863082886e-03 2.025726586580276489e-01 -2.909575104713439941e-01 5.440923199057579041e-02 2.708091167733073235e-03 -1.310359984636306763e-01 -1.990391463041305542e-01 2.000997588038444519e-02 2.722013555467128754e-02 2.313640862703323364e-01 1.399334967136383057e-01 1.145180761814117432e-01 9.627795219421386719e-02 1.779064685106277466e-01 -8.769996464252471924e-02 1.315401941537857056e-01 1.715192198753356934e-01 -1.431375592947006226e-01 1.794022321701049805e-01 -1.846887171268463135e-01 1.995755359530448914e-02 -6.605111807584762573e-02 -3.775837719440460205e-01 -1.538765523582696915e-02 3.532431125640869141e-01 -2.930729091167449951e-01 -1.444931775331497192e-01
2.515282034873962402e-01 1.496907323598861694e-01 7.634107768535614014e-02 2.583494782447814941e-01 -2.548500597476959229e-01 -1.069907397031784058e-01 -2.120756730437278748e-02 3.072380274534225464e-02 1.888523548841476440e-01 -1.684313416481018066e-01 5.996177345514297485e-02 2.340043336153030396e-01 -1.910286583006381989e-02 1.032334119081497192e-01 2.372535914182662964e-01 -1.904999017715454102e-01 -3.802623227238655090e-02 1.361691355705261230e-01 1.410335302352905273e-01 -3.075656015425920486e-03 1.004651784896850586e-01 2.342159599065780640e-01 -1.960519701242446899e-01 9.980052709579467773e-02 -3.511455357074737549e-01 1.266097873449325562e-01 -3.370431065559387207e-02 -1.797291040420532227e-01 4.211976826190948486e-01 1.379703432321548462e-01 7.442129403352737427e-02 -9.993387758731842041e-02
1.213598772883415222e-01 2.027124464511871338e-01 1.446086633950471878e-02 3.218854963779449463e-01 1.902035623788833618e-02 -4.521261528134346008e-02 3.431170014664530754e-03 -2.502213120460510254e-01 1.380983591079711914e-01 -5.362955480813980103e-02 1.974104670807719231e-03 7.964143157005310059e-02 -6.830178946256637573e-02 2.387562990188598633e-01 1.305012255907058716e-01 -2.597820758819580078e-01 -2.714125216007232666e-01 -2.955930307507514954e-02 -1.092617660760879517e-01 1.790522933006286621e-01 -2.672506272792816162e-01 3.205468952655792236e-01 7.441519945859909058e-02 3.153114020824432373e-01 -1.728921383619308472e-01 2.302549965679645538e-02 -1.790366659406572580e-04 -2.767422199249267578e-01 2.057585269212722778e-01 -6.339214742183685303e-02 -1.637884378433227539e-01 1.516319215297698975e-01
2.447200119495391846e-01 1.867491006851196289e-01 1.671639382839202881e-01 2.972914576530456543e-01 -2.531318068504333496e-01 1.359385102987289429e-01 6.851217150688171387e-02 -1.218799054622650146e-01 -3.499449044466018677e-02 1.950182020664215088e-01 -1.622678712010383606e-02 8.731734007596969604e-02 -1.612475365400314331e-01 1.485334336757659912e-01 7.327282428741455078e-02 -3.932752087712287903e-02 2.115397155284881592e-01 -1.281646639108657837e-01 -1.263521313667297363e-01 6.136143952608108521e-02 2.737199068069458008e-01 1.539896875619888306e-01 1.098563298583030701e-01 2.612417750060558319e-02 -2.476819902658462524e-01 -1.073015332221984863e-01 -1.296264976263046265e-01 -3.551808893680572510e-01 -2.464535087347030640e-01 1.668971329927444458e-01 -2.371242642402648926e-01 -1.781974732875823975e-01
7.945089042186737061e-02 -1.872640401124954224e-01 -1.437892466783523560e-01 -8.329983800649642944e-02 5.886282026767730713e-02 -1.794931590557098389e-01 2.194562554359436035e-01 -2.170987278223037720e-01 1.107651814818382263e-01 -5.597955733537673950e-02 2.268955297768115997e-02 1.180225536227226257e-01 -1.811971813440322876e-01 3.285858929157257080e-01 2.266300618648529053e-01 -1.663810610771179199e-01 -2.167088240385055542e-01 8.036106079816818237e-02 1.294960528612136841e-01 2.898638844490051270e-01 4.963595792651176453e-02 2.635048627853393555e-01 1.535542123019695282e-02 2.895167171955108643e-01 -7.977933436632156372e-02 2.274210900068283081e-01 3.547348454594612122e-02 -3.622888922691345215e-01 7.721826434135437012e-02 1.293258965015411377e-01 -4.711221158504486084e-02 -1.570638716220855713e-01
1.960630565881729126e-01 -6.325855106115341187e-02 -2.782412469387054443e-01 -5.204278975725173950e-02 -1.490934193134307861e-01 7.016909122467041016e-02 -1.939586363732814789e-02 -4.162730276584625244e-01 -1.045861467719078064e-02 -3.839875385165214539e-02 2.151864618062973022e-01 7.474315166473388672e-02 1.257500201463699341e-01 2.526613175868988037e-01 2.416041493415832520e-01 -9.457219392061233521e-02 5.793609842658042908e-02 -3.481256961822509766e-01 4.612909257411956787e-02 1.366033405065536499e-01 2.536489963531494141e-01 -6.387053430080413818e-02 1.280040442943572998e-01 -1.744648069143295288e-02 -1.639962792396545410e-01 7.444839924573898315e-02 2.669072747230529785e-01 -3.300889134407043457e-01 -1.119777262210845947e-01 -6.709761917591094971e-02 7.522754371166229248e-02 -1.019663959741592407e-01
7.959812879562377930e-02 -1.721366494894027710e-01 7.786578685045242310e-02 1.711725443601608276e-01 1.269946247339248657e-01 -5.460139736533164978e-02 1.086631231009960175e-02 -2.882458865642547607e-01 3.303859010338783264e-02 -9.921094030141830444e-02 2.516861259937286377e-01 1.145148649811744690e-01 -2.866629958152770996e-01 2.764842808246612549e-01 5.525579303503036499e-02 -2.252201437950134277e-01 -2.538066171109676361e-02 -7.357665896415710449e-02 -2.907332591712474823e-02 4.557152092456817627e-02 -1.501831263303756714e-01 2.966780662536621094e-01 5.791429895907640457e-03 1.007392331957817078e-01 -4.437955617904663086e-01 1.066296547651290894e-01 -1.125064268708229065e-01 -3.762625530362129211e-02 3.477065563201904297e-01 -1.838978677988052368e-01 -3.382231295108795166e-02 -1.362804472446441650e-01
1.988394260406494141e-01 7.199113816022872925e-02 8.000412583351135254e-02 1.847791075706481934e-01 1.183444708585739136e-01 3.023286759853363037e-01 -7.985757291316986084e-02 7.285835454240441322e-04 3.757851570844650269e-02 -6.250476837158203125e-02 2.528078556060791016e-01 2.020864039659500122e-01 -2.423112988471984863e-01 2.368872761726379395e-01 2.517516016960144043e-01 -1.920384168624877930e-01 -1.801502108573913574e-01 4.963633790612220764e-02 3.115509748458862305e-01 5.975747853517532349e-02 2.617545425891876221e-01 -5.736545100808143616e-02 -1.012596189975738525e-01 1.567014157772064209e-01 -5.605899542570114136e-02 7.113922387361526489e-02 2.360629476606845856e-02 1.081554871052503586e-02 -5.603712797164916992e-02 4.051494598388671875e-01 6.018355861306190491e-02 -2.363025099039077759e-01
2.358524501323699951e-01 -2.061981558799743652e-01 -1.271629631519317627e-01 1.204464733600616455e-01 -6.425386760383844376e-03 2.886345386505126953e-01 -2.206665277481079102e-01 -2.577230930328369141e-01 1.039296239614486694e-01 -3.277302086353302002e-01 7.724145799875259399e-02 -1.177907511591911316e-01 9.200932458043098450e-03 9.531229152344167233e-04 1.220356300473213196e-01 9.149406105279922485e-02 -1.366486996412277222e-01 1.722103804349899292e-01 3.239848017692565918e-01 6.183005124330520630e-02 5.756615847349166870e-02 2.412455081939697266e-01 -8.140420541167259216e-03 5.871271248906850815e-03 -2.422568500041961670e-01 -1.676805466413497925e-01 -1.339416503906250000e-01 -3.358335793018341064e-01 1.625840067863464355e-01 -1.309710554778575897e-02 2.039156407117843628e-01 -8.285288512706756592e-02
1.749927103519439697e-01 -2.079368531703948975e-01 -2.749875187873840332e-01 1.616573631763458252e-01 -1.908497661352157593e-01 7.619495689868927002e-02 2.698952257633209229e-01 -3.813215792179107666e-01 4.578432813286781311e-02 -1.770788133144378662e-01 5.298770964145660400e-02 -2.918663918972015381e-01 1.635806262493133545e-01 3.912391886115074158e-02 2.409955561161041260e-01 -1.376606896519660950e-02 -5.126780644059181213e-02 -8.932813256978988647e-02 9.228289872407913208e-02 8.284933865070343018e-02 1.694911122322082520e-01 1.780729293823242188e-01 1.728884503245353699e-02 2.589298188686370850e-01 -2.515428960323333740e-01 -1.805662065744400024e-01 -1.260213553905487061e-01 -7.812608778476715088e-02 2.763874232769012451e-01 2.841556258499622345e-02 7.204394042491912842e-02 4.342199489474296570e-02
3.198571503162384033e-01 2.046262770891189575e-01 -2.025144696235656738e-01 1.005986183881759644e-01 -9.740606695413589478e-02 6.336405128240585327e-02 -1.484676003456115723e-01 -4.593764841556549072e-01 -9.952949732542037964e-02 2.228894829750061035e-02 6.785079091787338257e-02 1.672220379114151001e-01 2.447476983070373535e-02 1.565861850976943970e-01 1.828169524669647217e-01 -2.073693871498107910e-01 1.836834400892257690e-01 2.328569293022155762e-01 1.047205775976181030e-01 2.846491634845733643e-01 -1.876713782548904419e-01 1.818266212940216064e-01 -7.654716074466705322e-02 -1.213510036468505859e-01 -6.662991829216480255e-03 -2.246590107679367065e-01 -7.242830842733383179e-02 -1.676811128854751587e-01 -1.711163371801376343e-01 -4.473003000020980835e-02 1.431473791599273682e-01 -9.555433690547943115e-02
3.899861872196197510e-01 8.836252987384796143e-02 -1.184893175959587097e-01 -1.548804044723510742e-01 9.790330380201339722e-02 -1.205993909388780594e-02 -3.156370297074317932e-02 -2.830346524715423584e-01 1.447671465575695038e-02 -3.446677327156066895e-01 1.677559018135070801e-01 -1.027515232563018799e-01 -8.783650398254394531e-02 1.430211216211318970e-01 1.054987236857414246e-01 4.237370565533638000e-03 1.888975501060485840e-01 -2.306324392557144165e-01 -9.690539538860321045e-02 1.008680015802383423e-01 -9.913438558578491211e-02 1.055278815329074860e-03 -1.169339716434478760e-01 4.169097542762756348e-01 -8.804409205913543701e-02 2.301129400730133057e-01 -2.186885103583335876e-02 4.470608383417129517e-02 -3.186537325382232666e-01 1.773806810379028320e-01 -2.188512496650218964e-02 -1.086194291710853577e-01
-9.515893459320068359e-02 -2.439795583486557007e-01 1.248541921377182007e-01 2.051130235195159912e-01 7.980317622423171997e-02 6.267304718494415283e-02 -1.539048552513122559e-01 -4.239771366119384766e-01 -4.655212163925170898e-03 4.101028293371200562e-02 -2.098561227321624756e-01 5.346747115254402161e-02 -1.861729025840759277e-01 3.558509945869445801e-01 5.632914602756500244e-03 1.082699280232191086e-02 8.568167686462402344e-02 -9.326622635126113892e-02 3.196030259132385254e-01 1.666414141654968262e-01 2.185170501470565796e-01 1.660299450159072876e-01 -1.672674566507339478e-01 2.080397903919219971e-01 -1.710985451936721802e-01 5.134362261742353439e-03 -2.487048655748367310e-01 -1.350915729999542236e-01 -1.448156088590621948e-01 -1.019164696335792542e-01 9.274514764547348022e-02 8.990383148193359375e-02
1.008554771542549133e-01 3.204601109027862549e-01 -5.633919313549995422e-02 1.653425693511962891e-01 -9.476460516452789307e-02 -8.815322071313858032e-02 1.571003049612045288e-01 -2.734479904174804688e-01 1.802032589912414551e-01 -1.190248727798461914e-01 -6.227611005306243896e-02 1.962684541940689087e-01 6.013264507055282593e-02 1.574403643608093262e-01 4.475986063480377197e-01 7.904823869466781616e-02 -1.694740653038024902e-01 -1.304431408643722534e-01 2.160625904798507690e-01 2.384214699268341064e-01 1.838578432798385620e-01 2.875030934810638428e-01 -1.542520970106124878e-01 2.986607141792774200e-02 -1.629053950309753418e-01 -2.002770006656646729e-01 -6.529536098241806030e-02 -6.047762557864189148e-02 1.000362709164619446e-01 1.249799728393554688e-01 -1.605217605829238892e-01 1.564628677442669868e-03
-1.095960289239883423e-01 1.118573695421218872e-01 -1.539990305900573730e-01 1.240522637963294983e-01 -1.742778569459915161e-01 1.731868237257003784e-01 1.906543038785457611e-02 -3.711520731449127197e-01 -9.713446348905563354e-02 -1.619197130203247070e-01 -8.166871266439557076e-04 9.047054499387741089e-02 6.188165023922920227e-02 3.690904676914215088e-01 2.672324478626251221e-01 -5.592851340770721436e-02 3.548264503479003906e-02 2.052519237622618675e-03 -6.773406267166137695e-02 1.647355407476425171e-01 -4.334203526377677917e-02 -1.500161141157150269e-01 -1.702062487602233887e-01 -4.513552784919738770e-02 -3.612654805183410645e-01 2.817108631134033203e-01 -1.563539803028106689e-01 -1.148332357406616211e-01 -2.470243126153945923e-01 -1.565940678119659424e-01 1.343045830726623535e-01 1.999602019786834717e-01
4.133244454860687256e-01 -4.567096382379531860e-02 1.023316681385040283e-01 -8.157003670930862427e-02 2.108474262058734894e-02 -1.510615795850753784e-01 2.283955365419387817e-02 -2.446890920400619507e-01 4.234296679496765137e-01 -1.488200724124908447e-01 -5.738418921828269958e-02 1.333903055638074875e-02 -9.825587272644042969e-02 4.103296622633934021e-02 6.922931969165802002e-02 -4.538917914032936096e-02 2.697197198867797852e-01 -5.131512135267257690e-02 1.111502721905708313e-01 -1.394920498132705688e-01 3.161617740988731384e-02 3.415968269109725952e-02 4.283494874835014343e-02 1.679972112178802490e-01 -2.492726445198059082e-01 7.204507291316986084e-02 -1.333844363689422607e-01 1.054920256137847900e-01 -3.086881339550018311e-01 4.306151345372200012e-02 -2.385336309671401978e-01 -3.368743062019348145e-01
2.259004265069961548e-01 -1.008179560303688049e-01 1.906557679176330566e-01 1.400309205055236816e-01 -1.155598089098930359e-02 5.445168167352676392e-02 -1.975957304239273071e-01 -8.172307163476943970e-02 3.525663912296295166e-01 -6.663763523101806641e-02 6.233001500368118286e-02 1.100553348660469055e-01 -1.320300698280334473e-01 2.267231643199920654e-01 3.112596869468688965e-01 3.708118945360183716e-02 2.209472656250000000e-01 -1.191812753677368164e-01 8.455050177872180939e-03 1.682426780462265015e-01 -9.158942103385925293e-02 4.164642095565795898e-01 1.392148286104202271e-01 -5.793434008955955505e-02 -2.188964039087295532e-01 -2.492928877472877502e-02 -2.286038547754287720e-01 -1.322600841522216797e-01 2.075822353363037109e-01 -1.947619616985321045e-01 8.607167750597000122e-02 -1.396555006504058838e-01
8.240205794572830200e-02 2.141614854335784912e-01 -9.381992742419242859e-03 2.020098268985748291e-02 -2.250875830650329590e-01 6.982892751693725586e-02 -3.453735113143920898e-01 -3.093089461326599121e-01 3.656190037727355957e-01 -5.225502327084541321e-02 -2.561869099736213684e-02 3.249266743659973145e-02 -1.616911962628364563e-02 8.940193802118301392e-02 1.358204632997512817e-01 -1.330362516455352306e-03 -6.150928512215614319e-02 -2.675919830799102783e-01 1.433673501014709473e-02 4.558951780200004578e-02 -1.343773752450942993e-01 2.531982958316802979e-01 -2.715451121330261230e-01 2.968050241470336914e-01 -1.289090663194656372e-01 -1.382916718721389771e-01 3.279813379049301147e-02 -2.130014747381210327e-01 -2.571249008178710938e-01 -3.630022332072257996e-02 -1.379849910736083984e-01 1.456106901168823242e-01
6.115395203232765198e-02 2.416587620973587036e-01 8.873234689235687256e-02 2.443138808012008667e-01 4.303879439830780029e-01 4.397135376930236816e-01 9.524049609899520874e-02 -2.769480645656585693e-01 1.407626569271087646e-01 3.071191161870956421e-02 4.196528345346450806e-02 6.832581758499145508e-02 3.494491567835211754e-03 1.524665504693984985e-01 -5.106260254979133606e-02 -2.690381407737731934e-01 9.199011139571666718e-03 -1.004113629460334778e-01 1.903679519891738892e-01 4.376200586557388306e-02 1.072765141725540161e-01 2.534573897719383240e-02 9.304647683165967464e-04 1.707493066787719727e-01 -2.142987400293350220e-01 2.288085408508777618e-02 -2.318733185529708862e-02 -1.294782608747482300e-01 -3.502831161022186279e-01 -2.681070379912853241e-02 -5.845189467072486877e-02 1.729955151677131653e-02
2.318814396858215332e-02 -3.697464242577552795e-02 -3.216351941227912903e-02 2.447347939014434814e-01 -8.015615493059158325e-02 1.823698133230209351e-01 4.694603383541107178e-02 -3.544227778911590576e-01 8.427398651838302612e-02 -1.210336312651634216e-01 2.593229115009307861e-01 -1.677783280611038208e-01 4.158790409564971924e-02 1.623424887657165527e-01 9.112127125263214111e-02 -3.593342006206512451e-02 1.904185116291046143e-02 -3.393709063529968262e-01 2.980271875858306885e-01 2.272577583789825439e-01 -1.112148351967334747e-02 1.621273756027221680e-01 1.844706833362579346e-01 -5.409238114953041077e-02 -1.888513565063476562e-01 1.675116419792175293e-01 -2.886010408401489258e-01 -3.463291749358177185e-02 2.373056113719940186e-01 -1.530698090791702271e-01 -4.189548641443252563e-02 -2.564252614974975586e-01
3.095312714576721191e-01 -4.340764135122299194e-02 -1.413687020540237427e-01 2.780517935752868652e-01 -7.754333317279815674e-02 1.692157536745071411e-01 2.305581569671630859e-01 -2.880960702896118164e-01 7.828402519226074219e-02 4.639340564608573914e-02 -2.509980499744415283e-01 -1.509264409542083740e-01 -1.499514132738113403e-01 -5.745775997638702393e-02 2.355842441320419312e-01 -1.795704662799835205e-02 5.730884522199630737e-02 -1.384151726961135864e-01 1.603349447250366211e-01 7.673771679401397705e-02 2.929912209510803223e-01 -2.065307199954986572e-01 9.623782336711883545e-02 2.813527286052703857e-01 -2.320707887411117554e-01 1.175187677145004272e-01 -1.130571141839027405e-01 5.978184752166271210e-03 8.971200138330459595e-02 1.873816698789596558e-01 -5.736982077360153198e-02 -2.462534308433532715e-01
-1.573979556560516357e-01 -1.068413183093070984e-01 1.609805822372436523e-01 -7.006824761629104614e-02 2.817131876945495605e-01 1.998264789581298828e-01 -1.321018785238265991e-01 -5.098685026168823242e-01 1.564253717660903931e-01 -1.159752383828163147e-01 6.222471594810485840e-02 -9.800374507904052734e-02 -1.825252175331115723e-01 4.036571830511093140e-02 9.289181232452392578e-02 -2.485427707433700562e-01 -1.203121170401573181e-01 5.379101634025573730e-02 3.128392398357391357e-01 1.640202403068542480e-01 3.044171929359436035e-01 -6.793698668479919434e-02 -1.004138123244047165e-02 -6.737295072525739670e-03 -5.056426674127578735e-02 3.195485845208168030e-02 -1.166607290506362915e-01 -1.223487704992294312e-01 -1.221335828304290771e-01 2.463879287242889404e-01 1.699990183115005493e-01 -5.729519203305244446e-02
2.352628409862518311e-01 2.767767608165740967e-01 -1.896243989467620850e-01 1.303515583276748657e-01 -1.535336822271347046e-01 -3.198972344398498535e-02 1.007220149040222168e-01 -1.865193694829940796e-01 2.759816050529479980e-01 -1.890819221735000610e-01 1.146128103137016296e-01 2.347517460584640503e-01 9.802688658237457275e-02 3.928833305835723877e-01 2.580471336841583252e-01 -2.281731814146041870e-01 -2.737886011600494385e-01 -2.160450518131256104e-01 3.105071559548377991e-02 1.762732416391372681e-01 2.020751386880874634e-01 1.553155332803726196e-01 -1.996827274560928345e-01 2.932941913604736328e-02 1.487925555557012558e-02 4.438477382063865662e-02 6.030840054154396057e-02 -4.529827274382114410e-03 -9.072174131870269775e-02 -5.232932418584823608e-02 -7.949821650981903076e-02 1.691197790205478668e-02
7.843574881553649902e-02 -5.005196481943130493e-02 -1.566121131181716919e-01 2.027835994958877563e-01 2.012941986322402954e-01 2.199178747832775116e-02 -1.241399422287940979e-01 -3.651758134365081787e-01 2.820814549922943115e-01 3.311482816934585571e-02 1.842783838510513306e-01 -1.833816021680831909e-01 1.691282913088798523e-02 3.986003696918487549e-01 4.653223231434822083e-02 -1.388561725616455078e-01 6.675833463668823242e-02 -1.260583698749542236e-01 6.892044842243194580e-02 2.817897796630859375e-01 -5.139737948775291443e-02 2.186355292797088623e-01 5.853093042969703674e-02 4.795565083622932434e-02 -2.870209217071533203e-01 1.157224737107753754e-02 -2.715891003608703613e-01 1.060795187950134277e-01 1.387105584144592285e-01 -1.692533195018768311e-01 -5.661210045218467712e-02 -1.666329354047775269e-01
4.068878591060638428e-01 -8.440376073122024536e-02 -3.739683702588081360e-02 -1.175341978669166565e-01 -7.289532106369733810e-03 -2.766676619648933411e-02 -1.213751826435327530e-02 -1.008901521563529968e-01 -1.275969594717025757e-01 4.569869488477706909e-02 1.984367370605468750e-01 2.057173475623130798e-02 -3.166771726682782173e-03 1.596835255622863770e-01 3.389866948127746582e-01 -8.333624899387359619e-02 -1.570854187011718750e-01 -1.699586361646652222e-01 2.713119387626647949e-01 3.413011133670806885e-01 1.969006843864917755e-02 3.619441390037536621e-01 1.594352126121520996e-01 6.586637347936630249e-02 -2.068342566490173340e-01 1.738797724246978760e-01 6.121081486344337463e-02 -2.259282469749450684e-01 -2.227595299482345581e-01 -3.304564580321311951e-02 -3.515097871422767639e-02 -1.042281538248062134e-01
-6.392079591751098633e-02 -1.311759650707244873e-01 1.782449185848236084e-01 2.074489891529083252e-01 1.086499989032745361e-01 1.780089139938354492e-01 -4.259632900357246399e-02 -4.091001451015472412e-01 1.753530353307723999e-01 -2.088825590908527374e-02 -2.358436286449432373e-01 3.130535781383514404e-01 -1.456827074289321899e-01 3.449543416500091553e-01 1.305489838123321533e-01 1.542842388153076172e-02 -2.062789537012577057e-02 -1.191826537251472473e-01 2.700963020324707031e-01 2.651745975017547607e-01 1.518881618976593018e-01 1.444662958383560181e-01 -2.906970083713531494e-01 7.108662277460098267e-02 -9.799622744321823120e-02 6.054561585187911987e-02 -1.639775633811950684e-01 1.457565650343894958e-02 -3.438211232423782349e-02 -7.842352241277694702e-02 4.958541691303253174e-02 8.581427484750747681e-02
-1.009179651737213135e-01 -2.011272311210632324e-01 1.423512399196624756e-01 -3.585133329033851624e-02 2.243857681751251221e-01 1.420981734991073608e-01 -3.960620611906051636e-03 -5.828678607940673828e-01 2.168860435485839844e-01 -2.019978314638137817e-01 -8.037743717432022095e-02 -3.517143055796623230e-02 -2.463485002517700195e-01 -3.647780790925025940e-02 6.156211718916893005e-02 -2.835528366267681122e-02 1.064939051866531372e-01 1.393562108278274536e-01 3.442416489124298096e-01 -2.137506939470767975e-02 2.849981486797332764e-01 -7.665137946605682373e-02 1.274289488792419434e-01 1.219752952456474304e-01 -1.185269728302955627e-01 1.116462647914886475e-01 -1.812312901020050049e-01 -9.603124111890792847e-03 -1.359963864088058472e-01 4.622763395309448242e-02 -7.838444411754608154e-02 3.475319966673851013e-02
2.663626372814178467e-01 -3.043107129633426666e-02 2.217858731746673584e-01 7.872006297111511230e-02 2.251422405242919922e-02 -8.435960859060287476e-02 -1.088151484727859497e-01 -3.058282732963562012e-01 3.043972328305244446e-02 -1.144240945577621460e-01 3.269808739423751831e-02 -4.427251964807510376e-02 -5.694500729441642761e-02 1.255758106708526611e-01 1.788334175944328308e-02 9.112707525491714478e-02 2.053622305393218994e-01 1.361092329025268555e-01 2.619883120059967041e-01 1.498471051454544067e-01 -2.287937887012958527e-02 -2.080714404582977295e-01 2.835933491587638855e-02 7.547991722822189331e-02 -6.515017151832580566e-01 -1.192252710461616516e-01 1.484803706407546997e-01 -5.915439501404762268e-02 -7.377830892801284790e-02 1.987496912479400635e-01 2.384979277849197388e-02 5.675487220287322998e-02
3.091135323047637939e-01 -9.453419595956802368e-02 7.106582075357437134e-02 -1.675463616847991943e-01 -1.880588531494140625e-01 4.725296795368194580e-01 -1.679440587759017944e-01 -2.768880128860473633e-01 3.082006573677062988e-01 -4.628845676779747009e-02 -4.965543374419212341e-02 -2.492994964122772217e-01 -1.893137097358703613e-01 -5.863562226295471191e-02 -1.701459474861621857e-02 7.644793950021266937e-03 9.630110859870910645e-02 -6.544695794582366943e-02 3.290642797946929932e-01 1.902754977345466614e-02 2.566533386707305908e-01 8.219913393259048462e-02 -9.720904380083084106e-02 9.330134838819503784e-02 -8.510497212409973145e-02 7.021786272525787354e-02 6.184011232107877731e-03 -5.378033220767974854e-02 -4.305045679211616516e-02 1.724013388156890869e-01 1.011624559760093689e-01 -1.661240458488464355e-01
2.674901485443115234e-01 -2.121183276176452637e-01 -1.224289834499359131e-01 1.000247546471655369e-03 5.113356187939643860e-02 -2.551854848861694336e-01 1.942697018384933472e-01 -1.834485083818435669e-01 1.079063862562179565e-01 -2.887080907821655273e-01 -5.622995668090879917e-04 1.174168363213539124e-01 -2.814984023571014404e-01 2.689427137374877930e-01 3.325028419494628906e-01 -1.058486402034759521e-01 -7.784099131822586060e-02 -1.065635085105895996e-01 -4.007039591670036316e-02 3.547687232494354248e-01 -1.759542617946863174e-03 1.344282925128936768e-01 3.484463691711425781e-02 3.449136018753051758e-01 -1.787409484386444092e-01 1.361463963985443115e-01 2.936658263206481934e-02 -4.546458367258310318e-03 -2.222619950771331787e-03 7.063409686088562012e-02 -8.215231448411941528e-02 -3.121922723948955536e-02
1.696708500385284424e-01 4.487420991063117981e-02 1.782380230724811554e-02 1.927012950181961060e-01 -1.095044612884521484e-01 -5.706607922911643982e-02 -2.384693734347820282e-02 -3.563880324363708496e-01 3.726737797260284424e-01 1.858600229024887085e-02 3.328620195388793945e-01 -3.775621205568313599e-02 -1.211631670594215393e-01 2.605211734771728516e-01 1.217718496918678284e-01 -1.631882935762405396e-01 5.894859135150909424e-02 -7.763800024986267090e-02 -8.309376239776611328e-02 1.202270910143852234e-01 -8.383605629205703735e-02 4.254280924797058105e-01 1.490480080246925354e-02 -3.199952840805053711e-02 -2.017295211553573608e-01 7.590232044458389282e-02 -1.691433489322662354e-01 -6.663953512907028198e-02 1.464627087116241455e-01 -2.906596958637237549e-01 7.671847194433212280e-02 -4.474073275923728943e-02
3.208900690078735352e-01 2.325007617473602295e-01 9.620121866464614868e-02 1.050966382026672363e-01 -3.416896983981132507e-02 9.623514115810394287e-02 3.326832130551338196e-02 -8.875314891338348389e-02 2.054354697465896606e-01 -1.874502897262573242e-01 -1.052907034754753113e-01 3.067155927419662476e-02 -2.485822141170501709e-02 -1.525717824697494507e-01 1.355592459440231323e-01 -4.935321211814880371e-01 -6.743131577968597412e-02 -1.540581732988357544e-01 -1.882591992616653442e-01 3.024997115135192871e-01 -5.444487929344177246e-02 -1.265638917684555054e-01 -2.042009681463241577e-02 2.008851766586303711e-01 -3.867030441761016846e-01 3.322270000353455544e-03 -4.597765952348709106e-02 -2.280336469411849976e-01 4.212157800793647766e-02 -9.699883870780467987e-03 5.465053021907806396e-02 -6.741058826446533203e-02
2.228009998798370361e-01 4.550395905971527100e-02 -1.875739395618438721e-01 2.819673418998718262e-01 1.512320637702941895e-01 1.639348119497299194e-01 -1.375442892313003540e-01 -3.320285379886627197e-01 1.466393023729324341e-01 1.837970502674579620e-02 -1.742578670382499695e-02 -1.545585598796606064e-02 -6.496989727020263672e-02 -4.903787001967430115e-02 8.979368954896926880e-02 1.514953672885894775e-01 2.121571823954582214e-02 -2.937672138214111328e-01 2.532847523689270020e-01 -5.249699112027883530e-03 -2.033546566963195801e-01 1.676480919122695923e-01 -5.256290733814239502e-02 2.487428784370422363e-01 -3.249213695526123047e-01 -5.401153583079576492e-03 3.547651767730712891e-01 -2.150651514530181885e-01 3.722817823290824890e-02 6.483791768550872803e-02 6.376425176858901978e-02 -1.492459923028945923e-01
3.844111263751983643e-01 1.016560569405555725e-01 8.970325440168380737e-02 -1.821866333484649658e-01 1.357610374689102173e-01 1.425340742571279407e-04 2.340848743915557861e-02 -3.879410028457641602e-01 2.621758580207824707e-01 1.185731515288352966e-01 8.317030221223831177e-02 -1.052713096141815186e-01 -1.077934801578521729e-01 -2.638852596282958984e-02 -1.229978129267692566e-01 1.698680780827999115e-02 7.023546099662780762e-02 -8.292797952890396118e-02 3.109599947929382324e-01 5.922516435384750366e-02 -2.177093625068664551e-01 2.678920030593872070e-01 -1.736978739500045776e-01 1.311550587415695190e-01 -2.070067524909973145e-01 2.363970428705215454e-01 -6.722266227006912231e-02 -1.331629902124404907e-01 -1.439182907342910767e-01 2.569155097007751465e-01 -9.561073035001754761e-02 8.517189323902130127e-02
3.588097989559173584e-01 1.561542153358459473e-01 1.849645823240280151e-01 4.979369789361953735e-02 -1.127763241529464722e-01 2.238478362560272217e-01 1.482929289340972900e-01 -3.698641657829284668e-01 -4.773187637329101562e-02 2.186557203531265259e-01 1.919674873352050781e-02 5.141906440258026123e-02 -3.703911304473876953e-01 3.059797361493110657e-02 -7.767555117607116699e-02 -1.051009818911552429e-01 1.075426638126373291e-01 1.323795467615127563e-01 2.788447029888629913e-02 1.925098150968551636e-01 2.056139260530471802e-01 4.724245890974998474e-02 -4.770560562610626221e-02 -5.395586416125297546e-02 -2.221116870641708374e-01 3.514616936445236206e-02 -2.424425929784774780e-01 -2.876022160053253174e-01 -2.198948115110397339e-01 4.134576395153999329e-02 -7.099139690399169922e-02 -1.283286660909652710e-01
2.972610890865325928e-01 -5.163407418876886368e-03 -3.588746115565299988e-02 3.734909892082214355e-01 -1.090309023857116699e-01 9.343129396438598633e-02 -1.309558302164077759e-01 -2.311221212148666382e-01 2.826323211193084717e-01 -2.466800957918167114e-01 2.379956096410751343e-01 -1.653684377670288086e-01 -7.715106755495071411e-02 5.322540551424026489e-02 7.371921092271804810e-02 2.695856392383575439e-01 -7.511134445667266846e-02 4.668849706649780273e-02 1.192836537957191467e-01 9.473634511232376099e-02 1.453341394662857056e-01 3.723135590553283691e-02 -1.616581380367279053e-01 1.083898171782493591e-01 -3.099773824214935303e-01 2.504854463040828705e-02 5.694453045725822449e-02 -1.076371148228645325e-01 1.893190890550613403e-01 1.564761847257614136e-01 -2.063329219818115234e-01 -2.493358105421066284e-01
3.190212249755859375e-01 1.305376291275024414e-01 2.049920614808797836e-03 1.139066815376281738e-01 -4.595995321869850159e-02 2.665466070175170898e-01 1.819477826356887817e-01 -4.556301534175872803e-01 2.421505600214004517e-01 4.379712790250778198e-02 1.513899862766265869e-01 1.180649697780609131e-01 4.917163401842117310e-02 -7.459077984094619751e-02 -7.882589846849441528e-02 -3.997555077075958252e-01 2.108874469995498657e-01 1.436109393835067749e-01 2.050006389617919922e-01 5.584792420268058777e-02 -1.365242451429367065e-01 -3.564316034317016602e-02 -8.825617283582687378e-02 2.248821407556533813e-01 -1.172487158328294754e-02 7.170715928077697754e-02 1.124948561191558838e-01 -8.925751596689224243e-02 7.600630074739456177e-02 1.497499644756317139e-01 1.469740122556686401e-01 1.367958635091781616e-01
-1.497584488242864609e-02 2.953127399086952209e-02 3.524797409772872925e-02 1.984912157058715820e-01 1.227550283074378967e-01 -5.947556719183921814e-02 1.890390813350677490e-01 -1.985378116369247437e-01 1.406256109476089478e-01 -1.172766387462615967e-01 5.571532249450683594e-02 -9.914784133434295654e-02 -2.468277513980865479e-01 -4.611288011074066162e-02 6.018944084644317627e-02 -2.061967998743057251e-01 -2.723993360996246338e-01 -1.511863023042678833e-01 2.384478300809860229e-01 1.432442571967840195e-02 1.051887497305870056e-02 5.256071090698242188e-01 8.010947704315185547e-02 1.338266730308532715e-01 -3.733776509761810303e-01 -4.392548464238643646e-03 -1.013792380690574646e-01 -2.282871007919311523e-01 1.457614898681640625e-01 1.248092576861381531e-01 4.520017653703689575e-02 1.154898256063461304e-01
5.696106702089309692e-02 5.227003619074821472e-02 -3.853719681501388550e-02 2.352358214557170868e-02 1.208216100931167603e-01 3.139708638191223145e-01 -3.470518067479133606e-02 -4.664418399333953857e-01 2.500485181808471680e-01 1.673648506402969360e-01 -1.210849210619926453e-01 2.768315076828002930e-01 9.658754803240299225e-03 3.135410845279693604e-01 -6.073859706521034241e-02 3.630897030234336853e-02 6.155768036842346191e-02 7.723345607519149780e-02 -4.165432974696159363e-02 2.038210034370422363e-01 2.134682238101959229e-01 1.818292215466499329e-02 1.323548406362533569e-01 2.200513780117034912e-01 -2.340685427188873291e-01 5.227293074131011963e-02 -3.221004009246826172e-01 8.638501167297363281e-02 -1.045507490634918213e-01 9.615524858236312866e-02 1.232520937919616699e-01 7.631431519985198975e-02
1.432753056287765503e-01 -1.859956085681915283e-01 1.125553715974092484e-02 -3.666737675666809082e-02 4.089116677641868591e-02 -1.757753640413284302e-01 1.504607647657394409e-01 -3.133288323879241943e-01 1.159858182072639465e-01 -2.012793421745300293e-01 -6.786210834980010986e-02 1.743081808090209961e-01 -1.434483826160430908e-01 1.557032465934753418e-01 2.017885446548461914e-01 -2.908555567264556885e-01 -1.090677082538604736e-01 1.191957667469978333e-01 1.069912016391754150e-01 3.381098806858062744e-01 -6.887694448232650757e-02 3.349103629589080811e-01 2.908691577613353729e-02 3.065931200981140137e-01 -1.090281084179878235e-01 -4.264523461461067200e-02 -1.166632920503616333e-01 -2.714253067970275879e-01 1.493814885616302490e-01 -7.755095511674880981e-02 -1.794400513172149658e-01 -7.612141221761703491e-02
1.670207232236862183e-01 5.937118083238601685e-02 2.874794900417327881e-01 1.314803063869476318e-01 -2.014205157756805420e-01 -1.063272729516029358e-02 -9.240309149026870728e-02 -4.758974015712738037e-01 3.640297353267669678e-01 -1.289316117763519287e-01 -1.409852206707000732e-01 1.733755320310592651e-01 -3.453104570508003235e-02 1.474741697311401367e-01 -2.361778169870376587e-03 -2.426759153604507446e-01 8.609423786401748657e-02 -2.140581905841827393e-01 1.202119663357734680e-01 -1.308855116367340088e-01 1.596788913011550903e-01 1.390684582293033600e-02 -1.810544580221176147e-01 7.971802353858947754e-02 -1.275090426206588745e-01 1.556778848171234131e-01 -5.503056198358535767e-02 1.369653046131134033e-01 1.389683336019515991e-01 1.398703735321760178e-02 2.821823954582214355e-01 3.121581859886646271e-02
9.287887811660766602e-02 -1.112642511725425720e-01 8.972968906164169312e-03 1.687516570091247559e-01 -4.274598509073257446e-02 1.815661042928695679e-01 1.506324112415313721e-01 -1.247882992029190063e-01 1.208667382597923279e-01 -1.251239627599716187e-01 -1.162548884749412537e-01 -9.283131361007690430e-02 1.333234757184982300e-01 3.986473008990287781e-02 3.792136609554290771e-01 -3.234390020370483398e-01 -5.917194858193397522e-02 -3.284310400485992432e-01 4.009217321872711182e-01 4.361746832728385925e-02 3.765574842691421509e-02 2.606835961341857910e-01 -1.194783374667167664e-01 1.217516213655471802e-01 -1.111767515540122986e-01 1.009886041283607483e-01 -2.892993986606597900e-01 9.661037474870681763e-03 2.013037055730819702e-01 7.701408863067626953e-02 1.577419042587280273e-01 8.389295637607574463e-02
-9.520690888166427612e-02 1.635876148939132690e-01 -1.053993478417396545e-01 -1.529432386159896851e-01 -5.156816169619560242e-02 2.437039464712142944e-02 3.142959251999855042e-02 -4.660026729106903076e-01 -5.600177682936191559e-04 -8.024801500141620636e-03 3.377601206302642822e-01 1.126612499356269836e-01 6.041994690895080566e-02 -2.749421946646180004e-05 2.375791668891906738e-01 -2.145854085683822632e-01 -6.580637395381927490e-02 5.100722983479499817e-02 3.354937732219696045e-01 9.564291685819625854e-02 9.595739096403121948e-02 2.445801496505737305e-01 1.088897511363029480e-01 1.543952226638793945e-01 -1.891996860504150391e-01 2.015297412872314453e-01 1.707423627376556396e-01 -2.920332551002502441e-01 -6.482305377721786499e-02 6.503808498382568359e-02 -7.816606014966964722e-02 1.911732554435729980e-01
-1.617466844618320465e-02 -1.854426041245460510e-02 5.199111625552177429e-02 1.710868626832962036e-01 -7.620606571435928345e-02 9.736927598714828491e-02 -2.309948354959487915e-01 -3.332018852233886719e-01 3.420320749282836914e-01 -1.892217695713043213e-01 -2.393190711736679077e-01 2.122613638639450073e-01 -9.575220942497253418e-02 4.442399442195892334e-01 1.649564802646636963e-01 -1.065107658505439758e-01 6.316612660884857178e-02 7.295517623424530029e-02 1.758382469415664673e-01 3.629885986447334290e-02 2.193868458271026611e-01 -2.033641003072261810e-02 -2.143575996160507202e-02 1.759179085493087769e-01 -3.884751349687576294e-02 2.477906048297882080e-01 8.130886405706405640e-02 1.490786019712686539e-02 -1.935004293918609619e-01 2.019937634468078613e-01 -1.274380087852478027e-01 4.279157519340515137e-02
4.116242751479148865e-02 4.777956008911132812e-02 -3.014979362487792969e-01 6.244866549968719482e-02 2.377372421324253082e-02 -2.460515350103378296e-01 4.543940350413322449e-02 -4.654303193092346191e-01 1.662563681602478027e-01 -2.233308553695678711e-01 6.445245444774627686e-02 1.862607896327972412e-01 -2.671113014221191406e-01 1.409822795540094376e-02 1.637477278709411621e-01 1.207415200769901276e-02 1.546440422534942627e-01 -4.728227481245994568e-02 -1.060238806530833244e-03 8.175417780876159668e-02 -7.889870554208755493e-02 3.700902312994003296e-02 1.335593760013580322e-01 1.746982783079147339e-01 -3.353238999843597412e-01 -1.598459482192993164e-02 1.485492568463087082e-02 -2.594105303287506104e-01 2.655737996101379395e-01 -6.066146492958068848e-02 2.515388727188110352e-01 8.553810417652130127e-03
5.987880006432533264e-02 2.281657978892326355e-02 -2.488638460636138916e-01 -9.543027728796005249e-02 -1.850803941488265991e-01 -5.350398272275924683e-02 -6.403434276580810547e-02 -3.050669133663177490e-01 -1.728596910834312439e-02 -1.763868778944015503e-01 2.848804891109466553e-01 4.951108619570732117e-02 6.222391035407781601e-03 1.912548840045928955e-01 3.326549530029296875e-01 -2.587295472621917725e-01 5.536438897252082825e-02 -3.748150467872619629e-01 9.228026494383811951e-03 5.747109279036521912e-02 2.154104411602020264e-01 1.264747977256774902e-01 1.744262874126434326e-01 5.770801007747650146e-02 -2.001129984855651855e-01 6.384963542222976685e-02 1.239065304398536682e-01 -3.478329777717590332e-01 1.220296844840049744e-01 1.137308180332183838e-01 -9.970622509717941284e-02 3.407110227271914482e-03
3.899950087070465088e-01 -1.723194681107997894e-02 -1.779954284429550171e-01 2.019720524549484253e-02 -2.275789529085159302e-02 3.108422458171844482e-01 1.547528654336929321e-01 -1.625126153230667114e-01 8.398256450891494751e-02 -8.208238333463668823e-02 -2.687781117856502533e-02 -1.499545201659202576e-02 -6.366595625877380371e-02 2.806369401514530182e-02 2.446754127740859985e-01 1.965729147195816040e-01 1.721423566341400146e-01 -1.180348694324493408e-01 3.987735807895660400e-01 -4.132703319191932678e-02 -5.614300444722175598e-02 1.830312609672546387e-01 -2.065192013978958130e-01 2.075200676918029785e-01 -2.044270932674407959e-01 7.599782943725585938e-02 2.092901915311813354e-01 -5.034788697957992554e-02 -6.491816043853759766e-02 -1.590185984969139099e-02 1.099507957696914673e-01 -3.358730375766754150e-01
8.068274706602096558e-02 1.655443571507930756e-02 6.198314204812049866e-02 4.003649950027465820e-01 9.586396813392639160e-02 1.350233852863311768e-01 -2.034337446093559265e-02 -8.897919207811355591e-02 1.723779439926147461e-01 1.463189546484500170e-04 1.381876468658447266e-01 1.022232919931411743e-01 -1.653021425008773804e-01 2.177575379610061646e-01 2.293176203966140747e-01 -2.244821041822433472e-01 -3.861660370603203773e-03 -1.931610703468322754e-01 -3.038763627409934998e-02 2.218083478510379791e-02 -1.132582575082778931e-01 3.502154052257537842e-01 1.673916578292846680e-01 1.975688934326171875e-01 -1.148977503180503845e-01 1.652836948633193970e-01 -4.272499382495880127e-01 -1.675414741039276123e-01 2.123342305421829224e-01 -3.700653091073036194e-02 -6.408745050430297852e-02 -1.156710907816886902e-01
2.006490379571914673e-01 1.251084804534912109e-01 -2.166425287723541260e-01 6.461956351995468140e-02 1.255421191453933716e-01 4.821777716279029846e-02 -3.236285224556922913e-02 -2.957255244255065918e-01 3.186214864253997803e-01 -1.136557534337043762e-01 2.161227613687515259e-01 -2.193494141101837158e-01 3.256356343626976013e-02 3.466760814189910889e-01 -1.087920740246772766e-02 -5.251158401370048523e-02 -1.647125929594039917e-01 -1.252186205238103867e-02 7.270121574401855469e-02 2.973995208740234375e-01 5.825827270746231079e-02 2.446523904800415039e-01 -2.556537510827183723e-04 2.336078695952892303e-02 -3.232074677944183350e-01 6.789674609899520874e-02 -2.755752205848693848e-01 -8.221890777349472046e-03 3.515712171792984009e-02 -2.640262544155120850e-01 2.879179082810878754e-02 -1.064872071146965027e-01
2.112431079149246216e-01 3.274738192558288574e-01 1.991940736770629883e-01 -2.468907646834850311e-02 -1.839586347341537476e-01 1.560608595609664917e-01 -3.362388610839843750e-01 -2.935809195041656494e-01 -9.150664322078227997e-03 -3.413043171167373657e-02 2.310753464698791504e-01 1.044376567006111145e-02 -1.422077119350433350e-01 1.566345393657684326e-01 1.784426346421241760e-02 -3.161224424839019775e-01 1.517809629440307617e-01 4.844567738473415375e-03 1.259542405605316162e-01 5.248722806572914124e-02 -1.867292374372482300e-01 -3.596200421452522278e-02 6.378483027219772339e-02 1.345660537481307983e-02 -3.261540830135345459e-01 8.715725690126419067e-02 -2.055486440658569336e-01 -7.704837620258331299e-02 -1.499741971492767334e-01 -9.472113102674484253e-02 -2.419043034315109253e-01 -1.281092613935470581e-01
-3.358056768774986267e-02 -2.778242230415344238e-01 1.742989718914031982e-01 1.820115745067596436e-01 -1.488899141550064087e-01 1.674441099166870117e-01 5.409108474850654602e-02 -4.854396283626556396e-01 4.936343058943748474e-02 -1.368901878595352173e-01 2.406920790672302246e-01 2.689148783683776855e-01 4.103272035717964172e-02 4.044613540172576904e-01 -1.050521712750196457e-02 -2.194436192512512207e-01 7.419616449624300003e-04 1.513738464564085007e-02 1.280195564031600952e-01 1.363212019205093384e-01 -1.798117011785507202e-01 1.848230808973312378e-01 -1.220196709036827087e-01 1.462480127811431885e-01 -3.794633597135543823e-02 6.354691088199615479e-02 6.293635070323944092e-02 1.432075165212154388e-02 -5.615751724690198898e-03 1.157003939151763916e-01 1.978913098573684692e-01 -6.509947776794433594e-02
-8.967483788728713989e-02 -7.490170747041702271e-02 1.139061599969863892e-01 1.661339849233627319e-01 -9.299626201391220093e-02 4.087526351213455200e-02 -1.136179827153682709e-02 -4.171334207057952881e-01 1.228173673152923584e-01 -2.116618305444717407e-01 8.527302742004394531e-02 4.104612469673156738e-01 8.097864687442779541e-02 1.974107474088668823e-01 -2.928432077169418335e-02 -1.783488243818283081e-01 -5.739351734519004822e-02 -2.836542669683694839e-03 4.634823501110076904e-01 3.623477369546890259e-02 4.258333146572113037e-02 1.490686535835266113e-01 -6.666127592325210571e-02 1.476453989744186401e-01 -1.732454597949981689e-01 2.570145130157470703e-01 -3.124405257403850555e-02 -8.002593368291854858e-02 -6.277505308389663696e-02 -1.063213199377059937e-01 2.381816357374191284e-01 4.858553037047386169e-02
-2.104707062244415283e-03 -5.996247753500938416e-02 2.253973037004470825e-01 1.481114476919174194e-01 4.104658588767051697e-02 1.075691133737564087e-01 7.578340917825698853e-02 -1.598558425903320312e-01 1.615194082260131836e-01 -8.367130160331726074e-02 4.011598229408264160e-01 1.431298404932022095e-01 -1.703503727912902832e-01 -8.955572545528411865e-02 3.922134637832641602e-01 -1.674005985260009766e-01 -1.761374063789844513e-02 7.012104988098144531e-02 2.807589471340179443e-01 3.778920322656631470e-02 9.799291193485260010e-02 2.389317750930786133e-02 8.264042553491890430e-04 2.262623310089111328e-01 -1.723324656486511230e-01 -1.200596243143081665e-01 -1.924875080585479736e-01 -8.594398200511932373e-02 -4.177362471818923950e-02 3.998355269432067871e-01 1.545167863368988037e-01 -1.575388461351394653e-01
3.353253006935119629e-02 1.855453997850418091e-01 -8.680424839258193970e-02 9.013747796416282654e-03 -1.157248616218566895e-01 1.202767267823219299e-01 -4.558892250061035156e-01 -3.087600171566009521e-01 1.625040769577026367e-01 -4.321402683854103088e-02 8.341156691312789917e-02 -8.174773305654525757e-02 2.086116187274456024e-02 5.377974733710289001e-02 1.173160374164581299e-01 1.492859050631523132e-02 -1.214496232569217682e-02 -2.416587918996810913e-01 8.711610734462738037e-02 1.443673372268676758e-01 -7.966371625661849976e-02 1.803969293832778931e-01 -2.631462216377258301e-01 4.881623685359954834e-01 -8.995009213685989380e-02 -6.394347548484802246e-02 2.176094055175781250e-02 -2.276808619499206543e-01 -2.127168923616409302e-01 -1.492067798972129822e-02 -1.298740357160568237e-01 7.957139611244201660e-02
2.327819913625717163e-01 -9.953952580690383911e-02 1.321031898260116577e-01 -9.193566441535949707e-02 -1.876803636550903320e-01 -7.905893772840499878e-02 -8.319840580224990845e-02 -2.104663103818893433e-01 5.117689073085784912e-02 4.936725273728370667e-02 2.965110242366790771e-01 1.272631436586380005e-01 2.623544633388519287e-02 -6.539912521839141846e-02 2.668880224227905273e-01 -1.734778285026550293e-02 -8.649439364671707153e-02 -2.765667140483856201e-01 2.374832481145858765e-01 3.348208665847778320e-01 1.662807017564773560e-01 3.267525434494018555e-01 1.271131485700607300e-01 1.502251601777970791e-03 -9.153316915035247803e-02 2.232106328010559082e-01 1.010719239711761475e-01 -3.483198881149291992e-01 -6.598448008298873901e-02 3.246515244245529175e-02 -1.519140005111694336e-01 -1.017979085445404053e-01
9.968476742506027222e-02 9.541156888008117676e-02 1.818119734525680542e-01 3.121711909770965576e-01 -2.093154042959213257e-01 1.252228617668151855e-01 -5.347858369350433350e-02 -1.336400061845779419e-01 1.162776425480842590e-01 -1.651314198970794678e-01 -7.728596031665802002e-02 3.767513856291770935e-02 -1.476248353719711304e-01 1.419061571359634399e-01 4.287820160388946533e-01 4.911711812019348145e-02 -4.295705631375312805e-02 4.831855744123458862e-02 1.833591759204864502e-01 9.502334147691726685e-02 2.211070209741592407e-01 1.156390309333801270e-01 -1.271203607320785522e-01 -4.278654232621192932e-02 -3.302165567874908447e-01 -3.881480991840362549e-01 1.534993760287761688e-03 -1.574077010154724121e-01 1.766353994607925415e-01 5.745809897780418396e-02 -9.393540024757385254e-02 -1.974174380302429199e-01
1.360620856285095215e-01 9.899891167879104614e-02 -8.186367154121398926e-02 1.112086474895477295e-01 -2.450733184814453125e-01 1.458372175693511963e-01 -1.860002428293228149e-01 -2.719535529613494873e-01 -1.540026217699050903e-01 -1.360728293657302856e-01 -1.975437439978122711e-02 1.864666305482387543e-02 -2.893779575824737549e-01 1.402335241436958313e-02 1.178997009992599487e-01 -2.990880906581878662e-01 -6.203421950340270996e-02 2.152014672756195068e-01 4.992977902293205261e-02 1.285060867667198181e-02 1.225605085492134094e-01 1.522962749004364014e-01 7.290010899305343628e-02 1.616518497467041016e-01 -5.887748599052429199e-01 2.717878483235836029e-02 -1.065785959362983704e-01 -1.382777839899063110e-02 1.449686586856842041e-01 -3.032438457012176514e-02 1.395866721868515015e-01 -9.812439978122711182e-02
2.241426892578601837e-02 -1.669132895767688751e-02 -5.920383334159851074e-02 -1.200700178742408752e-01 7.407014071941375732e-02 1.879353672266006470e-01 1.396568375639617443e-03 -3.488949239253997803e-01 1.395442187786102295e-01 -1.801862567663192749e-01 1.839876919984817505e-01 -2.328359484672546387e-01 6.795930117368698120e-02 2.734528481960296631e-01 1.709897220134735107e-01 2.404784038662910461e-02 -8.274009823799133301e-02 -7.755082845687866211e-02 2.567687928676605225e-01 1.977102011442184448e-01 7.351978868246078491e-02 8.689039200544357300e-02 -4.561502858996391296e-02 -8.287058770656585693e-02 -4.043971300125122070e-01 1.135552115738391876e-02 -3.012350797653198242e-01 -9.020721167325973511e-02 2.871050238609313965e-01 -1.586854010820388794e-01 -9.549225680530071259e-03 -2.439601272344589233e-01
-3.249424044042825699e-03 2.209898084402084351e-01 1.929280012845993042e-01 1.525027304887771606e-01 1.730078458786010742e-01 9.445583075284957886e-02 -1.805590689182281494e-01 -3.986900746822357178e-01 2.177566289901733398e-01 -1.616109162569046021e-01 -1.171092968434095383e-02 3.897205293178558350e-01 1.017833128571510315e-01 2.869043648242950439e-01 8.393367379903793335e-02 -3.227828741073608398e-01 1.959274709224700928e-01 -1.359742730855941772e-01 1.823705248534679413e-02 -3.912024199962615967e-03 1.061244979500770569e-01 1.849639713764190674e-01 -1.480550616979598999e-01 -1.410788148641586304e-01 -9.604438394308090210e-02 5.930540710687637329e-02 -9.713857620954513550e-02 -1.575338989496231079e-01 -5.242067575454711914e-02 7.998037338256835938e-02 5.807257443666458130e-02 1.636121422052383423e-01
3.117884397506713867e-01 -3.380279242992401123e-02 1.749338507652282715e-01 -1.844213902950286865e-01 5.336911603808403015e-02 8.370682597160339355e-02 1.571241468191146851e-01 -3.138604760169982910e-01 4.331557154655456543e-01 -6.440247595310211182e-02 -1.108289323747158051e-02 -1.093799844384193420e-01 1.129005178809165955e-01 -5.298963934183120728e-02 -1.328990906476974487e-01 -4.730489850044250488e-02 -1.786945946514606476e-02 1.813985556364059448e-01 2.916004955768585205e-01 2.688859701156616211e-01 2.478089183568954468e-02 1.532326787710189819e-01 -2.449402213096618652e-01 -2.509930357336997986e-02 -1.520660966634750366e-01 1.399338245391845703e-01 6.218438223004341125e-02 -2.632617652416229248e-01 4.320226237177848816e-02 2.672120034694671631e-01 -1.350951846688985825e-02 -7.888914085924625397e-03
2.003995515406131744e-02 -2.720705866813659668e-01 -1.064570844173431396e-01 1.092426255345344543e-01 5.217890720814466476e-03 2.582854926586151123e-01 -2.586865983903408051e-02 -1.909291148185729980e-01 5.800884962081909180e-02 1.152304336428642273e-01 -2.268237024545669556e-01 -1.729804091155529022e-02 -8.444390445947647095e-02 1.213908120989799500e-01 5.355112953111529350e-04 -3.999488949775695801e-01 5.903763324022293091e-02 -1.434172224253416061e-02 1.246883049607276917e-01 -8.482946455478668213e-02 1.484979838132858276e-01 1.454315483570098877e-01 -2.382071465253829956e-01 3.471257388591766357e-01 -1.551239192485809326e-01 1.994895190000534058e-01 -2.444008588790893555e-01 -3.055436015129089355e-01 2.066648602485656738e-01 1.400064975023269653e-01 4.487053304910659790e-02 1.417079120874404907e-01
3.907786309719085693e-01 5.277359858155250549e-02 -4.150296002626419067e-02 1.484560966491699219e-01 -3.554367274045944214e-02 -6.756921857595443726e-02 -2.459264546632766724e-01 -2.630142569541931152e-01 4.256008565425872803e-01 3.333532437682151794e-02 -1.465718150138854980e-01 -1.563986688852310181e-01 -2.432439327239990234e-01 1.682155532762408257e-03 2.787684500217437744e-01 2.132675796747207642e-02 2.068511396646499634e-01 1.536914259195327759e-01 2.080714106559753418e-01 1.572548784315586090e-02 -3.005480393767356873e-02 -1.458001285791397095e-01 3.503473103046417236e-02 1.428918689489364624e-01 -3.767620027065277100e-02 4.097354412078857422e-02 -3.000951111316680908e-01 3.233599709346890450e-04 -1.472490727901458740e-01 9.185142070055007935e-02 -2.471446059644222260e-02 -2.051598578691482544e-01
1.840690076351165771e-01 -1.188499405980110168e-01 -6.976091861724853516e-02 4.343517720699310303e-01 6.495942175388336182e-02 2.042450942099094391e-02 1.670995354652404785e-01 -2.952827513217926025e-01 5.482377484440803528e-02 -5.650748685002326965e-02 -1.752038300037384033e-01 5.291375517845153809e-02 6.160743907094001770e-02 3.553412258625030518e-01 -2.993733249604701996e-02 -2.050840705633163452e-01 1.994489580392837524e-01 -6.724636256694793701e-02 5.609854310750961304e-02 1.544409245252609253e-01 9.051565825939178467e-02 2.567334473133087158e-01 -1.847380213439464569e-02 6.875612586736679077e-02 -1.815335750579833984e-01 -8.340775966644287109e-02 -7.533183693885803223e-02 -2.151038944721221924e-01 3.446345031261444092e-01 -1.149420663714408875e-01 -2.052148729562759399e-01 -9.783728420734405518e-02
2.652086317539215088e-01 1.628865897655487061e-01 6.822125613689422607e-02 1.687199026346206665e-01 -1.870349645614624023e-01 -3.313705697655677795e-02 -1.278170794248580933e-01 -9.139522910118103027e-02 1.798664182424545288e-01 -3.616203069686889648e-01 -9.668827056884765625e-03 1.182198747992515564e-01 -1.540990918874740601e-01 -1.509469151496887207e-01 5.746815726161003113e-02 -1.852939724922180176e-01 1.938047558069229126e-01 -2.915028631687164307e-01 1.828659772872924805e-01 3.049400150775909424e-01 -6.563313305377960205e-02 -1.246562376618385315e-01 -1.650040000677108765e-01 3.175859451293945312e-01 -3.150247931480407715e-01 -1.736566573381423950e-01 -5.720379203557968140e-02 3.851617872714996338e-02 -1.568519324064254761e-02 -1.115134358406066895e-01 -5.574101582169532776e-02 3.232452273368835449e-02
1.245716586709022522e-01 -1.214435696601867676e-02 2.377198189496994019e-01 4.441533610224723816e-02 -2.109009213745594025e-02 -1.139311045408248901e-01 -5.110726132988929749e-02 -3.381976485252380371e-01 2.360575497150421143e-01 -1.694563031196594238e-01 2.562556266784667969e-01 9.605268947780132294e-03 -2.609743773937225342e-01 -5.560095814871601760e-05 2.653646767139434814e-01 -1.589064449071884155e-01 -1.523953676223754883e-01 1.038576737046241760e-01 2.292235940694808960e-01 3.020655363798141479e-02 -3.935784474015235901e-02 -1.307369917631149292e-01 1.056287251412868500e-02 -9.816862642765045166e-02 -1.392704844474792480e-01 1.015592217445373535e-01 -1.991455107927322388e-01 9.844894707202911377e-02 -2.723779976367950439e-01 3.171489238739013672e-01 3.243586122989654541e-01 -8.100155740976333618e-02
1.149891763925552368e-01 -6.171306595206260681e-03 -6.881614029407501221e-02 7.541212439537048340e-02 1.736584454774856567e-01 -2.278874255716800690e-02 -2.897417545318603516e-01 -2.605764567852020264e-01 1.959683895111083984e-01 -1.225630789995193481e-01 4.849071055650711060e-02 -2.548849284648895264e-01 4.977022111415863037e-02 1.662914305925369263e-01 -6.647774484008550644e-03 -1.969450563192367554e-01 5.364818871021270752e-02 -4.782070219516754150e-02 1.714868247509002686e-01 2.957849502563476562e-01 1.975818304345011711e-03 -1.069101765751838684e-01 -1.438696831464767456e-01 3.166517317295074463e-01 -5.967230349779129028e-02 1.783448010683059692e-01 -5.648732185363769531e-02 -2.702965736389160156e-01 -4.022989571094512939e-01 2.507716119289398193e-01 1.146149709820747375e-01 1.172148343175649643e-02
1.472919136285781860e-01 6.698177009820938110e-02 -4.317775741219520569e-02 1.076794862747192383e-01 5.363273993134498596e-02 4.285807721316814423e-03 -2.864731252193450928e-01 -2.198226898908615112e-01 -4.565165936946868896e-02 -1.194840148091316223e-01 1.097742244601249695e-01 -5.132099390029907227e-01 1.758303306996822357e-02 3.393119871616363525e-01 2.054627090692520142e-01 -1.313579976558685303e-01 1.274441927671432495e-01 -1.111352816224098206e-01 1.049289181828498840e-01 2.649894654750823975e-01 8.620386943221092224e-03 4.893387481570243835e-02 -9.883940964937210083e-02 2.743966877460479736e-01 -1.809403151273727417e-01 1.045049279928207397e-01 8.689662069082260132e-02 -4.016046971082687378e-02 -2.023762017488479614e-01 2.620576620101928711e-01 -1.367064844816923141e-02 -1.930553652346134186e-02
2.866811752319335938e-01 -2.645785920321941376e-03 1.158528253436088562e-01 -5.634171888232231140e-02 -2.139130830764770508e-01 3.941541016101837158e-01 -5.269187688827514648e-02 -2.167836874723434448e-01 1.926327794790267944e-01 1.086056381464004517e-01 -2.902296483516693115e-01 5.012277141213417053e-02 -2.812541723251342773e-01 -6.328110396862030029e-02 1.417534649372100830e-01 -1.962203532457351685e-01 5.168880894780158997e-02 -3.348619118332862854e-02 3.582659363746643066e-01 1.775902807712554932e-01 1.022499650716781616e-01 1.523556858301162720e-01 9.225538372993469238e-02 2.019859552383422852e-01 -7.568331807851791382e-02 1.876483708620071411e-01 4.789067059755325317e-02 1.305247750133275986e-02 1.138903275132179260e-01 7.996615767478942871e-02 2.349370270967483521e-01 -9.133639931678771973e-02
2.073638588190078735e-01 -1.953014284372329712e-01 1.103588845580816269e-02 3.249035403132438660e-02 4.664416983723640442e-02 8.891879022121429443e-02 -2.096306346356868744e-02 -2.508358359336853027e-01 -8.699011802673339844e-02 -2.308035194873809814e-01 1.090244427323341370e-01 -1.894181221723556519e-01 -2.804917395114898682e-01 2.457078993320465088e-01 3.421357870101928711e-01 -1.715869009494781494e-01 -5.785694718360900879e-02 -1.872618347406387329e-01 1.591498404741287231e-01 -2.758665382862091064e-01 9.895396232604980469e-02 -9.678400307893753052e-02 -1.957935988903045654e-01 8.324592374265193939e-03 -2.077744603157043457e-01 1.283250842243432999e-02 -2.269590944051742554e-01 3.655763342976570129e-02 -2.126736193895339966e-01 1.904304176568984985e-01 -8.282092213630676270e-02 -2.610477805137634277e-01
-9.958513081073760986e-02 6.141246110200881958e-02 2.025266885757446289e-01 1.392556130886077881e-01 -1.277651172131299973e-02 7.092691212892532349e-02 -9.268163889646530151e-02 -2.780588269233703613e-01 2.963785827159881592e-01 -2.236209660768508911e-01 5.740959569811820984e-02 -1.541468650102615356e-01 -2.355777919292449951e-01 -5.147982854396104813e-03 2.884528338909149170e-01 -3.521311879158020020e-01 1.648375242948532104e-01 -1.448159813880920410e-01 -9.291688329540193081e-04 5.344353988766670227e-02 1.359800063073635101e-02 2.142986208200454712e-01 -1.696355193853378296e-01 3.249249458312988281e-01 3.282270431518554688e-01 3.643396124243736267e-02 -1.486684679985046387e-01 -1.737033575773239136e-01 -1.780387200415134430e-02 1.166129708290100098e-01 1.198421139270067215e-02 1.780086755752563477e-02
2.490160316228866577e-01 -1.793404370546340942e-01 -9.381026774644851685e-02 6.058896332979202271e-02 -7.100214064121246338e-02 3.183983564376831055e-01 -1.274616420269012451e-01 -2.211037427186965942e-01 1.672481447458267212e-01 -5.877300724387168884e-02 1.093301549553871155e-02 -5.549885332584381104e-02 -1.791887134313583374e-01 -1.292635202407836914e-01 2.508891224861145020e-01 1.728208153508603573e-03 1.736074239015579224e-01 1.975642442703247070e-01 6.949380785226821899e-02 3.215014636516571045e-01 3.272308111190795898e-01 5.669775977730751038e-02 1.809880733489990234e-01 -1.091619059443473816e-01 -1.868812739849090576e-01 1.093194121494889259e-03 -2.520859539508819580e-01 -1.059582456946372986e-01 -2.449985742568969727e-01 -2.955071441829204559e-02 -1.782650053501129150e-01 -2.017551660537719727e-01
2.752660214900970459e-01 1.011712625622749329e-01 -4.699984192848205566e-02 5.009275302290916443e-02 -2.453314140439033508e-02 -3.688305988907814026e-02 -2.135623097419738770e-01 -3.977416753768920898e-01 4.282161891460418701e-01 -1.062032282352447510e-01 -1.585333943367004395e-01 1.538203507661819458e-01 -1.892121285200119019e-01 9.312818944454193115e-02 1.146042570471763611e-01 -1.153688430786132812e-01 1.200414374470710754e-01 -8.240272849798202515e-02 7.375966012477874756e-02 -2.025586366653442383e-01 -1.889910846948623657e-01 9.802714921534061432e-03 -2.632469311356544495e-02 1.407720595598220825e-01 -1.820211298763751984e-02 -6.000709161162376404e-02 -1.994759738445281982e-01 -1.344416886568069458e-01 -3.319217860698699951e-01 1.136289015412330627e-01 2.689829170703887939e-01 -8.898391574621200562e-02
2.610553205013275146e-01 -1.213435977697372437e-01 6.614246219396591187e-02 2.956166565418243408e-01 1.343936566263437271e-02 1.279323697090148926e-01 -3.125443160533905029e-01 -2.394364774227142334e-01 3.022752106189727783e-01 1.217233687639236450e-01 -5.477033555507659912e-02 1.556399464607238770e-01 -6.945984065532684326e-02 -4.504948854446411133e-02 -2.120940946042537689e-02 6.924947351217269897e-02 1.347994357347488403e-01 -2.547391355037689209e-01 2.396737784147262573e-01 -9.339962154626846313e-03 -5.251082591712474823e-03 -2.107154130935668945e-01 1.645180284976959229e-01 2.467766553163528442e-01 -9.418334811925888062e-02 -1.491405256092548370e-02 -1.668573170900344849e-01 -3.067364394664764404e-01 -2.372490912675857544e-01 3.018246777355670929e-02 2.089659422636032104e-01 -5.845904350280761719e-02
1.193834915757179260e-01 -5.939834564924240112e-02 2.321500144898891449e-02 2.904029488563537598e-01 -3.200021088123321533e-01 3.209592998027801514e-01 -2.859236299991607666e-01 -4.208030700683593750e-01 -1.377914100885391235e-01 -4.561227560043334961e-02 1.621340960264205933e-01 -2.050480842590332031e-01 -4.731839988380670547e-03 2.036344856023788452e-01 -1.449478510767221451e-02 2.299648895859718323e-02 4.289030656218528748e-02 -9.541479498147964478e-02 -7.628569751977920532e-02 2.227760106325149536e-01 3.106921613216400146e-01 -4.618597403168678284e-02 1.893319189548492432e-01 1.687774509191513062e-01 -1.872116476297378540e-01 -4.693779721856117249e-02 8.830362558364868164e-02 -7.994874566793441772e-02 -4.492554347962141037e-03 7.322743535041809082e-02 -1.087589189410209656e-01 -5.862033367156982422e-02
7.687055319547653198e-02 1.153826415538787842e-01 6.097125634551048279e-02 1.215098276734352112e-01 3.060444630682468414e-02 4.815099388360977173e-02 -5.978534743189811707e-02 -3.357457518577575684e-01 -2.987104468047618866e-02 8.255245536565780640e-02 2.495273798704147339e-01 1.481950730085372925e-01 -1.744989901781082153e-01 6.635679397732019424e-03 4.294313192367553711e-01 -1.463595870882272720e-02 1.397221237421035767e-01 -2.767236828804016113e-01 1.474193483591079712e-01 2.159433513879776001e-01 -3.667075186967849731e-02 2.885107994079589844e-01 -7.351845968514680862e-03 1.399431526660919189e-01 -2.229474335908889771e-01 -1.470676660537719727e-01 1.959061324596405029e-01 -2.421929389238357544e-01 5.804216489195823669e-02 2.694772481918334961e-01 -9.567215293645858765e-02 1.161632239818572998e-01
1.283791381865739822e-02 -1.710717380046844482e-01 3.073909319937229156e-02 1.385021358728408813e-01 -2.551560662686824799e-02 -1.095279934816062450e-03 1.881785504519939423e-02 -5.954517126083374023e-01 1.444314569234848022e-01 1.272745877504348755e-01 -5.942634865641593933e-02 1.461439728736877441e-01 -2.444891072809696198e-02 1.220035552978515625e-01 1.848866343498229980e-01 -2.300966233015060425e-01 -7.739014690741896629e-04 3.236214816570281982e-02 2.072749435901641846e-01 1.581546664237976074e-01 5.605287849903106689e-02 -1.910263895988464355e-01 3.353599086403846741e-02 1.346494406461715698e-01 -7.257207483053207397e-02 -2.173332124948501587e-01 -2.985826432704925537e-01 -7.808384299278259277e-02 4.698685184121131897e-02 -2.799288332462310791e-01 2.663097679615020752e-01 5.625107884407043457e-02
3.109269216656684875e-02 3.487782180309295654e-01 -9.521525353193283081e-03 -2.670729905366897583e-02 -2.541868984699249268e-01 5.610509961843490601e-02 -1.729272007942199707e-01 -2.344090491533279419e-01 6.031277775764465332e-02 2.869620174169540405e-02 9.145860373973846436e-02 -1.031172927469015121e-02 -3.064712584018707275e-01 7.246729731559753418e-02 1.878165602684020996e-01 -2.609284818172454834e-01 1.200530156493186951e-01 -1.135343313217163086e-01 1.608659774065017700e-01 1.725123524665832520e-01 -2.544807195663452148e-01 -1.755782961845397949e-01 2.669142559170722961e-03 -2.970699407160282135e-02 -3.275218904018402100e-01 7.646524906158447266e-02 -1.236068755388259888e-01 -3.085228800773620605e-01 -2.493670731782913208e-01 8.035168051719665527e-02 -1.839394718408584595e-01 -5.504680424928665161e-02
6.409440934658050537e-02 -2.760248817503452301e-02 1.649041920900344849e-01 5.342079699039459229e-02 2.278171293437480927e-02 4.226386845111846924e-01 -7.561881095170974731e-02 -1.353542059659957886e-01 9.854315966367721558e-02 -8.837021887302398682e-02 -2.470664680004119873e-01 -1.804572492837905884e-01 -2.451553791761398315e-01 9.182365983724594116e-02 1.154973953962326050e-01 -3.561788499355316162e-01 -1.016102358698844910e-01 -3.728493675589561462e-02 3.131201565265655518e-01 1.732556372880935669e-01 2.144838124513626099e-01 1.438929438591003418e-01 -2.983033098280429840e-02 9.788172692060470581e-02 -1.398726738989353180e-02 1.139579191803932190e-01 -1.328115724027156830e-02 -3.019493818283081055e-01 1.129425466060638428e-01 1.689473092555999756e-01 2.481578886508941650e-01 -1.329274028539657593e-01
-1.626279763877391815e-02 -2.147779613733291626e-01 4.201906174421310425e-02 -5.492603778839111328e-02 3.681638091802597046e-02 2.165876626968383789e-01 -5.434159934520721436e-02 -5.615403056144714355e-01 5.732004716992378235e-02 -1.296949386596679688e-01 7.570790499448776245e-02 3.381305336952209473e-01 3.730081766843795776e-02 2.531514167785644531e-01 6.099838018417358398e-02 -1.683793216943740845e-01 8.879191428422927856e-02 1.241669431328773499e-01 2.513173818588256836e-01 2.266745120286941528e-01 -8.723874390125274658e-02 1.326420307159423828e-01 2.333650439977645874e-01 9.498577564954757690e-02 -4.954643175005912781e-02 2.446659356355667114e-01 -1.055259034037590027e-01 -1.657806038856506348e-01 -1.096292063593864441e-01 4.180117323994636536e-02 5.672960728406906128e-02 -1.045235991477966309e-02
1.976002007722854614e-01 -1.299846172332763672e-01 3.417288362979888916e-01 -1.644264906644821167e-02 1.000852212309837341e-01 8.422400057315826416e-02 5.229555442929267883e-02 -3.741981089115142822e-01 3.361487686634063721e-01 2.723829448223114014e-02 -3.670534491539001465e-02 2.125803008675575256e-02 -1.240687072277069092e-01 -9.820090234279632568e-02 4.978002607822418213e-02 -5.082909762859344482e-02 2.635634243488311768e-01 6.914770603179931641e-02 2.971309721469879150e-01 -1.404970735311508179e-01 1.157695078290998936e-03 -1.313848793506622314e-01 1.136972233653068542e-01 3.683628737926483154e-01 -9.555694460868835449e-02 3.426628187298774719e-02 -2.301452755928039551e-01 -2.885234057903289795e-01 -9.009021520614624023e-02 -8.157533407211303711e-02 1.049442216753959656e-01 3.235970437526702881e-02
-9.674349427223205566e-02 6.679636240005493164e-02 5.282981321215629578e-02 2.268915325403213501e-01 1.091413646936416626e-01 1.252535730600357056e-01 -1.040180698037147522e-01 -4.743785560131072998e-01 2.362408936023712158e-01 -1.621108949184417725e-01 -2.488583326339721680e-01 3.417799770832061768e-01 -9.848726540803909302e-02 2.509151995182037354e-01 1.541617661714553833e-01 -1.495538949966430664e-01 3.060915134847164154e-02 -4.415749013423919678e-02 2.396418005228042603e-01 6.412923336029052734e-02 2.493137866258621216e-01 6.783534586429595947e-02 -7.066930830478668213e-02 -1.457468122243881226e-01 -7.768216729164123535e-02 7.193322479724884033e-02 -9.944338351488113403e-02 -7.054580003023147583e-02 -7.337825000286102295e-02 2.141112089157104492e-01 -1.414202451705932617e-01 1.846723854541778564e-01
3.202739953994750977e-01 6.780960410833358765e-02 1.743552088737487793e-02 2.714343965053558350e-01 -2.593464963138103485e-02 1.691360324621200562e-01 -1.343843638896942139e-01 1.410366296768188477e-01 2.013528048992156982e-01 -1.718114763498306274e-01 1.092737540602684021e-01 1.225449889898300171e-02 -3.202937841415405273e-01 3.441079556941986084e-01 1.795761883258819580e-01 -3.965840116143226624e-02 1.311756670475006104e-01 5.227362737059593201e-02 7.634694874286651611e-02 -7.530433684587478638e-02 1.309576630592346191e-01 3.280548453330993652e-01 1.643702834844589233e-01 2.608905136585235596e-01 -2.825029492378234863e-01 1.740219071507453918e-02 -9.169853478670120239e-02 -1.511494256556034088e-02 1.080287247896194458e-01 -1.412429213523864746e-01 9.290637075901031494e-02 -1.853483915328979492e-01
1.025720387697219849e-01 4.364461451768875122e-02 2.238656729459762573e-01 2.038582265377044678e-01 4.430194571614265442e-02 1.079127117991447449e-01 -1.189078986644744873e-01 -4.872764647006988525e-01 3.636212646961212158e-01 2.256917357444763184e-01 5.323864892125129700e-02 -3.010603412985801697e-02 2.171552367508411407e-02 1.602786332368850708e-01 1.087921932339668274e-01 -5.629782099276781082e-03 1.867707222700119019e-01 -3.505593538284301758e-02 1.271690279245376587e-01 -1.201731413602828979e-01 2.921741642057895660e-02 2.019657194614410400e-01 -1.873598843812942505e-01 -6.202656030654907227e-02 -3.446577489376068115e-02 4.098512977361679077e-02 -1.523242238909006119e-02 -2.929704263806343079e-02 -2.160803973674774170e-01 2.107884883880615234e-01 -1.949815154075622559e-01 -3.540762066841125488e-01
[truncated: 3,268,400 more chars]
