# Supplementary material for: The Language of Innovation
Source: PLoS One. 2020 Apr 30;15(4):e0230107. doi: 10.1371/journal.pone.0230107 (PMC7194493; doi:10.1371/journal.pone.0230107)
Supplement: S9 File — (GZ) [file pone.0230107.s009.tar.gz › 1987-1991/V2Run_1_VS_4500_embeddings1987-1991ED32.txt]

2.456199824810028076e-01 1.562209427356719971e-01 7.469606399536132812e-02 6.126896664500236511e-02 2.971159517765045166e-01 1.956360787153244019e-01 -1.950701326131820679e-02 6.886609643697738647e-02 1.718817092478275299e-02 -2.968890964984893799e-01 -2.101446874439716339e-02 -2.705953419208526611e-01 -1.149167343974113464e-01 -2.959550321102142334e-01 3.786408603191375732e-01 1.705867499113082886e-01 1.909338980913162231e-01 5.806898325681686401e-02 1.082938313484191895e-01 6.534515321254730225e-02 1.261524260044097900e-01 4.569184500724077225e-03 1.581716723740100861e-02 -1.883001774549484253e-01 1.266197413206100464e-01 1.795715652406215668e-02 2.291523665189743042e-01 -1.520148664712905884e-01 2.759010493755340576e-01 2.391565442085266113e-01 6.913535296916961670e-02 -3.678479045629501343e-02
5.075712502002716064e-02 -1.051909476518630981e-01 6.153430044651031494e-02 -1.101770028471946716e-01 2.792913913726806641e-01 -3.242848813533782959e-02 -2.891890108585357666e-01 -7.250762730836868286e-02 -1.151114851236343384e-01 -4.765245690941810608e-02 2.226403914391994476e-02 1.907598376274108887e-01 7.344199810177087784e-03 9.808454196900129318e-04 1.210181787610054016e-01 3.271917626261711121e-02 1.037353426218032837e-01 -9.991860389709472656e-02 -2.894428558647632599e-02 -1.330524086952209473e-01 8.135808631777763367e-03 -1.831383407115936279e-01 -1.529639959335327148e-01 1.723655909299850464e-01 3.641002178192138672e-01 1.951275318861007690e-01 4.302724599838256836e-01 1.886185854673385620e-01 3.101027905941009521e-01 2.867434918880462646e-01 1.801893413066864014e-01 7.813336700201034546e-02
6.174007058143615723e-02 2.118552774190902710e-01 -5.938981100916862488e-02 -3.696288168430328369e-02 1.109752655029296875e-01 1.039921641349792480e-01 -7.614035159349441528e-02 -2.354262769222259521e-02 -4.803113639354705811e-02 4.922583699226379395e-02 1.886659413576126099e-01 1.988967657089233398e-01 1.967543512582778931e-01 3.669359982013702393e-01 2.528959512710571289e-01 9.310299158096313477e-02 3.304553925991058350e-01 -1.306260675191879272e-01 -5.281976610422134399e-02 -2.188342809677124023e-01 1.065556406974792480e-01 -1.045216172933578491e-01 2.114845812320709229e-01 1.434123665094375610e-01 2.605116963386535645e-01 -3.405478224158287048e-02 3.724714517593383789e-01 -1.007868126034736633e-01 7.294288277626037598e-02 2.444542795419692993e-01 -1.676421761512756348e-01 -1.243032589554786682e-01
6.315755844116210938e-02 1.368860155344009399e-01 -6.964309513568878174e-02 -1.450726538896560669e-01 -3.135962784290313721e-02 2.860786020755767822e-01 -3.937004506587982178e-02 3.901804238557815552e-02 9.153120964765548706e-02 -1.905363202095031738e-01 -1.401700526475906372e-01 1.552795618772506714e-01 -2.063997983932495117e-01 1.247407793998718262e-01 1.769564896821975708e-01 1.780015826225280762e-01 3.238438963890075684e-01 -1.060670316219329834e-01 -2.329577058553695679e-01 -1.273927390575408936e-01 -1.059580221772193909e-01 -5.981897190213203430e-02 -1.281798630952835083e-01 7.479055318981409073e-03 4.549297690391540527e-01 3.368863463401794434e-02 2.128908187150955200e-01 -3.189834356307983398e-01 2.034772634506225586e-01 1.934304237365722656e-01 -2.779175527393817902e-02 5.661352351307868958e-02
1.190024763345718384e-01 2.301915362477302551e-02 3.532709926366806030e-02 4.386791586875915527e-02 2.614089846611022949e-01 2.035785019397735596e-01 1.009732633829116821e-01 -9.438135474920272827e-02 -1.302766054868698120e-01 7.718670368194580078e-02 1.451724907383322716e-03 -8.303646743297576904e-02 5.496896803379058838e-02 2.159533053636550903e-01 2.273442298173904419e-01 1.568125635385513306e-01 4.172243475914001465e-01 2.547055110335350037e-02 -2.043259590864181519e-01 -3.711976706981658936e-01 -2.411215305328369141e-01 1.888255216181278229e-02 1.337981522083282471e-01 -1.307732164859771729e-01 2.508272528648376465e-01 -4.720955714583396912e-02 2.692906558513641357e-01 -3.684066236019134521e-02 3.170369267463684082e-01 5.789076536893844604e-02 -3.192753996700048447e-03 -8.270853757858276367e-02
1.519096791744232178e-01 -2.412864379584789276e-02 2.243328690528869629e-01 -3.379970788955688477e-01 2.287359833717346191e-01 2.105294317007064819e-01 -6.481576710939407349e-02 1.937257796525955200e-01 -2.969315946102142334e-01 -2.027275227010250092e-02 1.901940256357192993e-01 -2.586566843092441559e-03 -3.203685879707336426e-01 -3.862186893820762634e-02 -2.268677111715078354e-03 3.317339345812797546e-02 3.759287893772125244e-01 -1.364220678806304932e-01 -1.653533242642879486e-02 -8.344033360481262207e-02 -7.111717015504837036e-02 -7.258877158164978027e-02 -1.784897446632385254e-01 8.228687942028045654e-02 1.393612474203109741e-01 1.723511070013046265e-01 2.929424941539764404e-01 8.685791492462158203e-02 1.511799991130828857e-01 2.116625607013702393e-01 -7.480786740779876709e-02 1.074380725622177124e-01
2.691625356674194336e-01 3.097803592681884766e-01 -6.106159090995788574e-02 -1.516834348440170288e-01 1.424905359745025635e-01 -1.005662903189659119e-01 -3.357730060815811157e-02 -2.162724733352661133e-01 -5.658779293298721313e-02 -1.476276386529207230e-02 5.821414664387702942e-02 4.384278506040573120e-02 -1.056561768054962158e-01 1.513717919588088989e-01 2.572510838508605957e-01 2.097584307193756104e-01 3.428623676300048828e-01 2.984185144305229187e-02 -5.822486802935600281e-02 -5.761592462658882141e-02 -7.682584971189498901e-02 -7.816452533006668091e-02 -1.706237047910690308e-01 -2.694817185401916504e-01 3.812801241874694824e-01 2.166163325309753418e-01 2.485473603010177612e-01 -3.012365475296974182e-02 2.231360077857971191e-01 1.020605638623237610e-01 -1.287331730127334595e-01 -5.376015603542327881e-02
3.140094578266143799e-01 1.410616785287857056e-01 1.744682192802429199e-01 -2.671223580837249756e-01 2.281854897737503052e-01 1.999336183071136475e-01 -2.367479801177978516e-01 8.012405782938003540e-02 -2.512481212615966797e-01 6.975416839122772217e-02 -2.830927632749080658e-02 1.146939247846603394e-01 -2.995799779891967773e-01 -2.989241387695074081e-03 2.348312176764011383e-02 -3.996965661644935608e-02 1.432983130216598511e-01 -6.780720502138137817e-02 -4.168793186545372009e-02 -2.950814664363861084e-01 6.404562294483184814e-02 2.532010525465011597e-02 1.286006066948175430e-02 9.132444858551025391e-02 2.031981498003005981e-01 -4.477602243423461914e-02 2.554359380155801773e-03 5.590049549937248230e-04 4.435686767101287842e-01 2.009682506322860718e-01 -4.642011970281600952e-02 2.038427740335464478e-01
4.373547434806823730e-02 -1.282635331153869629e-01 4.870221763849258423e-02 -2.167410552501678467e-01 2.647967338562011719e-01 1.288660764694213867e-01 -2.551005482673645020e-01 1.556754708290100098e-01 -2.189973741769790649e-01 4.223272949457168579e-02 -1.929797530174255371e-01 2.299761027097702026e-02 -1.726181507110595703e-01 -1.527796387672424316e-01 2.910811007022857666e-01 1.119402572512626648e-01 1.338606476783752441e-01 2.186175622045993805e-02 -3.164093568921089172e-02 6.091702729463577271e-02 2.880988121032714844e-01 2.486179769039154053e-02 -1.366034895181655884e-01 -6.183587759733200073e-02 4.192418754100799561e-01 -5.789247527718544006e-02 4.145943224430084229e-01 -4.116891697049140930e-02 6.215582415461540222e-02 1.354836821556091309e-01 -1.078045219182968140e-01 5.088951438665390015e-02
2.573271840810775757e-02 1.305842399597167969e-01 2.066560685634613037e-01 -1.457869857549667358e-01 2.936052978038787842e-01 5.406420677900314331e-02 -1.833421364426612854e-02 -2.354806214570999146e-01 -2.387475520372390747e-01 8.431662805378437042e-03 -5.626558884978294373e-02 8.223515003919601440e-02 9.116775356233119965e-03 -3.102051317691802979e-01 1.163064539432525635e-01 1.209523752331733704e-01 -1.816635951399803162e-02 -3.070498406887054443e-01 1.108554936945438385e-02 -2.763274312019348145e-01 1.435614973306655884e-01 2.472675172612071037e-03 -1.353992968797683716e-01 -7.052672654390335083e-02 3.238488733768463135e-01 -1.108657103031873703e-02 4.342692196369171143e-01 -6.565723102539777756e-03 9.181380271911621094e-02 2.123152911663055420e-01 1.110845990478992462e-02 1.402375549077987671e-01
2.244090139865875244e-01 -4.576197266578674316e-02 -2.018292844295501709e-01 -3.705492317676544189e-01 2.635240256786346436e-01 4.249329864978790283e-01 -1.786035299301147461e-01 -1.776056438684463501e-01 1.955232955515384674e-02 -1.448447853326797485e-01 2.363155633211135864e-01 6.926451623439788818e-02 1.130537316203117371e-01 -5.087648332118988037e-02 2.385150641202926636e-01 -7.455094903707504272e-02 2.758913636207580566e-01 1.906307190656661987e-01 -4.408161155879497528e-03 -2.854561898857355118e-03 5.953256040811538696e-02 2.041581273078918457e-02 2.953015454113483429e-02 -1.694334447383880615e-01 1.725015044212341309e-02 1.790037304162979126e-01 1.634685508906841278e-02 1.066266447305679321e-01 5.049025639891624451e-02 -6.051310151815414429e-02 -2.503939270973205566e-01 1.931785494089126587e-01
2.783973515033721924e-01 2.519203163683414459e-02 1.100585237145423889e-01 -2.919382750988006592e-01 4.246984794735908508e-02 2.546525299549102783e-01 -1.557156722992658615e-02 1.812432408332824707e-01 -5.498709902167320251e-02 -1.369985491037368774e-01 1.417291611433029175e-01 -2.243223600089550018e-02 5.744179338216781616e-02 -1.208887696266174316e-01 2.202080786228179932e-01 4.242803156375885010e-01 1.862487047910690308e-01 3.310579061508178711e-02 -1.761105284094810486e-02 -1.020218059420585632e-01 1.523528527468442917e-02 -2.905892394483089447e-02 -4.078187793493270874e-02 -2.629133127629756927e-02 4.849578738212585449e-01 9.810493141412734985e-02 8.453479409217834473e-02 2.845557034015655518e-01 1.878310292959213257e-01 -8.605936169624328613e-02 5.977152846753597260e-03 1.019374132156372070e-01
3.229667544364929199e-01 1.845396757125854492e-01 1.640912704169750214e-02 -7.003000378608703613e-02 1.026041954755783081e-01 2.634229362010955811e-01 7.045055180788040161e-02 -4.758108034729957581e-02 -1.847716718912124634e-01 1.297978013753890991e-01 2.210789732635021210e-02 1.025370210409164429e-01 1.920982003211975098e-01 -2.213488891720771790e-02 2.421065866947174072e-01 1.136230081319808960e-01 3.883663713932037354e-01 7.155254483222961426e-02 1.581295728683471680e-01 3.014566004276275635e-02 -3.808803856372833252e-02 1.626514047384262085e-01 -5.634174495935440063e-02 -3.349492326378822327e-02 1.249168589711189270e-01 7.676107436418533325e-02 2.371794730424880981e-01 7.139461487531661987e-02 3.185936510562896729e-01 3.846086263656616211e-01 -1.055037677288055420e-01 -2.023376077413558960e-01
3.171280324459075928e-01 1.451085060834884644e-01 -2.760362438857555389e-02 -1.204188093543052673e-01 1.277483552694320679e-01 1.973052322864532471e-01 -2.024953216314315796e-01 1.396987121552228928e-03 -1.952163428068161011e-01 -2.368602715432643890e-02 7.180380821228027344e-02 -9.342695027589797974e-02 -5.223113577812910080e-03 -6.290712952613830566e-02 1.216282099485397339e-01 1.108534038066864014e-01 6.756292283535003662e-02 -1.944801360368728638e-01 -3.446583449840545654e-02 6.547768414020538330e-02 9.458830952644348145e-02 3.140753507614135742e-01 -5.109960958361625671e-02 -7.621072698384523392e-03 5.208795666694641113e-01 4.535605758428573608e-02 2.219578027725219727e-01 -4.049919173121452332e-02 5.107101798057556152e-02 3.811529576778411865e-01 1.589452922344207764e-01 1.663863807916641235e-01
1.067460477352142334e-01 2.033553868532180786e-01 1.066469214856624603e-02 -1.360035967081785202e-03 8.230983465909957886e-02 1.932165026664733887e-01 -5.717126652598381042e-02 -2.896408438682556152e-01 -1.537957638502120972e-01 -1.445465683937072754e-01 2.096100300550460815e-01 -4.661237820982933044e-02 -2.901191711425781250e-01 2.442097663879394531e-02 2.163798958063125610e-01 -3.502494469285011292e-02 3.828502595424652100e-01 4.057701677083969116e-03 -2.554263770580291748e-01 7.035904377698898315e-02 -2.149367183446884155e-01 9.030203521251678467e-02 -1.420420557260513306e-01 -4.734029993414878845e-02 2.938773930072784424e-01 -6.961635500192642212e-02 3.664250299334526062e-02 1.774087995290756226e-01 2.492941170930862427e-01 3.196605145931243896e-01 -9.798004478216171265e-02 2.982455492019653320e-02
1.586489528417587280e-01 2.714840769767761230e-01 8.003041148185729980e-02 4.785799980163574219e-02 3.148742318153381348e-01 1.400207877159118652e-01 3.096491564065217972e-03 -5.557165294885635376e-02 6.629087775945663452e-02 1.704539060592651367e-01 2.254465073347091675e-01 1.812480688095092773e-01 -7.743680477142333984e-02 -2.388067841529846191e-01 2.051283419132232666e-01 1.767728477716445923e-01 2.109243273735046387e-01 1.612692475318908691e-01 1.941896416246891022e-02 1.763762086629867554e-01 -1.922988519072532654e-02 -4.437248036265373230e-02 1.100167483091354370e-01 3.849428147077560425e-02 3.426803350448608398e-01 2.994969189167022705e-01 2.719676196575164795e-01 -9.314053691923618317e-03 1.024685874581336975e-01 8.090619742870330811e-02 2.044893205165863037e-01 2.432183921337127686e-01
9.531936794519424438e-02 2.177044749259948730e-01 3.981832042336463928e-02 -6.601742655038833618e-02 3.947775065898895264e-01 9.142453968524932861e-02 -1.191427856683731079e-01 -3.002532422542572021e-01 6.030575558543205261e-02 -1.593758724629878998e-02 1.200008392333984375e-01 -1.354805380105972290e-01 -1.492281258106231689e-01 1.892907470464706421e-01 1.611101031303405762e-01 8.781342953443527222e-02 4.225915968418121338e-01 1.948087364435195923e-01 -1.201977208256721497e-01 -1.081171184778213501e-01 6.160137429833412170e-02 1.363249719142913818e-01 -9.043791145086288452e-02 7.001127116382122040e-03 9.027151018381118774e-02 8.041002601385116577e-02 7.439837604761123657e-02 1.136621013283729553e-01 3.355889320373535156e-01 3.417465984821319580e-01 -6.524205952882766724e-02 2.434413507580757141e-02
-7.703539729118347168e-02 3.867163136601448059e-02 1.794425100088119507e-01 -1.483367681503295898e-01 -4.414744209498167038e-03 2.533259391784667969e-01 -3.467004299163818359e-01 8.572711609303951263e-03 -6.548699922859668732e-03 -5.451048538088798523e-02 -1.337410211563110352e-01 -8.503299951553344727e-02 -1.683127135038375854e-01 -7.432319968938827515e-02 2.518385052680969238e-01 6.470573693513870239e-02 3.614174127578735352e-01 3.935508430004119873e-02 5.601348355412483215e-03 -1.654147505760192871e-01 5.937267839908599854e-02 1.753708273172378540e-01 -1.346468478441238403e-01 -5.218194052577018738e-02 1.388775706291198730e-01 2.750362455844879150e-01 1.216633096337318420e-01 3.291679546236991882e-02 3.251535296440124512e-01 3.445043563842773438e-01 -2.513654530048370361e-01 1.058144718408584595e-01
-9.031726047396659851e-03 1.147713810205459595e-01 1.610033363103866577e-01 -2.207347005605697632e-01 5.366884171962738037e-02 3.420455753803253174e-01 -5.513510107994079590e-02 -2.047762125730514526e-01 -2.154834195971488953e-02 -2.727043330669403076e-01 1.625147312879562378e-01 1.415108293294906616e-01 1.343256831169128418e-01 -3.979868888854980469e-01 2.011576890945434570e-01 5.400743335485458374e-02 2.321371883153915405e-01 1.125685796141624451e-01 -2.307243496179580688e-01 -1.134590432047843933e-01 -3.192428499460220337e-02 -3.957095444202423096e-01 -5.402568355202674866e-02 -1.056608557701110840e-01 -7.133626192808151245e-02 1.512066870927810669e-01 -3.023782931268215179e-02 1.654170602560043335e-01 1.394479274749755859e-01 8.248345553874969482e-02 -2.772074006497859955e-02 -1.362485140562057495e-01
4.146794229745864868e-02 2.043046355247497559e-01 -1.266435533761978149e-01 -1.647794395685195923e-01 2.706623077392578125e-01 -6.902763247489929199e-02 -2.891791053116321564e-02 -1.715576648712158203e-01 -1.683905273675918579e-01 -2.311518043279647827e-01 1.729692220687866211e-01 -3.256108760833740234e-01 -2.332600802183151245e-01 1.692874133586883545e-01 1.303398460149765015e-01 5.996213853359222412e-02 2.507392764091491699e-01 8.137194067239761353e-02 -1.276459544897079468e-01 -8.104733377695083618e-02 -1.201441511511802673e-01 -1.870775967836380005e-02 -1.591599732637405396e-02 -6.311359256505966187e-02 1.202757656574249268e-01 1.028661429882049561e-01 2.361096739768981934e-01 2.077175974845886230e-01 3.683844506740570068e-01 3.254307806491851807e-01 -6.772927194833755493e-02 4.649336636066436768e-02
4.485678300261497498e-02 1.075963973999023438e-01 1.707102656364440918e-01 -1.357818841934204102e-01 1.248563453555107117e-01 2.183851450681686401e-01 1.302358210086822510e-01 -6.937579251825809479e-03 -5.619270727038383484e-02 -3.205142021179199219e-01 -5.521612241864204407e-03 -1.148415505886077881e-01 -6.175317615270614624e-02 -1.129396446049213409e-02 1.082756444811820984e-01 -4.947796463966369629e-02 5.376553535461425781e-01 7.492278516292572021e-02 -4.513014107942581177e-03 -2.860503792762756348e-01 -3.233293592929840088e-01 6.434060633182525635e-02 -2.480359524488449097e-01 -3.592773526906967163e-02 2.042849212884902954e-01 1.959933936595916748e-01 9.102934598922729492e-02 -1.560350060462951660e-01 -5.057708919048309326e-02 1.952272653579711914e-01 -1.342243850231170654e-01 -4.277646914124488831e-02
-1.229545474052429199e-02 5.990874394774436951e-02 -8.429911732673645020e-02 -1.356223225593566895e-01 4.110572338104248047e-01 3.275722861289978027e-01 1.697770208120346069e-01 3.278486803174018860e-02 -7.170714437961578369e-02 3.441492468118667603e-02 9.747887402772903442e-02 1.734413057565689087e-01 -1.341187655925750732e-01 5.050251260399818420e-02 6.747110933065414429e-02 5.968670174479484558e-02 7.462396472692489624e-02 2.604213729500770569e-02 2.147116065025329590e-01 -6.544074043631553650e-03 1.076173707842826843e-01 -1.013021469116210938e-01 1.814135909080505371e-01 2.333690598607063293e-02 4.706490635871887207e-01 4.127029478549957275e-01 1.120913773775100708e-01 -6.397426873445510864e-02 1.625408679246902466e-01 1.917605549097061157e-01 5.291211977601051331e-02 8.861725032329559326e-02
2.206848412752151489e-01 2.036490589380264282e-01 -3.041735291481018066e-02 6.615454703569412231e-02 1.721763461828231812e-01 2.875663042068481445e-01 -8.138935267925262451e-02 -6.395773962140083313e-03 -1.779271960258483887e-01 -2.757503092288970947e-01 1.773309335112571716e-02 5.027706269174814224e-03 8.155160583555698395e-03 1.308924555778503418e-01 1.936505883932113647e-01 1.584612727165222168e-01 2.838140428066253662e-01 -8.984156697988510132e-02 1.343036442995071411e-01 -3.564052581787109375e-01 1.993265748023986816e-01 1.877498626708984375e-01 3.791998326778411865e-02 5.530211701989173889e-02 7.779087126255035400e-02 -3.132868558168411255e-02 -4.364556446671485901e-02 1.889612674713134766e-01 1.260884702205657959e-01 3.475570678710937500e-01 3.079060316085815430e-01 -9.147400408983230591e-02
2.276850789785385132e-01 1.683163046836853027e-01 -2.439085394144058228e-02 1.302149263210594654e-03 3.069111108779907227e-01 5.049024708569049835e-03 -1.746228635311126709e-01 7.283184677362442017e-02 -3.719520196318626404e-02 2.531878836452960968e-02 1.904321089386940002e-02 -5.832914263010025024e-03 2.660763859748840332e-01 1.329769287258386612e-02 2.665815055370330811e-01 1.236459314823150635e-01 3.431610167026519775e-01 -2.265388146042823792e-02 1.919802092015743256e-02 -9.056200087070465088e-02 -1.492980569601058960e-01 -1.653836369514465332e-01 2.090380936861038208e-01 -1.461452543735504150e-01 2.455769330263137817e-01 -8.662396669387817383e-02 4.431782364845275879e-01 1.000869274139404297e-01 1.687115430831909180e-02 2.034906744956970215e-01 -2.510913908481597900e-01 -9.460685402154922485e-02
6.256628781557083130e-02 1.607597470283508301e-01 8.587782084941864014e-02 -8.938281238079071045e-02 3.943582475185394287e-01 4.442856460809707642e-02 -3.996609151363372803e-02 -8.496880531311035156e-02 -1.635170355439186096e-02 -2.946039289236068726e-02 1.367588937282562256e-01 -2.464100271463394165e-01 -1.703494042158126831e-01 -3.410994261503219604e-02 2.515328526496887207e-01 3.359873592853546143e-02 3.022404015064239502e-01 -4.603765159845352173e-02 -2.821606397628784180e-01 1.979313343763351440e-01 -1.494917925447225571e-02 -1.086677145212888718e-02 -1.154536614194512367e-03 -6.696515530347824097e-02 3.503617942333221436e-01 1.397405862808227539e-01 1.860132664442062378e-01 1.687755435705184937e-01 1.799717098474502563e-01 7.387828826904296875e-02 -3.876720368862152100e-01 5.329355970025062561e-02
-1.268848478794097900e-01 -6.092866882681846619e-02 -4.643447697162628174e-02 -1.848684847354888916e-01 2.025424689054489136e-02 2.961848080158233643e-01 4.797812551259994507e-02 8.163034170866012573e-02 -2.810922563076019287e-01 -2.493104524910449982e-02 2.427621334791183472e-01 -8.635428384877741337e-04 1.111075878143310547e-01 -1.499775946140289307e-01 5.674958974123001099e-02 2.643985748291015625e-01 1.322207599878311157e-01 2.075837254524230957e-01 1.874312438303604722e-04 -2.629096508026123047e-01 1.436702460050582886e-01 1.179045438766479492e-01 1.752447187900543213e-01 -2.566911466419696808e-02 1.853759735822677612e-01 8.052569627761840820e-02 3.534360527992248535e-01 1.509592384099960327e-01 2.853913307189941406e-01 2.633847594261169434e-01 -1.322772055864334106e-01 2.184995859861373901e-01
3.346131369471549988e-02 1.949345171451568604e-01 -8.752153371460735798e-04 -2.504940330982208252e-01 2.944393754005432129e-01 9.641302376985549927e-02 2.242070809006690979e-02 -2.089609950780868530e-01 5.659103766083717346e-02 -2.583995461463928223e-01 8.228082209825515747e-02 5.003757402300834656e-02 -1.135623529553413391e-01 1.632531583309173584e-01 2.185747027397155762e-02 9.914001077413558960e-02 3.804819285869598389e-01 1.673855930566787720e-01 -1.740065366029739380e-01 -1.019929647445678711e-01 -2.967881597578525543e-02 1.147719249129295349e-01 -1.086576562374830246e-02 -4.721520841121673584e-02 3.009332418441772461e-01 1.316815167665481567e-01 1.565561890602111816e-01 2.004432678222656250e-01 2.001427859067916870e-01 1.631195247173309326e-01 -3.540535271167755127e-01 1.854750812053680420e-01
-9.390827268362045288e-02 -3.702859161421656609e-03 1.170148700475692749e-01 7.018201798200607300e-02 7.268311083316802979e-02 2.814199030399322510e-01 -2.166623771190643311e-01 4.776633903384208679e-02 -2.188849598169326782e-01 -2.200663089752197266e-01 5.690272524952888489e-02 -9.644788503646850586e-02 2.255423180758953094e-02 -2.580129504203796387e-01 3.154318332672119141e-01 2.080102413892745972e-01 9.495873004198074341e-02 2.354680150747299194e-01 -2.026695460081100464e-01 -1.401527225971221924e-01 -2.105047553777694702e-01 -1.216729953885078430e-01 7.781876623630523682e-02 -1.386409699916839600e-01 3.788245022296905518e-01 9.604522958397865295e-03 -1.103558614850044250e-01 2.218299359083175659e-02 1.953586786985397339e-01 3.330341875553131104e-01 -6.710709631443023682e-02 -2.638457342982292175e-02
5.183506384491920471e-02 1.706201881170272827e-01 1.389543116092681885e-01 -2.326752096414566040e-01 1.653209626674652100e-01 1.275222450494766235e-01 -7.813697308301925659e-02 -3.398672044277191162e-01 -1.655397415161132812e-01 -1.239620894193649292e-01 -5.346136540174484253e-02 -1.550991684198379517e-01 -1.633805483579635620e-01 1.943820565938949585e-01 4.161164164543151855e-02 6.637364625930786133e-02 5.774660706520080566e-01 1.666732248850166798e-03 -1.761716455221176147e-01 5.132544785737991333e-02 -1.498234272003173828e-01 1.404507644474506378e-02 -4.168936610221862793e-02 -8.647781610488891602e-02 1.471724957227706909e-01 3.917649760842323303e-02 2.863093614578247070e-01 1.120933517813682556e-01 4.196666926145553589e-02 1.657062768936157227e-01 -2.068998068571090698e-01 -2.209448814392089844e-02
1.232226192951202393e-01 -1.105567440390586853e-01 1.183521673083305359e-01 -1.952356994152069092e-01 -1.141880601644515991e-01 2.426244616508483887e-01 -1.876760423183441162e-01 -2.267123609781265259e-01 -2.203060537576675415e-01 4.149872064590454102e-02 1.642823405563831329e-02 -5.777670815587043762e-02 -1.647582799196243286e-01 -1.134768128395080566e-01 5.187213793396949768e-02 -2.149947285652160645e-01 4.030010402202606201e-01 -1.858850568532943726e-01 -1.318877488374710083e-01 -2.009276114404201508e-02 3.218801915645599365e-01 -6.028112024068832397e-02 -8.016771078109741211e-02 -2.118186056613922119e-01 9.683376550674438477e-02 1.307395100593566895e-01 1.719438880681991577e-01 -1.060380414128303528e-01 1.052265316247940063e-01 1.474606245756149292e-01 3.314324021339416504e-01 -1.894821971654891968e-01
1.203074231743812561e-01 6.750527024269104004e-02 3.054406642913818359e-01 -2.790059745311737061e-01 5.378634482622146606e-02 4.365890845656394958e-02 -9.727918356657028198e-02 -2.061839252710342407e-01 -1.581112444400787354e-01 -2.136295586824417114e-01 1.557358503341674805e-01 -3.267563134431838989e-02 3.018514215946197510e-01 1.492157578468322754e-01 -5.490325018763542175e-02 -2.091556489467620850e-01 9.978815913200378418e-02 2.279727756977081299e-01 -4.090164601802825928e-01 -6.557584553956985474e-02 1.644287109375000000e-01 2.471071779727935791e-01 -1.105000004172325134e-01 -5.228414759039878845e-02 6.085457745939493179e-03 -5.504264310002326965e-02 1.589372754096984863e-01 -4.088116437196731567e-02 1.360591799020767212e-01 3.098548650741577148e-01 1.229304373264312744e-01 2.754632756114006042e-02
2.260448673041537404e-04 9.060655534267425537e-02 1.437998004257678986e-02 -2.754631638526916504e-02 1.440909951925277710e-01 7.953904569149017334e-02 1.086534485220909119e-01 1.496225595474243164e-02 -1.704043745994567871e-01 -1.911199986934661865e-01 1.805811226367950439e-01 -8.876459300518035889e-02 -5.738816782832145691e-02 -1.183360368013381958e-01 3.160203695297241211e-01 4.650801792740821838e-02 3.333969116210937500e-01 1.358361542224884033e-01 -1.028944030404090881e-01 -7.893293350934982300e-02 -1.839117705821990967e-01 -4.195421934127807617e-02 -2.414875626564025879e-01 -4.792794585227966309e-02 2.161818146705627441e-01 1.637671887874603271e-01 1.792417764663696289e-01 -8.387548476457595825e-02 1.486441045999526978e-01 5.799758434295654297e-01 -9.518003463745117188e-02 -5.883776769042015076e-02
1.558002978563308716e-01 -9.868682920932769775e-02 -2.609888091683387756e-02 -4.693220555782318115e-01 2.945876419544219971e-01 3.152582645416259766e-01 -2.345807999372482300e-01 5.833056569099426270e-02 1.135651916265487671e-01 -4.349745437502861023e-02 1.271115541458129883e-01 -1.858029142022132874e-02 1.003221869468688965e-01 -4.103591293096542358e-02 -3.993313759565353394e-02 7.272926717996597290e-02 8.442001789808273315e-02 7.344172149896621704e-02 1.403572037816047668e-02 3.101589716970920563e-02 8.250720798969268799e-02 2.136014848947525024e-01 2.934221029281616211e-01 1.114687174558639526e-01 9.094377607107162476e-02 1.971096247434616089e-01 3.561969995498657227e-01 5.085502564907073975e-02 8.328230679035186768e-02 3.002003133296966553e-01 1.106388941407203674e-01 1.106846262700855732e-03
2.995630204677581787e-01 -1.376165635883808136e-02 3.285720348358154297e-01 -1.718720346689224243e-01 -3.631426021456718445e-02 1.396521478891372681e-01 -4.694644361734390259e-02 -3.149622306227684021e-02 -1.444487273693084717e-02 -2.104536145925521851e-01 -8.496759086847305298e-02 -9.161805361509323120e-02 -1.912920027971267700e-01 1.051875129342079163e-01 1.703161299228668213e-01 2.446925342082977295e-01 3.231393098831176758e-01 -7.135377079248428345e-02 1.492144018411636353e-01 1.856121979653835297e-02 -1.482422053813934326e-01 -1.467227283865213394e-02 6.929947994649410248e-03 -3.828385844826698303e-02 3.761167228221893311e-01 -1.017173975706100464e-01 1.092758625745773315e-01 1.226958632469177246e-02 1.894712001085281372e-01 4.103496670722961426e-01 -4.294155165553092957e-02 -1.613912135362625122e-01
1.353859988739714026e-04 2.293761521577835083e-01 1.153603643178939819e-01 -3.235585391521453857e-01 -8.897653967142105103e-02 1.708606928586959839e-01 -9.265294298529624939e-03 1.379544585943222046e-01 -1.737372428178787231e-01 -1.238341704010963440e-01 2.053458541631698608e-01 -5.672871135175228119e-03 -2.377829849720001221e-01 1.516662687063217163e-01 1.508578658103942871e-01 4.548821598291397095e-03 6.805066764354705811e-02 6.816355139017105103e-02 1.719800084829330444e-01 -1.630293875932693481e-01 1.888444423675537109e-01 1.161570101976394653e-01 1.709170043468475342e-01 -2.913906276226043701e-01 3.119189739227294922e-01 1.548718065023422241e-01 3.968235254287719727e-01 2.881855145096778870e-02 -6.876794248819351196e-02 -1.068297922611236572e-01 1.008492335677146912e-01 2.202750891447067261e-01
9.051614254713058472e-02 8.915334194898605347e-02 -4.191798344254493713e-02 2.113557457923889160e-01 9.482163935899734497e-02 1.333026289939880371e-01 -4.190448820590972900e-01 -1.559190750122070312e-01 -7.662964612245559692e-02 -1.941457092761993408e-01 4.738551378250122070e-01 -3.562221303582191467e-02 -5.565706174820661545e-03 1.621551960706710815e-01 -4.255140572786331177e-02 4.787028208374977112e-02 6.407937407493591309e-02 1.224536299705505371e-01 -1.040858328342437744e-01 -7.049107551574707031e-02 1.938248723745346069e-01 -1.062566712498664856e-01 8.066777884960174561e-02 -9.529279172420501709e-02 1.413440108299255371e-01 -4.052697494626045227e-02 -2.690932527184486389e-02 -1.966516971588134766e-01 3.983532786369323730e-01 2.853788137435913086e-01 9.782858937978744507e-02 2.994060516357421875e-02
-2.518532797694206238e-02 -1.000220999121665955e-01 2.770482897758483887e-01 -2.823805809020996094e-01 1.143023185431957245e-02 2.597482502460479736e-01 -1.986362971365451813e-03 -6.906985491514205933e-02 -6.218461692333221436e-02 -1.823098510503768921e-01 1.100662052631378174e-01 8.657871186733245850e-02 1.231337860226631165e-01 -8.751701563596725464e-02 6.734862923622131348e-02 1.589322984218597412e-01 5.518679693341255188e-02 7.495815306901931763e-02 3.462534397840499878e-02 8.677028119564056396e-02 3.604622930288314819e-02 1.584286987781524658e-01 1.870358884334564209e-01 -3.538987338542938232e-01 8.030319213867187500e-02 3.837289288640022278e-03 4.844195544719696045e-01 -1.499843895435333252e-01 4.616544768214225769e-02 3.690131008625030518e-01 1.764076650142669678e-01 -1.187487691640853882e-01
-7.041805982589721680e-02 1.033071652054786682e-01 3.233425915241241455e-01 -8.410082757472991943e-02 9.964442253112792969e-02 -5.526211857795715332e-02 -3.556605279445648193e-01 -9.877061098814010620e-02 -1.178747043013572693e-01 -1.432153582572937012e-01 1.396647542715072632e-01 -1.941615641117095947e-01 -1.725431978702545166e-01 2.325172573328018188e-01 1.347887665033340454e-01 2.210110127925872803e-01 3.032560087740421295e-02 -1.246906165033578873e-02 -6.093266233801841736e-02 -1.726030260324478149e-01 -3.708638995885848999e-02 1.795975714921951294e-01 -1.091751232743263245e-01 -3.477300703525543213e-02 3.491263985633850098e-01 1.618140339851379395e-01 4.374771714210510254e-01 -1.414700597524642944e-01 -1.326041202992200851e-02 1.831304430961608887e-01 8.050636202096939087e-02 -6.901105865836143494e-03
-3.087635040283203125e-01 1.661240682005882263e-02 -1.444764882326126099e-01 8.806104771792888641e-03 -5.777326598763465881e-02 2.708856463432312012e-01 -4.307626485824584961e-01 8.367428928613662720e-02 -9.703665971755981445e-02 -3.121939301490783691e-01 2.167263031005859375e-01 3.639736399054527283e-02 -3.612826764583587646e-02 -6.222010776400566101e-02 6.419119983911514282e-02 5.157813057303428650e-02 2.174448966979980469e-01 -4.676914960145950317e-02 -2.556002736091613770e-01 1.811229437589645386e-02 1.185215413570404053e-01 7.108224928379058838e-02 3.072876669466495514e-02 -3.533627092838287354e-01 1.617987826466560364e-02 -3.311917185783386230e-02 3.484354019165039062e-01 -1.226973757147789001e-01 1.927374154329299927e-01 -4.548250511288642883e-02 3.399928659200668335e-02 -9.379917383193969727e-02
1.026529073715209961e-01 2.738200426101684570e-01 1.897721439599990845e-01 -2.958582937717437744e-01 1.970036476850509644e-01 9.355737268924713135e-02 1.334882676601409912e-01 3.415348753333091736e-02 7.926698774099349976e-02 -1.123755574226379395e-01 9.695657342672348022e-02 5.917402729392051697e-02 7.885619997978210449e-03 6.867400836199522018e-03 1.210379526019096375e-01 3.941096737980842590e-02 3.776486515998840332e-01 5.282561108469963074e-02 -2.724409699440002441e-01 -5.544435605406761169e-02 -2.480980902910232544e-01 -1.687456369400024414e-01 -6.884790211915969849e-02 -1.246259436011314392e-01 2.878681421279907227e-01 4.499062523245811462e-02 1.820465922355651855e-01 1.505805999040603638e-01 2.214558273553848267e-01 2.641316950321197510e-01 -1.239428445696830750e-01 -2.614949047565460205e-01
-1.100418085115961730e-04 1.725464761257171631e-01 2.583643607795238495e-02 -1.262468993663787842e-01 1.487635076045989990e-01 1.696416288614273071e-01 -1.995721459388732910e-01 -5.635733157396316528e-02 -2.167618423700332642e-01 4.737321287393569946e-02 1.248194575309753418e-01 2.870021015405654907e-02 -3.294911235570907593e-02 1.665804907679557800e-02 2.442236095666885376e-01 -2.693729996681213379e-01 4.576771333813667297e-02 2.223865091800689697e-01 1.816277801990509033e-01 -3.909095749258995056e-02 7.913056761026382446e-02 -2.043250948190689087e-01 -1.791987419128417969e-01 6.418239325284957886e-02 5.863048434257507324e-01 -7.054476439952850342e-02 4.905582964420318604e-02 -1.501847505569458008e-01 2.437221705913543701e-01 -6.201480329036712646e-02 -2.139842361211776733e-01 8.641622215509414673e-02
-1.810222677886486053e-02 -7.510988414287567139e-02 -8.288623392581939697e-02 -2.532216012477874756e-01 1.768478155136108398e-01 4.098819196224212646e-01 -3.738486766815185547e-01 -6.606941670179367065e-02 -8.605742827057838440e-03 -5.322712659835815430e-02 1.849715560674667358e-01 9.916192293167114258e-02 -4.281007871031761169e-02 4.753445088863372803e-02 -7.472881674766540527e-02 -2.703982591629028320e-01 2.575877010822296143e-01 1.527479141950607300e-01 2.217713445425033569e-01 2.412882000207901001e-01 4.634649679064750671e-02 -2.297427803277969360e-01 1.461624950170516968e-01 -1.303300559520721436e-01 1.402196735143661499e-01 -2.758954465389251709e-01 4.929823055863380432e-02 -1.590826362371444702e-02 1.674329340457916260e-01 9.670748561620712280e-02 1.214043945074081421e-01 -9.451580792665481567e-02
6.304656714200973511e-02 -4.585965536534786224e-03 8.572025597095489502e-02 -2.909531891345977783e-01 1.779950261116027832e-01 6.270577013492584229e-02 2.149118483066558838e-02 1.025666892528533936e-01 -3.623000159859657288e-02 -3.181547224521636963e-01 1.301717311143875122e-01 3.760411590337753296e-02 1.513391584157943726e-01 8.345785737037658691e-02 5.342201143503189087e-02 -1.106341034173965454e-01 1.028655618429183960e-01 -1.217958107590675354e-01 2.017605453729629517e-01 -8.111330866813659668e-02 1.067842766642570496e-01 9.877704083919525146e-02 1.531801968812942505e-01 -3.291579186916351318e-01 2.360814660787582397e-01 2.461110800504684448e-01 5.249809026718139648e-01 5.501750484108924866e-02 -6.701325625181198120e-02 2.236801981925964355e-01 1.247209981083869934e-01 2.937618270516395569e-02
6.953032314777374268e-02 -2.377441711723804474e-02 -1.883527189493179321e-01 -2.790267467498779297e-01 1.179265305399894714e-01 3.352019786834716797e-01 -2.381424158811569214e-01 -9.588921070098876953e-02 -3.981294631958007812e-01 -2.789478003978729248e-01 4.811940342187881470e-02 1.309919953346252441e-01 1.968487799167633057e-01 -1.542901545763015747e-01 2.043697535991668701e-01 1.914892718195915222e-02 1.049991622567176819e-01 2.079790979623794556e-01 -2.302059903740882874e-03 8.950297534465789795e-02 1.748460829257965088e-01 -1.647523492574691772e-01 8.736213296651840210e-02 -1.305135786533355713e-01 -1.064971536397933960e-01 1.476993039250373840e-02 -2.899573743343353271e-02 -2.622711062431335449e-01 1.914437562227249146e-01 3.894147276878356934e-02 -1.611204147338867188e-01 -1.965250819921493530e-01
4.245081171393394470e-02 3.432328701019287109e-01 7.622434198856353760e-02 -7.733943313360214233e-02 2.749497890472412109e-01 2.278166711330413818e-01 -2.235873974859714508e-02 -1.390434652566909790e-01 2.252931008115410805e-03 -8.555418998003005981e-02 -9.165199100971221924e-02 1.911123469471931458e-02 -2.550452649593353271e-01 6.839038431644439697e-02 -1.220905035734176636e-01 -1.130624208599328995e-02 5.109479427337646484e-01 1.677575409412384033e-01 -7.149824500083923340e-02 -2.507475577294826508e-02 -2.973434031009674072e-01 -3.531362116336822510e-02 1.788005977869033813e-01 2.314769104123115540e-02 2.591590881347656250e-01 7.213707268238067627e-02 2.638944983482360840e-01 -9.710412472486495972e-03 4.111925512552261353e-02 1.211197897791862488e-01 2.042851448059082031e-01 5.572852864861488342e-02
1.925463825464248657e-01 -1.229332089424133301e-01 -6.798295676708221436e-02 -3.917905092239379883e-01 3.377114236354827881e-01 3.616402149200439453e-01 -1.128194630146026611e-01 8.334459736943244934e-03 7.147495448589324951e-02 1.052742376923561096e-01 3.389535248279571533e-01 -1.237603090703487396e-02 -1.602248102426528931e-01 -2.510772049427032471e-01 2.604177594184875488e-01 -1.813041269779205322e-01 1.039220765233039856e-01 -8.797439187765121460e-02 -1.568035781383514404e-01 -1.088212952017784119e-01 8.438073098659515381e-02 -1.825101859867572784e-02 8.601383864879608154e-02 -1.001174449920654297e-01 4.686449468135833740e-02 -2.737155184149742126e-03 2.082530409097671509e-02 -2.875015437602996826e-01 3.278632834553718567e-02 1.935188174247741699e-01 -6.122082471847534180e-02 -6.337428092956542969e-02
-1.914493739604949951e-01 3.095868229866027832e-01 8.394153416156768799e-02 -2.122559398412704468e-01 2.005741149187088013e-01 9.827112406492233276e-02 -2.280367538332939148e-02 -1.218733713030815125e-01 -5.066116899251937866e-02 2.205134136602282524e-03 -7.968404330313205719e-03 -9.009478986263275146e-02 -7.817157357931137085e-02 1.766295433044433594e-01 4.418810009956359863e-01 -3.859093412756919861e-02 3.594948649406433105e-01 2.457088828086853027e-01 3.442673012614250183e-02 2.811180613934993744e-02 9.957765787839889526e-02 -4.970010742545127869e-02 -1.158283129334449768e-01 1.239257007837295532e-01 1.903088539838790894e-01 5.606702342629432678e-02 3.259320557117462158e-01 2.126268744468688965e-01 1.896414160728454590e-01 5.117431282997131348e-02 1.105015128850936890e-01 1.760528087615966797e-01
1.040810644626617432e-01 1.414239853620529175e-01 2.430183440446853638e-01 -1.423377692699432373e-01 3.125112652778625488e-01 2.186030149459838867e-01 -2.059116773307323456e-02 1.425915979780256748e-03 -1.806459017097949982e-02 -7.286741584539413452e-02 4.823719337582588196e-02 2.976093441247940063e-02 -1.238498389720916748e-01 8.714935928583145142e-02 2.134671360254287720e-01 -6.423462927341461182e-02 5.716399550437927246e-01 -8.060939610004425049e-02 -1.157936081290245056e-01 1.458281874656677246e-01 -7.194599509239196777e-02 2.193293571472167969e-01 -1.718467622995376587e-01 8.146357536315917969e-02 3.499004542827606201e-01 4.731609672307968140e-02 -4.291256889700889587e-02 -2.346875816583633423e-01 9.237699210643768311e-02 -3.601499274373054504e-02 1.156630367040634155e-01 -1.745368726551532745e-02
3.793656826019287109e-02 3.013781607151031494e-01 2.215026021003723145e-01 -1.617987006902694702e-01 2.276805788278579712e-01 -2.124567329883575439e-02 -1.838270425796508789e-01 -2.302949875593185425e-02 -1.198890209197998047e-01 -4.344008862972259521e-02 -1.492029726505279541e-01 -7.675715535879135132e-02 -1.474326699972152710e-01 1.195002198219299316e-01 1.043382659554481506e-01 1.193432137370109558e-01 3.638518452644348145e-01 1.789926439523696899e-01 -3.376596570014953613e-01 3.462724760174751282e-02 2.310656011104583740e-03 1.914972811937332153e-01 3.029006905853748322e-02 -2.753146924078464508e-02 2.243999093770980835e-01 -3.380782529711723328e-02 2.032748907804489136e-01 -6.194307282567024231e-02 1.079972386360168457e-01 3.643418848514556885e-01 -2.807633280754089355e-01 4.933319240808486938e-02
1.368143409490585327e-01 -8.181723207235336304e-02 -4.752766806632280350e-03 -4.472022056579589844e-01 5.680890381336212158e-02 7.545034587383270264e-02 -1.756497025489807129e-01 -3.539246320724487305e-02 2.098827995359897614e-02 -9.579796344041824341e-02 5.918278172612190247e-02 8.928628638386726379e-03 1.617974191904067993e-01 -1.530508995056152344e-01 2.621015161275863647e-02 1.748178452253341675e-01 2.611670196056365967e-01 -3.333516418933868408e-02 1.191654652357101440e-01 -1.372357364743947983e-02 2.379755079746246338e-01 -2.515541948378086090e-02 2.723226547241210938e-01 -2.890955209732055664e-01 2.057369798421859741e-01 -1.721423305571079254e-02 4.247815310955047607e-01 -7.935988157987594604e-02 4.995756223797798157e-02 3.001994192600250244e-01 1.034909635782241821e-01 9.001237899065017700e-02
1.190608888864517212e-01 1.273930817842483521e-01 -1.505128387361764908e-02 -1.901419311761856079e-01 3.150101900100708008e-01 5.872404947876930237e-02 -1.645080894231796265e-01 -1.946711689233779907e-01 -1.899776756763458252e-01 -1.091868877410888672e-01 -1.189924851059913635e-01 1.590795367956161499e-01 2.037735879421234131e-01 1.128284931182861328e-01 2.330660223960876465e-01 2.390070408582687378e-01 2.936479747295379639e-01 3.540314733982086182e-02 -5.519505590200424194e-02 -7.682017982006072998e-02 -7.802066951990127563e-02 -3.902752101421356201e-01 -1.790259629487991333e-01 -3.234178423881530762e-01 -3.859639167785644531e-02 1.423034965991973877e-01 9.510113857686519623e-03 -3.369745612144470215e-02 -4.107211902737617493e-02 2.788752615451812744e-01 1.062895059585571289e-01 8.482265472412109375e-02
1.940572857856750488e-01 1.354590505361557007e-01 1.801159419119358063e-02 3.534971177577972412e-02 1.377216130495071411e-01 2.764095664024353027e-01 5.728453025221824646e-02 -1.456215232610702515e-02 -1.520322710275650024e-01 -1.765909641981124878e-01 1.216187402606010437e-01 6.879284232854843140e-02 -6.127428635954856873e-02 3.126306831836700439e-02 2.439807802438735962e-01 2.178463786840438843e-01 1.082130596041679382e-01 -8.977200090885162354e-02 9.652786701917648315e-02 -1.605955958366394043e-01 -3.324275016784667969e-01 -1.423511952161788940e-01 1.291191875934600830e-01 1.923988163471221924e-01 6.528434157371520996e-02 -9.507140517234802246e-02 5.360618829727172852e-01 -6.171081587672233582e-02 2.812660634517669678e-01 1.607051491737365723e-01 -9.181461483240127563e-02 2.901129983365535736e-02
1.405867487192153931e-01 -2.640452049672603607e-02 3.300407826900482178e-01 -2.428605407476425171e-01 1.702290922403335571e-01 2.404546588659286499e-01 -1.471078544855117798e-01 -1.626334488391876221e-01 1.062203049659729004e-01 3.320381045341491699e-02 1.619324535131454468e-01 1.431856751441955566e-01 -1.862764358520507812e-02 -3.151260912418365479e-01 2.706543169915676117e-02 5.115478113293647766e-02 6.309852004051208496e-02 2.287499159574508667e-01 -8.841425180435180664e-02 -6.634315103292465210e-02 1.742541790008544922e-01 1.670942306518554688e-01 1.435197293758392334e-01 -9.125395119190216064e-02 3.226504623889923096e-01 2.682979702949523926e-01 1.015425398945808411e-01 -2.215779013931751251e-02 9.128377586603164673e-02 1.840707808732986450e-01 3.012914909049868584e-03 -3.602547943592071533e-01
-2.476486265659332275e-01 5.175768211483955383e-02 8.576136082410812378e-02 -1.215748041868209839e-01 5.846964940428733826e-02 3.755496144294738770e-01 -8.626308292150497437e-03 -7.449276000261306763e-02 -1.347774118185043335e-01 -2.371338754892349243e-01 -6.699392199516296387e-02 1.437696218490600586e-01 -1.818627864122390747e-01 -1.497533768415451050e-01 5.155993700027465820e-01 -4.957929253578186035e-02 1.487753093242645264e-01 -5.296490341424942017e-02 -4.508148878812789917e-02 -2.485880255699157715e-01 -2.105156630277633667e-01 -5.212554335594177246e-02 4.859179630875587463e-02 3.480057045817375183e-02 2.540085911750793457e-01 8.755340427160263062e-02 1.459776014089584351e-01 1.208514720201492310e-01 1.475568115711212158e-01 2.602111995220184326e-01 -1.283196266740560532e-02 -5.742802470922470093e-02
1.778405159711837769e-01 6.960278749465942383e-02 2.111961133778095245e-02 -3.484981358051300049e-01 7.829383015632629395e-02 1.189877614378929138e-01 -2.023678570985794067e-01 -5.011445377022027969e-03 8.906923234462738037e-02 4.326643794775009155e-02 2.286129742860794067e-01 -2.773402072489261627e-02 -1.161617636680603027e-01 -1.612229794263839722e-01 9.491883218288421631e-02 -2.687645517289638519e-02 2.201909124851226807e-01 1.621151417493820190e-01 1.796184480190277100e-02 -1.894301027059555054e-01 3.338172137737274170e-01 2.826668620109558105e-01 9.373061358928680420e-02 -8.674166165292263031e-03 -1.769299246370792389e-02 1.141785904765129089e-01 3.423448801040649414e-01 -1.227857023477554321e-01 1.085805818438529968e-01 3.893746137619018555e-01 1.696956455707550049e-01 -1.389842927455902100e-01
6.182581931352615356e-02 3.367835879325866699e-01 -6.442104279994964600e-02 -4.176715314388275146e-01 3.374632000923156738e-01 1.112875528633594513e-02 -9.563381969928741455e-02 -2.890947461128234863e-02 1.025647819042205811e-01 -1.177927032113075256e-01 9.861786663532257080e-02 -3.105298802256584167e-02 -9.672555327415466309e-02 9.827099740505218506e-02 2.888533174991607666e-01 9.555844962596893311e-02 3.388101458549499512e-01 -3.072158992290496826e-01 -1.443138439208269119e-02 -1.454858928918838501e-01 -5.106398090720176697e-02 2.664132118225097656e-01 -5.339593812823295593e-02 1.917476393282413483e-02 1.871935725212097168e-01 -2.271621860563755035e-02 5.437112972140312195e-02 -2.028522342443466187e-01 -6.718169152736663818e-02 1.442385762929916382e-01 -1.146471649408340454e-01 8.959404379129409790e-02
1.881086640059947968e-02 4.186474084854125977e-01 3.966421354562044144e-03 -2.747224178165197372e-03 2.828707098960876465e-01 1.922614425420761108e-01 -2.073634974658489227e-02 -7.202049344778060913e-02 -2.059470713138580322e-01 2.494965493679046631e-02 -7.463723421096801758e-02 4.408345371484756470e-02 1.799559444189071655e-01 2.633149325847625732e-01 1.508240103721618652e-01 -2.392861619591712952e-02 2.921822071075439453e-01 5.709397606551647186e-03 -4.227676987648010254e-02 -1.660290956497192383e-01 -6.716298311948776245e-02 3.413619473576545715e-02 -6.268656253814697266e-02 -1.946734189987182617e-01 1.759232133626937866e-01 -7.039335370063781738e-02 3.210117220878601074e-01 -4.066414386034011841e-02 5.959178507328033447e-02 3.291318416595458984e-01 -4.684295877814292908e-02 -3.305008411407470703e-01
3.057001829147338867e-01 6.752056535333395004e-03 1.898785978555679321e-01 -4.530990868806838989e-02 6.424989551305770874e-02 2.679015994071960449e-01 2.790773659944534302e-02 -5.224024876952171326e-02 -8.122238516807556152e-02 -1.379833370447158813e-01 2.402742765843868256e-02 2.964442968368530273e-01 -1.357945352792739868e-01 -5.232588201761245728e-02 8.418407291173934937e-02 1.746336817741394043e-01 4.254061579704284668e-01 -9.055273234844207764e-02 -1.308869570493698120e-01 -6.713572144508361816e-02 -2.980460524559020996e-01 -1.300592124462127686e-01 -1.690532565116882324e-01 5.019349977374076843e-03 3.954351246356964111e-01 6.898120045661926270e-02 1.417437046766281128e-01 -1.922096908092498779e-01 2.228902429342269897e-01 -4.949576687067747116e-03 -1.530205085873603821e-02 -5.358097702264785767e-02
6.261912640184164047e-03 7.662846893072128296e-02 2.141136676073074341e-01 -3.956557810306549072e-01 3.219027817249298096e-01 -2.574928291141986847e-02 7.409405708312988281e-02 4.818697646260261536e-02 -2.337008118629455566e-01 -1.964008957147598267e-01 1.420376170426607132e-02 -8.834715187549591064e-02 -1.101063340902328491e-01 6.929045915603637695e-02 1.084626093506813049e-01 4.141715168952941895e-02 5.469872951507568359e-01 -6.255430728197097778e-02 -1.537795662879943848e-01 7.358958572149276733e-02 -5.364365875720977783e-02 1.066889166831970215e-01 -5.993570759892463684e-02 1.445291005074977875e-02 1.633692085742950439e-01 1.846770048141479492e-01 1.113699451088905334e-01 -2.085434347391128540e-01 -7.402156293392181396e-02 -9.361717849969863892e-02 -2.229028381407260895e-02 -2.575690150260925293e-01
1.540230661630630493e-01 2.102778553962707520e-01 -1.209290549159049988e-01 -1.963641047477722168e-01 1.728012114763259888e-01 4.722760319709777832e-01 -1.145384237170219421e-01 -1.651106923818588257e-01 -1.280067116022109985e-01 -1.667882651090621948e-01 -8.036193251609802246e-02 -2.753704600036144257e-02 1.646803021430969238e-01 -1.860200315713882446e-01 1.916166841983795166e-01 -1.915701031684875488e-01 1.830741763114929199e-01 1.975041776895523071e-01 -1.093482673168182373e-01 2.624673955142498016e-02 3.299629688262939453e-01 -1.745201349258422852e-01 -1.111650615930557251e-01 -1.558830291032791138e-01 -5.893474817276000977e-02 -7.227645814418792725e-02 -6.199412047863006592e-02 -1.685114204883575439e-01 1.500671803951263428e-01 1.023538112640380859e-01 -2.379685342311859131e-01 -8.550078421831130981e-02
2.555284500122070312e-01 -1.299027055501937866e-01 8.404796570539474487e-02 -2.859367430210113525e-01 5.333130061626434326e-02 3.846289515495300293e-01 -1.196479722857475281e-01 -1.376612577587366104e-03 -1.409477740526199341e-01 -1.463647186756134033e-01 1.464169323444366455e-01 -1.528348624706268311e-01 2.031418085098266602e-01 -6.517480313777923584e-02 2.203174084424972534e-01 1.124727539718151093e-02 3.657312393188476562e-01 2.405738234519958496e-01 -3.049215860664844513e-02 3.266676515340805054e-02 2.143869698047637939e-01 -2.557149827480316162e-01 1.243124306201934814e-01 -2.095755040645599365e-01 -1.014207005500793457e-01 8.584540337324142456e-02 -4.220812022686004639e-02 3.443927504122257233e-03 7.176520675420761108e-02 9.671074151992797852e-02 -2.205747365951538086e-01 -1.915064454078674316e-01
2.058333903551101685e-01 -2.620822489261627197e-01 -1.131607815623283386e-01 -3.220525681972503662e-01 2.344889044761657715e-01 3.159913420677185059e-01 -1.919179856777191162e-01 -1.983560174703598022e-01 -7.958438247442245483e-02 -2.064647972583770752e-01 7.912625372409820557e-02 -9.624096006155014038e-02 -1.519093960523605347e-01 -7.889464497566223145e-02 -4.583070054650306702e-03 7.304020971059799194e-02 2.278354316949844360e-01 1.436210572719573975e-01 -1.002645045518875122e-01 -3.307524323463439941e-01 1.745572872459888458e-02 -8.567802608013153076e-02 1.229787468910217285e-01 -4.412739723920822144e-02 8.785755187273025513e-02 -3.214265406131744385e-02 2.021856755018234253e-01 -2.908106520771980286e-02 2.807992100715637207e-01 -1.403685659170150757e-01 -9.369317442178726196e-02 -2.603043913841247559e-01
-1.510984152555465698e-01 2.169438600540161133e-01 -2.541642449796199799e-02 -2.915412783622741699e-01 2.875566780567169189e-01 1.341567635536193848e-01 2.356665022671222687e-02 -5.313481017947196960e-02 -1.990371197462081909e-01 -1.217152103781700134e-01 1.355281919240951538e-01 -3.243230581283569336e-01 6.644614040851593018e-02 1.331805344671010971e-02 7.704691588878631592e-02 1.994548439979553223e-01 5.002628564834594727e-01 -3.894255310297012329e-02 3.567386791110038757e-02 6.530058383941650391e-02 -9.109918028116226196e-02 -2.637360431253910065e-02 -1.937590688467025757e-01 4.556116461753845215e-02 2.661460041999816895e-01 9.628437459468841553e-02 9.158562868833541870e-02 -2.998521625995635986e-01 1.462082006037235260e-02 6.805284321308135986e-02 -1.342406719923019409e-01 -7.002861052751541138e-02
1.300253868103027344e-01 -1.728666102280840278e-04 2.118682414293289185e-01 2.902576932683587074e-03 -8.658561855554580688e-02 5.088575482368469238e-01 -1.712212115526199341e-01 -3.368541598320007324e-02 -2.991442978382110596e-01 1.316496431827545166e-01 -6.362903118133544922e-02 1.517692208290100098e-01 2.558275358751416206e-03 -1.636537909507751465e-02 4.279915988445281982e-02 9.315175004303455353e-03 3.245814144611358643e-01 1.271498799324035645e-01 -2.046491503715515137e-01 -2.321657240390777588e-01 1.822815239429473877e-01 -1.103790849447250366e-02 2.064590305089950562e-01 -1.310831010341644287e-01 1.468781977891921997e-01 -4.609607905149459839e-02 2.560483515262603760e-01 -1.103008072823286057e-02 1.779700815677642822e-01 1.921867728233337402e-01 1.637496948242187500e-01 9.977743774652481079e-02
3.807048797607421875e-01 -1.266066916286945343e-02 4.872256144881248474e-02 -3.365476131439208984e-01 -2.701655402779579163e-02 4.151916801929473877e-01 -1.542184203863143921e-01 -1.848124712705612183e-01 -1.196267828345298767e-01 -2.412891089916229248e-01 1.542159616947174072e-01 -4.750516265630722046e-02 3.804625943303108215e-02 -1.110527291893959045e-01 2.121154516935348511e-01 7.083170861005783081e-02 1.040587574243545532e-01 2.865644693374633789e-01 9.181649237871170044e-02 8.836778998374938965e-02 2.390829622745513916e-01 -3.160122931003570557e-01 -4.469950124621391296e-02 -2.174012660980224609e-01 -8.429846726357936859e-03 7.027963548898696899e-02 -3.846070542931556702e-02 -6.572940945625305176e-02 8.853123337030410767e-02 7.005341351032257080e-02 -4.673831537365913391e-02 6.811515986919403076e-02
3.084033913910388947e-02 -1.916540116071701050e-01 -1.711917817592620850e-01 -2.743369936943054199e-01 2.429925650358200073e-01 2.300087809562683105e-01 -2.557581365108489990e-01 1.041108183562755585e-02 -1.968248747289180756e-02 -2.103078365325927734e-01 5.655372980982065201e-03 6.532002240419387817e-02 8.536887913942337036e-02 -1.737111508846282959e-01 6.544539332389831543e-02 -1.533101964741945267e-02 2.396278679370880127e-01 7.476978749036788940e-02 -6.098627671599388123e-02 -2.815161347389221191e-01 1.289794743061065674e-01 -7.110041379928588867e-02 1.520792543888092041e-01 -8.593942970037460327e-02 1.857691556215286255e-01 2.973739802837371826e-01 2.645119726657867432e-01 -1.589588075876235962e-02 1.842113584280014038e-01 -3.237294256687164307e-01 -1.640860438346862793e-01 -1.799340993165969849e-01
6.554789841175079346e-02 5.965605750679969788e-02 2.468505799770355225e-01 -8.361306041479110718e-02 2.083882242441177368e-01 1.088819950819015503e-01 -2.469530403614044189e-01 -8.627378195524215698e-02 -2.635479867458343506e-01 -1.687180697917938232e-01 -8.862452954053878784e-02 -2.119539082050323486e-01 9.522788226604461670e-02 7.431301474571228027e-02 2.345580309629440308e-01 2.921853363513946533e-01 1.684185564517974854e-01 -2.331808675080537796e-03 -2.698423899710178375e-02 -8.081929385662078857e-02 6.166248768568038940e-02 4.130464494228363037e-01 1.805116795003414154e-02 -1.183629408478736877e-01 3.010943531990051270e-01 2.535445690155029297e-01 1.767452806234359741e-01 -5.328189954161643982e-02 -3.443429246544837952e-02 2.168805450201034546e-01 -1.198498830199241638e-01 1.372700482606887817e-01
1.969508975744247437e-01 1.422841399908065796e-01 2.029758691787719727e-01 1.094831004738807678e-01 2.570770680904388428e-02 2.553354501724243164e-01 -3.564006984233856201e-01 -3.261232003569602966e-02 -4.537973552942276001e-03 -1.847517043352127075e-01 -6.005798652768135071e-02 -1.993677020072937012e-01 4.505234584212303162e-02 -2.840488255023956299e-01 2.723624408245086670e-01 7.172223925590515137e-02 1.932442933320999146e-01 3.148886375129222870e-03 -2.120721936225891113e-01 9.529418312013149261e-03 -8.623926341533660889e-02 -1.845652759075164795e-01 1.913996972143650055e-02 -2.068071365356445312e-01 1.180319264531135559e-01 1.159034818410873413e-01 -1.069615501910448074e-02 2.161585390567779541e-01 6.281235069036483765e-02 4.459373056888580322e-01 3.479025885462760925e-02 -9.494646638631820679e-02
3.932623565196990967e-01 1.758049875497817993e-01 7.963424921035766602e-02 -1.215983405709266663e-01 1.573277562856674194e-01 -1.406985800713300705e-02 -1.005537360906600952e-01 1.462761163711547852e-01 -2.589069902896881104e-01 -1.053606942296028137e-01 -3.969950135797262192e-03 -3.199185803532600403e-02 2.589739561080932617e-01 -7.385169155895709991e-03 3.246760368347167969e-01 -4.158737882971763611e-02 1.475945413112640381e-01 7.223781943321228027e-02 -1.390685588121414185e-01 1.341690570116043091e-01 -1.538388282060623169e-01 -1.884834095835685730e-02 2.051796466112136841e-01 1.547017246484756470e-01 7.964409142732620239e-02 3.230040669441223145e-01 3.295807167887687683e-02 -2.425274550914764404e-01 3.098124563694000244e-01 -2.121434062719345093e-01 4.310613125562667847e-02 -1.248546913266181946e-01
2.851337194442749023e-01 1.727534234523773193e-01 -5.805429071187973022e-02 -2.246707081794738770e-01 1.153202727437019348e-01 2.757570743560791016e-01 -1.151915788650512695e-01 1.827049441635608673e-02 -1.263117939233779907e-01 -1.619191914796829224e-01 2.303021550178527832e-01 3.442666828632354736e-01 8.378255367279052734e-02 -2.924576960504055023e-02 -1.579070091247558594e-02 2.019910663366317749e-01 -1.309415558353066444e-03 2.403482645750045776e-01 -6.290090829133987427e-02 -6.375202536582946777e-02 -3.344314638525247574e-03 -7.275269180536270142e-02 1.186330243945121765e-01 -5.040038377046585083e-02 2.909182310104370117e-01 -4.442910477519035339e-02 3.804228305816650391e-01 2.284217774868011475e-01 -1.052851080894470215e-01 2.129279673099517822e-01 -1.433521211147308350e-01 -1.456776708364486694e-01
1.398945748805999756e-01 -3.368397243320941925e-03 1.985219568014144897e-01 -1.422703638672828674e-02 5.516993999481201172e-02 1.750394999980926514e-01 -2.076842263340950012e-02 2.196920663118362427e-01 -7.198941707611083984e-02 -3.491825163364410400e-01 9.501304477453231812e-03 3.581219017505645752e-01 -1.346304919570684433e-02 -6.859050691127777100e-02 4.091931581497192383e-01 1.863380372524261475e-01 3.622118830680847168e-01 2.381345033645629883e-01 8.409991115331649780e-02 -1.360587030649185181e-01 -1.983663439750671387e-01 -4.282208904623985291e-02 3.662961348891258240e-02 -8.009000681340694427e-03 1.877642124891281128e-01 6.394389271736145020e-02 3.039381504058837891e-01 5.839629098773002625e-02 -5.698040477000176907e-04 4.533873498439788818e-02 1.144447829574346542e-02 5.028225108981132507e-02
1.134033575654029846e-01 1.137385666370391846e-01 -8.537873625755310059e-02 -2.870003581047058105e-01 -1.837841421365737915e-01 1.239043250679969788e-01 -2.913605570793151855e-01 9.052120894193649292e-02 -2.669946253299713135e-01 -4.309070408344268799e-01 4.113976284861564636e-02 -3.488979116082191467e-02 -4.098188132047653198e-02 5.098884552717208862e-02 1.764342933893203735e-01 -3.007559664547443390e-02 3.410893380641937256e-01 -3.539271652698516846e-02 -1.517686545848846436e-01 2.157630175352096558e-01 -2.838188782334327698e-02 -1.213659942150115967e-01 8.654648065567016602e-02 1.038565859198570251e-01 9.617108851671218872e-02 3.665293753147125244e-01 1.584563255310058594e-01 4.019239544868469238e-02 7.668315619230270386e-02 -1.227425113320350647e-01 -1.265597343444824219e-01 1.336673647165298462e-01
1.088237315416336060e-01 -9.195969998836517334e-02 3.282090723514556885e-01 -1.796175837516784668e-01 -1.364677101373672485e-01 7.406874746084213257e-02 -1.396393477916717529e-01 -1.406972110271453857e-01 -1.253601908683776855e-01 -1.919369697570800781e-01 3.976760804653167725e-02 2.025401145219802856e-01 1.088835448026657104e-01 -2.060933858156204224e-01 2.454912066459655762e-01 1.334069669246673584e-01 6.798188388347625732e-02 1.494415998458862305e-01 -5.264917761087417603e-02 4.038724303245544434e-02 2.436764687299728394e-01 7.965298742055892944e-02 2.531804330646991730e-02 -2.888945937156677246e-01 1.458817273378372192e-01 -3.937626630067825317e-02 4.935547709465026855e-01 -1.223402172327041626e-01 -1.740256138145923615e-02 2.610954940319061279e-01 1.207771301269531250e-01 -5.588180944323539734e-02
-7.427930086851119995e-02 6.035570427775382996e-02 3.745608925819396973e-01 -1.446632593870162964e-01 2.287487834692001343e-01 3.157517015933990479e-01 -2.014808207750320435e-01 -2.010788768529891968e-02 -1.251831352710723877e-01 2.249901369214057922e-02 2.040470987558364868e-01 -8.021818846464157104e-02 -5.385068943724036217e-04 -1.327638924121856689e-01 -1.491892430931329727e-02 1.467980444431304932e-03 1.705710403621196747e-02 2.610683441162109375e-01 1.753428727388381958e-01 3.834932669997215271e-02 -1.393482685089111328e-01 2.345210462808609009e-01 -4.915089905261993408e-02 -1.322093233466148376e-02 3.522200137376785278e-02 -8.206922560930252075e-02 2.271438241004943848e-01 -3.727406263351440430e-01 7.345396280288696289e-02 3.967781662940979004e-01 2.456764318048954010e-02 1.220003738999366760e-01
2.829560935497283936e-01 1.875875145196914673e-01 1.684995591640472412e-01 -6.803403794765472412e-02 1.662674546241760254e-01 2.814686298370361328e-01 -2.024546861648559570e-01 -1.054132706485688686e-03 -3.070389032363891602e-01 1.905221939086914062e-01 1.536556780338287354e-01 1.017482653260231018e-01 1.959139108657836914e-01 -1.355925798416137695e-01 3.055114746093750000e-01 -1.897245529107749462e-03 1.493396796286106110e-02 -1.328403055667877197e-01 9.433401376008987427e-02 -1.921447664499282837e-01 2.736160457134246826e-01 1.672816574573516846e-01 -3.858138620853424072e-02 -2.825253456830978394e-02 1.150076165795326233e-01 1.000306382775306702e-01 1.263075042515993118e-03 -1.124749854207038879e-01 2.749206125736236572e-01 1.024216488003730774e-01 2.939697504043579102e-01 1.096635907888412476e-01
2.771997451782226562e-01 -6.006558239459991455e-02 2.684327363967895508e-01 -3.028535656630992889e-02 2.389940917491912842e-01 2.527813315391540527e-01 -1.741430759429931641e-01 3.117842972278594971e-01 -5.444980040192604065e-02 -1.121353358030319214e-01 -4.751968756318092346e-02 -1.878528296947479248e-01 -1.294345259666442871e-01 -8.670277893543243408e-02 3.232291936874389648e-01 9.187229722738265991e-02 2.591658234596252441e-01 1.198025718331336975e-01 -4.604117199778556824e-02 -1.308505088090896606e-01 6.276024878025054932e-02 6.880006939172744751e-02 -1.419918835163116455e-01 1.860122382640838623e-01 2.236075103282928467e-01 -6.831505894660949707e-02 1.375479847192764282e-01 1.644591242074966431e-01 2.014408558607101440e-01 2.630999088287353516e-01 1.331452727317810059e-01 -1.240809261798858643e-01
6.792740523815155029e-02 2.020569890737533569e-01 -1.105881854891777039e-01 -2.355268150568008423e-01 2.256178408861160278e-01 -9.135982394218444824e-02 -1.040459200739860535e-01 -1.267987024039030075e-02 -7.500317692756652832e-02 -2.538751065731048584e-01 -5.076642706990242004e-02 -3.405047655105590820e-01 2.707965439185500145e-03 3.162470087409019470e-02 2.446749508380889893e-01 1.138919293880462646e-01 6.642525792121887207e-01 -1.086210645735263824e-02 2.098910510540008545e-03 -5.139698274433612823e-03 2.374955452978610992e-02 3.386996313929557800e-02 -3.129962086677551270e-02 3.480307385325431824e-02 2.213715910911560059e-01 -5.433962680399417877e-03 8.242423087358474731e-02 -8.697429299354553223e-02 1.202323883771896362e-01 7.302084565162658691e-02 -1.510158479213714600e-01 -5.391691252589225769e-02
2.097901105880737305e-01 -3.119943290948867798e-02 2.575006186962127686e-01 -2.221434265375137329e-01 -1.560348086059093475e-02 2.472098022699356079e-01 -5.821906775236129761e-02 2.005275338888168335e-01 -3.466700762510299683e-02 -2.080735415220260620e-01 -7.221656851470470428e-03 -3.846267238259315491e-02 -1.458990424871444702e-01 -8.579812012612819672e-03 1.447127461433410645e-01 -1.902516186237335205e-01 1.296785101294517517e-02 -9.420533478260040283e-02 2.678133845329284668e-01 -1.008097380399703979e-01 6.525152921676635742e-02 2.365106046199798584e-01 2.159440517425537109e-01 -3.462281823158264160e-01 3.060814738273620605e-01 6.273752450942993164e-02 3.001103699207305908e-01 -2.215215116739273071e-01 9.469287097454071045e-02 1.669131070375442505e-01 1.333665847778320312e-01 2.956992574036121368e-02
1.992890983819961548e-01 1.390951573848724365e-01 1.839516013860702515e-01 -1.529509574174880981e-01 2.605961561203002930e-01 2.798372507095336914e-01 -2.393571436405181885e-01 2.843349799513816833e-02 -2.698909342288970947e-01 -7.940363883972167969e-02 -1.670135706663131714e-01 2.114871703088283539e-02 -8.945555239915847778e-02 2.633047699928283691e-01 -3.714691847562789917e-02 4.984542354941368103e-02 4.177965223789215088e-01 -4.623316973447799683e-02 2.994007244706153870e-02 4.345997795462608337e-02 -1.657923460006713867e-01 1.054527908563613892e-01 -1.109432876110076904e-01 -7.993307709693908691e-02 1.491818726062774658e-01 9.807133674621582031e-02 1.203200966119766235e-01 1.853740811347961426e-01 3.802490830421447754e-01 5.949040874838829041e-02 1.794847426936030388e-03 1.583494395017623901e-01
1.181548610329627991e-01 -1.956866532564163208e-01 -1.180904060602188110e-01 -5.009522438049316406e-01 2.134056687355041504e-01 4.244029521942138672e-01 4.991424456238746643e-02 -1.357623189687728882e-01 -2.226711511611938477e-01 -1.754503250122070312e-01 4.084329605102539062e-01 -4.235421493649482727e-02 -5.115220323204994202e-02 -3.601028025150299072e-02 -1.699460437521338463e-03 -1.134728714823722839e-01 1.393402665853500366e-01 7.509648799896240234e-02 4.966401681303977966e-02 -1.049157232046127319e-01 5.986465513706207275e-02 -8.432334661483764648e-02 1.950508542358875275e-02 -1.014756634831428528e-01 -1.314316689968109131e-01 4.504399001598358154e-02 1.495736930519342422e-02 -5.483124777674674988e-02 8.236347138881683350e-02 1.965787857770919800e-01 1.957142800092697144e-01 -6.580726057291030884e-02
2.263072580099105835e-01 1.305219084024429321e-01 3.242648839950561523e-01 -1.184497773647308350e-01 3.137371269986033440e-03 -2.259347960352897644e-02 -3.113742358982563019e-02 -1.723843812942504883e-02 1.940724849700927734e-01 -1.349535584449768066e-01 -8.728370070457458496e-02 -1.664337366819381714e-01 1.603318452835083008e-01 -1.143613830208778381e-02 3.116622567176818848e-01 -1.678981781005859375e-01 6.439694762229919434e-02 8.777105249464511871e-04 -1.396998614072799683e-01 -8.219686336815357208e-03 -1.541422158479690552e-01 -5.373226478695869446e-03 2.064215242862701416e-01 4.539782181382179260e-02 1.771112978458404541e-01 2.481386065483093262e-01 3.465320467948913574e-01 -1.967566162347793579e-01 -3.318056464195251465e-02 3.982191085815429688e-01 4.868018254637718201e-02 -2.498995363712310791e-01
-2.552199549973011017e-02 1.474196910858154297e-01 -1.107885763049125671e-01 -3.727172911167144775e-01 3.598250746726989746e-01 1.156104132533073425e-01 -1.325919777154922485e-01 -1.595892906188964844e-01 -1.327895671129226685e-01 -4.600479453802108765e-02 1.707768738269805908e-01 -2.085919678211212158e-01 4.839307162910699844e-03 1.820587664842605591e-01 3.246608376502990723e-02 7.852981798350811005e-03 4.886138141155242920e-01 -2.314430028200149536e-01 -4.637455195188522339e-02 -2.166877537965774536e-01 -1.296028643846511841e-01 1.315540671348571777e-01 -1.382948756217956543e-01 3.128519281744956970e-02 2.564922869205474854e-01 1.929686367511749268e-01 7.703856378793716431e-02 -3.710032626986503601e-02 5.209827423095703125e-02 2.906620269641280174e-03 -2.301459759473800659e-02 -6.793453544378280640e-02
-1.542191803455352783e-01 3.754609823226928711e-01 2.409193515777587891e-01 -1.861951500177383423e-01 4.826154559850692749e-02 7.816547900438308716e-02 -1.578463017940521240e-01 3.303175792098045349e-02 -8.889479935169219971e-02 -2.215880602598190308e-01 2.047234624624252319e-01 -1.945883631706237793e-01 -1.873190402984619141e-01 1.391608119010925293e-01 2.227675318717956543e-01 2.041301578283309937e-01 4.465180337429046631e-01 1.472123116254806519e-01 1.275453064590692520e-02 -1.089573875069618225e-01 -1.507009565830230713e-01 1.742201298475265503e-01 -1.215058937668800354e-01 -1.485151946544647217e-01 1.312754750251770020e-01 1.653327643871307373e-01 1.062073111534118652e-01 -9.189502894878387451e-02 1.312845200300216675e-01 -1.322701275348663330e-01 -5.867301300168037415e-02 -1.123060844838619232e-02
2.538761794567108154e-01 1.843702644109725952e-01 5.223803594708442688e-02 -2.070908993482589722e-01 1.156045421957969666e-01 2.596441209316253662e-01 -1.395274652168154716e-03 7.909151911735534668e-02 -5.650287028402090073e-03 -2.245943993330001831e-01 -6.814247369766235352e-02 1.693997830152511597e-01 -1.968180537223815918e-01 -6.320923566818237305e-02 1.977908313274383545e-01 -2.770912647247314453e-01 7.414466887712478638e-02 2.181546576321125031e-02 3.126061856746673584e-01 -2.236313819885253906e-01 2.482725977897644043e-01 8.759704977273941040e-02 1.709404028952121735e-02 -2.997516691684722900e-01 2.390670180320739746e-01 3.896099328994750977e-02 3.191870748996734619e-01 2.540902048349380493e-02 1.934124529361724854e-02 -1.111209508962929249e-03 2.082786411046981812e-01 -9.131925553083419800e-02
3.609823808073997498e-02 2.095455378293991089e-01 -4.259272292256355286e-02 -5.490520000457763672e-01 1.897873282432556152e-01 2.172633260488510132e-01 -2.619882225990295410e-01 -2.370852679014205933e-01 -3.576551750302314758e-02 -3.733830526471138000e-02 1.061116531491279602e-01 8.394233137369155884e-02 1.092652603983879089e-01 3.557907044887542725e-02 -3.460624441504478455e-02 7.228510826826095581e-02 4.785244539380073547e-02 8.107805997133255005e-02 4.219019040465354919e-02 -1.513158380985260010e-01 2.882826328277587891e-01 1.525338590145111084e-01 1.694896370172500610e-01 -7.440549135208129883e-02 2.003345638513565063e-01 7.738327980041503906e-02 2.032024264335632324e-01 -1.466620415449142456e-01 7.800328731536865234e-02 5.786053091287612915e-02 2.779921591281890869e-01 -1.817342638969421387e-01
2.796028256416320801e-01 -4.323078691959381104e-02 3.545736372470855713e-01 -2.420399487018585205e-01 8.774833381175994873e-02 6.170269474387168884e-02 -1.039103418588638306e-01 -4.050412774085998535e-02 -1.259305924177169800e-01 -9.674754738807678223e-02 1.701382547616958618e-01 1.058462858200073242e-01 1.308501362800598145e-01 1.176639273762702942e-01 2.288464456796646118e-02 1.861347854137420654e-01 3.346258029341697693e-02 1.190921068191528320e-01 -4.346147552132606506e-02 7.830861955881118774e-02 1.515562236309051514e-01 5.636911839246749878e-02 1.092580184340476990e-01 -2.845368981361389160e-01 2.310920655727386475e-01 -8.784088492393493652e-02 3.737694919109344482e-01 -1.046744659543037415e-01 6.806799024343490601e-02 4.008935391902923584e-01 2.458145618438720703e-01 1.656726561486721039e-02
3.769029378890991211e-01 1.249592378735542297e-01 3.455454409122467041e-01 -1.292179375886917114e-01 8.194872178137302399e-03 1.829173415899276733e-01 -6.038367375731468201e-02 -5.213155224919319153e-02 -1.625234074890613556e-02 -1.267925053834915161e-01 1.231287196278572083e-01 -1.242695152759552002e-01 -2.655827701091766357e-01 1.839888542890548706e-01 3.003670088946819305e-02 2.673159837722778320e-01 2.653715908527374268e-01 -6.642933189868927002e-02 -4.086181893944740295e-02 -8.468036353588104248e-02 -2.523422539234161377e-01 -1.202995032072067261e-01 -5.909906327724456787e-02 1.373183876276016235e-01 1.506495922803878784e-01 6.622069329023361206e-02 9.363511949777603149e-02 -9.655389189720153809e-02 2.784291505813598633e-01 3.325186669826507568e-01 -1.121934503316879272e-01 -1.123735532164573669e-01
-3.648264333605766296e-02 1.757975965738296509e-01 3.421056270599365234e-02 -3.110653348267078400e-02 2.768813967704772949e-01 2.764105498790740967e-01 9.321218356490135193e-03 -1.902698576450347900e-01 -1.139279976487159729e-01 -7.114901393651962280e-02 1.494625508785247803e-01 1.715790182352066040e-01 -3.167003095149993896e-01 5.594741553068161011e-02 3.712537139654159546e-02 1.748454421758651733e-01 1.094696596264839172e-01 2.170180082321166992e-01 -1.980267465114593506e-01 -8.800118416547775269e-02 6.008837744593620300e-02 3.345206677913665771e-01 -3.139978647232055664e-02 -1.231255680322647095e-01 1.161994263529777527e-01 -1.020990535616874695e-01 3.349084556102752686e-01 -1.793044954538345337e-01 9.874006360769271851e-02 3.874287009239196777e-01 -6.916388124227523804e-02 -2.231062017381191254e-02
4.923994541168212891e-01 -2.609368227422237396e-02 2.983733713626861572e-01 3.265928849577903748e-02 4.614678770303726196e-02 1.534265000373125076e-02 -3.395600020885467529e-01 1.216596961021423340e-01 -2.176526784896850586e-01 2.193248271942138672e-02 1.867635399103164673e-01 1.692515462636947632e-01 -2.368685044348239899e-02 5.628523603081703186e-02 1.748052984476089478e-01 -5.860318616032600403e-02 1.993550211191177368e-01 -4.495226219296455383e-02 -1.366880536079406738e-01 -1.752377748489379883e-01 1.236713230609893799e-01 1.560635957866907120e-02 -9.259759634733200073e-02 -1.850889325141906738e-01 6.657819449901580811e-02 3.685493767261505127e-01 1.724748611450195312e-01 9.891424328088760376e-02 1.526612341403961182e-01 1.612264961004257202e-01 4.484166577458381653e-02 6.761914491653442383e-02
-1.001522019505500793e-01 2.061446607112884521e-01 2.666171193122863770e-01 -2.387303858995437622e-01 1.758895665407180786e-01 6.294731795787811279e-02 -6.170198693871498108e-02 7.881184108555316925e-03 7.721571624279022217e-02 4.830763861536979675e-02 1.306702643632888794e-01 7.086739689111709595e-02 -9.665503352880477905e-02 8.229348808526992798e-02 6.416238844394683838e-02 1.994521357119083405e-02 2.846851944923400879e-01 1.410892009735107422e-01 -3.871845081448554993e-02 -6.198748946189880371e-02 -3.733140230178833008e-01 -8.082730346359312534e-04 2.560245692729949951e-01 -6.963142007589340210e-02 4.472904503345489502e-01 3.226594924926757812e-01 2.372629195451736450e-01 -1.895982921123504639e-01 -3.111983882263302803e-03 6.407880783081054688e-02 -9.822066873311996460e-02 -5.805017426609992981e-02
7.875709235668182373e-02 6.960289925336837769e-02 2.829596102237701416e-01 -1.089245229959487915e-01 1.930810660123825073e-01 2.365849167108535767e-01 -3.836736083030700684e-01 1.021665483713150024e-01 -1.313760280609130859e-01 -2.437344640493392944e-01 1.979862600564956665e-01 1.513075381517410278e-01 7.689843326807022095e-02 -1.110418066382408142e-01 2.410252578556537628e-02 1.898916065692901611e-01 -8.325117081403732300e-02 2.115696519613265991e-01 1.580147147178649902e-01 1.934667676687240601e-01 5.397828668355941772e-02 -9.166449308395385742e-02 -5.625819414854049683e-02 -2.020279914140701294e-01 9.293463826179504395e-02 -2.046383917331695557e-01 3.845811188220977783e-01 -2.224660962820053101e-01 9.667380154132843018e-02 1.383296996355056763e-01 6.685838848352432251e-02 4.731571674346923828e-02
-2.258911877870559692e-01 9.877952747046947479e-03 1.946974992752075195e-01 1.711229793727397919e-02 1.696206331253051758e-01 -3.069459646940231323e-02 -3.037361204624176025e-01 -2.771816849708557129e-01 -2.592884302139282227e-01 -1.693246513605117798e-01 -1.182662248611450195e-01 1.496627777814865112e-01 8.163550496101379395e-02 1.059789396822452545e-02 1.560029480606317520e-02 -3.267796337604522705e-02 1.991821080446243286e-01 6.963729858398437500e-02 1.539398282766342163e-01 -1.948251277208328247e-01 4.454754292964935303e-02 -4.978184774518013000e-02 -7.355353236198425293e-02 -6.095687672495841980e-02 5.185039639472961426e-01 9.181521832942962646e-03 2.985125780105590820e-01 6.764540076255798340e-02 4.039099439978599548e-02 1.954712867736816406e-01 -2.216179519891738892e-01 -1.284208614379167557e-02
6.495627760887145996e-02 1.954458802938461304e-01 -3.042858280241489410e-02 -2.642777562141418457e-01 1.469529122114181519e-01 8.162966370582580566e-02 -9.008176624774932861e-02 -2.104204446077346802e-01 -1.280478015542030334e-02 -1.966411024332046509e-01 6.828918308019638062e-02 -3.476072549819946289e-01 -1.249557584524154663e-01 -7.336717098951339722e-02 1.884327232837677002e-01 1.071142107248306274e-01 5.167341828346252441e-01 1.595913618803024292e-01 -1.074593514204025269e-01 -6.101543828845024109e-02 -8.249245584011077881e-02 1.789961457252502441e-01 -1.734819114208221436e-01 8.561518788337707520e-02 2.725889980792999268e-01 5.734836310148239136e-02 2.201500982046127319e-01 6.907803006470203400e-03 2.493162080645561218e-02 -8.935240656137466431e-02 -1.553024649620056152e-01 -1.760789006948471069e-01
3.013489544391632080e-01 9.002292156219482422e-02 2.169874906539916992e-01 -3.001245856285095215e-02 1.744927763938903809e-01 3.389417529106140137e-01 5.638760328292846680e-02 2.110585272312164307e-01 5.409033223986625671e-02 -2.648299634456634521e-01 1.341753522865474224e-03 7.811696827411651611e-02 7.729493081569671631e-02 -7.853925228118896484e-02 2.472437173128128052e-01 3.490550816059112549e-01 1.397000551223754883e-01 1.545979678630828857e-01 -2.088484168052673340e-02 -2.068639844655990601e-01 7.486797124147415161e-02 1.767967361956834793e-03 1.096222624182701111e-01 1.147876083850860596e-01 2.340891212224960327e-01 -8.028037101030349731e-02 1.302947700023651123e-01 8.337943255901336670e-02 1.366452872753143311e-01 3.808878362178802490e-01 1.390483975410461426e-01 8.295263163745403290e-03
2.677137851715087891e-01 1.565300077199935913e-01 1.287531107664108276e-01 -1.663009375333786011e-01 2.672601044178009033e-01 1.449975967407226562e-01 -1.527782380580902100e-01 -7.401185482740402222e-02 -1.257530003786087036e-01 2.347442060708999634e-01 -4.427145421504974365e-02 -6.012002006173133850e-02 -1.696040332317352295e-01 1.022557821124792099e-02 2.932312153279781342e-02 5.847837030887603760e-02 3.253381252288818359e-01 1.319319009780883789e-01 -3.294832706451416016e-01 -1.108700186014175415e-01 -2.396684512495994568e-02 -8.737087249755859375e-02 -1.437302082777023315e-01 -2.686351165175437927e-02 2.715881764888763428e-01 1.346872374415397644e-02 2.726306915283203125e-01 1.805009879171848297e-02 3.260506689548492432e-01 5.702415481209754944e-02 -1.273229122161865234e-01 2.839426994323730469e-01
2.601329684257507324e-01 -3.844173916149884462e-04 2.710347771644592285e-01 4.210619255900382996e-02 2.007685005664825439e-01 3.757131099700927734e-02 -2.931184172630310059e-01 2.973198331892490387e-02 -2.883050739765167236e-01 1.865562945604324341e-01 5.835711956024169922e-02 1.184524148702621460e-01 1.104438006877899170e-01 -5.583912879228591919e-02 2.420535087585449219e-01 -1.443984359502792358e-01 2.725073993206024170e-01 -1.097109392285346985e-01 4.176706541329622269e-03 -1.031145751476287842e-01 3.279457390308380127e-01 -2.731627039611339569e-02 1.315636187791824341e-01 -2.186616957187652588e-01 1.670911461114883423e-01 1.713918745517730713e-01 3.590315580368041992e-02 -2.204423248767852783e-01 3.059615194797515869e-01 1.357104033231735229e-01 9.414909780025482178e-02 -4.901018459349870682e-03
2.643560767173767090e-01 1.128072217106819153e-01 -2.030104249715805054e-01 -1.311903595924377441e-01 9.416978806257247925e-02 4.053882658481597900e-01 -7.414372265338897705e-02 -3.934863582253456116e-02 -1.511805057525634766e-01 -1.467369645833969116e-01 1.150895208120346069e-01 1.636696755886077881e-01 2.722013182938098907e-02 -4.277030751109123230e-02 -1.065212711691856384e-01 1.031735688447952271e-01 -2.696198038756847382e-02 3.186534717679023743e-02 5.929313227534294128e-02 -1.089626327157020569e-01 -4.966550320386886597e-02 -1.463414132595062256e-01 3.200645446777343750e-01 -1.529307197779417038e-02 3.974942564964294434e-01 -1.404372602701187134e-01 1.770121306180953979e-01 7.311796396970748901e-02 1.665997803211212158e-01 3.462097346782684326e-01 -8.403383195400238037e-02 2.386625707149505615e-01
3.862678110599517822e-01 -1.969752013683319092e-01 1.049536168575286865e-01 -3.553514182567596436e-01 1.745597422122955322e-01 1.663612872362136841e-01 -2.191593647003173828e-01 1.383396331220865250e-02 -1.068938970565795898e-01 -1.364044547080993652e-01 2.319840490818023682e-01 -1.827904284000396729e-01 1.102962642908096313e-01 -2.493419796228408813e-01 1.705609411001205444e-01 1.622949987649917603e-01 -2.172455787658691406e-01 -7.030217349529266357e-02 -1.985459327697753906e-01 -5.120498314499855042e-02 1.303493529558181763e-01 2.540945075452327728e-03 1.983356177806854248e-01 -2.112947590649127960e-02 8.203273266553878784e-02 6.463561207056045532e-02 2.704779803752899170e-01 5.313150957226753235e-02 9.330568462610244751e-02 2.048027068376541138e-01 1.789181679487228394e-01 2.825022116303443909e-02
7.378412038087844849e-02 5.997551139444112778e-03 -2.399209141731262207e-02 -2.638455480337142944e-02 1.902162134647369385e-01 1.367305815219879150e-01 -6.198047101497650146e-02 1.988868601620197296e-02 -1.218571364879608154e-01 1.408973336219787598e-01 1.962639242410659790e-01 8.961578458547592163e-02 -2.201053500175476074e-02 2.308176085352897644e-02 4.507949948310852051e-01 -1.313899159431457520e-01 2.513442337512969971e-01 1.013136096298694611e-02 2.805652618408203125e-01 -2.109192758798599243e-01 -1.000902429223060608e-01 5.398043245077133179e-02 -2.132934518158435822e-02 -1.059099212288856506e-01 9.809585660696029663e-02 2.448244765400886536e-02 4.593721926212310791e-01 -1.861355602741241455e-01 2.038548886775970459e-01 1.486336737871170044e-01 -3.173397183418273926e-01 -7.507812697440385818e-03
1.123970001935958862e-01 1.927237063646316528e-01 -4.667429253458976746e-02 -1.900520026683807373e-01 2.031250149011611938e-01 3.345881700515747070e-01 -1.450477689504623413e-01 -1.215586811304092407e-01 -2.198898494243621826e-01 -2.483460158109664917e-01 1.293659955263137817e-01 -2.882709540426731110e-02 2.049480080604553223e-01 -3.190048038959503174e-01 4.054050368722528219e-04 8.209045231342315674e-02 1.648533642292022705e-01 2.445107996463775635e-01 -1.819557696580886841e-01 2.662498354911804199e-01 3.178635612130165100e-02 -2.126980572938919067e-01 1.143935993313789368e-01 -6.577271223068237305e-02 6.613416224718093872e-02 -8.767355978488922119e-02 -8.611036837100982666e-02 -2.791542112827301025e-01 2.121216654777526855e-01 4.644993692636489868e-02 -2.135759145021438599e-01 -3.016669536009430885e-03
2.316219657659530640e-01 1.123249381780624390e-01 2.746645808219909668e-01 -2.911484837532043457e-01 9.925213456153869629e-02 8.127323351800441742e-03 -6.048362329602241516e-02 4.517812281847000122e-02 1.227138414978981018e-01 -2.325332462787628174e-01 3.323771059513092041e-02 1.802471429109573364e-01 2.501426041126251221e-01 -9.348648041486740112e-02 1.168207153677940369e-01 3.735556080937385559e-02 1.107381191104650497e-02 -8.208785951137542725e-02 -7.970450073480606079e-02 -2.479029819369316101e-02 2.321034520864486694e-01 6.615943461656570435e-02 -8.761196583509445190e-02 -3.517840504646301270e-01 1.096730604767799377e-01 -8.106406778097152710e-02 4.330687820911407471e-01 -1.851882040500640869e-01 1.510548889636993408e-01 2.980749309062957764e-01 7.824853062629699707e-02 -8.423209190368652344e-02
-7.711009681224822998e-02 -1.096806600689888000e-01 -1.121999472379684448e-01 -2.196708619594573975e-01 2.257595807313919067e-01 1.546464562416076660e-01 1.623526401817798615e-02 1.065392866730690002e-01 -6.687401980161666870e-02 4.055074229836463928e-02 9.434772282838821411e-02 3.832262754440307617e-02 1.638804934918880463e-02 -3.896632045507431030e-02 4.534684419631958008e-01 -1.228469088673591614e-01 2.096774615347385406e-02 9.825010597705841064e-02 -2.529407851397991180e-02 -1.188164278864860535e-01 -1.698210984468460083e-01 -3.999186307191848755e-02 -4.219258204102516174e-03 3.819752600975334644e-04 1.894515156745910645e-01 -1.301365792751312256e-01 5.537769198417663574e-01 -1.724581122398376465e-01 2.505795657634735107e-01 8.504351973533630371e-02 -2.513441741466522217e-01 -1.339535415172576904e-01
6.897289305925369263e-02 3.624022379517555237e-02 3.603338897228240967e-01 -1.896861791610717773e-01 -5.280107259750366211e-02 3.893762454390525818e-02 -4.987057670950889587e-02 -1.375536024570465088e-01 -2.366286069154739380e-01 -8.547808974981307983e-02 -2.539583109319210052e-02 2.026544660329818726e-01 -5.027721449732780457e-02 -1.061815470457077026e-01 1.356750726699829102e-02 -8.824542909860610962e-02 3.869370520114898682e-01 2.360710799694061279e-01 -2.741510868072509766e-01 6.947827339172363281e-02 2.444773167371749878e-01 -7.339219562709331512e-03 3.472633659839630127e-01 4.484394937753677368e-02 2.799603641033172607e-01 1.405812352895736694e-01 4.591819643974304199e-02 -1.647961884737014771e-01 4.386100172996520996e-02 5.352082848548889160e-02 2.291345298290252686e-01 1.518193930387496948e-01
2.111162245273590088e-01 1.172998175024986267e-01 1.864283531904220581e-01 8.309305459260940552e-02 1.373178213834762573e-01 1.661050617694854736e-01 -2.445890456438064575e-01 -1.356895267963409424e-01 -1.180975139141082764e-01 -1.286922097206115723e-01 -1.154283136129379272e-01 -7.663164287805557251e-02 7.140974700450897217e-02 6.267716735601425171e-02 3.171527683734893799e-01 -1.920656859874725342e-01 -1.713766008615493774e-01 5.369555577635765076e-02 -1.537231057882308960e-01 3.939012065529823303e-02 -1.704627834260463715e-02 1.300259381532669067e-01 5.048013329505920410e-01 -8.881311863660812378e-02 5.601537600159645081e-02 9.274590760469436646e-02 2.859795689582824707e-01 -1.492627710103988647e-01 1.439329236745834351e-01 1.962707489728927612e-01 2.561392784118652344e-01 3.355748206377029419e-02
2.778571546077728271e-01 1.102098226547241211e-01 1.920682638883590698e-01 -6.681746989488601685e-02 1.489331871271133423e-01 3.722023367881774902e-01 1.083465218544006348e-01 1.245528385043144226e-01 -1.304349601268768311e-01 -2.858594655990600586e-01 -4.396212100982666016e-02 8.447884768247604370e-02 -6.088497582823038101e-03 -8.581446111202239990e-02 3.619638085365295410e-01 3.396699130535125732e-01 2.429948300123214722e-01 9.822364151477813721e-02 3.951355442404747009e-02 -1.800853610038757324e-01 -6.138053163886070251e-02 -1.258981674909591675e-01 -5.378743633627891541e-02 3.430226445198059082e-02 3.025939762592315674e-01 -1.457744836807250977e-01 1.041926518082618713e-01 -8.276912383735179901e-03 -1.083919778466224670e-02 2.363458275794982910e-01 7.299739122390747070e-02 -9.119235724210739136e-02
-1.074798330664634705e-01 -2.645141445100307465e-02 9.456012398004531860e-02 -7.694604992866516113e-02 5.261551961302757263e-02 2.219032496213912964e-01 -1.159253530204296112e-02 -2.424612455070018768e-02 8.176657371222972870e-03 -2.771610319614410400e-01 1.408394426107406616e-01 1.724717915058135986e-01 8.937284350395202637e-02 1.172859445214271545e-01 3.553647994995117188e-01 1.767712086439132690e-02 8.315143734216690063e-02 4.279532469809055328e-03 2.383013516664505005e-01 -3.413454815745353699e-02 1.704476773738861084e-01 9.765101969242095947e-02 -4.025151208043098450e-02 -2.984504699707031250e-01 3.424933254718780518e-01 -5.120474845170974731e-02 4.938741624355316162e-01 -1.730833202600479126e-01 6.612692773342132568e-02 9.267036616802215576e-02 2.034877091646194458e-01 5.495227500796318054e-02
6.633099913597106934e-02 3.211596235632896423e-02 3.100669980049133301e-01 1.029252931475639343e-01 2.501853406429290771e-01 3.073141574859619141e-01 -5.107577517628669739e-02 -1.130196824669837952e-01 -4.844840168952941895e-01 -1.491481363773345947e-01 -2.136707901954650879e-01 1.037646234035491943e-01 -1.146598383784294128e-01 -1.681473106145858765e-01 -2.868830040097236633e-02 4.821072146296501160e-02 3.243903070688247681e-02 8.432302623987197876e-02 -1.024475619196891785e-01 -3.243972733616828918e-02 -4.730325937271118164e-02 -3.091107606887817383e-01 -6.023975089192390442e-03 4.173057526350021362e-02 -2.220123569713905454e-04 1.094767078757286072e-01 3.413225412368774414e-01 6.133086606860160828e-02 2.892280817031860352e-01 1.001765280961990356e-01 -2.347509376704692841e-02 1.081404313445091248e-01
2.708846926689147949e-01 2.454787492752075195e-01 1.128164827823638916e-01 2.410794049501419067e-02 -2.104382812976837158e-01 -1.787311397492885590e-02 -4.585445523262023926e-01 -1.314676403999328613e-01 -2.626758515834808350e-01 -1.689012199640274048e-01 2.116682082414627075e-01 -5.662561580538749695e-02 -7.824007421731948853e-02 1.849868744611740112e-01 2.912117838859558105e-01 -6.688929349184036255e-02 3.165228068828582764e-01 1.669759899377822876e-01 -3.268031030893325806e-02 -6.171949207782745361e-02 -1.573053449392318726e-01 1.119858492165803909e-02 8.668624609708786011e-02 -1.546029895544052124e-01 7.330060750246047974e-02 9.601072221994400024e-02 7.149445265531539917e-02 -1.360279507935047150e-02 7.486019283533096313e-02 -1.946286559104919434e-01 1.632322669029235840e-01 1.627810001373291016e-01
7.218977808952331543e-02 5.504767969250679016e-02 5.406970158219337463e-02 -2.530555427074432373e-01 2.283517867326736450e-01 1.907761991024017334e-01 -7.858965545892715454e-02 -1.810117810964584351e-01 -7.032361626625061035e-02 -1.023885458707809448e-01 1.782226860523223877e-01 -1.989176869392395020e-01 -1.290146410465240479e-01 -1.406736820936203003e-01 -1.023054774850606918e-02 6.163113936781883240e-02 2.751230075955390930e-02 -3.254019538871943951e-04 9.733097255229949951e-02 -1.992263942956924438e-01 1.111486628651618958e-01 -1.291814744472503662e-01 4.858239293098449707e-01 -1.931623667478561401e-01 3.265050053596496582e-01 1.122756227850914001e-01 1.228282600641250610e-01 2.079636305570602417e-01 7.719270139932632446e-02 3.054067492485046387e-01 1.918861120939254761e-01 -6.572308391332626343e-02
2.287803776562213898e-02 5.212203785777091980e-02 -3.107790090143680573e-02 -3.526766002178192139e-01 3.712382614612579346e-01 1.527621746063232422e-01 -1.194914355874061584e-01 -2.130452543497085571e-01 -2.500933408737182617e-01 2.244984544813632965e-02 3.880196483805775642e-03 6.155045703053474426e-02 -2.922390699386596680e-01 1.326456069946289062e-01 5.193254910409450531e-03 2.198826968669891357e-01 1.493811756372451782e-01 1.583012342453002930e-01 -8.181144297122955322e-02 1.546112541109323502e-02 -1.877798438072204590e-01 5.193799361586570740e-02 1.234244275838136673e-02 -2.148666381835937500e-01 2.593030035495758057e-01 -7.073932141065597534e-02 3.024594783782958984e-01 4.524857550859451294e-02 2.529123239219188690e-02 3.505634665489196777e-01 2.546762488782405853e-02 6.184972450137138367e-02
2.759854197502136230e-01 1.773944199085235596e-01 -7.972596585750579834e-02 -1.835572123527526855e-01 6.659947335720062256e-02 4.364394843578338623e-01 -1.694925874471664429e-01 -1.312894672155380249e-01 -1.147982776165008545e-01 -3.349492251873016357e-01 2.246763706207275391e-01 -9.830170869827270508e-02 1.332321614027023315e-01 3.450807556509971619e-02 2.121170610189437866e-01 5.462376028299331665e-02 2.944408059120178223e-01 2.865794897079467773e-01 -3.711349889636039734e-02 7.782687246799468994e-02 1.495051383972167969e-01 -1.903061270713806152e-01 7.513447105884552002e-02 -2.279507517814636230e-01 -5.182030797004699707e-02 -4.969431832432746887e-02 -7.492180168628692627e-02 -7.457045465707778931e-02 3.398565575480461121e-02 1.064398363232612610e-01 -8.827966451644897461e-02 -1.731002628803253174e-01
8.946348726749420166e-02 -1.047122552990913391e-01 2.383345812559127808e-01 2.523907460272312164e-02 -4.718102887272834778e-02 4.403373897075653076e-01 -2.242909669876098633e-01 -1.149317920207977295e-01 -3.812881112098693848e-01 -1.663039997220039368e-02 2.928526699542999268e-02 8.566881716251373291e-02 -1.332293599843978882e-01 9.058199822902679443e-02 -2.129626460373401642e-03 -1.243441831320524216e-02 2.582156360149383545e-01 8.821069262921810150e-03 -1.936044842004776001e-01 -1.811311244964599609e-01 2.785948514938354492e-01 -1.315275430679321289e-01 2.029594630002975464e-01 -9.181854128837585449e-02 1.696436852216720581e-01 -6.992708891630172729e-02 2.272017002105712891e-01 1.834223270416259766e-01 2.350324988365173340e-01 5.398653075098991394e-02 1.589856296777725220e-01 -6.136680021882057190e-03
1.295162439346313477e-01 5.139186605811119080e-02 -1.422285288572311401e-01 -8.126485347747802734e-02 2.076115310192108154e-01 3.417168557643890381e-01 -1.642940044403076172e-01 7.163123041391372681e-02 -5.352587252855300903e-02 -5.865899100899696350e-02 9.473938494920730591e-02 -1.151218339800834656e-01 -3.230379521846771240e-02 -5.392601341009140015e-02 -3.250988572835922241e-02 8.045469969511032104e-02 1.306347399950027466e-01 7.888061553239822388e-02 -4.031965136528015137e-01 -3.104609251022338867e-01 3.109261989593505859e-01 -1.393893212080001831e-01 2.335195988416671753e-01 -9.030221030116081238e-03 1.629982143640518188e-01 8.843248337507247925e-02 2.707685530185699463e-01 -2.457773983478546143e-01 1.612568199634552002e-01 -2.153611481189727783e-01 -1.657890677452087402e-01 2.827590517699718475e-02
-2.172437496483325958e-02 1.722723543643951416e-01 1.655378490686416626e-01 -2.234503626823425293e-01 -1.462308224290609360e-03 1.167440712451934814e-01 -3.337697088718414307e-01 6.987312436103820801e-02 -6.167305260896682739e-02 -3.091421127319335938e-01 6.607287377119064331e-02 9.907113015651702881e-02 -1.340514272451400757e-01 3.487208485603332520e-02 2.308183610439300537e-01 -2.005781233310699463e-01 3.414940237998962402e-01 8.752370625734329224e-02 -2.212785333395004272e-01 2.826686203479766846e-01 -6.977993249893188477e-02 9.782641194760799408e-03 2.729141414165496826e-01 1.899236887693405151e-01 -4.380187019705772400e-02 3.319751918315887451e-01 7.124859094619750977e-02 3.178821131587028503e-02 1.882471293210983276e-01 8.760146796703338623e-02 -7.539375871419906616e-02 -2.614299394190311432e-02
5.629073455929756165e-02 -1.598004400730133057e-01 1.882397234439849854e-01 -6.643422693014144897e-02 3.709320425987243652e-01 1.941510587930679321e-01 -1.064443886280059814e-01 8.616168797016143799e-02 -1.699291169643402100e-02 -1.501264870166778564e-01 -7.380076218396425247e-03 -1.479268968105316162e-01 -7.321303337812423706e-02 1.707041710615158081e-01 2.709331512451171875e-01 3.096340596675872803e-01 5.006039142608642578e-01 4.362488538026809692e-02 -6.934301555156707764e-02 -1.640238463878631592e-01 5.142844840884208679e-02 2.682199329137802124e-02 -4.545996338129043579e-02 2.056371271610260010e-01 5.957716703414916992e-02 2.730669975280761719e-01 1.387267857789993286e-01 -4.039256647229194641e-02 1.377685070037841797e-01 1.665681041777133942e-02 4.677629098296165466e-02 -1.910281181335449219e-01
1.656400412321090698e-01 1.218960359692573547e-01 2.480906695127487183e-01 -1.458818912506103516e-01 1.533452123403549194e-01 1.462596282362937927e-02 -2.797416746616363525e-01 -2.009385637938976288e-02 -1.598107665777206421e-01 -2.060590684413909912e-01 -3.777009621262550354e-02 -1.345618069171905518e-01 -5.129115283489227295e-02 1.829015016555786133e-01 5.402693897485733032e-02 1.657340377569198608e-01 4.816019907593727112e-02 3.751645237207412720e-02 3.101265057921409607e-03 2.718469826504588127e-03 -2.826202511787414551e-01 2.461058497428894043e-01 -9.220317751169204712e-02 -2.067746520042419434e-01 5.259345173835754395e-01 7.490260899066925049e-02 2.873004972934722900e-01 -1.599308401346206665e-01 -1.318314578384160995e-02 1.736293286085128784e-01 -4.392264410853385925e-02 2.126559801399707794e-02
1.388934850692749023e-01 -1.127934828400611877e-01 8.179152756929397583e-02 -3.867360055446624756e-01 2.296068519353866577e-01 2.430413216352462769e-01 -2.260587215423583984e-01 -1.647722870111465454e-01 -4.243098944425582886e-02 -1.144142895936965942e-01 2.115747630596160889e-01 -4.384656623005867004e-02 -1.431571841239929199e-01 -9.888163954019546509e-02 -1.408366858959197998e-01 8.113893121480941772e-02 6.480433046817779541e-02 -1.608492285013198853e-01 1.675889245234429836e-03 -1.035548448562622070e-01 1.080008670687675476e-01 2.310777902603149414e-01 2.519228160381317139e-01 1.348871588706970215e-01 3.578203320503234863e-01 2.267634868621826172e-02 4.086247384548187256e-01 1.272985637187957764e-01 1.184550486505031586e-02 -2.839420177042484283e-02 -1.822831341996788979e-03 -5.679185688495635986e-02
1.070601642131805420e-01 2.489286214113235474e-01 -6.498471833765506744e-03 -1.581860631704330444e-01 2.264502495527267456e-01 1.845997199416160583e-02 -3.349140584468841553e-01 7.749461219646036625e-04 -3.486258089542388916e-01 -5.137398838996887207e-02 -1.737639755010604858e-01 1.470023542642593384e-01 -5.531424283981323242e-02 -1.444629579782485962e-01 3.665068447589874268e-01 1.594585925340652466e-01 2.640260756015777588e-01 3.824997320771217346e-02 8.534915000200271606e-02 -4.596190899610519409e-02 -2.188076525926589966e-01 -1.812177896499633789e-01 1.944508850574493408e-01 1.374563127756118774e-01 1.609759479761123657e-01 2.778643965721130371e-01 -9.129582904279232025e-03 -3.321517258882522583e-02 8.515907078981399536e-02 2.145846784114837646e-01 -3.774528205394744873e-02 -3.207951411604881287e-02
1.734872162342071533e-01 -3.800398111343383789e-02 1.116469055414199829e-01 -4.331934452056884766e-02 1.512920856475830078e-01 3.111144006252288818e-01 -2.356615662574768066e-01 7.822561264038085938e-02 -4.780272245407104492e-01 -1.897904872894287109e-01 -6.877262145280838013e-02 5.597179010510444641e-02 -1.910967081785202026e-01 1.503110956400632858e-02 1.918390393257141113e-01 3.063797950744628906e-01 3.435882627964019775e-01 1.582840085029602051e-01 4.234535619616508484e-02 -1.551587283611297607e-01 2.901345118880271912e-02 1.558685861527919769e-02 -3.865750506520271301e-02 9.644091874361038208e-02 1.194587498903274536e-01 -1.122682541608810425e-02 1.941041499376296997e-01 1.686960160732269287e-01 1.193547695875167847e-01 1.674710027873516083e-02 1.170099750161170959e-01 -2.082520872354507446e-01
1.539791375398635864e-01 3.051145076751708984e-01 6.534464657306671143e-02 -1.924348473548889160e-01 3.088383972644805908e-01 2.124817371368408203e-01 7.538709789514541626e-02 -1.691169440746307373e-01 4.547117277979850769e-02 -9.733564406633377075e-02 -1.145822182297706604e-01 -1.761826500296592712e-02 -1.869887709617614746e-01 -1.334896832704544067e-01 7.548578083515167236e-02 1.314503997564315796e-01 2.321468442678451538e-01 2.311508208513259888e-01 -3.124612011015415192e-02 4.319803416728973389e-02 -3.244241774082183838e-01 -2.123378217220306396e-01 -3.544547408819198608e-02 2.546383813023567200e-02 3.672154247760772705e-01 2.178556770086288452e-01 2.608919143676757812e-01 -1.151209101080894470e-01 -1.380386948585510254e-02 1.688609123229980469e-01 5.929965153336524963e-02 8.990521728992462158e-02
2.443705350160598755e-01 1.129955947399139404e-01 3.633026182651519775e-01 -6.966190040111541748e-02 1.571131986565887928e-03 9.609200991690158844e-03 -2.633889913558959961e-01 2.006815075874328613e-01 -4.731228202581405640e-02 -1.900285333395004272e-01 9.424879401922225952e-02 -1.764705330133438110e-01 4.438395053148269653e-02 -1.911657005548477173e-01 3.085100948810577393e-01 8.096826076507568359e-02 1.457563191652297974e-01 -2.838831841945648193e-01 1.293084919452667236e-01 1.876362226903438568e-02 -3.058351809158921242e-03 -8.743109554052352905e-02 -3.660171106457710266e-02 -1.038539782166481018e-01 -6.949464976787567139e-02 -2.180805355310440063e-01 3.349139988422393799e-01 6.222918257117271423e-02 6.964779645204544067e-02 3.663535714149475098e-01 1.179170086979866028e-01 -4.716240987181663513e-02
3.911222144961357117e-02 1.788639128208160400e-01 -4.740746691823005676e-02 -2.797247469425201416e-01 3.068135380744934082e-01 3.308610022068023682e-01 -8.680330216884613037e-02 -2.165720984339714050e-02 1.002239808440208435e-01 4.721264913678169250e-02 7.650933414697647095e-02 9.354178607463836670e-02 -2.292348295450210571e-01 1.339630037546157837e-01 1.458471715450286865e-01 -1.114835888147354126e-01 1.497999578714370728e-01 2.060085833072662354e-01 -3.439379855990409851e-02 1.003982778638601303e-02 -4.352355897426605225e-01 1.071382462978363037e-01 1.113372519612312317e-01 5.134391132742166519e-03 1.543544530868530273e-01 3.091569840908050537e-01 3.151299655437469482e-01 -3.191299736499786377e-02 7.283510267734527588e-02 1.747292131185531616e-01 1.528325490653514862e-02 8.951447159051895142e-02
2.277643084526062012e-01 -1.641468256711959839e-01 1.857679933309555054e-01 -3.341601192951202393e-01 3.178621232509613037e-01 2.330572754144668579e-01 7.970982044935226440e-02 -2.970473766326904297e-01 2.449525296688079834e-01 -1.254830975085496902e-02 1.334006190299987793e-01 -1.025600954890251160e-01 -3.352252393960952759e-02 -1.378131508827209473e-01 -1.585209555923938751e-02 7.882617413997650146e-02 5.693981423974037170e-02 -8.363930881023406982e-02 -2.645082212984561920e-02 -2.350448220968246460e-01 7.085727155208587646e-02 -4.895459860563278198e-02 7.453542947769165039e-02 -2.250270247459411621e-01 7.010796666145324707e-02 1.606139689683914185e-01 3.743087053298950195e-01 -1.196358911693096161e-02 2.044389694929122925e-01 1.469028592109680176e-01 1.342054158449172974e-01 -1.669329404830932617e-01
1.995548754930496216e-01 2.132376432418823242e-01 1.757140085101127625e-02 -5.926455929875373840e-02 3.273580670356750488e-01 1.389834284782409668e-01 5.871439352631568909e-02 -2.579881846904754639e-01 -1.151978671550750732e-01 2.632351405918598175e-02 8.042426407337188721e-02 1.042788401246070862e-01 1.675861477851867676e-01 1.834178566932678223e-01 1.895361095666885376e-01 6.500086933374404907e-02 1.491562873125076294e-01 2.499382197856903076e-02 8.481241762638092041e-02 -9.284318983554840088e-02 -1.791349351406097412e-01 -1.559519916772842407e-01 8.925991505384445190e-02 2.794770756736397743e-03 2.088336944580078125e-01 9.192667901515960693e-02 4.612881541252136230e-01 -9.736295789480209351e-02 1.277866214513778687e-01 3.527370467782020569e-02 -2.661978602409362793e-01 -3.396846950054168701e-01
2.253342717885971069e-01 -1.608862727880477905e-01 6.126961857080459595e-02 -1.998120844364166260e-01 2.132591325789690018e-03 3.020441234111785889e-01 -2.572372257709503174e-01 6.746742874383926392e-02 -3.795711398124694824e-01 3.852036595344543457e-02 -6.285306066274642944e-02 2.674331665039062500e-01 -4.319589957594871521e-02 -7.452456653118133545e-02 1.465672045014798641e-03 -1.111854612827301025e-01 4.082180857658386230e-01 -9.924650937318801880e-02 4.760792851448059082e-02 -1.710158288478851318e-01 2.973914742469787598e-01 -1.087645813822746277e-01 -5.864797160029411316e-02 -8.266428858041763306e-02 3.331292793154716492e-02 6.021359190344810486e-02 2.470368891954421997e-01 4.302123561501502991e-02 2.973494529724121094e-01 3.284629061818122864e-02 -2.760082483291625977e-02 -2.167904190719127655e-02
7.110699079930782318e-03 -1.305309385061264038e-01 2.196215987205505371e-01 -1.512586511671543121e-02 7.932603359222412109e-02 3.621488213539123535e-01 -2.913836538791656494e-01 -1.625260859727859497e-01 -2.339608222246170044e-01 -4.356051981449127197e-02 -2.963504754006862640e-02 2.177472710609436035e-01 -1.404031813144683838e-01 5.074004456400871277e-02 2.892390787601470947e-01 1.664315164089202881e-01 2.387132644653320312e-01 1.660431027412414551e-01 -2.742197215557098389e-01 -1.115890592336654663e-02 -1.008639708161354065e-01 -2.425919659435749054e-02 -8.031281828880310059e-02 -2.028947323560714722e-01 -1.496089547872543335e-01 3.458054065704345703e-01 6.475485861301422119e-02 -1.119581684470176697e-01 1.636301428079605103e-01 1.817926615476608276e-01 2.186206541955471039e-02 -9.931963682174682617e-02
1.362898796796798706e-01 1.120830625295639038e-01 4.845981672406196594e-02 -1.760744601488113403e-01 7.740192115306854248e-02 3.696276545524597168e-01 6.958845257759094238e-02 9.434736520051956177e-02 -4.498457312583923340e-01 -7.249319553375244141e-02 -2.538700774312019348e-02 1.274210661649703979e-01 -1.001239418983459473e-01 6.639899313449859619e-02 3.308445215225219727e-01 2.572897970676422119e-01 2.496221661567687988e-01 -1.174139380455017090e-01 1.777377277612686157e-01 -1.932663768529891968e-01 -1.799938380718231201e-01 -2.085028737783432007e-01 1.028802525252103806e-02 -2.380082197487354279e-02 9.265954792499542236e-02 7.504951208829879761e-02 2.930363416671752930e-01 -9.504872560501098633e-02 -9.804745018482208252e-02 -1.055202726274728775e-02 1.012233123183250427e-01 -1.178491190075874329e-01
2.138033956289291382e-01 -6.073048338294029236e-02 2.778511643409729004e-01 -7.020755205303430557e-03 -2.848978899419307709e-02 9.425533562898635864e-02 -1.325196176767349243e-01 -1.677759736776351929e-01 -2.427357882261276245e-01 -1.077245548367500305e-02 8.668640255928039551e-02 -2.423097146674990654e-03 1.545669976621866226e-02 -2.341859936714172363e-01 1.618947982788085938e-01 -5.892217531800270081e-02 2.921145260334014893e-01 -8.750306442379951477e-03 -2.428914755582809448e-01 -1.884596981108188629e-02 2.626482546329498291e-01 1.229132711887359619e-01 7.253695745021104813e-03 -2.345746904611587524e-01 -8.434128016233444214e-02 2.877685800194740295e-02 3.949486017227172852e-01 1.491401195526123047e-01 2.699938714504241943e-01 2.418641895055770874e-01 2.093575596809387207e-01 -1.459444314241409302e-01
3.412720561027526855e-02 3.020327985286712646e-01 2.094660997390747070e-01 -2.381936758756637573e-01 2.733694314956665039e-01 3.239892721176147461e-01 -2.940236628055572510e-01 1.220575198531150818e-01 -1.035290434956550598e-01 5.033741518855094910e-02 -1.042839139699935913e-01 -7.090963423252105713e-03 -3.647572547197341919e-02 2.120572775602340698e-01 -4.543188214302062988e-02 1.476223617792129517e-01 2.699900269508361816e-01 -1.383267790079116821e-01 -4.608076438307762146e-02 3.928709402680397034e-02 6.930547952651977539e-02 -5.126320570707321167e-02 8.462857455015182495e-02 1.797621399164199829e-01 -3.577899560332298279e-02 -2.752967365086078644e-02 3.798373341560363770e-01 -6.972511112689971924e-02 1.206641644239425659e-01 1.353453099727630615e-01 -1.481381058692932129e-01 2.881255447864532471e-01
1.278804987668991089e-01 2.486611604690551758e-01 1.709786951541900635e-01 -1.298104822635650635e-01 3.532356917858123779e-01 2.136191129684448242e-01 -1.400078088045120239e-01 1.933390833437442780e-02 -3.619199618697166443e-02 -4.752111807465553284e-02 -7.416075468063354492e-02 -2.274636924266815186e-02 -2.713786363601684570e-01 -5.043411999940872192e-02 1.606650352478027344e-01 1.249819900840520859e-02 3.256193399429321289e-01 8.305925875902175903e-02 -2.329000979661941528e-01 2.366426028311252594e-02 1.525328457355499268e-01 6.002913415431976318e-02 -2.098943889141082764e-01 1.648185998201370239e-01 6.503304094076156616e-02 1.105705946683883667e-01 3.514475226402282715e-01 2.158578634262084961e-01 2.941952943801879883e-01 -9.603673592209815979e-03 -6.815453618764877319e-02 1.729952692985534668e-01
1.734531857073307037e-02 -3.277210518717765808e-02 1.572976261377334595e-01 -1.211544424295425415e-01 2.657761573791503906e-01 1.949488669633865356e-01 1.520897150039672852e-01 -2.907823622226715088e-01 -2.591602206230163574e-01 -2.800031602382659912e-01 2.233480103313922882e-02 1.757895350456237793e-01 1.345434933900833130e-01 5.106664448976516724e-02 9.726137667894363403e-02 -2.079480327665805817e-02 2.985802888870239258e-01 2.262663841247558594e-01 1.440814323723316193e-02 2.407649904489517212e-02 2.954244799911975861e-02 -1.328126527369022369e-02 -2.298246696591377258e-02 -1.884500682353973389e-01 -1.834725290536880493e-01 2.156446129083633423e-01 -3.652768954634666443e-02 -8.985811471939086914e-02 1.371828913688659668e-01 1.903952807188034058e-01 3.151338398456573486e-01 3.363493382930755615e-01
2.378685474395751953e-01 -5.268007051199674606e-03 1.206953451037406921e-01 -2.332604825496673584e-01 -5.934624001383781433e-03 -2.129669301211833954e-03 -2.577957808971405029e-01 7.638602517545223236e-03 -3.876833319664001465e-01 2.216053605079650879e-01 2.453187704086303711e-01 9.148057550191879272e-02 6.399769335985183716e-02 -3.735081292688846588e-03 2.072428017854690552e-01 -1.443821191787719727e-02 2.502578198909759521e-01 -1.020224168896675110e-01 -2.085242867469787598e-01 -2.312594801187515259e-01 2.270502299070358276e-01 -1.747927069664001465e-01 9.208640456199645996e-02 -2.225260436534881592e-01 5.045041814446449280e-02 1.920486390590667725e-01 1.912800967693328857e-01 -1.223950237035751343e-01 2.613303065299987793e-01 5.694127827882766724e-02 1.400385648012161255e-01 1.962452195584774017e-02
2.137414813041687012e-01 3.964709490537643433e-02 4.201383590698242188e-01 -4.915786087512969971e-01 1.706786220893263817e-03 7.253555953502655029e-02 -2.382616698741912842e-01 -4.435445740818977356e-02 9.698670357465744019e-03 -2.431693375110626221e-01 5.697486549615859985e-02 6.795696914196014404e-02 -1.692628413438796997e-01 3.032160997390747070e-01 2.951153218746185303e-01 -1.808831840753555298e-01 -2.173162847757339478e-01 4.516083374619483948e-02 -8.557994663715362549e-02 -1.037226468324661255e-01 1.213548053056001663e-02 1.897319965064525604e-02 1.748682558536529541e-01 -4.835000634193420410e-02 6.997790187597274780e-02 8.373708277940750122e-02 1.105371713638305664e-01 -4.160644114017486572e-02 1.861972063779830933e-01 2.355735749006271362e-02 1.996356062591075897e-02 -2.884161658585071564e-02
3.281629681587219238e-01 2.008546143770217896e-02 -8.416330069303512573e-02 -1.394367963075637817e-01 8.476606011390686035e-02 4.951073825359344482e-01 -2.468078881502151489e-01 -2.609361410140991211e-01 -1.796886026859283447e-01 -1.738880276679992676e-01 1.484812945127487183e-01 1.012624204158782959e-01 -1.255034934729337692e-02 -9.210600703954696655e-02 1.851756274700164795e-01 -1.179600283503532410e-01 1.864641457796096802e-01 8.398934453725814819e-02 -7.479750365018844604e-02 3.940916806459426880e-02 9.555324167013168335e-02 -2.246797233819961548e-01 2.057843506336212158e-01 -3.739580139517784119e-02 -1.996827498078346252e-02 -9.555508941411972046e-02 -1.305968165397644043e-01 -1.304347217082977295e-01 1.030620709061622620e-01 1.661551296710968018e-01 -2.406274080276489258e-01 -2.008295804262161255e-01
-1.768957264721393585e-02 2.557474970817565918e-01 3.864233791828155518e-01 -3.813257813453674316e-01 4.849641397595405579e-02 2.873909771442413330e-01 8.042914420366287231e-02 -9.822648018598556519e-02 -8.450339734554290771e-02 -2.323870509862899780e-01 -2.234281226992607117e-02 -1.314950920641422272e-02 3.976278379559516907e-02 3.987959325313568115e-01 3.884958475828170776e-02 1.610544626601040363e-03 -1.179851815104484558e-01 -8.485481142997741699e-02 2.731778845191001892e-02 -5.134730786085128784e-02 2.367810159921646118e-01 -2.718983776867389679e-02 1.889292895793914795e-01 -9.645162522792816162e-02 1.456905454397201538e-01 1.991373114287853241e-02 1.863995641469955444e-01 -2.153716683387756348e-01 1.433464437723159790e-01 9.271672368049621582e-02 2.328278124332427979e-01 -4.611648246645927429e-02
4.083687812089920044e-02 1.218322142958641052e-01 9.521835297346115112e-02 -3.946266472339630127e-01 2.328756898641586304e-01 1.218957155942916870e-01 -2.360274083912372589e-02 -8.789489418268203735e-02 -4.074289649724960327e-02 -4.181597009301185608e-02 -2.102645635604858398e-01 -1.938616335391998291e-01 -2.275650948286056519e-01 8.652971684932708740e-02 2.056035101413726807e-01 6.691886484622955322e-02 5.825138688087463379e-01 -3.896341472864151001e-02 -2.573554404079914093e-03 -2.056653797626495361e-01 1.893366873264312744e-01 -3.546267002820968628e-02 1.981751807034015656e-02 -2.286459878087043762e-02 2.911824882030487061e-01 1.084829419851303101e-01 2.730533294379711151e-02 -6.300977617502212524e-02 -7.985103875398635864e-02 4.098071902990341187e-02 -1.397910118103027344e-01 7.633354514837265015e-03
-1.775126308202743530e-01 6.294447928667068481e-02 1.745559424161911011e-01 -6.249097362160682678e-02 -3.634886583313345909e-03 4.653582274913787842e-01 -1.446184515953063965e-01 -1.968565732240676880e-01 -3.183276653289794922e-01 -1.496316492557525635e-01 1.123886331915855408e-01 -1.520394831895828247e-01 1.310358475893735886e-02 -5.096430331468582153e-02 5.822338163852691650e-02 -1.580003798007965088e-01 1.586404591798782349e-01 1.574362069368362427e-02 -1.869747340679168701e-01 -2.724553346633911133e-01 -6.251274794340133667e-02 -3.857659995555877686e-01 8.579471707344055176e-02 -2.017801851034164429e-01 1.114322170615196228e-01 1.403872668743133545e-01 -6.878653913736343384e-02 2.566075325012207031e-02 1.475835293531417847e-01 2.565419077873229980e-01 2.979312464594841003e-02 -4.379515722393989563e-02
-8.136358857154846191e-02 9.835667163133621216e-02 3.613230586051940918e-02 -1.759606003761291504e-01 1.150393635034561157e-01 1.534989923238754272e-01 -6.473432481288909912e-02 -2.118795923888683319e-02 -1.190637871623039246e-01 -9.253542870283126831e-02 7.642325758934020996e-02 3.309022635221481323e-02 -1.427016258239746094e-01 6.017370149493217468e-02 -7.239074446260929108e-03 3.633832186460494995e-02 2.150808721780776978e-01 4.040618836879730225e-01 -4.569874703884124756e-02 -1.091530919075012207e-01 -2.618758976459503174e-01 -1.183605864644050598e-01 2.527399361133575439e-01 -3.494965285062789917e-02 1.747846156358718872e-01 5.181431770324707031e-01 3.791820704936981201e-01 -9.762201458215713501e-02 -5.523222684860229492e-02 1.628368645906448364e-01 -2.333796583116054535e-02 3.623281791806221008e-02
5.178456753492355347e-02 1.393117606639862061e-01 2.401903867721557617e-01 -2.303587347269058228e-01 1.130593121051788330e-01 2.395866252481937408e-02 -9.701289981603622437e-02 -7.549165189266204834e-02 2.022045198827981949e-03 -5.389455705881118774e-02 1.834021359682083130e-01 6.057075038552284241e-02 1.781543940305709839e-01 3.049032576382160187e-02 1.381734311580657959e-01 6.729948334395885468e-03 1.946929097175598145e-01 2.727006934583187103e-02 3.005348742008209229e-01 -9.567114710807800293e-02 1.627325266599655151e-01 -1.735243797302246094e-01 2.096799463033676147e-01 -2.521543502807617188e-01 3.151638209819793701e-01 1.619178652763366699e-01 3.547236025333404541e-01 -3.952329233288764954e-02 9.235189855098724365e-02 -1.946127787232398987e-02 4.188341498374938965e-01 -8.448657393455505371e-02
-3.115900233387947083e-02 3.699013590812683105e-01 -3.744865581393241882e-02 -1.666789799928665161e-01 2.731683664023876190e-02 3.507220447063446045e-01 -1.320251822471618652e-01 -2.098546624183654785e-01 -4.061835408210754395e-01 -4.379029199481010437e-02 -8.169465512037277222e-02 7.521890103816986084e-02 -7.881993800401687622e-02 -7.881613075733184814e-02 4.022347629070281982e-01 -3.237333521246910095e-02 4.544381797313690186e-02 3.039996884763240814e-02 -2.255175113677978516e-01 -1.206253394484519958e-01 -1.070311740040779114e-01 -7.532929535955190659e-03 1.036500558257102966e-01 1.892734915018081665e-01 8.416363596916198730e-02 2.636933922767639160e-01 3.483571112155914307e-02 7.941605895757675171e-02 1.311338692903518677e-01 2.530026137828826904e-01 1.946335285902023315e-02 -3.308415412902832031e-02
3.138341009616851807e-01 -1.730627715587615967e-01 -7.050336152315139771e-02 -2.515180110931396484e-01 2.877688109874725342e-01 3.497850894927978516e-01 -2.278839200735092163e-01 -1.476900465786457062e-02 1.314258947968482971e-02 -2.919237911701202393e-01 7.165014743804931641e-02 4.625553265213966370e-02 1.209913343191146851e-01 -3.405452370643615723e-01 -1.343588531017303467e-01 -2.322920411825180054e-01 1.577476263046264648e-01 9.077915549278259277e-02 -1.469134837388992310e-01 1.474954336881637573e-01 -1.329485177993774414e-01 1.939805448055267334e-01 -1.784623600542545319e-02 3.741896152496337891e-02 1.791061908006668091e-01 4.520770534873008728e-02 8.812896907329559326e-02 8.557046763598918915e-03 8.849915862083435059e-02 1.198325902223587036e-01 -2.146586328744888306e-01 -8.372054249048233032e-02
1.169764325022697449e-01 -2.358122169971466064e-01 -5.818240344524383545e-02 -4.005177021026611328e-01 2.310369759798049927e-01 4.183677136898040771e-01 -1.012601330876350403e-01 -6.308346521109342575e-03 9.709504246711730957e-02 -4.573351144790649414e-01 1.017484441399574280e-01 1.890501230955123901e-01 3.651865199208259583e-02 -1.361254751682281494e-01 7.617143541574478149e-02 -8.458848297595977783e-02 2.650542557239532471e-01 1.507686972618103027e-01 -1.369132548570632935e-01 1.619901359081268311e-01 1.169041469693183899e-01 -1.420188546180725098e-01 -4.338180273771286011e-02 -4.082484170794487000e-02 5.393258482217788696e-02 8.839728683233261108e-02 -5.286677926778793335e-02 -9.592482447624206543e-02 1.252247244119644165e-01 7.916934788227081299e-02 -1.024708822369575500e-01 -1.362801343202590942e-02
1.515743285417556763e-01 -5.594846978783607483e-02 -1.575134880840778351e-02 -4.700223505496978760e-01 1.656939685344696045e-01 1.434509307146072388e-01 -1.318831145763397217e-01 -2.617347240447998047e-01 -4.324938729405403137e-02 -1.247719582170248032e-02 1.563018709421157837e-01 9.588614851236343384e-02 3.802993148565292358e-02 -3.107554651796817780e-02 -3.430767357349395752e-02 6.005433201789855957e-02 2.966746687889099121e-01 1.105827540159225464e-01 1.660533249378204346e-01 -8.222462981939315796e-02 1.478113234043121338e-01 3.025299496948719025e-02 2.019660323858261108e-01 -8.113015443086624146e-02 2.380103170871734619e-01 1.104790344834327698e-01 3.896562457084655762e-01 -1.268503069877624512e-01 -9.187677502632141113e-02 1.693293303251266479e-01 2.002339512109756470e-01 -2.392683178186416626e-01
1.286462098360061646e-01 2.603339850902557373e-01 1.592692881822586060e-01 -1.104672998189926147e-01 1.481033563613891602e-01 -6.640167441219091415e-03 -2.445273995399475098e-01 -7.846818864345550537e-02 4.777117818593978882e-02 -1.853966563940048218e-01 -9.805160015821456909e-02 3.094227053225040436e-02 -2.274655699729919434e-01 1.839433610439300537e-01 -1.868693344295024872e-02 2.065990678966045380e-02 1.550809890031814575e-01 2.030531316995620728e-01 2.748868428170681000e-02 -5.777084082365036011e-02 -2.225878238677978516e-01 1.257887016981840134e-02 6.801143288612365723e-02 -4.870206862688064575e-02 5.570943355560302734e-01 7.745414227247238159e-02 1.616348028182983398e-01 -2.868945598602294922e-01 -1.349056959152221680e-01 2.895905077457427979e-01 6.057298928499221802e-02 -2.474755514413118362e-03
-2.280676923692226410e-02 1.363338381052017212e-01 1.615974605083465576e-01 -1.752968281507492065e-01 2.878548204898834229e-01 8.354350179433822632e-02 -2.257268279790878296e-01 -2.769703231751918793e-02 1.448715198785066605e-02 -2.743323445320129395e-01 4.579747095704078674e-02 -2.539926767349243164e-01 -4.560714215040206909e-02 3.030207157135009766e-01 1.480851024389266968e-01 -2.368885725736618042e-01 7.262107916176319122e-03 -9.857127070426940918e-02 -3.286145925521850586e-01 -3.005355000495910645e-01 -8.457709103822708130e-02 -3.010333050042390823e-03 7.128031458705663681e-03 -2.488528937101364136e-01 1.309308111667633057e-01 -1.200067251920700073e-01 3.512783348560333252e-01 2.542713470757007599e-02 8.221168071031570435e-02 5.171909928321838379e-02 1.590802520513534546e-01 3.031822852790355682e-02
7.896231859922409058e-02 1.424438953399658203e-01 2.860041260719299316e-01 -5.030889809131622314e-02 1.180817261338233948e-01 7.059204578399658203e-02 -2.341317683458328247e-01 3.499720245599746704e-02 -1.789753511548042297e-02 4.225972667336463928e-02 -1.786966435611248016e-02 1.648824103176593781e-02 6.578026711940765381e-02 -6.053390447050333023e-03 3.354597389698028564e-01 3.048984110355377197e-01 2.369117587804794312e-01 4.813452064990997314e-02 -2.098782509565353394e-01 1.464587748050689697e-01 7.444760203361511230e-02 2.525497078895568848e-01 -6.103750690817832947e-02 -2.013914138078689575e-01 2.931544780731201172e-01 5.954887345433235168e-02 2.932871580123901367e-01 -7.836353033781051636e-02 1.122788637876510620e-01 2.752784192562103271e-01 3.063271939754486084e-01 -1.424647681415081024e-02
1.079385578632354736e-01 1.108168810606002808e-01 1.667578071355819702e-01 -1.282376646995544434e-01 1.540329307317733765e-02 2.733526825904846191e-01 -3.255546987056732178e-01 -2.998479902744293213e-01 -2.781292498111724854e-01 -8.451241254806518555e-02 -1.169208586215972900e-01 -8.057336509227752686e-02 8.396911621093750000e-02 2.059377729892730713e-01 2.203352451324462891e-01 2.433775216341018677e-01 1.679979264736175537e-01 -1.282841861248016357e-01 9.484783746302127838e-03 -5.709678679704666138e-02 1.795869618654251099e-01 2.685760259628295898e-01 -8.321113884449005127e-02 -1.966604292392730713e-01 2.197919934988021851e-01 8.276950567960739136e-02 1.899846643209457397e-01 -4.234893247485160828e-02 9.208012372255325317e-02 1.182654574513435364e-01 7.404156029224395752e-02 2.829335033893585205e-01
3.616914153099060059e-01 -2.650393843650817871e-01 -6.969778239727020264e-02 -2.298673093318939209e-01 2.080358564853668213e-01 1.881464123725891113e-01 -1.057416871190071106e-01 -1.250359714031219482e-01 -1.393980085849761963e-01 -9.243056178092956543e-02 1.916994750499725342e-01 -7.313807308673858643e-02 -4.510793834924697876e-02 -2.574121057987213135e-01 6.764299422502517700e-02 1.997637450695037842e-01 3.187841176986694336e-01 4.562099277973175049e-02 1.414324939250946045e-01 -1.474088728427886963e-01 4.984736815094947815e-02 -4.116053134202957153e-02 2.547225654125213623e-01 -1.502446383237838745e-01 1.281851977109909058e-01 9.421615302562713623e-02 6.235828250646591187e-02 -2.298321276903152466e-01 2.879353761672973633e-01 -3.589748963713645935e-02 -1.370078325271606445e-01 -1.755967140197753906e-01
5.409136414527893066e-02 2.049861103296279907e-01 3.232378885149955750e-02 -1.935670226812362671e-01 3.660008907318115234e-01 3.830569386482238770e-01 -1.307547986507415771e-01 4.754150658845901489e-02 3.720341995358467102e-02 -3.059352040290832520e-01 2.124745957553386688e-02 -1.123465374112129211e-01 -2.433569636195898056e-03 7.650300860404968262e-02 -4.222964495420455933e-02 1.075282990932464600e-01 4.216580837965011597e-02 -2.192409634590148926e-01 -2.349093258380889893e-01 -5.745719373226165771e-02 3.742966949939727783e-01 1.484372466802597046e-01 -1.227377206087112427e-01 1.104505285620689392e-01 9.782675653696060181e-02 2.426006048917770386e-01 1.704556494951248169e-01 1.798271946609020233e-02 -9.146536886692047119e-02 2.379392087459564209e-01 -4.220006242394447327e-02 1.641595363616943359e-01
1.773145981132984161e-02 7.195597141981124878e-02 1.887189745903015137e-01 1.088519841432571411e-01 2.257808148860931396e-01 8.322807401418685913e-02 -7.989171147346496582e-02 1.633415520191192627e-01 3.534953296184539795e-02 -2.454301267862319946e-01 6.182280182838439941e-02 4.063296020030975342e-01 -5.970153212547302246e-02 9.174003452062606812e-02 1.001250371336936951e-01 6.265802681446075439e-02 2.068253457546234131e-01 6.628578156232833862e-02 6.884425878524780273e-02 -2.679595649242401123e-01 -1.347206830978393555e-01 1.205789074301719666e-01 9.718004614114761353e-02 1.264163292944431305e-02 2.620094418525695801e-01 6.975474208593368530e-02 1.280847340822219849e-01 -3.754048943519592285e-01 3.538886010646820068e-01 2.354243248701095581e-01 -1.282872706651687622e-01 7.589989900588989258e-02
3.662267327308654785e-02 -2.279081046581268311e-01 3.705162182450294495e-02 -3.888316154479980469e-01 4.065898060798645020e-01 4.315806031227111816e-01 -1.710421741008758545e-01 -2.240506857633590698e-01 4.080862179398536682e-02 -2.036477923393249512e-01 1.586852371692657471e-01 -1.608996465802192688e-02 -7.572964578866958618e-02 6.044956855475902557e-03 1.606366336345672607e-01 -2.747705206274986267e-02 8.395964652299880981e-02 1.758976429700851440e-01 -4.766589403152465820e-02 9.589961916208267212e-02 1.916890889406204224e-01 -1.943053305149078369e-01 1.979287900030612946e-02 -2.703391611576080322e-01 -8.221642673015594482e-02 1.067331731319427490e-01 9.134709835052490234e-02 -4.517183080315589905e-02 5.832485109567642212e-02 1.224883347749710083e-01 4.576418921351432800e-02 -1.254839748144149780e-01
1.760728806257247925e-01 -7.615083456039428711e-02 1.253914684057235718e-01 8.364287018775939941e-02 2.523475885391235352e-01 2.295217812061309814e-01 -8.149930834770202637e-02 2.002967894077301025e-01 -3.962699174880981445e-01 -2.883947193622589111e-01 -1.233922988176345825e-01 -2.578622661530971527e-02 -1.211767196655273438e-01 -3.824289888143539429e-05 1.361461132764816284e-01 1.647242158651351929e-01 4.230205118656158447e-01 -2.040638960897922516e-02 1.456950902938842773e-01 -1.330669969320297241e-01 1.240676715970039368e-01 -5.504064634442329407e-02 1.202147901058197021e-01 1.548612564802169800e-01 3.896962478756904602e-02 -1.595008186995983124e-02 1.562861651182174683e-01 4.684290662407875061e-02 -6.175234168767929077e-02 3.584546744823455811e-01 1.492000818252563477e-01 5.296343192458152771e-02
-1.069262325763702393e-01 2.340654283761978149e-01 1.957857459783554077e-01 -2.552515268325805664e-01 -6.583633832633495331e-03 1.074392721056938171e-01 6.083752494305372238e-03 5.100915208458900452e-02 -2.494725286960601807e-01 -3.034787625074386597e-02 1.375921815633773804e-01 3.062950372695922852e-01 6.761353928595781326e-03 -1.733612827956676483e-02 9.320625662803649902e-02 -2.439895421266555786e-01 1.559568345546722412e-01 -2.319287881255149841e-02 -1.573625802993774414e-01 -5.891940370202064514e-02 1.816653907299041748e-01 -3.067674636840820312e-01 2.113433629274368286e-01 3.016468584537506104e-01 2.435873597860336304e-01 -1.136171370744705200e-01 2.402121275663375854e-01 -3.038977086544036865e-01 6.822353601455688477e-02 1.652901321649551392e-01 2.104906924068927765e-02 3.195013478398323059e-02
1.706135869026184082e-01 9.232947230339050293e-02 -7.949766516685485840e-02 -8.642241358757019043e-02 -1.278933584690093994e-01 1.637679487466812134e-01 -1.020180583000183105e-01 2.034921012818813324e-02 4.912593588232994080e-02 -2.712371647357940674e-01 -2.528526261448860168e-02 -3.699677810072898865e-02 -1.285180896520614624e-01 1.084560155868530273e-01 2.529765665531158447e-01 -9.299595654010772705e-02 3.765889108180999756e-01 1.814112812280654907e-01 -3.451045453548431396e-01 1.643937677145004272e-01 2.430746145546436310e-02 -1.412343680858612061e-01 2.487405687570571899e-01 4.284685477614402771e-02 4.769802838563919067e-02 1.061415597796440125e-01 2.710440158843994141e-01 -3.343848884105682373e-01 1.282925009727478027e-01 2.422377318143844604e-01 -1.281978935003280640e-01 1.420339941978454590e-01
2.080035656690597534e-01 -2.448927983641624451e-02 8.026064373552799225e-03 1.518121957778930664e-01 3.099455535411834717e-01 1.849662661552429199e-01 -1.937950104475021362e-01 -5.893115699291229248e-02 -1.348450183868408203e-01 -8.586871623992919922e-02 1.341960430145263672e-01 1.203668639063835144e-01 -1.734765432775020599e-02 6.070737540721893311e-02 4.726615548133850098e-01 -5.000605061650276184e-02 8.867453038692474365e-02 1.521795541048049927e-01 9.002931416034698486e-02 -3.464540466666221619e-02 -1.729842275381088257e-01 5.796852055937051773e-03 -7.487361133098602295e-02 4.258917272090911865e-02 1.266939938068389893e-01 -1.950394213199615479e-01 4.052952826023101807e-01 -1.026450619101524353e-01 2.441461831331253052e-01 1.615369617938995361e-01 -2.839957177639007568e-01 2.853833884000778198e-02
8.184972405433654785e-02 1.730209887027740479e-01 2.923952639102935791e-01 -2.082016766071319580e-01 2.151283025741577148e-01 -6.868453323841094971e-02 -1.920396834611892700e-01 -9.794101119041442871e-03 -8.352781832218170166e-02 -2.512347102165222168e-01 -1.133486926555633545e-01 -2.127524465322494507e-01 -8.361984044313430786e-02 4.258832037448883057e-01 2.943629324436187744e-01 2.273519039154052734e-01 9.230704605579376221e-02 2.782607451081275940e-03 -1.146085187792778015e-01 5.921829119324684143e-02 1.971606537699699402e-02 1.222104430198669434e-01 2.286951690912246704e-01 1.128990482538938522e-02 1.561979651451110840e-01 2.187865674495697021e-01 4.258045554161071777e-02 -1.723567210137844086e-02 1.735891699790954590e-01 2.981492877006530762e-01 7.257595658302307129e-02 -6.447804160416126251e-03
4.310462996363639832e-02 1.650791615247726440e-01 -4.597197100520133972e-02 -4.002692997455596924e-01 4.543406516313552856e-02 1.223774775862693787e-01 -3.194956108927726746e-02 -1.887031495571136475e-01 -8.942686021327972412e-02 -3.087986707687377930e-01 -6.919401139020919800e-02 -7.405360788106918335e-02 -9.749599732458591461e-03 -2.320736050605773926e-01 2.885277867317199707e-01 -7.206039875745773315e-02 1.439460068941116333e-01 -1.383138149976730347e-01 -1.057047396898269653e-01 -1.098831146955490112e-01 -7.983727008104324341e-02 -2.205013632774353027e-01 -2.303356826305389404e-01 -3.101879032328724861e-03 2.351846098899841309e-01 3.404890596866607666e-01 -8.588208258152008057e-02 4.538626968860626221e-02 1.280196756124496460e-01 2.204865813255310059e-01 2.021446973085403442e-01 2.028991580009460449e-01
2.327584326267242432e-01 2.699018418788909912e-01 1.624360233545303345e-01 -1.818290352821350098e-01 1.383060514926910400e-01 2.540678381919860840e-01 -9.666027873754501343e-02 1.654909849166870117e-01 -2.300900220870971680e-01 -3.097359538078308105e-01 1.053460538387298584e-01 -6.766295433044433594e-02 8.057641237974166870e-02 2.063638158142566681e-02 1.586686521768569946e-01 1.125183608382940292e-02 -9.427315741777420044e-02 1.987811923027038574e-01 -1.144590452313423157e-01 1.795941740274429321e-01 -2.126935422420501709e-01 1.785252243280410767e-01 2.120347470045089722e-01 2.023746818304061890e-01 1.123552545905113220e-01 3.408811986446380615e-01 2.325006127357482910e-01 -5.223761126399040222e-02 2.073335200548171997e-01 -8.297187089920043945e-02 1.764609664678573608e-02 -6.142321974039077759e-02
2.242388427257537842e-01 8.123002201318740845e-02 2.420950531959533691e-01 -2.511540651321411133e-01 1.751123517751693726e-01 2.212755829095840454e-01 -7.634823769330978394e-02 2.332323342561721802e-01 -2.921627163887023926e-01 -1.264000982046127319e-01 6.420904397964477539e-02 -4.617229849100112915e-02 -3.893797844648361206e-02 1.357011348009109497e-01 2.391730397939682007e-01 1.727688014507293701e-01 1.593978703022003174e-01 -2.565564513206481934e-01 1.866488717496395111e-02 -2.647168934345245361e-01 3.056760504841804504e-02 1.893811523914337158e-01 -5.700443312525749207e-02 6.730545312166213989e-02 3.007086813449859619e-01 -1.228989809751510620e-01 2.376655191183090210e-01 2.694520056247711182e-01 1.312406212091445923e-01 1.107326708734035492e-02 -9.337007254362106323e-02 -9.325928986072540283e-03
1.362161338329315186e-01 1.860837638378143311e-01 -9.507150948047637939e-02 -1.662392169237136841e-01 1.360497623682022095e-01 -5.748651176691055298e-02 -6.469368934631347656e-02 8.418273925781250000e-02 -2.332439869642257690e-01 -4.130573868751525879e-01 -1.262222081422805786e-01 2.933822274208068848e-01 3.155641257762908936e-02 -8.408290892839431763e-02 2.012925297021865845e-01 -6.477451324462890625e-02 3.687967061996459961e-01 -4.986045509576797485e-02 -1.430000513792037964e-01 1.054864469915628433e-02 -1.171032264828681946e-01 2.095263004302978516e-01 -2.620353400707244873e-01 -8.162743598222732544e-02 1.226657554507255554e-01 2.148423790931701660e-01 1.156202610582113266e-02 -8.934354782104492188e-02 2.191966772079467773e-01 2.446824461221694946e-01 1.446406841278076172e-01 8.424961566925048828e-02
2.880547046661376953e-01 -2.561879456043243408e-01 -7.980314642190933228e-02 -2.636988461017608643e-01 2.260294705629348755e-01 4.862195849418640137e-01 -8.049559593200683594e-02 -1.784912794828414917e-01 -4.150578286498785019e-03 -3.818288147449493408e-01 1.590758562088012695e-01 5.357262864708900452e-02 -6.480366736650466919e-02 -1.384602636098861694e-01 1.673151105642318726e-01 -6.894157733768224716e-03 2.169455289840698242e-01 7.471656054258346558e-02 -8.955864608287811279e-02 1.322646886110305786e-01 -4.597341269254684448e-02 -1.623082458972930908e-01 3.717004554346203804e-03 -1.288341730833053589e-01 -3.181289508938789368e-02 8.111888170242309570e-02 2.455585598945617676e-01 -2.434398233890533447e-02 6.452963501214981079e-02 -1.428981423377990723e-01 -7.632774114608764648e-02 4.609680548310279846e-02
1.676155924797058105e-01 9.083320200443267822e-02 1.294682919979095459e-01 -2.786783576011657715e-01 -2.742354571819305420e-02 1.616997085511684418e-02 -1.134842913597822189e-02 -7.969691604375839233e-02 5.767200887203216553e-02 -3.091734051704406738e-01 -1.353168953210115433e-02 1.762741059064865112e-01 2.389321029186248779e-01 -7.823649048805236816e-02 2.365546524524688721e-01 -7.127033174037933350e-02 1.121430918574333191e-01 -1.811714023351669312e-01 1.735909283161163330e-01 -5.181263759732246399e-02 1.690127253532409668e-01 1.318360269069671631e-01 1.225566789507865906e-01 -3.126271665096282959e-01 3.191660642623901367e-01 2.308953702449798584e-01 3.682332336902618408e-01 -1.681001782417297363e-01 8.320733904838562012e-02 6.044429540634155273e-02 2.004413902759552002e-01 -2.477237768471240997e-02
2.997926771640777588e-01 2.922793626785278320e-01 -5.677760019898414612e-02 -2.584001421928405762e-01 -9.428082406520843506e-02 3.046519681811332703e-02 -1.970351114869117737e-02 5.163017660379409790e-02 -1.879258304834365845e-01 -1.499408036470413208e-01 1.214906871318817139e-01 6.536610424518585205e-02 -3.714579716324806213e-02 2.089377343654632568e-01 1.331102997064590454e-01 -1.459543555974960327e-01 -7.314298301935195923e-02 2.304632514715194702e-01 -1.886441558599472046e-01 -1.016057431697845459e-01 6.993902474641799927e-02 1.802697181701660156e-01 1.881179064512252808e-01 6.936785578727722168e-02 7.880417630076408386e-03 3.442046940326690674e-01 1.959673017263412476e-01 -3.180425465106964111e-01 3.641552627086639404e-01 4.639977589249610901e-02 -1.896017044782638550e-02 7.594635337591171265e-02
2.309183329343795776e-01 4.397911205887794495e-02 -6.383326649665832520e-02 -6.530757993459701538e-02 1.023348197340965271e-01 1.537723988294601440e-01 -1.020200103521347046e-01 -5.108102038502693176e-02 -2.397029995918273926e-01 -3.005114570260047913e-02 1.571036130189895630e-01 5.883763544261455536e-03 -4.497596062719821930e-03 2.652660012245178223e-02 3.929527103900909424e-01 -5.610209703445434570e-02 6.488560140132904053e-02 9.260933101177215576e-02 1.240007504820823669e-01 -2.990641817450523376e-02 -2.702821791172027588e-01 -1.000142470002174377e-01 1.146332025527954102e-01 7.257928140461444855e-03 2.641816437244415283e-01 -2.922120690345764160e-01 3.345015347003936768e-01 -2.097856104373931885e-01 1.555416882038116455e-01 2.099891901016235352e-01 -3.081700503826141357e-01 -2.196875810623168945e-01
3.267481625080108643e-01 1.871690899133682251e-01 1.729750186204910278e-01 -1.655026525259017944e-01 8.275591582059860229e-02 -5.985722527839243412e-04 -2.001876085996627808e-01 1.153599377721548080e-02 -1.957048177719116211e-01 1.433891505002975464e-01 -3.137598931789398193e-02 1.988174915313720703e-01 4.483620822429656982e-02 -3.357329070568084717e-01 -7.070368528366088867e-02 1.380675733089447021e-01 2.306651771068572998e-01 2.150066941976547241e-01 -1.142603978514671326e-01 4.348742961883544922e-02 1.535773724317550659e-01 -2.093057632446289062e-01 5.827114731073379517e-02 -1.374112535268068314e-02 2.767168879508972168e-01 2.735355198383331299e-01 1.611943691968917847e-01 -3.296261131763458252e-01 8.011809736490249634e-02 3.137038648128509521e-02 1.460651010274887085e-01 -1.246735453605651855e-01
4.437325894832611084e-02 1.045855730772018433e-01 -7.331669330596923828e-02 -2.507137656211853027e-01 -5.026926100254058838e-02 4.833812713623046875e-01 -2.769652009010314941e-01 8.421054109930992126e-03 -1.908525526523590088e-01 -3.654182255268096924e-01 1.574394553899765015e-01 2.688303589820861816e-02 7.700652349740266800e-03 -1.290710270404815674e-01 8.161615580320358276e-02 2.141661569476127625e-02 1.909176558256149292e-01 1.351295113563537598e-01 -1.815905869007110596e-01 -2.716964483261108398e-02 4.149527102708816528e-02 -2.885355651378631592e-01 -4.725133255124092102e-02 -1.903174817562103271e-01 -2.889105584472417831e-03 7.819273322820663452e-02 -4.148897528648376465e-02 9.635908156633377075e-02 1.253175586462020874e-01 2.605916857719421387e-01 -2.673792541027069092e-01 -5.007579177618026733e-02
7.912196218967437744e-02 1.632291525602340698e-01 1.195675954222679138e-01 -1.194297745823860168e-01 7.077459990978240967e-02 2.146318852901458740e-01 3.308650553226470947e-01 -2.329649329185485840e-01 -1.254969835281372070e-01 -2.064720839262008667e-01 8.036826550960540771e-02 -9.131442755460739136e-02 5.142284929752349854e-02 2.501466497778892517e-02 2.594253122806549072e-01 1.306628137826919556e-01 2.775780856609344482e-01 9.856307506561279297e-02 -2.813198566436767578e-01 -1.167712081223726273e-02 -2.143419235944747925e-01 -6.495147943496704102e-02 -1.751900762319564819e-01 -4.582418128848075867e-02 2.258092612028121948e-01 1.465567797422409058e-01 3.119425773620605469e-01 6.173006072640419006e-02 2.454886883497238159e-01 2.626615464687347412e-01 -9.661997109651565552e-02 -4.148759320378303528e-02
2.346503734588623047e-01 2.559538558125495911e-02 4.768064245581626892e-03 -4.385757446289062500e-01 1.474826335906982422e-01 2.216901034116744995e-01 -2.309510707855224609e-01 -5.691177025437355042e-02 -5.030393227934837341e-02 -1.305215358734130859e-01 3.001293838024139404e-01 1.523747108876705170e-02 3.210651129484176636e-02 -1.576541662216186523e-01 9.109984338283538818e-02 1.971041560173034668e-01 1.841838657855987549e-01 1.766392439603805542e-01 3.254228085279464722e-02 -4.333343356847763062e-02 2.270442545413970947e-01 1.689617633819580078e-01 9.214600175619125366e-02 -2.359314262866973877e-02 3.045439161360263824e-02 4.222413524985313416e-02 3.499121069908142090e-01 7.888747006654739380e-02 -2.779489941895008087e-02 2.230779975652694702e-01 2.603431642055511475e-01 -1.860998719930648804e-01
-1.791854798793792725e-01 -4.023882560431957245e-03 2.092601209878921509e-01 -1.909975335001945496e-02 1.595277041196823120e-01 2.747206985950469971e-01 -6.086574122309684753e-02 -2.228779792785644531e-01 -2.368387430906295776e-01 -5.246363952755928040e-02 -1.482724696397781372e-01 -3.802623227238655090e-02 1.418148875236511230e-01 -2.950496040284633636e-03 3.977863490581512451e-01 -2.127445042133331299e-01 2.251784689724445343e-02 2.059416770935058594e-01 5.762324854731559753e-02 -6.516458839178085327e-02 4.254103824496269226e-02 -5.991088226437568665e-02 -2.099130749702453613e-01 -1.071881726384162903e-01 3.384840190410614014e-01 2.290125191211700439e-01 3.828676342964172363e-01 -1.038924232125282288e-01 2.744265086948871613e-02 6.927513331174850464e-02 -1.488037854433059692e-01 -3.508770896587520838e-05
1.590159088373184204e-01 1.806207932531833649e-02 8.629073947668075562e-02 -3.189614415168762207e-02 1.832135468721389771e-01 3.057524561882019043e-01 8.447165600955486298e-03 7.793103810399770737e-03 -1.160870566964149475e-01 -5.869933962821960449e-02 -6.862060725688934326e-02 2.374974191188812256e-01 -1.812281906604766846e-01 -4.466978088021278381e-02 1.199368759989738464e-01 2.286601215600967407e-01 1.704476773738861084e-01 1.950217336416244507e-01 -1.733635738492012024e-02 1.835310757160186768e-01 -2.685777097940444946e-02 -2.622770369052886963e-01 1.857410371303558350e-01 -2.256838530302047729e-01 4.037628471851348877e-01 3.228690326213836670e-01 3.312363624572753906e-01 -4.995592311024665833e-02 -7.923224009573459625e-03 1.338603794574737549e-01 7.450449466705322266e-02 -1.294437050819396973e-02
3.760750964283943176e-02 2.536596357822418213e-01 -5.949176102876663208e-02 -7.811882998794317245e-03 2.505595684051513672e-01 9.494572877883911133e-02 -1.351584643125534058e-01 -1.456729918718338013e-01 3.947202116250991821e-02 -1.566037982702255249e-01 -4.183881729841232300e-02 2.913517951965332031e-01 -1.323984265327453613e-01 4.593869671225547791e-02 5.153970327228307724e-03 2.846716530621051788e-02 6.327317655086517334e-02 3.589472472667694092e-01 5.193528532981872559e-02 -5.111628770828247070e-02 -1.492508351802825928e-01 3.498642519116401672e-02 -6.028706207871437073e-02 -1.048302650451660156e-01 3.652434647083282471e-01 1.441658139228820801e-01 3.686600029468536377e-01 -2.313374876976013184e-01 1.068108454346656799e-01 2.745456695556640625e-01 2.617458403110504150e-01 -1.047573685646057129e-01
3.435943126678466797e-01 -2.096226364374160767e-01 -9.769895672798156738e-02 -3.871457874774932861e-01 2.767395079135894775e-01 5.108501911163330078e-01 -1.129067838191986084e-01 -1.196189224720001221e-01 -2.391391992568969727e-02 -2.829063832759857178e-01 2.225442677736282349e-01 -2.976015210151672363e-02 8.998302370309829712e-02 1.846631616353988647e-02 1.129032298922538757e-01 -6.293222308158874512e-02 1.367605030536651611e-01 5.604174733161926270e-02 -8.687034994363784790e-02 3.642509505152702332e-02 4.705237597227096558e-02 -2.166074365377426147e-01 -3.674862906336784363e-02 -4.114707931876182556e-02 -5.501420795917510986e-02 2.508930489420890808e-02 9.470484405755996704e-02 -3.826703876256942749e-02 1.816443055868148804e-01 -4.513321071863174438e-02 -1.167813166975975037e-01 1.102150157094001770e-01
2.429960221052169800e-01 2.820806205272674561e-02 3.569242060184478760e-01 -2.080052196979522705e-01 2.456867247819900513e-01 8.644478768110275269e-02 -3.972652181982994080e-02 -1.210312396287918091e-01 2.843096666038036346e-02 -1.686428636312484741e-01 1.882465183734893799e-01 -8.736623078584671021e-02 3.648234605789184570e-01 1.854756325483322144e-01 1.816962808370590210e-01 -2.078474462032318115e-01 1.499166935682296753e-01 1.492300033569335938e-01 -3.218463957309722900e-01 5.579627677798271179e-02 -4.772452637553215027e-02 1.778708845376968384e-01 -1.462773382663726807e-01 -2.914674282073974609e-01 1.600891053676605225e-01 -3.045903146266937256e-02 1.324225366115570068e-01 4.774352535605430603e-02 4.520598798990249634e-02 -8.198437094688415527e-02 -4.741097241640090942e-02 -1.425188183784484863e-01
-8.356565609574317932e-03 1.930884867906570435e-01 5.075036883354187012e-01 -1.455647796392440796e-01 3.974454700946807861e-01 -3.283371776342391968e-02 -1.752161383628845215e-01 3.058413565158843994e-01 2.523002959787845612e-02 -2.136905193328857422e-01 7.322426885366439819e-02 -4.617964848875999451e-02 7.863142341375350952e-02 8.932968974113464355e-02 3.272442519664764404e-01 -6.159890070557594299e-02 3.387711942195892334e-02 -1.869094371795654297e-01 -1.156334728002548218e-01 -8.872143924236297607e-03 -3.121255151927471161e-02 -1.501851528882980347e-01 1.521504670381546021e-01 1.382298469543457031e-01 6.976805627346038818e-02 3.141781315207481384e-02 2.233784347772598267e-01 -1.937146186828613281e-01 -4.336602985858917236e-02 -3.427408263087272644e-02 -4.062823578715324402e-02 9.205085784196853638e-02
3.651297837495803833e-02 6.073255464434623718e-02 3.232982456684112549e-01 5.772836506366729736e-02 2.225964814424514771e-01 3.327443897724151611e-01 -2.081187814474105835e-01 2.268570512533187866e-01 -1.496782749891281128e-01 -3.582944869995117188e-01 -3.142590075731277466e-02 1.759771108627319336e-01 -1.227624714374542236e-01 -4.352202638983726501e-02 2.645072638988494873e-01 1.540725231170654297e-01 2.588751614093780518e-01 -4.000078886747360229e-02 -8.074598014354705811e-02 -2.675025463104248047e-01 -9.561088681221008301e-02 -1.002948433160781860e-01 -2.324745059013366699e-01 1.902757398784160614e-02 1.144993752241134644e-01 2.256661653518676758e-02 1.136541143059730530e-01 5.821514129638671875e-02 1.481702774763107300e-01 1.307110190391540527e-01 5.041724815964698792e-02 -2.164924144744873047e-01
1.147573292255401611e-01 -5.213332176208496094e-02 2.898671627044677734e-01 -4.015297591686248779e-01 2.975747361779212952e-02 1.076899692416191101e-01 2.259736414998769760e-03 -3.999017551541328430e-02 5.784042645245790482e-03 -3.089409470558166504e-01 -1.638983786106109619e-01 5.235257558524608612e-03 1.141709685325622559e-01 1.837043911218643188e-01 2.066423594951629639e-01 2.053502351045608521e-01 2.878451943397521973e-01 6.858141627162694931e-03 -1.331786513328552246e-01 -2.995968163013458252e-01 9.048255532979965210e-02 7.951213419437408447e-02 -2.581357955932617188e-02 1.178482174873352051e-01 -1.456303000450134277e-01 -1.544460952281951904e-01 2.940090000629425049e-01 -3.615149483084678650e-02 2.765202522277832031e-01 1.777779757976531982e-01 2.065987698733806610e-02 9.995531290769577026e-02
-7.562609016895294189e-02 8.747927844524383545e-02 3.555374443531036377e-01 -6.589642167091369629e-02 3.877748250961303711e-01 1.044947374612092972e-02 -3.209407329559326172e-01 -1.599034108221530914e-02 1.461847126483917236e-01 -3.633141145110130310e-02 -3.071791306138038635e-02 -1.240425109863281250e-01 1.741950362920761108e-01 -4.098957404494285583e-02 7.493987679481506348e-02 -2.673761248588562012e-01 2.538636922836303711e-01 -7.073650509119033813e-02 -3.038919270038604736e-01 -1.137164384126663208e-01 -1.483673453330993652e-01 2.768176421523094177e-02 -1.260480843484401703e-02 -9.147247672080993652e-02 1.967853493988513947e-02 -1.248998045921325684e-01 2.036497741937637329e-01 -3.073928952217102051e-01 2.388651072978973389e-01 3.924684226512908936e-02 1.299657225608825684e-01 1.432323455810546875e-01
-1.884598731994628906e-01 1.371141821146011353e-01 2.407169193029403687e-01 -1.784755140542984009e-01 6.464246660470962524e-02 1.882078945636749268e-01 -2.186133414506912231e-01 -1.031014248728752136e-01 -2.800956070423126221e-01 -5.735221132636070251e-02 1.588147729635238647e-01 -1.764823645353317261e-01 7.235275208950042725e-02 2.026425749063491821e-01 9.526602178812026978e-02 -1.749114096164703369e-01 2.297293096780776978e-01 3.445652425289154053e-01 9.751135855913162231e-02 -1.808999329805374146e-01 -1.080188304185867310e-01 5.050838366150856018e-02 -1.416198462247848511e-01 2.544234097003936768e-01 1.973930448293685913e-01 -1.226625293493270874e-01 2.057020366191864014e-01 -1.250583529472351074e-01 1.552919745445251465e-01 1.192164346575737000e-01 -2.530872821807861328e-01 -8.183746784925460815e-02
7.644053548574447632e-02 6.347744166851043701e-02 3.765666782855987549e-01 -1.243518739938735962e-01 4.862969741225242615e-02 3.688741922378540039e-01 4.283107817173004150e-03 -1.425522416830062866e-01 1.110311299562454224e-01 1.092011295258998871e-02 2.888111174106597900e-01 8.769188076257705688e-02 2.420915216207504272e-01 -2.299444377422332764e-01 1.345490515232086182e-01 -3.144129738211631775e-02 -5.598595365881919861e-02 8.232500404119491577e-02 -1.656040251255035400e-01 -9.464236348867416382e-02 1.195521503686904907e-01 1.316921710968017578e-01 2.336766123771667480e-01 -1.846581101417541504e-01 3.187165260314941406e-01 5.402208119630813599e-02 2.714172601699829102e-01 6.304965168237686157e-02 2.475307434797286987e-01 1.421637237071990967e-01 7.981227338314056396e-02 5.779048427939414978e-02
4.781171306967735291e-02 -4.287732765078544617e-03 1.030275374650955200e-01 -2.068638354539871216e-01 1.592385172843933105e-01 4.710214585065841675e-02 -1.489172503352165222e-02 1.078032106161117554e-01 5.191241204738616943e-02 -1.892716437578201294e-01 2.323169857263565063e-01 4.165259748697280884e-02 5.550724640488624573e-02 -1.323132496327161789e-02 2.823827266693115234e-01 1.289397478103637695e-01 3.397940695285797119e-01 2.356277406215667725e-01 -1.412342190742492676e-01 -3.673719763755798340e-01 -9.799889475107192993e-02 -8.212470263242721558e-02 9.137695282697677612e-02 -1.695784628391265869e-01 1.964184343814849854e-01 7.184053212404251099e-02 -1.195085868239402771e-01 -1.054633483290672302e-01 8.696889877319335938e-02 2.856621444225311279e-01 2.264152020215988159e-01 3.494311273097991943e-01
-4.493836313486099243e-02 8.602234534919261932e-03 1.748395562171936035e-01 2.799910865724086761e-02 1.200723052024841309e-01 1.010064035654067993e-01 8.300689607858657837e-02 4.500491172075271606e-02 -5.237191915512084961e-01 -1.183777898550033569e-01 2.317876927554607391e-02 6.174001842737197876e-02 -6.959135085344314575e-02 6.877273321151733398e-02 3.568160831928253174e-01 1.144233867526054382e-01 1.132302135229110718e-01 1.856250613927841187e-01 -5.635088775306940079e-03 -9.563199430704116821e-02 2.538249194622039795e-01 -4.715663194656372070e-02 1.148912012577056885e-01 -5.584444850683212280e-02 4.652853310108184814e-01 -9.007092565298080444e-03 1.233177706599235535e-01 4.510401934385299683e-02 9.716356545686721802e-02 2.336925268173217773e-01 2.154086679220199585e-01 8.185164630413055420e-02
2.327184379100799561e-01 1.423893719911575317e-01 5.333222448825836182e-02 -2.970506548881530762e-01 -5.894932895898818970e-02 1.255029439926147461e-01 2.511127851903438568e-02 4.753259941935539246e-02 -1.598880887031555176e-01 -2.474427223205566406e-01 9.840878844261169434e-02 1.123355478048324585e-01 5.084662884473800659e-02 -8.875516802072525024e-02 1.610768288373947144e-01 -9.001792222261428833e-02 1.026928871870040894e-01 1.187551170587539673e-01 1.812728792428970337e-01 -1.364555507898330688e-01 1.149560958147048950e-01 1.374309062957763672e-01 8.911029249429702759e-02 -3.904499411582946777e-01 3.006485402584075928e-01 6.272538751363754272e-02 4.491367638111114502e-01 -7.095766812562942505e-02 -3.857272118330001831e-02 1.539798229932785034e-01 1.859733611345291138e-01 1.710886955261230469e-01
-5.088185518980026245e-02 7.628908008337020874e-02 -1.102937757968902588e-02 -2.624690532684326172e-01 -8.061075955629348755e-02 4.041791707277297974e-02 -1.561980545520782471e-01 -2.565735280513763428e-01 -1.417139321565628052e-01 -1.534150689840316772e-01 7.292302697896957397e-02 2.746366523206233978e-02 3.823267817497253418e-01 -2.917302399873733521e-02 3.701633512973785400e-01 -2.813228964805603027e-01 1.484740078449249268e-01 7.033301889896392822e-02 -1.290494948625564575e-01 1.049046288244426250e-03 6.540460139513015747e-02 1.518407911062240601e-01 -2.333981990814208984e-01 -2.000856399536132812e-01 3.170738518238067627e-01 -9.243977814912796021e-02 9.426484256982803345e-02 -5.679540336132049561e-02 2.900773286819458008e-01 -8.099013566970825195e-02 8.819503709673881531e-03 -1.840586662292480469e-01
1.234279945492744446e-02 8.193007111549377441e-02 3.179166465997695923e-02 -1.669765263795852661e-01 8.049020171165466309e-02 -5.861929617822170258e-03 -8.867411524988710880e-04 -8.898457139730453491e-02 -2.440533041954040527e-01 -2.294253557920455933e-01 1.505343765020370483e-01 -1.241743844002485275e-02 -1.481943577527999878e-01 -2.114225625991821289e-01 2.956670820713043213e-01 1.236975342035293579e-01 3.015430569648742676e-01 1.693693101406097412e-01 -1.277743130922317505e-01 -3.176876902580261230e-01 -3.255949914455413818e-01 -8.099061995744705200e-02 -1.816216856241226196e-01 4.787115845829248428e-03 1.401410698890686035e-01 6.449381262063980103e-02 9.844151884317398071e-02 -6.837003678083419800e-02 2.518001198768615723e-01 3.702847361564636230e-01 -1.497861891984939575e-01 -4.308322072029113770e-02
1.425101011991500854e-01 1.958793699741363525e-01 2.423268556594848633e-02 -1.131401397287845612e-02 1.375317573547363281e-01 2.629495263099670410e-01 1.803958714008331299e-01 -4.675862193107604980e-02 -1.791459918022155762e-01 -8.522408455610275269e-02 -7.246893364936113358e-04 -2.418067865073680878e-02 -1.117403246462345123e-02 1.295723170042037964e-01 2.399960756301879883e-01 1.997718960046768188e-02 3.545533120632171631e-01 7.247754186391830444e-02 -5.803860351443290710e-02 -2.871515788137912750e-02 -8.229011297225952148e-02 1.498959027230739594e-02 3.519860282540321350e-02 -5.469194054603576660e-02 3.718554377555847168e-01 1.951779238879680634e-02 2.349615842103958130e-01 4.215411096811294556e-02 2.777581214904785156e-01 2.647243738174438477e-01 -2.112851142883300781e-01 -4.111885428428649902e-01
8.951245993375778198e-02 3.176369965076446533e-01 -4.122443124651908875e-02 -2.370732724666595459e-01 3.560862969607114792e-04 1.864821165800094604e-01 -3.445625603199005127e-01 -1.200983207672834396e-02 -4.179635643959045410e-01 1.129269748926162720e-01 -8.462286740541458130e-02 1.430770754814147949e-02 1.085789129137992859e-01 -2.168059796094894409e-01 -2.201007306575775146e-02 1.485955119132995605e-01 1.562065035104751587e-01 -1.292816996574401855e-01 -1.440697610378265381e-01 1.285230740904808044e-02 2.732480689883232117e-02 9.738776087760925293e-02 -1.370873861014842987e-02 4.728201311081647873e-03 4.135836660861968994e-01 -2.423201128840446472e-02 3.017574250698089600e-01 -9.572914242744445801e-02 8.993281424045562744e-02 9.145234525203704834e-02 2.039039880037307739e-01 3.180251643061637878e-02
6.616661697626113892e-02 -6.710735708475112915e-02 3.949384689331054688e-01 -8.956369757652282715e-02 6.130933016538619995e-02 9.422693401575088501e-02 -3.133468627929687500e-01 -2.394805103540420532e-01 5.573588237166404724e-02 -1.231386139988899231e-01 -2.103365957736968994e-01 -2.509600818157196045e-01 1.655153036117553711e-01 1.808581203222274780e-01 1.514613926410675049e-01 3.039512410759925842e-02 2.987532913684844971e-01 -1.621682047843933105e-01 4.347008094191551208e-02 -7.545264065265655518e-02 4.880165215581655502e-03 3.550670444965362549e-01 1.399263292551040649e-01 -8.579158037900924683e-02 1.668003350496292114e-01 -6.528943777084350586e-02 5.686486139893531799e-02 -1.907401084899902344e-01 2.610148191452026367e-01 1.726354509592056274e-01 5.145732313394546509e-02 3.214785456657409668e-02
2.406293451786041260e-01 -1.009487453848123550e-02 5.344114080071449280e-02 -5.091641545295715332e-01 2.051769793033599854e-01 2.525779902935028076e-01 -2.765050530433654785e-01 -1.775242090225219727e-01 8.667629957199096680e-02 6.087453663349151611e-02 8.668423444032669067e-02 -1.228404715657234192e-01 1.948519237339496613e-02 -2.775025069713592529e-01 5.656776577234268188e-02 -1.282814797013998032e-02 2.983916364610195160e-02 -5.500932410359382629e-02 7.744768261909484863e-02 -2.277897298336029053e-01 8.273537270724773407e-03 2.095216810703277588e-01 -3.092511324211955070e-03 2.442463301122188568e-02 2.727128267288208008e-01 8.316287398338317871e-02 3.015170395374298096e-01 1.003710925579071045e-01 8.505214750766754150e-02 2.047095298767089844e-01 1.145614460110664368e-01 2.319998666644096375e-02
1.588407605886459351e-01 3.406926691532135010e-01 6.711266189813613892e-02 -7.060215622186660767e-02 3.893039748072624207e-02 2.628200054168701172e-01 -1.426170486956834793e-02 -1.747439205646514893e-01 -2.012926340103149414e-01 8.842235058546066284e-02 -1.434298753738403320e-01 -4.207505285739898682e-02 3.593113273382186890e-02 -1.206900179386138916e-01 3.353967070579528809e-01 -2.293913662433624268e-01 2.927034161984920502e-02 -8.440069854259490967e-02 -6.989023089408874512e-02 -1.117321252822875977e-01 2.043487429618835449e-01 9.091843664646148682e-02 2.222946882247924805e-01 7.927611470222473145e-02 2.958060801029205322e-02 2.991838157176971436e-01 3.515360951423645020e-01 -3.583681583404541016e-01 3.278423100709915161e-02 1.412537097930908203e-01 -2.500276779755949974e-03 -4.164605587720870972e-02
1.699878573417663574e-01 2.063473761081695557e-01 1.859829276800155640e-01 2.671905606985092163e-02 4.114248752593994141e-01 1.885336488485336304e-01 -2.558163404464721680e-01 6.201782450079917908e-02 -4.042068496346473694e-02 -9.369353950023651123e-02 -1.126627400517463684e-01 -8.127932436764240265e-03 -2.338230758905410767e-01 -5.579104274511337280e-02 -8.984621614217758179e-02 1.500251237303018570e-03 5.106670856475830078e-01 6.890177726745605469e-02 2.127123251557350159e-02 -1.906008273363113403e-02 -4.276444017887115479e-02 2.195201069116592407e-02 -3.569047152996063232e-02 -1.368805533275008202e-03 2.562856376171112061e-01 2.681930959224700928e-01 1.550344079732894897e-01 1.849020272493362427e-01 2.080613225698471069e-01 4.722875356674194336e-02 -9.923281520605087280e-02 -9.462749958038330078e-02
1.567503064870834351e-01 -5.507780704647302628e-03 6.802725791931152344e-02 -2.221304923295974731e-01 2.452730834484100342e-01 1.762300282716751099e-01 -1.240285113453865051e-01 -1.201238334178924561e-01 -2.600338757038116455e-01 -1.773036085069179535e-02 -9.798732399940490723e-02 -2.080060988664627075e-01 -1.238949149847030640e-01 1.705096811056137085e-01 3.104060292243957520e-01 -7.701740413904190063e-02 1.935201585292816162e-01 -2.277571707963943481e-02 7.485742866992950439e-02 3.057600371539592743e-02 -1.275228429585695267e-02 5.588681623339653015e-02 -2.441282616928219795e-03 5.588269233703613281e-02 -8.420407772064208984e-02 3.997176289558410645e-01 4.102072715759277344e-01 -2.658978700637817383e-01 -1.869578510522842407e-01 1.381778419017791748e-01 1.410233229398727417e-01 4.691869392991065979e-02
2.261568009853363037e-01 2.775720506906509399e-02 -4.285667091608047485e-02 -3.276671171188354492e-01 8.452479541301727295e-02 2.172019332647323608e-01 -1.637295037508010864e-01 -9.494783729314804077e-02 -7.553422451019287109e-02 -4.060769081115722656e-01 1.906964033842086792e-01 4.401221498847007751e-02 5.741331726312637329e-02 -8.093354105949401855e-02 9.887205064296722412e-02 -1.453000605106353760e-01 2.448461651802062988e-01 2.815001904964447021e-01 4.922078549861907959e-02 1.487923562526702881e-01 2.521788775920867920e-01 -3.397471904754638672e-01 7.459069788455963135e-02 -2.105448842048645020e-01 -4.139576852321624756e-02 1.689193546772003174e-01 -1.392992734909057617e-01 7.384425401687622070e-02 6.496908515691757202e-02 1.644908785820007324e-01 -1.339711397886276245e-01 -4.578096419572830200e-02
1.153025254607200623e-01 7.081060856580734253e-02 5.411667376756668091e-02 5.594617873430252075e-02 -1.402047425508499146e-01 1.329177170991897583e-01 -3.343955576419830322e-01 1.183622553944587708e-01 1.200619935989379883e-01 -4.849896430969238281e-01 3.934486955404281616e-02 -9.991510212421417236e-02 -6.622987985610961914e-02 -1.122833564877510071e-01 1.280311346054077148e-01 4.500555247068405151e-02 2.636357843875885010e-01 2.039168626070022583e-01 -2.830709218978881836e-01 1.804147064685821533e-01 5.757145583629608154e-02 -1.152105703949928284e-01 2.664776444435119629e-01 -2.072228305041790009e-02 9.019310772418975830e-02 1.255228519439697266e-01 3.417766094207763672e-01 -8.886538445949554443e-02 1.649970412254333496e-01 1.003851443529129028e-01 -4.248636588454246521e-02 1.280944198369979858e-01
4.005585610866546631e-01 9.554617851972579956e-02 1.059789061546325684e-01 -1.553608030080795288e-01 1.619872003793716431e-01 -6.673528254032135010e-02 -3.383980989456176758e-01 -2.466306276619434357e-02 -1.349022090435028076e-01 1.186720952391624451e-01 6.138583645224571228e-02 -1.535641849040985107e-01 9.540150873363018036e-03 -1.988222897052764893e-01 -1.319050043821334839e-02 1.975253671407699585e-01 3.256254494190216064e-01 4.497293755412101746e-02 1.530350446701049805e-01 3.248638473451137543e-03 1.753530800342559814e-01 1.933717131614685059e-01 2.296914756298065186e-01 -8.786322921514511108e-02 1.868402063846588135e-01 6.920644640922546387e-02 1.864953190088272095e-01 -1.395420171320438385e-02 1.603912711143493652e-01 2.665390670299530029e-01 2.632464468479156494e-01 9.975761920213699341e-02
1.313377320766448975e-01 5.309418216347694397e-02 1.082661077380180359e-01 -2.111820578575134277e-01 1.610813736915588379e-01 4.265615642070770264e-01 -6.471159309148788452e-02 -1.321068406105041504e-01 -2.083761692047119141e-01 -1.040034592151641846e-01 3.674416244029998779e-02 -6.464440375566482544e-02 2.200329005718231201e-01 -6.179927382618188858e-03 1.446090918034315109e-02 -9.908895008265972137e-03 6.724503636360168457e-02 3.192946314811706543e-01 -1.348829716444015503e-01 1.956367939710617065e-01 2.787893712520599365e-01 -2.432643026113510132e-01 1.615368723869323730e-01 -2.737434208393096924e-01 7.724709808826446533e-02 1.119184307754039764e-02 -1.752886772155761719e-01 -1.224880442023277283e-01 2.771733403205871582e-01 1.417943984270095825e-01 -1.895310580730438232e-01 -6.486804923042654991e-04
6.783464550971984863e-02 2.202858775854110718e-01 1.887279599905014038e-01 -2.214148342609405518e-01 7.662009447813034058e-02 2.489753067493438721e-02 -1.490543633699417114e-01 -3.334357216954231262e-02 -9.804044663906097412e-02 -2.071611732244491577e-01 8.459180593490600586e-02 2.738780714571475983e-02 1.914394199848175049e-01 2.156511396169662476e-01 4.107634723186492920e-01 1.141970045864582062e-02 -1.787690520286560059e-01 5.898774415254592896e-02 -4.893224313855171204e-02 -1.433302462100982666e-01 -1.030043214559555054e-01 -1.540506035089492798e-01 2.900399267673492432e-01 1.092521324753761292e-01 1.763554215431213379e-01 2.009605914354324341e-01 9.813375771045684814e-02 -4.749252647161483765e-02 4.343353211879730225e-01 -2.293294668197631836e-01 2.397967316210269928e-02 -7.747390866279602051e-02
2.430493682622909546e-01 1.157949399203062057e-02 1.793813854455947876e-01 -1.362284570932388306e-01 8.923217654228210449e-02 1.225608065724372864e-01 -1.789925098419189453e-01 -9.613655507564544678e-02 3.931639343500137329e-02 -3.175884187221527100e-01 -3.630903363227844238e-02 -3.556299582123756409e-02 5.758063122630119324e-02 -2.596354186534881592e-01 -1.178111135959625244e-01 1.289561986923217773e-01 3.045952916145324707e-01 7.173174619674682617e-02 -1.457121670246124268e-01 -3.778433427214622498e-02 3.809601366519927979e-01 4.761485010385513306e-02 -1.996862143278121948e-01 -9.553223103284835815e-02 1.998309195041656494e-01 2.992265522480010986e-01 7.455223798751831055e-02 -1.142037808895111084e-01 1.481610685586929321e-01 1.079743877053260803e-01 7.733469456434249878e-02 3.390043079853057861e-01
-7.202369160950183868e-04 2.342771887779235840e-01 -1.231408398598432541e-02 -2.270825654268264771e-01 3.161927163600921631e-01 2.037415653467178345e-01 -2.437628656625747681e-01 6.770966202020645142e-02 -2.182842493057250977e-01 -1.437072753906250000e-01 -5.187886953353881836e-02 -2.090995311737060547e-01 1.004653889685869217e-02 1.427762676030397415e-02 1.757016330957412720e-01 -3.657414019107818604e-01 5.588394775986671448e-02 -2.589299976825714111e-01 -1.741930693387985229e-01 6.571711599826812744e-02 -1.071599274873733521e-01 -1.119581796228885651e-02 1.111740693449974060e-01 6.967814266681671143e-02 4.505962878465652466e-02 -4.034042730927467346e-02 4.352507293224334717e-01 -1.752103865146636963e-01 -2.081426531076431274e-01 1.444499287754297256e-02 8.373160660266876221e-02 1.582372561097145081e-02
-6.231189519166946411e-02 1.437438875436782837e-01 -8.959980309009552002e-02 -1.655979901552200317e-01 3.237587809562683105e-01 2.801768779754638672e-01 -3.833464160561561584e-02 -8.429802209138870239e-02 -3.209804743528366089e-02 -3.140614032745361328e-01 -6.725511699914932251e-02 -1.707288622856140137e-01 -2.076233029365539551e-01 -9.519590530544519424e-04 2.722425945103168488e-02 1.651335135102272034e-02 6.544041037559509277e-01 -1.148077398538589478e-01 -1.296986788511276245e-01 -4.994557052850723267e-02 1.708557084202766418e-02 1.107973009347915649e-01 -4.366867709904909134e-03 3.957311436533927917e-02 1.133621782064437866e-01 4.663075134158134460e-02 1.239122003316879272e-01 -1.264813635498285294e-02 1.722291558980941772e-01 2.074537985026836395e-02 2.906718291342258453e-02 -1.851435899734497070e-01
-6.421952694654464722e-02 -8.938267827033996582e-02 3.058947026729583740e-01 -1.419022083282470703e-01 3.169725537300109863e-01 8.393729478120803833e-02 -2.895285487174987793e-01 3.447303548455238342e-03 7.215508818626403809e-02 -1.940318346023559570e-01 -9.774374216794967651e-02 -3.905608952045440674e-01 1.282630860805511475e-01 -2.855413220822811127e-02 1.592898927628993988e-02 -1.650985479354858398e-01 1.152723729610443115e-01 -1.934604719281196594e-02 -1.661249995231628418e-01 -1.688348650932312012e-01 -1.688233762979507446e-01 -6.734017282724380493e-02 -2.200865894556045532e-01 -7.433953881263732910e-02 1.081113889813423157e-02 -7.460606098175048828e-02 3.591531515121459961e-01 -1.125537902116775513e-01 2.381912320852279663e-01 2.154688388109207153e-01 1.000741273164749146e-01 1.257556825876235962e-01
2.803696990013122559e-01 9.075670689344406128e-02 1.682725250720977783e-01 -2.129071354866027832e-01 -2.061957679688930511e-02 -8.645712584257125854e-02 -1.260834187269210815e-01 -5.977909266948699951e-02 -2.948360443115234375e-01 -2.031785249710083008e-01 -9.352342039346694946e-02 -2.672885358333587646e-01 -2.207252755761146545e-02 1.789003461599349976e-01 3.271279931068420410e-01 2.186462841928005219e-02 3.805522806942462921e-03 1.688037514686584473e-01 -6.788077205419540405e-02 -2.026118934154510498e-01 1.185987610369920731e-03 -1.782134920358657837e-01 2.161472886800765991e-01 -1.254224181175231934e-01 2.355752140283584595e-01 9.212020039558410645e-02 2.183880358934402466e-01 -2.189015895128250122e-01 -2.230406701564788818e-01 1.516076475381851196e-01 -3.102844022214412689e-02 -2.491776198148727417e-01
1.647378802299499512e-01 -4.869864508509635925e-02 2.454170882701873779e-01 -1.089166328310966492e-01 -6.018934026360511780e-02 1.775731742382049561e-01 2.574784494936466217e-02 -2.691619694232940674e-01 -9.553685784339904785e-02 -1.089968755841255188e-01 1.869029253721237183e-01 -1.901571005582809448e-01 1.334391385316848755e-01 1.616277396678924561e-01 7.521514594554901123e-02 -1.080704107880592346e-01 6.676533818244934082e-02 5.595491081476211548e-02 -2.890517413616180420e-01 9.312957525253295898e-02 1.175776720046997070e-01 1.272785216569900513e-01 1.730873994529247284e-02 -3.354356586933135986e-01 3.127990663051605225e-01 -2.205616086721420288e-01 3.447701632976531982e-01 -4.041239991784095764e-02 2.628038525581359863e-01 1.063433140516281128e-01 1.433588862419128418e-01 -1.618487536907196045e-01
2.766431868076324463e-02 4.445129632949829102e-02 -9.929816424846649170e-02 -3.713074922561645508e-01 1.634661853313446045e-01 2.265548333525657654e-03 -4.389634355902671814e-02 -1.167990937829017639e-01 1.294233053922653198e-01 -2.887014150619506836e-01 4.812200367450714111e-02 1.679494827985763550e-01 2.640036046504974365e-01 -1.527942866086959839e-01 -1.346213072538375854e-01 6.008276715874671936e-02 4.553838372230529785e-01 -1.286360025405883789e-01 1.477256864309310913e-01 1.084610968828201294e-01 3.092384636402130127e-01 -8.152803033590316772e-02 1.269377470016479492e-01 -1.058817878365516663e-01 1.715606451034545898e-01 -1.786943757906556129e-03 1.392334401607513428e-01 -1.262800246477127075e-01 2.000192552804946899e-01 2.577277123928070068e-01 1.459087361581623554e-03 -5.937909707427024841e-02
-6.588723510503768921e-02 2.523382306098937988e-01 9.703122824430465698e-02 1.559387333691120148e-02 7.741869240999221802e-02 8.292150497436523438e-02 -9.794907271862030029e-02 -2.651898562908172607e-01 -3.659927845001220703e-01 -2.402715384960174561e-01 -1.704622656106948853e-01 1.653170958161354065e-02 -4.704613983631134033e-02 -2.238312959671020508e-01 3.950028121471405029e-01 -2.969686314463615417e-02 7.016350328922271729e-02 5.114335939288139343e-02 -6.324633955955505371e-02 -1.349408179521560669e-01 -2.374429106712341309e-01 -3.320745006203651428e-02 2.356984019279479980e-01 3.353520482778549194e-02 1.724364608526229858e-01 1.901967823505401611e-01 1.237080618739128113e-01 1.263910233974456787e-01 2.248292267322540283e-01 3.111036419868469238e-01 -9.444671869277954102e-02 -4.419311881065368652e-02
2.386570572853088379e-01 1.077921241521835327e-01 -8.435484021902084351e-02 -2.530866563320159912e-01 2.526049315929412842e-01 1.912473738193511963e-01 -1.410022377967834473e-01 -5.169987305998802185e-02 -4.700340330600738525e-02 -1.095869317650794983e-01 -8.609767258167266846e-02 -4.246866330504417419e-02 -3.895356133580207825e-02 2.582682482898235321e-02 2.123954892158508301e-02 1.407452672719955444e-01 6.847314834594726562e-01 9.697432070970535278e-02 -3.894482180476188660e-02 1.657490134239196777e-01 -1.265640407800674438e-01 7.429303228855133057e-02 -1.244822293519973755e-01 -2.259479463100433350e-01 1.904475688934326172e-01 5.918726697564125061e-02 3.861792385578155518e-02 9.197348728775978088e-03 1.673409640789031982e-01 -1.579473316669464111e-01 -3.716849535703659058e-02 2.044863998889923096e-02
-5.181606858968734741e-02 -1.110789030790328979e-01 -7.589353621006011963e-02 -6.167448009364306927e-04 1.442267596721649170e-01 2.750883400440216064e-01 -2.126715779304504395e-01 -9.155544638633728027e-02 -1.170731410384178162e-01 -1.955202817916870117e-01 9.686761349439620972e-02 -1.239189133048057556e-01 1.458635628223419189e-01 -3.531903028488159180e-01 -2.203723881393671036e-03 6.873788684606552124e-02 2.312856465578079224e-01 1.286119669675827026e-01 -2.554953098297119141e-01 -1.252316534519195557e-01 1.623468250036239624e-01 -1.284296661615371704e-01 1.361939609050750732e-01 -2.680988907814025879e-01 -1.646091192960739136e-01 1.015200559049844742e-02 3.058679699897766113e-01 -2.596529126167297363e-01 1.750258952379226685e-01 2.397822737693786621e-01 1.643646359443664551e-01 -1.188119128346443176e-01
-2.831069380044937134e-02 -2.987592481076717377e-02 2.394272089004516602e-01 -1.518481075763702393e-01 2.305460125207901001e-01 -1.537533998489379883e-01 -2.175153195858001709e-01 -1.430698633193969727e-01 -1.069897413253784180e-01 -3.635158538818359375e-01 4.902903139591217041e-01 -1.687834262847900391e-01 1.057190895080566406e-01 8.763420581817626953e-02 -1.133283879607915878e-02 -1.935477554798126221e-01 1.563590317964553833e-01 3.758885338902473450e-02 -5.044728145003318787e-02 -2.532314360141754150e-01 -1.157504618167877197e-01 1.712010204792022705e-01 1.724888235330581665e-01 -5.382005870342254639e-02 1.889982223510742188e-01 7.244393974542617798e-02 2.648304449394345284e-03 -1.903222203254699707e-01 5.874869599938392639e-02 -8.830708265304565430e-02 1.078412905335426331e-01 1.909820586442947388e-01
1.556869298219680786e-01 1.212866678833961487e-01 3.383747637271881104e-01 -9.140539914369583130e-02 1.557988226413726807e-01 2.138069272041320801e-01 -4.853400290012359619e-01 -1.344093531370162964e-01 -3.049101233482360840e-01 8.622156083583831787e-02 1.236068233847618103e-01 5.145516246557235718e-03 1.029684618115425110e-01 -1.700247451663017273e-02 2.194608375430107117e-02 2.050792574882507324e-01 2.520616650581359863e-01 -8.569275378249585629e-04 -1.582290530204772949e-01 2.239034175872802734e-01 -1.403195261955261230e-01 1.104766875505447388e-01 1.067248061299324036e-01 8.181726559996604919e-03 1.875952482223510742e-01 1.698699593544006348e-01 1.429827511310577393e-01 -1.168017908930778503e-01 -1.150624677538871765e-01 1.923227012157440186e-01 1.205130741000175476e-01 2.256302349269390106e-02
1.185103878378868103e-01 -9.201976656913757324e-02 -2.482309788465499878e-01 -2.591188251972198486e-01 8.906094729900360107e-02 3.575089275836944580e-01 -1.534347385168075562e-01 -1.120009720325469971e-01 7.022502250038087368e-04 -1.826905906200408936e-01 2.019345015287399292e-01 -2.184481471776962280e-01 -9.395806491374969482e-02 -1.108356192708015442e-01 -2.934237010776996613e-02 -5.804280564188957214e-02 2.165161222219467163e-01 1.430050656199455261e-02 -2.325918972492218018e-01 -2.481128871440887451e-01 1.814340949058532715e-01 1.411416381597518921e-02 2.538970112800598145e-01 -7.921818643808364868e-02 2.440149188041687012e-01 1.456257700920104980e-01 2.485152781009674072e-01 -9.007652848958969116e-02 1.160659044981002808e-01 -1.079399213194847107e-01 -2.672223746776580811e-01 -1.261979341506958008e-01
-1.129432097077369690e-01 1.259660441428422928e-02 2.346949428319931030e-01 -1.138251125812530518e-01 6.684534251689910889e-02 2.672632932662963867e-01 1.112678050994873047e-01 -1.902558654546737671e-02 1.097742468118667603e-01 -3.693848550319671631e-01 -9.406744688749313354e-02 1.775738149881362915e-01 5.579201132059097290e-02 -8.287600427865982056e-02 3.181922435760498047e-01 1.824965924024581909e-01 3.837712705135345459e-01 -1.765598542988300323e-02 1.053386405110359192e-01 -8.909814804792404175e-02 -9.559210389852523804e-02 -1.690798997879028320e-01 -1.498365588486194611e-02 5.277641117572784424e-02 7.883097976446151733e-03 4.237711429595947266e-02 9.974067658185958862e-02 -2.212281376123428345e-01 2.757839560508728027e-01 2.475509047508239746e-01 2.140143215656280518e-01 2.138845622539520264e-01
-4.283018782734870911e-02 1.185810491442680359e-01 -4.246376082301139832e-02 -3.240553736686706543e-01 3.704860508441925049e-01 1.758665889501571655e-01 -6.987257301807403564e-02 -2.257914841175079346e-01 -1.547188460826873779e-01 -5.785404145717620850e-02 -6.332302093505859375e-02 -2.289050491526722908e-03 -3.369204401969909668e-01 2.020518928766250610e-01 1.347033232450485229e-01 1.642809510231018066e-01 1.774729192256927490e-01 1.616859883069992065e-01 -4.616944491863250732e-02 -4.540084674954414368e-02 -9.669841825962066650e-02 3.520682826638221741e-02 -1.284703910350799561e-01 -8.008859306573867798e-02 3.008333742618560791e-01 5.004183389246463776e-03 3.423383831977844238e-01 -1.007286682724952698e-01 -2.793052792549133301e-02 2.793405652046203613e-01 -1.677040755748748779e-01 -4.814749956130981445e-02
1.797253340482711792e-01 -1.656642556190490723e-02 3.720002174377441406e-01 -3.680531680583953857e-01 -5.520775914192199707e-03 1.813082396984100342e-01 -2.761056274175643921e-02 1.921366751194000244e-01 3.778036683797836304e-02 -1.091589555144309998e-01 1.229850053787231445e-01 -2.659450769424438477e-01 1.357364803552627563e-01 2.132945954799652100e-01 7.585938088595867157e-03 -1.681200861930847168e-01 1.163384169340133667e-01 2.815201878547668457e-01 -1.032529845833778381e-01 -1.288645118474960327e-01 1.031958684325218201e-02 1.542722247540950775e-02 -7.353751454502344131e-03 -2.850871384143829346e-01 3.350795805454254150e-01 -1.013645604252815247e-01 2.814806103706359863e-01 1.769788749516010284e-02 6.379120796918869019e-02 9.779891371726989746e-02 -9.591382741928100586e-02 6.999546289443969727e-02
-2.180499881505966187e-01 -1.769626587629318237e-01 2.397857904434204102e-01 -4.371293634176254272e-02 3.418596088886260986e-02 1.028744578361511230e-01 -8.676800876855850220e-02 -2.353395074605941772e-01 -1.857179999351501465e-01 -1.380376219749450684e-01 9.152880311012268066e-02 4.558457806706428528e-02 -3.946481272578239441e-02 1.855138689279556274e-01 4.694102406501770020e-01 -1.545635312795639038e-01 3.271273076534271240e-01 3.423972725868225098e-01 1.989281624555587769e-01 -4.906599223613739014e-02 3.831807896494865417e-02 8.559478010283783078e-05 1.355261802673339844e-01 -4.228012636303901672e-02 9.561020880937576294e-02 1.762377917766571045e-01 1.172692701220512390e-01 2.492016926407814026e-02 2.835713028907775879e-01 8.792961388826370239e-02 -7.240642607212066650e-02 8.392348885536193848e-02
2.045321743935346603e-03 1.934670954942703247e-01 -5.747837573289871216e-02 -3.722659647464752197e-01 4.083752036094665527e-01 2.735859751701354980e-01 -2.420686557888984680e-02 -1.419430971145629883e-01 -1.746467053890228271e-01 -2.332117110490798950e-01 -9.005440026521682739e-02 -6.387083232402801514e-02 -1.118522658944129944e-01 2.173835635185241699e-01 1.011884734034538269e-01 1.213491186499595642e-01 4.111803770065307617e-01 -1.371159851551055908e-01 4.747823113575577736e-04 4.142165929079055786e-02 -2.338253892958164215e-02 2.484757155179977417e-01 3.754075989127159119e-02 4.923448711633682251e-02 7.938793301582336426e-02 7.873434224165976048e-04 -5.730810388922691345e-02 -2.839988172054290771e-01 1.460707485675811768e-01 -6.267180293798446655e-02 3.183357045054435730e-02 6.550428271293640137e-02
2.804761826992034912e-01 -2.991729974746704102e-01 -6.682546436786651611e-02 -2.702797949314117432e-01 2.355333119630813599e-01 4.841489493846893311e-01 -3.367578983306884766e-02 -2.989358603954315186e-01 -4.689671099185943604e-02 -3.737380206584930420e-01 8.919439464807510376e-02 6.670711934566497803e-02 -3.683236986398696899e-02 -9.708338975906372070e-02 1.321165114641189575e-01 -1.399308256804943085e-02 1.786697804927825928e-01 8.492268621921539307e-02 -9.088823944330215454e-02 1.013291776180267334e-01 -1.376489698886871338e-01 -1.048142611980438232e-01 1.594416797161102295e-01 -6.439612060785293579e-02 4.064061678946018219e-03 6.104307994246482849e-02 1.269064694643020630e-01 -5.026174336671829224e-02 3.714879229664802551e-02 -1.108208391815423965e-02 -1.638142019510269165e-02 2.234086394309997559e-01
5.908840894699096680e-02 -8.045202493667602539e-02 1.128173917531967163e-01 -5.341646447777748108e-02 -5.336317047476768494e-02 1.998366042971611023e-02 -1.924270838499069214e-01 -3.601101413369178772e-02 -1.017821058630943298e-01 -1.810316443443298340e-01 1.738039553165435791e-01 6.756048649549484253e-02 4.641600698232650757e-02 -2.536439895629882812e-01 4.562429189682006836e-01 -1.345258206129074097e-01 2.480072528123855591e-01 -1.019625365734100342e-01 -1.129671931266784668e-01 -5.123423039913177490e-02 1.790329664945602417e-01 1.366956392303109169e-03 -1.517348885536193848e-01 -2.663204632699489594e-02 4.459859728813171387e-01 4.277263768017292023e-03 2.994477152824401855e-01 -3.608972579240798950e-02 -8.930720388889312744e-02 2.092759907245635986e-01 1.025345548987388611e-01 2.588003873825073242e-01
1.256214082241058350e-01 -1.384259611368179321e-01 -2.545589394867420197e-02 -3.722078204154968262e-01 1.666506975889205933e-01 5.652197599411010742e-01 -4.755976796150207520e-02 -2.713705897331237793e-01 -3.535490855574607849e-02 -3.813631534576416016e-01 1.288750022649765015e-01 3.835467249155044556e-02 2.563174068927764893e-02 -1.235366389155387878e-01 9.011267870664596558e-02 -7.882800698280334473e-02 1.339893341064453125e-01 5.712232738733291626e-02 -1.416266560554504395e-01 1.213763728737831116e-01 3.103608265519142151e-03 -1.659823656082153320e-01 1.927791237831115723e-01 -1.528208702802658081e-01 9.954407811164855957e-03 1.030027344822883606e-01 -9.018139541149139404e-02 -2.275799773633480072e-02 3.084377571940422058e-02 -5.361124873161315918e-02 -1.705861240625381470e-01 -1.064535677433013916e-01
2.432649880647659302e-01 2.339901328086853027e-01 1.812271475791931152e-01 -1.006246358156204224e-01 2.532014846801757812e-01 4.779468849301338196e-02 -3.669928014278411865e-02 -2.055087685585021973e-02 -2.258762270212173462e-01 1.225370541214942932e-01 -2.901158295571804047e-02 2.514166943728923798e-02 9.978321194648742676e-02 -7.267478108406066895e-02 -1.663221861235797405e-03 -2.942501604557037354e-01 3.534170687198638916e-01 2.838553860783576965e-02 -9.898619353771209717e-02 -1.711463779211044312e-01 3.723070323467254639e-01 -2.618248462677001953e-01 2.200172543525695801e-01 -1.566665992140769958e-02 2.553947269916534424e-01 1.695900410413742065e-01 2.544543445110321045e-01 -5.037572607398033142e-02 -1.170141771435737610e-01 5.037928000092506409e-02 8.586551994085311890e-02 1.060592662543058395e-02
2.401090227067470551e-02 4.140295684337615967e-01 -4.702227190136909485e-02 5.733335018157958984e-02 1.174730658531188965e-01 2.201129794120788574e-01 3.258321434259414673e-02 -1.763977557420730591e-01 -3.051747679710388184e-01 -1.470408495515584946e-02 2.290431261062622070e-01 1.938643306493759155e-01 9.973450750112533569e-02 2.621430717408657074e-02 2.850122451782226562e-01 6.406185682862997055e-03 1.746554821729660034e-01 1.562432646751403809e-01 -5.696106702089309692e-03 -6.553570926189422607e-02 -1.164284199476242065e-01 1.960599720478057861e-01 1.293588727712631226e-01 -5.979651212692260742e-02 2.218189835548400879e-01 -5.821910873055458069e-02 3.217889964580535889e-01 -8.626646548509597778e-02 2.580312788486480713e-01 -1.031054854393005371e-01 -2.122391462326049805e-01 -1.881232708692550659e-01
1.504012495279312134e-01 7.454383373260498047e-02 1.659481972455978394e-02 -3.598774969577789307e-01 -7.755696773529052734e-03 2.102112770080566406e-01 -1.027680560946464539e-02 -4.184979200363159180e-02 1.082519143819808960e-01 -2.501225471496582031e-01 3.369604349136352539e-01 -1.696050167083740234e-01 5.822267755866050720e-02 -1.037010326981544495e-01 -1.112238541245460510e-01 7.512310147285461426e-02 9.497615694999694824e-02 -4.776861518621444702e-02 1.016502156853675842e-01 -9.961246699094772339e-02 2.294130325317382812e-01 1.321634650230407715e-01 1.726974695920944214e-01 -3.096765875816345215e-01 9.598317742347717285e-02 1.025925278663635254e-01 3.161411881446838379e-01 -1.824809312820434570e-01 1.543115228414535522e-01 3.111185431480407715e-01 1.299756020307540894e-01 1.712343692779541016e-01
6.028775870800018311e-02 1.662867665290832520e-01 7.341995090246200562e-02 -2.230711579322814941e-01 9.014233946800231934e-02 -9.227675199508666992e-02 -3.745327293872833252e-01 5.969728156924247742e-02 1.793302968144416809e-02 -2.567863166332244873e-01 4.205217212438583374e-02 -2.875540219247341156e-02 -7.906155288219451904e-02 2.499101124703884125e-02 5.620595812797546387e-01 -2.117244303226470947e-01 -7.841335237026214600e-02 2.343178391456604004e-01 2.074059098958969116e-01 -4.311420023441314697e-02 -6.199057772755622864e-02 9.673213213682174683e-02 -1.276733912527561188e-02 4.219118505716323853e-02 1.739538908004760742e-01 4.897056519985198975e-02 1.122583746910095215e-01 -3.036117181181907654e-02 3.759124875068664551e-01 3.790488839149475098e-02 -6.097797304391860962e-02 -5.380063131451606750e-02
-2.212833464145660400e-01 1.702485531568527222e-01 4.818093404173851013e-02 -5.661258846521377563e-02 6.967413239181041718e-03 1.335143148899078369e-01 -2.427852004766464233e-01 2.717378139495849609e-01 -2.448420375585556030e-01 -2.454448640346527100e-01 1.085938438773155212e-01 -1.210556104779243469e-01 1.571239084005355835e-01 -1.520449575036764145e-02 9.896134724840521812e-04 -1.474204510450363159e-01 1.701607704162597656e-01 -1.852872520685195923e-01 -2.840380370616912842e-01 -7.000076770782470703e-02 -5.174795165657997131e-02 -6.541524827480316162e-02 1.937377154827117920e-01 -2.729338407516479492e-01 1.436553448438644409e-01 -1.685416400432586670e-01 2.535783350467681885e-01 -2.999928295612335205e-01 1.907976269721984863e-01 1.905707567930221558e-01 -1.558123826980590820e-01 6.621151417493820190e-02
1.469173431396484375e-01 2.689852416515350342e-01 6.715807598084211349e-03 1.269322633743286133e-02 1.184105724096298218e-01 3.260478377342224121e-01 -2.970383167266845703e-01 -1.916687935590744019e-01 -1.430847682058811188e-02 -3.261565864086151123e-01 3.290016949176788330e-01 -1.437175124883651733e-01 2.000114321708679199e-01 -2.650989033281803131e-02 -2.295528948307037354e-01 -8.970637619495391846e-02 5.107558146119117737e-02 -1.238413969986140728e-03 -1.100153997540473938e-01 -1.264872997999191284e-01 4.260967671871185303e-02 -1.958337277173995972e-01 -5.219266191124916077e-02 6.282497197389602661e-02 -7.380511611700057983e-02 1.927187144756317139e-01 8.176194131374359131e-02 -1.315032541751861572e-01 1.523816138505935669e-01 2.688628733158111572e-01 7.784780859947204590e-02 -2.791890799999237061e-01
1.250764280557632446e-01 2.429829090833663940e-01 3.383587598800659180e-01 -1.684696972370147705e-01 2.932643294334411621e-01 -2.623788416385650635e-01 5.811343342065811157e-02 -9.451184421777725220e-02 1.354756671935319901e-02 -3.797249495983123779e-01 -1.063536256551742554e-01 -5.809780955314636230e-02 1.702067628502845764e-02 -1.246277391910552979e-01 1.058588251471519470e-01 1.279209554195404053e-01 2.263356894254684448e-01 -2.282159775495529175e-02 -1.835428364574909210e-02 -1.284025609493255615e-01 -7.059846073389053345e-02 4.353350773453712463e-02 -5.352672189474105835e-02 -2.855760455131530762e-01 3.067408204078674316e-01 1.304161250591278076e-01 6.212618574500083923e-02 -2.666077315807342529e-01 2.559587731957435608e-02 4.206603020429611206e-02 1.564728021621704102e-01 2.000515013933181763e-01
1.747757792472839355e-01 1.596949100494384766e-01 -1.229400336742401123e-01 -1.807584464550018311e-01 2.020310014486312866e-01 5.900107622146606445e-01 -5.077182501554489136e-02 1.310116499662399292e-01 -9.956100583076477051e-02 1.124592870473861694e-01 2.903285622596740723e-01 7.092671841382980347e-02 1.214286312460899353e-01 -2.981900796294212341e-02 2.236590087413787842e-01 1.422569900751113892e-01 8.105745539069175720e-03 -1.424292922019958496e-01 -4.316168837249279022e-03 -1.023769378662109375e-01 5.444214493036270142e-02 -3.159070387482643127e-02 9.167508035898208618e-02 1.802732646465301514e-01 1.138354837894439697e-01 3.033624030649662018e-02 3.760234415531158447e-01 2.196717262268066406e-01 8.962874859571456909e-02 2.929828129708766937e-03 -4.639146383851766586e-03 4.908229038119316101e-02
2.922126837074756622e-02 4.118855670094490051e-02 2.926457524299621582e-01 -1.113978680223226547e-02 -9.008832275867462158e-02 4.796508550643920898e-01 -2.629932202398777008e-02 -2.278805226087570190e-01 4.003240168094635010e-02 -1.383652538061141968e-01 3.126412630081176758e-01 2.124287486076354980e-01 -3.870718553662300110e-02 -9.678305685520172119e-02 9.804604202508926392e-02 -1.092356815934181213e-01 -4.328401014208793640e-02 -5.069467797875404358e-02 1.122201606631278992e-02 -9.678585082292556763e-02 1.209834814071655273e-01 1.192079782485961914e-01 2.046676129102706909e-01 -1.585294306278228760e-01 2.492321282625198364e-01 5.833938252180814743e-03 2.869226634502410889e-01 1.737957149744033813e-01 3.444063961505889893e-01 8.880030363798141479e-02 5.529449507594108582e-02 -1.039687842130661011e-01
9.480584412813186646e-02 2.670754790306091309e-01 2.722997069358825684e-01 -1.259760707616806030e-01 2.599514648318290710e-02 2.624014616012573242e-01 2.305293530225753784e-01 -1.050880253314971924e-01 -8.562806993722915649e-02 -6.108616665005683899e-02 7.277771085500717163e-02 -2.421717531979084015e-02 -1.960692740976810455e-02 1.192052364349365234e-01 2.773268334567546844e-02 5.211775656789541245e-03 3.783883154392242432e-01 -8.582940697669982910e-02 -1.737725734710693359e-01 -1.124109625816345215e-01 -1.224172636866569519e-01 -4.241642355918884277e-02 -2.634516060352325439e-01 -1.939731463789939880e-02 2.750207483768463135e-01 2.437681853771209717e-01 1.991995275020599365e-01 -1.274219602346420288e-01 3.430669009685516357e-01 2.166410088539123535e-01 -5.954238772392272949e-02 -1.565730869770050049e-01
2.786766886711120605e-01 1.732064038515090942e-01 1.208461634814739227e-02 -4.947458580136299133e-02 1.413539052009582520e-01 1.473650336265563965e-01 -2.079172432422637939e-01 7.710235565900802612e-02 -1.741426438093185425e-01 -4.029274880886077881e-01 -3.395760431885719299e-02 -1.039597913622856140e-01 3.766439855098724365e-02 2.264613211154937744e-01 3.675051033496856689e-01 -1.774852126836776733e-01 1.798259466886520386e-01 8.847122639417648315e-02 -4.950132593512535095e-02 3.522719144821166992e-01 9.666497819125652313e-03 -8.632639423012733459e-03 2.162114530801773071e-01 1.726592928171157837e-01 -2.891048789024353027e-02 2.249528318643569946e-01 1.206176206469535828e-01 9.261696040630340576e-02 2.172126173973083496e-01 8.589217066764831543e-02 3.235981240868568420e-02 -3.691896051168441772e-02
-8.919910341501235962e-02 1.704476475715637207e-01 1.907630264759063721e-01 -2.163598686456680298e-01 2.415554374456405640e-01 1.758742034435272217e-01 -4.153500795364379883e-01 1.518587470054626465e-01 -5.542103573679924011e-02 -3.762255236506462097e-02 -2.294255420565605164e-02 -1.088385954499244690e-01 2.107320725917816162e-02 2.501677274703979492e-01 4.698283597826957703e-02 1.550149172544479370e-02 2.511825859546661377e-01 -1.873498708009719849e-01 9.076013416051864624e-02 1.249609217047691345e-01 1.082930830307304859e-03 -6.473217904567718506e-02 -1.064972113817930222e-02 3.810593159869313240e-03 7.015993446111679077e-02 3.225621581077575684e-01 2.282516807317733765e-01 -9.215711057186126709e-02 3.513864874839782715e-01 2.763330638408660889e-01 -9.282955527305603027e-02 9.067466855049133301e-02
3.807791769504547119e-01 8.211041241884231567e-02 1.594443768262863159e-01 -2.634004652500152588e-01 4.991109296679496765e-02 1.066668853163719177e-01 -2.723963558673858643e-01 -1.513716876506805420e-01 -6.917351484298706055e-02 -2.538766525685787201e-02 1.428294926881790161e-01 -2.430883049964904785e-02 -9.710685908794403076e-02 -2.393424510955810547e-01 1.381158679723739624e-01 2.699428796768188477e-01 2.412700355052947998e-01 -8.251337707042694092e-02 8.711480535566806793e-03 9.389761090278625488e-02 4.073270261287689209e-01 1.196882575750350952e-01 -2.171909064054489136e-02 -1.356595456600189209e-01 2.239338606595993042e-01 1.329490691423416138e-01 2.080877274274826050e-01 9.063106775283813477e-02 6.276009138673543930e-03 2.097590267658233643e-01 1.385779976844787598e-01 4.235235974192619324e-02
1.500085592269897461e-01 4.673962295055389404e-01 3.221751749515533447e-01 -1.449512541294097900e-01 2.786387801170349121e-01 2.678399980068206787e-01 -2.794067859649658203e-01 -4.747748747467994690e-02 -1.694009900093078613e-01 -9.940613806247711182e-02 -8.866605162620544434e-02 -6.827660650014877319e-02 9.101063944399356842e-03 2.529137134552001953e-01 9.953135997056961060e-02 5.541225522756576538e-02 5.053824558854103088e-02 -7.333411276340484619e-02 -2.709218673408031464e-02 4.369461443275213242e-03 1.727892458438873291e-02 2.524768710136413574e-01 -1.905207633972167969e-01 2.698010765016078949e-02 2.150586694478988647e-01 1.361405998468399048e-01 2.057876139879226685e-01 6.791573017835617065e-02 1.945937424898147583e-01 -3.538276255130767822e-02 3.769174963235855103e-02 -1.198516041040420532e-01
1.206529438495635986e-01 4.053742066025733948e-02 -3.042863123118877411e-02 -1.085943654179573059e-01 2.679077684879302979e-01 2.764835357666015625e-01 1.903720498085021973e-01 1.681103557348251343e-02 -1.919014602899551392e-01 -5.966831371188163757e-02 2.029049843549728394e-01 6.308282166719436646e-02 6.153637170791625977e-02 1.227224245667457581e-01 2.643526792526245117e-01 1.592036453075706959e-03 2.625426948070526123e-01 1.659088730812072754e-01 -1.532149314880371094e-01 -2.769865691661834717e-01 -2.174706906080245972e-01 -1.827988475561141968e-01 -3.011895418167114258e-01 -8.666106313467025757e-02 -3.656161017715930939e-03 1.197405233979225159e-01 2.031741738319396973e-01 3.560060635209083557e-02 2.399583160877227783e-01 1.142079755663871765e-01 1.403123289346694946e-01 2.987909018993377686e-01
1.186773404479026794e-01 1.173069402575492859e-01 3.537951409816741943e-01 -6.318386793136596680e-01 -3.306235419586300850e-03 2.430388331413269043e-01 -1.295454353094100952e-01 8.631600998342037201e-03 -1.885671317577362061e-01 -7.372892647981643677e-02 -8.478194475173950195e-02 3.175777196884155273e-02 1.412967126816511154e-02 2.662552893161773682e-01 1.589417308568954468e-01 -1.358164548873901367e-01 -1.382123231887817383e-01 -2.018889412283897400e-03 2.447777986526489258e-02 -2.606360986828804016e-02 -7.280380278825759888e-02 9.688657522201538086e-02 2.261215075850486755e-02 -1.737542748451232910e-01 1.772300750017166138e-01 1.023640558123588562e-01 1.664012372493743896e-01 -1.507238447666168213e-01 1.907679289579391479e-01 -3.579537943005561829e-02 5.280777066946029663e-02 9.646415710449218750e-02
2.380981110036373138e-02 -2.452243678271770477e-02 1.451804861426353455e-02 3.372527193278074265e-03 8.082427829504013062e-02 2.299287617206573486e-01 1.443449258804321289e-01 -6.704317033290863037e-02 -2.612204253673553467e-01 -1.981489956378936768e-01 -1.437485963106155396e-02 1.211193427443504333e-01 -3.145767748355865479e-02 -2.891967594623565674e-01 1.492999494075775146e-01 8.093210868537425995e-03 2.935298979282379150e-01 -2.201243070885539055e-03 1.686283387243747711e-02 -1.591694355010986328e-01 8.133771270513534546e-02 -4.096253216266632080e-02 -8.017314970493316650e-02 -2.681425958871841431e-02 2.400870025157928467e-01 -2.094761282205581665e-02 3.928829133510589600e-01 1.403755843639373779e-01 3.277433216571807861e-01 4.104123413562774658e-01 -2.161427885293960571e-01 5.083834007382392883e-02
1.264645159244537354e-01 1.070210337638854980e-01 -1.123347803950309753e-01 -3.775448203086853027e-01 2.597124576568603516e-01 2.507723271846771240e-01 -1.388664096593856812e-01 -1.084020063281059265e-01 2.573346160352230072e-02 -9.274657070636749268e-02 3.193668127059936523e-01 8.180383592844009399e-03 -5.619726143777370453e-03 -2.486637383699417114e-01 1.063303127884864807e-01 -1.782529056072235107e-02 8.408255875110626221e-02 4.777710512280464172e-02 1.532085686922073364e-01 -9.565510600805282593e-02 2.859945595264434814e-01 5.148013588041067123e-03 2.415450364351272583e-01 -1.638032644987106323e-01 1.140922158956527710e-01 1.934007257223129272e-01 3.168932795524597168e-01 5.935788154602050781e-02 5.601247772574424744e-02 2.213474959135055542e-01 2.277743816375732422e-01 -6.210853531956672668e-02
2.561939954757690430e-01 6.263729929924011230e-02 6.753713637590408325e-02 -2.917952835559844971e-01 3.055333159863948822e-02 1.340195983648300171e-01 1.042733713984489441e-01 1.092127859592437744e-01 -1.275107562541961670e-01 -2.912931144237518311e-01 1.247779652476310730e-01 -3.119181469082832336e-02 -1.863981187343597412e-01 1.949641108512878418e-02 2.291699945926666260e-01 7.771878689527511597e-02 -9.974724799394607544e-02 1.237352751195430756e-02 1.378042548894882202e-01 -9.628488868474960327e-02 1.329622417688369751e-01 9.198212623596191406e-02 1.146284956485033035e-02 -3.858751356601715088e-01 2.789074182510375977e-01 1.075975671410560608e-01 4.178576171398162842e-01 -4.303099960088729858e-02 1.443157643079757690e-01 -4.580191150307655334e-02 2.802961766719818115e-01 8.279847353696823120e-02
9.500966966152191162e-02 1.265108436346054077e-01 3.349732160568237305e-01 -5.980349704623222351e-02 1.707189679145812988e-01 3.458165824413299561e-01 -2.570961415767669678e-01 -2.048712037503719330e-02 -1.172300502657890320e-01 -1.549402773380279541e-01 1.720065474510192871e-01 1.879242360591888428e-01 -4.875761270523071289e-02 9.966648370027542114e-02 -2.106696367263793945e-02 -8.572127670049667358e-02 -1.134113967418670654e-02 1.831966042518615723e-01 6.246193870902061462e-02 8.929463475942611694e-02 -2.631222307682037354e-01 4.407553374767303467e-02 -2.286507561802864075e-02 -2.130989581346511841e-01 1.925851404666900635e-01 -1.035255491733551025e-01 3.379253447055816650e-01 -3.961654603481292725e-01 2.653166279196739197e-02 1.894997805356979370e-02 1.913381069898605347e-01 -4.340039938688278198e-02
1.511204540729522705e-01 2.496449798345565796e-01 2.914861142635345459e-01 -4.813297092914581299e-01 2.170927673578262329e-01 3.718636557459831238e-02 -1.930277943611145020e-01 4.160371422767639160e-02 8.600194007158279419e-02 -3.114845603704452515e-02 -1.636660844087600708e-01 -1.025688648223876953e-01 1.202589459717273712e-02 1.707539111375808716e-01 1.382007747888565063e-01 5.009595677256584167e-02 4.964281991124153137e-02 2.551356256008148193e-01 -4.839843139052391052e-03 1.792474240064620972e-01 -1.079913452267646790e-01 -1.367958039045333862e-01 -9.216210246086120605e-02 -2.076062113046646118e-01 1.363953500986099243e-01 5.282910540699958801e-02 9.087467938661575317e-02 -3.187179565429687500e-01 2.661191523075103760e-01 8.227674663066864014e-02 -8.653344213962554932e-02 -1.269603073596954346e-01
1.723905503749847412e-01 -2.802828699350357056e-02 3.070541024208068848e-01 -1.597815155982971191e-01 1.211359575390815735e-01 -3.962498903274536133e-02 -5.076858401298522949e-02 -2.440506964921951294e-01 -1.251557469367980957e-01 -1.876090466976165771e-01 3.831136822700500488e-01 -2.240569591522216797e-01 3.087708950042724609e-01 1.173904836177825928e-01 2.091194689273834229e-01 8.489452302455902100e-02 7.973961532115936279e-02 1.095397025346755981e-02 -2.175477594137191772e-01 8.745879679918289185e-02 8.214614540338516235e-02 2.476663738489151001e-01 4.620663449168205261e-02 -2.570625245571136475e-01 1.537049282342195511e-02 -1.281628571450710297e-02 3.691686391830444336e-01 7.434189319610595703e-02 -3.302191570401191711e-02 1.403491795063018799e-01 -3.590033203363418579e-02 3.684149309992790222e-02
-3.014841973781585693e-01 9.034410864114761353e-02 2.963636517524719238e-01 -6.996621936559677124e-02 3.250005245208740234e-01 2.696540905162692070e-03 -3.537163138389587402e-01 2.433267980813980103e-02 -1.199716180562973022e-01 -2.359802722930908203e-01 1.085077896714210510e-01 -2.010346055030822754e-01 -1.677632913924753666e-03 4.251510649919509888e-02 2.431423813104629517e-01 1.376893520355224609e-01 2.727758288383483887e-01 -1.974667795002460480e-02 -2.809851765632629395e-01 4.244404286146163940e-02 -2.515628039836883545e-01 -6.542640924453735352e-02 1.008632779121398926e-01 1.535899657756090164e-02 -4.075430706143379211e-02 -2.760152891278266907e-02 3.628469407558441162e-01 -3.247583657503128052e-02 4.048040881752967834e-02 2.614770457148551941e-02 3.395306412130594254e-03 6.106770038604736328e-02
-1.354396194219589233e-01 1.373394280672073364e-01 1.529764384031295776e-01 -1.165708806365728378e-02 -1.947569660842418671e-02 7.798861712217330933e-02 -7.920274883508682251e-02 -7.942502945661544800e-02 -1.779071837663650513e-01 -1.818893402814865112e-01 -2.941899234429001808e-03 1.102986559271812439e-02 -1.920630335807800293e-01 1.659342795610427856e-01 4.311101734638214111e-01 -7.261963933706283569e-02 3.013338446617126465e-01 2.228741496801376343e-01 1.450114697217941284e-01 -1.043249620124697685e-03 -2.212628275156021118e-01 -3.697187080979347229e-02 1.287865489721298218e-01 -7.214317470788955688e-02 1.558881253004074097e-01 2.529734373092651367e-01 3.325481414794921875e-01 1.718144416809082031e-01 2.685081064701080322e-01 2.221784293651580811e-01 1.202670112252235413e-01 4.299127310514450073e-02
-1.977337338030338287e-02 4.832324013113975525e-02 -4.727021604776382446e-02 5.062184855341911316e-02 2.510909736156463623e-01 2.310602515935897827e-01 -1.937038600444793701e-01 -1.568598449230194092e-01 -3.459250926971435547e-01 -7.190828770399093628e-02 7.231277227401733398e-02 1.021211445331573486e-01 1.234006956219673157e-01 9.836144000291824341e-02 3.275022804737091064e-01 3.677255287766456604e-02 5.559755861759185791e-02 -1.845003850758075714e-02 1.254974305629730225e-01 -1.175273582339286804e-01 -2.887887358665466309e-01 3.289118409156799316e-02 -1.346536353230476379e-02 6.604073196649551392e-02 1.567419767379760742e-01 7.150086015462875366e-02 3.677997589111328125e-01 -1.318786144256591797e-01 3.019416034221649170e-01 1.049051135778427124e-01 -3.020894229412078857e-01 -2.052104026079177856e-01
1.397039592266082764e-01 -1.541247218847274780e-01 1.432092487812042236e-01 -3.635836541652679443e-01 2.453384697437286377e-01 3.686742112040519714e-02 -1.706458479166030884e-01 -2.094916626811027527e-02 3.246799111366271973e-02 -2.842177748680114746e-01 1.549559682607650757e-01 3.096578717231750488e-01 1.550728380680084229e-01 -2.455827146768569946e-01 8.505885303020477295e-02 -6.000656634569168091e-02 2.554761171340942383e-01 -2.786919176578521729e-01 -1.931757666170597076e-02 1.495600938796997070e-01 1.414252668619155884e-01 3.801225125789642334e-02 1.562956720590591431e-01 -1.063768118619918823e-01 -1.961702015250921249e-03 -3.988300636410713196e-02 1.987174749374389648e-01 -2.193236909806728363e-02 2.283651083707809448e-01 2.568464577198028564e-01 3.969113156199455261e-02 -1.784956306219100952e-01
7.832062989473342896e-02 5.591665208339691162e-02 3.795301616191864014e-01 -2.367344051599502563e-01 6.203997880220413208e-02 2.299757897853851318e-01 -1.651627272367477417e-01 2.920755418017506599e-03 1.084665954113006592e-01 -3.162847459316253662e-01 -1.847929805517196655e-01 1.051638741046190262e-02 -5.798730626702308655e-02 1.701630204916000366e-01 3.553627729415893555e-01 -1.307174563407897949e-01 -1.209610793739557266e-02 1.315050274133682251e-01 -9.081629663705825806e-02 4.359780997037887573e-02 6.813319772481918335e-02 3.457397222518920898e-01 8.185213059186935425e-02 -8.217033743858337402e-02 2.216547876596450806e-01 -1.632727980613708496e-01 3.123630285263061523e-01 -1.117227226495742798e-01 1.118881776928901672e-01 8.338549733161926270e-02 -1.359987724572420120e-02 -1.190107464790344238e-01
-5.142857879400253296e-02 1.317733675241470337e-01 2.071787714958190918e-01 4.890102520585060120e-02 9.142882376909255981e-02 -1.369772199541330338e-02 -1.206831261515617371e-01 -6.833580136299133301e-02 -3.578719198703765869e-01 -2.289908677339553833e-01 1.898241601884365082e-02 -8.247666805982589722e-02 1.240963712334632874e-01 1.674319803714752197e-02 2.916178405284881592e-01 -1.458248347043991089e-01 2.193416953086853027e-01 2.195661067962646484e-01 -9.040392190217971802e-02 1.219790056347846985e-01 2.974745631217956543e-01 -5.629627034068107605e-02 4.596361517906188965e-02 1.433599889278411865e-01 4.740595817565917969e-01 6.200747564435005188e-02 4.158351942896842957e-02 -1.766966097056865692e-02 -9.832183830440044403e-03 2.674159109592437744e-01 1.855041235685348511e-01 1.640182733535766602e-01
2.178458273410797119e-01 2.016268819570541382e-01 3.122629523277282715e-01 -1.561670303344726562e-01 -1.006857231259346008e-01 2.632215917110443115e-01 -2.639866769313812256e-01 -1.191782727837562561e-01 -1.145067512989044189e-01 1.776979118585586548e-02 1.094092428684234619e-01 2.842763364315032959e-01 1.284456998109817505e-01 -1.645914763212203979e-01 5.462707951664924622e-02 3.683141618967056274e-02 3.241569101810455322e-01 9.255243092775344849e-02 1.068084612488746643e-01 5.688704550266265869e-02 -1.568896579556167126e-03 -9.219454228878021240e-02 4.137610550969839096e-03 1.267075389623641968e-01 2.670834958553314209e-01 3.782714605331420898e-01 1.940925270318984985e-01 -7.032517343759536743e-02 -1.126681640744209290e-01 3.885479643940925598e-02 2.199644595384597778e-01 -6.862021051347255707e-03
-3.816126659512519836e-02 2.863606214523315430e-01 3.599626421928405762e-01 1.829247176647186279e-01 1.606025844812393188e-01 1.177355349063873291e-01 -2.627852261066436768e-01 1.471528261899948120e-01 -1.754545271396636963e-01 -1.279517412185668945e-01 2.572881877422332764e-01 -1.260465681552886963e-01 -7.100646197795867920e-02 2.275040000677108765e-01 2.676321864128112793e-01 -5.281855538487434387e-02 3.331439197063446045e-01 -1.394962817430496216e-01 9.439702332019805908e-02 -8.610234595835208893e-03 -2.593500353395938873e-02 -1.141933798789978027e-01 1.599007248878479004e-01 -1.676680147647857666e-01 -9.280641563236713409e-03 -5.930158123373985291e-02 2.335234582424163818e-01 1.613536030054092407e-01 4.371540620923042297e-02 2.560644447803497314e-01 4.347552731633186340e-02 -4.817018657922744751e-02
2.393522998318076134e-03 1.307031065225601196e-01 3.688669577240943909e-02 -3.875049063935875893e-03 1.197891682386398315e-01 4.128014147281646729e-01 -3.595202267169952393e-01 9.765537083148956299e-02 -1.979853957891464233e-01 -1.247573345899581909e-01 1.469535082578659058e-01 -7.284503430128097534e-02 9.081555157899856567e-02 -1.312225013971328735e-01 -4.431888833642005920e-02 1.300667971372604370e-01 -1.281914766877889633e-02 6.177772954106330872e-02 -7.935113459825515747e-02 -1.913504302501678467e-01 2.528688311576843262e-01 -3.132304251194000244e-01 1.440565735101699829e-01 -1.776079535484313965e-01 2.383628636598587036e-01 2.062417566776275635e-02 3.375461101531982422e-01 1.442553251981735229e-01 2.689816057682037354e-01 -5.058019887655973434e-03 7.978028059005737305e-02 8.689743117429316044e-04
-4.207430779933929443e-02 2.460554838180541992e-01 3.913986384868621826e-01 -4.269646853208541870e-02 1.266111880540847778e-01 1.194212436676025391e-01 -3.055990636348724365e-01 2.513776719570159912e-01 -2.479507625102996826e-01 -3.101678788661956787e-01 -4.818607121706008911e-02 1.016214787960052490e-01 3.681233618408441544e-03 -2.369645982980728149e-01 -2.576097473502159119e-02 -3.600151836872100830e-02 2.891193926334381104e-01 -5.536280944943428040e-02 2.207120358943939209e-01 1.852539777755737305e-01 1.666573584079742432e-01 -4.517304524779319763e-02 -5.379697680473327637e-02 -1.093373913317918777e-02 3.622898459434509277e-02 -1.531387120485305786e-01 2.788027524948120117e-01 7.294933497905731201e-02 1.394665092229843140e-01 1.810512691736221313e-01 4.943698272109031677e-02 4.828383028507232666e-02
4.807168990373611450e-02 7.210420817136764526e-02 3.954204618930816650e-01 -1.865586042404174805e-01 3.338344395160675049e-02 -5.896736308932304382e-02 -1.745082139968872070e-01 -1.777168959379196167e-01 -2.012626975774765015e-01 -4.611385166645050049e-01 4.592988491058349609e-01 -4.108707979321479797e-02 9.708540514111518860e-03 -4.280048236250877380e-02 1.546082347631454468e-01 -1.060690134763717651e-01 1.121818274259567261e-02 -1.245764717459678650e-01 -4.755998030304908752e-02 -1.950593292713165283e-01 -1.263991091400384903e-02 9.338258951902389526e-02 -9.636146575212478638e-02 -2.517486810684204102e-01 7.841865718364715576e-02 -2.212271466851234436e-02 -1.079049110412597656e-01 -2.669222652912139893e-01 1.716466806828975677e-02 3.750321641564369202e-02 3.538049012422561646e-02 4.289674013853073120e-02
1.408306509256362915e-01 1.805716902017593384e-01 -2.178687229752540588e-02 -9.039896726608276367e-02 1.826040297746658325e-01 4.359906911849975586e-02 -5.467987060546875000e-02 1.609940230846405029e-01 8.821682631969451904e-02 -3.754543960094451904e-01 -4.384079575538635254e-02 2.280712723731994629e-01 -1.754209995269775391e-01 4.171974211931228638e-02 3.018793761730194092e-01 7.755959033966064453e-02 2.548201680183410645e-01 1.179021969437599182e-01 3.271977603435516357e-01 -3.055445551872253418e-01 -1.132592931389808655e-01 -2.004377990961074829e-01 2.520406432449817657e-02 -1.249187216162681580e-01 2.086506634950637817e-01 -8.336380124092102051e-02 6.545583903789520264e-02 -1.140452176332473755e-01 3.299800455570220947e-01 3.287166729569435120e-02 1.160882338881492615e-01 -5.197399854660034180e-02
2.319251596927642822e-01 7.434713095426559448e-02 2.381327003240585327e-01 -3.931698203086853027e-01 2.439937442541122437e-01 -1.923025399446487427e-01 3.191464021801948547e-02 3.346830978989601135e-02 -2.274022698402404785e-01 -2.157689332962036133e-01 2.907391637563705444e-02 5.465693399310112000e-02 -1.332652270793914795e-01 1.734817475080490112e-01 4.301364719867706299e-01 -1.153698563575744629e-01 -1.426461488008499146e-01 -6.248740479350090027e-02 6.074325367808341980e-02 5.413037538528442383e-02 8.370697498321533203e-03 -1.441518664360046387e-01 3.869298473000526428e-02 -1.756459921598434448e-01 2.600677013397216797e-01 3.991256281733512878e-02 7.666809111833572388e-02 -1.937882304191589355e-01 1.965306103229522705e-01 -1.438253074884414673e-01 -1.020120456814765930e-01 1.265321969985961914e-01
7.694736868143081665e-02 2.585985958576202393e-01 2.142460048198699951e-01 -1.777123510837554932e-01 1.934787631034851074e-01 1.205702498555183411e-01 -2.799189686775207520e-01 -2.024799436330795288e-01 5.318218842148780823e-02 -1.353613734245300293e-01 -6.085965316742658615e-03 -2.582238987088203430e-03 -4.539284482598304749e-02 7.888092845678329468e-02 1.126484945416450500e-01 -7.639034837484359741e-02 3.828208446502685547e-01 -2.399927973747253418e-01 8.019391447305679321e-02 2.084921896457672119e-01 1.304977238178253174e-01 -2.165970802307128906e-01 -2.631099820137023926e-01 5.633515492081642151e-02 -1.422403380274772644e-02 -3.467916250228881836e-01 2.791705429553985596e-01 -7.017984986305236816e-02 7.053574919700622559e-02 1.067175418138504028e-01 1.303553879261016846e-01 5.760817229747772217e-02
-1.184386014938354492e-02 9.157970547676086426e-02 2.099321335554122925e-01 -3.281009942293167114e-02 2.039141803979873657e-01 2.885828912258148193e-01 -2.961160540580749512e-01 1.990559846162796021e-01 -1.082058399915695190e-01 -5.340978503227233887e-02 -8.128818124532699585e-02 -9.587699174880981445e-02 -9.896306693553924561e-02 3.287080228328704834e-01 -6.175879761576652527e-02 1.402498930692672729e-01 3.636671006679534912e-01 -7.998887449502944946e-02 -7.772208005189895630e-02 8.313201367855072021e-02 8.434758335351943970e-02 -9.682933241128921509e-02 6.401196122169494629e-02 -6.503992713987827301e-03 2.079963982105255127e-01 2.020402252674102783e-01 3.611015677452087402e-01 -1.179764792323112488e-02 3.105018138885498047e-01 1.303587257862091064e-01 -1.206591501832008362e-01 8.748764544725418091e-02
3.096365928649902344e-02 5.772273540496826172e-01 3.236509561538696289e-01 -2.837015390396118164e-01 1.430573910474777222e-01 1.220313310623168945e-01 -1.097801774740219116e-01 -6.802546977996826172e-02 -1.537629067897796631e-01 -1.638796031475067139e-01 -1.146647706627845764e-01 -1.654836684465408325e-01 -1.464772969484329224e-01 9.044685214757919312e-02 1.100861653685569763e-01 1.038956344127655029e-01 3.576413169503211975e-02 -4.342734068632125854e-02 1.135202869772911072e-01 4.628133028745651245e-02 2.261011675000190735e-02 1.591105461120605469e-01 -4.408011585474014282e-02 -4.278450086712837219e-02 2.836883366107940674e-01 5.978402867913246155e-02 1.334831267595291138e-01 8.253424614667892456e-02 2.068080306053161621e-01 1.748953908681869507e-01 2.337879873812198639e-02 -2.336942106485366821e-01
1.051978170871734619e-01 6.413929909467697144e-02 2.749259471893310547e-01 -1.488641500473022461e-01 2.226374745368957520e-01 1.903533339500427246e-01 -1.325096637010574341e-01 3.401381149888038635e-02 2.305517494678497314e-01 -3.569136857986450195e-01 1.038532480597496033e-01 -1.918450891971588135e-01 -1.681363433599472046e-01 -3.432366251945495605e-02 1.021090298891067505e-01 2.046463787555694580e-01 1.066794171929359436e-01 -1.694765090942382812e-01 -3.399423509836196899e-02 1.226835623383522034e-01 2.530643045902252197e-01 1.910122781991958618e-01 -1.582774221897125244e-01 -7.483036071062088013e-02 2.929113805294036865e-01 1.322222054004669189e-01 1.771238148212432861e-01 -1.693546175956726074e-01 -7.031609117984771729e-02 2.937715053558349609e-01 -8.259805291891098022e-02 1.542107164859771729e-01
3.495120108127593994e-01 3.272526860237121582e-01 9.641385078430175781e-02 -1.827273815870285034e-01 1.144970878958702087e-01 1.674654185771942139e-01 1.176172345876693726e-01 1.254482269287109375e-01 -1.546341180801391602e-01 -2.253509163856506348e-01 5.873699486255645752e-02 -1.190226972103118896e-01 1.613622158765792847e-01 6.919469684362411499e-02 1.602411568164825439e-01 4.003704711794853210e-02 8.720038086175918579e-02 1.028154492378234863e-01 -5.998148769140243530e-02 1.640663892030715942e-01 -2.672139368951320648e-02 3.899030014872550964e-02 2.964732348918914795e-01 1.836144477128982544e-01 1.596229672431945801e-01 3.699274361133575439e-01 1.744308769702911377e-01 -1.045687273144721985e-01 2.743340730667114258e-01 -1.960771679878234863e-01 -1.303439587354660034e-01 -1.602380885742604733e-03
2.156619280576705933e-01 1.923827826976776123e-01 2.112309038639068604e-01 -7.427173666656017303e-03 -1.123112812638282776e-01 7.811892032623291016e-02 -3.290473520755767822e-01 -5.161452665925025940e-02 -3.047245554625988007e-03 -2.987254559993743896e-01 3.929797410964965820e-01 -1.499806940555572510e-01 2.162602841854095459e-01 -6.428174674510955811e-02 -6.961147487163543701e-02 -1.239835396409034729e-01 9.643084555864334106e-02 -1.408995836973190308e-01 -4.397516604512929916e-03 -1.098423451185226440e-01 -7.608307898044586182e-02 -2.002172470092773438e-01 5.833247303962707520e-02 -1.208496093750000000e-01 -4.328666999936103821e-02 2.431587576866149902e-01 6.920308619737625122e-02 -3.072743415832519531e-01 2.076453417539596558e-01 2.277036607265472412e-01 1.094981469213962555e-02 2.108306735754013062e-01
-1.557014137506484985e-01 2.279212884604930878e-02 -7.691362407058477402e-04 -2.926494777202606201e-01 1.550026237964630127e-01 1.004549711942672729e-01 7.459995895624160767e-02 -1.327814757823944092e-01 -1.771048605442047119e-01 -2.324512600898742676e-01 2.364412993192672729e-01 -8.712952584028244019e-02 -3.819141089916229248e-01 2.036514878273010254e-01 3.558349311351776123e-01 5.847434513270854950e-04 1.335383355617523193e-01 2.357659190893173218e-01 -9.481435269117355347e-02 -2.936099097132682800e-02 -9.751973301172256470e-02 -1.604426205158233643e-01 -2.236645817756652832e-01 -1.760624051094055176e-01 2.641170322895050049e-01 5.890220031142234802e-02 6.526491791009902954e-02 1.557857170701026917e-02 2.372728139162063599e-01 6.448401510715484619e-02 -1.726142466068267822e-01 4.365597665309906006e-02
2.877210080623626709e-01 3.192041814327239990e-01 3.250722289085388184e-01 -1.179716438055038452e-01 -5.259891971945762634e-02 2.022960335016250610e-01 2.526552416384220123e-02 3.122760169208049774e-02 -1.297115385532379150e-01 -3.024053014814853668e-02 1.082472279667854309e-01 7.000329345464706421e-02 6.236226856708526611e-02 -1.592911034822463989e-01 -1.687320321798324585e-01 5.770561099052429199e-02 3.286249339580535889e-01 -3.935189172625541687e-02 -6.932591646909713745e-02 -1.039450243115425110e-01 -4.966889694333076477e-02 -1.332710087299346924e-01 3.998197615146636963e-02 2.750130891799926758e-01 4.302477240562438965e-01 2.810940332710742950e-02 6.074493378400802612e-02 -8.908595889806747437e-02 2.643965184688568115e-01 1.988638490438461304e-01 1.379054337739944458e-01 -7.999574393033981323e-02
2.474438697099685669e-01 1.566541641950607300e-01 1.535935848951339722e-01 -8.763863891363143921e-02 2.444387078285217285e-01 5.788687244057655334e-02 -1.799466460943222046e-01 1.450128257274627686e-01 -2.338778972625732422e-01 -3.305106982588768005e-02 8.552743494510650635e-02 8.017954230308532715e-02 -3.862418234348297119e-01 1.029776558279991150e-01 8.089403063058853149e-02 -1.508161332458257675e-02 4.122119247913360596e-01 -1.973426491022109985e-01 -1.593617945909500122e-01 -5.727476626634597778e-02 -4.378377273678779602e-02 1.341505348682403564e-01 -4.474339261651039124e-02 1.792384535074234009e-01 2.335688322782516479e-01 1.544399559497833252e-01 1.684873849153518677e-01 -1.368145346641540527e-01 2.917865514755249023e-01 4.679938033223152161e-02 8.497263491153717041e-02 1.367915570735931396e-01
-2.927993237972259521e-02 2.237946093082427979e-01 3.163900375366210938e-01 -1.712710559368133545e-01 1.561351865530014038e-01 2.204578667879104614e-01 -4.187637269496917725e-01 -1.856749951839447021e-01 -1.293192058801651001e-01 -1.034809555858373642e-02 2.903228700160980225e-01 -1.080703735351562500e-01 -1.029999852180480957e-01 9.757322072982788086e-02 1.530848741531372070e-01 7.386431097984313965e-02 2.060386985540390015e-01 -2.138284444808959961e-01 2.235713303089141846e-01 2.000009268522262573e-01 2.009994983673095703e-01 -1.586416065692901611e-01 -9.316004812717437744e-02 -4.732897877693176270e-02 -1.540624815970659256e-02 -1.783902645111083984e-01 2.105313390493392944e-01 -1.105801612138748169e-01 5.910084396600723267e-02 -1.526015996932983398e-01 -2.814631909132003784e-02 6.447049230337142944e-02
1.099422797560691833e-01 2.297917753458023071e-01 1.352610737085342407e-01 -5.659393593668937683e-02 2.693753242492675781e-01 3.533574938774108887e-01 -3.105142116546630859e-01 7.105937600135803223e-02 -7.826317846775054932e-02 -1.128564476966857910e-01 4.760081321001052856e-02 6.300655659288167953e-04 -1.423493176698684692e-01 7.240885403007268906e-03 8.266568183898925781e-02 1.661278605461120605e-01 2.846192419528961182e-01 -2.117088884115219116e-01 -1.043053641915321350e-01 1.253503113985061646e-01 -1.020179465413093567e-01 2.940942905843257904e-02 -1.603134125471115112e-01 3.745251893997192383e-02 7.926484942436218262e-02 3.333929181098937988e-01 9.228557348251342773e-02 -2.545721828937530518e-02 2.924421727657318115e-01 3.172660470008850098e-01 -1.866195648908615112e-01 2.095067314803600311e-02
-3.008138202130794525e-02 5.540628358721733093e-02 3.465575873851776123e-01 -1.204716116189956665e-01 4.713246226310729980e-02 2.043912559747695923e-01 -1.709998250007629395e-01 -1.951800435781478882e-01 -1.431853324174880981e-01 1.807894371449947357e-02 1.637771874666213989e-01 -1.996129900217056274e-01 8.962254226207733154e-02 5.945032835006713867e-02 2.808628976345062256e-01 3.558125495910644531e-01 1.510923206806182861e-01 -1.409946382045745850e-01 8.898045122623443604e-02 1.469161640852689743e-02 2.403904944658279419e-01 2.110028564929962158e-01 2.162956595420837402e-01 2.644995972514152527e-02 1.974273771047592163e-01 2.695205211639404297e-01 1.093589738011360168e-01 -1.959917694330215454e-01 8.375509828329086304e-02 1.554683148860931396e-01 2.028178572654724121e-01 -1.028568819165229797e-01
1.441046744585037231e-01 5.803801864385604858e-02 1.732887476682662964e-01 -2.018783986568450928e-01 8.356253057718276978e-02 3.182440698146820068e-01 -1.734533756971359253e-01 -3.526679798960685730e-02 7.546806335449218750e-02 -6.485605984926223755e-02 1.708290874958038330e-01 2.262697368860244751e-01 8.984132111072540283e-02 -1.612246632575988770e-01 1.066603437066078186e-01 2.029426991939544678e-01 5.326344072818756104e-02 1.058083623647689819e-01 8.823969960212707520e-02 -8.350453525781631470e-02 2.874726355075836182e-01 -9.134304523468017578e-02 3.114325702190399170e-01 -2.544748783111572266e-01 2.502738237380981445e-01 -6.156402826309204102e-02 2.929861545562744141e-01 2.397224307060241699e-02 1.845641732215881348e-01 2.721302509307861328e-01 2.018091380596160889e-01 -7.327141612768173218e-02
1.587789133191108704e-02 -1.850277483463287354e-01 5.217835772782564163e-03 -3.825615346431732178e-01 1.672551184892654419e-01 1.547121703624725342e-01 -3.039075732231140137e-01 2.004798501729965210e-02 -6.599222868680953979e-02 -1.358839869499206543e-01 3.497907221317291260e-01 1.378980278968811035e-01 5.883783102035522461e-02 -4.503098428249359131e-01 3.058893084526062012e-01 1.067000702023506165e-01 9.219335019588470459e-02 -4.301219433546066284e-02 -2.132204771041870117e-01 2.002832293510437012e-02 3.719600290060043335e-02 -3.043065778911113739e-02 2.302879989147186279e-01 6.389760226011276245e-02 5.359819531440734863e-02 -9.311423450708389282e-02 1.105170622467994690e-01 -4.043458774685859680e-02 1.386092007160186768e-01 3.522931039333343506e-02 -1.578834205865859985e-01 -1.125422045588493347e-01
-1.742978394031524658e-02 1.370749026536941528e-01 1.781382560729980469e-01 -4.515297412872314453e-01 1.937965303659439087e-01 2.375524491071701050e-01 -1.995564997196197510e-01 -2.071609497070312500e-01 2.334794029593467712e-02 4.370016232132911682e-02 2.764571905136108398e-01 -1.681299763731658459e-03 1.447779387235641479e-01 3.294059634208679199e-02 1.400739997625350952e-01 2.300063371658325195e-01 5.632446333765983582e-02 8.667952567338943481e-02 1.001617237925529480e-01 -7.878413051366806030e-02 3.461870551109313965e-01 9.743697941303253174e-02 2.551787495613098145e-01 -5.025494471192359924e-02 1.144571602344512939e-01 6.188037618994712830e-02 2.557679116725921631e-01 -3.000031039118766785e-02 1.061232686042785645e-01 -1.108338236808776855e-01 1.851164102554321289e-01 -1.736218482255935669e-01
2.668357454240322113e-03 -4.410801827907562256e-02 8.890573680400848389e-02 -7.657635957002639771e-02 2.086433917284011841e-01 1.094097271561622620e-01 -2.638522721827030182e-02 -1.662015169858932495e-01 -2.163423448801040649e-01 -8.606016635894775391e-02 2.226566821336746216e-01 -1.098227202892303467e-01 2.571327984333038330e-01 -1.083515658974647522e-01 -1.338279098272323608e-01 -3.476965427398681641e-01 2.342707514762878418e-01 4.225924611091613770e-02 -2.811932265758514404e-01 9.668929502367973328e-03 1.960723698139190674e-01 1.718276888132095337e-01 1.202153861522674561e-01 -1.964218169450759888e-01 1.269755810499191284e-01 2.547620832920074463e-01 1.910129040479660034e-01 -2.482520230114459991e-02 8.009450137615203857e-02 2.693850696086883545e-01 8.582548052072525024e-02 -3.265543580055236816e-01
1.586993783712387085e-01 5.148328840732574463e-02 -8.167876303195953369e-02 -3.073119521141052246e-01 1.912605762481689453e-01 1.126105412840843201e-01 -2.461815774440765381e-01 -1.707516014575958252e-01 -7.621972262859344482e-02 -2.012058943510055542e-01 7.040982134640216827e-03 -1.424536108970642090e-01 -8.077722042798995972e-02 -3.259000480175018311e-01 5.797222629189491272e-02 2.321959584951400757e-01 1.607605665922164917e-01 1.456322371959686279e-01 9.978336095809936523e-02 -9.131772071123123169e-02 1.077480763196945190e-01 -6.421544402837753296e-02 4.508230388164520264e-01 -1.491370350122451782e-01 2.004170268774032593e-01 2.103432454168796539e-02 1.346856802701950073e-01 1.606124266982078552e-02 7.549023628234863281e-02 2.615292966365814209e-01 1.726378500461578369e-01 -1.609608530998229980e-01
-2.812191471457481384e-02 1.108787506818771362e-01 6.296920776367187500e-02 -4.140962958335876465e-01 2.705862820148468018e-01 2.034217119216918945e-01 -9.433664381504058838e-02 -8.503768593072891235e-02 1.767487963661551476e-03 -1.075730323791503906e-01 2.883714139461517334e-01 -5.378355085849761963e-02 -3.779808431863784790e-02 -1.641578227281570435e-01 1.535053998231887817e-01 1.610516160726547241e-01 -7.247489411383867264e-03 7.523467391729354858e-02 3.191785886883735657e-02 -1.492654383182525635e-01 2.798990011215209961e-01 9.526298195123672485e-02 3.207238316535949707e-01 7.187114655971527100e-02 7.210919260978698730e-02 7.285999599844217300e-03 3.281472027301788330e-01 5.033888295292854309e-02 5.500242486596107483e-02 3.196323215961456299e-01 1.775563061237335205e-01 -1.691127270460128784e-01
7.651037722826004028e-02 2.444210201501846313e-01 3.416587039828300476e-02 -1.279259175062179565e-01 1.563796252012252808e-01 -2.401926182210445404e-02 -3.151597082614898682e-02 -1.479129195213317871e-01 -2.164142392575740814e-02 -3.338944613933563232e-01 -1.123529002070426941e-01 3.559599220752716064e-01 -9.362211078405380249e-02 -9.312305599451065063e-02 2.628462016582489014e-01 -1.227009221911430359e-01 3.672301471233367920e-01 6.139959394931793213e-02 -1.516367197036743164e-01 -1.859066821634769440e-02 -7.944267243146896362e-02 -3.672844916582107544e-02 -1.417272686958312988e-01 -3.497219681739807129e-01 1.663093417882919312e-01 5.745397880673408508e-02 -1.252820640802383423e-01 2.980481274425983429e-02 2.423117011785507202e-01 1.487373262643814087e-01 1.057640612125396729e-01 2.540026903152465820e-01
2.616598308086395264e-01 -1.668169200420379639e-01 2.368998900055885315e-02 -3.950916528701782227e-01 1.585681885480880737e-01 2.668274044990539551e-01 -2.129925042390823364e-01 -8.256854861974716187e-02 -5.437174811959266663e-02 7.035125046968460083e-02 3.621280193328857422e-01 -7.892893254756927490e-02 -1.350177377462387085e-01 -4.549768194556236267e-02 3.486441671848297119e-01 6.884658336639404297e-02 -5.276255682110786438e-02 -9.863658249378204346e-02 6.099193170666694641e-02 -8.344466984272003174e-02 2.122758179903030396e-01 1.044941768050193787e-01 1.908455193042755127e-01 -7.182147353887557983e-02 -1.786153577268123627e-02 6.572515517473220825e-02 2.113767415285110474e-01 5.908361077308654785e-02 1.973306089639663696e-01 9.098528325557708740e-02 2.884439229965209961e-01 -5.172344297170639038e-02
1.826855093240737915e-01 -3.473897650837898254e-02 4.766217470169067383e-01 -1.609926372766494751e-01 6.470181047916412354e-02 4.981245473027229309e-02 5.506866797804832458e-02 8.786474913358688354e-02 -7.391051203012466431e-02 -1.221080049872398376e-01 2.291277647018432617e-01 2.944455444812774658e-01 -3.445648774504661560e-02 -2.313186079263687134e-01 2.039930075407028198e-01 -2.211906015872955322e-01 2.511719167232513428e-01 8.491381257772445679e-02 -2.195605039596557617e-01 -4.338949918746948242e-02 6.739321351051330566e-02 -5.382566526532173157e-02 1.487294733524322510e-01 2.274547219276428223e-01 1.275502741336822510e-01 1.202192306518554688e-01 8.872424811124801636e-02 -3.024915754795074463e-01 3.645524010062217712e-02 2.168679386377334595e-01 8.490791916847229004e-02 5.253342911601066589e-02
-1.755041070282459259e-02 1.744766533374786377e-01 -1.323198974132537842e-01 -8.669318258762359619e-02 3.961029052734375000e-01 1.899488419294357300e-01 -3.920416533946990967e-02 -2.945312261581420898e-01 -3.071490116417407990e-02 -7.856585830450057983e-02 -6.526219844818115234e-02 -9.223047643899917603e-02 -7.506718486547470093e-02 1.596828550100326538e-01 2.180042713880538940e-01 3.481100499629974365e-02 1.777136884629726410e-02 1.618332862854003906e-01 -1.545984447002410889e-01 -9.045448154211044312e-02 2.639345265924930573e-02 -8.716381341218948364e-02 -1.329600512981414795e-01 1.013353988528251648e-01 1.666308194398880005e-01 -1.393433958292007446e-01 2.723935842514038086e-01 -3.408164680004119873e-01 1.886272877454757690e-01 2.101280391216278076e-01 -2.882065176963806152e-01 -2.608555257320404053e-01
2.045227885246276855e-01 1.811048686504364014e-01 2.064063996076583862e-01 -2.122242450714111328e-01 1.641105115413665771e-01 5.036408826708793640e-02 1.404693722724914551e-01 -2.424949407577514648e-02 -6.172119453549385071e-02 -2.571331560611724854e-01 9.585914015769958496e-02 -1.074298098683357239e-01 -1.623134762048721313e-01 1.804197728633880615e-01 2.859260737895965576e-01 -1.347140520811080933e-01 -1.100109964609146118e-01 -3.057080805301666260e-01 5.059430375695228577e-03 -1.413935273885726929e-01 -6.656189262866973877e-02 -6.334405392408370972e-02 -9.103952348232269287e-02 -3.964876234531402588e-01 1.239439100027084351e-01 -1.126126646995544434e-01 2.048221677541732788e-01 -2.975937128067016602e-01 2.671379446983337402e-01 2.601389773190021515e-02 1.753972470760345459e-02 8.982564508914947510e-02
9.265931695699691772e-02 -2.744154036045074463e-01 -9.418583475053310394e-03 -3.911479115486145020e-01 2.263444513082504272e-01 2.389598786830902100e-01 -1.992296278476715088e-01 -4.098519310355186462e-02 -3.088923357427120209e-02 -1.767300665378570557e-01 4.538820087909698486e-01 1.049259975552558899e-01 -1.198328752070665359e-02 -6.339710950851440430e-02 3.607885539531707764e-01 -1.041887998580932617e-01 8.189985156059265137e-02 1.518562883138656616e-01 -1.337528228759765625e-01 1.049565449357032776e-01 4.192682728171348572e-02 -1.017013937234878540e-01 2.256418168544769287e-01 -1.029569879174232483e-01 1.566932201385498047e-01 -8.027762919664382935e-02 -6.235943734645843506e-02 -9.552314877510070801e-02 7.890779525041580200e-02 1.661113202571868896e-01 7.467275857925415039e-02 -5.684674903750419617e-02
1.337350159883499146e-01 1.259609907865524292e-01 5.283994227647781372e-02 -2.391589432954788208e-01 3.933735191822052002e-01 1.194242313504219055e-01 2.119875103235244751e-01 -1.498903632164001465e-01 -3.814758360385894775e-02 -1.412133127450942993e-01 1.229550167918205261e-01 3.669900447130203247e-02 -1.283015012741088867e-01 -1.526013463735580444e-01 3.884647190570831299e-01 9.458838403224945068e-02 2.064675390720367432e-01 1.767333149909973145e-01 -9.956978261470794678e-02 -2.333258092403411865e-01 -2.177389711141586304e-01 4.849212989211082458e-02 -2.144892066717147827e-01 1.019013747572898865e-01 6.909912824630737305e-02 1.286533921957015991e-01 1.306218653917312622e-01 1.422087382525205612e-02 8.685582876205444336e-02 3.130751848220825195e-01 -1.739165484905242920e-01 -1.167053133249282837e-01
1.641160398721694946e-01 -5.646461993455886841e-02 -2.632178962230682373e-01 -2.305941879749298096e-01 1.807426214218139648e-01 1.934579461812973022e-01 -1.947138309478759766e-01 -7.885640114545822144e-02 -7.174068689346313477e-02 -2.025248855352401733e-01 4.345564171671867371e-02 -1.400041431188583374e-01 -1.948787830770015717e-02 -1.689485460519790649e-01 -6.649974733591079712e-02 -5.235246382653713226e-03 2.551727294921875000e-01 2.640791237354278564e-02 -2.840119898319244385e-01 -3.220044672489166260e-01 2.006825357675552368e-01 -1.446169521659612656e-02 2.274034619331359863e-01 -1.229825019836425781e-01 2.575943171977996826e-01 4.186619445681571960e-02 2.749881446361541748e-01 -8.036762475967407227e-02 2.081029117107391357e-01 -1.511348783969879150e-01 -2.414338141679763794e-01 -8.082478307187557220e-03
8.740761876106262207e-02 2.263033688068389893e-01 2.272672802209854126e-01 -8.253585547208786011e-02 1.671049445867538452e-01 2.883375585079193115e-01 -2.163483649492263794e-01 3.336851894855499268e-01 -4.633393138647079468e-02 -1.011327281594276428e-01 1.059882226400077343e-03 7.453890889883041382e-02 -3.063387423753738403e-02 2.235338538885116577e-01 -2.744328975677490234e-02 8.790437877178192139e-02 3.470718264579772949e-01 -6.517647206783294678e-02 -7.664469629526138306e-02 2.368813008069992065e-02 1.897676847875118256e-02 5.047504603862762451e-02 -8.213211596012115479e-02 -6.604769825935363770e-02 8.543507009744644165e-02 1.984786987304687500e-01 4.728903770446777344e-01 8.024849928915500641e-03 1.788740605115890503e-01 2.259848415851593018e-01 -1.305938363075256348e-01 1.431447267532348633e-01
1.442814711481332779e-02 2.710597515106201172e-01 1.597058624029159546e-01 -1.233008224517107010e-02 1.973161846399307251e-02 -5.840630829334259033e-02 -5.305350944399833679e-02 -1.202281117439270020e-01 -1.743201166391372681e-01 -5.373999476432800293e-01 -1.345757544040679932e-01 -5.415312945842742920e-03 -2.154122889041900635e-01 1.064922735095024109e-01 3.323924839496612549e-01 -1.665042042732238770e-01 2.543850541114807129e-01 7.287245243787765503e-02 9.130754321813583374e-02 -2.915200591087341309e-02 -9.287119656801223755e-02 -1.282460540533065796e-01 -5.574937537312507629e-02 7.996828109025955200e-02 1.715729981660842896e-01 3.500304371118545532e-02 -1.163970772176980972e-02 9.079617448151111603e-03 3.535566329956054688e-01 5.948209390044212341e-02 -1.784599423408508301e-01 -2.031254172325134277e-01
4.697446525096893311e-02 3.661045730113983154e-01 1.053617894649505615e-01 -3.375330567359924316e-01 9.421876072883605957e-02 1.317296028137207031e-01 -3.817890286445617676e-01 7.540881633758544922e-02 -3.562958836555480957e-01 9.616668522357940674e-02 1.586372703313827515e-01 8.675555884838104248e-02 2.061676234006881714e-02 -2.823263779282569885e-02 1.448830217123031616e-02 8.870259672403335571e-02 2.649721503257751465e-01 -2.431824207305908203e-01 -2.310004234313964844e-01 -8.237594366073608398e-02 1.752451509237289429e-01 4.393849521875381470e-02 1.077006906270980835e-01 -1.217842102050781250e-01 2.507175505161285400e-01 -4.115982353687286377e-02 8.165840804576873779e-02 1.964221596717834473e-01 -5.090829799883067608e-04 1.465728729963302612e-01 4.436396807432174683e-02 -3.228229656815528870e-02
3.119553029537200928e-01 1.723157614469528198e-01 8.899047970771789551e-02 -2.314735203981399536e-01 2.018091380596160889e-01 2.283502370119094849e-01 -7.852416485548019409e-02 5.486991256475448608e-02 -1.220024451613426208e-01 1.523547619581222534e-01 -1.306044608354568481e-01 -1.450002044439315796e-01 -3.253239393234252930e-02 2.034974396228790283e-01 2.955792844295501709e-01 -2.670995891094207764e-01 2.554537355899810791e-01 5.492580309510231018e-02 1.435086429119110107e-01 1.212548837065696716e-01 -1.872890740633010864e-01 3.566670790314674377e-02 1.193746030330657959e-01 6.524235475808382034e-03 7.645905949175357819e-03 2.960072457790374756e-01 2.170803397893905640e-01 -2.437745928764343262e-01 5.505241826176643372e-02 2.051604092121124268e-01 5.791464075446128845e-02 1.875334829092025757e-01
3.700712323188781738e-01 2.045755088329315186e-01 8.125293254852294922e-02 -6.584169715642929077e-02 9.210734069347381592e-02 7.552938908338546753e-02 -1.473788321018218994e-01 1.455871909856796265e-01 -1.733551621437072754e-01 -3.748494088649749756e-01 9.033204987645149231e-03 9.674290567636489868e-02 1.187183987349271774e-02 1.705247461795806885e-01 2.242876291275024414e-01 -5.813030526041984558e-02 2.042283415794372559e-01 2.216169536113739014e-01 -4.360573738813400269e-02 2.428687363862991333e-01 -8.959798142313957214e-03 1.598372310400009155e-01 2.196991890668869019e-01 1.873330920934677124e-01 2.846112288534641266e-02 2.077776193618774414e-01 1.534830927848815918e-01 1.348548382520675659e-02 3.609780073165893555e-01 -3.259395062923431396e-02 -1.717486530542373657e-01 3.099493123590946198e-02
1.415996849536895752e-01 -5.443429201841354370e-02 3.447178006172180176e-01 -2.025298923254013062e-01 9.013839066028594971e-02 3.631389513611793518e-02 3.993958234786987305e-02 -3.875888884067535400e-02 -1.160312220454216003e-01 -1.497212350368499756e-01 2.029924839735031128e-01 -2.422416210174560547e-01 3.775276541709899902e-01 6.372290104627609253e-02 5.223014578223228455e-02 -1.092110872268676758e-01 2.180881053209304810e-01 3.125527873635292053e-02 -2.296551614999771118e-01 9.409620612859725952e-02 2.293388396501541138e-01 1.786306202411651611e-01 -1.085666343569755554e-01 -2.733573615550994873e-01 2.912525832653045654e-01 -9.992557018995285034e-02 2.944469153881072998e-01 -1.057913377881050110e-01 1.527753770351409912e-01 1.012585014104843140e-01 -1.508684013970196247e-03 1.167352963238954544e-02
9.608017280697822571e-03 3.542885556817054749e-02 2.444959878921508789e-01 -7.110681384801864624e-02 3.765894770622253418e-01 2.665428817272186279e-01 -2.250477820634841919e-01 -1.120909005403518677e-01 -2.235247790813446045e-01 -1.339135468006134033e-01 1.007639542222023010e-01 1.840317249298095703e-01 2.090647518634796143e-01 6.969575583934783936e-02 -1.183471307158470154e-01 1.173792593181133270e-02 5.447036400437355042e-02 1.982156485319137573e-01 9.512487798929214478e-02 -4.320529755204916000e-03 -1.727437227964401245e-02 3.965626657009124756e-02 -2.460501156747341156e-02 -1.081254556775093079e-01 1.518955230712890625e-01 -2.682548761367797852e-01 3.712181150913238525e-01 -4.222711324691772461e-01 6.181987002491950989e-03 3.917824476957321167e-02 3.627280518412590027e-02 5.989061668515205383e-02
6.297357380390167236e-02 7.704611122608184814e-02 1.150121018290519714e-01 2.062289230525493622e-02 1.216979138553142548e-02 1.559668332338333130e-01 -2.804336845874786377e-01 -4.802294969558715820e-01 -2.704850137233734131e-01 -1.299843788146972656e-01 -1.029946878552436829e-01 -1.572199165821075439e-02 -1.486803870648145676e-02 -1.150298863649368286e-02 3.779169619083404541e-01 5.771761015057563782e-02 7.389201223850250244e-02 -1.826083213090896606e-01 1.329550892114639282e-01 -1.948224008083343506e-01 2.076306492090225220e-01 1.388090103864669800e-01 -1.272557824850082397e-01 -1.734116114675998688e-02 3.228974640369415283e-01 1.513001769781112671e-01 2.233588844537734985e-01 -1.066178902983665466e-01 -2.852362766861915588e-02 1.211351528763771057e-01 1.180975437164306641e-01 6.427740305662155151e-02
1.891873329877853394e-01 7.609598804265260696e-03 1.002867519855499268e-01 -2.825497090816497803e-01 9.407544881105422974e-02 1.819359213113784790e-01 -4.373184405267238617e-03 5.241641402244567871e-02 -4.393637180328369141e-02 -2.021055668592453003e-01 1.199635341763496399e-01 1.525695621967315674e-01 2.043280452489852905e-01 1.431933511048555374e-02 1.514118909835815430e-01 -1.251525878906250000e-01 7.393009215593338013e-02 -1.747114770114421844e-02 1.801865100860595703e-01 -8.158095926046371460e-02 1.189128011465072632e-01 2.099547386169433594e-01 8.556433767080307007e-02 -3.721213042736053467e-01 4.022167325019836426e-01 -1.643546484410762787e-02 3.778265714645385742e-01 -1.707579940557479858e-01 1.183074805885553360e-02 2.472360432147979736e-01 1.496863514184951782e-01 4.483317583799362183e-02
2.234602905809879303e-02 6.202327087521553040e-02 2.883729338645935059e-01 1.037504151463508606e-02 1.184560284018516541e-01 1.340806931257247925e-01 -2.595826387405395508e-01 -8.592236787080764771e-02 1.131490021944046021e-01 -2.924125492572784424e-01 4.507931470870971680e-01 -1.558767557144165039e-01 -8.613591641187667847e-02 1.661855578422546387e-01 8.576602488756179810e-02 -1.671229898929595947e-01 4.167745113372802734e-01 -1.560793370008468628e-01 -6.727855652570724487e-02 4.144269600510597229e-02 -4.214264452457427979e-02 -2.322188466787338257e-01 -4.017687588930130005e-02 -3.631424903869628906e-02 2.493530958890914917e-01 -4.829181358218193054e-02 -7.621115539222955704e-03 -8.105170726776123047e-02 3.955995291471481323e-02 2.521835826337337494e-02 1.977700442075729370e-01 1.846037954092025757e-01
-5.334917828440666199e-02 -1.212589591741561890e-01 3.635156154632568359e-01 -4.375828430056571960e-02 -7.004883885383605957e-02 3.239625692367553711e-02 -9.619908034801483154e-02 -2.756569385528564453e-01 -1.851148158311843872e-01 -9.081308543682098389e-02 -3.910641744732856750e-02 6.877510808408260345e-03 -5.138155817985534668e-02 -5.930771306157112122e-02 4.189176261425018311e-01 -1.338227391242980957e-01 1.043411716818809509e-01 1.796656996011734009e-01 -7.357813417911529541e-02 8.589472621679306030e-02 -8.912367373704910278e-02 -8.397685736417770386e-02 -2.005832046270370483e-01 -5.415977165102958679e-02 4.243060052394866943e-01 1.892765611410140991e-01 2.983151078224182129e-01 -2.171936780214309692e-01 1.505845636129379272e-01 -1.992788165807723999e-02 -1.189778968691825867e-01 -1.008469685912132263e-01
5.651957914233207703e-02 1.091249361634254456e-01 1.013747975230216980e-01 -1.005720868706703186e-01 1.674491316080093384e-01 -9.553818963468074799e-04 -4.182432889938354492e-01 -2.169294208288192749e-01 -1.888939142227172852e-01 -1.553860455751419067e-01 4.189218208193778992e-02 6.976095587015151978e-02 -1.239011958241462708e-01 5.060582980513572693e-02 2.999066114425659180e-01 3.605425655841827393e-01 1.564383655786514282e-01 -1.679786830209195614e-03 2.250870317220687866e-02 -3.516853973269462585e-02 7.878199964761734009e-02 3.203808367252349854e-01 9.853547811508178711e-02 -1.698233038187026978e-01 3.428588211536407471e-01 3.087328001856803894e-02 2.174777984619140625e-01 -3.988276235759258270e-03 -4.517185501754283905e-03 1.575976461172103882e-01 -1.452207118272781372e-01 1.574860364198684692e-01
-4.723179340362548828e-02 9.556446969509124756e-02 -1.080966889858245850e-01 -3.412216901779174805e-01 1.836815327405929565e-01 9.435795992612838745e-02 -6.007057428359985352e-02 -7.797785848379135132e-02 -1.046950668096542358e-01 -1.349543482065200806e-01 -4.341620486229658127e-03 -2.070343643426895142e-01 -4.737485945224761963e-02 -2.482854425907135010e-01 6.934604048728942871e-02 5.454612895846366882e-02 1.995717585086822510e-01 1.521460860967636108e-01 6.280092149972915649e-02 -6.172734871506690979e-02 2.381305098533630371e-01 -8.762409538030624390e-02 4.908641576766967773e-01 -2.198537588119506836e-01 3.947733342647552490e-01 -2.103494666516780853e-02 1.864159107208251953e-01 1.704468131065368652e-01 1.010768190026283264e-01 -3.115268237888813019e-02 -7.997604459524154663e-02 -4.883234202861785889e-02
2.703358232975006104e-01 1.147672012448310852e-01 -1.253422498703002930e-01 -3.069959878921508789e-01 9.645872563123703003e-02 3.594805598258972168e-01 1.542484946548938751e-02 -3.460440086200833321e-03 -1.393565088510513306e-01 -2.529435157775878906e-01 5.637497082352638245e-02 -1.295449882745742798e-01 6.845719367265701294e-02 -1.354547590017318726e-01 1.442978531122207642e-01 -7.406582683324813843e-02 2.687751948833465576e-01 3.049024045467376709e-01 -3.315304592251777649e-02 5.813178047537803650e-02 1.587637364864349365e-01 -4.201544523239135742e-01 1.134072318673133850e-01 -1.907747834920883179e-01 1.470431312918663025e-02 1.339180171489715576e-01 -8.280500769615173340e-03 -9.823641926050186157e-02 8.158458024263381958e-02 2.154238671064376831e-01 -7.679656147956848145e-02 -6.928470730781555176e-02
2.929017841815948486e-01 2.624878883361816406e-01 4.829089939594268799e-01 1.313572525978088379e-01 8.054982870817184448e-02 2.794480621814727783e-01 -4.882672801613807678e-02 9.931939095258712769e-02 -2.068613469600677490e-01 9.313251078128814697e-02 2.521238327026367188e-01 9.443500079214572906e-03 -2.249640598893165588e-02 1.021683588624000549e-01 2.737713754177093506e-01 -1.752487383782863617e-02 1.971964985132217407e-01 2.781102359294891357e-01 -2.101991884410381317e-02 4.627109691500663757e-02 1.920190267264842987e-02 -1.920397207140922546e-02 -2.091755392029881477e-03 -6.343631446361541748e-02 9.705268591642379761e-02 3.389335572719573975e-01 5.209896713495254517e-03 -7.028067111968994141e-02 -8.916278183460235596e-02 1.470696330070495605e-01 -3.871578257530927658e-03 -1.194363683462142944e-01
-7.590121030807495117e-02 1.238870099186897278e-01 -1.560021638870239258e-01 -1.897286027669906616e-01 3.460143208503723145e-01 1.886690855026245117e-01 -8.141982555389404297e-02 -1.825027018785476685e-01 -3.224636018276214600e-01 -5.903405696153640747e-02 2.119582295417785645e-01 -6.575494259595870972e-02 -2.327996492385864258e-01 2.481993883848190308e-01 -1.997257396578788757e-02 1.616963297128677368e-01 1.297162147238850594e-03 2.466488927602767944e-01 -1.834659725427627563e-01 -4.888422414660453796e-02 -5.843925103545188904e-02 -4.114197194576263428e-02 -4.114878922700881958e-02 -3.000774979591369629e-02 3.475815653800964355e-01 -1.276689767837524414e-02 1.696579158306121826e-01 -2.642042040824890137e-01 1.581255346536636353e-01 1.572497338056564331e-01 -2.241871505975723267e-01 -9.754349477589130402e-03
2.149998694658279419e-01 -3.074904903769493103e-02 -1.574406027793884277e-01 -1.840882748365402222e-01 -3.453768044710159302e-02 2.935324907302856445e-01 -5.986373499035835266e-02 -2.628791034221649170e-01 -1.665912866592407227e-01 -2.835110127925872803e-01 1.308741122484207153e-01 6.707339780405163765e-04 7.954698801040649414e-02 -1.228819489479064941e-01 1.565715074539184570e-01 1.570247858762741089e-02 3.780857026576995850e-01 2.458183616399765015e-01 -8.796484768390655518e-02 8.112104237079620361e-02 1.894086748361587524e-01 -3.770220577716827393e-01 3.962112125009298325e-03 -3.058564364910125732e-01 1.200379896908998489e-02 2.933041937649250031e-02 8.439704030752182007e-02 9.412797540426254272e-02 2.009343057870864868e-01 3.049589507281780243e-02 -8.942450582981109619e-02 -8.422621339559555054e-02
2.100581228733062744e-01 7.866672426462173462e-02 3.303371965885162354e-01 -1.479999423027038574e-01 2.211554534733295441e-02 5.836990475654602051e-02 5.562988296151161194e-02 -6.893418729305267334e-02 -7.064360380172729492e-02 -2.308577299118041992e-01 7.634952664375305176e-02 1.493061333894729614e-01 1.914857625961303711e-01 -1.058600028045475483e-03 1.150363385677337646e-01 1.610303297638893127e-02 5.146553739905357361e-02 9.557601064443588257e-02 -1.178947463631629944e-01 1.147471833974123001e-02 1.523211896419525146e-01 5.115322768688201904e-02 -3.214771673083305359e-02 -4.586540162563323975e-01 1.032307669520378113e-01 -1.983031928539276123e-01 4.579819142818450928e-01 -1.994592994451522827e-01 1.027313470840454102e-01 2.710739970207214355e-01 1.521228849887847900e-01 -2.513393573462963104e-02
2.321634888648986816e-01 1.197451166808605194e-02 1.099316105246543884e-01 -8.677303791046142578e-02 3.138828277587890625e-01 1.685449033975601196e-01 -5.577498674392700195e-01 -6.080591119825839996e-03 -2.216311171650886536e-02 8.229313418269157410e-03 2.961670160293579102e-01 -6.160482764244079590e-03 1.837242245674133301e-01 -1.530289202928543091e-01 3.104047290980815887e-02 -5.151259526610374451e-02 2.705012857913970947e-01 2.273955643177032471e-01 1.022696197032928467e-01 -5.170504096895456314e-03 4.010294377803802490e-02 -2.082086205482482910e-01 2.262767776846885681e-02 -1.685125231742858887e-01 -3.774155303835868835e-02 -2.502059042453765869e-01 1.105991750955581665e-01 -7.394355535507202148e-02 -4.826239868998527527e-02 2.129839062690734863e-01 2.261400921270251274e-03 2.307743392884731293e-02
9.361130744218826294e-02 2.415791004896163940e-01 1.003104373812675476e-01 -1.656585484743118286e-01 2.258388400077819824e-01 2.765068709850311279e-01 -9.458290040493011475e-02 1.209137402474880219e-02 -2.759780585765838623e-01 -4.395869746804237366e-02 -3.558846190571784973e-02 -1.978229135274887085e-01 -1.931471526622772217e-01 -2.007978782057762146e-02 -5.215997342020273209e-03 9.020140767097473145e-02 5.944179296493530273e-01 2.857276611030101776e-02 -2.567296624183654785e-01 1.178050264716148376e-01 -5.236583203077316284e-02 1.391209959983825684e-01 2.060586214065551758e-02 3.726666048169136047e-02 2.289615273475646973e-01 1.884755194187164307e-01 5.872712936252355576e-03 -2.944377623498439789e-02 1.940831094980239868e-01 -9.447460621595382690e-02 -3.214371949434280396e-02 -1.134335715323686600e-02
-2.590438537299633026e-02 1.580169051885604858e-01 2.841099798679351807e-01 -2.046371698379516602e-01 3.984093293547630310e-02 5.438677966594696045e-03 -1.087224408984184265e-01 5.176377668976783752e-02 -6.944934278726577759e-02 -9.054866433143615723e-02 -7.523455470800399780e-02 1.989342868328094482e-01 -6.279157847166061401e-02 -2.614827752113342285e-01 1.479095220565795898e-01 -2.152958214282989502e-01 2.955070436000823975e-01 1.092857643961906433e-01 -6.188971921801567078e-02 -5.001513287425041199e-02 2.581011056900024414e-01 -2.592257559299468994e-01 1.213941872119903564e-01 2.135933339595794678e-01 1.632981747388839722e-01 -2.115511745214462280e-01 1.751489341259002686e-01 -2.318147271871566772e-01 2.808849513530731201e-01 1.841171532869338989e-01 1.790188848972320557e-01 1.907716542482376099e-01
8.792234212160110474e-02 -4.306768253445625305e-02 3.496698737144470215e-01 -8.177821338176727295e-02 3.210548162460327148e-01 2.999202013015747070e-01 -1.792572736740112305e-01 1.145385205745697021e-01 -6.328592076897621155e-03 -3.366692662239074707e-01 1.395321935415267944e-01 -2.917500734329223633e-01 -1.787068247795104980e-01 2.008367329835891724e-01 1.375345978885889053e-02 2.081974446773529053e-01 5.906102061271667480e-02 -1.169861480593681335e-01 -1.023599430918693542e-01 1.552710533142089844e-01 -2.786745689809322357e-02 1.623608469963073730e-01 -1.137238070368766785e-01 8.167383819818496704e-02 -2.292247023433446884e-03 2.215116769075393677e-01 1.309433877468109131e-01 -3.743626177310943604e-02 2.255573421716690063e-01 1.997385323047637939e-01 -8.618190139532089233e-02 1.583532840013504028e-01
9.397670626640319824e-02 1.288680881261825562e-01 -1.130401268601417542e-01 -3.603094443678855896e-02 3.551185131072998047e-02 2.349542267620563507e-02 -2.752651572227478027e-01 9.971375018358230591e-02 1.666908562183380127e-01 -2.080137431621551514e-01 2.160953730344772339e-02 -1.651627272367477417e-01 -1.602858677506446838e-02 1.343413442373275757e-01 8.889784663915634155e-02 -1.636041253805160522e-01 2.150696218013763428e-01 6.531640142202377319e-02 -4.251924753189086914e-01 -6.543017178773880005e-02 2.589349150657653809e-01 -1.929636597633361816e-01 2.130785137414932251e-01 -2.960988203994929790e-04 2.345345914363861084e-01 1.916292309761047363e-01 2.414632737636566162e-01 -1.850337982177734375e-01 2.694975435733795166e-01 5.800459533929824829e-02 7.532118260860443115e-02 2.645193934440612793e-01
5.110075324773788452e-02 -1.929250545799732208e-02 5.434310808777809143e-02 -3.531431257724761963e-01 2.616246044635772705e-01 3.169904053211212158e-01 -4.106793552637100220e-02 -5.798669531941413879e-02 -1.786979585886001587e-01 -3.078996241092681885e-01 7.351310551166534424e-02 -1.288852989673614502e-01 -1.149128302931785583e-01 -3.586712479591369629e-01 3.561680391430854797e-02 1.713851094245910645e-01 5.627971515059471130e-02 8.498878031969070435e-02 -1.835271716117858887e-02 -2.190174013376235962e-01 1.463943868875503540e-01 -4.733233898878097534e-02 3.179866671562194824e-01 -1.509285718202590942e-01 1.484967768192291260e-01 -4.091178532689809799e-03 1.173294410109519958e-01 5.800364166498184204e-02 -1.197189837694168091e-02 2.451176494359970093e-01 7.511202245950698853e-02 -2.506050169467926025e-01
-6.371246278285980225e-02 2.259170264005661011e-01 1.778830438852310181e-01 -2.606188654899597168e-01 1.609544754028320312e-01 2.898192778229713440e-02 -1.810483485460281372e-01 -8.176169544458389282e-02 5.818712990731000900e-03 -2.519877552986145020e-01 2.853003144264221191e-01 -6.345944106578826904e-02 2.479392737150192261e-01 8.264662325382232666e-02 5.114782601594924927e-03 1.659539490938186646e-01 3.100918605923652649e-02 4.019080996513366699e-01 -1.768290102481842041e-01 1.521174311637878418e-01 7.352896034717559814e-02 -7.005503866821527481e-03 1.385889947414398193e-01 8.560150116682052612e-02 1.278787702322006226e-01 -2.681659162044525146e-01 3.289148807525634766e-01 1.793675869703292847e-02 1.891482919454574585e-01 -1.550318896770477295e-01 1.652863323688507080e-01 -3.882692381739616394e-02
-8.143897354602813721e-02 1.121757552027702332e-01 9.174752980470657349e-02 -7.219050824642181396e-02 1.440044678747653961e-02 3.705456852912902832e-01 -1.853030323982238770e-01 -2.403665632009506226e-01 3.043761476874351501e-02 -1.208797395229339600e-01 -1.803047023713588715e-02 -1.365336775779724121e-01 -1.661600619554519653e-01 9.373100101947784424e-02 3.878670036792755127e-01 7.857936620712280273e-02 1.837177574634552002e-01 1.080878973007202148e-01 1.517165219411253929e-03 -1.178249493241310120e-01 -4.479646310210227966e-02 -1.135799884796142578e-01 4.039174914360046387e-01 -4.501143097877502441e-02 3.097055107355117798e-02 7.933526299893856049e-03 3.321041166782379150e-01 -2.780967950820922852e-01 4.554805904626846313e-02 -1.701789349317550659e-01 1.802703887224197388e-01 1.357439458370208740e-01
-2.064078859984874725e-02 2.151133865118026733e-01 1.637633889913558960e-01 -1.036269962787628174e-01 1.322453171014785767e-01 2.466120719909667969e-01 -1.989905387163162231e-01 -1.338593214750289917e-01 -1.241416037082672119e-01 -1.670618057250976562e-01 -5.066752899438142776e-03 -8.385431766510009766e-02 -1.383922696113586426e-01 -1.558103971183300018e-02 6.271973997354507446e-02 1.833000034093856812e-01 5.514758825302124023e-01 -2.227102071046829224e-01 -1.617418080568313599e-01 -8.666414022445678711e-02 -8.685343712568283081e-02 1.110545992851257324e-01 -2.315219789743423462e-01 -7.768673822283744812e-03 2.014585733413696289e-01 1.778604686260223389e-01 1.024308502674102783e-01 -2.079108208417892456e-01 1.550545990467071533e-01 -2.087042480707168579e-01 -7.422177493572235107e-02 1.123925819993019104e-01
8.616513013839721680e-02 -1.708475798368453979e-01 -5.792947858572006226e-02 -4.266551136970520020e-01 1.775183826684951782e-01 1.327321231365203857e-01 -1.297190934419631958e-01 -1.498037129640579224e-01 -1.846973411738872528e-02 -1.200843527913093567e-01 4.996838867664337158e-01 5.142164602875709534e-02 -2.078192830085754395e-01 -1.639529364183545113e-03 2.834431231021881104e-01 -1.210180595517158508e-01 8.053161203861236572e-02 5.287375301122665405e-02 -1.813124567270278931e-01 -1.327672321349382401e-02 2.485485672950744629e-01 -2.688646130263805389e-02 2.342373430728912354e-01 -4.765873774886131287e-02 1.597374528646469116e-01 -1.682968884706497192e-01 -3.178736567497253418e-02 8.583650924265384674e-03 1.502967178821563721e-01 1.448804587125778198e-01 -1.542971879243850708e-01 7.118164096027612686e-03
9.394882619380950928e-02 2.982973754405975342e-01 6.591003853827714920e-03 -8.685886114835739136e-02 2.759532034397125244e-01 2.212874144315719604e-01 1.811525523662567139e-01 -6.047031655907630920e-02 -1.787910312414169312e-01 -1.820149831473827362e-02 7.087657600641250610e-02 1.765794754028320312e-01 1.144116669893264771e-01 8.773548901081085205e-02 2.744963467121124268e-01 1.594922840595245361e-01 3.352731168270111084e-01 1.384492069482803345e-01 -2.470439672470092773e-02 -6.730726361274719238e-02 -8.881505578756332397e-02 6.310225278139114380e-02 -3.649470210075378418e-02 -9.540911018848419189e-02 2.325898706912994385e-01 -6.267017126083374023e-02 3.796145021915435791e-01 1.213763654232025146e-01 2.211887687444686890e-01 1.338776350021362305e-01 -7.313665002584457397e-02 -3.079850375652313232e-01
4.531573504209518433e-02 7.993311434984207153e-02 9.418778121471405029e-02 -1.104600802063941956e-01 3.255783319473266602e-01 4.652939438819885254e-01 -1.543574929237365723e-01 -1.261252462863922119e-01 -1.376377493143081665e-01 -1.357738673686981201e-01 2.843542397022247314e-01 6.160976737737655640e-02 6.039203703403472900e-02 5.362036079168319702e-02 -4.923732206225395203e-02 -9.567411988973617554e-02 -1.621210724115371704e-01 1.188205704092979431e-01 9.469228237867355347e-02 -1.186604946851730347e-01 -3.675427436828613281e-01 2.632826939225196838e-02 -8.477099239826202393e-02 -2.559832036495208740e-01 5.726960673928260803e-02 -1.021830514073371887e-01 2.508198320865631104e-01 -1.770973801612854004e-01 1.737971156835556030e-01 5.862876400351524353e-02 2.335292398929595947e-01 -1.378297340124845505e-03
6.425525993108749390e-02 1.517385095357894897e-01 7.221342623233795166e-02 -1.212422028183937073e-01 6.134869530797004700e-02 -8.834838122129440308e-02 1.091461163014173508e-02 -3.061935305595397949e-02 -4.190482795238494873e-01 -2.089958339929580688e-01 -6.770676001906394958e-03 3.097637593746185303e-01 -2.753572911024093628e-02 -3.960029482841491699e-01 1.216731369495391846e-01 -2.458377778530120850e-01 3.672515153884887695e-01 -5.631605163216590881e-03 -3.325752019882202148e-01 -8.793718367815017700e-02 3.790687024593353271e-02 -1.757054589688777924e-02 1.488287597894668579e-01 1.040633320808410645e-01 7.874373346567153931e-02 -1.116176880896091461e-02 2.330083549022674561e-01 -6.992538273334503174e-02 -2.103326097130775452e-02 4.294960200786590576e-02 1.637226939201354980e-01 -9.818457067012786865e-02
4.124291986227035522e-02 1.494907736778259277e-01 3.392150402069091797e-01 -4.749009907245635986e-01 6.471982598304748535e-02 2.607988715171813965e-01 -8.326768130064010620e-02 1.175798997282981873e-01 -1.873018443584442139e-01 -6.086142733693122864e-02 -1.836506277322769165e-01 1.438191533088684082e-01 1.343052089214324951e-01 3.487856686115264893e-01 1.347545683383941650e-01 -1.092175766825675964e-01 7.695739716291427612e-02 8.813935518264770508e-02 6.364376842975616455e-02 1.359710246324539185e-01 -2.529673278331756592e-02 8.803267963230609894e-03 -1.714129117317497730e-03 -1.039154380559921265e-01 1.747570931911468506e-01 2.069087885320186615e-02 2.172567695379257202e-01 3.377639502286911011e-02 2.502568066120147705e-01 2.763638272881507874e-02 2.839045822620391846e-01 9.145703166723251343e-02
3.028351664543151855e-01 2.904147505760192871e-01 5.990966036915779114e-02 -1.956291049718856812e-01 2.612156569957733154e-01 -1.299136728048324585e-01 -2.983993887901306152e-01 -8.151869475841522217e-02 -1.867639273405075073e-01 -1.717467904090881348e-01 -7.284408807754516602e-02 1.428771466016769409e-01 1.059003025293350220e-01 1.497382968664169312e-01 1.554792523384094238e-01 -1.764006614685058594e-01 -1.457958947867155075e-02 5.465019494295120239e-02 -2.757091522216796875e-01 -2.354891151189804077e-01 -2.161258310079574585e-01 -1.819937229156494141e-01 2.003255784511566162e-01 8.084457367658615112e-02 -3.895821794867515564e-02 1.612947285175323486e-01 9.874280542135238647e-02 -8.884080499410629272e-02 -2.601270377635955811e-02 1.985556781291961670e-01 -9.274734556674957275e-02 -2.592652142047882080e-01
1.301567703485488892e-01 5.956824123859405518e-02 3.606664761900901794e-02 -4.822978079319000244e-01 2.446958869695663452e-01 -4.270541667938232422e-02 -7.018119096755981445e-02 -1.362702995538711548e-01 9.330304712057113647e-02 -2.222856879234313965e-01 1.468472182750701904e-01 1.855359822511672974e-01 1.765482872724533081e-01 -3.579902052879333496e-01 1.372251063585281372e-01 -1.793424226343631744e-02 1.012993156909942627e-01 -2.163101434707641602e-01 -1.356911752372980118e-02 5.707162991166114807e-02 2.179810851812362671e-01 2.767546661198139191e-02 1.570250391960144043e-01 -1.827684193849563599e-01 2.383970618247985840e-01 -1.062802225351333618e-01 9.284791350364685059e-02 -1.804419234395027161e-02 1.471099406480789185e-01 2.698495686054229736e-01 -9.991295635700225830e-02 -1.395272612571716309e-01
2.255061268806457520e-01 1.378573775291442871e-01 2.817189395427703857e-01 -2.245983034372329712e-01 1.768448799848556519e-01 9.695956483483314514e-03 1.423781514167785645e-01 1.133043393492698669e-01 4.771693795919418335e-02 -7.980343699455261230e-02 1.466015428304672241e-01 4.229424893856048584e-02 4.083527252078056335e-02 1.413295511156320572e-02 1.476940661668777466e-01 3.766732215881347656e-01 1.880624443292617798e-01 4.227286670356988907e-03 1.451281905174255371e-01 -3.343063592910766602e-01 -1.434335857629776001e-01 -8.287780731916427612e-02 1.025309935212135315e-01 2.597562968730926514e-02 2.368633002042770386e-01 -7.696775346994400024e-02 2.354226708412170410e-01 -1.809470206499099731e-01 3.146906197071075439e-01 2.851924598217010498e-01 -2.498696185648441315e-02 -1.855397410690784454e-02
-1.276460886001586914e-01 1.657425910234451294e-01 8.225583285093307495e-02 -7.658068835735321045e-02 -1.122486442327499390e-01 1.917597055435180664e-01 -2.816147506237030029e-01 -3.889057785272598267e-02 -1.474335491657257080e-01 -3.014567792415618896e-01 2.542434334754943848e-01 -6.020197179168462753e-03 1.482331454753875732e-01 -1.071160435676574707e-01 -1.277877539396286011e-01 -2.620771229267120361e-01 1.672168523073196411e-01 -1.093274950981140137e-01 3.587567061185836792e-02 -3.725942969322204590e-02 1.167536452412605286e-01 -9.279434382915496826e-02 8.650180697441101074e-02 -7.246884703636169434e-02 9.114790707826614380e-02 1.513480544090270996e-01 3.385441144928336143e-03 -4.934081137180328369e-01 2.785597741603851318e-01 2.682718634605407715e-01 1.045657545328140259e-01 7.015853375196456909e-02
1.227096095681190491e-01 2.274762690067291260e-01 3.190857172012329102e-01 -1.745904684066772461e-01 1.286597102880477905e-01 -1.628242731094360352e-01 -9.930203668773174286e-03 -6.459195166826248169e-02 1.416240483522415161e-01 -2.586929500102996826e-01 -8.749444037675857544e-02 -5.347929149866104126e-02 5.978712812066078186e-02 -4.269959405064582825e-02 2.193894833326339722e-01 -4.377992823719978333e-02 2.154813110828399658e-01 2.526578493416309357e-02 -2.577740252017974854e-01 4.859199747443199158e-02 -1.322896331548690796e-01 3.829197958111763000e-02 2.169564180076122284e-02 -4.407486915588378906e-01 2.166180610656738281e-01 2.708032727241516113e-01 1.374600827693939209e-01 -1.011884585022926331e-01 6.761139631271362305e-02 1.087823808193206787e-01 3.222601115703582764e-01 3.738608956336975098e-02
2.245530933141708374e-01 3.520805239677429199e-01 9.417971223592758179e-02 -1.911473721265792847e-01 1.663148254156112671e-01 1.516364812850952148e-01 1.452639102935791016e-01 -2.748793959617614746e-01 -3.075777553021907806e-02 -3.666016086935997009e-02 1.939294785261154175e-01 1.457519829273223877e-01 -5.036940798163414001e-02 1.104095429182052612e-01 1.654300838708877563e-01 4.903490468859672546e-02 1.827946901321411133e-01 7.946202158927917480e-02 -9.750635176897048950e-02 -9.383063763380050659e-02 -1.752934753894805908e-01 1.921364665031433105e-01 -1.851278990507125854e-01 -1.059197783470153809e-01 1.452534943819046021e-01 4.767383635044097900e-02 3.565812110900878906e-01 1.017419919371604919e-01 2.937208414077758789e-01 7.771358639001846313e-02 -1.975295394659042358e-01 -2.527344524860382080e-01
2.194852381944656372e-01 -1.551531441509723663e-02 1.834602355957031250e-01 -7.199926674365997314e-02 7.031594216823577881e-02 -6.899745762348175049e-02 -3.570718169212341309e-01 -8.909316733479499817e-03 -3.584158718585968018e-01 -8.271573483943939209e-02 3.389455005526542664e-02 1.127867698669433594e-01 -5.434875935316085815e-02 -1.838690787553787231e-02 1.487046778202056885e-01 9.677022695541381836e-02 4.412763118743896484e-01 -7.417699694633483887e-02 -1.062518358230590820e-01 1.675262898206710815e-01 -6.926260888576507568e-02 2.930505573749542236e-01 3.968309145420789719e-03 1.047477051615715027e-01 3.513615131378173828e-01 8.656864613294601440e-02 1.691853404045104980e-01 -1.304733455181121826e-01 1.765317618846893311e-01 -8.480682224035263062e-02 1.785771548748016357e-01 5.856370925903320312e-02
4.997660219669342041e-02 6.341791898012161255e-02 -1.359678804874420166e-01 -2.624505460262298584e-01 1.660277992486953735e-01 1.651235073804855347e-01 -7.774958014488220215e-02 5.033257883042097092e-03 -2.041091024875640869e-01 -2.381440997123718262e-01 -4.850444197654724121e-02 -1.851361840963363647e-01 -1.148245483636856079e-01 2.670042775571346283e-02 1.466935724020004272e-01 1.407470256090164185e-01 6.213256716728210449e-01 5.215720087289810181e-02 -1.478927433490753174e-01 8.191075176000595093e-02 -1.498116999864578247e-01 2.051678597927093506e-01 5.293465033173561096e-02 3.023800812661647797e-02 1.106271445751190186e-01 2.342391163110733032e-01 2.532391846179962158e-01 3.036992996931076050e-02 1.149383112788200378e-01 -8.736047148704528809e-02 -1.270930618047714233e-01 1.512698084115982056e-02
6.280490010976791382e-02 1.507896631956100464e-01 2.355479001998901367e-01 -4.437415003776550293e-01 5.788569524884223938e-02 1.749258637428283691e-01 -1.529760062694549561e-01 3.340161964297294617e-02 -9.838217496871948242e-02 -4.430917203426361084e-01 -2.062608748674392700e-01 1.772166043519973755e-01 -8.157807588577270508e-02 2.537556886672973633e-01 1.492940634489059448e-01 2.080826610326766968e-01 3.504091128706932068e-02 -5.155634135007858276e-02 1.128023490309715271e-01 -4.925101622939109802e-02 -1.267973929643630981e-01 1.233185157179832458e-01 8.768183737993240356e-02 2.323915511369705200e-01 -6.980765610933303833e-02 5.816493183374404907e-02 2.242210954427719116e-01 -1.833119988441467285e-02 2.335990071296691895e-01 7.768582552671432495e-02 1.192823201417922974e-01 -1.244554016739130020e-02
1.087298095226287842e-01 -4.425115883350372314e-03 9.093979746103286743e-02 -3.408342301845550537e-01 2.211484313011169434e-01 3.550141453742980957e-01 5.345293879508972168e-02 -1.785314381122589111e-01 -2.094928175210952759e-02 -4.157162085175514221e-02 1.956782341003417969e-01 -1.725475490093231201e-01 -1.247146353125572205e-01 -3.337716758251190186e-01 1.395830065011978149e-01 6.148042529821395874e-02 2.230279147624969482e-01 -4.619068931788206100e-03 9.762688726186752319e-02 -2.125219702720642090e-01 7.675033807754516602e-02 1.640938818454742432e-01 3.177053034305572510e-01 -5.262349545955657959e-02 2.323177605867385864e-01 -1.257158517837524414e-01 1.716300547122955322e-01 6.014864891767501831e-02 6.436401605606079102e-02 1.857089102268218994e-01 1.406664997339248657e-01 -1.770497262477874756e-01
2.936266921460628510e-02 3.144057095050811768e-01 -9.588124230504035950e-03 -1.723473966121673584e-01 2.923544049263000488e-01 3.208892345428466797e-01 -9.825577586889266968e-02 -2.489867657423019409e-01 1.109063252806663513e-01 6.912484765052795410e-03 4.942024499177932739e-02 1.165490746498107910e-01 -9.630983322858810425e-02 2.341283708810806274e-01 1.783697307109832764e-01 4.505588859319686890e-02 6.281687319278717041e-02 2.504301965236663818e-01 9.068739414215087891e-02 -9.612673521041870117e-02 -2.056785523891448975e-01 -4.361228272318840027e-02 1.553594768047332764e-01 -4.073226079344749451e-02 3.455478250980377197e-01 2.496887147426605225e-01 2.755450904369354248e-01 -1.660903245210647583e-01 -8.182759582996368408e-02 1.596535742282867432e-01 -6.337635219097137451e-03 1.117099970579147339e-01
3.501965478062629700e-02 1.764710806310176849e-02 2.791872322559356689e-01 -1.598877948708832264e-03 8.210955560207366943e-02 1.502402126789093018e-01 -1.976804286241531372e-01 -2.295597940683364868e-01 -2.337747998535633087e-02 1.678389124572277069e-02 1.195890363305807114e-02 -1.252814382314682007e-01 2.556590922176837921e-02 1.017746925354003906e-01 5.262160301208496094e-01 -4.907040670514106750e-02 -2.204173943027853966e-03 2.468499243259429932e-01 2.169093042612075806e-01 -1.662345677614212036e-01 1.639360934495925903e-01 -1.886091679334640503e-01 1.437164749950170517e-02 7.661753147840499878e-02 3.522446155548095703e-01 -2.350317314267158508e-02 1.783156841993331909e-01 5.306348949670791626e-02 2.939684092998504639e-01 4.841779172420501709e-02 -1.484778523445129395e-01 1.350500434637069702e-01
1.476935595273971558e-01 -5.384149774909019470e-02 1.502368599176406860e-01 -2.570392489433288574e-01 1.950827091932296753e-01 -2.294882200658321381e-02 -1.112624481320381165e-01 -1.446253508329391479e-01 -2.435044199228286743e-01 -1.892172843217849731e-01 -1.266881674528121948e-01 2.039109617471694946e-01 7.483284920454025269e-02 1.608863472938537598e-01 2.846052646636962891e-01 1.978013068437576294e-01 3.433616161346435547e-01 1.882492331787943840e-03 -1.465259790420532227e-01 1.103081926703453064e-01 -1.361989229917526245e-01 2.927606999874114990e-01 -5.369041115045547485e-03 -1.373048126697540283e-01 1.916914284229278564e-01 8.107195794582366943e-02 1.383745074272155762e-01 -1.022419631481170654e-01 1.622826755046844482e-01 -2.128304541110992432e-01 2.812771797180175781e-01 -1.099245250225067139e-01
4.342840611934661865e-01 -1.451735198497772217e-01 -8.733914792537689209e-02 -1.265388429164886475e-01 3.993234336376190186e-01 4.090137183666229248e-01 -1.203488558530807495e-02 -5.496996641159057617e-02 -1.592923849821090698e-01 -3.708672523498535156e-01 2.142577245831489563e-02 -6.770767271518707275e-02 -1.128342002630233765e-02 -1.760351657867431641e-01 3.520222380757331848e-02 -1.248057186603546143e-01 1.317583173513412476e-01 1.716530174016952515e-01 1.848835200071334839e-01 2.986317127943038940e-02 5.489579215645790100e-02 1.901358366012573242e-02 2.036640234291553497e-02 -4.323272500187158585e-03 9.757732599973678589e-02 2.097051143646240234e-01 1.205211430788040161e-01 1.375575810670852661e-01 1.331083923578262329e-01 -3.866879642009735107e-02 -4.406135156750679016e-02 1.645165234804153442e-01
2.695121765136718750e-01 -1.825533434748649597e-02 3.253652751445770264e-01 -4.293217509984970093e-02 8.073037490248680115e-03 1.117301806807518005e-01 -1.813245564699172974e-02 -6.772428285330533981e-03 -2.091228514909744263e-01 -1.524572670459747314e-01 -1.614851951599121094e-01 1.548991948366165161e-01 2.514723539352416992e-01 -2.542760074138641357e-01 -1.923341304063796997e-01 -3.757591918110847473e-02 2.747441232204437256e-01 6.136792525649070740e-02 -7.984087616205215454e-02 -1.007365584373474121e-01 -6.965454667806625366e-02 -1.157699972391128540e-01 8.586928248405456543e-03 2.045809775590896606e-01 4.168254435062408447e-01 -5.625982768833637238e-03 2.840293943881988525e-01 -2.377635100856423378e-03 1.219228804111480713e-01 2.929641604423522949e-01 -7.266876101493835449e-02 -8.168900758028030396e-02
3.272846573963761330e-03 2.797567844390869141e-01 2.982380092144012451e-01 -1.004549935460090637e-01 3.403550386428833008e-01 3.812828361988067627e-01 -3.566547632217407227e-01 5.013390257954597473e-02 -9.590968489646911621e-02 -1.720794104039669037e-02 4.756884649395942688e-02 -8.447698783129453659e-04 -4.273459687829017639e-02 1.682661175727844238e-01 3.853259980678558350e-02 1.500631868839263916e-01 2.472689449787139893e-01 -1.418059319257736206e-01 -1.187446713447570801e-01 6.341912597417831421e-02 5.273494869470596313e-02 1.679782569408416748e-01 2.532978076487779617e-03 -9.600721299648284912e-02 -1.925307698547840118e-02 2.339897006750106812e-01 7.665619254112243652e-02 8.620689064264297485e-02 3.054004311561584473e-01 7.042641937732696533e-02 -2.417223900556564331e-01 3.419280052185058594e-02
4.728769883513450623e-02 4.038416445255279541e-01 1.653951853513717651e-01 -2.939694821834564209e-01 1.366833895444869995e-01 2.086459547281265259e-01 -2.842462360858917236e-01 7.257991284132003784e-02 6.700965762138366699e-02 -1.815518289804458618e-01 1.751723289489746094e-01 -1.607131659984588623e-01 -7.834792137145996094e-02 7.464650273323059082e-02 9.298973530530929565e-02 -2.176392525434494019e-01 2.110790163278579712e-01 -1.009889543056488037e-01 -9.790522977709770203e-03 1.176585536450147629e-02 2.605717778205871582e-01 7.799416780471801758e-02 -3.454985842108726501e-02 7.395590841770172119e-02 2.793866954743862152e-02 -4.201911985874176025e-01 1.902284473180770874e-01 1.209947513416409492e-03 5.032974109053611755e-02 3.767504170536994934e-02 -1.479096338152885437e-02 2.400022447109222412e-01
1.134725809097290039e-01 2.795898318290710449e-01 -1.815621362766250968e-04 -1.254635453224182129e-01 -1.754105649888515472e-02 7.632492482662200928e-02 -8.331120014190673828e-02 1.917901933193206787e-01 -5.559067130088806152e-01 8.009845390915870667e-03 8.740817010402679443e-02 1.131444498896598816e-01 -2.323364615440368652e-01 9.052570909261703491e-03 1.262897402048110962e-01 -5.593195557594299316e-02 9.993794560432434082e-02 -3.475248068571090698e-02 -1.091815829277038574e-01 -9.307473152875900269e-02 -1.586333364248275757e-01 -1.464533340185880661e-02 2.238973230123519897e-01 -1.823083907365798950e-01 1.672683358192443848e-01 2.986184954643249512e-01 1.566767990589141846e-01 -4.900396615266799927e-02 1.735084801912307739e-01 2.537038922309875488e-01 2.481549829244613647e-01 -4.603963461704552174e-04
-3.294762969017028809e-02 2.634233832359313965e-01 3.087352812290191650e-01 -3.286055922508239746e-01 1.951055526733398438e-01 5.900565907359123230e-02 8.747502416372299194e-02 1.095283553004264832e-01 -6.530358642339706421e-02 -2.191262692213058472e-01 1.121260970830917358e-02 2.761599794030189514e-02 -1.832560747861862183e-01 1.375533044338226318e-01 2.613905966281890869e-01 1.865797303617000580e-02 3.737473487854003906e-02 -7.490109652280807495e-02 -1.839549690485000610e-01 -8.370934426784515381e-02 -1.810091137886047363e-01 2.024843096733093262e-01 -6.544831395149230957e-02 -4.023256525397300720e-02 3.660536706447601318e-01 1.056947931647300720e-01 1.218988448381423950e-01 -4.146212637424468994e-01 1.227529495954513550e-01 8.205541409552097321e-03 1.237355023622512817e-01 2.789325639605522156e-02
2.134238369762897491e-02 9.062982350587844849e-02 1.833405196666717529e-01 -2.620067894458770752e-01 2.386164069175720215e-01 9.651494910940527916e-04 -7.744955271482467651e-02 1.925682574510574341e-01 -4.864285886287689209e-02 -3.843051493167877197e-01 -1.452592909336090088e-01 2.289979010820388794e-01 -3.289944957941770554e-03 2.208792418241500854e-01 2.448458969593048096e-01 2.448804117739200592e-02 -1.014360263943672180e-01 -1.211711540818214417e-01 1.910765469074249268e-02 1.521929055452346802e-01 -2.393393032252788544e-02 3.715591505169868469e-02 1.868817657232284546e-01 -1.580942869186401367e-01 6.138294935226440430e-02 2.161660790443420410e-01 1.419193595647811890e-01 -5.563890933990478516e-02 3.782715201377868652e-01 1.897026598453521729e-01 7.570229470729827881e-02 -2.952860891819000244e-01
2.688795328140258789e-01 7.841866463422775269e-02 3.948999345302581787e-01 -4.358620941638946533e-01 1.044388263835571706e-04 1.435187309980392456e-01 -1.956907287240028381e-02 9.738919138908386230e-02 -1.167588010430335999e-01 -1.911056190729141235e-01 6.232053041458129883e-02 1.231418401002883911e-01 -2.583717368543148041e-02 1.941939145326614380e-01 1.387940198183059692e-01 3.107410073280334473e-01 1.727002859115600586e-01 -9.500849992036819458e-02 5.639358237385749817e-02 2.475066576153039932e-03 2.685079164803028107e-02 1.647477895021438599e-01 -5.646481737494468689e-02 6.502356380224227905e-02 1.609592735767364502e-01 -1.848226040601730347e-01 1.031056791543960571e-01 -6.774982810020446777e-02 2.521136701107025146e-01 2.402894496917724609e-01 -1.164324432611465454e-01 -1.852037906646728516e-01
5.284549668431282043e-02 1.802347600460052490e-01 8.937826007604598999e-02 -1.386720538139343262e-01 1.704032272100448608e-01 2.637333869934082031e-01 2.046942263841629028e-01 -5.699361115694046021e-02 -1.281637549400329590e-01 -1.494639068841934204e-01 1.163594946265220642e-01 2.934321761131286621e-02 -5.880453065037727356e-02 2.910151705145835876e-02 9.839352965354919434e-02 2.939942106604576111e-02 2.529587149620056152e-01 1.699036359786987305e-01 9.938787668943405151e-02 -1.555817872285842896e-01 4.094197154045104980e-01 -1.554841995239257812e-01 6.613937765359878540e-02 -3.932411372661590576e-01 7.844064384698867798e-03 1.741877347230911255e-01 -4.988045897334814072e-03 -1.077585518360137939e-01 1.468853652477264404e-01 2.376755177974700928e-01 2.322130352258682251e-01 2.719703018665313721e-01
2.110373228788375854e-01 2.728881314396858215e-02 3.529718518257141113e-01 -3.664925396442413330e-01 9.580851346254348755e-02 2.771279513835906982e-01 7.232194393873214722e-02 -2.885756492614746094e-01 -1.400520000606775284e-02 1.441908068954944611e-02 7.196496427059173584e-02 -1.359952706843614578e-02 6.752119958400726318e-02 -3.024657666683197021e-01 -1.693146973848342896e-01 1.823999732732772827e-01 5.469936132431030273e-02 7.304466515779495239e-02 -7.956343889236450195e-02 7.567861676216125488e-02 -1.094083581119775772e-02 5.234135687351226807e-02 3.651580512523651123e-01 -3.169942274689674377e-02 2.383454591035842896e-01 2.319613844156265259e-01 2.266291528940200806e-01 -6.973164528608322144e-02 1.425100415945053101e-01 3.405053168535232544e-02 -6.288263201713562012e-02 -8.790180832147598267e-02
2.126537114381790161e-01 3.950271755456924438e-02 1.038418188691139221e-01 -1.316400468349456787e-01 1.230611130595207214e-01 1.443823128938674927e-01 -2.422406375408172607e-01 -4.418302774429321289e-01 1.607943326234817505e-03 -1.290806084871292114e-01 1.801395043730735779e-02 1.606691330671310425e-01 -1.759645491838455200e-01 -2.993358671665191650e-01 2.267412282526493073e-02 4.956530407071113586e-02 1.747894585132598877e-01 2.695133090019226074e-01 -2.276185601949691772e-01 -9.334825724363327026e-02 2.997186034917831421e-02 1.310254186391830444e-01 2.378226816654205322e-01 1.248041242361068726e-01 -4.150767251849174500e-02 1.723564416170120239e-01 2.492535859346389771e-01 -2.174171209335327148e-01 1.232384443283081055e-01 -5.976779386401176453e-02 1.612214595079421997e-01 -1.714275181293487549e-01
-1.802492141723632812e-02 3.138629719614982605e-02 8.198435604572296143e-02 -3.837138116359710693e-01 1.789747923612594604e-01 6.743428111076354980e-02 4.366738349199295044e-02 -4.951411113142967224e-02 -1.449417322874069214e-01 -5.061820149421691895e-01 -5.827370565384626389e-03 1.035702377557754517e-01 -6.020321696996688843e-02 2.562670111656188965e-01 1.863712817430496216e-01 1.823360919952392578e-01 2.347822189331054688e-01 8.499520272016525269e-02 -1.414390951395034790e-01 2.035531252622604370e-01 -2.368417233228683472e-01 4.713076353073120117e-02 -6.402231007814407349e-02 1.113481074571609497e-01 1.550199985504150391e-01 1.100222691893577576e-01 9.276599436998367310e-02 2.934249490499496460e-02 3.238034546375274658e-01 8.322425931692123413e-02 -4.051937907934188843e-02 -1.446021050214767456e-01
4.392180591821670532e-02 3.872312903404235840e-01 1.486090421676635742e-01 -1.104009523987770081e-01 1.919032484292984009e-01 2.120731472969055176e-01 -3.477746546268463135e-01 -1.760699450969696045e-01 -1.334551274776458740e-01 -2.638776898384094238e-01 8.657619357109069824e-02 4.458757117390632629e-02 8.292815089225769043e-02 7.715044077485799789e-03 5.355003103613853455e-02 -2.494833432137966156e-02 3.542059063911437988e-01 -2.450470626354217529e-02 2.022451311349868774e-01 1.598797589540481567e-01 1.772945225238800049e-01 -1.279145330190658569e-01 -9.581515938043594360e-02 -7.476487755775451660e-02 -8.488330990076065063e-02 -3.498535156250000000e-01 2.059498429298400879e-01 1.193192154169082642e-01 -4.196499660611152649e-02 -1.196778640151023865e-01 -6.888286769390106201e-02 1.028186082839965820e-01
5.580702796578407288e-02 -5.413288250565528870e-02 3.103510737419128418e-01 -1.817190945148468018e-01 1.507659107446670532e-01 -1.307210624217987061e-01 5.021688994020223618e-03 -1.256882995367050171e-01 -7.328195869922637939e-02 -4.771171212196350098e-01 2.947443127632141113e-01 -2.848185598850250244e-01 1.960409432649612427e-01 1.477680355310440063e-01 1.835800334811210632e-02 3.464587032794952393e-02 1.474899053573608398e-01 1.052412763237953186e-01 -1.396852433681488037e-01 -8.980101346969604492e-02 -2.030727863311767578e-01 7.731901947408914566e-03 -1.603968143463134766e-01 -1.750757396221160889e-01 3.327661752700805664e-01 -9.668312966823577881e-02 1.156218573451042175e-01 -1.407236456871032715e-01 1.090934500098228455e-01 8.939222991466522217e-02 -1.355231273919343948e-02 -1.214574649930000305e-01
7.419201731681823730e-02 1.639679670333862305e-01 5.542595311999320984e-02 -7.822000980377197266e-02 3.789804279804229736e-01 3.727957140654325485e-03 -2.485548332333564758e-02 -3.099868893623352051e-01 -2.075082510709762573e-01 -7.009220123291015625e-02 -4.843429103493690491e-02 -6.778429448604583740e-02 -2.252261191606521606e-01 -1.459249388426542282e-02 3.453883342444896698e-03 4.260975867509841919e-02 5.468547344207763672e-01 8.849879354238510132e-02 -1.509427130222320557e-01 -1.063842233270406723e-02 3.410019725561141968e-02 -1.167113259434700012e-01 -1.379430592060089111e-01 -2.739190682768821716e-02 2.167676538228988647e-01 1.717872321605682373e-01 1.446073353290557861e-01 9.762938320636749268e-02 2.900404036045074463e-01 1.951747089624404907e-01 -1.281072348356246948e-01 2.185312844812870026e-02
3.801801428198814392e-02 1.897236891090869904e-02 6.249252706766128540e-03 -3.133853375911712646e-01 3.503308892250061035e-01 1.795303821563720703e-01 -2.776308357715606689e-01 1.511467993259429932e-01 -1.728069037199020386e-02 -2.703516781330108643e-01 2.371184527873992920e-01 5.771858617663383484e-02 7.233774662017822266e-02 -9.202638268470764160e-02 -5.068871006369590759e-02 7.287564873695373535e-02 -4.445078969001770020e-02 -5.399976298213005066e-02 -3.363399803638458252e-01 -2.474237084388732910e-01 -4.880700260400772095e-02 1.258887816220521927e-02 -7.277967035770416260e-02 -2.875291407108306885e-01 -1.079678609967231750e-01 -2.974810898303985596e-01 2.584327757358551025e-01 -1.165225356817245483e-01 8.360610902309417725e-02 1.665459126234054565e-01 7.414659857749938965e-02 6.598241161555051804e-03
4.316430091857910156e-01 -2.259309291839599609e-01 -1.074245721101760864e-01 -2.172063738107681274e-01 2.879620492458343506e-01 3.954902589321136475e-01 -1.024848520755767822e-01 3.725785017013549805e-02 -1.753637641668319702e-01 -3.292346894741058350e-01 2.021376490592956543e-01 1.061913184821605682e-02 -5.604783818125724792e-02 -1.510203927755355835e-01 2.985108457505702972e-02 1.155895814299583435e-01 2.796138525009155273e-01 1.171933859586715698e-01 -5.098838731646537781e-02 -1.088089868426322937e-01 1.443474292755126953e-01 8.370893448591232300e-02 1.628046631813049316e-01 -5.779376253485679626e-03 9.420906007289886475e-02 -1.899861916899681091e-02 3.412425750866532326e-03 7.429595571011304855e-03 1.719890236854553223e-01 2.138289622962474823e-02 -1.209388598799705505e-01 1.329200118780136108e-01
3.912380635738372803e-01 -8.560882508754730225e-02 -7.243274897336959839e-02 -4.120953381061553955e-01 2.363663017749786377e-01 3.685916066169738770e-01 -1.460943371057510376e-01 5.307270586490631104e-02 1.464463025331497192e-01 -1.857896745204925537e-01 6.931845843791961670e-02 -7.163962721824645996e-02 -4.148903116583824158e-02 4.176507517695426941e-02 -1.636046357452869415e-02 3.302437365055084229e-01 1.205504015088081360e-01 -1.031500175595283508e-01 -1.972930505871772766e-02 -1.717852503061294556e-01 -8.811567723751068115e-02 -4.013316705822944641e-02 1.440522372722625732e-01 1.197673082351684570e-01 1.689375042915344238e-01 9.928771108388900757e-02 1.548671275377273560e-01 -2.672237157821655273e-02 7.896953076124191284e-02 1.700753420591354370e-01 -8.646711707115173340e-02 -2.543100118637084961e-01
-4.769135266542434692e-04 7.219303399324417114e-02 -4.228255897760391235e-02 -1.715098917484283447e-01 -6.465999037027359009e-02 2.410727739334106445e-01 -2.250618785619735718e-01 -1.158570051193237305e-01 -9.850585460662841797e-02 -3.034630119800567627e-01 8.825717121362686157e-02 -1.806574463844299316e-01 8.188310265541076660e-02 -2.211098670959472656e-01 2.435561865568161011e-01 2.861538231372833252e-01 1.213931292295455933e-01 -7.314123958349227905e-02 -1.277140229940414429e-01 -2.219786643981933594e-01 4.195613041520118713e-02 -4.503870606422424316e-01 -8.003749884665012360e-03 -1.900218278169631958e-01 -8.915446698665618896e-02 1.348845064640045166e-01 1.979267746210098267e-01 1.967070251703262329e-01 2.411395460367202759e-01 7.101777940988540649e-02 3.816749900579452515e-02 -5.551542714238166809e-02
4.592161253094673157e-02 2.566528022289276123e-01 1.250319927930831909e-01 -2.009204775094985962e-01 1.173466369509696960e-01 -2.045815251767635345e-02 -1.869296282529830933e-02 4.298327490687370300e-02 -5.868474021553993225e-02 -2.470193207263946533e-01 7.467790693044662476e-02 -1.490388959646224976e-01 4.072263538837432861e-01 7.118858397006988525e-02 3.174467682838439941e-01 -3.406638503074645996e-01 2.124355435371398926e-01 -1.321513950824737549e-01 9.189723432064056396e-02 -8.800616115331649780e-02 1.166331097483634949e-01 -3.875824436545372009e-02 1.704786866903305054e-01 4.523370042443275452e-02 2.352169901132583618e-02 2.237016409635543823e-01 3.960074111819267273e-02 4.697204753756523132e-02 3.989079892635345459e-01 -1.172213256359100342e-01 -1.497465968132019043e-01 -7.067664712667465210e-02
3.664133325219154358e-02 1.452928036451339722e-01 -7.931605912744998932e-03 -2.902355194091796875e-01 3.140044212341308594e-02 3.317879438400268555e-01 1.451639644801616669e-02 -6.724679470062255859e-02 2.075066789984703064e-02 -4.038808867335319519e-02 1.307644993066787720e-01 2.480416558682918549e-02 2.662590146064758301e-01 -1.344794481992721558e-01 -4.536928981542587280e-02 -1.245554350316524506e-02 2.851423919200897217e-01 -5.673736706376075745e-02 2.396825402975082397e-01 -8.951929211616516113e-02 -3.782103583216667175e-02 8.720554411411285400e-02 2.342116087675094604e-01 -2.546883225440979004e-01 2.688488066196441650e-01 4.624991491436958313e-02 3.978581726551055908e-01 -2.503928840160369873e-01 -3.490768000483512878e-02 2.249092310667037964e-01 1.982092857360839844e-01 3.518442064523696899e-02
9.330702945590019226e-03 9.836386889219284058e-02 7.883204519748687744e-02 -2.717474400997161865e-01 2.423151731491088867e-01 3.708600401878356934e-01 -8.991488814353942871e-02 -2.778872549533843994e-01 -5.838229507207870483e-02 7.147246040403842926e-03 6.150854751467704773e-02 -5.245567485690116882e-02 -1.912587136030197144e-02 7.671117037534713745e-02 1.687215715646743774e-01 9.470541030168533325e-02 -1.572044789791107178e-01 3.630050644278526306e-02 -1.169627439230680466e-02 -1.957111060619354248e-02 1.701939553022384644e-01 1.733184158802032471e-01 1.360104084014892578e-01 -2.267928123474121094e-01 1.300664693117141724e-01 -2.613282203674316406e-01 2.399107217788696289e-01 6.259527057409286499e-03 1.672273129224777222e-01 4.802904725074768066e-01 1.339901536703109741e-01 6.515365093946456909e-03
-6.617570668458938599e-02 2.153369784355163574e-02 1.971758902072906494e-01 -3.213340342044830322e-01 7.008656859397888184e-02 3.166317939758300781e-01 2.596601098775863647e-02 -2.291518747806549072e-01 -2.316775023937225342e-01 1.235497090965509415e-02 -1.631138473749160767e-02 -2.124785482883453369e-01 -9.102202206850051880e-02 -3.551609441637992859e-02 3.995805382728576660e-01 -3.703013956546783447e-01 1.746210753917694092e-01 1.256380230188369751e-01 1.002457812428474426e-01 -4.821657016873359680e-02 -1.769028604030609131e-02 8.206670731306076050e-02 1.053448319435119629e-01 2.287411689758300781e-02 4.028173983097076416e-01 -1.516962144523859024e-02 1.513016372919082642e-01 9.902266412973403931e-02 4.696783795952796936e-02 2.111420780420303345e-02 -2.008007466793060303e-02 1.163249313831329346e-01
1.017620712518692017e-01 4.366286844015121460e-02 -2.794133313000202179e-02 -5.647367238998413086e-01 4.428735747933387756e-02 1.080979257822036743e-01 -2.041655480861663818e-01 -1.147534251213073730e-01 1.657183915376663208e-01 -5.281952396035194397e-02 2.794562876224517822e-01 -3.560050576925277710e-02 3.377483785152435303e-02 -6.034893542528152466e-02 1.375135630369186401e-01 6.769577413797378540e-02 2.314213216304779053e-01 -7.178657688200473785e-03 1.066026166081428528e-01 -6.168323755264282227e-02 2.015461027622222900e-01 -3.594037517905235291e-02 1.200001165270805359e-01 6.397441029548645020e-02 2.034515142440795898e-01 9.927278757095336914e-02 3.788164556026458740e-01 -1.568859070539474487e-01 -9.987581521272659302e-02 2.235648036003112793e-01 1.965820789337158203e-01 -1.203947067260742188e-01
2.724820971488952637e-01 2.551366388797760010e-02 7.538584619760513306e-02 -1.761252880096435547e-01 1.204788610339164734e-01 7.450240198522806168e-03 -2.303161919116973877e-01 -3.359419107437133789e-02 -1.031234785914421082e-01 -4.601980745792388916e-02 1.204054802656173706e-01 5.701646208763122559e-02 -2.998674511909484863e-01 9.638880938291549683e-02 -6.563087459653615952e-03 4.132343083620071411e-02 2.282100021839141846e-01 1.562718451023101807e-01 -3.260203301906585693e-01 9.705156832933425903e-02 2.138779312372207642e-02 -1.149821504950523376e-01 -6.693337857723236084e-02 2.439049817621707916e-02 3.644362688064575195e-01 1.893530413508415222e-02 2.356147021055221558e-01 1.504826452583074570e-02 2.982840240001678467e-01 2.192242890596389771e-01 -2.408243417739868164e-01 3.054305911064147949e-01
1.048389673233032227e-01 -1.622026711702346802e-01 -1.133300587534904480e-01 -7.671457529067993164e-02 2.507882714271545410e-01 2.722073495388031006e-01 -1.219680979847908020e-01 -1.597480028867721558e-01 -2.474586069583892822e-01 -2.594661712646484375e-01 3.177533745765686035e-01 3.052181303501129150e-01 2.821230590343475342e-01 9.781030565500259399e-02 -2.257573157548904419e-01 8.572253584861755371e-02 2.374884486198425293e-01 8.292816579341888428e-02 6.806902587413787842e-02 -7.267566025257110596e-02 -1.036135777831077576e-01 3.580611571669578552e-02 9.583532810211181641e-02 -6.322521716356277466e-03 1.740774512290954590e-01 1.895850598812103271e-01 1.580208092927932739e-01 1.738734096288681030e-01 2.067696601152420044e-01 1.558110713958740234e-01 -1.018456667661666870e-01 5.601558089256286621e-02
-5.113109946250915527e-02 5.277612805366516113e-02 -6.485525518655776978e-02 -3.433641791343688965e-01 3.155225217342376709e-01 1.143233701586723328e-01 -4.613566026091575623e-02 -1.155733391642570496e-01 -7.320822030305862427e-02 -3.218629360198974609e-01 2.773037552833557129e-01 2.040174752473831177e-01 -6.434977054595947266e-02 -1.917864009737968445e-02 7.240870594978332520e-02 6.945132464170455933e-02 -7.070235162973403931e-02 2.078165672719478607e-02 2.626500464975833893e-02 -1.931843906641006470e-02 1.353466063737869263e-01 -1.180801540613174438e-01 9.794116951525211334e-03 -3.806090354919433594e-01 -6.259372830390930176e-02 -6.130387261509895325e-02 1.558340191841125488e-01 -9.874711185693740845e-02 1.347146183252334595e-01 4.633098542690277100e-01 1.627036482095718384e-01 1.327852010726928711e-01
2.265668660402297974e-01 -2.151539325714111328e-01 -1.808836162090301514e-01 -3.098140954971313477e-01 2.845980823040008545e-01 4.267221689224243164e-01 -1.816837489604949951e-01 -2.853559553623199463e-01 -6.250483542680740356e-02 -2.863209247589111328e-01 1.486487984657287598e-01 5.516864825040102005e-03 -2.203539013862609863e-02 -8.066429197788238525e-02 1.643806546926498413e-01 -6.322687864303588867e-02 1.903102695941925049e-01 3.898672759532928467e-02 -4.960305523127317429e-03 1.640869528055191040e-01 -7.269351184368133545e-02 -2.571277618408203125e-01 1.503785848617553711e-01 -1.809140890836715698e-01 -6.602092832326889038e-02 -1.631416962482035160e-03 1.454184353351593018e-01 -6.449458748102188110e-02 6.219341605901718140e-02 1.077856961637735367e-02 -1.219453960657119751e-01 1.008513122797012329e-01
3.464908897876739502e-02 2.452207356691360474e-02 9.275042265653610229e-02 1.698598861694335938e-01 -1.616947352886199951e-01 2.739340960979461670e-01 -1.402599364519119263e-01 2.259598672389984131e-02 -2.444805949926376343e-01 -2.624420523643493652e-01 -1.234357357025146484e-01 -1.371116098016500473e-02 -3.421231359243392944e-02 5.708136036992073059e-02 2.207588553428649902e-01 -1.601350754499435425e-01 1.955741941928863525e-01 1.489242315292358398e-01 -2.574919909238815308e-02 1.566455811262130737e-01 2.422671467065811157e-01 2.331602945923805237e-02 2.977480888366699219e-01 1.168005838990211487e-01 2.441005706787109375e-01 1.779705882072448730e-01 2.350783050060272217e-01 -4.285987317562103271e-01 1.047819480299949646e-01 1.506356000900268555e-01 -6.934447586536407471e-02 2.527456916868686676e-02
3.454075455665588379e-01 -1.257361024618148804e-01 -1.799621619284152985e-02 -3.802369534969329834e-01 2.097299247980117798e-01 5.331719517707824707e-01 -9.710327535867691040e-02 -2.897148132324218750e-01 -6.238787248730659485e-02 -2.718131542205810547e-01 1.090122908353805542e-01 -3.779982030391693115e-02 8.176983147859573364e-02 -1.378129571676254272e-01 1.317341923713684082e-01 -6.857544183731079102e-02 2.372462153434753418e-01 8.591087162494659424e-02 -9.354120492935180664e-02 7.729414850473403931e-02 -3.055282309651374817e-02 -1.827906817197799683e-01 7.369304541498422623e-03 -1.387541145086288452e-01 -1.511849556118249893e-02 -2.135735563933849335e-02 -4.234258458018302917e-02 -5.190475657582283020e-02 7.965657860040664673e-02 -5.227268487215042114e-02 -1.148513704538345337e-01 -7.143785711377859116e-03
4.351395070552825928e-01 2.660813629627227783e-01 1.803650259971618652e-01 -3.666858673095703125e-01 5.034349858760833740e-02 1.285853981971740723e-02 -1.162456944584846497e-01 -4.908833280205726624e-02 -1.091267243027687073e-01 8.617064915597438812e-03 3.865587990731000900e-03 -4.213304072618484497e-02 2.234015315771102905e-01 -1.393404155969619751e-01 1.824614703655242920e-01 -9.188792854547500610e-02 2.599135935306549072e-01 2.651243507862091064e-01 -1.944960802793502808e-01 1.170197967439889908e-02 -1.407299041748046875e-01 2.194682359695434570e-01 1.874185651540756226e-01 -6.329474505037069321e-03 -6.923361797817051411e-04 1.514572203159332275e-01 2.293859571218490601e-01 -2.097281813621520996e-02 -1.342201083898544312e-01 -8.298402279615402222e-02 -9.672906249761581421e-02 2.005117237567901611e-01
1.236327663064002991e-01 3.394708633422851562e-01 1.039508171379566193e-02 -9.919428825378417969e-02 1.756223589181900024e-01 2.350515276193618774e-01 -7.864827662706375122e-02 -5.058524385094642639e-02 -3.034691810607910156e-01 -3.027706146240234375e-01 -1.601512134075164795e-01 1.932909935712814331e-01 -2.362146042287349701e-02 4.261495545506477356e-02 3.210622966289520264e-01 2.935747802257537842e-02 2.140464931726455688e-01 -2.440517768263816833e-02 -4.098647460341453552e-02 1.264946609735488892e-01 -2.987525761127471924e-01 6.619363278150558472e-02 2.056336551904678345e-01 5.888029187917709351e-02 -5.211633443832397461e-02 2.902253270149230957e-01 1.654946058988571167e-01 5.141428485512733459e-02 2.394075132906436920e-02 2.520972788333892822e-01 -1.012457087635993958e-01 1.294799000024795532e-01
-4.208127036690711975e-02 1.916356533765792847e-01 8.278276771306991577e-02 -8.316819369792938232e-02 1.435032784938812256e-01 1.639625132083892822e-01 -2.699328362941741943e-01 3.114311769604682922e-02 -1.017345860600471497e-01 -3.939795196056365967e-01 1.537066847085952759e-01 -3.200681507587432861e-01 -2.722876071929931641e-01 1.898873001337051392e-01 1.662712693214416504e-01 -4.298454150557518005e-02 2.794731259346008301e-01 -2.080980837345123291e-01 -5.329868942499160767e-02 -1.685711890459060669e-01 -6.373236328363418579e-02 -3.471014797687530518e-01 1.102777868509292603e-01 1.512821763753890991e-01 1.203324124217033386e-01 -1.137514263391494751e-01 6.629890948534011841e-02 8.351117372512817383e-02 1.322883218526840210e-01 1.016279458999633789e-01 1.263131052255630493e-01 1.629770733416080475e-02
2.797599732875823975e-01 2.399206310510635376e-01 1.183401867747306824e-01 -2.607862651348114014e-01 1.957353353500366211e-01 9.913405030965805054e-02 1.141730248928070068e-01 -5.355142802000045776e-02 -3.240033090114593506e-01 3.966616094112396240e-02 4.978665616363286972e-03 -1.119564250111579895e-01 7.885108143091201782e-02 -1.062368005514144897e-01 1.320501565933227539e-01 -2.112072557210922241e-01 1.447036564350128174e-01 1.242239996790885925e-01 1.062559783458709717e-01 -3.974705636501312256e-01 -2.515758015215396881e-02 -1.087432056665420532e-01 -3.420979157090187073e-02 -5.146517604589462280e-02 3.167706429958343506e-01 9.848103672266006470e-02 3.125522434711456299e-01 -8.207455277442932129e-03 -1.111203432083129883e-01 -2.156253010034561157e-01 1.008079499006271362e-01 1.439862698316574097e-01
3.004622757434844971e-01 1.446764022111892700e-01 3.031255602836608887e-01 -8.693864196538925171e-02 6.514912843704223633e-02 1.374645084142684937e-01 -2.853639610111713409e-02 -5.715678259730339050e-02 -2.538175284862518311e-01 -1.049519702792167664e-01 -6.522927433252334595e-02 1.759141087532043457e-01 -1.798651181161403656e-02 -1.034311130642890930e-01 -2.742882631719112396e-02 -1.722115427255630493e-01 4.148934185504913330e-01 -5.396601930260658264e-02 -3.183253705501556396e-01 -5.479871109127998352e-02 4.365319013595581055e-01 -8.683960139751434326e-02 6.262618303298950195e-02 -5.111639201641082764e-02 1.019632220268249512e-01 2.092762291431427002e-01 2.400115430355072021e-01 9.432678110897541046e-03 -2.181021682918071747e-02 -7.409792393445968628e-02 -8.858835697174072266e-02 1.831417530775070190e-02
1.843797117471694946e-01 6.009113043546676636e-02 4.772960022091865540e-02 -4.880391359329223633e-01 6.187532097101211548e-02 1.331587731838226318e-01 -2.164969891309738159e-01 6.991286575794219971e-02 1.800735294818878174e-01 -5.099972337484359741e-02 1.002170518040657043e-01 9.000182151794433594e-03 1.069463193416595459e-01 -1.877527981996536255e-01 3.488997370004653931e-02 -5.078160669654607773e-03 2.465978711843490601e-01 -2.696786075830459595e-02 9.943006932735443115e-02 -3.377098962664604187e-02 1.935320794582366943e-01 1.480056196451187134e-01 1.292774826288223267e-01 2.757690660655498505e-02 1.257638484239578247e-01 1.279144585132598877e-01 4.849316179752349854e-01 -3.784623369574546814e-02 5.513946712017059326e-02 2.401057779788970947e-01 2.380982786417007446e-01 -1.413544565439224243e-01
2.148593589663505554e-02 8.743585087358951569e-03 7.740137726068496704e-02 -2.644907236099243164e-01 3.626021146774291992e-01 2.520822882652282715e-01 -2.092996053397655487e-02 -1.576956361532211304e-01 -1.733905076980590820e-01 -2.805903851985931396e-01 1.169318184256553650e-01 -6.332014501094818115e-02 -1.422679275274276733e-01 -3.623358011245727539e-01 4.715168476104736328e-02 1.684680879116058350e-01 1.175193861126899719e-02 7.372455298900604248e-02 -1.255561690777540207e-02 -1.225479543209075928e-01 1.216783002018928528e-01 -1.192860957235097885e-02 3.674108088016510010e-01 -1.052463948726654053e-01 1.919216364622116089e-01 2.050679735839366913e-02 9.749429672956466675e-02 8.950950950384140015e-02 6.298163533210754395e-02 2.804938852787017822e-01 1.957245916128158569e-01 -1.925782710313796997e-01
-1.075622998178005219e-02 2.888233400881290436e-02 -3.289803490042686462e-02 -1.701586395502090454e-01 2.888777256011962891e-01 3.004238307476043701e-01 5.990369711071252823e-03 -8.886615186929702759e-02 -3.013667762279510498e-01 -6.378792971372604370e-02 -8.646638691425323486e-02 7.018139958381652832e-02 -2.102581709623336792e-01 1.829353421926498413e-01 2.276904433965682983e-01 1.649456471204757690e-01 2.558753490447998047e-01 3.178533613681793213e-01 -4.127102345228195190e-02 -9.421168267726898193e-02 -6.423541903495788574e-02 1.211422085762023926e-01 -1.441693753004074097e-01 1.455727312713861465e-02 2.987298071384429932e-01 1.874718219041824341e-01 1.916147172451019287e-01 -1.581804454326629639e-01 -6.291850470006465912e-03 2.929365336894989014e-01 -1.028456985950469971e-01 -1.546872258186340332e-01
1.096971407532691956e-01 1.148722842335700989e-01 1.260345280170440674e-01 -4.514600336551666260e-02 2.072386741638183594e-01 3.299040496349334717e-01 -4.277082160115242004e-02 -8.841691166162490845e-02 -7.716254144906997681e-02 -6.149685382843017578e-02 -8.740267716348171234e-03 1.884404718875885010e-01 6.936763226985931396e-02 -1.678061857819557190e-02 4.049077928066253662e-01 1.977176219224929810e-02 2.361486405134201050e-01 8.815551549196243286e-02 -8.488702028989791870e-02 7.535962760448455811e-02 -3.791232779622077942e-02 -3.781907558441162109e-01 -2.175227701663970947e-01 -3.812519311904907227e-01 -3.234226256608963013e-02 1.389593780040740967e-01 -6.275384128093719482e-02 -1.266059279441833496e-01 1.452491134405136108e-01 3.095494210720062256e-01 8.679400384426116943e-02 4.825230687856674194e-02
9.887272864580154419e-02 2.256943881511688232e-01 -1.528565585613250732e-01 -2.701496481895446777e-01 2.386537045240402222e-01 4.751548916101455688e-02 1.162058394402265549e-02 -7.747393101453781128e-02 -1.074950546026229858e-01 -8.832699060440063477e-02 6.961036473512649536e-02 -2.639082670211791992e-01 1.349850092083215714e-02 5.006448924541473389e-02 1.666560024023056030e-01 1.805666983127593994e-01 6.314339041709899902e-01 8.315189927816390991e-02 -2.119095176458358765e-01 1.306715458631515503e-01 -3.112888336181640625e-02 8.639477938413619995e-02 -1.440419722348451614e-02 -1.204674318432807922e-02 -6.153350230306386948e-03 5.710035189986228943e-02 2.654379308223724365e-01 -3.829806298017501831e-02 2.254985719919204712e-01 1.782451756298542023e-02 -1.081818491220474243e-01 -7.867737114429473877e-02
-3.320673480629920959e-02 -4.460893943905830383e-02 2.369077205657958984e-01 -1.672257483005523682e-01 2.482657507061958313e-02 2.127145379781723022e-01 1.360508501529693604e-01 -2.933194935321807861e-01 -4.031547009944915771e-01 -4.371743276715278625e-02 -9.121999144554138184e-02 -3.255943059921264648e-01 -1.340981721878051758e-01 -5.272307619452476501e-02 3.384373784065246582e-01 -2.892698645591735840e-01 1.654331237077713013e-01 1.978653371334075928e-01 1.741250306367874146e-01 -9.360003471374511719e-02 -1.646697968244552612e-01 4.358122497797012329e-02 1.569544672966003418e-01 -2.819947898387908936e-03 1.856930553913116455e-01 1.194664686918258667e-01 1.598217785358428955e-01 -7.214154303073883057e-02 7.000905275344848633e-02 1.049305424094200134e-01 9.011540561914443970e-02 4.312254860997200012e-02
6.852730363607406616e-02 2.136346995830535889e-01 2.285752631723880768e-02 -1.241225823760032654e-01 3.683284297585487366e-02 1.670412421226501465e-01 -3.067293167114257812e-01 -4.156235978007316589e-02 -1.361810266971588135e-01 -2.679649591445922852e-01 1.593458205461502075e-01 1.135682910680770874e-01 -6.018949300050735474e-02 -1.215415298938751221e-01 3.624741733074188232e-01 -1.148062795400619507e-01 1.863128542900085449e-01 -1.379753202199935913e-01 -2.430171072483062744e-01 2.315789610147476196e-01 -2.799646854400634766e-01 -1.117193698883056641e-01 6.087255198508501053e-03 -2.632932364940643311e-01 1.802574992179870605e-01 2.326700389385223389e-01 -5.639910697937011719e-02 2.166545242071151733e-01 1.058530434966087341e-01 -7.459661923348903656e-03 2.057796865701675415e-01 7.189589552581310272e-03
3.022295832633972168e-01 2.940720319747924805e-01 9.433872252702713013e-02 -2.698207497596740723e-01 2.413986325263977051e-01 1.712961122393608093e-02 -1.791867613792419434e-01 5.330740660429000854e-02 -3.243724107742309570e-01 -2.189046591520309448e-01 -7.743890583515167236e-02 3.242537006735801697e-02 9.142968058586120605e-02 2.253597825765609741e-01 1.647762358188629150e-01 2.778144180774688721e-02 2.460055649280548096e-01 1.584640741348266602e-01 -1.751207411289215088e-01 6.408047862350940704e-03 -1.448059231042861938e-01 -1.007724087685346603e-02 4.216232299804687500e-01 1.541040721349418163e-03 -1.800091862678527832e-01 1.861112266778945923e-01 1.712524890899658203e-02 8.972646668553352356e-03 -2.617045305669307709e-02 6.255374103784561157e-02 -6.155157834291458130e-02 -9.342125803232192993e-02
1.265208572149276733e-01 2.760033011436462402e-01 -9.225354343652725220e-02 -5.081788301467895508e-01 3.217405676841735840e-01 1.649148315191268921e-01 -1.008421629667282104e-01 -1.873668730258941650e-01 5.271355435252189636e-02 1.155517026782035828e-01 1.503255069255828857e-01 -2.110648453235626221e-01 1.745024137198925018e-02 -6.945627182722091675e-02 5.647217482328414917e-02 3.668762370944023132e-02 4.650815948843955994e-02 5.049886927008628845e-02 7.131174951791763306e-02 -1.713262945413589478e-01 1.231409907341003418e-01 -6.284544616937637329e-02 3.331488668918609619e-01 1.539156585931777954e-01 4.679659008979797363e-02 4.215566441416740417e-02 3.013465702533721924e-01 -9.490273892879486084e-02 -4.209156334400177002e-02 2.323713451623916626e-01 1.358970552682876587e-01 3.414602205157279968e-02
-2.289963215589523315e-01 4.457608237862586975e-02 2.177368104457855225e-01 -1.065243259072303772e-01 1.272579878568649292e-01 2.298532798886299133e-02 -1.971829235553741455e-01 -2.430515736341476440e-01 -9.501483291387557983e-02 -4.191737622022628784e-02 -1.176791563630104065e-01 3.808652237057685852e-02 -5.891239736229181290e-03 1.548346132040023804e-01 5.010305643081665039e-01 -1.604882627725601196e-01 2.733008563518524170e-01 2.796908617019653320e-01 1.527081131935119629e-01 -2.296620160341262817e-01 -3.835335001349449158e-02 -4.501545429229736328e-02 1.040719002485275269e-01 -1.318553555756807327e-02 1.854301542043685913e-01 1.445797383785247803e-01 1.127522513270378113e-01 8.945227414369583130e-02 2.912184298038482666e-01 1.751871556043624878e-01 3.357234224677085876e-02 9.561987221240997314e-02
2.292210757732391357e-01 -1.982349902391433716e-01 2.979165688157081604e-02 -3.912248015403747559e-01 1.911918073892593384e-01 2.497131079435348511e-01 -5.383674800395965576e-02 -1.043382212519645691e-01 1.344425529241561890e-01 3.327242657542228699e-02 2.533677816390991211e-01 9.814129211008548737e-03 1.505119651556015015e-01 -2.504145205020904541e-01 -9.488116204738616943e-02 4.863383248448371887e-02 4.031665921211242676e-01 3.059170395135879517e-02 1.392579674720764160e-01 -5.723521485924720764e-02 -7.767411321401596069e-02 -3.896979987621307373e-02 2.059080600738525391e-01 -1.328078955411911011e-01 1.509837657213211060e-01 5.181357264518737793e-02 2.825309336185455322e-01 -2.244666032493114471e-02 6.249931082129478455e-02 1.699626147747039795e-01 1.826354116201400757e-01 -1.887453794479370117e-01
2.868385016918182373e-01 2.512340620160102844e-02 7.065664231777191162e-02 -3.879753947257995605e-01 3.404527306556701660e-01 2.363145500421524048e-01 -2.848772704601287842e-01 8.158402889966964722e-02 -2.393083833158016205e-02 -2.575921118259429932e-01 1.628811210393905640e-01 4.855426028370857239e-02 -1.378125976771116257e-02 -3.783026337623596191e-01 -5.519806966185569763e-02 -1.125290915369987488e-01 3.452235460281372070e-02 2.126974761486053467e-01 -1.349425911903381348e-01 7.488228380680084229e-02 3.210665658116340637e-02 2.169660925865173340e-01 6.045953556895256042e-02 -1.556579768657684326e-01 5.803899839520454407e-02 -1.643003672361373901e-01 -1.170466188341379166e-02 2.805688418447971344e-02 1.379695236682891846e-01 1.379288285970687866e-01 1.570317298173904419e-01 -8.330657333135604858e-02
2.476182132959365845e-01 -1.346289813518524170e-01 -8.817109465599060059e-02 -1.848185956478118896e-01 2.606235742568969727e-01 5.487929582595825195e-01 -2.087375521659851074e-01 -2.648161053657531738e-01 -1.518951058387756348e-01 -1.237906664609909058e-01 1.953289806842803955e-01 -1.206813082098960876e-01 -4.187821596860885620e-02 -1.377000510692596436e-01 1.617032885551452637e-01 5.369887501001358032e-02 1.236290857195854187e-01 1.312292218208312988e-01 -8.449556678533554077e-02 -1.631578207015991211e-01 3.178783953189849854e-01 1.403375715017318726e-01 1.227836236357688904e-01 7.392834872007369995e-02 2.407339401543140411e-02 1.130890399217605591e-01 -6.270347535610198975e-02 -8.681041747331619263e-02 1.083715707063674927e-01 3.902781289070844650e-03 1.784169487655162811e-02 -1.025106385350227356e-01
1.863691508769989014e-01 2.437831461429595947e-01 -3.439037129282951355e-02 -1.551915854215621948e-01 9.264155291020870209e-03 6.116316467523574829e-02 -2.033157944679260254e-01 -1.348764635622501373e-02 -1.089763641357421875e-01 -4.597304165363311768e-01 8.735182881355285645e-02 9.830636531114578247e-02 1.127267554402351379e-01 1.575848758220672607e-01 3.595160841941833496e-01 -1.533235162496566772e-01 2.182380408048629761e-01 1.975895464420318604e-01 -2.969060838222503662e-01 3.068860471248626709e-01 -3.976807743310928345e-02 -5.449882522225379944e-02 1.558769643306732178e-01 4.885989427566528320e-02 1.013724952936172485e-01 1.939117163419723511e-01 1.343113332986831665e-01 -1.382267475128173828e-01 -8.974884450435638428e-02 -8.279000222682952881e-02 -4.929099604487419128e-02 4.241997376084327698e-02
3.342216461896896362e-02 2.697245776653289795e-02 6.371987611055374146e-02 -9.559287875890731812e-02 -2.000105530023574829e-01 1.296634078025817871e-01 -3.192122876644134521e-01 -1.687971949577331543e-01 -3.353205919265747070e-01 -2.092635929584503174e-01 3.386137485504150391e-01 2.769596502184867859e-02 -1.565647274255752563e-01 -1.757987439632415771e-01 1.128686219453811646e-01 -9.029970318078994751e-02 -2.479257062077522278e-02 -1.053612381219863892e-01 6.473620235919952393e-02 -3.175041675567626953e-01 -9.052047878503799438e-02 -3.119413740932941437e-02 3.520030900835990906e-02 -1.447832137346267700e-01 1.995599120855331421e-01 -1.491170190274715424e-02 1.890012323856353760e-01 -1.453472394496202469e-02 2.897779941558837891e-01 1.538802236318588257e-01 -7.729526609182357788e-02 3.348060846328735352e-01
-7.731304317712783813e-02 1.582831144332885742e-02 2.731328308582305908e-01 -6.704507768154144287e-02 2.201411724090576172e-01 1.315739303827285767e-01 -3.258998394012451172e-01 -2.177455872297286987e-01 -2.856541275978088379e-01 -1.085221394896507263e-01 -9.472749382257461548e-02 -8.754433691501617432e-02 3.733659386634826660e-01 -2.865333296358585358e-02 3.490991592407226562e-01 4.203675687313079834e-02 1.784327477216720581e-01 -8.809062093496322632e-02 2.970882952213287354e-01 -2.373350113630294800e-01 6.879040598869323730e-02 2.283020913600921631e-01 1.719459146261215210e-02 -5.642523756250739098e-04 1.442122757434844971e-01 6.318832933902740479e-02 -2.075312100350856781e-02 -1.045130845159292221e-02 2.046677619218826294e-01 -1.016182601451873779e-01 3.874773159623146057e-02 -3.195043280720710754e-02
1.500886976718902588e-01 -1.547830761410295963e-03 1.946864873170852661e-01 3.409654274582862854e-02 9.999473392963409424e-02 1.674476116895675659e-01 -3.935360908508300781e-01 -4.174822475761175156e-03 -2.213797122240066528e-01 5.180852022022008896e-03 2.214437425136566162e-01 1.080834772437810898e-02 3.188813850283622742e-02 -1.352000534534454346e-01 6.074594333767890930e-02 1.019227281212806702e-01 1.553380042314529419e-01 -1.138078644871711731e-01 -1.539685279130935669e-01 -3.312183618545532227e-01 1.879923939704895020e-01 -1.330729573965072632e-01 2.631413750350475311e-02 -2.040900886058807373e-01 -1.687180250883102417e-01 1.418692767620086670e-01 3.562078773975372314e-01 -2.164562642574310303e-01 2.156906276941299438e-01 1.743629574775695801e-01 1.779865622520446777e-01 -1.307398378849029541e-01
9.655395150184631348e-02 1.112967953085899353e-01 8.295483887195587158e-02 -5.416594818234443665e-02 -2.558350861072540283e-01 1.471630185842514038e-01 -1.524672061204910278e-01 -5.302272364497184753e-02 4.274631291627883911e-02 -3.479148447513580322e-01 9.614680707454681396e-02 -8.126040548086166382e-02 -1.781137734651565552e-01 -2.649226039648056030e-02 2.963900268077850342e-01 -2.255031615495681763e-01 2.676024436950683594e-01 -8.013930916786193848e-02 -1.814072132110595703e-01 6.204655859619379044e-03 2.558148205280303955e-01 4.410698637366294861e-02 2.766360640525817871e-01 1.147230491042137146e-01 4.806103557348251343e-02 9.796377271413803101e-02 3.530797064304351807e-01 -1.975473165512084961e-01 4.682787880301475525e-02 2.385769188404083252e-01 -7.788520306348800659e-02 1.913984864950180054e-01
1.845612227916717529e-01 -3.295128792524337769e-02 2.669311463832855225e-01 -1.288613379001617432e-01 1.723977923393249512e-01 2.748114168643951416e-01 -3.178231418132781982e-01 -1.073891967535018921e-01 -7.962416857481002808e-02 -2.001368403434753418e-01 2.270209044218063354e-01 2.204256355762481689e-01 2.724233455955982208e-02 8.166190981864929199e-02 -1.214782148599624634e-01 1.495079789310693741e-02 1.113131940364837646e-01 2.040487229824066162e-01 2.248085886240005493e-01 -1.974311657249927521e-02 8.036353439092636108e-02 3.138084337115287781e-02 1.840414106845855713e-01 -1.529457867145538330e-01 1.794587522745132446e-01 -1.193226873874664307e-01 3.527600169181823730e-01 -3.056626617908477783e-01 -1.508156359195709229e-01 -3.657908737659454346e-02 1.776580512523651123e-01 -2.598697505891323090e-02
-4.838472604751586914e-02 1.216660588979721069e-01 -4.131972044706344604e-02 -1.454866379499435425e-01 7.194872200489044189e-02 3.744539022445678711e-01 -1.192325502634048462e-01 -8.967037498950958252e-02 1.916076987981796265e-02 -2.196651548147201538e-01 2.591332495212554932e-01 7.379082590341567993e-02 4.339584708213806152e-02 8.074636012315750122e-02 2.028650194406509399e-01 9.218209236860275269e-02 2.431554794311523438e-01 -9.721648693084716797e-02 -4.953032825142145157e-03 -1.132324039936065674e-01 5.238854140043258667e-02 -2.767245471477508545e-01 1.072064414620399475e-01 -3.892365396022796631e-01 -1.010845825076103210e-01 1.754737496376037598e-01 -7.196255028247833252e-02 -2.227827310562133789e-01 1.914849132299423218e-01 1.254425197839736938e-01 2.981971800327301025e-01 2.284259200096130371e-01
1.840882748365402222e-01 -7.341775298118591309e-02 1.753505170345306396e-01 -3.648272156715393066e-01 2.622399032115936279e-01 1.580311655998229980e-01 7.015565782785415649e-02 -9.754025936126708984e-02 -3.251302242279052734e-02 -1.465116441249847412e-01 8.487512916326522827e-02 -8.559766411781311035e-02 -9.627886861562728882e-02 -3.603907525539398193e-01 7.977698743343353271e-02 3.520314022898674011e-02 2.119418829679489136e-01 1.209749653935432434e-01 2.176686935126781464e-02 -2.815636396408081055e-01 1.865508109331130981e-01 3.006117045879364014e-02 2.495446056127548218e-01 -1.193205639719963074e-01 3.327817618846893311e-01 -8.129809051752090454e-03 1.270095109939575195e-01 1.293039917945861816e-01 -2.750659920275211334e-02 2.482314109802246094e-01 8.532631397247314453e-02 -2.001228630542755127e-01
-2.665149047970771790e-03 1.095087304711341858e-01 9.183231741189956665e-02 -1.954547911882400513e-01 2.896016836166381836e-01 1.213512271642684937e-01 -1.764089986681938171e-02 -9.527540206909179688e-02 -6.946615874767303467e-02 -3.622129559516906738e-01 -1.092656776309013367e-01 3.097291588783264160e-01 -1.119612827897071838e-01 -5.980280414223670959e-02 3.507907390594482422e-01 -1.327661890536546707e-02 3.505032360553741455e-01 1.960434913635253906e-01 -1.651225388050079346e-01 3.851803019642829895e-02 -3.271378204226493835e-02 1.849893778562545776e-01 -2.002137154340744019e-01 3.504852578043937683e-02 1.801817268133163452e-01 2.544381022453308105e-01 -4.066761955618858337e-02 1.565612480044364929e-02 1.264285147190093994e-01 -7.047210633754730225e-02 -1.024258323013782501e-03 -2.518915832042694092e-01
-1.706917434930801392e-01 4.625683650374412537e-02 2.070020437240600586e-01 -2.041927129030227661e-01 1.149593107402324677e-02 1.083671450614929199e-01 -2.880619764328002930e-01 -5.815174058079719543e-02 -1.185779124498367310e-01 -1.501092463731765747e-01 5.468272045254707336e-02 5.142568424344062805e-02 -1.526702046394348145e-01 -8.829514682292938232e-02 3.171018660068511963e-01 -2.531040273606777191e-02 1.800282299518585205e-01 -9.107057005167007446e-02 -9.634672664105892181e-03 -1.241378188133239746e-01 -1.212034597992897034e-01 -1.688018292188644409e-01 3.826887309551239014e-01 -6.080752611160278320e-02 -1.498286705464124680e-02 8.278525620698928833e-02 4.084258675575256348e-01 -3.782023787498474121e-01 2.805300801992416382e-02 -1.956515759229660034e-01 6.317468732595443726e-02 -4.350401833653450012e-02
3.113223016262054443e-01 -2.574914693832397461e-01 -2.173034250736236572e-01 -2.215636521577835083e-01 2.744500637054443359e-01 4.449993371963500977e-01 -5.501684173941612244e-02 -8.645910024642944336e-02 -2.347806543111801147e-01 -2.860897183418273926e-01 8.666536211967468262e-02 -7.030293345451354980e-02 -4.779550433158874512e-02 -1.149622946977615356e-01 8.574365079402923584e-02 -3.601905703544616699e-02 2.273935079574584961e-01 1.864489167928695679e-01 3.162112087011337280e-02 9.705673903226852417e-03 1.427951306104660034e-01 1.490865945816040039e-01 -3.272160887718200684e-02 9.895047545433044434e-02 2.001871466636657715e-01 8.631653338670730591e-02 1.792718619108200073e-01 -7.534655928611755371e-02 7.692886143922805786e-02 8.852314949035644531e-02 -1.759178191423416138e-01 1.093464493751525879e-01
6.960951257497072220e-03 7.183656841516494751e-02 2.890195250511169434e-01 -1.452542096376419067e-01 3.274966776371002197e-01 -7.376065105199813843e-02 -4.425433576107025146e-01 2.098892182111740112e-01 -6.633942574262619019e-02 -4.660171270370483398e-02 1.403488665819168091e-01 -6.524351984262466431e-02 -1.363700814545154572e-02 1.766995191574096680e-01 1.502703130245208740e-01 -3.683529421687126160e-02 2.457348257303237915e-02 2.746350169181823730e-01 -4.327632952481508255e-03 -1.715304106473922729e-01 1.002709567546844482e-01 9.401259012520313263e-04 1.408071666955947876e-01 -3.374975025653839111e-01 -1.910478994250297546e-02 -1.542215645313262939e-01 2.555017769336700439e-01 -3.467593714594841003e-02 1.672199368476867676e-01 2.731793224811553955e-01 9.538907557725906372e-02 -1.075942069292068481e-02
6.592099368572235107e-02 -1.291104704141616821e-01 3.322135508060455322e-01 -3.393588364124298096e-01 1.470696628093719482e-01 2.511896789073944092e-01 -3.457666188478469849e-02 1.220232099294662476e-01 -2.056735754013061523e-02 -1.796751096844673157e-02 5.470184236764907837e-02 -1.667471081018447876e-01 1.680324971675872803e-01 4.408476650714874268e-01 6.873556971549987793e-02 -1.751683186739683151e-03 2.042469531297683716e-01 2.683753967285156250e-01 2.181150950491428375e-02 -2.777573093771934509e-02 4.862940311431884766e-02 1.174999549984931946e-01 2.174519188702106476e-02 -5.437060445547103882e-02 2.777538299560546875e-01 -5.861704051494598389e-02 5.515870451927185059e-02 -4.292277991771697998e-02 3.628942668437957764e-01 1.691539138555526733e-01 1.115512698888778687e-01 -3.139089047908782959e-02
-3.118123300373554230e-02 1.463045626878738403e-01 8.740600198507308960e-03 -1.445387005805969238e-01 1.821411028504371643e-02 2.982599139213562012e-01 -1.574406623840332031e-01 -2.260734699666500092e-02 1.132413223385810852e-01 -5.323133468627929688e-01 6.457283347845077515e-02 -5.760554596781730652e-02 -1.673316508531570435e-01 1.520513445138931274e-01 -1.919266581535339355e-02 -3.077663183212280273e-01 3.884306550025939941e-02 -3.787381574511528015e-02 -2.217344641685485840e-01 -5.115175619721412659e-02 6.015058979392051697e-02 1.001137197017669678e-01 2.939835786819458008e-01 1.235105693340301514e-01 1.512078642845153809e-01 1.630347222089767456e-01 1.206862702965736389e-01 -3.078864216804504395e-01 8.943421998992562294e-04 2.011890262365341187e-01 1.231663674116134644e-01 8.768871426582336426e-02
7.610154151916503906e-02 -6.491867452859878540e-02 -8.764366805553436279e-02 -4.165874719619750977e-01 2.396724522113800049e-01 6.561025232076644897e-02 -1.782506555318832397e-01 -1.497711688280105591e-01 7.742849737405776978e-02 -2.280866950750350952e-01 1.810065358877182007e-01 2.633337676525115967e-01 4.994936287403106689e-02 -3.325836956501007080e-01 1.459649205207824707e-01 -2.801863104104995728e-02 1.260076016187667847e-01 -1.906456351280212402e-01 -5.430090799927711487e-02 5.349771678447723389e-02 1.730213910341262817e-01 1.982281655073165894e-01 2.942856252193450928e-01 -9.079481661319732666e-02 9.067338705062866211e-02 -1.447773426771163940e-01 9.839152544736862183e-02 -7.930108159780502319e-02 2.684916853904724121e-01 2.257599830627441406e-01 -6.606332957744598389e-02 -5.297825857996940613e-02
1.218100413680076599e-01 -1.104368492960929871e-01 9.256599843502044678e-02 4.468995705246925354e-02 6.815445423126220703e-02 2.946680784225463867e-01 -2.807505615055561066e-02 -4.375975206494331360e-02 -3.505983650684356689e-01 -1.195088773965835571e-01 -3.150589019060134888e-02 3.443644940853118896e-02 3.772161900997161865e-02 -5.964696034789085388e-02 2.269891947507858276e-01 -1.441380083560943604e-01 2.377042472362518311e-01 1.685966737568378448e-02 -2.789203226566314697e-01 -1.161468848586082458e-01 -2.345519065856933594e-01 -3.627864122390747070e-01 -1.291660219430923462e-01 -5.649509280920028687e-02 1.291322410106658936e-01 1.214574128389358521e-01 1.528796553611755371e-01 1.868253946304321289e-02 2.751223146915435791e-01 3.844988942146301270e-01 -3.223650529980659485e-02 1.313958615064620972e-01
-6.390632688999176025e-02 1.448412686586380005e-01 -1.337440405040979385e-02 -2.126571238040924072e-01 2.188774198293685913e-02 2.201761454343795776e-01 -1.103156730532646179e-01 -1.224067583680152893e-01 4.248413443565368652e-02 -6.386196613311767578e-02 2.182165980339050293e-01 1.487984806299209595e-01 1.488236933946609497e-01 8.583029732108116150e-03 5.632128193974494934e-02 1.591617465019226074e-01 3.286975622177124023e-01 6.942965090274810791e-03 2.338719964027404785e-01 -1.465371102094650269e-01 7.362664490938186646e-02 8.989480137825012207e-02 2.949534356594085693e-01 -3.268085122108459473e-01 2.742768824100494385e-01 1.897988840937614441e-02 2.758956849575042725e-01 -2.719303071498870850e-01 2.959381788969039917e-02 1.729548275470733643e-01 2.761860489845275879e-01 -5.265796929597854614e-02
-6.908212602138519287e-02 -2.812559343874454498e-02 -1.021192371845245361e-01 -3.519248217344284058e-02 3.594305515289306641e-01 9.104081988334655762e-02 -1.404836624860763550e-01 3.192639350891113281e-02 -2.453716397285461426e-01 -3.979333862662315369e-02 1.971993446350097656e-01 -1.624416559934616089e-02 1.826045662164688110e-02 1.554123871028423309e-02 3.456785678863525391e-01 -4.470603168010711670e-02 1.637693941593170166e-01 2.772340178489685059e-02 2.273806184530258179e-01 4.237426444888114929e-02 -1.773016601800918579e-01 6.966057233512401581e-03 1.447489857673645020e-01 3.671998856589198112e-04 2.595552802085876465e-01 -1.169177442789077759e-01 3.966569006443023682e-01 -2.506895959377288818e-01 5.713226646184921265e-02 5.363278836011886597e-02 -3.541489541530609131e-01 -1.876715421676635742e-01
1.037113368511199951e-01 2.415494173765182495e-01 8.972908556461334229e-02 -9.676337242126464844e-02 1.566947251558303833e-01 1.368872374296188354e-01 2.609553635120391846e-01 -1.623895019292831421e-01 -1.782655715942382812e-01 -1.127380430698394775e-01 2.172262221574783325e-01 1.486155949532985687e-02 8.272238075733184814e-02 -4.085895419120788574e-02 2.341940104961395264e-01 -2.032297430559992790e-03 3.686963319778442383e-01 -3.337151184678077698e-02 -1.844208091497421265e-01 -1.166985780000686646e-01 -2.482123076915740967e-01 -1.373535692691802979e-01 -1.736190617084503174e-01 -3.217906132340431213e-02 3.134064972400665283e-01 6.973496079444885254e-02 2.442404180765151978e-01 -2.658785320818424225e-02 2.253504246473312378e-01 3.095512092113494873e-01 -1.159077957272529602e-01 -2.535517700016498566e-02
2.340708822011947632e-01 -2.320493161678314209e-01 -4.781132191419601440e-02 -3.456511795520782471e-01 2.459138631820678711e-01 4.350376725196838379e-01 -1.329577267169952393e-01 -1.806262880563735962e-01 -3.297257423400878906e-02 -2.720343470573425293e-01 2.524288296699523926e-01 -4.983470216393470764e-02 4.393612220883369446e-02 -1.897082775831222534e-01 1.552430391311645508e-01 -1.343568861484527588e-01 2.223289310932159424e-01 4.610148072242736816e-02 -1.161991525441408157e-02 1.992950290441513062e-01 -6.241114437580108643e-02 -1.920287609100341797e-01 7.808827608823776245e-02 -1.618712395429611206e-01 1.383081227540969849e-01 -4.015731811523437500e-02 6.274738907814025879e-02 -7.245220988988876343e-02 7.614129036664962769e-02 -5.391870811581611633e-02 -1.120321005582809448e-01 1.803864687681198120e-01
-8.327499777078628540e-02 1.511716693639755249e-01 3.160775601863861084e-01 -2.785488665103912354e-01 1.769489198923110962e-01 1.721931248903274536e-01 -2.654174268245697021e-01 1.528144031763076782e-01 -1.623899042606353760e-01 -3.129396438598632812e-01 4.262878745794296265e-02 -8.909011632204055786e-02 -6.193332374095916748e-04 1.208408251404762268e-01 2.826807796955108643e-01 1.294408142566680908e-01 1.947873532772064209e-01 -6.929437071084976196e-02 -1.623211055994033813e-01 2.959642559289932251e-02 -2.418270260095596313e-01 -6.798312813043594360e-02 -1.459536254405975342e-01 -9.359663724899291992e-02 5.170830711722373962e-02 1.831564158201217651e-01 -1.591221094131469727e-01 -1.566780805587768555e-01 3.375676572322845459e-01 1.462126225233078003e-01 -8.326475322246551514e-02 -3.394068032503128052e-02
1.307319700717926025e-01 -1.645613461732864380e-01 2.812685966491699219e-01 -1.208674609661102295e-01 -5.320630967617034912e-02 -1.246014386415481567e-01 -1.398034244775772095e-01 -2.824914455413818359e-01 -1.551788151264190674e-01 -1.914951056241989136e-01 5.849936977028846741e-02 -1.628766804933547974e-01 1.672877818346023560e-01 1.677996963262557983e-01 1.660342216491699219e-01 8.608666807413101196e-02 1.164340525865554810e-01 1.646860837936401367e-01 -4.066813886165618896e-01 -1.045565009117126465e-01 9.263956919312477112e-03 -6.410324573516845703e-02 -1.265297979116439819e-01 -3.114111721515655518e-02 8.452763408422470093e-02 1.887359321117401123e-01 3.282162547111511230e-01 -2.411199212074279785e-01 1.432725340127944946e-01 8.551930636167526245e-02 1.867881864309310913e-01 -2.303183525800704956e-01
1.069384962320327759e-01 -2.635808289051055908e-02 3.048204444348812103e-02 -2.723161578178405762e-01 4.008755087852478027e-02 1.771676987409591675e-01 -2.360594458878040314e-02 8.780536055564880371e-02 -1.206764057278633118e-01 -1.469149589538574219e-01 6.240254268050193787e-02 7.680107653141021729e-02 1.252446472644805908e-01 8.529067039489746094e-02 6.279471516609191895e-02 -8.529642969369888306e-02 1.979371309280395508e-01 -3.859220072627067566e-02 4.335239529609680176e-01 -2.365029156208038330e-01 1.061446666717529297e-01 -5.643058195710182190e-02 2.371007800102233887e-01 -4.102939367294311523e-01 2.449774742126464844e-01 8.636552840471267700e-02 3.524416387081146240e-01 9.125772118568420410e-02 1.794612556695938110e-01 1.358100324869155884e-01 6.894895434379577637e-02 1.114815995097160339e-01
2.653466165065765381e-01 2.444268912076950073e-01 2.076362371444702148e-01 -1.946646571159362793e-01 -7.163717597723007202e-02 -1.485769301652908325e-01 -1.304423362016677856e-01 -1.550540924072265625e-01 -1.269887089729309082e-01 -2.589159607887268066e-01 -4.289050027728080750e-02 5.452143773436546326e-02 7.645609974861145020e-02 -9.225123375654220581e-02 2.684948146343231201e-01 -7.203224301338195801e-02 -1.551038771867752075e-01 1.391090303659439087e-01 -1.274631768465042114e-01 -7.457070052623748779e-02 5.201783403754234314e-02 4.806853085756301880e-02 1.266026347875595093e-01 -7.865297049283981323e-02 2.804198861122131348e-01 1.708941012620925903e-01 3.032559752464294434e-01 -3.094725012779235840e-01 -1.220311075448989868e-01 3.176060318946838379e-01 -1.528851594775915146e-02 -1.922036707401275635e-01
2.438793927431106567e-01 -6.499327719211578369e-02 5.107444897294044495e-02 -1.067575812339782715e-01 7.923676073551177979e-02 -1.622940041124820709e-02 -2.665894478559494019e-02 4.357388615608215332e-02 -5.117870122194290161e-02 -2.937815189361572266e-01 -2.544892728328704834e-01 2.306376546621322632e-01 -1.424505114555358887e-01 -2.181383408606052399e-02 7.189875841140747070e-02 -4.165915548801422119e-01 1.815938949584960938e-01 -6.888720393180847168e-02 4.803136363625526428e-02 -2.105328440666198730e-01 -1.690818369388580322e-02 -1.514251083135604858e-01 1.627658456563949585e-01 -1.288937032222747803e-01 1.872195005416870117e-01 1.136256381869316101e-01 3.850759863853454590e-01 -1.533181779086589813e-02 2.488859444856643677e-01 -1.525760535150766373e-02 2.867990136146545410e-01 1.232252418994903564e-01
-4.473051801323890686e-02 5.819594487547874451e-02 2.002190798521041870e-01 -2.719227969646453857e-01 1.927464306354522705e-01 1.452944874763488770e-01 -3.678165078163146973e-01 9.932702779769897461e-02 -2.336585521697998047e-01 -1.008507013320922852e-01 -5.276802182197570801e-02 1.342297196388244629e-01 -2.078192085027694702e-01 1.017561629414558411e-01 1.090343222022056580e-01 2.158348560333251953e-01 2.074258923530578613e-01 3.111514262855052948e-02 1.927060633897781372e-02 3.112780675292015076e-02 5.731085315346717834e-02 2.327031642198562622e-01 -7.034035772085189819e-02 5.401694029569625854e-02 2.164126783609390259e-01 -1.323792990297079086e-02 3.638502657413482666e-01 6.795093417167663574e-02 2.223758548498153687e-01 2.637489438056945801e-01 1.653959602117538452e-01 1.963703036308288574e-01
-3.744754567742347717e-02 1.284830868244171143e-01 -1.530944406986236572e-01 -5.170384794473648071e-02 2.729350030422210693e-01 1.591034382581710815e-01 8.035682141780853271e-03 -1.888111084699630737e-01 -4.870202541351318359e-01 -1.070234924554824829e-01 1.782446354627609253e-01 5.702536925673484802e-02 7.635506987571716309e-02 -8.658062666654586792e-02 2.656185925006866455e-01 -1.475737243890762329e-01 1.037521511316299438e-01 -4.305579140782356262e-02 2.963697314262390137e-01 8.806174993515014648e-02 -4.594274610280990601e-02 1.893580108880996704e-01 2.050003409385681152e-02 -9.874645620584487915e-02 3.153880536556243896e-01 -6.962835788726806641e-02 3.849431276321411133e-01 -1.702414825558662415e-02 7.465259730815887451e-02 -9.931975603103637695e-02 1.205701008439064026e-02 8.009768277406692505e-02
3.204997777938842773e-01 -2.866395376622676849e-02 2.718489468097686768e-01 -7.256516069173812866e-02 -4.831041023135185242e-02 1.562605053186416626e-02 -1.281152758747339249e-02 -8.731140941381454468e-02 -3.433374464511871338e-01 -1.452373713254928589e-01 1.438996791839599609e-01 -1.067347154021263123e-01 1.407811194658279419e-01 -1.163658723235130310e-01 2.724785730242729187e-02 -2.156893461942672729e-01 2.411096692085266113e-01 -1.351151764392852783e-01 -7.484638690948486328e-02 -2.469066977500915527e-01 1.477121859788894653e-01 1.062653288245201111e-01 -1.326891332864761353e-01 -3.078303635120391846e-01 -1.627330109477043152e-02 2.577337622642517090e-01 3.294857442378997803e-01 5.164108425378799438e-02 7.412470132112503052e-02 1.287822127342224121e-01 1.766483038663864136e-01 -1.886575818061828613e-01
1.245219558477401733e-01 2.602164447307586670e-01 8.098858408629894257e-03 -1.265278551727533340e-02 2.316013723611831665e-01 1.167796254158020020e-01 2.351783812046051025e-01 -6.602331995964050293e-02 -2.753879427909851074e-01 -2.373602688312530518e-01 1.534991562366485596e-01 1.098031550645828247e-01 6.965293735265731812e-02 -1.720841042697429657e-02 2.453986108303070068e-01 -4.667257424443960190e-03 3.480349779129028320e-01 -9.361035190522670746e-03 -2.848388552665710449e-01 -1.969956457614898682e-01 -2.429445087909698486e-01 -1.049002856016159058e-01 -1.719842851161956787e-01 -1.053253840655088425e-02 1.626888364553451538e-01 5.648126080632209778e-02 2.237044572830200195e-01 -3.565748408436775208e-02 1.692902445793151855e-01 3.025311231613159180e-01 -1.004026383161544800e-01 6.568375974893569946e-02
6.615059822797775269e-02 1.018697097897529602e-01 -1.254171878099441528e-01 -4.795550182461738586e-02 2.304114699363708496e-01 1.401037871837615967e-01 2.852480299770832062e-02 -1.416263580322265625e-01 -5.115790963172912598e-01 -1.442005485296249390e-01 2.108247876167297363e-01 -1.549874525517225266e-02 8.701720088720321655e-02 -1.804184913635253906e-01 2.079314142465591431e-01 -1.764733642339706421e-01 1.071001812815666199e-01 -1.339854896068572998e-01 3.451600968837738037e-01 8.833979070186614990e-02 -1.319986581802368164e-01 2.084682732820510864e-01 2.684092149138450623e-03 3.113052807748317719e-02 2.371946871280670166e-01 -3.154204413294792175e-02 3.422411978244781494e-01 -9.933006763458251953e-02 4.006440192461013794e-02 5.691213533282279968e-02 1.142905727028846741e-01 -1.074829846620559692e-01
1.379213184118270874e-01 -2.033311128616333008e-01 -1.928642690181732178e-01 -2.213627249002456665e-01 2.706850767135620117e-01 2.926365137100219727e-01 -1.370569169521331787e-01 -6.422299891710281372e-02 -1.738554984331130981e-01 -1.000733673572540283e-01 3.184713125228881836e-01 -1.629649698734283447e-01 1.992622017860412598e-02 -2.025130540132522583e-01 -9.644326567649841309e-02 9.038005024194717407e-02 2.520459294319152832e-01 6.597422063350677490e-02 -2.388692088425159454e-02 -2.571048438549041748e-01 6.472697108983993530e-02 -6.517366971820592880e-03 -1.510642003268003464e-02 -1.906598508358001709e-01 2.414807379245758057e-01 1.967745423316955566e-01 1.394932270050048828e-01 -2.248254865407943726e-01 2.235336750745773315e-01 -9.639567881822586060e-02 -1.995403021574020386e-01 -5.514973402023315430e-02
-1.022237390279769897e-01 -3.765263035893440247e-02 1.027372106909751892e-01 -2.473162114620208740e-01 6.157261133193969727e-02 1.866388022899627686e-01 -9.025530517101287842e-02 -3.149268031120300293e-01 -1.494546979665756226e-01 -3.474811092019081116e-02 -3.132419288158416748e-02 -1.158725768327713013e-01 -2.908942848443984985e-02 -4.632048681378364563e-02 2.361637800931930542e-01 -3.925256431102752686e-01 2.171619236469268799e-01 2.994156777858734131e-01 1.970374286174774170e-01 -1.019604131579399109e-01 2.081348933279514313e-02 -9.087648242712020874e-02 -3.578236699104309082e-02 2.086055576801300049e-01 4.354284703731536865e-01 6.147661479189991951e-04 2.594337165355682373e-01 1.986308023333549500e-02 1.378463804721832275e-01 2.145598642528057098e-02 -5.390987917780876160e-02 2.201855741441249847e-02
2.513458430767059326e-01 1.294062733650207520e-01 -2.371902950108051300e-02 -1.176615133881568909e-01 2.882617413997650146e-01 1.897383332252502441e-01 -2.623940706253051758e-01 -1.215260475873947144e-01 -1.166188716888427734e-01 -7.115507870912551880e-02 -4.482496902346611023e-02 2.766951732337474823e-02 -2.406412959098815918e-01 1.569314897060394287e-01 -9.573513641953468323e-03 -2.490105777978897095e-01 2.201136797666549683e-01 1.655136235058307648e-03 -2.185978591442108154e-01 -5.780693143606185913e-02 6.160913407802581787e-02 -3.349388763308525085e-02 -1.726267933845520020e-01 8.736677467823028564e-02 2.175661772489547729e-01 1.342508047819137573e-01 2.475701123476028442e-01 1.719753742218017578e-01 1.225415691733360291e-01 3.726449608802795410e-01 -2.397917509078979492e-01 1.653808653354644775e-01
3.247488141059875488e-01 1.694115847349166870e-01 1.246771141886711121e-01 -7.595722377300262451e-02 -9.885301440954208374e-02 1.036257520318031311e-01 -1.133419424295425415e-01 1.239784955978393555e-01 -2.594231367111206055e-01 -5.751524865627288818e-02 1.941515319049358368e-02 -7.819892466068267822e-02 1.517619788646697998e-01 -5.055809020996093750e-02 2.700784504413604736e-01 -2.912854850292205811e-01 5.469816923141479492e-02 1.416952162981033325e-01 -5.622650496661663055e-03 -5.713099986314773560e-02 -1.121358796954154968e-01 1.215052083134651184e-01 1.774080395698547363e-01 5.699326470494270325e-02 2.720854803919792175e-02 2.805983722209930420e-01 3.444217443466186523e-01 -3.454324603080749512e-01 2.972295582294464111e-01 -3.199704363942146301e-02 -1.072418615221977234e-01 1.691109091043472290e-01
1.737225949764251709e-01 4.400232732295989990e-01 2.627775669097900391e-01 -2.320665717124938965e-01 1.540888547897338867e-01 1.370502170175313950e-02 -1.600498557090759277e-01 -6.699677556753158569e-02 -1.646652519702911377e-01 -1.568518131971359253e-01 6.470982730388641357e-02 8.365241810679435730e-03 -1.893103122711181641e-02 7.079969346523284912e-02 3.345260620117187500e-01 5.951148644089698792e-02 -1.162226647138595581e-01 6.973739713430404663e-02 -4.861505329608917236e-02 -1.998924911022186279e-01 -5.617501959204673767e-02 -2.013144344091415405e-01 3.600538372993469238e-01 -4.257535561919212341e-02 -1.325012296438217163e-01 2.899179160594940186e-01 1.807566732168197632e-01 -7.588773965835571289e-02 1.350100487470626831e-01 -7.890422642230987549e-02 -1.385838240385055542e-01 5.419044941663742065e-02
8.815057575702667236e-02 3.137408792972564697e-01 1.128253191709518433e-01 -9.266730397939682007e-02 3.770957887172698975e-01 2.781763076782226562e-01 -6.822126358747482300e-02 -6.589088588953018188e-03 -2.042161226272583008e-01 -8.524793386459350586e-02 -2.878538146615028381e-02 3.303242847323417664e-02 -2.356458753347396851e-01 -7.397362589836120605e-02 1.113473549485206604e-01 -5.252698902040719986e-03 3.410945236682891846e-01 -1.331745982170104980e-01 -1.677792221307754517e-01 -6.265112012624740601e-02 -3.099230229854583740e-01 1.194539144635200500e-01 6.633459776639938354e-02 1.459936797618865967e-01 1.328336745500564575e-01 3.148714005947113037e-01 1.712156236171722412e-01 1.459993869066238403e-01 1.873164325952529907e-01 1.187332049012184143e-01 -5.635196715593338013e-02 4.368819296360015869e-02
8.334515243768692017e-02 2.768581807613372803e-01 1.375922560691833496e-01 -2.090210840106010437e-02 8.818673342466354370e-02 7.057856768369674683e-02 -2.572037279605865479e-01 -5.069492012262344360e-02 -7.172358036041259766e-02 -3.184188902378082275e-01 1.530371047556400299e-02 7.611985318362712860e-03 3.709990680217742920e-01 6.657584756612777710e-02 2.584160864353179932e-01 -2.096947580575942993e-01 8.695868402719497681e-02 -1.094676256179809570e-01 -6.970521062612533569e-02 -3.003211915493011475e-01 1.750348322093486786e-02 -5.372235178947448730e-02 2.936679422855377197e-01 -2.090167850255966187e-01 3.578446209430694580e-01 9.062580019235610962e-02 1.934899948537349701e-02 -1.322445366531610489e-02 1.018800288438796997e-01 -7.162593305110931396e-02 1.530406028032302856e-01 1.801057159900665283e-01
2.089871764183044434e-01 4.489294439554214478e-02 5.310980230569839478e-02 -1.129768192768096924e-01 7.760945707559585571e-02 1.893334388732910156e-01 -3.342076241970062256e-01 1.078856289386749268e-01 -2.434741519391536713e-02 -7.380203157663345337e-02 9.397155046463012695e-02 -1.153914779424667358e-01 2.573417499661445618e-02 -1.791498214006423950e-01 1.325091253966093063e-02 7.146312296390533447e-02 2.094219326972961426e-01 -1.381399035453796387e-01 -2.700148820877075195e-01 4.004611447453498840e-02 3.125556111335754395e-01 -2.146538645029067993e-01 2.183177471160888672e-01 -2.374068796634674072e-01 3.360754251480102539e-01 4.071297124028205872e-02 2.252553403377532959e-01 7.536735385656356812e-02 2.959758043289184570e-01 2.042026221752166748e-01 1.092721000313758850e-01 9.892562031745910645e-02
2.460684180259704590e-01 -1.202279701828956604e-01 5.396061763167381287e-02 -2.642202675342559814e-01 -4.451270401477813721e-02 4.068636596202850342e-01 -1.885858625173568726e-01 -2.446903437376022339e-01 -4.024070501327514648e-02 -1.605670899152755737e-01 2.299329638481140137e-01 1.034213043749332428e-02 -1.674480549991130829e-02 -2.028331607580184937e-01 1.225452683866024017e-02 2.528934478759765625e-01 1.989440768957138062e-01 -2.857189774513244629e-01 1.145968437194824219e-01 -1.168469339609146118e-01 1.957200020551681519e-01 -4.218976013362407684e-03 1.622156053781509399e-01 -6.560024339705705643e-03 2.249102145433425903e-01 -4.273802414536476135e-02 3.143989741802215576e-01 1.279038786888122559e-01 -1.344935689121484756e-02 1.388913542032241821e-01 -1.225174963474273682e-02 5.907567217946052551e-02
-7.001286372542381287e-03 -2.822138182818889618e-02 2.137764841318130493e-01 -5.549375712871551514e-02 8.281971514225006104e-02 1.694511473178863525e-01 -3.561796620488166809e-02 1.496319938451051712e-02 9.154899418354034424e-02 -4.305944144725799561e-01 -5.026019737124443054e-02 -1.713910102844238281e-01 1.188422664999961853e-01 1.684627234935760498e-01 3.499268740415573120e-02 -1.393183767795562744e-01 1.207080557942390442e-01 1.122580692172050476e-01 -2.907038331031799316e-01 -1.497956812381744385e-01 1.938907802104949951e-01 -4.167103394865989685e-02 3.032546341419219971e-01 7.086656987667083740e-02 1.653434932231903076e-01 2.848844528198242188e-01 2.068320810794830322e-01 -2.898777723312377930e-01 1.628955304622650146e-01 -5.860725417733192444e-02 1.003589928150177002e-01 2.805263400077819824e-01
-5.352544784545898438e-02 1.527670323848724365e-01 -1.106090322136878967e-01 -5.857104659080505371e-01 1.135689467191696167e-01 1.792150288820266724e-01 -6.209679692983627319e-02 -9.395600855350494385e-02 6.962635554373264313e-03 -1.552520841360092163e-01 1.937353909015655518e-01 -3.446663543581962585e-02 7.987324148416519165e-03 -5.761126801371574402e-02 6.206429749727249146e-02 6.360601633787155151e-02 6.391631066799163818e-02 1.588265448808670044e-01 4.585782065987586975e-02 -2.090429961681365967e-01 2.284986227750778198e-01 -6.053684744983911514e-03 2.495828866958618164e-01 7.783450931310653687e-02 1.329729855060577393e-01 7.519240677356719971e-02 3.457740545272827148e-01 -9.059095382690429688e-02 1.992671005427837372e-02 2.024912536144256592e-01 2.811922729015350342e-01 -1.391787230968475342e-01
1.096003651618957520e-01 -7.296788692474365234e-02 3.535636961460113525e-01 -1.122896093875169754e-02 3.513476550579071045e-01 3.656894564628601074e-01 -1.687792092561721802e-01 -4.744227975606918335e-03 -1.389099210500717163e-01 -1.674223095178604126e-01 2.681576907634735107e-01 7.309293746948242188e-02 1.258206516504287720e-01 9.220492793247103691e-04 -5.334607884287834167e-02 3.378053009510040283e-02 5.518645420670509338e-02 1.881817430257797241e-01 1.199405714869499207e-01 1.297833472490310669e-01 -1.421022564172744751e-01 -5.493201315402984619e-02 -1.178746894001960754e-01 -1.800051331520080566e-01 1.308017969131469727e-01 -1.247006133198738098e-01 3.148037195205688477e-01 -2.997909188270568848e-01 4.166404902935028076e-02 1.350671201944351196e-01 2.132080048322677612e-01 3.442275524139404297e-02
1.506731808185577393e-01 -1.426499336957931519e-01 -2.300514876842498779e-01 -2.292620390653610229e-01 1.101427450776100159e-01 4.337158799171447754e-01 -3.065234981477260590e-02 -1.253418028354644775e-01 -1.090250834822654724e-01 -1.614193022251129150e-01 2.167484462261199951e-01 -5.287036299705505371e-02 -1.844137012958526611e-01 -2.443439364433288574e-01 2.010459303855895996e-01 -2.660717442631721497e-02 1.948069632053375244e-01 -3.898435831069946289e-02 -1.159094348549842834e-01 -1.266334354877471924e-01 2.817508280277252197e-01 2.475765943527221680e-01 1.562562137842178345e-01 -5.622205510735511780e-02 1.754680573940277100e-01 2.058039456605911255e-01 6.703383475542068481e-02 1.037007346749305725e-01 2.512016892433166504e-01 3.766160458326339722e-02 5.844176188111305237e-02 -1.359860002994537354e-01
4.247847944498062134e-02 -7.775923609733581543e-02 2.001570463180541992e-01 -3.409159183502197266e-01 5.699572712182998657e-02 3.183974027633666992e-01 -1.313385516405105591e-01 1.667595505714416504e-01 -4.546153545379638672e-02 -8.224041759967803955e-02 2.402422875165939331e-01 -1.224283203482627869e-01 2.735306620597839355e-01 1.654274612665176392e-01 2.432533055543899536e-01 -2.280577123165130615e-01 1.678895950317382812e-01 6.011166051030158997e-02 -3.624817728996276855e-01 5.802537128329277039e-02 -1.008955538272857666e-01 1.648897081613540649e-01 -1.698491275310516357e-01 7.834757119417190552e-02 1.951183825731277466e-01 -1.250531226396560669e-01 1.849511563777923584e-01 -4.819887503981590271e-02 5.932302400469779968e-02 9.828083962202072144e-02 2.088728398084640503e-01 -7.289614528417587280e-02
-1.611076146364212036e-01 2.656389772891998291e-01 1.300897896289825439e-01 -6.669349223375320435e-02 2.218780517578125000e-01 3.110130131244659424e-01 -2.520967423915863037e-01 4.446617141366004944e-02 -1.121735647320747375e-01 -1.352750509977340698e-01 1.676540225744247437e-01 2.344249561429023743e-02 1.828830242156982422e-01 -1.748157739639282227e-01 1.221603751182556152e-01 3.838858753442764282e-02 3.851012140512466431e-02 1.411909162998199463e-01 -8.057384938001632690e-02 -7.195740193128585815e-02 1.308641433715820312e-01 -4.776170849800109863e-01 7.911203801631927490e-02 -1.031392961740493774e-01 -5.413132905960083008e-02 1.039579417556524277e-02 -6.083792448043823242e-02 -1.134327128529548645e-01 3.156255185604095459e-01 2.433491349220275879e-01 -3.797039017081260681e-02 -2.357169687747955322e-01
1.071464791893959045e-01 -9.337739646434783936e-02 2.183944433927536011e-01 -2.226250767707824707e-01 1.396303921937942505e-01 1.192179471254348755e-01 -2.896054387092590332e-01 -5.706453695893287659e-02 -4.800434038043022156e-02 -3.125602900981903076e-01 3.018961548805236816e-01 1.161167621612548828e-01 1.384570896625518799e-01 -3.380741775035858154e-01 -7.806677371263504028e-02 2.016090974211692810e-02 2.452625185251235962e-01 1.458655446767807007e-01 1.082660909742116928e-02 -1.880636215209960938e-01 -5.143012106418609619e-02 -9.398523718118667603e-02 -7.288906723260879517e-02 -2.279011756181716919e-01 -1.039225086569786072e-01 -2.202242761850357056e-01 -9.743510745465755463e-03 -1.865242868661880493e-01 1.229283288121223450e-01 2.302709817886352539e-01 7.114487886428833008e-02 2.531577050685882568e-01
1.588586121797561646e-01 1.262987148948013783e-03 1.557740867137908936e-01 -1.552236229181289673e-01 2.597915530204772949e-01 3.340649306774139404e-01 -1.511221379041671753e-01 -8.147169649600982666e-02 -6.214997172355651855e-02 1.294562369585037231e-01 1.082901805639266968e-01 -1.504291743040084839e-01 -2.669709734618663788e-02 1.753628700971603394e-01 1.388695240020751953e-01 -1.974805295467376709e-01 3.591448664665222168e-01 -2.175463363528251648e-02 8.780093491077423096e-02 -1.055403649806976318e-01 -9.329973906278610229e-02 4.844611510634422302e-02 1.058339774608612061e-01 1.451265364885330200e-01 -9.074848145246505737e-02 4.251157641410827637e-01 2.035671323537826538e-01 -2.795993089675903320e-01 -1.388068199157714844e-01 2.312509566545486450e-01 3.604598809033632278e-03 1.259482745081186295e-02
1.012816280126571655e-01 -7.803367450833320618e-03 1.802924573421478271e-01 -4.650439135730266571e-03 6.159967184066772461e-02 6.753700226545333862e-02 -2.591931223869323730e-01 -3.079938292503356934e-01 1.655611582100391388e-02 -9.942466020584106445e-02 1.026421338319778442e-01 2.374887466430664062e-02 3.149445056915283203e-01 1.390410959720611572e-01 3.940339386463165283e-01 -3.057666718959808350e-01 1.136907264590263367e-01 7.549603283405303955e-02 1.333033442497253418e-01 -7.919698953628540039e-02 -5.206262692809104919e-02 1.913290843367576599e-02 -6.647504866123199463e-02 2.589905858039855957e-01 2.595456838607788086e-01 1.113703288137912750e-02 2.038980424404144287e-01 -9.577249735593795776e-02 3.733357787132263184e-01 -7.146660238504409790e-02 1.440825144527480006e-04 -1.351265460252761841e-01
-5.449721962213516235e-02 7.343903928995132446e-02 -5.342005565762519836e-02 -1.078244373202323914e-01 2.116156369447708130e-01 1.749977320432662964e-01 2.572588324546813965e-01 -8.749285340309143066e-02 -1.780951917171478271e-01 -1.693789809942245483e-01 3.379252552986145020e-02 2.519633248448371887e-02 -6.830354779958724976e-02 -1.129192486405372620e-01 1.822471022605895996e-01 -1.168183907866477966e-01 4.941615462303161621e-01 -8.865880221128463745e-02 -2.534907162189483643e-01 -1.469581127166748047e-01 -2.193069458007812500e-01 1.160497497767210007e-02 -2.114684432744979858e-01 6.252669543027877808e-02 2.049108147621154785e-01 8.409264683723449707e-02 2.795106768608093262e-01 -1.995495557785034180e-01 2.906601130962371826e-01 1.008019819855690002e-01 -3.464198485016822815e-02 -6.191971525549888611e-02
1.365719884634017944e-01 2.729500830173492432e-02 6.973002851009368896e-02 -2.842018306255340576e-01 1.080316603183746338e-01 -7.714237272739410400e-02 -3.093937225639820099e-02 -4.594632238149642944e-02 5.290013272315263748e-03 -4.050694108009338379e-01 1.209167316555976868e-01 8.206669241189956665e-02 8.534745872020721436e-02 -9.484169632196426392e-02 3.580666380003094673e-04 -2.214065007865428925e-02 1.891621053218841553e-01 -3.339195251464843750e-01 -6.035945564508438110e-02 1.026640087366104126e-02 1.213504299521446228e-01 -2.560670487582683563e-02 1.682569533586502075e-01 -3.356654644012451172e-01 1.108705531805753708e-02 -6.827288866043090820e-02 2.498372942209243774e-01 -9.123381972312927246e-02 2.185318022966384888e-01 4.675411880016326904e-01 1.404662430286407471e-01 -5.514408275485038757e-02
3.818247467279434204e-02 1.982412934303283691e-01 2.103851139545440674e-01 -5.810223147273063660e-02 1.860471665859222412e-01 9.200660139322280884e-02 1.264470815658569336e-01 -3.552963733673095703e-01 -1.401482373476028442e-01 -3.850271701812744141e-01 -7.848841138184070587e-03 -1.641009300947189331e-01 -8.391693979501724243e-02 -1.007741689682006836e-01 -4.659851267933845520e-02 2.318431735038757324e-01 2.099181115627288818e-01 2.593820095062255859e-01 1.151761561632156372e-01 -3.438679501414299011e-02 9.618317335844039917e-02 -8.339682966470718384e-02 -1.697627007961273193e-01 -9.497839212417602539e-02 1.650670319795608521e-01 -8.963029086589813232e-02 6.243140622973442078e-02 -3.120781183242797852e-01 1.511841416358947754e-01 1.737451851367950439e-01 -2.510493993759155273e-01 -1.606957465410232544e-01
8.194281160831451416e-02 1.691069155931472778e-01 8.399318903684616089e-02 -9.478718042373657227e-02 1.275480538606643677e-01 -8.605989627540111542e-03 -2.258365750312805176e-01 -8.904173038899898529e-03 -1.147413551807403564e-01 -3.085030615329742432e-01 2.329103462398052216e-02 -2.687164843082427979e-01 1.310737580060958862e-01 3.629501163959503174e-02 3.795428872108459473e-01 -2.217883765697479248e-01 1.442258059978485107e-01 1.919002085924148560e-01 2.554460167884826660e-01 -1.620546132326126099e-01 -1.938459575176239014e-01 -1.639331318438053131e-02 3.283264338970184326e-01 -4.760303068906068802e-03 1.295196451246738434e-02 1.887800991535186768e-01 1.571505218744277954e-01 8.180256187915802002e-02 2.548398077487945557e-01 -1.485573053359985352e-01 1.984376907348632812e-01 -1.683567883446812630e-03
2.610868215560913086e-01 -9.802129119634628296e-02 -1.797904074192047119e-01 -1.657200455665588379e-01 9.105475246906280518e-02 1.875930875539779663e-01 -2.761184573173522949e-01 -2.251635491847991943e-01 -7.046500593423843384e-02 -1.680838465690612793e-01 2.950015664100646973e-01 -1.203146427869796753e-01 -1.004473343491554260e-01 -1.341468542814254761e-01 6.963741034269332886e-02 -1.168544637039303780e-03 3.217919766902923584e-01 -8.520460128784179688e-02 -3.902169689536094666e-02 -2.615375518798828125e-01 1.381778419017791748e-01 -2.764319814741611481e-02 9.265058487653732300e-02 -1.682449728250503540e-01 -9.811212867498397827e-02 1.057329550385475159e-01 2.413684427738189697e-01 -1.079724803566932678e-01 1.378405541181564331e-01 -1.577562540769577026e-01 -2.677283287048339844e-01 -2.838850319385528564e-01
-7.763527333736419678e-02 3.238557279109954834e-01 -2.457430586218833923e-03 5.011831969022750854e-02 1.138087455183267593e-02 1.561252027750015259e-01 6.486518681049346924e-02 -6.985180824995040894e-02 -1.829145848751068115e-01 -2.775912731885910034e-02 3.328962028026580811e-01 1.004189252853393555e-01 7.055807113647460938e-02 -1.661363989114761353e-01 2.696087360382080078e-01 -7.970926165580749512e-02 2.872663438320159912e-01 7.460317015647888184e-02 2.666318714618682861e-01 -6.607703864574432373e-02 -2.202003449201583862e-01 7.957386225461959839e-02 2.060190588235855103e-01 2.702634595334529877e-02 2.387608736753463745e-01 -1.635028864257037640e-03 3.494341075420379639e-01 -2.609360516071319580e-01 7.668852806091308594e-02 2.297670394182205200e-01 -4.542519897222518921e-02 -1.294113099575042725e-01
-5.023979023098945618e-02 2.950836159288883209e-02 2.376668304204940796e-01 -1.823854595422744751e-01 2.756917476654052734e-01 2.537038549780845642e-02 1.542107462882995605e-01 2.966954186558723450e-02 8.012724720174446702e-05 -4.982115924358367920e-01 4.962078481912612915e-02 1.859208643436431885e-01 -6.952591240406036377e-02 7.556488364934921265e-02 3.050574064254760742e-01 -1.738695544190704823e-03 2.442478537559509277e-01 1.663629710674285889e-02 -2.306102961301803589e-01 1.067598834633827209e-01 -7.365345954895019531e-02 9.965420514345169067e-02 9.537298232316970825e-02 -2.564345486462116241e-02 2.375052720308303833e-01 1.371155977249145508e-01 -3.862245380878448486e-02 7.910242676734924316e-02 1.312925666570663452e-01 2.457337975502014160e-01 -2.386225163936614990e-01 -2.225983291864395142e-01
5.390202999114990234e-02 -2.456814050674438477e-01 -4.923913255333900452e-02 -2.679915726184844971e-01 3.859514892101287842e-01 3.547389209270477295e-01 -2.719912827014923096e-01 -9.774612635374069214e-02 -5.694805458188056946e-02 -1.104378104209899902e-01 3.998395800590515137e-01 -5.623706057667732239e-02 1.411633640527725220e-01 1.928336173295974731e-02 2.702508270740509033e-01 -4.726256802678108215e-02 2.189924567937850952e-01 2.077380120754241943e-01 -6.489401683211326599e-03 1.401604861021041870e-01 8.308255672454833984e-02 -1.384833306074142456e-01 2.412061952054500580e-02 -7.148898392915725708e-02 -4.552987590432167053e-02 5.354994162917137146e-02 -5.222156643867492676e-02 -1.798804402351379395e-01 1.635652035474777222e-01 -4.649218637496232986e-03 -1.141023039817810059e-01 8.789473026990890503e-02
3.572618961334228516e-02 4.541023448109626770e-02 2.535471022129058838e-01 8.348349481821060181e-02 9.128189831972122192e-02 -4.838971421122550964e-02 -3.604675829410552979e-01 -1.027769669890403748e-01 -4.920947179198265076e-02 -4.049212634563446045e-01 3.507221043109893799e-01 -1.353728324174880981e-01 2.442017896100878716e-03 1.038770750164985657e-01 1.963210850954055786e-01 -9.265110641717910767e-02 2.812095284461975098e-01 -1.569543480873107910e-01 -6.997741758823394775e-03 -1.623871475458145142e-01 5.233819037675857544e-02 -2.079386562108993530e-01 4.589928314089775085e-02 2.259260602295398712e-02 1.379909366369247437e-01 -1.899967640638351440e-01 8.472096920013427734e-02 -2.959783077239990234e-01 1.287961751222610474e-01 -2.587969414889812469e-02 2.286310493946075439e-01 1.020621359348297119e-01
-1.616070568561553955e-01 1.101098507642745972e-01 2.773656249046325684e-01 -4.014875888824462891e-01 2.441465556621551514e-01 1.522129625082015991e-01 -1.928547173738479614e-01 1.019982472062110901e-01 -1.756742149591445923e-01 -1.207370832562446594e-01 -7.766816765069961548e-02 1.926444470882415771e-01 -3.007241524755954742e-02 3.398691117763519287e-02 2.131591439247131348e-01 1.298848390579223633e-01 2.265054285526275635e-01 1.664225459098815918e-01 -1.248744577169418335e-01 -8.776790648698806763e-02 -2.615904808044433594e-01 2.448172681033611298e-02 -1.483566462993621826e-01 -1.249094977974891663e-01 2.022081762552261353e-01 6.921799480915069580e-02 -1.392013281583786011e-01 -2.368524670600891113e-01 2.580300271511077881e-01 1.237890645861625671e-01 -1.689351536333560944e-02 -1.674200594425201416e-01
1.454623043537139893e-01 3.771261870861053467e-02 2.030653879046440125e-02 -4.915663301944732666e-01 7.840885967016220093e-02 -1.288235485553741455e-01 -1.890978310257196426e-03 -9.880753606557846069e-02 -5.317142605781555176e-02 -1.783459931612014771e-01 1.480603218078613281e-01 3.523245155811309814e-01 2.788349688053131104e-01 -9.181822836399078369e-02 2.288355492055416107e-02 -5.628097429871559143e-02 3.367311060428619385e-01 -1.482865363359451294e-01 1.287417709827423096e-01 1.260817945003509521e-01 -7.469964027404785156e-02 -1.052087247371673584e-01 2.446303516626358032e-01 -5.883000418543815613e-02 6.252823024988174438e-02 -5.597861483693122864e-02 5.702159553766250610e-02 -7.940571010112762451e-02 2.517344951629638672e-01 2.305849492549896240e-01 1.873867064714431763e-01 -1.274504959583282471e-01
3.040013015270233154e-01 -9.594119340181350708e-02 -1.542517244815826416e-01 -3.635269701480865479e-01 1.968323737382888794e-01 4.732157588005065918e-01 -2.248666621744632721e-02 -1.626347601413726807e-01 -9.747959673404693604e-02 -3.178379535675048828e-01 2.619543075561523438e-01 -7.129299640655517578e-02 -2.459395490586757660e-02 -1.238918155431747437e-01 2.355746775865554810e-01 -1.431790292263031006e-01 1.064586117863655090e-01 4.570855572819709778e-02 -1.756349205970764160e-01 5.747155100107192993e-02 7.004827260971069336e-02 -3.508887067437171936e-02 8.041355758905410767e-02 -2.251752316951751709e-01 1.430285070091485977e-02 7.118248194456100464e-02 3.521417826414108276e-02 -1.795265264809131622e-02 1.186716184020042419e-01 -1.572910696268081665e-01 -7.578010112047195435e-02 1.197662949562072754e-01
6.255414336919784546e-02 3.584828972816467285e-02 1.681453585624694824e-01 -4.121686518192291260e-01 2.065456509590148926e-01 2.367253042757511139e-02 -1.016073375940322876e-01 -3.477127477526664734e-02 -1.327573694288730621e-02 -1.736463010311126709e-01 9.196889400482177734e-02 2.314523905515670776e-01 9.344688802957534790e-02 1.183590665459632874e-01 -6.658022105693817139e-02 -1.338283717632293701e-01 2.010189741849899292e-01 9.102585725486278534e-03 1.866905540227890015e-01 -1.619497984647750854e-01 -3.854811564087867737e-02 -7.273765653371810913e-02 1.335466206073760986e-01 -2.097003161907196045e-01 1.881865859031677246e-01 5.929884314537048340e-02 4.850800037384033203e-01 -2.334821075201034546e-01 -1.690395027399063110e-01 -7.690755277872085571e-02 2.654376029968261719e-01 2.445232123136520386e-02
8.912643790245056152e-02 1.426060795783996582e-01 -1.772827953100204468e-01 -2.784608304500579834e-01 1.965515017509460449e-01 3.758422285318374634e-02 -3.795722499489784241e-02 -1.664480119943618774e-01 -7.795961201190948486e-02 -6.064379587769508362e-02 1.110705286264419556e-01 2.664858475327491760e-02 1.618034206330776215e-02 -2.453913390636444092e-01 -4.650936275720596313e-02 6.748253107070922852e-02 5.626810193061828613e-01 -2.663873881101608276e-02 -1.994751989841461182e-01 -4.034813120961189270e-02 -3.597964048385620117e-01 1.546543091535568237e-02 -6.644844263792037964e-02 1.593444943428039551e-01 2.467837035655975342e-01 1.812751144170761108e-01 2.238898426294326782e-01 1.475912402383983135e-03 1.853181272745132446e-01 6.200657039880752563e-02 -1.399192988174036145e-04 5.697254836559295654e-02
-8.803649991750717163e-02 5.641531944274902344e-02 1.275499761104583740e-01 -4.598202109336853027e-01 9.044446051120758057e-02 1.598680019378662109e-01 -1.948642432689666748e-01 3.546810150146484375e-02 -5.387070029973983765e-02 -1.592220216989517212e-01 5.264427885413169861e-02 -2.082370519638061523e-01 -8.794408291578292847e-02 6.975351274013519287e-02 3.318722546100616455e-01 4.391008242964744568e-02 4.261257350444793701e-01 -4.717544093728065491e-02 -9.492366015911102295e-02 -2.357197366654872894e-02 -3.273825943470001221e-01 4.660998657345771790e-02 -1.955803781747817993e-01 -1.287124752998352051e-01 -2.422431856393814087e-02 4.622770100831985474e-02 1.642349921166896820e-02 -2.438660152256488800e-02 2.888118326663970947e-01 9.704850614070892334e-02 -2.060392685234546661e-02 -1.869540512561798096e-01
-7.887399941682815552e-02 2.375165559351444244e-02 2.385227382183074951e-01 -2.507051527500152588e-01 9.527077898383140564e-03 7.638064026832580566e-02 -9.365300647914409637e-03 -3.251340091228485107e-01 -4.403594136238098145e-01 -8.992720395326614380e-02 1.341571956872940063e-01 -3.298982679843902588e-01 1.523353130323812366e-04 -6.825510412454605103e-02 1.768992245197296143e-01 -3.447301089763641357e-01 1.230422779917716980e-01 1.225326955318450928e-02 1.279771476984024048e-01 -6.115626543760299683e-02 -2.899155719205737114e-03 -1.414366364479064941e-01 1.755781769752502441e-01 8.681349456310272217e-02 1.177721768617630005e-01 6.043822690844535828e-02 2.494408339262008667e-01 -3.406734438613057137e-03 1.012047231197357178e-01 1.625262796878814697e-01 -5.468827858567237854e-02 2.548140585422515869e-01
5.942078307271003723e-02 1.647304147481918335e-01 2.642842233180999756e-01 6.145861744880676270e-02 -8.359042555093765259e-02 2.197342067956924438e-01 -3.732190132141113281e-01 1.926596835255622864e-02 -2.247392684221267700e-01 -3.575119376182556152e-01 9.638428688049316406e-02 1.150232031941413879e-01 -2.943699806928634644e-02 -1.098358258605003357e-01 2.434574067592620850e-01 -5.205799266695976257e-02 6.861073523759841919e-02 -1.986557245254516602e-01 -6.721474975347518921e-02 -9.903087280690670013e-03 -3.280231952667236328e-01 -8.037472516298294067e-02 -7.230348140001296997e-02 -2.438445389270782471e-01 1.616460382938385010e-01 1.914930045604705811e-01 -4.472665861248970032e-02 5.480794236063957214e-02 1.832537353038787842e-01 7.346956431865692139e-02 1.675839424133300781e-01 -2.502371668815612793e-01
2.077320516109466553e-01 2.106748372316360474e-01 -1.696638911962509155e-01 -6.342148780822753906e-01 2.854033664334565401e-04 6.373008340597152710e-02 -1.502114683389663696e-01 -2.167287468910217285e-01 -1.625320687890052795e-02 1.952896267175674438e-02 9.683888405561447144e-02 -7.086697965860366821e-02 1.468520015478134155e-01 -3.238655254244804382e-02 7.788855582475662231e-02 8.736217767000198364e-02 7.946141064167022705e-02 9.048658609390258789e-02 2.927279844880104065e-02 2.468241937458515167e-02 2.688108384609222412e-01 6.882547587156295776e-02 2.493125796318054199e-01 -1.145196482539176941e-01 7.968874275684356689e-02 1.563563942909240723e-01 2.919085323810577393e-01 -6.013534590601921082e-02 1.959274858236312866e-01 1.190430298447608948e-01 4.580711573362350464e-02 -1.182235851883888245e-01
3.660526573657989502e-01 -1.776162236928939819e-01 -3.423606753349304199e-01 -1.432879269123077393e-01 1.186769381165504456e-01 4.336988329887390137e-01 -1.264313012361526489e-01 -1.899244785308837891e-01 -1.837682574987411499e-01 -3.344317972660064697e-01 2.330686599016189575e-01 -1.140301395207643509e-02 -1.607710123062133789e-01 -1.263874769210815430e-01 1.223881468176841736e-01 -2.968659810721874237e-02 1.990888565778732300e-01 1.804248243570327759e-02 5.617769435048103333e-02 -8.144897967576980591e-02 -6.547735072672367096e-03 5.283535271883010864e-02 1.135959252715110779e-01 -1.345756202936172485e-01 1.658492982387542725e-01 5.857845023274421692e-02 8.317764103412628174e-02 -8.828483521938323975e-02 2.055383324623107910e-01 -3.108667023479938507e-02 -8.814158290624618530e-02 -6.708588451147079468e-02
3.255352750420570374e-02 3.589852526783943176e-02 2.989622652530670166e-01 -9.834685176610946655e-02 6.008904427289962769e-02 7.675191760063171387e-02 -1.222497597336769104e-01 -1.321713626384735107e-01 -2.932820916175842285e-01 -1.332542896270751953e-01 -4.228771850466728210e-02 3.602683842182159424e-01 7.969733327627182007e-02 -2.570215165615081787e-01 9.120114892721176147e-02 -3.987328708171844482e-02 3.997751772403717041e-01 -6.297760456800460815e-02 -2.458532154560089111e-01 -2.275403439998626709e-01 3.400489091873168945e-01 7.166303694248199463e-02 9.450943022966384888e-02 6.963533163070678711e-02 1.190040782094001770e-01 1.106427982449531555e-01 2.685008943080902100e-01 -1.463974714279174805e-01 -4.477655515074729919e-02 -7.244527339935302734e-02 -8.066256530582904816e-03 3.480757772922515869e-02
1.223422884941101074e-01 9.270118921995162964e-02 1.709667891263961792e-01 1.535062938928604126e-01 -7.584896683692932129e-02 4.482582509517669678e-01 2.178625576198101044e-02 -1.643839031457901001e-01 1.976859569549560547e-02 -1.921072006225585938e-01 2.267557382583618164e-01 8.943464607000350952e-02 -1.160931438207626343e-01 -1.766332834959030151e-01 1.059347167611122131e-01 -2.661074101924896240e-01 -9.322582930326461792e-02 -9.923189133405685425e-02 5.779112130403518677e-02 -1.153274998068809509e-01 -1.298571825027465820e-01 -2.729797549545764923e-02 9.509037435054779053e-02 -1.904307305812835693e-01 3.166919946670532227e-01 9.492880105972290039e-02 2.733340859413146973e-01 7.599215954542160034e-02 3.650347888469696045e-01 1.967800110578536987e-01 -2.630979754030704498e-02 7.406683266162872314e-02
-1.426110267639160156e-01 1.302733570337295532e-01 1.611936241388320923e-01 -1.245327219367027283e-01 1.478328108787536621e-01 7.476804405450820923e-02 -6.953258067369461060e-02 -3.079158365726470947e-01 -4.588941335678100586e-01 -1.861117482185363770e-01 -1.862842142581939697e-01 -3.556519746780395508e-02 1.156615316867828369e-01 -2.561929523944854736e-01 4.580781757831573486e-01 -1.020844373852014542e-02 -8.148451335728168488e-03 1.643898896872997284e-02 -3.033856302499771118e-02 -1.775258332490921021e-01 -2.282909601926803589e-01 -1.678341627120971680e-02 1.965561360120773315e-01 -2.373496443033218384e-02 2.583288028836250305e-02 4.204324632883071899e-02 9.237518161535263062e-02 4.287009686231613159e-02 2.002992779016494751e-01 1.499147266149520874e-01 -1.145197972655296326e-01 -1.052791476249694824e-01
1.863749474287033081e-01 -2.065324224531650543e-03 1.752424389123916626e-01 -1.964694112539291382e-01 -1.138641536235809326e-01 4.441589117050170898e-02 -3.655505180358886719e-01 4.693562164902687073e-02 1.497174613177776337e-02 -3.564252257347106934e-01 -1.494465470314025879e-01 -1.973084546625614166e-02 -3.064108267426490784e-02 5.965849012136459351e-02 2.695364654064178467e-01 -1.505318582057952881e-01 1.176347136497497559e-01 1.656612008810043335e-02 -3.126859366893768311e-01 8.424700796604156494e-02 -3.457345440983772278e-02 -9.263797104358673096e-02 1.874005496501922607e-01 9.895548969507217407e-02 4.258533194661140442e-02 2.976175546646118164e-01 3.419673144817352295e-01 -1.264707744121551514e-01 9.290079772472381592e-02 2.634454965591430664e-01 -3.843811899423599243e-02 1.374009251594543457e-01
4.914869368076324463e-02 2.822841703891754150e-01 1.193666644394397736e-02 -2.935994230210781097e-02 1.107232794165611267e-01 7.123911380767822266e-02 -2.438667267560958862e-01 -1.499773375689983368e-02 -2.352236807346343994e-01 -2.414606064558029175e-01 3.683454096317291260e-01 -2.718625664710998535e-01 1.371592581272125244e-01 -3.438374698162078857e-01 -1.211589425802230835e-01 -7.535212486982345581e-02 6.567268818616867065e-02 1.921616960316896439e-03 -2.144993096590042114e-02 -3.036551550030708313e-02 1.381685137748718262e-01 -9.506223350763320923e-02 -9.826932847499847412e-02 -8.893629908561706543e-02 2.080556303262710571e-01 1.149284243583679199e-01 4.106933996081352234e-02 -3.213452398777008057e-01 3.142938315868377686e-01 1.295011490583419800e-01 -3.148429840803146362e-02 -1.728279739618301392e-01
7.032600790262222290e-02 1.322637796401977539e-01 2.856119871139526367e-01 -5.654477700591087341e-02 1.517519801855087280e-01 3.262173235416412354e-01 -2.484094053506851196e-01 -1.753116101026535034e-01 -2.993142604827880859e-01 -9.739708155393600464e-02 -7.714959979057312012e-02 -5.686036497354507446e-02 -1.729333549737930298e-01 -1.849644780158996582e-01 2.255710363388061523e-01 1.656959652900695801e-01 9.488119184970855713e-02 -2.704181969165802002e-01 -1.765060424804687500e-01 8.654924482107162476e-02 3.230230510234832764e-02 1.735854595899581909e-01 -1.311768740415573120e-01 7.128190994262695312e-02 7.525795698165893555e-02 1.379954069852828979e-01 1.310587525367736816e-01 -8.497770875692367554e-02 1.165479719638824463e-01 2.940740883350372314e-01 -3.103958964347839355e-01 2.086873911321163177e-02
2.138782143592834473e-01 4.713849350810050964e-02 1.268440783023834229e-01 -3.037809431552886963e-01 1.530157923698425293e-01 4.254645109176635742e-01 1.841481328010559082e-01 9.550526738166809082e-02 -1.728153526782989502e-01 -1.649460494518280029e-01 -2.528823912143707275e-02 1.083931177854537964e-01 -5.359257012605667114e-02 -1.807913631200790405e-01 5.904746055603027344e-02 3.018225729465484619e-01 1.716433614492416382e-01 6.944649666547775269e-02 -4.094003234058618546e-04 -2.454649358987808228e-01 1.170423030853271484e-01 -1.587889492511749268e-01 2.240299433469772339e-01 -2.773314714431762695e-02 1.849352568387985229e-01 -7.895300537347793579e-02 1.800533384084701538e-01 1.386517584323883057e-01 1.833833605051040649e-01 1.101170629262924194e-01 2.725977897644042969e-01 -6.512724794447422028e-03
5.045418441295623779e-02 2.477828264236450195e-01 1.719419211149215698e-01 -1.656529009342193604e-01 4.577229619026184082e-01 -7.993226498365402222e-02 2.636922709643840790e-02 -4.118977487087249756e-01 -1.145142037421464920e-02 -1.676968932151794434e-01 5.882599577307701111e-02 -1.591210812330245972e-01 -5.061027593910694122e-03 8.650854229927062988e-02 2.654143795371055603e-02 1.406028866767883301e-01 3.031765222549438477e-01 -8.419742435216903687e-02 -4.868722334504127502e-02 -8.295545727014541626e-02 -3.893143832683563232e-01 -5.677742138504981995e-02 7.267174869775772095e-02 -7.762541528791189194e-03 6.629913300275802612e-02 1.569696366786956787e-01 8.343704044818878174e-02 -1.513741314411163330e-01 2.183392941951751709e-01 1.732901185750961304e-01 1.683566719293594360e-02 -4.998258873820304871e-02
1.812828034162521362e-01 8.342717587947845459e-02 9.633234143257141113e-02 -5.133846998214721680e-01 1.266818493604660034e-01 2.153134942054748535e-01 -2.007804960012435913e-01 -1.969285756349563599e-01 2.284166365861892700e-01 -1.344467699527740479e-01 1.421348154544830322e-01 -5.847286432981491089e-02 -8.989191800355911255e-02 -1.747658103704452515e-01 3.862332180142402649e-02 5.886760354042053223e-02 1.966734081506729126e-01 9.286225773394107819e-03 4.295368120074272156e-02 -1.914769560098648071e-01 2.368153929710388184e-01 -2.714905515313148499e-02 1.004317924380302429e-01 1.449085175991058350e-01 3.329322487115859985e-02 5.304486304521560669e-02 3.558676540851593018e-01 2.743973210453987122e-02 -6.945762038230895996e-02 2.653559744358062744e-01 1.585980355739593506e-01 -1.071987673640251160e-01
2.572222352027893066e-01 8.004889637231826782e-02 1.396436393260955811e-01 -2.140934169292449951e-01 2.222008109092712402e-01 1.712921708822250366e-01 -3.344731032848358154e-01 2.157397121191024780e-01 -7.764934748411178589e-02 -3.910088911652565002e-02 -5.939442664384841919e-02 4.734437912702560425e-02 -1.319748908281326294e-01 -3.082316135987639427e-03 3.920331224799156189e-02 -3.349852934479713440e-02 3.931052088737487793e-01 -8.425950258970260620e-02 -9.994237869977951050e-02 -1.154519543051719666e-01 -1.377346664667129517e-01 2.360430806875228882e-01 3.960220143198966980e-02 7.142323255538940430e-02 3.489445745944976807e-01 2.720554172992706299e-01 9.556162357330322266e-02 -4.513419046998023987e-02 2.114548087120056152e-01 -1.010062396526336670e-01 -3.418996557593345642e-02 2.494258433580398560e-01
1.665751188993453979e-01 -1.945025771856307983e-01 2.537936866283416748e-01 -7.882080972194671631e-02 4.004025459289550781e-01 1.486841291189193726e-01 5.583755671977996826e-02 8.199888467788696289e-02 -1.432254910469055176e-01 -2.546218037605285645e-01 1.945625692605972290e-01 8.089780062437057495e-02 1.725835055112838745e-01 1.491216123104095459e-01 2.112652361392974854e-01 1.495789140462875366e-01 2.627894878387451172e-01 -7.092992216348648071e-02 2.517440356314182281e-02 -4.135069623589515686e-02 1.764639616012573242e-01 -2.972917854785919189e-01 -2.361713349819183350e-01 -1.256542801856994629e-01 -4.842310771346092224e-02 6.060661375522613525e-02 -1.922657154500484467e-02 -1.163941025733947754e-01 1.349429041147232056e-01 2.377402931451797485e-01 1.187900230288505554e-01 2.155358344316482544e-01
-3.566764667630195618e-02 2.000521719455718994e-01 1.995814740657806396e-01 -2.583094537258148193e-01 3.302589356899261475e-01 2.971985638141632080e-01 3.335167886689305305e-03 -6.713124364614486694e-02 -3.583582639694213867e-01 -8.563488721847534180e-02 1.318091005086898804e-01 2.331817001104354858e-01 1.563413888216018677e-01 1.612588912248611450e-01 6.939342617988586426e-02 2.392085045576095581e-01 -8.097017556428909302e-02 2.208081781864166260e-01 2.089097350835800171e-02 3.942737355828285217e-02 5.043927580118179321e-02 2.658679187297821045e-01 6.562254577875137329e-02 -1.511366814374923706e-01 2.394103407859802246e-01 -1.540757566690444946e-01 1.484870016574859619e-01 -1.286716014146804810e-01 2.506044134497642517e-02 2.256868928670883179e-01 -2.719715423882007599e-02 -2.458715066313743591e-02
-4.667238146066665649e-02 9.542621672153472900e-02 5.124067887663841248e-02 -3.056085407733917236e-01 3.818638920783996582e-01 1.493255645036697388e-01 -1.095431447029113770e-01 -5.706569179892539978e-02 -1.250240653753280640e-01 -1.891038864850997925e-01 1.032041534781455994e-01 -1.445128470659255981e-01 -7.641254365444183350e-02 -2.131818979978561401e-02 -5.542578641325235367e-03 1.527542173862457275e-01 6.289625167846679688e-01 -9.812540560960769653e-02 -1.683865189552307129e-01 -1.768379658460617065e-01 2.347173914313316345e-02 7.085435837507247925e-02 9.991250932216644287e-02 1.634954102337360382e-02 2.280403077602386475e-01 7.223311066627502441e-02 7.022688537836074829e-02 6.277076154947280884e-02 -5.800075829029083252e-02 -8.883891254663467407e-02 -1.962725669145584106e-01 1.393691264092922211e-02
1.625915467739105225e-01 1.776393353939056396e-01 7.635851949453353882e-02 -2.893913388252258301e-01 1.933434158563613892e-01 2.788015902042388916e-01 -1.013132110238075256e-01 -2.587677240371704102e-01 2.513437159359455109e-02 1.377075910568237305e-01 3.030233979225158691e-01 1.694516539573669434e-01 -2.016490697860717773e-01 -2.563596665859222412e-01 -2.169646322727203369e-02 7.882361114025115967e-02 -6.789491325616836548e-02 1.329159885644912720e-01 -2.473347634077072144e-01 8.697621524333953857e-02 1.684573292732238770e-01 -9.206067025661468506e-02 1.255979835987091064e-01 -9.348262101411819458e-02 2.546723186969757080e-01 2.495993226766586304e-01 2.885917127132415771e-01 -6.823667138814926147e-02 6.166176497936248779e-02 1.182933673262596130e-01 -1.465797703713178635e-02 -1.462953537702560425e-01
5.038566514849662781e-02 9.738207794725894928e-03 1.407242566347122192e-01 -2.738192975521087646e-01 2.137291282415390015e-01 3.386153578758239746e-01 -1.287474632263183594e-01 -8.540397882461547852e-02 -1.355247199535369873e-01 3.082515299320220947e-02 2.125002890825271606e-01 1.542462408542633057e-01 3.280967473983764648e-01 9.548237547278404236e-03 -2.557493373751640320e-02 1.205082014203071594e-01 1.415120512247085571e-01 1.459936946630477905e-01 9.775345772504806519e-02 2.258490920066833496e-01 1.614446789026260376e-01 8.719640970230102539e-02 -8.843191899359226227e-03 -1.619644612073898315e-01 1.080699712038040161e-01 -2.201158255338668823e-01 4.166972339153289795e-01 -2.773315012454986572e-01 -4.933114629238843918e-03 1.670440137386322021e-01 5.673899501562118530e-02 5.905016884207725525e-02
1.081787943840026855e-01 6.647054851055145264e-02 2.472598254680633545e-01 -2.084117196500301361e-02 -3.635898604989051819e-02 1.869979649782180786e-01 -5.858612712472677231e-03 -1.567576974630355835e-01 -1.540349572896957397e-01 -2.762799561023712158e-01 5.052625536918640137e-01 -1.507740002125501633e-02 6.961262971162796021e-02 1.260789930820465088e-01 -6.347747985273599625e-03 -1.482435166835784912e-01 4.503234848380088806e-02 -1.419004350900650024e-01 -1.271872520446777344e-01 -2.433641403913497925e-01 -2.908672392368316650e-01 -9.445051848888397217e-02 7.495654374361038208e-02 -2.331188647076487541e-03 4.610414057970046997e-02 -3.644768148660659790e-02 2.994337081909179688e-01 7.827551662921905518e-02 2.483492642641067505e-01 1.349651720374822617e-02 2.123898714780807495e-01 2.452569454908370972e-01
1.914449185132980347e-01 -2.717561125755310059e-01 -1.237887293100357056e-01 -2.916821241378784180e-01 1.354772001504898071e-01 2.415358871221542358e-01 -2.987220585346221924e-01 -1.375791281461715698e-01 2.044004574418067932e-02 -2.591800391674041748e-01 2.672157585620880127e-01 -6.234674528241157532e-02 -5.829340219497680664e-02 -5.952840298414230347e-02 -4.299471899867057800e-02 7.992596924304962158e-02 3.393343985080718994e-01 4.369949921965599060e-02 7.428542524576187134e-02 -2.559918165206909180e-01 6.704349070787429810e-02 4.049358516931533813e-02 1.871314793825149536e-01 6.533916294574737549e-02 2.648887038230895996e-01 1.051566526293754578e-01 -1.513158436864614487e-02 -1.456693559885025024e-01 1.266381591558456421e-01 3.417216986417770386e-02 -4.821636900305747986e-02 -3.007411062717437744e-01
4.114290177822113037e-01 -1.548208743333816528e-01 -8.729343116283416748e-02 -2.585915923118591309e-01 2.302723228931427002e-01 5.378692746162414551e-01 -1.450350284576416016e-01 -1.869978308677673340e-01 -1.424750387668609619e-01 -3.049373328685760498e-01 4.627309739589691162e-02 6.086656823754310608e-02 9.354520589113235474e-02 -1.039286702871322632e-01 1.263652294874191284e-01 -1.293157786130905151e-02 2.557143270969390869e-01 2.739818394184112549e-02 -5.382206663489341736e-02 3.484514355659484863e-02 4.806903749704360962e-02 -1.481932401657104492e-01 1.042637154459953308e-01 -1.483484506607055664e-01 -9.966056793928146362e-02 -3.447279706597328186e-02 4.948292300105094910e-02 -9.567888826131820679e-02 7.604203373193740845e-02 3.092123754322528839e-02 -5.961776524782180786e-02 1.367402821779251099e-01
3.423320949077606201e-01 1.262649595737457275e-01 7.944189757108688354e-02 -1.483348906040191650e-01 1.128912344574928284e-02 1.675008088350296021e-01 2.059754170477390289e-02 1.771877855062484741e-01 -2.578615844249725342e-01 -1.135855093598365784e-01 5.594369024038314819e-02 -1.689638346433639526e-01 6.047958135604858398e-02 6.339741498231887817e-02 1.217819154262542725e-01 -1.300022900104522705e-01 1.875111088156700134e-02 2.056595683097839355e-01 1.529578566551208496e-01 8.551548421382904053e-02 1.003416534513235092e-02 8.063166588544845581e-02 2.445438206195831299e-01 2.666034400463104248e-01 1.454021036624908447e-01 1.999464184045791626e-01 3.185157477855682373e-01 -3.906229436397552490e-01 2.971837222576141357e-01 -1.334593910723924637e-02 -1.079822480678558350e-01 4.374479129910469055e-02
1.666105985641479492e-01 -6.534856557846069336e-02 1.201389059424400330e-01 -3.391629755496978760e-01 2.708570659160614014e-01 1.103588715195655823e-01 -5.806624516844749451e-02 -3.099608793854713440e-02 -6.922870129346847534e-02 -1.138912886381149292e-02 -1.414301544427871704e-01 -6.277788430452346802e-02 -3.170939981937408447e-01 1.003653854131698608e-01 1.161041781306266785e-01 -1.298032701015472412e-01 2.757363319396972656e-01 -2.290744334459304810e-03 -3.109371960163116455e-01 6.955684721469879150e-02 7.698010653257369995e-02 1.746551878750324249e-02 2.301275730133056641e-02 1.885297596454620361e-01 2.693476676940917969e-01 -5.128080397844314575e-02 3.218046724796295166e-01 2.279229648411273956e-02 2.153745591640472412e-01 2.107370942831039429e-01 -2.259593158960342407e-01 1.945357024669647217e-01
3.045548200607299805e-01 1.540744751691818237e-01 2.720020711421966553e-02 -2.868730723857879639e-01 3.019295036792755127e-01 5.848427489399909973e-02 2.255107043310999870e-03 -1.407602429389953613e-02 -1.102821081876754761e-01 1.890866272151470184e-02 -3.735926002264022827e-02 5.687886103987693787e-02 -2.325543165206909180e-01 1.410606652498245239e-01 2.911030501127243042e-02 -7.546121254563331604e-03 4.933969676494598389e-01 1.789477169513702393e-01 -1.277563571929931641e-01 -5.925152823328971863e-02 -1.881510950624942780e-02 1.121519040316343307e-02 -5.002356134355068207e-03 -3.072819299995899200e-02 3.274511694908142090e-01 -2.625256078317761421e-03 1.819575130939483643e-01 1.487124413251876831e-01 1.021730974316596985e-01 2.612060606479644775e-01 -1.439323872327804565e-01 2.346655726432800293e-01
-2.069523185491561890e-02 9.484900161623954773e-03 3.940173089504241943e-01 -5.499635934829711914e-01 9.460154175758361816e-02 1.640190333127975464e-01 -1.927396506071090698e-01 1.907904595136642456e-01 -7.242289371788501740e-03 -1.635340303182601929e-01 1.077292766422033310e-02 -1.625471711158752441e-01 1.339948922395706177e-01 1.263120621442794800e-01 7.215081155300140381e-02 -1.609213501214981079e-01 1.259513348340988159e-01 4.152422770857810974e-02 -1.210692748427391052e-01 4.939643200486898422e-03 -1.065194979310035706e-01 -3.502601385116577148e-02 -4.909222573041915894e-02 -2.019069045782089233e-01 3.730294704437255859e-01 -1.984671354293823242e-01 1.053434386849403381e-01 -4.150330275297164917e-02 9.058817476034164429e-02 -1.084972992539405823e-01 3.778151422739028931e-02 -1.150715351104736328e-01
2.635985799133777618e-02 2.002754658460617065e-01 -3.651681914925575256e-02 3.020689636468887329e-02 -1.228951290249824524e-02 8.561412245035171509e-02 1.053211465477943420e-01 -1.458349674940109253e-01 -1.872051656246185303e-01 -8.278903551399707794e-03 2.280201762914657593e-01 6.786485761404037476e-02 1.280953288078308105e-01 -1.655595004558563232e-01 2.979760468006134033e-01 -7.586967945098876953e-02 2.268641740083694458e-01 1.037240996956825256e-01 2.238330841064453125e-01 -1.227506548166275024e-01 -2.139833271503448486e-01 4.754703864455223083e-02 3.155895322561264038e-02 -7.356741279363632202e-02 2.665827870368957520e-01 -9.012614376842975616e-03 4.986755549907684326e-01 -3.012949824333190918e-01 8.838180452585220337e-02 2.623249888420104980e-01 -9.865870326757431030e-02 -9.063550829887390137e-02
1.536499857902526855e-01 -3.032408840954303741e-02 7.523620873689651489e-02 -2.638915479183197021e-01 8.602999150753021240e-02 1.114844605326652527e-01 -1.231922432780265808e-01 1.283989846706390381e-01 -3.580335155129432678e-02 -2.939925789833068848e-01 1.344176083803176880e-01 2.987874746322631836e-01 -6.091732531785964966e-02 6.406174600124359131e-02 -1.280943281017243862e-03 -2.003185003995895386e-01 1.512841135263442993e-01 1.144912466406822205e-01 3.020412325859069824e-01 9.162257425487041473e-03 4.633962735533714294e-02 1.053730305284261703e-02 2.292043864727020264e-01 -2.472396939992904663e-01 2.622675597667694092e-01 8.481681346893310547e-02 3.104185461997985840e-01 -2.994810044765472412e-01 -1.768252626061439514e-02 1.352114975452423096e-01 2.830998003482818604e-01 4.105376824736595154e-02
-2.818671427667140961e-02 2.292759567499160767e-01 -5.854047369211912155e-03 -1.430238485336303711e-01 -7.356154918670654297e-02 1.073465049266815186e-01 -1.475788354873657227e-01 5.739086493849754333e-02 -1.141448542475700378e-01 -4.297152459621429443e-01 1.410782486200332642e-01 1.799007318913936615e-02 8.604778349399566650e-02 -1.859748363494873047e-01 -1.932021677494049072e-01 -2.892007306218147278e-02 9.308429062366485596e-02 -3.264923989772796631e-01 -2.587788999080657959e-01 2.824458479881286621e-02 1.429002285003662109e-01 -4.809808358550071716e-02 9.644870460033416748e-02 -2.978908717632293701e-01 4.214926436543464661e-02 3.748249262571334839e-02 2.902688384056091309e-01 -2.908163964748382568e-01 2.367464005947113037e-01 1.975611597299575806e-01 1.026730686426162720e-01 6.812293082475662231e-02
1.737315058708190918e-01 1.931506209075450897e-02 2.299174368381500244e-01 -1.165469922125339508e-02 1.245961636304855347e-01 1.469020545482635498e-01 -2.604687511920928955e-01 -6.958127766847610474e-02 -3.896361589431762695e-01 5.021689832210540771e-02 2.019657790660858154e-01 1.522581428289413452e-01 5.678623169660568237e-02 -1.218107193708419800e-01 5.916755273938179016e-02 5.226539820432662964e-02 2.447239160537719727e-01 -1.571146100759506226e-01 -1.152127534151077271e-01 -1.111293360590934753e-01 2.699798941612243652e-01 6.081156432628631592e-03 1.043173819780349731e-01 -2.308185994625091553e-01 -1.376478821039199829e-01 2.926040589809417725e-01 2.170505374670028687e-01 -8.555818349123001099e-02 3.759060204029083252e-01 -4.132489487528800964e-02 1.214127093553543091e-01 -4.165336955338716507e-03
1.963061541318893433e-01 7.961189374327659607e-03 -1.059106811881065369e-01 -2.337239384651184082e-01 3.008480072021484375e-01 3.394672274589538574e-01 -1.215040609240531921e-01 -1.565445065498352051e-01 -1.645378209650516510e-02 -1.550724655389785767e-01 3.161590099334716797e-01 -5.330532789230346680e-02 2.099497914314270020e-01 1.858237083069980145e-03 2.508895397186279297e-01 -7.960105314850807190e-03 2.187662869691848755e-01 1.118515804409980774e-01 -6.201574578881263733e-02 6.577374786138534546e-02 2.158297300338745117e-01 -2.607484161853790283e-01 9.232378005981445312e-02 -2.215323597192764282e-01 -1.517709046602249146e-01 4.769087955355644226e-02 -1.266282200813293457e-01 -2.599995434284210205e-01 2.032934427261352539e-01 1.381875574588775635e-01 -2.094067633152008057e-02 7.623742520809173584e-02
1.036536619067192078e-01 2.640678882598876953e-01 1.004329994320869446e-01 5.441682785749435425e-02 4.708559513092041016e-01 1.524515450000762939e-01 3.872171789407730103e-02 2.083490639925003052e-01 1.640040799975395203e-02 -1.518993973731994629e-01 -4.376334697008132935e-02 1.349413692951202393e-01 -8.242530748248100281e-03 -1.243904903531074524e-01 1.506375614553689957e-02 1.194218844175338745e-01 5.206676721572875977e-01 -1.302846428006887436e-02 -1.158811971545219421e-01 1.971037983894348145e-01 2.427678182721138000e-02 1.186225935816764832e-01 1.187884621322154999e-02 -1.071106642484664917e-01 2.929444015026092529e-01 2.001138180494308472e-01 1.871828734874725342e-01 -7.924776524305343628e-03 1.706126034259796143e-01 5.089796707034111023e-02 -1.753522455692291260e-02 -1.837858557701110840e-02
-9.522370249032974243e-02 1.354011595249176025e-01 9.059441089630126953e-02 -2.139556407928466797e-01 -4.984036460518836975e-02 1.721156984567642212e-01 -1.205999776721000671e-01 -1.392473429441452026e-01 -1.482190787792205811e-01 -1.357855647802352905e-01 -1.956230401992797852e-01 -1.288346648216247559e-01 1.967191100120544434e-01 -1.861467957496643066e-01 3.013010621070861816e-01 -1.571266353130340576e-01 1.497124582529067993e-01 -5.383207276463508606e-02 -8.905335515737533569e-02 -2.373669594526290894e-01 -8.210603147745132446e-02 -2.036625444889068604e-01 2.491556257009506226e-01 -2.827018499374389648e-01 2.680153548717498779e-01 2.093133330345153809e-01 -8.977002650499343872e-02 1.321845203638076782e-01 2.090854495763778687e-01 2.822532355785369873e-01 -1.441217660903930664e-01 5.783302336931228638e-02
1.005737036466598511e-01 -1.033895760774612427e-01 2.960809320211410522e-02 8.994619548320770264e-02 2.709068953990936279e-01 3.597973883152008057e-01 3.426071256399154663e-02 1.122920736670494080e-01 -4.069886207580566406e-01 -9.202281385660171509e-02 1.718967407941818237e-01 -5.122450180351734161e-03 2.064651809632778168e-03 1.379734128713607788e-01 9.851787239313125610e-02 -1.536649651825428009e-02 2.215550243854522705e-01 -1.623931340873241425e-02 -3.881477713584899902e-01 -1.854355484247207642e-01 -4.050765931606292725e-02 -2.624328136444091797e-01 -2.389749884605407715e-01 7.684765011072158813e-02 2.493541389703750610e-01 1.020046100020408630e-01 1.140704229474067688e-01 -3.884788975119590759e-02 1.960391402244567871e-01 1.525728702545166016e-01 -3.524982184171676636e-02 5.438107252120971680e-02
-2.714671008288860321e-02 2.094599008560180664e-01 1.251034140586853027e-01 -9.763912856578826904e-02 1.694131493568420410e-01 1.014459803700447083e-01 -3.603002130985260010e-01 1.497108396142721176e-02 -7.744973152875900269e-02 -3.390806317329406738e-01 -5.038270354270935059e-02 -6.468014419078826904e-02 1.950744725763797760e-02 1.545758396387100220e-01 2.093999534845352173e-01 4.116744175553321838e-02 1.977077424526214600e-01 -2.440345659852027893e-02 4.826605692505836487e-02 -6.928180903196334839e-02 -1.882166117429733276e-01 -2.031552940607070923e-01 2.910309135913848877e-01 -1.183948218822479248e-01 -2.305631190538406372e-01 2.698580324649810791e-01 3.818293213844299316e-01 1.168449223041534424e-01 5.332588776946067810e-02 -1.763734668493270874e-01 1.479449868202209473e-01 1.280013285577297211e-02
9.085621684789657593e-02 -2.909561991691589355e-01 -3.590795770287513733e-02 -4.225138425827026367e-01 2.520169615745544434e-01 3.133143112063407898e-02 -3.639037907123565674e-01 -1.160721853375434875e-01 -7.462052255868911743e-02 -1.874110996723175049e-01 3.151934742927551270e-01 1.152333840727806091e-01 -9.061609208583831787e-02 -1.862854361534118652e-01 2.617957592010498047e-01 -3.748353570699691772e-02 -4.974250495433807373e-02 -8.274875581264495850e-02 -2.633847296237945557e-02 -1.753119081258773804e-01 1.809127032756805420e-01 -1.750375330448150635e-01 1.865524798631668091e-01 1.114347875118255615e-01 1.121380254626274109e-01 2.912491187453269958e-02 8.315849304199218750e-02 -1.585988104343414307e-01 2.431384846568107605e-02 1.258244812488555908e-01 -9.252045303583145142e-02 -1.700154542922973633e-01
-4.844840243458747864e-02 9.779182821512222290e-02 2.790057063102722168e-01 -4.329120740294456482e-02 8.850432187318801880e-02 2.140853181481361389e-02 1.033595651388168335e-01 -2.003593891859054565e-01 -2.677137255668640137e-01 -1.732307374477386475e-01 2.133979946374893188e-01 2.888005673885345459e-01 3.025105223059654236e-02 -1.536315232515335083e-01 1.607146263122558594e-01 -1.036410704255104065e-01 2.716323137283325195e-01 2.192569971084594727e-01 -1.347259432077407837e-01 -2.824402451515197754e-01 3.568382263183593750e-01 1.498276293277740479e-01 1.553297638893127441e-01 2.146923094987869263e-01 7.277294248342514038e-02 3.387333825230598450e-02 1.672415733337402344e-01 -2.386957108974456787e-01 5.957256257534027100e-02 1.300402879714965820e-01 -1.957944780588150024e-02 7.433471083641052246e-02
-6.474720686674118042e-02 2.053848840296268463e-02 3.322266638278961182e-01 -3.101277947425842285e-01 1.589539498090744019e-01 2.383213043212890625e-01 -2.114509344100952148e-01 2.206365615129470825e-01 -1.529132425785064697e-01 -6.119783967733383179e-02 -1.615563929080963135e-01 -1.859918087720870972e-01 8.763318508863449097e-02 3.333524465560913086e-01 1.026207506656646729e-01 -2.866575494408607483e-02 5.580914393067359924e-02 3.475068211555480957e-01 8.717000484466552734e-02 -4.374044016003608704e-02 -2.052028328180313110e-01 -2.961950004100799561e-02 1.578191295266151428e-02 -8.358544111251831055e-02 9.316799044609069824e-02 1.934157311916351318e-01 1.688876748085021973e-01 -7.911890000104904175e-02 3.308535516262054443e-01 6.406863033771514893e-02 1.177316382527351379e-01 -5.906273052096366882e-02
-1.345238685607910156e-01 1.933239549398422241e-01 9.337430447340011597e-02 -1.146934181451797485e-01 1.435666084289550781e-01 1.595511734485626221e-01 -1.691165864467620850e-01 -6.654971837997436523e-02 -2.221069931983947754e-01 -1.183526515960693359e-01 5.453896149992942810e-02 -3.308874368667602539e-02 -9.664487838745117188e-02 -4.935030359774827957e-03 2.864912152290344238e-01 -2.392335236072540283e-01 1.748921722173690796e-01 2.323609441518783569e-01 2.642810046672821045e-01 -5.046365037560462952e-02 -4.895848780870437622e-02 -1.799161732196807861e-01 -2.404569387435913086e-01 1.777044534683227539e-01 3.798212707042694092e-01 8.725824952125549316e-02 2.752954661846160889e-01 -4.263509809970855713e-02 1.592829823493957520e-01 7.740911841392517090e-02 -2.562949955463409424e-01 -1.407364904880523682e-01
-5.864672735333442688e-02 2.248193472623825073e-01 1.458824276924133301e-01 -2.073305249214172363e-01 1.717494428157806396e-02 2.410204112529754639e-01 -2.372338771820068359e-01 -2.051483094692230225e-01 -6.020264327526092529e-02 -8.735137432813644409e-02 1.337647438049316406e-01 4.329235106706619263e-02 1.975661516189575195e-02 -1.465519964694976807e-01 1.278267204761505127e-01 -2.933590114116668701e-01 6.182096526026725769e-02 1.892852038145065308e-01 2.949148714542388916e-01 -1.037112250924110413e-01 3.941859677433967590e-02 -6.354822963476181030e-02 -2.175680100917816162e-01 1.614344418048858643e-01 2.913349270820617676e-01 -2.697270736098289490e-02 2.597710490226745605e-01 -1.157352030277252197e-01 2.243308275938034058e-01 5.364699661731719971e-02 -3.608858883380889893e-01 -5.846393480896949768e-02
1.883702725172042847e-01 2.600348889827728271e-01 2.130219340324401855e-01 -1.629483401775360107e-01 8.924803882837295532e-02 1.827542036771774292e-01 -3.292520642280578613e-01 1.066948994994163513e-01 -1.101672127842903137e-01 7.670574635267257690e-02 1.351649612188339233e-01 -4.058657959103584290e-02 -1.416727602481842041e-01 -1.398791372776031494e-01 4.847295284271240234e-01 4.272257909178733826e-02 2.401177883148193359e-01 -3.430737257003784180e-01 -8.883898705244064331e-02 1.752320304512977600e-02 -8.980925381183624268e-02 -1.809289306402206421e-01 -4.205537214875221252e-02 -2.282087206840515137e-01 1.688261181116104126e-01 -2.337782457470893860e-02 -4.481118638068437576e-03 1.278475672006607056e-01 6.860499083995819092e-02 1.201265007257461548e-01 8.159170299768447876e-02 6.154622416943311691e-03
-2.303447574377059937e-02 3.104340732097625732e-01 2.701691687107086182e-01 -2.944030761718750000e-01 1.709030419588088989e-01 2.676129341125488281e-02 -3.167446255683898926e-01 -6.061299890279769897e-02 -8.912984281778335571e-02 -2.353340089321136475e-01 1.178335696458816528e-01 -4.722165409475564957e-03 3.814137354493141174e-02 1.910560727119445801e-01 3.387531340122222900e-01 -1.782757490873336792e-01 -1.742300838232040405e-01 1.053661853075027466e-01 6.341058760881423950e-02 -1.173406988382339478e-01 7.795740664005279541e-02 -3.978289291262626648e-02 -1.008774861693382263e-01 -5.550393462181091309e-02 -1.821217387914657593e-01 -4.560822248458862305e-02 1.353732645511627197e-01 -1.586381644010543823e-01 3.071381151676177979e-01 1.112142875790596008e-01 1.460848450660705566e-01 -2.466488480567932129e-01
6.319440156221389771e-02 4.818020015954971313e-02 2.738428413867950439e-01 -1.126075461506843567e-01 4.205957055091857910e-02 1.435298323631286621e-01 -2.138730436563491821e-01 3.032646477222442627e-01 -1.886263303458690643e-02 -3.542557954788208008e-01 -5.714593082666397095e-02 9.592282027006149292e-02 2.708957195281982422e-01 9.567392617464065552e-02 2.022723201662302017e-03 3.574455976486206055e-01 2.387264668941497803e-01 -5.241955444216728210e-02 -8.538132160902023315e-02 1.658653840422630310e-02 -4.421349987387657166e-02 -3.697372972965240479e-02 -1.083579584956169128e-01 -8.468424528837203979e-02 9.765795618295669556e-02 8.524434268474578857e-02 3.135696351528167725e-01 -3.238344937562942505e-02 2.720255255699157715e-01 2.259302586317062378e-01 -2.576755881309509277e-01 1.221748534590005875e-02
2.582367062568664551e-01 3.082243800163269043e-01 -3.076445776969194412e-03 -1.078932434320449829e-01 3.111735917627811432e-02 2.647176086902618408e-01 -4.070807695388793945e-01 1.807732507586479187e-02 -1.652169041335582733e-02 -2.486825585365295410e-01 2.046783864498138428e-01 9.245280176401138306e-03 -8.875923603773117065e-02 2.949319183826446533e-01 -1.306948158890008926e-02 -1.872845292091369629e-01 -1.684084348380565643e-02 -2.006970047950744629e-01 -6.315219402313232422e-02 7.314202189445495605e-02 -1.062816083431243896e-01 -1.516868621110916138e-01 3.477660715579986572e-01 5.745124444365501404e-02 1.664339154958724976e-01 1.274936646223068237e-01 8.994490653276443481e-02 -2.926156818866729736e-01 2.084752079099416733e-03 1.818055100739002228e-02 9.340549260377883911e-02 1.400663424283266068e-02
-1.690689772367477417e-01 3.834642469882965088e-01 1.319604963064193726e-01 -1.350363194942474365e-01 1.107471957802772522e-01 4.908027127385139465e-02 -1.240592226386070251e-01 -6.115897372364997864e-02 -2.040879726409912109e-01 -1.029232293367385864e-01 -1.031636726111173630e-02 7.340755313634872437e-03 5.580939352512359619e-02 8.874484151601791382e-02 1.627227216958999634e-01 1.263336241245269775e-01 2.628330290317535400e-01 7.477191090583801270e-02 3.028011023998260498e-01 2.012394517660140991e-01 -1.861671209335327148e-01 -1.516694426536560059e-01 2.319073230028152466e-01 -5.719675123691558838e-02 8.730684965848922729e-02 3.213284015655517578e-01 3.442542254924774170e-01 -4.307845234870910645e-02 1.223823800683021545e-01 1.936334222555160522e-01 -1.443806588649749756e-01 1.515013277530670166e-01
-1.053320690989494324e-01 2.999265193939208984e-01 2.548252940177917480e-01 1.500956416130065918e-01 1.239425167441368103e-01 -1.129462420940399170e-01 -1.030651479959487915e-01 -2.812913358211517334e-01 -7.180025428533554077e-02 -2.843690514564514160e-01 2.100576162338256836e-01 -4.305889364331960678e-03 -1.328419595956802368e-01 6.179674342274665833e-02 1.941488236188888550e-01 4.916293174028396606e-02 3.782776892185211182e-01 1.815788000822067261e-01 3.230399265885353088e-02 1.027135699987411499e-01 -6.867840141057968140e-02 -1.661647260189056396e-01 1.278658062219619751e-01 6.705271452665328979e-02 -2.651623450219631195e-03 2.265290766954421997e-01 3.038703501224517822e-01 2.288153916597366333e-01 1.651168763637542725e-01 1.709500253200531006e-01 -7.028134912252426147e-02 6.002953276038169861e-02
-2.866478753276169300e-04 2.987311780452728271e-01 1.357299834489822388e-01 -2.110018879175186157e-01 2.526773214340209961e-01 2.218411862850189209e-01 -2.599257826805114746e-01 -5.690401792526245117e-02 -1.559973061084747314e-01 -1.941405534744262695e-01 4.131850898265838623e-01 -8.826595731079578400e-03 -1.366526931524276733e-01 -1.101163867861032486e-02 -9.718712419271469116e-03 -1.519328206777572632e-01 2.505162544548511505e-02 -2.441611289978027344e-01 3.428164124488830566e-01 2.953434586524963379e-01 -9.456301108002662659e-03 -2.645548060536384583e-02 9.578677266836166382e-02 1.255609393119812012e-01 1.563834771513938904e-02 -1.127704977989196777e-01 1.789502203464508057e-01 -6.244479492306709290e-02 1.410264968872070312e-01 -9.996296465396881104e-02 6.174521148204803467e-02 1.259232461452484131e-01
1.752740144729614258e-01 -5.429874733090400696e-02 1.999523192644119263e-01 -2.023352533578872681e-01 1.281570643186569214e-02 1.359803229570388794e-01 6.605320423841476440e-02 -8.316283673048019409e-02 -1.456122845411300659e-01 -1.130550131201744080e-01 1.459615379571914673e-01 1.484590023756027222e-01 2.094772607088088989e-01 -8.174682408571243286e-02 1.725909560918807983e-01 -6.157445535063743591e-02 1.462216228246688843e-01 1.062153559178113937e-02 7.063151150941848755e-02 -1.007347628474235535e-01 1.187596470117568970e-01 1.981739550828933716e-01 9.318095445632934570e-02 -3.659446239471435547e-01 3.837954699993133545e-01 -2.081110328435897827e-01 4.352015256881713867e-01 -8.508146554231643677e-02 2.963301539421081543e-02 2.468126416206359863e-01 1.831020601093769073e-02 1.096425801515579224e-01
2.870794758200645447e-02 3.060564100742340088e-01 1.460024714469909668e-01 -3.437724113464355469e-01 4.412198066711425781e-01 1.810673326253890991e-01 -2.223088778555393219e-02 -2.731702923774719238e-01 1.690186262130737305e-01 -2.455258183181285858e-02 -1.335971355438232422e-01 9.904372692108154297e-02 -5.479833111166954041e-02 -1.651032269001007080e-01 7.112751156091690063e-02 -7.747931778430938721e-02 1.749070584774017334e-01 2.855300903320312500e-02 -8.470023423433303833e-02 1.157620549201965332e-01 -2.572648227214813232e-01 4.092999175190925598e-02 -1.319592893123626709e-01 -9.025122970342636108e-02 3.005991578102111816e-01 1.175889819860458374e-01 2.340381778776645660e-02 4.849991202354431152e-02 3.013944625854492188e-01 -2.576844207942485809e-02 3.133277967572212219e-02 1.425040960311889648e-01
1.409779936075210571e-01 1.507501155138015747e-01 7.642019540071487427e-02 -1.362652629613876343e-01 -6.862340122461318970e-02 8.966737240552902222e-02 1.727932095527648926e-01 6.174051389098167419e-02 -2.421654313802719116e-01 -5.696419253945350647e-02 -1.637485325336456299e-01 -7.142335921525955200e-02 1.446354985237121582e-01 -1.701549626886844635e-02 1.905179768800735474e-01 -1.695710420608520508e-01 5.239041149616241455e-02 1.764056533575057983e-01 -1.622559875249862671e-02 9.452895075082778931e-02 -1.645028293132781982e-01 -4.191029816865921021e-02 2.268974483013153076e-01 9.071703255176544189e-02 3.122799098491668701e-01 1.824134737253189087e-01 4.166240990161895752e-01 -4.240305423736572266e-01 1.891958713531494141e-01 2.115180492401123047e-01 1.868585124611854553e-02 9.930095821619033813e-02
2.280015684664249420e-02 1.591661572456359863e-01 2.778134644031524658e-01 -2.069833688437938690e-02 2.561803460121154785e-01 2.424780279397964478e-01 -2.083714902400970459e-01 3.151715993881225586e-01 -1.433108597993850708e-01 -1.243386268615722656e-01 9.089216589927673340e-02 1.266297996044158936e-01 -1.771063655614852905e-01 -1.456817984580993652e-01 3.714761137962341309e-01 3.025839291512966156e-02 1.976799070835113525e-01 -1.314424574375152588e-01 -1.511457860469818115e-01 -2.219580560922622681e-01 -1.748050004243850708e-01 -1.343247890472412109e-01 -4.334086179733276367e-02 4.585255309939384460e-02 5.086432024836540222e-02 -9.793192893266677856e-02 3.559305518865585327e-02 -4.187408834695816040e-02 1.665201783180236816e-01 3.048213720321655273e-01 2.010620236396789551e-01 -1.423116177320480347e-01
1.323220431804656982e-01 1.870467662811279297e-01 8.588118851184844971e-02 -2.948590815067291260e-01 4.189546406269073486e-01 4.748127982020378113e-02 -1.199922040104866028e-01 -2.586770355701446533e-01 -8.212290704250335693e-02 -3.814813494682312012e-02 8.371459692716598511e-02 -6.331806629896163940e-02 -3.315442800521850586e-01 1.948995888233184814e-01 -2.796500734984874725e-02 5.520224571228027344e-02 3.033207654953002930e-01 1.592202484607696533e-01 -2.890557944774627686e-01 -1.726453565061092377e-02 -6.263811141252517700e-02 1.738891191780567169e-02 -1.322985440492630005e-01 -1.775507442653179169e-02 2.262773811817169189e-01 -1.092108618468046188e-02 1.615952402353286743e-01 -1.685513705015182495e-01 5.764206126332283020e-02 2.098316848278045654e-01 -2.120051383972167969e-01 4.186721891164779663e-02
-9.764779359102249146e-02 3.003868162631988525e-01 9.773861616849899292e-02 -1.035385802388191223e-01 -1.026936396956443787e-01 5.636146292090415955e-02 -1.882076412439346313e-01 -2.605995237827301025e-01 -2.320393621921539307e-01 -1.233413517475128174e-01 1.818057298660278320e-01 -2.269803732633590698e-01 -5.545360594987869263e-02 2.690096199512481689e-01 2.429641038179397583e-01 1.050713434815406799e-01 2.881189584732055664e-01 -6.122327223420143127e-02 -3.593264892697334290e-02 1.381332874298095703e-01 -2.102830559015274048e-01 -1.415925323963165283e-01 4.276092164218425751e-03 -7.084880955517292023e-03 1.825485378503799438e-01 2.145392894744873047e-01 4.012887179851531982e-02 1.282182931900024414e-01 4.006225466728210449e-01 1.717194020748138428e-01 -6.438880413770675659e-02 2.755590341985225677e-02
1.004673466086387634e-01 2.822731733322143555e-01 -1.827163994312286377e-02 -6.504441052675247192e-02 2.733866870403289795e-01 1.947869956493377686e-01 -8.724241703748703003e-02 -5.520346388220787048e-02 -6.475009024143218994e-02 -1.484922021627426147e-01 3.381227701902389526e-02 6.297054141759872437e-02 -1.124266758561134338e-01 -2.481423318386077881e-02 8.426740765571594238e-02 1.384667009115219116e-01 7.064951658248901367e-01 -1.720650196075439453e-01 -1.215634942054748535e-01 6.769075244665145874e-02 -7.047396153211593628e-02 2.161545306444168091e-01 5.262515693902969360e-02 -1.384407933801412582e-02 1.338215023279190063e-01 6.957811117172241211e-02 1.340212821960449219e-01 -4.918567463755607605e-02 1.988218873739242554e-01 -1.435603648424148560e-01 4.007262364029884338e-02 -6.176038086414337158e-02
4.714083299040794373e-02 1.427454501390457153e-01 -1.923322677612304688e-01 -1.844943910837173462e-01 8.561731874942779541e-02 2.882237434387207031e-01 -2.108857184648513794e-01 1.732344776391983032e-01 1.274732351303100586e-01 -2.346922159194946289e-01 -2.909356914460659027e-02 -1.163258701562881470e-01 -4.341518133878707886e-02 -9.404028952121734619e-02 -8.393654972314834595e-02 2.310217730700969696e-02 4.527473077178001404e-02 5.115206912159919739e-02 -3.213900327682495117e-01 -2.474869638681411743e-01 1.595004349946975708e-01 -3.340176492929458618e-02 2.162336111068725586e-01 -1.628595143556594849e-01 1.098806038498878479e-01 1.277980208396911621e-01 3.359472751617431641e-01 -1.377762109041213989e-01 3.939459919929504395e-01 -6.974865216761827469e-03 -2.125447988510131836e-01 -8.808891475200653076e-02
2.168051451444625854e-01 4.387035071849822998e-01 2.132920771837234497e-01 -2.625429630279541016e-01 9.300301223993301392e-02 -1.165432557463645935e-01 -1.497036218643188477e-01 8.671361953020095825e-02 -2.101562768220901489e-01 -1.434668302536010742e-01 1.363998949527740479e-01 -9.216737747192382812e-02 -1.543120890855789185e-01 -1.439733654260635376e-01 3.199446797370910645e-01 8.263663202524185181e-02 7.052723318338394165e-02 8.156377822160720825e-02 -8.668749034404754639e-02 -1.902855783700942993e-01 1.683130674064159393e-02 -8.140911906957626343e-02 3.386479318141937256e-01 -1.203803047537803650e-01 4.717094823718070984e-03 2.011360824108123779e-01 -1.886792480945587158e-02 -8.009079098701477051e-02 1.417726278305053711e-01 1.171455346047878265e-02 -2.638810873031616211e-01 -1.407660543918609619e-01
4.997804760932922363e-02 7.798975706100463867e-02 8.503076434135437012e-02 -1.073118224740028381e-01 2.705297470092773438e-01 8.288220316171646118e-02 -4.452931135892868042e-02 -1.503687500953674316e-01 -1.780186295509338379e-01 -9.876317530870437622e-02 4.324594512581825256e-02 -5.947399139404296875e-02 1.041158661246299744e-01 5.952220037579536438e-02 2.090018391609191895e-01 -2.512949407100677490e-01 1.384244263172149658e-01 3.497963249683380127e-01 1.704299151897430420e-01 -3.714120686054229736e-01 2.529213577508926392e-02 -1.383784860372543335e-01 8.804010599851608276e-02 2.850959599018096924e-01 2.986840605735778809e-01 -1.719496250152587891e-01 3.440402746200561523e-01 -1.435951422899961472e-02 -4.881612211465835571e-02 1.230292543768882751e-01 -5.850210785865783691e-02 1.560019552707672119e-01
[truncated: 3,264,231 more chars]
