# Supplementary material for: The Language of Innovation
Source: PLoS One. 2020 Apr 30;15(4):e0230107. doi: 10.1371/journal.pone.0230107 (PMC7194493; doi:10.1371/journal.pone.0230107)
Supplement: S9 File — (GZ) [file pone.0230107.s009.tar.gz › 1987-1991/V2Run_2_VS_4500_embeddings1987-1991ED32.txt]

2.618283927440643311e-01 7.786598056554794312e-02 1.323091685771942139e-01 1.586227864027023315e-01 -2.365816980600357056e-01 -1.377820968627929688e-01 -2.087628990411758423e-01 -1.633568853139877319e-01 -1.910754889249801636e-01 9.073158726096153259e-03 1.238869056105613708e-01 2.896806299686431885e-01 1.995913684368133545e-01 -1.032325476408004761e-01 -6.322015821933746338e-02 -1.439461559057235718e-01 1.648193448781967163e-01 4.535444825887680054e-02 -5.104998871684074402e-02 -1.447190493345260620e-01 -1.308790594339370728e-01 -1.444833278656005859e-01 -1.535845547914505005e-02 -7.394943386316299438e-02 -2.381302416324615479e-01 3.579818904399871826e-01 -2.472952455282211304e-01 -1.588167995214462280e-01 3.186272382736206055e-01 2.004556059837341309e-01 -9.615553915500640869e-02 8.809041976928710938e-02
2.614234685897827148e-01 -1.513085812330245972e-01 -9.336195141077041626e-02 9.738270938396453857e-02 -3.482290804386138916e-01 7.395514100790023804e-02 -7.856190949678421021e-02 -2.230625003576278687e-01 -2.202203124761581421e-01 -1.023970469832420349e-01 -2.082331925630569458e-01 7.943617552518844604e-02 1.935639977455139160e-01 3.079097867012023926e-01 -4.002927336841821671e-03 -7.738989591598510742e-02 2.787737250328063965e-01 -4.231452941894531250e-02 -7.968138158321380615e-02 -3.014960885047912598e-01 -9.330316632986068726e-02 1.764709353446960449e-01 6.729689240455627441e-02 5.241469293832778931e-02 1.036044359207153320e-01 -5.207021906971931458e-02 -2.637459635734558105e-01 -3.124966919422149658e-01 1.242911592125892639e-01 1.124883964657783508e-01 -1.654176712036132812e-01 -3.104490786790847778e-02
2.608479857444763184e-01 2.328191548585891724e-01 -1.697516813874244690e-02 -1.388062387704849243e-01 -4.348114430904388428e-01 -1.018459945917129517e-01 -6.888531148433685303e-02 -1.618738472461700439e-01 -4.303346946835517883e-02 2.725583910942077637e-01 -1.145162060856819153e-02 2.941141277551651001e-02 2.513755559921264648e-01 5.799788609147071838e-02 7.622842490673065186e-02 -2.423790991306304932e-01 2.072600275278091431e-01 6.387373805046081543e-02 -1.051060482859611511e-01 -3.223230242729187012e-01 4.146989062428474426e-02 -9.577596187591552734e-02 1.317394673824310303e-01 -7.062256336212158203e-02 3.049711287021636963e-01 1.197462454438209534e-01 -3.251797854900360107e-01 6.556749343872070312e-02 2.118721231818199158e-02 -1.198522001504898071e-02 -9.213192388415336609e-03 7.932049036026000977e-02
1.242032647132873535e-02 -2.081780135631561279e-01 -3.296750783920288086e-02 2.719093561172485352e-01 -2.920706570148468018e-01 6.945876032114028931e-02 -2.637736797332763672e-01 -5.978051573038101196e-03 4.133756458759307861e-02 -8.962744474411010742e-02 4.269057139754295349e-02 -4.734778031706809998e-02 -5.521605908870697021e-02 -4.884103778749704361e-03 1.143564004451036453e-02 -1.929391473531723022e-01 2.654170393943786621e-01 4.998840019106864929e-02 -1.507970243692398071e-01 -3.623476028442382812e-01 1.995405405759811401e-01 5.382395349442958832e-03 2.859606146812438965e-01 -2.498499453067779541e-01 2.428917288780212402e-01 3.349891901016235352e-01 2.486491017043590546e-02 -2.766132950782775879e-01 -1.060289144515991211e-02 -6.890980899333953857e-02 3.091116808354854584e-02 4.817284643650054932e-02
1.188472956418991089e-01 -1.167910844087600708e-01 -4.031030088663101196e-02 -8.377242088317871094e-02 -2.563568353652954102e-01 -2.927606180310249329e-02 -1.750471889972686768e-01 -1.264251917600631714e-01 -9.439009428024291992e-02 3.653120696544647217e-01 -2.100645005702972412e-02 1.597555577754974365e-01 2.121964246034622192e-01 -6.763280928134918213e-02 3.218301385641098022e-02 9.264490567147731781e-03 8.024473488330841064e-02 -1.368945538997650146e-01 -2.011328488588333130e-01 -4.370805621147155762e-01 3.843550011515617371e-02 -1.094653531908988953e-01 4.948090612888336182e-01 -1.008877530694007874e-01 1.104106083512306213e-01 6.082028523087501526e-02 -8.709426224231719971e-02 -2.014057040214538574e-01 2.197833918035030365e-02 1.297859698534011841e-01 1.338180899620056152e-01 8.319586515426635742e-02
5.859395116567611694e-02 -2.576243579387664795e-01 -1.686698645353317261e-01 5.840009823441505432e-02 -4.489653706550598145e-01 -1.767727732658386230e-01 -3.578935861587524414e-01 8.215219527482986450e-02 -2.564577162265777588e-01 2.504617907106876373e-02 9.670902788639068604e-02 2.252952605485916138e-01 1.335102319717407227e-01 1.359409838914871216e-01 -1.082295030355453491e-01 -1.904281079769134521e-01 2.429138571023941040e-01 1.914577558636665344e-02 -8.857226371765136719e-02 -2.812721580266952515e-02 -5.720556527376174927e-02 1.046555675566196442e-02 -7.857557386159896851e-02 -1.938648521900177002e-01 -1.412513256072998047e-01 6.704737432301044464e-03 -7.278236001729965210e-02 -3.544221818447113037e-01 2.137870639562606812e-01 -3.775479272007942200e-02 -7.997670024633407593e-02 1.749079488217830658e-02
7.714984565973281860e-02 -1.018952950835227966e-01 -2.116456180810928345e-01 1.530438512563705444e-01 -2.691187262535095215e-01 -2.539348900318145752e-01 -2.303037196397781372e-01 1.128887459635734558e-01 -2.020345181226730347e-01 1.240973696112632751e-01 9.185806661844253540e-02 -9.871929138898849487e-02 8.552638441324234009e-02 7.720834761857986450e-02 -2.539348602294921875e-01 -9.323130548000335693e-02 7.040129601955413818e-02 3.743875399231910706e-02 -5.083558335900306702e-02 -3.119370341300964355e-01 2.552495002746582031e-01 4.231947660446166992e-02 2.625089585781097412e-01 9.069290757179260254e-02 1.791674345731735229e-01 1.653686761856079102e-01 -2.790858745574951172e-01 -3.959950804710388184e-01 -8.316109329462051392e-02 2.109099738299846649e-02 5.442022345960140228e-03 6.290572695434093475e-03
2.756728231906890869e-01 -2.614009082317352295e-01 -1.212197616696357727e-01 -5.171643197536468506e-02 -2.975650727748870850e-01 -2.957611382007598877e-01 -3.399421572685241699e-01 -2.279903888702392578e-01 -1.719246655702590942e-01 -1.875435002148151398e-02 1.139612272381782532e-01 1.691721677780151367e-01 -2.139733359217643738e-02 1.331415325403213501e-01 -1.064836885780096054e-02 -1.937864869832992554e-01 2.413122057914733887e-01 -2.034604251384735107e-01 -8.912166208028793335e-02 -2.251790314912796021e-01 9.765191376209259033e-02 1.022392287850379944e-01 -1.325290203094482422e-01 -1.357597066089510918e-03 1.665029488503932953e-02 -1.347513645887374878e-01 1.498622447252273560e-01 -2.750149369239807129e-01 1.753535270690917969e-01 -1.372974663972854614e-01 7.245209068059921265e-02 1.309455465525388718e-02
2.916188724339008331e-02 -2.598432898521423340e-01 7.372029125690460205e-02 5.913432314991950989e-02 -4.538286626338958740e-01 7.170984521508216858e-03 5.244208965450525284e-03 -4.114089906215667725e-02 -3.167189359664916992e-01 -8.692573010921478271e-02 1.182041540741920471e-01 2.643606066703796387e-01 6.938479840755462646e-02 1.551527380943298340e-01 2.031352967023849487e-01 -1.213831081986427307e-01 1.141075491905212402e-01 -2.238758802413940430e-01 -4.289716184139251709e-01 -9.211402386426925659e-02 -2.611295692622661591e-02 7.422962784767150879e-02 -2.190449684858322144e-01 -7.362194359302520752e-02 1.127686500549316406e-01 5.582677572965621948e-02 -1.290470510721206665e-01 -2.445387244224548340e-01 3.377635776996612549e-02 -4.061591252684593201e-02 -5.328271538019180298e-02 1.587665230035781860e-01
2.227403521537780762e-01 -1.794168651103973389e-01 -1.668751984834671021e-02 4.614061862230300903e-02 -5.323520302772521973e-01 1.547209471464157104e-01 -5.398004129528999329e-02 -7.031491026282310486e-03 -3.435198664665222168e-01 7.418864220380783081e-02 5.125561729073524475e-02 -5.650396645069122314e-02 1.619872301816940308e-01 3.423879295587539673e-02 -2.631068043410778046e-02 6.282620877027511597e-02 2.142480313777923584e-01 -2.298949100077152252e-02 -4.201443791389465332e-01 -3.200942650437355042e-02 6.221456080675125122e-02 1.917911916971206665e-01 7.422636263072490692e-03 1.874239891767501831e-01 1.796041280031204224e-01 3.425325499847531319e-03 -2.084955200552940369e-02 -1.353339254856109619e-01 2.932448387145996094e-01 -5.142151936888694763e-02 -6.234415248036384583e-02 2.739159390330314636e-02
4.650751054286956787e-01 9.144635871052742004e-03 3.152664378285408020e-02 1.111554652452468872e-01 5.453143268823623657e-03 -2.368296980857849121e-01 2.331303805112838745e-01 -8.006592094898223877e-02 -1.366361826658248901e-01 -8.366248011589050293e-02 3.259692788124084473e-01 5.657584220170974731e-02 1.422545760869979858e-01 2.172942161560058594e-01 -7.541454583406448364e-02 1.310520898550748825e-02 1.138754412531852722e-01 -5.867385491728782654e-02 -8.055525273084640503e-02 5.317843332886695862e-02 3.156607747077941895e-01 8.440463244915008545e-02 1.776952147483825684e-01 -3.288834393024444580e-01 -9.549976140260696411e-02 1.707621514797210693e-01 -5.699316784739494324e-02 -2.444385886192321777e-01 2.518927864730358124e-02 -1.221056133508682251e-01 2.210581749677658081e-01 8.386544883251190186e-02
2.174383252859115601e-01 -2.513830065727233887e-01 -4.520773887634277344e-03 1.320507079362869263e-01 -1.479446887969970703e-01 -1.478705257177352905e-01 -2.309712618589401245e-01 -2.254102528095245361e-01 3.144911676645278931e-02 -5.093934386968612671e-02 3.464840352535247803e-01 -2.660834789276123047e-02 3.301072716712951660e-01 9.240295737981796265e-02 6.808460503816604614e-02 -1.996458470821380615e-01 9.638530761003494263e-02 -4.667388275265693665e-02 -2.337367981672286987e-01 4.732711240649223328e-03 -6.409169733524322510e-02 -4.090752080082893372e-02 3.880482912063598633e-02 -2.072013020515441895e-01 -1.167775169014930725e-01 7.447039335966110229e-02 -1.252746880054473877e-01 -5.023547410964965820e-01 -1.162589266896247864e-01 -9.986277669668197632e-02 2.988724969327449799e-02 -9.924899786710739136e-02
1.718114614486694336e-01 -9.229850023984909058e-02 -1.350268274545669556e-01 -1.450023502111434937e-01 -3.056232929229736328e-01 1.172758415341377258e-01 -2.763423919677734375e-01 -2.822076342999935150e-02 -9.714511781930923462e-02 4.067587852478027344e-01 2.103668749332427979e-01 1.113661378622055054e-01 1.872197240591049194e-01 9.384408593177795410e-02 -1.064796000719070435e-01 -1.721119135618209839e-01 1.626542508602142334e-01 1.536800116300582886e-01 -3.115268647670745850e-01 -3.635738492012023926e-01 1.748221665620803833e-01 -1.055398955941200256e-01 8.032792806625366211e-02 2.496951725333929062e-03 -1.118611097335815430e-01 1.572897098958492279e-02 -7.438542321324348450e-03 -1.664245724678039551e-01 -1.772987544536590576e-01 -9.621331095695495605e-02 3.664465621113777161e-02 1.095516532659530640e-01
7.508054375648498535e-02 -3.419476449489593506e-01 -1.784239858388900757e-01 3.409761935472488403e-02 -2.686343789100646973e-01 -7.166080921888351440e-02 -1.527900695800781250e-01 -2.484644800424575806e-01 -1.873434185981750488e-01 -9.431611746549606323e-02 5.800488963723182678e-02 2.117277383804321289e-01 3.951789736747741699e-01 1.194220315665006638e-02 7.935052365064620972e-02 7.472442090511322021e-02 1.461037397384643555e-01 6.075813900679349899e-03 -4.118413627147674561e-01 -1.975019276142120361e-01 1.472161859273910522e-01 -9.051275253295898438e-02 -5.427315458655357361e-02 2.024081647396087646e-01 4.028711467981338501e-02 1.566718667745590210e-01 -1.260313689708709717e-01 -1.688247919082641602e-01 1.989551261067390442e-02 3.729229420423507690e-02 1.618740260601043701e-01 -1.391205340623855591e-01
5.204338580369949341e-02 -1.370599679648876190e-02 -2.240681350231170654e-01 1.387587934732437134e-01 -3.182923495769500732e-01 -1.220741420984268188e-01 -3.389011323451995850e-01 -9.547580778598785400e-02 -2.028313279151916504e-01 1.174516603350639343e-01 2.884048223495483398e-01 1.397826969623565674e-01 -5.374133959412574768e-02 6.801428738981485367e-03 -1.764723509550094604e-01 -1.571311503648757935e-01 1.305407881736755371e-01 -2.639746665954589844e-01 -1.674873828887939453e-01 -1.962207704782485962e-01 1.393349319696426392e-01 1.877398639917373657e-01 2.605985999107360840e-01 1.122000738978385925e-01 -2.541070617735385895e-02 3.565025925636291504e-01 -1.029201671481132507e-01 -1.073381900787353516e-01 -2.528560720384120941e-02 3.324726223945617676e-02 1.599355489015579224e-01 -7.365559041500091553e-02
-1.380979865789413452e-01 3.334935754537582397e-03 2.005318552255630493e-01 4.822517558932304382e-02 2.397419326007366180e-02 -4.944553226232528687e-02 -1.846727877855300903e-01 1.167018635896965861e-04 -1.757917702198028564e-01 -1.183873564004898071e-01 -6.913048028945922852e-02 2.472839951515197754e-01 3.510650992393493652e-01 1.432374119758605957e-01 -2.674506790935993195e-02 -1.265196055173873901e-01 1.736926436424255371e-01 1.862855851650238037e-01 -4.238147735595703125e-01 -4.071816205978393555e-01 -2.751407586038112640e-02 1.274870615452528000e-02 2.180773168802261353e-01 1.417551636695861816e-01 -1.046886593103408813e-01 -1.044067293405532837e-01 -5.926446989178657532e-02 -2.234849482774734497e-01 1.722029000520706177e-01 -9.261870384216308594e-02 1.026215627789497375e-01 1.642620861530303955e-01
1.218230873346328735e-01 -4.615265410393476486e-03 -7.224041968584060669e-02 -3.316801413893699646e-02 -2.289406210184097290e-01 -1.370881348848342896e-01 -2.323571443557739258e-01 6.795790046453475952e-02 -2.415197789669036865e-01 1.739950329065322876e-01 2.858457565307617188e-01 2.325007915496826172e-01 2.899536304175853729e-02 -1.247329730540513992e-02 -1.569463759660720825e-01 -1.285874694585800171e-01 3.231147527694702148e-01 -3.085319697856903076e-01 -6.147643178701400757e-02 -2.170597612857818604e-01 3.659193217754364014e-01 9.682612866163253784e-02 2.808907926082611084e-01 -4.780656099319458008e-02 1.289491653442382812e-01 1.017669066786766052e-01 3.451931104063987732e-02 -1.547033935785293579e-01 6.568034878000617027e-04 2.100238651037216187e-01 -1.060464233160018921e-01 7.627811282873153687e-03
-5.292394384741783142e-02 8.104280382394790649e-02 -1.973129808902740479e-01 1.667385548353195190e-01 -3.025393486022949219e-01 -1.837227344512939453e-01 -3.143870532512664795e-01 -6.411160528659820557e-02 -1.904295384883880615e-01 6.974608451128005981e-02 7.822502404451370239e-02 3.297962248325347900e-01 2.864544093608856201e-01 2.171557694673538208e-01 6.696083396673202515e-02 -1.084230765700340271e-01 2.070587128400802612e-01 -2.761780023574829102e-01 -7.753785699605941772e-02 -6.881019473075866699e-02 6.805011630058288574e-02 1.656505018472671509e-01 4.259929060935974121e-02 -1.354094445705413818e-01 3.014255464076995850e-01 1.247900426387786865e-01 8.287558704614639282e-02 -1.695390194654464722e-01 1.607383936643600464e-01 6.828170735388994217e-03 -2.080248296260833740e-01 2.972268499433994293e-02
3.147586286067962646e-01 1.724161207675933838e-01 -4.941597580909729004e-02 7.097858190536499023e-02 -1.950639486312866211e-01 -9.047633409500122070e-02 -1.671514213085174561e-01 1.253065913915634155e-01 -4.413921386003494263e-03 4.575049877166748047e-02 1.362227201461791992e-01 3.489034175872802734e-01 1.496798545122146606e-01 2.565365731716156006e-01 -3.215791285037994385e-01 6.100984290242195129e-02 3.484719991683959961e-02 -1.549012362957000732e-01 8.355739526450634003e-03 -2.204095423221588135e-01 -1.278332620859146118e-01 1.510424464941024780e-01 7.988363504409790039e-02 6.819607317447662354e-02 -4.570833221077919006e-02 1.027391254901885986e-01 1.847264319658279419e-01 -1.955788731575012207e-01 3.248662650585174561e-01 -3.136256039142608643e-01 8.354546129703521729e-02 1.270616799592971802e-01
1.230781748890876770e-01 -4.981387034058570862e-02 -1.273314356803894043e-01 2.186352014541625977e-01 -9.885137528181076050e-02 -2.084003537893295288e-01 -1.664936244487762451e-01 -1.252404153347015381e-01 -2.605712115764617920e-01 2.637094259262084961e-01 3.352818489074707031e-01 2.209555804729461670e-01 6.140042468905448914e-02 9.566181898117065430e-02 -3.811433613300323486e-01 -1.048518195748329163e-01 1.099354699254035950e-01 -2.213411480188369751e-01 -9.250188618898391724e-02 -1.452494114637374878e-01 1.276751905679702759e-01 -3.640235960483551025e-02 1.171399950981140137e-01 1.112241521477699280e-01 -1.470809243619441986e-02 7.627900689840316772e-02 -1.421503573656082153e-01 -3.292034864425659180e-01 -1.139254793524742126e-01 2.091570049524307251e-01 -1.601973026990890503e-01 4.931284114718437195e-02
4.041085764765739441e-02 5.122894421219825745e-03 -1.224369034171104431e-01 2.227333933115005493e-01 -3.213183879852294922e-01 -8.732011169195175171e-02 -3.825578689575195312e-01 -2.929605171084403992e-02 -1.519507318735122681e-01 9.427541866898536682e-03 9.070168435573577881e-02 2.192738205194473267e-01 7.889682054519653320e-02 -5.534446984529495239e-02 -2.552522122859954834e-01 -4.809404723346233368e-03 -7.893875241279602051e-03 6.895263493061065674e-02 -2.765398621559143066e-01 -2.130079716444015503e-01 -2.617527544498443604e-02 -1.140654757618904114e-01 5.144386887550354004e-01 -2.445183396339416504e-01 7.033909857273101807e-02 8.452281355857849121e-02 6.134059280157089233e-02 -8.149885386228561401e-02 -2.365883812308311462e-02 5.604492616839706898e-04 -1.838821768760681152e-01 -6.724990904331207275e-03
1.190371811389923096e-01 1.216246485710144043e-01 2.954084277153015137e-01 7.779620587825775146e-02 -4.307146742939949036e-02 3.833301737904548645e-02 -2.698046565055847168e-01 -8.261938393115997314e-02 -1.684836894273757935e-01 3.175061568617820740e-02 -9.390255808830261230e-02 2.910837903618812561e-02 3.939861357212066650e-01 1.131333038210868835e-01 -8.502821438014507294e-03 -4.458365738391876221e-01 3.244892954826354980e-01 1.629665940999984741e-01 -2.753315865993499756e-01 -1.406940221786499023e-01 9.043754637241363525e-02 1.702565699815750122e-01 2.443115264177322388e-01 -7.671261578798294067e-02 -8.048333972692489624e-02 3.438586136326193810e-03 -1.482318043708801270e-01 -1.627034246921539307e-01 3.297707438468933105e-02 4.178205970674753189e-03 2.304176799952983856e-02 4.565501585602760315e-02
1.570290327072143555e-01 -2.518102228641510010e-01 -9.437863528728485107e-02 2.518834471702575684e-01 -1.147132664918899536e-01 3.075075149536132812e-01 -9.036406129598617554e-02 -6.233529374003410339e-02 9.046312421560287476e-03 8.612134493887424469e-03 -1.940658092498779297e-01 1.822265982627868652e-02 3.361997902393341064e-01 1.311530023813247681e-01 -9.499087184667587280e-02 -2.782709300518035889e-01 1.886844262480735779e-02 -1.616719216108322144e-01 -2.558702230453491211e-01 -1.092453747987747192e-01 1.414335370063781738e-01 7.904119789600372314e-02 1.155819743871688843e-01 -1.460188627243041992e-01 1.626902073621749878e-01 1.595907360315322876e-01 1.660908460617065430e-01 -3.391484916210174561e-01 2.574234455823898315e-02 -2.437841445207595825e-01 5.872645601630210876e-02 2.050702422857284546e-01
5.959616228938102722e-02 2.711752988398075104e-02 2.658456750214099884e-02 -2.494213879108428955e-01 -5.145970582962036133e-01 -6.761508435010910034e-02 -1.724038720130920410e-01 -2.597860991954803467e-01 -9.793709963560104370e-02 3.196339905261993408e-01 6.941232085227966309e-02 1.096673533320426941e-01 3.576205670833587646e-01 -2.591007947921752930e-02 -2.315028905868530273e-01 -1.937570869922637939e-01 1.635165512561798096e-01 -6.840096320956945419e-03 -5.302740260958671570e-02 -2.037038207054138184e-01 -3.867338225245475769e-02 -3.534950315952301025e-02 1.011034101247787476e-01 8.875837177038192749e-02 -4.247159697115421295e-03 -9.607269428670406342e-03 -1.976627707481384277e-01 -9.899656288325786591e-03 9.699988365173339844e-02 -6.204074248671531677e-02 1.200522631406784058e-01 2.429263889789581299e-01
-3.616064041852951050e-02 -2.479716390371322632e-01 1.711902790702879429e-03 2.517526745796203613e-01 -1.905570924282073975e-01 -1.298228204250335693e-01 -2.011983692646026611e-01 -1.736541092395782471e-01 -5.179248005151748657e-02 1.697424054145812988e-01 1.404253542423248291e-01 1.158433631062507629e-01 5.298460647463798523e-02 2.205549329519271851e-01 -1.618320345878601074e-01 -1.532519310712814331e-01 2.675539255142211914e-01 -1.547529846429824829e-01 -6.473196297883987427e-02 9.763786569237709045e-03 2.383500933647155762e-01 1.999295353889465332e-01 3.723419010639190674e-01 7.449058443307876587e-02 7.421329617500305176e-02 9.287644922733306885e-02 -7.878249138593673706e-02 -3.097067475318908691e-01 -5.986807867884635925e-02 2.424129694700241089e-01 -6.612793356180191040e-02 2.459417730569839478e-01
1.202851533889770508e-01 -2.096290886402130127e-01 9.142147004604339600e-02 -2.060169726610183716e-01 -1.713975816965103149e-01 3.938815370202064514e-02 -4.379472881555557251e-02 -3.374073505401611328e-01 -7.171454280614852905e-02 1.203718706965446472e-01 1.884416639804840088e-01 2.016046047210693359e-01 2.937912344932556152e-01 2.549369931221008301e-01 1.416012644767761230e-01 -8.717025071382522583e-02 7.226707786321640015e-02 -5.271467566490173340e-02 -4.349277019500732422e-01 -9.795016795396804810e-02 -3.551833098754286766e-03 2.261515408754348755e-01 8.769461512565612793e-02 -2.498389780521392822e-01 -6.010352820158004761e-02 8.579201996326446533e-02 -5.165087059140205383e-02 -1.299821585416793823e-01 2.820156216621398926e-01 -1.756240129470825195e-01 -2.039033360779285431e-02 -3.379122063051909208e-05
1.167062669992446899e-01 1.112863272428512573e-01 -5.763372778892517090e-02 1.689590960741043091e-01 -9.477684646844863892e-02 -1.695098578929901123e-01 -2.368071526288986206e-01 6.103605777025222778e-02 -1.965413093566894531e-01 7.173036038875579834e-02 1.485705077648162842e-01 3.034928739070892334e-01 6.754019856452941895e-02 1.358375102281570435e-01 -1.170710101723670959e-01 -2.162789404392242432e-01 1.989016830921173096e-01 -1.340449154376983643e-01 -1.658600717782974243e-01 -1.603947132825851440e-01 2.780964076519012451e-01 3.113181293010711670e-01 3.064897358417510986e-01 -1.284469664096832275e-01 9.639853239059448242e-02 2.857613377273082733e-02 -1.765462756156921387e-01 -3.512718677520751953e-01 -9.595371782779693604e-02 1.472804099321365356e-01 -2.829635923262685537e-05 1.101404801011085510e-01
9.366354346275329590e-02 1.363675296306610107e-02 1.775563210248947144e-01 1.335546523332595825e-01 -3.522669076919555664e-01 -5.561796948313713074e-02 -1.810975819826126099e-01 -9.994412213563919067e-02 8.939056843519210815e-02 6.635277718305587769e-02 3.224049210548400879e-01 7.033859938383102417e-02 2.790187299251556396e-01 3.826944828033447266e-01 -5.249138921499252319e-02 -9.894035011529922485e-02 -1.953368447721004486e-02 -3.133923113346099854e-01 -3.184030652046203613e-01 -7.281321287155151367e-02 -2.129671424627304077e-01 1.362584829330444336e-01 1.877249181270599365e-01 -2.187938988208770752e-01 1.852439343929290771e-02 1.759605854749679565e-01 9.363465011119842529e-02 -6.833751220256090164e-03 1.309948712587356567e-01 -2.570325508713722229e-02 4.963774234056472778e-02 -2.925014495849609375e-02
2.167400158941745758e-02 -1.070190817117691040e-01 -2.283473461866378784e-01 5.537747219204902649e-02 -1.864034831523895264e-01 -1.457782834768295288e-01 -2.391412109136581421e-01 -7.380566745996475220e-02 -2.189467549324035645e-01 1.113668084144592285e-01 2.665804624557495117e-01 9.577103704214096069e-02 1.021386757493019104e-01 -5.637886375188827515e-02 -1.385008692741394043e-01 -8.666294068098068237e-02 1.698153764009475708e-01 -1.771226376295089722e-01 -2.410967648029327393e-01 -1.322467029094696045e-01 2.882232367992401123e-01 2.078723460435867310e-01 2.818204462528228760e-01 4.651774093508720398e-02 -3.315240517258644104e-02 8.977488428354263306e-02 -3.220174312591552734e-01 -1.827482879161834717e-01 9.061481058597564697e-02 9.762332588434219360e-02 -1.117251664400100708e-01 3.364249467849731445e-01
2.679769992828369141e-01 7.499822229146957397e-02 -1.408050209283828735e-01 4.920699447393417358e-02 -1.868249475955963135e-01 5.869805812835693359e-02 -5.272597670555114746e-01 -7.048515230417251587e-02 -2.188578695058822632e-01 -1.433296203613281250e-01 6.615772098302841187e-02 -9.602887555956840515e-03 8.786256611347198486e-02 3.100698590278625488e-01 8.830166608095169067e-02 2.674676775932312012e-01 6.756093353033065796e-02 4.753673821687698364e-02 -2.011940069496631622e-02 3.282465040683746338e-02 1.709398478269577026e-01 -2.659787237644195557e-01 -1.775789260864257812e-01 -1.703111678361892700e-01 3.555753454566001892e-02 2.985529303550720215e-01 -4.713726416230201721e-02 -1.041264459490776062e-01 7.509702444076538086e-02 -5.652184039354324341e-02 -1.895926147699356079e-01 7.636598497629165649e-02
3.366639316082000732e-01 -2.050136923789978027e-01 -2.999947369098663330e-01 -2.787280976772308350e-01 -9.396901726722717285e-02 5.888560786843299866e-02 8.276504278182983398e-02 -1.498855501413345337e-01 -1.517382264137268066e-01 -2.194454818964004517e-01 8.918174356222152710e-02 3.315333724021911621e-01 5.483265966176986694e-02 8.262385614216327667e-03 1.805276125669479370e-01 -1.234559714794158936e-02 4.222660139203071594e-02 -4.627335444092750549e-02 -1.916199177503585815e-01 -1.140924021601676941e-01 1.886639744043350220e-01 -2.278639972209930420e-01 2.804104685783386230e-01 3.559171780943870544e-02 2.177733695134520531e-03 1.265904605388641357e-01 7.795017957687377930e-02 4.925436154007911682e-02 2.658017873764038086e-01 5.145734921097755432e-02 -3.981768339872360229e-02 2.999543249607086182e-01
4.644384235143661499e-02 -3.175210580229759216e-02 -1.228740289807319641e-01 5.596145242452621460e-02 -4.463776946067810059e-01 -4.091209731996059418e-03 -4.402488470077514648e-01 2.895610593259334564e-02 -3.865336999297142029e-02 1.406036317348480225e-01 2.431821078062057495e-01 1.650233119726181030e-01 -5.137068219482898712e-03 1.836613267660140991e-01 -2.432358711957931519e-01 -1.863712817430496216e-01 1.860153488814830780e-02 1.437935791909694672e-02 -8.386475592851638794e-02 -2.027995735406875610e-01 -1.299600210040807724e-02 7.083276868797838688e-04 3.394437134265899658e-01 -1.777380332350730896e-02 1.514296140521764755e-02 3.390886783599853516e-01 -5.441541597247123718e-02 -1.029716730117797852e-01 1.284210830926895142e-01 2.340465784072875977e-02 -1.635084897279739380e-01 -1.114341169595718384e-01
3.546440303325653076e-01 -2.977396249771118164e-01 1.133454889059066772e-01 1.178295835852622986e-01 -9.251484274864196777e-02 -8.152118325233459473e-02 -3.239157795906066895e-01 -6.003841757774353027e-02 -1.559065133333206177e-01 -5.753921717405319214e-02 7.318228483200073242e-02 3.222238421440124512e-01 4.790705069899559021e-02 2.712238132953643799e-01 -1.951404362916946411e-01 1.043869853019714355e-01 1.914360672235488892e-01 1.450497806072235107e-01 -4.979980364441871643e-02 -7.099461555480957031e-02 5.323476716876029968e-02 4.054840654134750366e-03 -5.669813975691795349e-02 -7.852227427065372467e-03 1.300024241209030151e-01 -1.512883137911558151e-02 -2.649810314178466797e-01 -6.348692625761032104e-02 2.985022068023681641e-01 -6.642130762338638306e-02 2.943773865699768066e-01 1.749263703823089600e-01
1.455435752868652344e-01 -1.911123692989349365e-01 -2.146594673395156860e-01 5.151408910751342773e-02 -3.215819597244262695e-01 -1.248390302062034607e-01 -3.538818657398223877e-01 9.645689278841018677e-02 1.383712738752365112e-01 -4.599578306078910828e-02 -1.313340570777654648e-02 2.222708910703659058e-01 3.633755743503570557e-01 2.853982523083686829e-02 1.039120368659496307e-02 -1.790022403001785278e-01 -1.024540886282920837e-02 -1.406153142452239990e-01 -1.618228107690811157e-01 -1.199094206094741821e-01 2.573451399803161621e-01 9.584347903728485107e-02 7.597297430038452148e-02 -9.645777195692062378e-02 -7.909466326236724854e-02 2.192063778638839722e-01 -2.361826449632644653e-01 -2.652487754821777344e-01 2.916077896952629089e-02 -2.227874845266342163e-02 2.209916412830352783e-01 -1.503918170928955078e-01
2.303132787346839905e-02 -2.450996488332748413e-01 3.625311553478240967e-01 -7.911603152751922607e-02 -1.044230684638023376e-01 -5.224127322435379028e-02 -3.028597533702850342e-01 -1.632201522588729858e-01 8.979282528162002563e-02 9.363059699535369873e-02 3.771100565791130066e-02 1.289677619934082031e-01 2.494576871395111084e-01 2.195284515619277954e-01 -3.464252874255180359e-02 -1.152452230453491211e-01 2.713780105113983154e-01 -1.752903312444686890e-02 -2.910165190696716309e-01 1.757185757160186768e-01 7.715372741222381592e-02 9.191809594631195068e-02 -1.954443939030170441e-02 6.701333820819854736e-02 1.021994557231664658e-02 4.242157936096191406e-01 -1.509051173925399780e-01 -9.482867270708084106e-02 1.345971226692199707e-01 1.226132139563560486e-01 -2.310984879732131958e-01 5.235695838928222656e-02
2.909898292273283005e-03 2.913870513439178467e-01 -6.038371846079826355e-02 5.853205919265747070e-02 -4.881095513701438904e-02 1.936151236295700073e-01 -1.041025295853614807e-01 -2.998707592487335205e-01 1.163197830319404602e-01 -9.705645591020584106e-02 2.643417119979858398e-01 2.133437097072601318e-01 1.605654507875442505e-01 2.774613201618194580e-01 -1.881319135427474976e-01 1.734496355056762695e-01 1.899092346429824829e-01 -9.765712171792984009e-02 -1.495019346475601196e-01 -9.280648827552795410e-02 1.006797775626182556e-01 -1.947535574436187744e-01 2.830247879028320312e-01 -2.324423938989639282e-01 6.286484003067016602e-02 2.033612281084060669e-01 1.529588103294372559e-01 1.949779875576496124e-02 2.034660726785659790e-01 -7.767635583877563477e-02 1.548680812120437622e-01 2.480575442314147949e-01
1.819934844970703125e-01 -2.870506048202514648e-01 1.667046248912811279e-01 2.530707232654094696e-02 -2.081428170204162598e-01 4.923784360289573669e-02 -2.138270437717437744e-02 -6.330218911170959473e-02 4.260018467903137207e-02 -5.671260133385658264e-02 1.649612188339233398e-01 7.453649491071701050e-02 2.040207572281360626e-02 1.043531298637390137e-01 -1.072706058621406555e-01 1.606042869389057159e-02 1.082253381609916687e-01 -3.639997541904449463e-02 -2.585237026214599609e-01 -4.910736903548240662e-02 3.728849589824676514e-01 -1.815680265426635742e-01 -6.603662669658660889e-02 -4.394343122839927673e-02 1.568737030029296875e-01 3.025308847427368164e-01 -3.836070299148559570e-01 -1.431100964546203613e-01 4.092773795127868652e-01 1.456126477569341660e-02 1.549864411354064941e-01 -9.419119358062744141e-02
1.481852829456329346e-01 -1.468515992164611816e-01 -1.128333806991577148e-01 2.228354848921298981e-02 -4.503487050533294678e-01 -1.723550409078598022e-01 -1.227366775274276733e-01 5.409532040357589722e-02 -1.337763518095016479e-01 -5.833425000309944153e-02 1.927418410778045654e-01 1.822053194046020508e-01 2.538852095603942871e-01 -3.545574843883514404e-02 7.469978928565979004e-02 -3.033263981342315674e-01 2.739831507205963135e-01 -1.527171023190021515e-02 -1.588584780693054199e-01 -5.812258645892143250e-02 1.484368741512298584e-01 -2.800667285919189453e-01 -2.669516950845718384e-03 1.182056292891502380e-01 2.501697838306427002e-01 1.744108945131301880e-01 3.542769327759742737e-02 4.031101707369089127e-03 8.123224228620529175e-02 2.194417566061019897e-01 -1.944177299737930298e-01 -1.805434226989746094e-01
2.205676585435867310e-01 1.357701867818832397e-01 -1.255944222211837769e-01 9.446545690298080444e-02 -2.641986310482025146e-01 -1.414911597967147827e-01 -2.262089103460311890e-01 -2.536084353923797607e-01 3.334154784679412842e-01 -7.979674637317657471e-02 1.708557829260826111e-02 2.112937271595001221e-01 -1.669378429651260376e-01 1.060400605201721191e-01 -1.641464084386825562e-01 3.054122924804687500e-01 1.318471133708953857e-01 1.321202516555786133e-01 -2.303277403116226196e-01 -4.493374004960060120e-02 5.801985785365104675e-02 -2.287183403968811035e-01 1.078330352902412415e-01 -1.159306615591049194e-01 2.475387156009674072e-01 1.775978505611419678e-01 4.283450171351432800e-02 -2.821347415447235107e-01 1.806062459945678711e-01 5.772073194384574890e-02 5.065528675913810730e-03 -1.495520677417516708e-02
9.333646297454833984e-02 8.024960011243820190e-02 -2.852385677397251129e-02 5.385907366871833801e-02 -4.064659476280212402e-01 -2.030564993619918823e-01 -2.993884980678558350e-01 1.494048833847045898e-01 4.331617429852485657e-02 1.274069845676422119e-01 2.359939515590667725e-01 1.047440394759178162e-01 3.775953501462936401e-02 -1.366686969995498657e-01 -2.182996422052383423e-01 -1.278575658798217773e-01 7.460543513298034668e-02 -1.240416094660758972e-01 -9.654550254344940186e-02 -2.561039924621582031e-01 -6.187847256660461426e-02 8.967418968677520752e-02 1.981265395879745483e-01 -5.298367887735366821e-02 7.402904331684112549e-02 1.651827841997146606e-01 -2.144984751939773560e-01 -4.502888917922973633e-01 3.178128227591514587e-02 1.086099147796630859e-01 1.396067589521408081e-01 1.738578975200653076e-01
9.632224589586257935e-02 6.272602360695600510e-03 -5.349220335483551025e-02 -1.107876822352409363e-01 -2.862986624240875244e-01 -2.983343899250030518e-01 -1.766977459192276001e-01 -1.733864843845367432e-01 -3.895140588283538818e-01 -2.770687453448772430e-02 -9.855239093303680420e-02 2.369074523448944092e-01 1.826783120632171631e-01 5.313760414719581604e-02 -4.165787994861602783e-01 -1.377661377191543579e-01 -7.715885341167449951e-02 -3.866780921816825867e-02 -1.509500890970230103e-01 1.498045921325683594e-01 -2.851721644401550293e-01 6.503547728061676025e-02 4.502840712666511536e-02 1.583869606256484985e-01 1.495707780122756958e-01 2.760691642761230469e-01 -1.077115349471569061e-02 -4.142839461565017700e-02 7.353838533163070679e-02 1.550770998001098633e-01 3.218043968081474304e-02 -2.769879356492310762e-04
3.562655746936798096e-01 1.320147067308425903e-01 7.154521346092224121e-02 1.012947410345077515e-01 -7.902837544679641724e-02 9.976971149444580078e-02 8.943069726228713989e-02 -1.331296116113662720e-01 -6.532596051692962646e-02 -3.312852978706359863e-02 4.406685754656791687e-02 3.150495290756225586e-01 1.981692314147949219e-01 2.956877946853637695e-01 -3.339274823665618896e-01 1.691448241472244263e-01 2.103650420904159546e-01 -1.456833779811859131e-01 1.697473526000976562e-01 2.999518625438213348e-02 2.297606617212295532e-01 8.301082253456115723e-02 -2.623145096004009247e-02 4.846219718456268311e-02 1.535132378339767456e-01 2.317820191383361816e-01 -2.376581579446792603e-01 -2.858414649963378906e-01 -1.933528631925582886e-01 9.939088672399520874e-02 -5.758636444807052612e-02 3.161398693919181824e-02
1.602215319871902466e-01 -2.555717229843139648e-01 1.458621770143508911e-01 8.650076575577259064e-03 -1.107810735702514648e-01 1.899082660675048828e-01 -2.869592010974884033e-01 -1.261388212442398071e-01 1.396122425794601440e-01 -4.622619226574897766e-02 -1.120098680257797241e-01 4.405591487884521484e-01 8.235326409339904785e-02 2.602612376213073730e-01 -3.831215202808380127e-02 -1.220109686255455017e-01 -1.143706515431404114e-01 6.904274225234985352e-02 -2.611521482467651367e-01 -6.671451032161712646e-03 1.894775032997131348e-01 -2.116655409336090088e-01 7.172030396759510040e-03 5.696377903223037720e-02 5.166725255548954010e-03 4.217448532581329346e-01 -1.105309277772903442e-01 -1.496283710002899170e-01 1.142058596014976501e-01 1.584102064371109009e-01 -2.243896946310997009e-02 2.633625641465187073e-02
3.766323924064636230e-01 2.140360772609710693e-01 1.242932118475437164e-02 5.474066361784934998e-02 -9.699264168739318848e-02 -6.021670624613761902e-02 -3.679773211479187012e-02 1.990549452602863312e-02 -2.058864086866378784e-01 -3.585058450698852539e-02 2.933719158172607422e-01 3.414379954338073730e-01 -5.916642770171165466e-02 1.553949266672134399e-01 -2.710929326713085175e-02 7.390149682760238647e-02 3.984623029828071594e-02 4.258697107434272766e-02 7.046339660882949829e-02 6.648044288158416748e-02 9.212904423475265503e-02 1.029731929302215576e-01 1.369875296950340271e-02 -1.446312814950942993e-01 1.581409573554992676e-01 4.244463741779327393e-01 2.215301692485809326e-01 -3.657994568347930908e-01 1.852479428052902222e-01 1.808777153491973877e-01 7.291422691196203232e-03 7.821476459503173828e-02
-1.549506932497024536e-01 6.837388966232538223e-03 4.818401113152503967e-02 2.279515266418457031e-01 -1.585793793201446533e-01 -1.256119161844253540e-01 -3.775188922882080078e-01 -6.462746858596801758e-02 -1.040809527039527893e-01 -1.694427244365215302e-02 1.379245966672897339e-01 2.130860686302185059e-01 1.117821037769317627e-01 -2.114945650100708008e-01 -2.746537029743194580e-01 -8.037421852350234985e-02 2.037485688924789429e-01 2.029250562191009521e-01 -2.294079586863517761e-02 -2.586980164051055908e-01 1.211570799350738525e-01 5.961931496858596802e-02 2.263557463884353638e-01 -2.761749736964702606e-02 -5.458193272352218628e-02 1.606549471616744995e-01 1.025508567690849304e-01 -3.000746965408325195e-01 2.927016317844390869e-01 2.286362946033477783e-01 1.772254556417465210e-01 1.684920676052570343e-02
4.779992401599884033e-01 4.575449600815773010e-02 1.643859595060348511e-01 2.065806388854980469e-01 -3.857634961605072021e-02 -1.765803247690200806e-01 -1.620996147394180298e-01 -3.279253095388412476e-02 -1.486415714025497437e-01 -8.472135663032531738e-02 2.873728573322296143e-01 2.208080142736434937e-01 6.649028509855270386e-02 1.945416778326034546e-01 -2.615212500095367432e-01 -1.596563607454299927e-01 2.619109451770782471e-01 -1.248944085091352463e-02 -4.734790697693824768e-02 1.303414404392242432e-01 -3.333756700158119202e-02 -1.487300246953964233e-01 4.118804261088371277e-02 -7.186117023229598999e-02 -1.476426571607589722e-01 -1.599112302064895630e-01 -2.102651447057723999e-01 -2.474939674139022827e-01 7.496324926614761353e-02 -7.453987747430801392e-02 -1.644487492740154266e-02 2.461401522159576416e-01
-1.215102151036262512e-01 -9.352126717567443848e-02 -1.403045356273651123e-01 -1.858051121234893799e-02 -1.959421932697296143e-01 -5.648432299494743347e-02 -2.231722176074981689e-01 3.784924000501632690e-02 -1.987709105014801025e-02 1.822658330202102661e-01 -1.551962643861770630e-01 2.478837408125400543e-02 5.866319313645362854e-02 1.092682331800460815e-01 -4.623892605304718018e-01 -1.254587024450302124e-01 1.927888691425323486e-01 -2.776841521263122559e-01 -2.045712471008300781e-01 -3.451749086380004883e-01 2.340587526559829712e-01 1.448214799165725708e-01 1.152621805667877197e-01 -3.654073551297187805e-02 5.351419746875762939e-02 2.050193250179290771e-01 -5.629453808069229126e-03 -1.860270649194717407e-01 9.216302633285522461e-02 3.005162775516510010e-01 -1.081482321023941040e-01 6.864590197801589966e-02
-1.079313904047012329e-01 -1.144149079918861389e-01 -2.093843817710876465e-01 3.756539225578308105e-01 -2.479122877120971680e-01 -2.236354202032089233e-01 -1.867067068815231323e-01 -5.530321225523948669e-02 -2.451162636280059814e-01 -1.208673119544982910e-01 4.330804198980331421e-02 2.798869013786315918e-01 7.493943721055984497e-02 -2.512366473674774170e-01 -2.703152038156986237e-02 -1.671240478754043579e-01 -3.994945064187049866e-02 -5.261806398630142212e-02 -1.970103979110717773e-01 -2.431471794843673706e-01 2.384700328111648560e-01 -6.247183308005332947e-02 1.526291519403457642e-01 -1.880441308021545410e-01 8.370651304721832275e-02 2.294672578573226929e-01 -9.458059072494506836e-02 -1.105619594454765320e-01 1.808130443096160889e-01 -8.120344579219818115e-02 8.667396008968353271e-02 1.981281787157058716e-01
-1.151706278324127197e-01 -4.131708294153213501e-02 -1.431261599063873291e-01 5.483935773372650146e-02 -3.455956876277923584e-01 -2.312782220542430878e-02 -3.123026490211486816e-01 -1.563921272754669189e-01 -3.615964204072952271e-02 -3.922215104103088379e-02 1.237643137574195862e-01 3.778219521045684814e-01 1.405144035816192627e-01 2.985991537570953369e-02 -8.914636075496673584e-02 -3.536800444126129150e-01 2.401534914970397949e-01 -5.397663265466690063e-02 -1.332652419805526733e-01 -1.754226535558700562e-01 3.410241007804870605e-01 1.789659112691879272e-01 5.721595883369445801e-02 1.253171414136886597e-01 1.865136772394180298e-01 7.410374283790588379e-02 -1.238995119929313660e-01 -1.578719317913055420e-01 -6.719131767749786377e-02 5.358573049306869507e-02 -9.487779438495635986e-02 1.778270453214645386e-01
3.725760281085968018e-01 -1.820687651634216309e-01 1.426227390766143799e-01 8.803421258926391602e-02 -1.866068243980407715e-01 1.863052695989608765e-01 -2.101399153470993042e-01 -1.564564704895019531e-01 -5.773921310901641846e-02 -7.758691906929016113e-03 1.089511066675186157e-02 1.929313540458679199e-01 1.707126200199127197e-01 1.842010170221328735e-01 1.936870068311691284e-02 1.080767214298248291e-01 1.364789456129074097e-01 2.684821784496307373e-01 -2.603586614131927490e-01 -8.214233815670013428e-02 3.085898458957672119e-01 -1.360329985618591309e-02 -7.008571922779083252e-02 2.723974175751209259e-02 2.939079701900482178e-01 3.203713893890380859e-01 -8.748132735490798950e-02 1.199114229530096054e-02 2.554555833339691162e-01 -1.181185804307460785e-02 1.120885461568832397e-01 6.947243213653564453e-02
3.347629904747009277e-01 -2.122459001839160919e-02 7.769116759300231934e-02 3.675122559070587158e-01 -5.609595030546188354e-02 -7.890655100345611572e-02 -2.387740416452288628e-03 3.657795116305351257e-02 1.446012873202562332e-02 1.547591984272003174e-01 2.477023452520370483e-01 -6.079416722059249878e-02 2.641779184341430664e-01 1.107600256800651550e-01 -9.601071476936340332e-02 2.359433658421039581e-02 2.027231007814407349e-01 -1.568400263786315918e-01 1.145695056766271591e-02 -2.969325482845306396e-01 5.997063964605331421e-02 -1.015051007270812988e-01 3.252691030502319336e-01 1.222718954086303711e-01 1.485869567841291428e-02 2.430783659219741821e-01 -2.853634580969810486e-02 -2.065517455339431763e-01 2.460178732872009277e-01 -8.659810572862625122e-02 -2.937346398830413818e-01 -9.426193684339523315e-02
9.105099737644195557e-02 7.458463311195373535e-03 -5.386226251721382141e-02 -2.431643158197402954e-01 -2.048626989126205444e-01 -2.044161409139633179e-01 -1.601261645555496216e-01 -1.109648197889328003e-01 -8.820881694555282593e-02 2.017511129379272461e-01 -4.453749954700469971e-02 -7.674791384488344193e-03 2.518472373485565186e-01 6.357217580080032349e-02 -2.685260176658630371e-01 -9.737374633550643921e-02 2.313146293163299561e-01 2.019241265952587128e-02 -2.807091772556304932e-01 -3.189202249050140381e-01 -9.381239116191864014e-02 -1.344134379178285599e-02 2.439182847738265991e-01 -2.807928919792175293e-01 8.200415223836898804e-02 2.534009516239166260e-01 -1.947235912084579468e-01 -1.759571582078933716e-01 -1.038680821657180786e-01 -1.267780661582946777e-01 2.046374529600143433e-01 -1.342974901199340820e-01
9.646069258451461792e-02 1.646155840717256069e-03 2.743256092071533203e-01 8.199588954448699951e-02 8.323216810822486877e-03 3.618863970041275024e-02 -2.823286056518554688e-01 -2.226994559168815613e-02 -2.658298015594482422e-01 -2.193253934383392334e-01 2.724973261356353760e-01 1.017391458153724670e-01 1.197926849126815796e-01 1.944110542535781860e-01 1.200099587440490723e-01 8.404983580112457275e-02 1.282287985086441040e-01 1.269769817590713501e-01 -3.506562709808349609e-01 -2.856326103210449219e-02 1.374347358942031860e-01 -8.232112228870391846e-02 1.131072863936424255e-01 -2.726615369319915771e-01 2.099527567625045776e-01 1.089860647916793823e-01 -2.020815312862396240e-01 -1.675338745117187500e-01 3.257270753383636475e-01 1.402032524347305298e-01 1.136737838387489319e-01 1.321339458227157593e-01
1.091575995087623596e-01 5.461873486638069153e-02 -1.286797225475311279e-01 5.959560349583625793e-02 -1.088715940713882446e-01 -3.240520134568214417e-02 -4.550215303897857666e-01 -8.857062458992004395e-02 -1.286995559930801392e-01 8.236967027187347412e-02 -3.593275323510169983e-02 9.845918416976928711e-02 1.096239462494850159e-01 1.954718828201293945e-01 -1.220891773700714111e-01 -2.736925184726715088e-01 1.206473447382450104e-02 -1.857280880212783813e-01 -3.924387693405151367e-01 -4.169121980667114258e-01 -1.440666764974594116e-01 1.148722842335700989e-01 2.206186801195144653e-01 -1.402088161557912827e-02 -6.610105931758880615e-02 2.734948396682739258e-01 1.232130751013755798e-01 3.839645534753799438e-02 1.203734800219535828e-01 -7.124407589435577393e-02 3.993184864521026611e-02 -2.358141355216503143e-02
3.422595858573913574e-01 -1.990003883838653564e-01 1.504911482334136963e-01 1.424181759357452393e-01 -1.242012009024620056e-01 5.167083442211151123e-02 -3.097286522388458252e-01 -2.065399289131164551e-01 -1.538832634687423706e-01 -1.823703795671463013e-01 2.464221231639385223e-02 3.614834249019622803e-01 1.813927590847015381e-01 1.853519082069396973e-01 -5.399714782834053040e-02 4.376641474664211273e-03 2.620523273944854736e-01 3.597886860370635986e-02 -1.516603678464889526e-01 -2.152307927608489990e-01 1.212565451860427856e-01 -1.700280308723449707e-01 -1.846224665641784668e-01 -1.113036274909973145e-01 1.523571908473968506e-01 8.661213517189025879e-02 -2.935191988945007324e-01 -1.844998449087142944e-02 1.170156523585319519e-01 3.696354106068611145e-02 6.566336750984191895e-02 1.388295888900756836e-01
5.322499200701713562e-02 -1.930153965950012207e-01 -1.182680353522300720e-01 1.811143606901168823e-01 -1.574265509843826294e-01 -1.293900907039642334e-01 -3.321472182869911194e-02 1.533774193376302719e-02 -7.103970646858215332e-02 -3.227043524384498596e-02 2.316687256097793579e-01 2.888121306896209717e-01 2.335297614336013794e-01 -1.594391316175460815e-01 -2.239417135715484619e-01 4.134571179747581482e-03 1.539833396673202515e-01 1.152753829956054688e-01 -2.467464208602905273e-01 -1.856299787759780884e-01 3.706224262714385986e-01 1.462560296058654785e-01 2.511916160583496094e-01 -4.901645705103874207e-02 1.597096771001815796e-01 2.778490483760833740e-01 -1.342847347259521484e-01 1.080773547291755676e-01 -6.753044575452804565e-02 -2.660071551799774170e-01 -1.104647442698478699e-01 1.429259926080703735e-01
-3.032667189836502075e-02 3.898835554718971252e-02 -9.245794266462326050e-02 -6.785788387060165405e-02 -3.378341794013977051e-01 -4.548640549182891846e-02 -2.053688280284404755e-02 4.159040749073028564e-02 -3.440079092979431152e-02 3.793685138225555420e-01 1.497839540243148804e-01 1.569218784570693970e-01 2.097200602293014526e-01 1.540382653474807739e-01 -3.079803287982940674e-02 -2.060676664113998413e-01 9.952212870121002197e-02 -1.305272453464567661e-03 -2.611604928970336914e-01 -1.366924196481704712e-01 2.494528442621231079e-01 4.475031793117523193e-02 2.572413086891174316e-01 7.107938639819622040e-03 3.824616968631744385e-01 1.108105778694152832e-01 8.568678051233291626e-03 -2.617455422878265381e-01 4.387544468045234680e-02 -1.381899416446685791e-01 1.647704690694808960e-01 2.453740984201431274e-01
1.100232228636741638e-01 6.595177575945854187e-03 -1.324005704373121262e-02 9.191082790493965149e-03 -3.282739520072937012e-01 -1.270761042833328247e-01 -4.905701279640197754e-01 -1.825005933642387390e-02 -1.444352567195892334e-01 -1.354821622371673584e-01 2.368774563074111938e-01 -2.124249562621116638e-02 1.441113278269767761e-02 -4.736541956663131714e-02 5.516319721937179565e-02 -2.273625731468200684e-01 1.084417998790740967e-01 -7.164756208658218384e-02 -7.171873003244400024e-02 -3.458935618400573730e-01 1.110016033053398132e-01 -1.967032104730606079e-01 3.125089406967163086e-01 -2.688399255275726318e-01 5.618598312139511108e-02 6.984870135784149170e-02 4.511560872197151184e-02 -2.111439257860183716e-01 4.990798234939575195e-02 -6.664574146270751953e-02 2.133134305477142334e-01 -1.768506946973502636e-03
-7.419543713331222534e-02 -1.415907740592956543e-01 -1.820014119148254395e-01 4.925337433815002441e-02 -4.167354479432106018e-02 -1.539118140935897827e-01 -2.696872651576995850e-01 -7.988704741001129150e-02 -1.746093034744262695e-01 -1.675193160772323608e-01 2.498702108860015869e-01 3.329204022884368896e-01 1.685799360275268555e-01 -1.961743831634521484e-01 -4.545251652598381042e-02 -6.343559827655553818e-03 1.649343669414520264e-01 6.707012187689542770e-03 -7.521032541990280151e-02 -1.327228993177413940e-01 1.149945706129074097e-01 1.132904812693595886e-01 3.099593818187713623e-01 -3.838387131690979004e-01 1.486048102378845215e-01 2.257712334394454956e-01 2.315542288124561310e-02 -5.685046315193176270e-02 1.843004971742630005e-01 1.350150406360626221e-01 -1.414642333984375000e-01 2.539847791194915771e-01
3.476983308792114258e-01 1.381410658359527588e-01 6.327379494905471802e-02 8.321144431829452515e-02 -1.968466490507125854e-01 4.829917475581169128e-02 4.035080596804618835e-02 1.571537703275680542e-01 -6.104518845677375793e-02 -1.529431995004415512e-02 1.904207468032836914e-01 4.987765550613403320e-01 1.226968038827180862e-02 3.149291574954986572e-01 1.768592000007629395e-02 -5.863656103610992432e-02 -6.506263464689254761e-02 -1.229472085833549500e-01 -9.569517523050308228e-02 -1.346082389354705811e-01 1.345145702362060547e-01 1.190485954284667969e-01 2.807346284389495850e-01 -1.628768742084503174e-01 -3.529118001461029053e-02 2.387348860502243042e-01 1.707744151353836060e-01 -1.940467655658721924e-01 1.776493191719055176e-01 5.900297686457633972e-02 1.027711704373359680e-01 1.863159686326980591e-01
5.064707994461059570e-01 1.523707807064056396e-01 1.117889434099197388e-01 1.027949750423431396e-01 -6.105546839535236359e-03 -7.096879184246063232e-02 -4.604706913232803345e-02 3.377454727888107300e-02 -1.900549232959747314e-01 -1.499396376311779022e-02 3.155975043773651123e-01 2.496280670166015625e-01 8.123188465833663940e-02 2.852551639080047607e-01 -2.160723879933357239e-02 3.466078639030456543e-02 -1.497401762753725052e-02 6.954452395439147949e-02 -1.374228149652481079e-01 -3.747068718075752258e-02 2.189467251300811768e-01 9.699816256761550903e-02 2.189613878726959229e-01 1.975088566541671753e-01 -8.525206148624420166e-02 2.762645781040191650e-01 1.721367686986923218e-01 -2.482067048549652100e-01 3.979816660284996033e-02 -7.055899500846862793e-02 1.365101039409637451e-01 1.769126206636428833e-01
3.123498558998107910e-01 1.560404151678085327e-01 -1.857628673315048218e-01 6.965825799852609634e-03 -6.590399146080017090e-02 -1.156596839427947998e-01 -1.217390373349189758e-01 -5.451991688460111618e-03 5.840609222650527954e-02 -4.507284983992576599e-02 1.441382169723510742e-01 3.119925260543823242e-01 1.870163381099700928e-01 2.757287025451660156e-01 -1.945109516382217407e-01 9.706129203550517559e-04 1.282970756292343140e-01 4.100769162178039551e-01 -2.186262011528015137e-01 -4.440512135624885559e-02 8.081647753715515137e-02 1.112405136227607727e-01 1.106515377759933472e-01 -2.986487448215484619e-01 -1.543333828449249268e-01 6.589791178703308105e-02 -4.144890606403350830e-02 -2.307728230953216553e-01 8.933475241065025330e-03 1.109507977962493896e-01 2.808063626289367676e-01 9.724517911672592163e-02
-4.437522217631340027e-02 -1.759132742881774902e-01 -8.369066566228866577e-02 8.329778164625167847e-02 -2.632597088813781738e-01 -2.052765190601348877e-01 -4.608471691608428955e-02 1.077386587858200073e-01 -1.457881480455398560e-01 3.504012525081634521e-02 3.744552731513977051e-01 1.641418039798736572e-01 2.133650630712509155e-01 -4.740579426288604736e-02 -2.586428225040435791e-01 -1.325482279062271118e-01 2.041413038969039917e-01 -4.807304218411445618e-02 -8.264162391424179077e-02 -9.030167758464813232e-02 6.444570422172546387e-02 -4.015110433101654053e-02 2.370354980230331421e-01 -4.267836213111877441e-01 1.148718893527984619e-01 2.327250242233276367e-01 -2.062877714633941650e-01 -3.397215390577912331e-03 -1.070113256573677063e-01 1.011713743209838867e-01 1.625574752688407898e-02 2.667407095432281494e-01
8.241742104291915894e-02 8.241948485374450684e-02 -9.073068201541900635e-02 1.687816083431243896e-01 -1.791738718748092651e-01 -1.445446163415908813e-01 -4.072477817535400391e-01 -1.809637546539306641e-01 -1.936823725700378418e-01 8.087021112442016602e-02 -1.722499281167984009e-01 -2.452230546623468399e-03 4.935887455940246582e-02 1.953649222850799561e-01 1.469963043928146362e-01 -8.006140589714050293e-03 2.089811563491821289e-01 8.188509196043014526e-02 -1.941137015819549561e-01 2.807112643495202065e-03 2.100765556097030640e-01 -1.092916354537010193e-01 -9.510836750268936157e-02 5.005526542663574219e-02 -5.302483588457107544e-02 2.791316807270050049e-01 -1.156764030456542969e-01 -3.740334510803222656e-01 3.777677714824676514e-01 -1.409642994403839111e-01 9.002314507961273193e-02 -4.134691879153251648e-02
5.009059309959411621e-01 4.355580359697341919e-02 1.247065961360931396e-01 2.266761101782321930e-02 -1.432606130838394165e-01 -1.493821889162063599e-01 2.692561037838459015e-02 -7.786539196968078613e-02 -1.704825609922409058e-01 3.396755084395408630e-02 1.516788601875305176e-01 2.451421320438385010e-01 9.589960426092147827e-02 1.531651616096496582e-01 2.904480136930942535e-02 1.201939582824707031e-01 -1.012089177966117859e-01 2.539334446191787720e-02 1.190909445285797119e-01 7.533733546733856201e-02 2.434900254011154175e-01 1.239946335554122925e-01 3.475244641304016113e-01 2.769360551610589027e-03 -9.463796019554138184e-02 1.418063342571258545e-01 -7.608788087964057922e-03 -4.379418790340423584e-01 1.991702318191528320e-01 1.709247939288616180e-02 1.409414410591125488e-01 1.153561994433403015e-01
3.302085101604461670e-01 6.341706961393356323e-02 -2.017935551702976227e-02 1.084471344947814941e-01 -2.861440777778625488e-01 -2.715651988983154297e-01 1.578593812882900238e-02 -1.498554795980453491e-01 6.723641883581876755e-03 -1.512610167264938354e-01 5.480581149458885193e-02 2.368117719888687134e-01 2.748239599168300629e-02 2.478272020816802979e-01 -3.389841690659523010e-02 4.824955761432647705e-02 3.259183466434478760e-01 2.995814979076385498e-01 -2.387939393520355225e-01 1.564019126817584038e-03 4.147589579224586487e-02 1.879555284976959229e-01 1.038081869482994080e-01 -2.901003956794738770e-01 3.021521866321563721e-02 5.059923860244452953e-04 2.171336300671100616e-02 -1.159896180033683777e-01 -1.044881790876388550e-01 1.782734543085098267e-01 2.687919437885284424e-01 1.844342499971389771e-01
8.847947418689727783e-02 -1.783780753612518311e-01 -1.033731922507286072e-01 7.766543328762054443e-02 -2.069223523139953613e-01 -1.320424973964691162e-01 -8.190239220857620239e-02 9.236280620098114014e-02 -6.383833289146423340e-02 2.030501142144203186e-02 2.063026130199432373e-01 2.082118242979049683e-01 5.416998267173767090e-01 -1.276604980230331421e-01 4.814279824495315552e-02 -4.521962255239486694e-02 2.787201404571533203e-01 -9.888819605112075806e-02 -3.100704252719879150e-01 -1.245409622788429260e-01 9.941190481185913086e-02 -1.329500111751258373e-03 1.656279899179935455e-02 9.195858985185623169e-02 2.314660996198654175e-01 1.997570246458053589e-01 1.373584419488906860e-01 -2.137417048215866089e-01 8.962564915418624878e-02 2.777092456817626953e-01 -5.172428861260414124e-02 6.973093375563621521e-03
1.720912158489227295e-01 5.325687676668167114e-02 2.001366168260574341e-01 1.008858308196067810e-01 -2.706010937690734863e-01 -7.068000733852386475e-02 -2.494356036186218262e-01 -1.478967815637588501e-01 9.883829206228256226e-02 1.201916486024856567e-01 2.561326920986175537e-01 2.804499864578247070e-01 3.555237650871276855e-01 1.217435449361801147e-01 7.766884565353393555e-02 1.965777128934860229e-01 2.581570744514465332e-01 -2.022585123777389526e-01 -1.691362410783767700e-01 -1.468577235937118530e-01 -1.341895908117294312e-01 1.030410826206207275e-01 9.962797164916992188e-02 1.351542919874191284e-01 -1.014028936624526978e-01 1.878726631402969360e-01 1.906460523605346680e-01 -1.148376762866973877e-01 2.391645312309265137e-01 6.577747873961925507e-03 -1.832946091890335083e-01 -1.190431881695985794e-02
1.858593821525573730e-01 1.615557521581649780e-01 -1.342292428016662598e-01 -1.010422781109809875e-02 1.992587745189666748e-01 -2.907191216945648193e-01 -2.794267237186431885e-01 -2.539774775505065918e-01 9.367881715297698975e-02 2.099789530038833618e-01 -7.073760032653808594e-02 4.839901253581047058e-02 2.137648910284042358e-01 1.879131793975830078e-01 -7.654429972171783447e-02 -1.457001268863677979e-01 -9.267389774322509766e-02 3.787591680884361267e-02 -8.116529136896133423e-02 -2.372433841228485107e-01 1.529518216848373413e-01 -1.042903661727905273e-01 2.457022666931152344e-01 -1.190013065934181213e-01 1.644224226474761963e-01 6.918732821941375732e-02 5.028824787586927414e-03 -1.783268004655838013e-01 2.340799942612648010e-02 1.455429792404174805e-01 -7.143947482109069824e-02 4.625416696071624756e-01
1.464875042438507080e-01 4.637293517589569092e-02 1.195815727114677429e-01 -2.320662885904312134e-01 -2.098839730024337769e-02 5.589699745178222656e-02 -2.074322253465652466e-01 -2.041697204113006592e-01 -2.403592318296432495e-01 3.872473165392875671e-02 2.777818739414215088e-01 5.853205546736717224e-02 3.175977766513824463e-01 -7.719730958342552185e-03 -1.196777373552322388e-01 -7.354143261909484863e-02 3.484465554356575012e-02 2.081053256988525391e-01 -9.464909136295318604e-02 -1.952741593122482300e-01 8.685301244258880615e-02 6.155673414468765259e-02 -5.886928364634513855e-02 -6.454090774059295654e-02 -1.915741595439612865e-03 2.512915432453155518e-01 -1.827125251293182373e-01 -4.154954552650451660e-01 1.147483289241790771e-01 -3.471239507198333740e-01 1.884939074516296387e-01 -1.024605035781860352e-01
-1.040729228407144547e-02 -9.174928069114685059e-02 3.726586326956748962e-02 -1.885491162538528442e-01 -1.947505325078964233e-01 -1.285414099693298340e-01 -2.299152612686157227e-01 -1.744887381792068481e-01 4.857925325632095337e-02 -1.118590831756591797e-01 6.169338151812553406e-02 -3.106668591499328613e-02 2.711538374423980713e-01 2.042701933532953262e-03 -9.443394094705581665e-02 -4.438078776001930237e-02 -1.428704559803009033e-01 -1.193697936832904816e-02 -3.477961122989654541e-01 -3.640635311603546143e-01 -3.124142065644264221e-03 -2.834022045135498047e-03 2.158870249986648560e-01 -3.510712981224060059e-01 -9.200827032327651978e-02 2.472906708717346191e-01 6.214885041117668152e-02 -3.548491597175598145e-01 3.044327720999717712e-02 -1.769775450229644775e-01 -1.648932248353958130e-01 -9.972678124904632568e-02
2.456801831722259521e-01 1.441790908575057983e-02 -1.141889244318008423e-01 2.358712404966354370e-01 -2.684066891670227051e-01 -3.499573767185211182e-01 -1.742860525846481323e-01 -1.179677918553352356e-01 3.614681586623191833e-02 1.322608888149261475e-01 1.959884613752365112e-01 -1.540557593107223511e-01 -2.298473194241523743e-02 2.746266722679138184e-01 -9.604509174823760986e-02 4.740185663104057312e-02 8.775766193866729736e-02 -1.628131605684757233e-02 5.696681328117847443e-03 -3.028141260147094727e-01 3.961890190839767456e-02 2.426813915371894836e-02 -1.004274040460586548e-01 -4.796354472637176514e-02 2.030394375324249268e-01 -3.301197290420532227e-02 -5.509896203875541687e-02 -1.947623342275619507e-01 1.551090329885482788e-01 1.982885897159576416e-01 -1.543969213962554932e-01 4.229090809822082520e-01
9.894641488790512085e-02 -2.160641849040985107e-01 1.889287121593952179e-02 -9.295694530010223389e-02 -2.090770006179809570e-01 1.668876782059669495e-02 1.080419681966304779e-02 4.941893741488456726e-02 -1.780078709125518799e-01 -1.894412040710449219e-01 1.616448611021041870e-01 -9.553643316030502319e-02 1.880341470241546631e-01 3.687534928321838379e-01 3.767333179712295532e-02 -6.418542563915252686e-02 1.530029624700546265e-01 6.778537482023239136e-02 -2.606697678565979004e-01 -3.582985140383243561e-03 2.607261538505554199e-01 -2.896444201469421387e-01 -1.620554327964782715e-01 5.614094436168670654e-02 2.228140272200107574e-02 3.067934513092041016e-01 -3.062657415866851807e-01 -1.477264165878295898e-01 3.383356928825378418e-01 1.929958164691925049e-02 7.701313495635986328e-02 -1.988911535590887070e-03
1.382520608603954315e-02 3.659721836447715759e-02 1.995691061019897461e-01 -1.142400037497282028e-02 -3.719958961009979248e-01 -2.946046590805053711e-01 -1.358483582735061646e-01 4.090881347656250000e-02 -1.505529135465621948e-01 -1.468367874622344971e-01 1.700544804334640503e-01 2.923536896705627441e-01 1.679954230785369873e-01 1.549023538827896118e-01 -3.509292006492614746e-01 -1.876370012760162354e-01 2.300844639539718628e-01 1.142999306321144104e-01 -1.044335737824440002e-01 2.846315503120422363e-01 2.674405276775360107e-02 -1.072578802704811096e-01 -1.096845697611570358e-02 1.125801429152488708e-01 1.268941909074783325e-01 1.692889183759689331e-01 -4.116991534829139709e-02 1.397007144987583160e-02 2.256954759359359741e-01 1.051217019557952881e-01 5.669370666146278381e-02 -2.218654751777648926e-01
2.581264674663543701e-01 8.125246316194534302e-02 -3.968112170696258545e-02 9.325598180294036865e-02 -7.375554740428924561e-02 -2.453814446926116943e-02 -1.881366968154907227e-01 4.171744734048843384e-02 -1.654657721519470215e-01 -8.410615473985671997e-02 -3.053371608257293701e-01 8.966848999261856079e-02 1.589508503675460815e-01 1.096261143684387207e-01 -3.123103640973567963e-03 2.407030016183853149e-01 3.641790151596069336e-01 -1.696638315916061401e-01 -3.567974567413330078e-01 -1.643950045108795166e-01 3.469712734222412109e-01 -1.770362257957458496e-02 -1.574390232563018799e-01 -1.462211310863494873e-01 1.885874718427658081e-01 2.105351686477661133e-01 -8.730676770210266113e-02 -9.855268150568008423e-02 1.474324464797973633e-01 6.252949684858322144e-02 -1.226831525564193726e-01 -1.477484554052352905e-01
2.208513319492340088e-01 -1.467670947313308716e-01 -1.554392464458942413e-02 4.061496257781982422e-02 -3.300254642963409424e-01 -1.086284369230270386e-01 -3.363438248634338379e-01 -2.908265292644500732e-01 -6.298103928565979004e-02 1.546506583690643311e-01 -4.490685649216175079e-03 2.723040580749511719e-01 1.606103628873825073e-01 -7.229563314467668533e-03 4.680296033620834351e-02 -1.606770902872085571e-01 4.393928870558738708e-02 -1.819043010473251343e-01 -1.005975343286991119e-02 -1.351740211248397827e-01 -7.454758137464523315e-02 -2.780520319938659668e-01 -6.646460294723510742e-02 -2.903531789779663086e-01 1.313026100397109985e-01 4.597482271492481232e-03 -8.170539140701293945e-02 -2.864848673343658447e-01 1.880457103252410889e-01 -1.144083887338638306e-01 -2.139015942811965942e-01 -1.681039780378341675e-01
4.799361899495124817e-02 -2.154011130332946777e-01 -7.745487987995147705e-02 2.492794394493103027e-01 -1.659051030874252319e-01 -1.392296999692916870e-01 -2.622336149215698242e-01 -8.097284287214279175e-02 -2.168589383363723755e-01 1.450060158967971802e-01 1.898736357688903809e-01 1.780541390180587769e-01 2.373832017183303833e-01 -9.591870009899139404e-02 -3.622198402881622314e-01 -5.217425152659416199e-02 1.091745793819427490e-01 -1.390713602304458618e-01 1.372394412755966187e-01 -6.997499614953994751e-02 2.108342796564102173e-01 -1.716517284512519836e-02 1.565449684858322144e-01 -1.910972744226455688e-01 2.088438868522644043e-01 2.623091340065002441e-01 -2.085605412721633911e-01 -2.791536599397659302e-02 -8.902877569198608398e-02 8.084113895893096924e-02 -4.420955106616020203e-02 3.029271364212036133e-01
9.710668027400970459e-02 -1.729270815849304199e-01 1.168235614895820618e-01 4.017108306288719177e-02 -1.121386364102363586e-01 -4.747543856501579285e-02 -3.236130177974700928e-01 -6.251095235347747803e-02 -7.821340113878250122e-02 4.912091046571731567e-02 -1.407182663679122925e-01 2.470227777957916260e-01 1.505652964115142822e-01 1.745093166828155518e-01 1.227681897580623627e-02 -3.119511902332305908e-01 3.819535672664642334e-02 -6.077134609222412109e-02 -2.261656671762466431e-01 1.325433403253555298e-01 2.943780422210693359e-01 -1.118431538343429565e-01 2.887662686407566071e-02 1.808526366949081421e-01 -7.880529016256332397e-02 4.568303227424621582e-01 -1.735164970159530640e-01 7.726116478443145752e-02 3.164899349212646484e-01 1.707994379103183746e-02 1.031884849071502686e-01 1.154851019382476807e-01
-6.785544008016586304e-02 -1.777429580688476562e-01 2.386739104986190796e-02 5.201487615704536438e-02 -2.911368310451507568e-01 -2.935523986816406250e-01 -1.941067278385162354e-01 -9.309506416320800781e-02 -2.444924414157867432e-01 1.164294555783271790e-01 1.300182193517684937e-01 1.058247014880180359e-01 2.265022099018096924e-01 -7.610648870468139648e-02 3.574715927243232727e-02 -3.560518920421600342e-01 3.468835353851318359e-01 -2.228377014398574829e-01 5.885660648345947266e-02 -1.767083704471588135e-01 5.288084968924522400e-02 1.911545172333717346e-02 -8.457251638174057007e-02 -1.390187293291091919e-01 4.874252714216709137e-03 1.478450447320938110e-01 -6.968444585800170898e-02 -3.747315406799316406e-01 4.106331989169120789e-02 -7.217191904783248901e-02 -2.907557412981987000e-02 2.178318351507186890e-01
4.091953933238983154e-01 2.793741039931774139e-02 1.423002481460571289e-01 2.095506340265274048e-01 -8.609651029109954834e-02 -3.273368626832962036e-02 -8.263523876667022705e-02 1.142970398068428040e-01 -8.414139598608016968e-02 -1.806832104921340942e-01 3.010025024414062500e-01 4.927279800176620483e-02 2.592242062091827393e-01 3.615125417709350586e-01 -2.972055971622467041e-01 1.986316889524459839e-01 -9.841995686292648315e-02 1.219132822006940842e-02 8.567591011524200439e-02 -2.539112791419029236e-02 7.915510982275009155e-02 -1.726283282041549683e-01 1.310712248086929321e-01 -1.284081768244504929e-02 -1.524551361799240112e-01 2.034384161233901978e-01 -2.054039835929870605e-01 -2.404168099164962769e-01 3.816427290439605713e-02 -1.601952686905860901e-02 1.534771770238876343e-01 1.403230428695678711e-01
7.911369949579238892e-02 -2.251352220773696899e-01 8.231391198933124542e-03 -6.395214051008224487e-02 -1.661444902420043945e-01 -2.938919067382812500e-01 -4.254806935787200928e-01 -2.688815593719482422e-01 -1.794257201254367828e-02 -7.019472122192382812e-02 1.618433743715286255e-01 1.236666589975357056e-01 1.315728276968002319e-01 -4.484794568270444870e-03 3.341446816921234131e-02 -3.123441338539123535e-01 -1.373197883367538452e-01 1.783287227153778076e-01 -3.323598504066467285e-01 -6.207470968365669250e-02 1.704404503107070923e-01 -1.977400481700897217e-01 -1.866890117526054382e-03 1.583793312311172485e-01 -7.315334677696228027e-02 3.564723953604698181e-02 8.176295459270477295e-02 8.531533181667327881e-02 1.690566837787628174e-01 2.750661075115203857e-01 3.101348644122481346e-03 1.606151312589645386e-01
-1.018117070198059082e-01 -1.788654327392578125e-01 -1.320050209760665894e-01 1.000891998410224915e-01 -1.657500267028808594e-01 1.444812212139368057e-02 -8.212956786155700684e-02 1.318718399852514267e-02 -1.145163029432296753e-01 4.901393875479698181e-02 2.315432280302047729e-01 3.148252367973327637e-01 3.959249556064605713e-01 -1.187856215983629227e-02 -2.869925200939178467e-01 7.017528172582387924e-03 1.461072713136672974e-01 -1.436613798141479492e-01 -1.107063814997673035e-01 -3.723576068878173828e-01 3.289361596107482910e-01 4.291488230228424072e-02 1.462605148553848267e-01 -2.438320517539978027e-01 -2.184172905981540680e-02 1.313945651054382324e-01 -1.148414909839630127e-01 7.468510419130325317e-02 3.608875442296266556e-03 3.317748755216598511e-02 1.015652809292078018e-02 2.579506933689117432e-01
-4.831742122769355774e-02 -2.120604515075683594e-01 -7.379961013793945312e-02 1.364690810441970825e-01 -2.292590290307998657e-01 -3.861130177974700928e-01 -1.377315819263458252e-01 -1.442543268203735352e-01 1.499404013156890869e-02 4.349539428949356079e-02 1.586693078279495239e-01 5.854037776589393616e-02 1.463214606046676636e-01 -1.252791881561279297e-01 -3.329841494560241699e-01 -1.667652130126953125e-01 2.113521844148635864e-01 -2.337501049041748047e-01 -1.992172896862030029e-01 -2.491865456104278564e-01 2.427431493997573853e-01 -1.020893454551696777e-01 2.220212519168853760e-01 -1.775430887937545776e-01 1.988575756549835205e-01 -5.970316007733345032e-02 -1.294687390327453613e-01 -1.765683293342590332e-02 1.873938590288162231e-01 7.801945507526397705e-02 -1.022234261035919189e-01 1.326739341020584106e-01
1.207826659083366394e-02 -1.917121112346649170e-01 3.449958264827728271e-01 -1.571453176438808441e-02 -2.601513862609863281e-01 1.677607744932174683e-01 -3.488337397575378418e-01 -1.146098822355270386e-01 -5.562049150466918945e-02 5.714290589094161987e-02 -2.517616450786590576e-01 9.788183867931365967e-02 1.693873293697834015e-02 2.459121197462081909e-01 -1.837614029645919800e-01 -2.613120377063751221e-01 3.370535001158714294e-02 -5.776380747556686401e-02 -1.593895703554153442e-01 -1.102096773684024811e-02 1.409623175859451294e-01 -7.083051372319459915e-03 -1.408063173294067383e-01 9.065826237201690674e-02 -2.043607458472251892e-02 3.933029472827911377e-01 -1.728613227605819702e-01 -1.576156616210937500e-01 1.585471928119659424e-01 1.218816116452217102e-01 5.544048920273780823e-02 2.004830688238143921e-01
3.179727494716644287e-01 -2.243501245975494385e-01 2.244823873043060303e-01 2.973637729883193970e-02 2.444562502205371857e-02 -4.261043295264244080e-02 -2.516721189022064209e-01 6.160163134336471558e-02 7.061364594846963882e-03 -1.469246298074722290e-01 1.653803884983062744e-01 2.959024906158447266e-01 2.288271784782409668e-01 2.690653204917907715e-01 -1.394149065017700195e-01 1.468240767717361450e-01 2.173779457807540894e-01 4.313933476805686951e-02 -1.271781623363494873e-01 -2.057780772447586060e-01 -2.240118943154811859e-02 -1.779911369085311890e-01 -1.833854764699935913e-01 -3.822862729430198669e-02 1.306307017803192139e-01 3.294156193733215332e-01 -8.243817836046218872e-02 1.705521494150161743e-01 2.454782128334045410e-01 5.361333489418029785e-03 1.119619756937026978e-01 1.274565309286117554e-01
1.469291895627975464e-01 -1.912512481212615967e-01 8.404611796140670776e-02 -2.368567585945129395e-01 -2.496966570615768433e-01 3.210844472050666809e-02 -2.168950140476226807e-01 3.869679570198059082e-02 3.861698880791664124e-02 -1.332553476095199585e-01 1.307828724384307861e-01 1.728869229555130005e-01 2.465131878852844238e-01 3.655682504177093506e-02 -9.812678396701812744e-02 4.582317173480987549e-02 1.011760458350181580e-01 2.917993254959583282e-02 -2.299519628286361694e-01 -7.774631679058074951e-02 2.503823935985565186e-01 -2.775385081768035889e-01 5.504738539457321167e-02 5.829157680273056030e-02 5.613381043076515198e-02 2.000596970319747925e-01 -2.430555820465087891e-01 -1.728526353836059570e-01 4.925579726696014404e-01 9.633563458919525146e-02 1.264306306838989258e-01 -1.025108918547630310e-01
1.637175679206848145e-01 -1.978793293237686157e-01 -2.278827130794525146e-01 6.495190411806106567e-02 -3.865422010421752930e-01 -2.177407443523406982e-01 -4.119518101215362549e-01 1.609287038445472717e-02 1.009507551789283752e-01 9.620358049869537354e-02 -2.261640317738056183e-02 2.586026191711425781e-01 1.809394359588623047e-01 -1.618854403495788574e-01 -1.352052241563796997e-01 -8.683970570564270020e-02 -4.684370756149291992e-02 -4.217639192938804626e-02 -1.602331101894378662e-01 -1.616763323545455933e-01 2.898763716220855713e-01 1.577457040548324585e-01 8.778432011604309082e-02 -1.272585391998291016e-01 -1.165672857314348221e-02 9.582412987947463989e-02 6.114782765507698059e-03 -3.281533718109130859e-01 -5.746660381555557251e-02 3.452562959864735603e-03 1.642496734857559204e-01 -5.974115058779716492e-02
5.522048473358154297e-02 -3.032231330871582031e-02 9.601553529500961304e-02 1.164458459243178368e-03 -7.787806540727615356e-02 1.834511384367942810e-02 -1.569124758243560791e-01 -2.544345855712890625e-01 -1.990254968404769897e-01 1.299128495156764984e-02 2.353921830654144287e-01 2.928950786590576172e-01 3.324589431285858154e-01 4.087251797318458557e-02 -1.165454015135765076e-01 -1.689249277114868164e-01 5.464683473110198975e-02 7.320674508810043335e-02 -8.904127776622772217e-02 -1.974886953830718994e-01 3.312884867191314697e-01 -8.026383817195892334e-02 2.652622461318969727e-01 1.655113324522972107e-02 3.268603384494781494e-01 1.243118718266487122e-01 -1.603328883647918701e-01 -2.499585896730422974e-01 4.346388205885887146e-02 -7.337902672588825226e-03 -8.331431448459625244e-02 -3.070613443851470947e-01
2.073309868574142456e-01 9.232627600431442261e-02 -2.948635956272482872e-03 -2.845280058681964874e-02 -1.122870519757270813e-01 -1.767769455909729004e-01 -3.212637901306152344e-01 1.848942227661609650e-02 -2.241239845752716064e-01 -3.512648493051528931e-02 -5.828850343823432922e-02 3.380289673805236816e-01 2.006413340568542480e-01 2.532665431499481201e-02 2.296916693449020386e-01 8.634490519762039185e-02 4.017809033393859863e-01 -1.782320290803909302e-01 -1.080192625522613525e-02 -1.878415197134017944e-01 1.164189204573631287e-01 -2.285954356193542480e-01 3.933683037757873535e-02 8.000820875167846680e-02 -1.238944977521896362e-01 2.236173152923583984e-01 1.546874791383743286e-01 -2.997070252895355225e-01 1.342879831790924072e-01 2.726068347692489624e-02 -9.088113903999328613e-02 -1.467158347368240356e-01
-1.304670125246047974e-01 6.311642378568649292e-02 2.125577479600906372e-01 1.635802835226058960e-01 -1.926980465650558472e-01 -4.151374101638793945e-01 -3.358887135982513428e-01 -3.075292147696018219e-02 -1.783329397439956665e-01 -5.304979626089334488e-03 2.706240676343441010e-02 8.336403965950012207e-02 1.856895238161087036e-01 -1.060481220483779907e-01 -1.100835576653480530e-01 -1.777867525815963745e-01 -3.219940513372421265e-02 7.911183685064315796e-02 -2.616236805915832520e-01 -2.536024749279022217e-01 1.294944249093532562e-02 -2.662075459957122803e-01 9.878129512071609497e-02 9.690761798992753029e-04 9.132314473390579224e-03 2.779494225978851318e-01 -8.039657771587371826e-02 -2.712177038192749023e-01 -9.888293594121932983e-02 2.496142834424972534e-01 -2.893877774477005005e-02 -6.096488237380981445e-02
4.013880155980587006e-03 -1.909876167774200439e-01 3.366243541240692139e-01 -6.145582348108291626e-02 -2.740454673767089844e-01 -7.675286382436752319e-02 1.230008602142333984e-01 -4.413673654198646545e-02 -4.548813030123710632e-02 -2.885072529315948486e-01 1.561738699674606323e-01 2.771681249141693115e-01 2.716772556304931641e-01 1.451867669820785522e-01 -1.937807500362396240e-01 6.720131635665893555e-02 2.875322699546813965e-01 -1.754636131227016449e-02 -1.396915465593338013e-01 1.222842782735824585e-01 8.680679649114608765e-02 -2.730892896652221680e-01 9.450232982635498047e-02 1.500946134328842163e-01 4.767489805817604065e-02 2.572908699512481689e-01 -2.481860816478729248e-01 -1.932973414659500122e-01 1.201013401150703430e-01 -7.524491846561431885e-02 -3.765476867556571960e-02 7.010819017887115479e-02
1.660153567790985107e-01 -2.382531613111495972e-01 -1.457096934318542480e-01 3.232382237911224365e-02 -3.514688014984130859e-01 -7.334432750940322876e-02 6.322656571865081787e-02 1.333716213703155518e-01 -3.983185887336730957e-01 -1.655697636306285858e-02 -7.340941578149795532e-02 2.085097432136535645e-01 1.260416805744171143e-01 2.259544581174850464e-01 -6.971894204616546631e-02 -5.491314455866813660e-02 2.812056988477706909e-02 -2.061542272567749023e-01 -2.724813520908355713e-01 -2.269878685474395752e-01 -1.476894915103912354e-01 8.248186111450195312e-02 1.216675341129302979e-01 1.624551415443420410e-01 2.561945915222167969e-01 2.380728125572204590e-01 1.327949166297912598e-01 -2.116111218929290771e-01 1.301313638687133789e-01 5.604484677314758301e-02 3.058538213372230530e-02 -1.244148835539817810e-01
4.014676809310913086e-02 -2.763103544712066650e-01 -1.341910511255264282e-01 6.487701833248138428e-02 -2.056066244840621948e-01 -1.712736338376998901e-01 -2.576211392879486084e-01 -1.585537493228912354e-01 -2.706678807735443115e-01 2.242709249258041382e-01 1.107600256800651550e-01 2.293367385864257812e-01 7.773873209953308105e-02 -8.798906952142715454e-02 -2.553259730339050293e-01 -1.474244743585586548e-01 1.047558486461639404e-01 -9.419936686754226685e-04 -9.362959861755371094e-02 -1.982849091291427612e-01 3.217027187347412109e-01 8.137144148349761963e-02 1.618819832801818848e-01 -2.373416721820831299e-01 1.912991702556610107e-01 6.008096784353256226e-02 -1.358655393123626709e-01 9.237579652108252048e-04 -8.594475686550140381e-02 2.260873466730117798e-01 -3.673841804265975952e-02 2.781177759170532227e-01
3.437758386135101318e-01 -2.678166925907135010e-01 2.548572048544883728e-02 -2.457427978515625000e-02 -1.376456022262573242e-01 -5.847381800413131714e-02 -2.872019410133361816e-01 -1.880963146686553955e-01 -3.272459283471107483e-02 4.883591458201408386e-02 -1.570667028427124023e-01 4.878648370504379272e-02 3.409507274627685547e-01 -9.071558713912963867e-02 1.993149332702159882e-02 -7.536235451698303223e-02 6.584418565034866333e-02 -7.680703420192003250e-03 -3.068531155586242676e-01 -1.934824138879776001e-01 4.711134731769561768e-02 -3.153998032212257385e-02 2.651286423206329346e-01 -1.947293728590011597e-01 -5.025747418403625488e-02 1.472149938344955444e-01 -8.846736699342727661e-02 -3.161383867263793945e-01 3.630186244845390320e-02 -3.220950961112976074e-01 3.960207477211952209e-02 -1.467444598674774170e-01
7.187268137931823730e-02 -1.096428185701370239e-01 -4.540560767054557800e-02 2.369303703308105469e-01 -2.384721338748931885e-01 -1.351175904273986816e-01 -2.573460936546325684e-01 -1.891573071479797363e-01 -2.381574809551239014e-01 8.699117600917816162e-02 2.083238065242767334e-01 2.511596381664276123e-01 -7.027301192283630371e-02 1.627396792173385620e-01 -1.386231482028961182e-01 -2.279858589172363281e-01 2.879394888877868652e-01 -1.692951321601867676e-01 5.318547040224075317e-02 -2.525333166122436523e-01 2.684542536735534668e-01 5.536389723420143127e-02 5.846890062093734741e-02 2.288039028644561768e-02 -8.720558881759643555e-02 -1.169369742274284363e-01 -7.844150066375732422e-02 -3.207950592041015625e-01 2.798890471458435059e-01 -8.102552592754364014e-02 3.979405015707015991e-02 -4.934472963213920593e-03
3.648812174797058105e-01 9.908339381217956543e-02 -1.430293321609497070e-01 7.066246867179870605e-02 -1.182197853922843933e-01 -1.066117212176322937e-01 -2.504855394363403320e-01 1.352412253618240356e-01 -1.532163769006729126e-01 -2.892543375492095947e-01 -7.585473358631134033e-02 5.406715720891952515e-02 1.501604449003934860e-02 6.059422716498374939e-02 1.613223999738693237e-01 1.713605970144271851e-01 3.683212995529174805e-01 -1.173713505268096924e-01 -1.754704862833023071e-01 -2.753430604934692383e-01 1.616678088903427124e-01 -1.262010782957077026e-01 -3.046031575649976730e-03 4.070881009101867676e-02 1.592532545328140259e-01 2.214481383562088013e-01 8.865300565958023071e-02 -3.782070279121398926e-01 1.211052983999252319e-01 9.556663036346435547e-02 3.522856906056404114e-02 -4.048013943247497082e-04
2.055379003286361694e-01 -5.785366892814636230e-02 2.209144234657287598e-01 -2.556473612785339355e-01 -4.435608163475990295e-02 5.651452392339706421e-02 -4.362618550658226013e-02 -2.540806829929351807e-01 -2.866897583007812500e-01 3.563753853086382151e-04 -1.807568827643990517e-03 2.390732169151306152e-01 2.243062853813171387e-01 1.480763554573059082e-01 -5.196575447916984558e-02 -1.050592958927154541e-02 3.447879552841186523e-01 4.696759209036827087e-02 -1.728466600179672241e-01 -1.627213209867477417e-01 1.984900049865245819e-02 9.918229281902313232e-02 1.318445354700088501e-01 -3.603665530681610107e-01 1.159767434000968933e-01 2.318415641784667969e-01 2.765710465610027313e-02 -1.976935118436813354e-01 9.856510907411575317e-02 -2.356186062097549438e-01 1.470494121313095093e-01 -1.593900918960571289e-01
3.619685769081115723e-01 -2.427865564823150635e-01 1.587671488523483276e-01 -1.730003803968429565e-01 -4.944278672337532043e-02 -1.202838346362113953e-01 -2.309894263744354248e-01 -3.062063455581665039e-01 -1.020902693271636963e-01 -2.402129322290420532e-01 1.300191581249237061e-01 2.333390712738037109e-01 2.540105581283569336e-01 1.770227104425430298e-01 -6.103434041142463684e-02 1.369758993387222290e-01 2.178217023611068726e-01 1.742269247770309448e-01 -1.310096234083175659e-01 1.004914268851280212e-01 -8.244015276432037354e-02 -6.615357846021652222e-02 4.175608512014150620e-03 4.363393411040306091e-02 -1.226450130343437195e-01 -7.766648381948471069e-02 -9.082583338022232056e-02 -3.043769299983978271e-01 2.929945886135101318e-01 6.418441236019134521e-02 1.747867837548255920e-02 5.144264176487922668e-02
-2.010348066687583923e-02 -1.446155607700347900e-01 4.345273971557617188e-02 -1.921813338994979858e-01 -1.726000756025314331e-01 -1.100861057639122009e-01 -8.043304830789566040e-02 -3.901425302028656006e-01 -2.096079289913177490e-01 2.104404568672180176e-01 1.617574989795684814e-01 5.182850733399391174e-02 7.481759786605834961e-02 5.512119457125663757e-02 -1.463571339845657349e-01 -2.040890604257583618e-01 8.040528744459152222e-02 2.303057610988616943e-01 -3.036880195140838623e-01 -1.298300921916961670e-01 -2.007355093955993652e-01 9.697148948907852173e-02 1.067566275596618652e-01 6.073548644781112671e-02 1.967937052249908447e-01 4.519151449203491211e-01 -1.361367255449295044e-01 -1.534705758094787598e-01 -3.829112276434898376e-02 1.217144168913364410e-02 -3.156606480479240417e-02 1.716526150703430176e-01
3.011669218540191650e-01 1.622903198003768921e-01 2.378645986318588257e-01 8.429349213838577271e-02 -1.105272173881530762e-01 -4.918701481074094772e-03 -6.238067150115966797e-02 -1.359363049268722534e-01 -1.389153152704238892e-01 5.952843278646469116e-02 2.787720561027526855e-01 4.480179548263549805e-01 -4.193587973713874817e-02 7.010417431592941284e-02 -1.902372092008590698e-01 7.387644145637750626e-03 -1.528851538896560669e-01 -6.770627200603485107e-02 8.670309931039810181e-02 -1.210305616259574890e-01 1.860738396644592285e-01 6.966954469680786133e-02 4.510050639510154724e-02 -4.092466458678245544e-02 1.288536489009857178e-01 2.540148496627807617e-01 1.671307832002639771e-01 -4.012866318225860596e-01 1.504160165786743164e-01 -1.187796369194984436e-01 8.792308717966079712e-02 1.805748194456100464e-01
2.673110961914062500e-01 -1.770887076854705811e-01 1.238094717264175415e-01 -1.254175007343292236e-01 -2.807583510875701904e-01 1.749303787946701050e-01 -2.332700639963150024e-01 2.104000933468341827e-02 4.685135930776596069e-02 -2.021285891532897949e-01 1.462319791316986084e-01 1.593935191631317139e-01 8.386193215847015381e-02 3.411079943180084229e-02 -1.373009383678436279e-01 -1.594012081623077393e-01 8.036475628614425659e-02 5.341991782188415527e-02 -3.099847435951232910e-01 6.926511228084564209e-02 2.917457222938537598e-01 -3.010281920433044434e-01 -9.236514568328857422e-02 7.444527000188827515e-02 -4.353318735957145691e-02 2.841906547546386719e-01 -2.119745686650276184e-02 -4.821865353733301163e-03 4.042927324771881104e-01 -3.937419131398200989e-02 9.549559652805328369e-02 4.777957871556282043e-02
-4.899299889802932739e-02 -1.351964622735977173e-01 -1.746699512004852295e-01 -1.274743825197219849e-01 -2.827888429164886475e-01 -2.316542714834213257e-01 -5.340890958905220032e-02 -2.625906169414520264e-01 -1.882515251636505127e-01 8.416444063186645508e-02 -8.223395794630050659e-02 9.515103697776794434e-02 2.605703659355640411e-02 7.728517055511474609e-02 -2.396258711814880371e-01 -1.086952090263366699e-01 1.018782481551170349e-01 3.488595485687255859e-01 -1.709209978580474854e-01 -5.455986410379409790e-02 -8.869075775146484375e-02 1.248303353786468506e-01 2.927812933921813965e-01 5.365070700645446777e-02 1.892445832490921021e-01 4.950465857982635498e-01 -5.222119763493537903e-02 -5.015152692794799805e-02 4.375104978680610657e-02 -1.067765355110168457e-01 9.961128979921340942e-02 8.492202311754226685e-02
4.207282140851020813e-02 -1.094135642051696777e-02 3.030525986105203629e-03 3.333596512675285339e-02 -1.795013062655925751e-02 -2.057813107967376709e-01 -2.691162526607513428e-01 -2.135926112532615662e-02 -1.600812673568725586e-01 4.818687215447425842e-02 -2.894121967256069183e-02 -1.240680441260337830e-01 2.276515960693359375e-01 3.288287818431854248e-01 2.192191332578659058e-01 1.939021646976470947e-01 2.638472318649291992e-01 1.386919021606445312e-01 -1.826293915510177612e-01 -1.384416669607162476e-01 1.388188302516937256e-01 -2.104971855878829956e-01 2.591862976551055908e-01 1.351959556341171265e-01 -9.580487012863159180e-02 3.508572578430175781e-01 1.834616512060165405e-01 -1.196461766958236694e-01 6.487184762954711914e-02 1.048155948519706726e-01 1.342455297708511353e-01 2.962767779827117920e-01
5.903644859790802002e-02 -1.999229937791824341e-02 3.996236622333526611e-02 -1.067050620913505554e-01 1.122259125113487244e-01 -2.113138735294342041e-01 -2.415275424718856812e-01 -2.202110141515731812e-01 -1.026970669627189636e-01 1.046179980039596558e-01 -1.368266157805919647e-02 7.260677218437194824e-02 8.268631994724273682e-02 -2.301002107560634613e-02 -4.376259818673133850e-02 -6.436494737863540649e-02 1.272285282611846924e-01 1.418237835168838501e-01 -3.496766984462738037e-01 8.933697640895843506e-02 1.452028006315231323e-01 -7.658497244119644165e-02 -4.300070926547050476e-02 4.175981879234313965e-01 -2.091115526854991913e-02 2.587151229381561279e-01 -3.288037376478314400e-03 -2.911798357963562012e-01 2.041423022747039795e-01 2.125265775248408318e-03 -2.702545821666717529e-01 3.769014179706573486e-01
2.122629433870315552e-01 -1.608026623725891113e-01 -2.828119881451129913e-02 -2.643293142318725586e-02 -2.851821780204772949e-01 -8.834490552544593811e-03 -3.697129189968109131e-01 -1.054554432630538940e-01 4.021168872714042664e-02 -4.660862311720848083e-02 1.354225352406501770e-02 -1.995480358600616455e-01 2.261221557855606079e-01 -7.762300968170166016e-02 -2.013500928878784180e-01 -2.190459817647933960e-01 -9.971079975366592407e-02 -6.073082610964775085e-02 -2.660970389842987061e-01 -1.842140704393386841e-01 -8.417633362114429474e-03 4.813101515173912048e-02 2.054842114448547363e-01 -1.768600195646286011e-01 -7.249597460031509399e-02 2.423051893711090088e-01 -1.320185214281082153e-01 -3.672363162040710449e-01 4.009803757071495056e-02 -3.081023097038269043e-01 -1.131584122776985168e-02 -4.142267629504203796e-02
8.416651189327239990e-02 -9.820018708705902100e-02 3.231048583984375000e-02 -2.027590423822402954e-01 -1.775901615619659424e-01 1.471831798553466797e-01 -1.151114106178283691e-01 -1.138900127261877060e-02 2.716034278273582458e-02 -1.428276207298040390e-02 4.854802042245864868e-02 9.316977113485336304e-02 2.658639550209045410e-01 2.695761620998382568e-01 -1.692267805337905884e-01 -4.357755929231643677e-02 2.499640360474586487e-02 -6.207528058439493179e-03 -1.541104614734649658e-01 2.409065142273902893e-02 1.250519603490829468e-01 -3.102375753223896027e-02 3.371668979525566101e-02 2.086900621652603149e-01 1.708517074584960938e-01 5.411671400070190430e-01 -1.896983683109283447e-01 -1.488098353147506714e-01 4.358188509941101074e-01 1.207936182618141174e-01 -1.089745685458183289e-01 7.613113522529602051e-02
4.998714849352836609e-02 -3.135949373245239258e-02 -1.505848914384841919e-01 -1.557534635066986084e-01 -2.694575786590576172e-01 -2.105565816164016724e-01 -1.992854773998260498e-01 -1.202491521835327148e-01 -1.023571938276290894e-01 -6.919492036104202271e-03 -6.429606117308139801e-03 -1.293604169040918350e-02 8.957894891500473022e-02 2.418102473020553589e-01 -7.681804895401000977e-02 8.375968784093856812e-02 2.998565733432769775e-01 -1.971655488014221191e-01 -1.535925120115280151e-01 -3.296003937721252441e-01 -9.456232190132141113e-02 1.167453452944755554e-01 1.155679449439048767e-01 2.595154382288455963e-02 -2.651823461055755615e-01 3.000849112868309021e-02 2.965407259762287140e-02 -2.479413896799087524e-01 4.878700375556945801e-01 -1.293390989303588867e-01 3.040529787540435791e-02 3.817010670900344849e-02
-6.605298817157745361e-02 3.782531619071960449e-02 5.082702636718750000e-02 1.319173723459243774e-01 -1.028339192271232605e-02 -3.251045048236846924e-01 -2.169150859117507935e-01 -1.007156223058700562e-01 3.610049933195114136e-02 2.216762676835060120e-02 5.796614289283752441e-02 -1.120731532573699951e-01 5.390260368585586548e-02 2.605606615543365479e-01 -3.323314785957336426e-01 4.817657917737960815e-02 1.979372650384902954e-01 -8.521431684494018555e-02 -1.054525747895240784e-01 -1.570117473602294922e-01 3.072903454303741455e-01 -3.426497280597686768e-01 -1.827262341976165771e-02 3.019940480589866638e-02 2.515130303800106049e-02 1.684077531099319458e-01 2.049210369586944580e-01 -4.161406680941581726e-02 9.959670901298522949e-02 -1.551821976900100708e-01 -2.567901909351348877e-01 3.768191039562225342e-01
2.834103405475616455e-01 -1.082466468214988708e-01 9.080730378627777100e-02 -1.387801673263311386e-02 -1.475171148777008057e-01 9.455113112926483154e-02 -2.365361005067825317e-01 -4.948977380990982056e-02 -1.261811554431915283e-01 -1.217663586139678955e-01 -3.386994125321507454e-03 1.436474621295928955e-01 2.213547974824905396e-01 8.312647789716720581e-02 -2.776046693325042725e-01 2.216678559780120850e-01 2.315185070037841797e-01 8.112324029207229614e-02 -3.128165602684020996e-01 -1.701233722269535065e-02 -2.563079297542572021e-01 1.033121570944786072e-01 -3.465656563639640808e-02 -3.176134526729583740e-01 4.311826080083847046e-02 2.232318818569183350e-01 -1.017248928546905518e-01 -2.231873385608196259e-02 2.885318100452423096e-01 -1.640721969306468964e-02 2.674577534198760986e-01 1.501866728067398071e-01
-1.047297120094299316e-01 -2.624977231025695801e-01 1.242918744683265686e-01 -6.101960316300392151e-02 -1.771048158407211304e-01 -2.919238060712814331e-02 -2.217486202716827393e-01 -3.296461701393127441e-02 -2.427039295434951782e-01 -4.568734765052795410e-02 1.978279203176498413e-01 2.724543213844299316e-01 3.462983071804046631e-01 1.196726858615875244e-01 -1.701342910528182983e-01 -1.931097209453582764e-01 6.192287802696228027e-02 3.576220944523811340e-02 -1.602329872548580170e-02 -1.596877574920654297e-01 3.099251091480255127e-01 1.470662206411361694e-01 3.273718059062957764e-01 5.946685373783111572e-02 3.626580163836479187e-02 7.250478863716125488e-02 -1.544547080993652344e-01 -2.596355974674224854e-01 2.087055742740631104e-01 1.624413281679153442e-01 7.070575654506683350e-02 -1.076662018895149231e-01
4.725385606288909912e-01 1.698124408721923828e-02 1.269497722387313843e-01 -3.485911712050437927e-02 -9.336931630969047546e-03 -1.156942620873451233e-01 -4.130822792649269104e-02 1.751047559082508087e-02 -1.959277503192424774e-02 -7.510550320148468018e-02 2.968898117542266846e-01 3.377136886119842529e-01 6.213874369859695435e-02 2.847704291343688965e-01 4.291611909866333008e-02 1.149064162746071815e-03 -7.749907672405242920e-02 -9.622707962989807129e-02 7.799030747264623642e-03 -7.959757000207901001e-02 1.033873707056045532e-01 2.231922298669815063e-01 1.887114346027374268e-01 8.792479336261749268e-02 -1.828460842370986938e-01 2.828558385372161865e-01 3.203664720058441162e-02 -3.359515368938446045e-01 2.014006674289703369e-01 -7.666647899895906448e-03 4.221731796860694885e-02 2.309608906507492065e-01
1.624928414821624756e-01 1.701552718877792358e-01 -1.689831316471099854e-01 9.450002014636993408e-02 -2.129387110471725464e-01 5.586710572242736816e-02 -4.112327396869659424e-01 -2.072779089212417603e-01 -1.573563069105148315e-01 6.583939772099256516e-03 -1.121776625514030457e-01 4.555781185626983643e-02 1.463363971561193466e-02 2.422931343317031860e-01 1.039716899394989014e-01 -1.884931027889251709e-01 3.465751707553863525e-01 -2.987790666520595551e-02 -2.208336889743804932e-01 4.395630210638046265e-02 1.027761027216911316e-01 -8.924879878759384155e-02 -1.371504962444305420e-01 -1.213938072323799133e-01 -1.939710378646850586e-01 1.187730357050895691e-01 -4.218119010329246521e-02 -2.794894874095916748e-01 3.711728155612945557e-01 -3.230671212077140808e-02 -4.763902351260185242e-02 7.351323217153549194e-02
1.078308075666427612e-01 1.769720911979675293e-01 -9.753741323947906494e-02 1.892803311347961426e-01 -3.094860315322875977e-01 -1.195764318108558655e-01 -1.046131923794746399e-01 -2.235683798789978027e-01 -2.250588312745094299e-02 -1.569817215204238892e-01 1.486876159906387329e-01 2.790107205510139465e-02 2.297098040580749512e-01 1.732636243104934692e-01 -2.260648012161254883e-01 1.665536761283874512e-01 4.116310477256774902e-01 4.157440960407257080e-01 -1.554657220840454102e-01 -3.050029836595058441e-02 1.362917572259902954e-01 2.801318094134330750e-02 -5.225308239459991455e-03 -1.421245634555816650e-01 -2.519529461860656738e-01 1.211904883384704590e-01 -2.460665069520473480e-02 -1.683424264192581177e-01 -3.328978642821311951e-02 1.746207103133201599e-02 6.152166519314050674e-03 1.245160028338432312e-01
8.267377316951751709e-02 5.205520242452621460e-02 -9.849476069211959839e-02 1.736666560173034668e-01 -2.961032092571258545e-01 -3.427554965019226074e-01 -2.320279330015182495e-01 -8.522828668355941772e-02 1.503466367721557617e-01 4.816037416458129883e-02 1.194132119417190552e-01 1.126556992530822754e-01 1.939485073089599609e-01 2.211692780256271362e-01 -2.322974652051925659e-01 -1.313216388225555420e-01 1.101748086512088776e-02 7.564894855022430420e-02 1.201150417327880859e-01 -1.969579309225082397e-01 1.537514384835958481e-02 1.998990327119827271e-01 -1.774862408638000488e-01 4.656786844134330750e-02 8.766444027423858643e-02 8.641590178012847900e-02 1.589541090652346611e-03 -2.138480097055435181e-01 2.276834473013877869e-02 1.723061352968215942e-01 -1.054248511791229248e-01 4.894716143608093262e-01
1.623368412256240845e-01 -4.061663150787353516e-01 -2.183611094951629639e-01 3.304956853389739990e-02 -1.341064423322677612e-01 -2.888883091509342194e-02 -3.546085953712463379e-01 7.478246837854385376e-02 -1.895516067743301392e-01 3.717507049441337585e-02 -7.966497913002967834e-03 -1.030449941754341125e-01 3.227943778038024902e-01 -7.584987580776214600e-02 -1.519571691751480103e-01 -1.687579602003097534e-01 1.539528965950012207e-01 -2.040939629077911377e-01 -7.422081381082534790e-02 -3.131720423698425293e-01 1.149112954735755920e-01 -1.924717798829078674e-02 1.268557459115982056e-01 -2.929052710533142090e-01 -1.057770568877458572e-02 5.193433165550231934e-02 1.241195723414421082e-01 -1.647666245698928833e-01 -5.738050863146781921e-02 7.364813983440399170e-02 -1.261632703244686127e-02 2.481713443994522095e-01
1.778937689960002899e-02 -2.015096098184585571e-01 -2.092169672250747681e-01 2.584938518702983856e-02 -3.047740161418914795e-01 -3.171284794807434082e-01 -1.625151783227920532e-01 9.334180504083633423e-02 -5.079315602779388428e-02 -1.908494681119918823e-01 1.617686152458190918e-01 2.963803410530090332e-01 2.232002317905426025e-01 6.671243160963058472e-02 1.166288405656814575e-01 -1.938763558864593506e-01 1.822744607925415039e-01 1.551770567893981934e-01 -3.376196324825286865e-01 -1.098813861608505249e-01 1.599431596696376801e-02 -1.454439014196395874e-01 2.017124444246292114e-01 2.119502276182174683e-01 1.688555628061294556e-01 1.758429259061813354e-01 -2.070917934179306030e-01 -1.350309997797012329e-01 -3.276089578866958618e-02 -1.498586777597665787e-02 -1.178483888506889343e-01 3.818462416529655457e-02
2.765593230724334717e-01 -2.971533536911010742e-01 -9.902854263782501221e-02 -3.415457904338836670e-02 -2.131172083318233490e-02 -8.441706746816635132e-02 -2.960000336170196533e-01 -2.336470335721969604e-01 -3.450311720371246338e-01 1.452750526368618011e-02 1.253831535577774048e-01 1.665203422307968140e-01 3.751083314418792725e-01 2.161045819520950317e-01 1.880325376987457275e-02 8.241959661245346069e-02 1.769924610853195190e-01 2.010921984910964966e-01 -6.112362071871757507e-02 8.492694050073623657e-02 4.475139826536178589e-02 1.315104216337203979e-01 -7.050714641809463501e-02 3.623126074671745300e-02 1.177839338779449463e-01 1.519799083471298218e-01 -1.883992552757263184e-01 -6.193972378969192505e-02 2.103817015886306763e-01 -7.578618079423904419e-02 2.223624885082244873e-01 1.820633411407470703e-01
1.309263706207275391e-01 -1.494175195693969727e-01 2.471896633505821228e-02 7.980155944824218750e-02 -2.458871006965637207e-01 -2.945010364055633545e-01 -2.633443772792816162e-01 -8.805567398667335510e-03 -1.655912399291992188e-01 1.278215795755386353e-01 2.383243292570114136e-01 -2.328710258007049561e-01 3.345182240009307861e-01 2.146815657615661621e-01 -9.559068828821182251e-02 -2.609140872955322266e-01 2.225416898727416992e-01 5.412981659173965454e-02 -8.709380775690078735e-02 -2.554273307323455811e-01 -7.408862560987472534e-02 9.455178678035736084e-02 1.079674288630485535e-01 4.602434113621711731e-02 -6.926683336496353149e-02 1.099715828895568848e-01 2.937258780002593994e-01 -1.784695684909820557e-01 1.033389419317245483e-01 -2.513692900538444519e-02 -1.987844705581665039e-01 8.724794536828994751e-02
1.342160850763320923e-01 -2.576331198215484619e-01 -2.716181576251983643e-01 1.969636604189872742e-02 -1.705826371908187866e-01 3.570694476366043091e-02 -3.135838806629180908e-01 -2.313051074743270874e-01 -1.569229513406753540e-01 7.195957750082015991e-02 -3.584337234497070312e-02 5.578435212373733521e-02 3.498299419879913330e-01 9.043462574481964111e-02 -2.035038173198699951e-01 -3.026111721992492676e-01 3.080315515398979187e-02 -1.494939625263214111e-01 7.653301954269409180e-02 -1.767679154872894287e-01 2.642675116658210754e-02 -5.211043357849121094e-02 -6.509658694267272949e-02 -1.171552315354347229e-01 -6.824681162834167480e-02 2.253549098968505859e-01 -4.614102467894554138e-02 -3.664390742778778076e-01 1.159374192357063293e-01 -2.712000310420989990e-01 1.844617538154125214e-02 -2.306297793984413147e-02
-1.803619116544723511e-01 3.361615585163235664e-03 5.558765679597854614e-02 1.543626487255096436e-01 -8.071073144674301147e-02 -8.801289647817611694e-02 -3.043696880340576172e-01 1.847121864557266235e-02 -7.733234018087387085e-02 -3.320268541574478149e-02 2.028995454311370850e-01 1.824136008508503437e-03 8.987610042095184326e-02 -2.954103983938694000e-02 -3.740204274654388428e-01 -1.838966161012649536e-01 1.872836798429489136e-01 1.685928702354431152e-01 -1.742053180932998657e-01 -3.757796883583068848e-01 1.680179387331008911e-01 -1.033224239945411682e-01 2.510720789432525635e-01 -9.094429016113281250e-02 1.068515330553054810e-02 1.129546612501144409e-01 -4.113226383924484253e-02 -4.170371592044830322e-01 1.980099380016326904e-01 9.713483601808547974e-02 -1.413634270429611206e-01 -1.547280582599341869e-03
-6.374933570623397827e-02 -7.885567098855972290e-02 -2.058343291282653809e-01 4.029102157801389694e-03 -3.873703777790069580e-01 -9.047437459230422974e-02 -2.963419854640960693e-01 -5.048602819442749023e-02 6.645644456148147583e-02 1.232129409909248352e-01 -3.409562259912490845e-02 -5.079369619488716125e-02 1.854514777660369873e-01 5.967521667480468750e-02 -3.192787170410156250e-01 5.630114674568176270e-02 3.271106779575347900e-01 -1.685393750667572021e-01 -1.188220381736755371e-01 9.129988029599189758e-03 1.187662109732627869e-01 -3.852940797805786133e-01 -8.749195188283920288e-02 1.245420873165130615e-01 -3.228151425719261169e-02 2.178814560174942017e-01 -1.628788858652114868e-01 -1.170741170644760132e-01 1.662999093532562256e-01 -1.572067886590957642e-01 1.290935873985290527e-01 1.980050653219223022e-01
-1.374786943197250366e-01 1.024069860577583313e-01 1.943548470735549927e-01 -1.816597953438758850e-02 -9.054633229970932007e-02 -1.894039213657379150e-01 -4.704486727714538574e-01 -8.184365928173065186e-02 -1.086894720792770386e-01 -2.314683422446250916e-02 5.001633986830711365e-02 1.392226666212081909e-01 3.409976661205291748e-01 -8.642370253801345825e-02 -2.793103754520416260e-01 -1.033392846584320068e-01 -5.339718610048294067e-02 7.227521389722824097e-02 -1.965550631284713745e-01 -3.325338065624237061e-01 2.821788787841796875e-01 -9.731634706258773804e-02 1.849714666604995728e-01 1.672283411026000977e-01 5.731573700904846191e-02 1.264719218015670776e-01 3.198834881186485291e-02 -2.629452645778656006e-01 -2.464516833424568176e-02 6.167246773838996887e-02 -1.041708141565322876e-01 -2.170822769403457642e-02
2.333070933818817139e-01 -2.057242691516876221e-01 7.254414260387420654e-02 2.044765353202819824e-01 1.053524389863014221e-01 2.305066771805286407e-02 -1.812388598918914795e-01 -1.608686596155166626e-01 -1.513403058052062988e-01 -5.882957577705383301e-02 1.884926855564117432e-01 1.950441151857376099e-01 1.600620746612548828e-01 1.767560243606567383e-01 -7.269652187824249268e-02 -2.275150418281555176e-01 9.404471516609191895e-02 1.700427979230880737e-01 -2.863244712352752686e-01 1.874910593032836914e-01 -8.592748641967773438e-02 -1.471664756536483765e-01 4.592582583427429199e-03 -1.435994803905487061e-01 1.706844381988048553e-02 3.364135324954986572e-01 -6.229004636406898499e-02 -1.773981899023056030e-01 1.712479442358016968e-01 3.541477024555206299e-02 4.183026552200317383e-01 1.140992939472198486e-01
-2.422720193862915039e-03 1.460197567939758301e-01 -1.558079272508621216e-01 -3.182477056980133057e-01 -2.451869547367095947e-01 -1.757297664880752563e-01 5.829546600580215454e-02 -5.216577649116516113e-02 -1.802546828985214233e-01 2.712910473346710205e-01 1.168635934591293335e-01 1.461478322744369507e-01 1.472405493259429932e-01 -8.578892052173614502e-02 -1.867509484291076660e-01 -6.227062270045280457e-02 8.407733589410781860e-02 1.874239295721054077e-01 -2.017402797937393188e-01 -3.590362370014190674e-01 -2.637589350342750549e-02 1.697993837296962738e-02 2.199888080358505249e-01 7.670734543353319168e-03 1.501907259225845337e-01 2.968506515026092529e-01 -1.623091250658035278e-01 -2.553854584693908691e-01 9.093406051397323608e-02 4.221238568425178528e-02 1.338578611612319946e-01 2.358906716108322144e-01
2.632291018962860107e-01 8.967970311641693115e-02 -2.127246111631393433e-01 1.463790535926818848e-01 -1.081355884671211243e-01 -7.685486227273941040e-02 -5.162708759307861328e-01 -1.844059973955154419e-01 -2.334345430135726929e-01 -4.051841795444488525e-02 -1.607891172170639038e-01 2.479374706745147705e-01 -5.563274770975112915e-02 2.507874071598052979e-01 1.233753710985183716e-01 -1.366099268198013306e-01 5.624064058065414429e-02 -5.636508762836456299e-02 -1.149577200412750244e-01 -6.376370787620544434e-02 1.140188798308372498e-01 -1.488577127456665039e-01 2.147525735199451447e-02 -9.667811542749404907e-02 -2.634757459163665771e-01 -9.092867374420166016e-02 9.455448389053344727e-02 -3.021128773689270020e-01 2.000865936279296875e-01 -1.402237452566623688e-02 3.405211865901947021e-02 8.146692067384719849e-02
2.676864862442016602e-01 1.344620436429977417e-01 6.429233402013778687e-02 2.724016904830932617e-01 -2.887384295463562012e-01 -4.536328017711639404e-01 -3.269758522510528564e-01 7.544266432523727417e-02 -3.357487618923187256e-01 3.386997850611805916e-03 9.608455002307891846e-02 -1.416421830654144287e-01 1.733149141073226929e-01 8.031283318996429443e-02 7.152985781431198120e-02 4.023656621575355530e-02 2.208389341831207275e-02 -1.733143776655197144e-01 1.962995156645774841e-02 -7.369108498096466064e-02 6.977885216474533081e-02 4.013068974018096924e-03 2.023136019706726074e-01 -6.723111122846603394e-02 3.716256842017173767e-02 1.374039798974990845e-01 7.803828269243240356e-02 -1.395543366670608521e-01 2.747594118118286133e-01 -1.843976825475692749e-01 -4.536971822381019592e-02 2.925537526607513428e-02
8.625149726867675781e-02 -8.946068584918975830e-02 -9.302086383104324341e-02 -1.862202733755111694e-01 -3.003851473331451416e-01 -9.891905635595321655e-02 -2.818988263607025146e-01 -7.066602259874343872e-02 -6.801199167966842651e-02 1.561207473278045654e-01 8.819480985403060913e-02 -3.664897084236145020e-01 3.880035579204559326e-01 1.335312332957983017e-02 -2.185478359460830688e-01 -1.933161169290542603e-01 8.002427220344543457e-02 1.028097569942474365e-01 -6.230842694640159607e-02 -2.210444509983062744e-01 5.024310573935508728e-02 -6.068390235304832458e-02 5.491603910923004150e-02 -1.040718853473663330e-01 3.147397655993700027e-03 1.156138181686401367e-01 -5.659258365631103516e-02 -2.867466211318969727e-01 2.480737119913101196e-01 -2.976197898387908936e-01 -1.030633524060249329e-01 2.201747149229049683e-02
2.828076779842376709e-01 5.777025222778320312e-02 -3.099485114216804504e-02 5.324489250779151917e-02 -9.620012342929840088e-02 1.322342157363891602e-01 -3.895308673381805420e-01 -1.829544454813003540e-01 -3.412532806396484375e-01 -1.480154693126678467e-01 1.065542828291654587e-02 1.848798245191574097e-03 -4.088650271296501160e-02 1.534302234649658203e-01 1.197820752859115601e-01 -4.518806561827659607e-02 2.017603218555450439e-01 -1.993075162172317505e-01 -2.496185600757598877e-01 -6.008008867502212524e-02 2.684145569801330566e-01 -3.436351716518402100e-01 -1.395744085311889648e-01 -7.178435474634170532e-02 2.862315624952316284e-03 1.043485999107360840e-01 -1.182301267981529236e-01 -2.890228033065795898e-01 1.752698868513107300e-01 -9.802071005105972290e-02 2.969181351363658905e-02 1.006202250719070435e-01
-1.056117862462997437e-01 -1.761650294065475464e-01 -2.082597017288208008e-01 -9.470167011022567749e-02 -3.604020178318023682e-01 -2.151182144880294800e-01 -1.600269228219985962e-01 -8.749935030937194824e-02 6.717293709516525269e-02 -7.101035863161087036e-02 3.591985674574971199e-03 2.726646959781646729e-01 4.357956349849700928e-01 1.981655061244964600e-01 -4.556134715676307678e-02 3.934611566364765167e-03 1.349576115608215332e-01 -2.021115832030773163e-02 1.908102333545684814e-01 -2.819449305534362793e-01 3.294993340969085693e-01 -6.927617639303207397e-02 -5.602424964308738708e-02 -1.341540068387985229e-01 -1.595926582813262939e-01 1.510424315929412842e-01 5.329839140176773071e-02 -1.857853978872299194e-01 -7.019438594579696655e-02 3.564586490392684937e-02 -1.413577049970626831e-01 2.314757730346173048e-04
1.506185233592987061e-01 -1.868607550859451294e-01 -5.221060477197170258e-03 2.028521448373794556e-01 -1.522746831178665161e-01 -9.777647256851196289e-02 -1.841497868299484253e-01 -1.659923791885375977e-01 -2.699838280677795410e-01 2.024814933538436890e-01 7.604433689266443253e-03 3.306742906570434570e-01 2.953236177563667297e-02 -5.364916473627090454e-02 -1.732828170061111450e-01 -1.247541606426239014e-01 4.229578077793121338e-01 -1.197967007756233215e-01 -1.013914644718170166e-01 -2.110689878463745117e-01 2.308444380760192871e-01 9.883820265531539917e-02 5.514432117342948914e-02 5.811930820345878601e-02 -5.317525565624237061e-02 -7.927465438842773438e-02 8.440092951059341431e-02 -3.534128665924072266e-01 4.185626655817031860e-02 -1.524802744388580322e-01 -1.952157020568847656e-01 1.121373400092124939e-01
3.550294339656829834e-01 -7.432109862565994263e-02 1.012384071946144104e-01 5.518436804413795471e-02 -1.868204921483993530e-01 -9.029304236173629761e-02 -4.846956953406333923e-02 2.511823773384094238e-01 -2.105555534362792969e-01 1.792030930519104004e-01 7.887800037860870361e-02 1.674550212919712067e-02 2.025473117828369141e-01 -4.230627417564392090e-02 -2.153210490942001343e-01 2.258826047182083130e-01 -2.284573763608932495e-01 -1.633147746324539185e-01 -1.062390953302383423e-01 -8.753898739814758301e-02 6.952024251222610474e-02 -3.525398075580596924e-01 1.432688981294631958e-01 -9.692763537168502808e-02 -1.845110654830932617e-01 2.850420176982879639e-01 6.044056266546249390e-02 -2.542233169078826904e-01 2.401322424411773682e-01 -4.396979883313179016e-02 -1.416881680488586426e-01 -5.820362269878387451e-02
2.975650429725646973e-01 1.791112720966339111e-01 -1.662455052137374878e-01 1.847586221992969513e-02 -8.828548341989517212e-02 -1.057231947779655457e-01 -1.811333894729614258e-01 3.905249061062932014e-03 -2.603162229061126709e-01 -2.339705526828765869e-01 -1.114906668663024902e-01 1.037230342626571655e-01 2.289999574422836304e-01 1.021675169467926025e-01 4.110522195696830750e-02 2.718601226806640625e-01 1.300790309906005859e-01 -1.480947583913803101e-01 -1.993830054998397827e-01 -1.921535581350326538e-01 2.272025346755981445e-01 -1.901245862245559692e-01 -5.889429897069931030e-02 -1.091944947838783264e-01 7.630480453372001648e-03 2.201910689473152161e-02 1.843057870864868164e-01 -4.314547479152679443e-01 2.613327503204345703e-01 4.317529127001762390e-02 -5.839850381016731262e-02 -5.003288015723228455e-02
1.661504358053207397e-01 -7.519740611314773560e-02 1.369953304529190063e-01 -1.028431877493858337e-01 -1.806448847055435181e-01 -2.792763113975524902e-01 -1.471840739250183105e-01 2.296922653913497925e-01 2.025672048330307007e-01 -7.892625778913497925e-02 -8.898275345563888550e-02 1.613643765449523926e-01 1.814478635787963867e-01 1.201516613364219666e-01 -1.438549812883138657e-02 -1.103530824184417725e-01 -1.545500010251998901e-01 2.918447740375995636e-02 -4.294693171977996826e-01 1.579988747835159302e-01 2.998724579811096191e-01 -2.083070948719978333e-02 9.080168604850769043e-02 -2.314441353082656860e-01 1.234533712267875671e-01 -1.848203537520021200e-04 -1.437467634677886963e-01 -6.495078653097152710e-02 2.166510820388793945e-01 1.553683280944824219e-01 -1.024004146456718445e-01 3.215318322181701660e-01
5.172783732414245605e-01 1.666064709424972534e-01 1.143970638513565063e-01 -6.028386577963829041e-02 -1.765786260366439819e-01 -3.327091038227081299e-02 1.077720671892166138e-01 2.645010361447930336e-03 -9.054520726203918457e-02 -1.398746222257614136e-01 3.086423575878143311e-01 3.262713253498077393e-01 2.338009029626846313e-01 9.775868803262710571e-02 -1.067375838756561279e-01 -4.234221950173377991e-02 9.388700872659683228e-02 -1.908472366631031036e-02 -1.098805963993072510e-01 -4.377405345439910889e-02 4.810436163097620010e-03 2.058261185884475708e-01 6.654048711061477661e-02 4.152652993798255920e-02 2.998012816533446312e-03 8.950536698102951050e-02 2.267271578311920166e-01 -3.677875399589538574e-01 7.029079645872116089e-02 1.217418462038040161e-01 1.781734526157379150e-01 1.387248486280441284e-01
3.812375068664550781e-01 -1.797212660312652588e-01 1.150256395339965820e-01 -1.506498903036117554e-01 -1.039074547588825226e-02 -1.485858559608459473e-01 -1.345997601747512817e-01 3.241719305515289307e-02 1.092469319701194763e-01 4.085873067378997803e-02 -1.475212629884481430e-02 1.799831837415695190e-01 1.734117716550827026e-01 -9.894931316375732422e-02 8.156510442495346069e-02 -8.194308727979660034e-02 3.442983701825141907e-02 -7.575840502977371216e-02 -2.931462824344635010e-01 -5.151589214801788330e-02 1.930594742298126221e-01 -3.158074319362640381e-01 2.744286358356475830e-01 1.038452759385108948e-01 2.465410530567169189e-02 9.413813799619674683e-02 -3.549972176551818848e-01 -1.365099847316741943e-01 2.361575812101364136e-01 2.504002749919891357e-01 -1.956939995288848877e-01 1.269770711660385132e-01
-4.363191872835159302e-02 -2.333021461963653564e-01 -1.115227192640304565e-01 -2.433352358639240265e-02 -1.622670143842697144e-01 2.134286426007747650e-02 -2.814434468746185303e-01 1.692751608788967133e-02 -1.625014841556549072e-01 3.443850576877593994e-02 -2.080129832029342651e-02 2.266721427440643311e-01 2.455074936151504517e-01 -7.379009574651718140e-02 -2.625408768653869629e-01 1.535299122333526611e-01 2.076929956674575806e-01 -1.741265207529067993e-01 -1.992809325456619263e-01 -4.909709468483924866e-02 3.413201272487640381e-01 1.404143720865249634e-01 3.056460618972778320e-01 -2.889218926429748535e-01 8.405385911464691162e-02 1.816911101341247559e-01 -1.152788698673248291e-01 -7.075729221105575562e-02 -9.484077990055084229e-02 -2.378386212512850761e-03 -2.290955632925033569e-01 1.954010725021362305e-01
3.015014827251434326e-01 1.834672242403030396e-01 -7.660764455795288086e-02 1.267566084861755371e-01 -2.074790894985198975e-01 -1.805993467569351196e-01 -1.992910057306289673e-01 -2.093257009983062744e-01 1.443233937025070190e-01 4.322801902890205383e-02 1.072568073868751526e-02 8.194383978843688965e-02 9.925314038991928101e-02 4.532620906829833984e-01 -9.916965663433074951e-02 1.640084832906723022e-01 4.986682534217834473e-02 -2.515849471092224121e-01 -1.369418054819107056e-01 3.831172734498977661e-02 5.465000867843627930e-02 1.284215748310089111e-01 3.135694861412048340e-01 1.076140999794006348e-01 -7.047425955533981323e-03 3.441807925701141357e-01 1.354444772005081177e-01 -1.295246779918670654e-01 8.898198604583740234e-02 -1.325660049915313721e-01 -1.261776089668273926e-01 -4.808129742741584778e-02
-2.272192984819412231e-01 9.430362284183502197e-02 1.931682080030441284e-01 1.064717322587966919e-01 -1.610770821571350098e-01 -2.233910411596298218e-01 -2.709923982620239258e-01 -7.575799524784088135e-02 -2.570104300975799561e-01 -3.231567516922950745e-02 9.911151975393295288e-02 -1.433755159378051758e-01 2.726155221462249756e-01 1.084822043776512146e-01 -2.464666515588760376e-01 -2.313723117113113403e-01 -8.642388135194778442e-02 1.141883283853530884e-01 -2.349376976490020752e-01 -1.825232654809951782e-01 2.504194676876068115e-01 5.344919860363006592e-02 3.532066941261291504e-02 -8.649892359972000122e-02 -5.280867591500282288e-02 1.294031441211700439e-01 1.839219629764556885e-01 -4.311463832855224609e-01 2.448655851185321808e-02 1.126143336296081543e-01 -3.629186376929283142e-02 2.820851467549800873e-02
2.880991995334625244e-01 -2.896614186465740204e-02 1.829177588224411011e-01 -3.444232791662216187e-02 -1.548527032136917114e-01 8.567287772893905640e-02 -3.416842818260192871e-01 -1.099880412220954895e-01 2.275076135993003845e-02 -6.844452768564224243e-02 -1.319660544395446777e-01 2.825723886489868164e-01 3.079477250576019287e-01 4.827396571636199951e-02 -3.363247215747833252e-02 -3.299408406019210815e-02 -7.998573780059814453e-02 -1.040163636207580566e-01 -2.425948232412338257e-01 -5.315920803695917130e-03 -5.417700111865997314e-02 -1.680476665496826172e-01 -6.843910366296768188e-02 2.440432608127593994e-01 1.574923396110534668e-01 4.046920537948608398e-01 -2.430159598588943481e-01 -1.589042842388153076e-01 2.427382767200469971e-01 1.883178018033504486e-02 -1.394268870353698730e-02 1.250279098749160767e-01
1.644614934921264648e-01 7.058579940348863602e-03 -9.135427325963973999e-02 1.867025047540664673e-01 -1.843412779271602631e-02 -3.113668560981750488e-01 -3.623339235782623291e-01 -1.535342037677764893e-01 -1.929485946893692017e-01 2.136196792125701904e-01 1.889634318649768829e-02 6.205565482378005981e-02 2.955825328826904297e-01 1.863354891538619995e-01 9.337846934795379639e-02 -1.199576035141944885e-01 -6.888078898191452026e-02 -6.191304326057434082e-02 -2.408791035413742065e-01 -2.728580236434936523e-01 -1.038002744317054749e-01 1.502882242202758789e-01 1.501249819993972778e-01 1.767821162939071655e-01 -1.382975727319717407e-01 3.105801641941070557e-01 1.749821305274963379e-01 -1.599264144897460938e-01 1.198199987411499023e-01 2.652244642376899719e-02 -3.316221013665199280e-02 1.706974208354949951e-01
3.588174879550933838e-01 9.211747348308563232e-02 9.548643231391906738e-02 4.550800845026969910e-02 -3.055568635463714600e-01 5.440324172377586365e-02 -2.358087711036205292e-02 -1.753378361463546753e-01 -4.096885323524475098e-01 -1.727450937032699585e-01 2.411747723817825317e-01 1.452349424362182617e-01 3.075029933825135231e-03 1.795908063650131226e-01 -7.587004452943801880e-02 -1.225763782858848572e-01 2.501256167888641357e-01 6.700772792100906372e-02 6.650053709745407104e-02 -7.703301310539245605e-02 1.832961440086364746e-01 4.269627481698989868e-02 6.384430825710296631e-02 -4.215306639671325684e-01 6.081504374742507935e-02 2.618116140365600586e-02 1.729480028152465820e-01 1.664012856781482697e-02 -4.994586855173110962e-02 -2.110498398542404175e-02 1.281195431947708130e-01 2.131751924753189087e-01
5.255646705627441406e-01 1.234532669186592102e-01 4.256671294569969177e-02 1.109972670674324036e-01 -3.553767502307891846e-01 -1.329165548086166382e-01 4.442195966839790344e-02 7.939514517784118652e-02 -2.380742579698562622e-01 -9.914351254701614380e-02 3.895349800586700439e-01 2.448381930589675903e-01 1.119712367653846741e-01 5.895377695560455322e-02 7.134169340133666992e-03 4.298875853419303894e-02 5.446187406778335571e-02 -1.347224880009889603e-02 3.428057581186294556e-02 -1.945177912712097168e-01 1.935996711254119873e-01 2.836105786263942719e-02 9.596738032996654510e-03 -1.925572901964187622e-01 -1.874072402715682983e-01 1.494418233633041382e-01 1.250065863132476807e-01 -1.067284196615219116e-01 1.551815569400787354e-01 5.307093635201454163e-02 1.306941509246826172e-01 1.456067082472145557e-03
4.093299508094787598e-01 -2.330043762922286987e-01 2.151000052690505981e-01 1.513841599225997925e-01 -7.975380867719650269e-02 -6.901537626981735229e-02 -1.442200690507888794e-01 -6.008753180503845215e-02 -1.704816073179244995e-01 3.289099782705307007e-02 1.523594707250595093e-01 1.219086721539497375e-01 1.158169806003570557e-01 1.157931536436080933e-01 1.040517762303352356e-01 9.333367645740509033e-02 1.086133271455764771e-01 2.310522496700286865e-01 -1.140852794051170349e-01 -1.829822063446044922e-01 -7.932192087173461914e-02 -1.785780340433120728e-01 -5.349202547222375870e-03 1.749503239989280701e-02 2.952887713909149170e-01 3.878735303878784180e-01 -3.150397837162017822e-01 -4.385412856936454773e-02 1.388019323348999023e-01 -6.035193800926208496e-02 1.888698786497116089e-01 1.061469912528991699e-01
-1.586518287658691406e-01 -3.500311821699142456e-02 -5.073902755975723267e-02 1.118573024868965149e-01 -1.442535668611526489e-01 -2.389949858188629150e-01 -2.369026094675064087e-01 3.764103353023529053e-02 -2.598062530159950256e-02 -2.797285318374633789e-01 -7.608731836080551147e-02 1.948705017566680908e-01 1.062443256378173828e-01 -1.224045082926750183e-01 -1.123953759670257568e-01 -8.371122181415557861e-02 3.464823961257934570e-02 1.492110937833786011e-01 -2.480994313955307007e-01 -1.729427427053451538e-01 2.533928751945495605e-01 -1.335274986922740936e-02 2.047843784093856812e-01 2.008663415908813477e-01 2.308723926544189453e-01 2.802171707153320312e-01 -1.022433862090110779e-01 -4.085375666618347168e-01 2.442637681961059570e-01 4.012828692793846130e-02 -8.089290559291839600e-02 -1.259223073720932007e-01
3.040756583213806152e-01 -1.415069699287414551e-01 -2.460238039493560791e-01 -2.205354869365692139e-01 -3.684391379356384277e-01 -1.164841428399085999e-01 1.106774657964706421e-01 -1.629181504249572754e-01 2.227334678173065186e-01 -1.753556728363037109e-01 4.761667177081108093e-02 1.646706610918045044e-01 1.675918102264404297e-01 5.664567276835441589e-02 -1.434770971536636353e-01 -2.795687410980463028e-03 -1.609350144863128662e-01 -8.230759203433990479e-02 -1.571427434682846069e-01 -1.102487072348594666e-01 2.214235216379165649e-01 -3.255186676979064941e-01 -4.571904614567756653e-02 3.028135374188423157e-02 5.556340143084526062e-02 1.199509352445602417e-01 8.059510588645935059e-02 -2.391214519739151001e-01 -4.837878048419952393e-02 2.675707265734672546e-02 -3.082159757614135742e-01 1.479342579841613770e-01
3.825335949659347534e-02 -3.121087849140167236e-01 -3.632853180170059204e-02 1.458103209733963013e-01 -2.523807287216186523e-01 -2.148684412240982056e-01 -1.483734101057052612e-01 -8.489548414945602417e-02 -8.162229508161544800e-02 -4.076958000659942627e-01 1.465432941913604736e-01 3.565464168787002563e-02 2.658425569534301758e-01 1.917224749922752380e-02 1.884981989860534668e-01 -1.696401983499526978e-01 2.241984605789184570e-01 -7.145912945270538330e-02 -2.572948634624481201e-01 -8.904472738504409790e-02 2.337197810411453247e-01 -2.105529606342315674e-01 8.097047917544841766e-03 1.707417666912078857e-01 1.777341216802597046e-02 1.281814873218536377e-01 -1.536875665187835693e-01 -1.353034377098083496e-01 2.800342142581939697e-01 -5.246945098042488098e-02 1.016419082880020142e-01 -2.512343600392341614e-02
8.346529304981231689e-02 -9.663328528404235840e-02 -1.870858967304229736e-01 1.498763710260391235e-01 -2.574203312397003174e-01 -1.215967983007431030e-01 -6.468448787927627563e-02 3.062325902283191681e-02 -1.550634205341339111e-01 -4.397680237889289856e-02 1.267469376325607300e-01 1.581337749958038330e-01 5.492664575576782227e-01 -6.915609538555145264e-02 1.051771417260169983e-01 -5.090454965829849243e-02 1.577268838882446289e-01 -1.141048371791839600e-01 -2.838727235794067383e-01 4.291168879717588425e-03 3.769678771495819092e-01 -2.114254236221313477e-02 -1.118000224232673645e-01 9.083719551563262939e-02 1.764698326587677002e-01 2.981499433517456055e-01 1.028794422745704651e-01 -9.302008152008056641e-02 1.613580137491226196e-01 7.167876511812210083e-02 2.474156953394412994e-02 -4.312292207032442093e-03
3.068010807037353516e-01 -4.427250009030103683e-03 6.191183626651763916e-02 -9.738008491694927216e-03 -2.472609281539916992e-01 3.918451443314552307e-02 -1.340328752994537354e-01 -9.852217137813568115e-02 -7.462206482887268066e-02 1.023148745298385620e-02 1.120617017149925232e-01 2.055550366640090942e-01 4.735897108912467957e-02 1.887657940387725830e-01 -1.983835175633430481e-02 -8.530959486961364746e-02 9.985826909542083740e-02 2.354894727468490601e-01 1.366013195365667343e-03 7.571840286254882812e-02 1.227990165352821350e-01 2.824327349662780762e-02 -9.897529333829879761e-02 -4.097308218479156494e-01 1.509939506649971008e-02 2.260839194059371948e-01 -7.365608960390090942e-02 -4.084527790546417236e-01 -1.178093478083610535e-01 -1.167329028248786926e-01 2.896736860275268555e-01 3.252972066402435303e-01
2.181054949760437012e-01 -4.185291752219200134e-02 7.077977806329727173e-02 5.048658847808837891e-01 -2.574273943901062012e-01 -1.759977042675018311e-01 2.811965160071849823e-02 -2.550412714481353760e-01 -2.981401979923248291e-02 -4.740453511476516724e-02 -1.569767445325851440e-01 3.770369589328765869e-01 2.587701380252838135e-01 7.552825659513473511e-02 1.063091158866882324e-01 -9.918760508298873901e-02 2.122496441006660461e-02 -5.321659147739410400e-02 -3.078099787235260010e-01 -1.040238291025161743e-01 1.889004111289978027e-01 -1.819881647825241089e-01 -3.712857142090797424e-02 -1.041682511568069458e-01 -5.073236301541328430e-03 -7.180958241224288940e-02 -2.393359132111072540e-02 -1.401350349187850952e-01 -1.613651067018508911e-01 1.501039564609527588e-01 7.529177237302064896e-03 -7.380718830972909927e-03
5.719933286309242249e-02 -5.073588714003562927e-02 3.512680903077125549e-02 -8.100102841854095459e-02 -3.434495329856872559e-01 -1.313241422176361084e-01 -6.577601190656423569e-03 -1.184774488210678101e-01 5.426890403032302856e-02 -2.578371763229370117e-01 4.021086916327476501e-02 -4.413435608148574829e-02 2.003065943717956543e-01 -8.040446043014526367e-02 -1.458122134208679199e-01 -2.543993592262268066e-01 1.346486657857894897e-01 9.658926725387573242e-02 -4.659464359283447266e-01 -3.034640550613403320e-01 1.632027477025985718e-01 2.324180305004119873e-01 3.042100369930267334e-01 -1.755926012992858887e-01 -5.376064404845237732e-02 3.358047083020210266e-02 4.523589462041854858e-02 -2.986851520836353302e-02 1.506716907024383545e-01 -1.934393644332885742e-01 1.540478169918060303e-01 -4.853087011724710464e-03
5.622675418853759766e-01 4.182027652859687805e-02 1.300415843725204468e-01 -1.027926988899707794e-02 -1.090803146362304688e-01 -2.445247583091259003e-02 2.322017913684248924e-03 9.165947884321212769e-02 -1.672160029411315918e-01 1.328498125076293945e-01 2.293207347393035889e-01 1.540089845657348633e-01 1.731381751596927643e-02 1.346869617700576782e-01 -9.339664131402969360e-02 2.035456597805023193e-01 1.686746031045913696e-01 -2.341911941766738892e-02 7.085870206356048584e-02 -9.541823714971542358e-02 1.309664845466613770e-01 -1.194154918193817139e-01 1.237624585628509521e-01 -2.416206337511539459e-02 -1.786647439002990723e-01 2.332753986120223999e-01 -1.548011749982833862e-01 -2.855136990547180176e-01 1.657409965991973877e-01 -6.605605781078338623e-02 2.301044613122940063e-01 2.943390011787414551e-01
1.923120021820068359e-01 -8.250150829553604126e-02 -2.168490290641784668e-01 1.139683499932289124e-01 -3.700262904167175293e-01 1.763078011572360992e-02 -2.245877236127853394e-01 -1.634836345911026001e-01 -2.186729758977890015e-01 1.374221742153167725e-01 -1.218267977237701416e-01 -1.708895862102508545e-01 3.246824443340301514e-01 -3.853347152471542358e-02 -8.353515714406967163e-02 -5.966306105256080627e-02 6.204904243350028992e-02 -1.808978617191314697e-02 -1.231145560741424561e-01 3.151952847838401794e-02 1.210923045873641968e-01 7.572475820779800415e-02 -5.410620942711830139e-02 -3.920924365520477295e-01 -2.521844953298568726e-02 1.426169276237487793e-01 8.617324382066726685e-02 -3.969595432281494141e-01 5.282795801758766174e-02 -2.312780022621154785e-01 -1.177315786480903625e-01 -1.012428663671016693e-02
1.511748582124710083e-01 1.348153948783874512e-01 6.983216106891632080e-02 -1.470567286014556885e-01 -3.326375484466552734e-01 -1.550146043300628662e-01 -1.140846759080886841e-01 7.168036699295043945e-02 -1.693716198205947876e-01 -8.582552522420883179e-02 1.631593145430088043e-02 -3.481865823268890381e-01 9.015791118144989014e-02 3.831860423088073730e-01 3.785418346524238586e-02 2.336843684315681458e-02 1.727159619331359863e-01 1.273291409015655518e-01 -2.728227078914642334e-01 -2.428535670042037964e-01 -8.770102262496948242e-02 -2.894585430622100830e-01 1.269559711217880249e-01 -1.093560736626386642e-02 5.961673706769943237e-02 3.026550114154815674e-01 1.108608990907669067e-01 -8.492617309093475342e-02 1.882352121174335480e-02 -5.758295580744743347e-02 8.248274214565753937e-03 2.440955191850662231e-01
1.128653511404991150e-01 2.530728578567504883e-01 2.470919862389564514e-02 -1.058415994048118591e-01 -1.712053269147872925e-01 -1.531014740467071533e-01 -3.665590286254882812e-01 -4.283708333969116211e-02 9.780273586511611938e-02 -1.658576726913452148e-02 2.731883823871612549e-01 -8.188381046056747437e-02 2.352746129035949707e-01 3.554576635360717773e-02 -1.472388356924057007e-01 -9.679176728241145611e-04 1.817062795162200928e-01 1.602868139743804932e-01 -1.164611726999282837e-01 -2.966235876083374023e-01 1.083004102110862732e-01 1.306201070547103882e-01 -1.366000324487686157e-01 5.896642431616783142e-02 5.380796268582344055e-03 1.797993779182434082e-01 -2.023856490850448608e-01 -1.166568621993064880e-01 1.365896165370941162e-01 2.699118554592132568e-01 -1.466456055641174316e-01 3.766310513019561768e-01
2.831535786390304565e-02 -1.465340405702590942e-01 -7.070476561784744263e-02 -4.230060875415802002e-01 -2.231160253286361694e-01 -9.752997756004333496e-02 -5.560109019279479980e-02 -1.825583875179290771e-01 -1.858782917261123657e-01 1.983669847249984741e-01 1.496533155441284180e-01 5.491295084357261658e-02 3.973941877484321594e-02 2.035770267248153687e-01 -2.807702422142028809e-01 -1.798625141382217407e-01 3.119096457958221436e-01 1.310914307832717896e-01 -1.179767623543739319e-01 -2.356469072401523590e-02 -1.127011179924011230e-01 1.845092773437500000e-01 3.095097839832305908e-01 2.793454192578792572e-02 9.610885381698608398e-02 3.568376302719116211e-01 -6.539122760295867920e-02 -2.064746059477329254e-02 5.139351706020534039e-04 3.722318261861801147e-02 -1.091974438168108463e-03 1.721514314413070679e-01
2.167278826236724854e-01 -1.422299891710281372e-01 -1.715268343687057495e-01 2.442042976617813110e-01 -2.612458765506744385e-01 -2.361907958984375000e-01 -2.059193849563598633e-01 1.160617247223854065e-01 7.495339959859848022e-02 -1.461168378591537476e-01 -6.136928871273994446e-02 1.215295195579528809e-01 1.884329169988632202e-01 -7.727649807929992676e-02 -1.081134751439094543e-01 -3.065612912178039551e-01 1.765303611755371094e-01 -9.389517456293106079e-02 -3.016718924045562744e-01 -1.251666098833084106e-01 3.195022344589233398e-01 7.353044301271438599e-02 -6.774383783340454102e-02 -8.546802401542663574e-02 2.345620095729827881e-01 -8.246162533760070801e-02 -9.142756462097167969e-02 2.194189094007015228e-02 1.263122260570526123e-01 2.268353998661041260e-01 -2.153806835412979126e-01 1.438442766666412354e-01
2.934367954730987549e-01 -2.240480929613113403e-01 -2.081694006919860840e-01 3.343121707439422607e-01 -2.355532944202423096e-01 -5.418702960014343262e-02 2.378143370151519775e-02 -1.451535243541002274e-02 1.372526865452528000e-02 -5.137916281819343567e-02 -3.718201816082000732e-02 4.430751502513885498e-02 1.245247125625610352e-01 1.361992806196212769e-01 -1.226015761494636536e-01 1.572532504796981812e-01 -2.881932258605957031e-01 -1.067536789923906326e-02 -1.398854404687881470e-01 -3.116829991340637207e-01 3.744613612070679665e-03 1.341335922479629517e-01 2.496457844972610474e-01 4.096567258238792419e-02 -4.555359855294227600e-02 3.115355372428894043e-01 -1.924067363142967224e-02 -1.784119009971618652e-01 1.234659627079963684e-01 -1.443282067775726318e-01 -3.047521412372589111e-01 1.650478839874267578e-01
3.477216362953186035e-01 1.333868354558944702e-01 9.038099087774753571e-03 1.343367695808410645e-01 8.097979426383972168e-02 -5.117868185043334961e-01 -1.534499526023864746e-01 -1.876957714557647705e-01 -9.756752848625183105e-02 1.037347540259361267e-01 7.132649421691894531e-02 1.708544790744781494e-01 1.761658489704132080e-01 1.055815741419792175e-01 -1.062989700585603714e-02 -2.738437354564666748e-01 -8.597426116466522217e-02 6.544406712055206299e-02 -8.159662783145904541e-02 -8.571986854076385498e-02 -1.480418723076581955e-02 1.101060211658477783e-01 -8.012509346008300781e-02 2.893906831741333008e-02 2.386738657951354980e-01 6.890273839235305786e-02 -1.667629182338714600e-01 -3.168401718139648438e-01 1.118841767311096191e-01 1.180651560425758362e-01 -1.006009429693222046e-01 2.688798606395721436e-01
2.545265555381774902e-01 -1.883973181247711182e-01 -1.836309432983398438e-01 1.320522557944059372e-02 -2.522175610065460205e-01 -1.738569140434265137e-01 -9.833693504333496094e-02 -1.916588693857192993e-01 -9.825440496206283569e-02 1.143817752599716187e-01 9.691345691680908203e-02 2.290721051394939423e-02 3.370104730129241943e-01 -4.786399193108081818e-03 1.050390601158142090e-01 -3.743234872817993164e-01 2.381934374570846558e-01 -1.068971604108810425e-01 -1.729180067777633667e-01 3.540993854403495789e-02 -5.805095285177230835e-02 7.707082666456699371e-03 -5.908861756324768066e-02 -1.150746420025825500e-01 1.542026549577713013e-01 9.786972776055335999e-03 -1.378735899925231934e-01 -4.469731748104095459e-01 2.140399813652038574e-01 -1.420579105615615845e-01 6.148982327431440353e-03 -1.847333187470212579e-04
2.257665246725082397e-01 -1.741313338279724121e-01 1.168812662363052368e-01 1.949254870414733887e-01 -2.904838025569915771e-01 4.075785353779792786e-02 -1.545678377151489258e-01 -1.286017447710037231e-01 -7.101143151521682739e-02 -1.622997820377349854e-01 1.818974688649177551e-02 9.288195520639419556e-03 1.155589148402214050e-01 -1.491148173809051514e-01 -1.667629629373550415e-01 -1.991606205701828003e-01 4.659221693873405457e-02 -1.002670228481292725e-01 1.967527158558368683e-02 -3.266826570034027100e-01 9.437938034534454346e-02 1.033816412091255188e-01 1.916552633047103882e-01 -1.563401967287063599e-01 -2.677921392023563385e-02 1.768004149198532104e-01 1.315331365913152695e-02 -1.094744652509689331e-01 3.324443697929382324e-01 -1.948702335357666016e-01 -4.185848832130432129e-01 1.943492293357849121e-01
3.996703922748565674e-01 3.827181831002235413e-02 -1.133982017636299133e-01 9.429396688938140869e-02 -2.769635915756225586e-01 -1.261841952800750732e-01 1.795292347669601440e-01 -1.041353400796651840e-02 -3.827946484088897705e-01 -4.119111970067024231e-02 2.488225996494293213e-01 6.658586114645004272e-02 1.371859908103942871e-01 2.347912937402725220e-01 -1.861554682254791260e-01 7.713016867637634277e-02 9.883678704500198364e-02 -6.038717925548553467e-02 1.042681112885475159e-01 -5.887051671743392944e-02 1.437413543462753296e-01 1.616728007793426514e-01 2.760352008044719696e-02 -1.470694541931152344e-01 -1.642597764730453491e-01 1.005082800984382629e-01 -3.706571878865361214e-03 -4.059051573276519775e-01 5.041907541453838348e-03 1.100932620465755463e-02 1.846003383398056030e-01 1.730015873908996582e-01
4.087390303611755371e-01 -2.556367516517639160e-01 1.729895919561386108e-02 -6.948515027761459351e-02 -1.796617805957794189e-01 6.429912149906158447e-02 -2.394508570432662964e-01 -1.813578456640243530e-01 6.499709188938140869e-02 -3.037693910300731659e-02 -8.721346035599708557e-03 1.178392693400382996e-01 2.081358879804611206e-01 1.815950125455856323e-01 -7.521148771047592163e-03 -1.631964296102523804e-01 -4.328894615173339844e-02 4.096269980072975159e-02 -2.440898716449737549e-01 9.182187169790267944e-02 1.649398356676101685e-01 -1.630718559026718140e-01 -4.750672727823257446e-02 2.094382643699645996e-01 -1.271385252475738525e-01 5.004380345344543457e-01 -1.030894964933395386e-01 1.147388964891433716e-01 1.974638849496841431e-01 8.192016929388046265e-02 -9.935664711520075798e-04 7.834270596504211426e-02
2.596535384654998779e-01 2.483231574296951294e-01 -4.842099919915199280e-02 -1.222236230969429016e-01 4.889325797557830811e-02 -2.299031019210815430e-01 -3.000557720661163330e-01 -9.549374878406524658e-02 -1.623841822147369385e-01 -1.082244440913200378e-01 -1.531275212764739990e-01 2.684478461742401123e-01 1.894420385360717773e-01 1.670695096254348755e-01 -1.545125544071197510e-01 -2.311568111181259155e-01 -3.195916861295700073e-02 2.295329719781875610e-01 -8.943206071853637695e-02 -2.007796466350555420e-01 2.795326411724090576e-01 8.158197999000549316e-02 3.884989395737648010e-02 4.465040192008018494e-02 1.043142080307006836e-01 -1.210696101188659668e-01 -4.506850987672805786e-02 -1.948203146457672119e-02 1.920157968997955322e-01 1.327398866415023804e-01 -2.681499421596527100e-01 2.826192080974578857e-01
-7.794214040040969849e-02 -5.703058838844299316e-02 -1.428339779376983643e-01 -2.538667023181915283e-01 -2.824501395225524902e-01 3.967741131782531738e-02 -8.918111771345138550e-02 -2.583086490631103516e-01 -1.514048874378204346e-01 1.801373958587646484e-01 -5.260558053851127625e-02 1.260101646184921265e-01 1.086638793349266052e-01 1.674021780490875244e-01 -3.626962900161743164e-01 -1.140999048948287964e-01 1.495647430419921875e-02 1.013270542025566101e-01 -8.193301409482955933e-02 -1.540957242250442505e-01 -1.053700819611549377e-01 8.933070302009582520e-02 2.224813848733901978e-01 -4.650266095995903015e-02 8.889870345592498779e-02 4.863709211349487305e-01 -2.046759873628616333e-01 -1.231319755315780640e-01 -1.099864169955253601e-01 8.908931165933609009e-02 1.625533252954483032e-01 1.780806928873062134e-01
4.856685176491737366e-02 -8.098818361759185791e-02 3.289015889167785645e-01 1.646604239940643311e-01 -1.184719651937484741e-01 -1.474524885416030884e-01 -1.917071342468261719e-01 1.545849293470382690e-01 -2.896038591861724854e-01 -2.861447334289550781e-01 -1.898928433656692505e-01 3.051902912557125092e-02 1.441453993320465088e-01 8.931371569633483887e-02 -4.236126784235239029e-03 2.374308109283447266e-01 2.919901907444000244e-01 2.576574683189392090e-01 -2.884275615215301514e-01 -2.417547106742858887e-01 -4.856607317924499512e-02 -6.776743382215499878e-02 1.141685694456100464e-01 -3.066066466271877289e-02 -2.374540455639362335e-02 1.711634546518325806e-01 1.543984264135360718e-01 -1.486103832721710205e-01 1.722712814807891846e-01 -4.689210280776023865e-02 2.679488807916641235e-02 2.211218476295471191e-01
4.518571197986602783e-01 6.384463608264923096e-02 -1.546262800693511963e-01 1.014145240187644958e-01 -2.753341495990753174e-01 8.932328782975673676e-04 -3.721329197287559509e-02 -1.237204000353813171e-01 -2.788466215133666992e-02 -5.099532008171081543e-02 3.147793114185333252e-01 3.963018655776977539e-01 1.116001158952713013e-01 2.262919843196868896e-01 -1.439145300537347794e-02 6.940845400094985962e-02 -6.519617140293121338e-02 -2.178471907973289490e-02 -2.676105685532093048e-02 -7.826237380504608154e-02 -7.779195904731750488e-02 1.133234128355979919e-01 1.785693913698196411e-01 -3.507631272077560425e-02 -4.224804043769836426e-02 3.545541167259216309e-01 1.284203529357910156e-01 -2.426451593637466431e-01 7.182650268077850342e-02 -2.443053573369979858e-01 -7.424642890691757202e-02 -7.137167733162641525e-03
1.625757813453674316e-01 4.494742304086685181e-02 -5.051748454570770264e-02 1.543529778718948364e-01 -3.201854526996612549e-01 -1.109557375311851501e-01 -3.227676451206207275e-01 -7.720181718468666077e-03 5.718511343002319336e-02 3.247759640216827393e-01 2.297158092260360718e-01 1.448198407888412476e-01 -8.790402859449386597e-02 -5.033284798264503479e-02 -2.598465979099273682e-01 -1.192901749163866043e-02 -1.196522936224937439e-01 -1.048311069607734680e-01 -2.457246184349060059e-01 -1.845807731151580811e-01 2.662569582462310791e-01 6.815464794635772705e-02 2.661582231521606445e-01 -8.282771706581115723e-02 1.175422370433807373e-01 2.057625651359558105e-01 -1.900119930505752563e-01 -2.670939862728118896e-01 1.563651859760284424e-01 -2.441733144223690033e-02 -5.990248173475265503e-02 -2.146932110190391541e-02
4.434533417224884033e-01 -2.428388595581054688e-01 2.523047924041748047e-01 9.193638712167739868e-02 -1.461423188447952271e-01 1.037443652749061584e-01 -3.060080707073211670e-01 -9.737894684076309204e-02 -1.167740523815155029e-01 -1.958123408257961273e-02 5.939538031816482544e-02 3.340006768703460693e-01 2.509439885616302490e-01 2.552409470081329346e-01 -6.167409010231494904e-03 1.247791871428489685e-01 2.290273457765579224e-01 6.409804522991180420e-02 -2.325804904103279114e-02 -1.232416629791259766e-01 -1.042547542601823807e-02 -1.728329956531524658e-01 -2.503229677677154541e-02 -1.304182261228561401e-01 6.638818234205245972e-02 1.646723896265029907e-01 -1.543931663036346436e-01 -1.417071186006069183e-02 2.412968873977661133e-01 -7.593359053134918213e-02 1.119563058018684387e-01 1.104445382952690125e-01
1.434089243412017822e-01 -2.039966136217117310e-01 7.687131315469741821e-02 -6.327774375677108765e-02 -1.935119181871414185e-01 -3.136911094188690186e-01 -1.293123215436935425e-01 -8.374540507793426514e-02 -2.703346908092498779e-01 -1.128580700606107712e-02 1.590143591165542603e-01 -1.436102092266082764e-01 1.281805336475372314e-03 2.067458778619766235e-01 -8.640610426664352417e-02 2.333786338567733765e-02 -7.685145735740661621e-02 -2.330319024622440338e-02 -3.187207877635955811e-01 -7.881948351860046387e-02 -5.080611631274223328e-02 1.525615602731704712e-01 1.528113707900047302e-02 5.155914649367332458e-02 2.968865334987640381e-01 4.569725990295410156e-01 -2.897060476243495941e-03 5.969412624835968018e-02 2.166572064161300659e-01 2.765221297740936279e-01 -1.768003404140472412e-01 -1.596785336732864380e-02
-5.485713947564363480e-03 5.580013245344161987e-02 4.396624267101287842e-01 -3.638585656881332397e-02 -1.435936689376831055e-01 1.585535518825054169e-02 -4.276469051837921143e-01 4.273268952965736389e-02 -1.636171936988830566e-01 -5.516616627573966980e-02 -6.421449035406112671e-02 -4.096034169197082520e-02 2.060678601264953613e-01 1.778530478477478027e-01 -9.358565509319305420e-02 -2.669309675693511963e-01 2.339343577623367310e-01 4.510712251067161560e-02 -9.637697786092758179e-02 -3.723404109477996826e-01 1.454501152038574219e-01 -6.084020435810089111e-02 7.700729370117187500e-02 -1.203604489564895630e-01 -2.102976106107234955e-02 7.476650178432464600e-02 7.178018242120742798e-02 -3.136333227157592773e-01 2.015690207481384277e-01 -2.602202817797660828e-02 7.816375046968460083e-02 1.600412419065833092e-03
-1.357520818710327148e-01 -6.422876566648483276e-02 2.262338995933532715e-01 -1.971059665083885193e-02 -9.478985518217086792e-02 1.014417111873626709e-01 -1.718648076057434082e-01 -1.973757334053516388e-02 -5.560716986656188965e-02 -1.843507736921310425e-01 -2.209671139717102051e-01 2.537765204906463623e-01 8.606786280870437622e-02 2.073226422071456909e-01 -1.620502322912216187e-01 -2.314969301223754883e-01 5.696364492177963257e-02 2.092338055372238159e-01 -2.323849201202392578e-01 -2.682823240756988525e-01 1.241546720266342163e-01 -4.245381057262420654e-02 3.242283463478088379e-01 9.707929193973541260e-02 2.566571235656738281e-01 1.902568936347961426e-01 4.451260715723037720e-02 -4.274264276027679443e-01 5.910437181591987610e-02 9.796221740543842316e-03 2.013268880546092987e-03 -3.193308040499687195e-02
3.984252810478210449e-01 4.652151092886924744e-02 -2.709204331040382385e-02 1.725512184202671051e-02 -1.650953590869903564e-01 -1.598556190729141235e-01 1.020246148109436035e-01 4.381021112203598022e-02 -3.026824295520782471e-01 5.318029783666133881e-03 3.093561232089996338e-01 2.099305987358093262e-01 1.828092783689498901e-01 3.175732493400573730e-01 -7.069910317659378052e-02 8.201548457145690918e-02 9.660577774047851562e-02 -5.289183557033538818e-02 1.341412663459777832e-01 -1.032292470335960388e-01 2.480093538761138916e-01 4.264858365058898926e-02 4.801373928785324097e-02 -1.291580796241760254e-01 -1.790466457605361938e-01 9.783155471086502075e-02 2.311589382588863373e-02 -4.121958017349243164e-01 9.041894227266311646e-02 -4.534308239817619324e-02 1.860722899436950684e-01 1.244626492261886597e-01
1.710193902254104614e-01 -3.946675658226013184e-01 -1.489487439393997192e-01 -4.182374179363250732e-01 -2.132130712270736694e-01 -1.397206932306289673e-01 -1.124212238937616348e-02 -3.555304184556007385e-02 -1.147256493568420410e-01 -1.775596141815185547e-01 8.765881508588790894e-02 1.036405041813850403e-01 -2.437500841915607452e-02 1.139740645885467529e-02 -1.075622662901878357e-01 -1.197422817349433899e-01 1.268014013767242432e-01 -1.365946978330612183e-01 -1.235972493886947632e-01 1.330459564924240112e-01 2.822685837745666504e-01 -1.850261539220809937e-01 1.630909889936447144e-01 2.543976344168186188e-02 -9.077633917331695557e-02 2.184514701366424561e-01 1.633974015712738037e-01 -2.879834473133087158e-01 1.023618653416633606e-01 -1.065860092639923096e-01 -6.418596953153610229e-02 2.476686537265777588e-01
2.010493129491806030e-01 2.555360086262226105e-02 -2.766922116279602051e-02 1.116712093353271484e-01 -4.249546527862548828e-01 -1.381689310073852539e-01 -1.793390512466430664e-01 7.334634661674499512e-02 9.766878187656402588e-02 1.734009236097335815e-01 1.457411795854568481e-02 1.029175370931625366e-01 -3.697303682565689087e-02 1.260123401880264282e-02 -1.278597265481948853e-01 -2.768942117691040039e-01 1.723250448703765869e-01 1.787818223237991333e-02 -2.171638458967208862e-01 -8.829556405544281006e-02 1.917219758033752441e-01 -3.790722191333770752e-01 -8.545581996440887451e-02 2.337013930082321167e-02 1.277407556772232056e-01 1.937249675393104553e-02 -4.528608918190002441e-02 -1.842410676181316376e-02 -4.068860411643981934e-02 1.168804466724395752e-01 -3.346918821334838867e-01 3.792396783828735352e-01
1.702580302953720093e-01 -1.602003574371337891e-01 -2.206334769725799561e-01 1.393644511699676514e-01 -4.198268949985504150e-01 -8.051202446222305298e-02 -3.441221714019775391e-01 -3.005681335926055908e-01 1.745782196521759033e-01 -9.435218572616577148e-02 1.359846070408821106e-02 3.318385686725378036e-03 1.722224801778793335e-01 1.263173669576644897e-01 -1.480681896209716797e-01 -2.231822907924652100e-01 1.446042805910110474e-01 -1.124407872557640076e-01 -3.514702990651130676e-02 -3.155247867107391357e-01 -1.297559887170791626e-01 -1.284674555063247681e-01 1.975388228893280029e-01 -1.741328686475753784e-01 1.011588983237743378e-02 9.173690527677536011e-02 1.460465788841247559e-01 -8.437626808881759644e-02 1.656744182109832764e-01 -1.505619138479232788e-01 -1.555869355797767639e-02 -6.683203577995300293e-02
3.054289519786834717e-01 8.595460653305053711e-02 -1.417437493801116943e-01 -2.392547428607940674e-01 -1.028083190321922302e-01 -2.800839394330978394e-02 -1.672997921705245972e-01 -3.293336182832717896e-02 7.641329616308212280e-02 -1.989400386810302734e-01 -6.594343483448028564e-02 1.169956848025321960e-01 5.784720182418823242e-01 -1.832024902105331421e-01 1.136190723627805710e-02 -3.588919043540954590e-01 1.604966521263122559e-01 -6.150244548916816711e-02 -1.275692731142044067e-01 -7.309520244598388672e-02 1.011644452810287476e-01 5.897162854671478271e-02 1.330796033143997192e-01 -9.411415457725524902e-02 -1.167961880564689636e-01 3.927306458353996277e-02 -2.082015201449394226e-02 -8.540064096450805664e-02 1.316187679767608643e-01 5.077035725116729736e-02 1.295911371707916260e-01 2.644642591476440430e-01
1.726826280355453491e-01 7.891264557838439941e-02 -1.464876383543014526e-01 -2.338435128331184387e-02 -4.913165569305419922e-01 1.066751927137374878e-01 7.150864601135253906e-02 -1.380810886621475220e-01 7.497176527976989746e-02 -1.184099763631820679e-01 2.670298516750335693e-01 7.971315085887908936e-02 -3.785052895545959473e-02 5.142600275576114655e-03 -1.768743842840194702e-01 -2.396451383829116821e-01 1.724160909652709961e-01 1.810177229344844818e-02 -2.982156276702880859e-01 1.543804444372653961e-02 2.838735580444335938e-01 -2.359020709991455078e-01 1.112922430038452148e-01 9.173722006380558014e-03 1.280994117259979248e-01 7.101725786924362183e-02 1.004501059651374817e-01 -6.823839992284774780e-02 -8.986181765794754028e-02 -3.952322155237197876e-02 -2.800772786140441895e-01 2.920827269554138184e-01
-2.251213975250720978e-02 -8.594810031354427338e-03 -1.194590330123901367e-01 -1.203368753194808960e-01 -1.938211470842361450e-01 -4.206992089748382568e-01 -7.683425396680831909e-02 -1.250481009483337402e-01 -2.180954664945602417e-01 -5.057463049888610840e-02 -6.647087633609771729e-02 7.461274415254592896e-02 -1.009344309568405151e-01 -5.853365361690521240e-02 -4.337371885776519775e-01 -1.165927201509475708e-01 5.649451166391372681e-02 -1.657306849956512451e-01 -1.982913315296173096e-01 -2.590155927464365959e-04 6.238124519586563110e-02 1.190366968512535095e-01 2.415746748447418213e-01 -7.442954182624816895e-02 3.906721770763397217e-01 2.638131976127624512e-01 7.661554962396621704e-02 -1.471715569496154785e-01 1.839633882045745850e-01 2.987337484955787659e-02 1.076245605945587158e-01 -1.054592952132225037e-01
1.800397485494613647e-01 -3.934182599186897278e-02 8.455247431993484497e-02 -5.348910391330718994e-02 -3.770379722118377686e-02 -1.091191172599792480e-02 -1.143486499786376953e-01 -1.935191452503204346e-01 -1.988545358180999756e-01 -3.910396993160247803e-02 -3.154956968501210213e-03 3.276408463716506958e-02 1.387644112110137939e-01 1.477250009775161743e-01 9.329731017351150513e-02 -4.514217749238014221e-02 -3.459323570132255554e-02 -5.117336753755807877e-03 -5.099852681159973145e-01 -5.464478954672813416e-02 1.632012426853179932e-01 -1.763194352388381958e-01 1.727868020534515381e-01 6.555662304162979126e-02 1.380022764205932617e-01 1.185539830476045609e-02 -1.139929443597793579e-01 -1.732599735260009766e-01 5.226710438728332520e-01 -6.312183570116758347e-03 3.245883882045745850e-01 1.141699030995368958e-01
1.714456230401992798e-01 -7.975330576300621033e-03 1.435302346944808960e-01 2.943724989891052246e-01 -3.873853385448455811e-01 -2.409469522535800934e-02 4.616710171103477478e-02 2.563622593879699707e-02 -2.668738923966884613e-02 -1.920570619404315948e-02 1.329932659864425659e-01 -1.626454293727874756e-01 4.214080870151519775e-01 -1.379967480897903442e-01 -1.607528626918792725e-01 -4.046410694718360901e-02 -4.238067194819450378e-02 -9.394514560699462891e-02 -2.127487659454345703e-01 -1.469858437776565552e-01 -8.162477612495422363e-02 -1.579036712646484375e-01 3.043326735496520996e-01 -1.586463898420333862e-01 -1.568354964256286621e-01 2.735740542411804199e-01 2.350372262299060822e-02 -1.537494808435440063e-01 2.524468898773193359e-01 1.919395662844181061e-02 1.533334553241729736e-01 -4.908356815576553345e-02
1.965527832508087158e-01 -9.973253309726715088e-02 -1.548046916723251343e-01 -1.663683541119098663e-02 -3.132618963718414307e-01 -1.364533230662345886e-02 -1.354782283306121826e-01 -8.049364387989044189e-02 -2.821908295154571533e-01 2.172009050846099854e-01 -1.449406445026397705e-01 -2.846227884292602539e-01 2.904982864856719971e-01 1.989056468009948730e-01 8.783301711082458496e-02 -1.486866772174835205e-01 1.283222734928131104e-01 -2.390197813510894775e-01 -2.048174887895584106e-01 -4.946308955550193787e-02 1.797676980495452881e-01 -8.913815766572952271e-02 5.760834366083145142e-02 -1.268296092748641968e-01 -2.035850584506988525e-01 4.115726649761199951e-01 1.094843167811632156e-02 -9.491010755300521851e-02 8.547582477331161499e-02 3.088585659861564636e-02 5.366640910506248474e-02 -1.125081107020378113e-01
1.561223119497299194e-01 -2.328825742006301880e-01 1.525395363569259644e-01 -1.802722811698913574e-01 -1.625209897756576538e-01 1.200800165534019470e-01 -3.332780301570892334e-01 -1.691026091575622559e-01 -2.964884787797927856e-02 -1.428077928721904755e-02 -1.305910348892211914e-01 1.189579889178276062e-01 2.369004786014556885e-01 2.023442834615707397e-01 -3.266580402851104736e-02 2.266549319028854370e-02 9.739968925714492798e-02 1.771855056285858154e-01 -2.227318435907363892e-01 1.005681417882442474e-02 1.772229820489883423e-01 -1.261872798204421997e-01 7.833755761384963989e-02 1.050734966993331909e-01 -7.556745782494544983e-03 5.548165440559387207e-01 -2.442579418420791626e-01 4.740118980407714844e-02 4.766617342829704285e-02 1.589177995920181274e-01 -2.365437708795070648e-02 3.485637903213500977e-02
1.990824937820434570e-01 -2.066271901130676270e-01 3.273919597268104553e-02 -2.444714754819869995e-01 -8.168067038059234619e-02 -8.197786659002304077e-02 -2.957698516547679901e-02 -7.949461787939071655e-02 -3.313591182231903076e-01 4.418523982167243958e-02 1.559056788682937622e-01 2.370108850300312042e-02 -4.673846438527107239e-02 -1.131092384457588196e-01 -1.569232195615768433e-01 -1.663405448198318481e-01 -4.598293080925941467e-02 -2.926785945892333984e-01 -2.146555930376052856e-01 7.572440057992935181e-02 -1.181079149246215820e-01 -2.329502999782562256e-01 9.137097001075744629e-02 -7.896666228771209717e-02 2.279895395040512085e-01 3.222817182540893555e-01 2.090906798839569092e-01 -2.611535191535949707e-01 2.381649911403656006e-01 5.437139421701431274e-02 -1.227277447469532490e-03 2.872698605060577393e-01
1.561286747455596924e-01 -1.638886332511901855e-01 8.079016581177711487e-03 1.835602223873138428e-01 -2.703133821487426758e-01 -1.768509000539779663e-01 -3.182705938816070557e-01 9.438317269086837769e-03 -8.729932457208633423e-02 6.877487152814865112e-02 2.207400053739547729e-01 2.203534096479415894e-01 -4.531762003898620605e-02 2.907358407974243164e-01 -2.325953692197799683e-01 -2.410528361797332764e-01 -7.093100994825363159e-02 -2.223627083003520966e-02 -1.934625059366226196e-01 -3.105630278587341309e-01 -1.241265162825584412e-01 1.098365634679794312e-01 3.675867021083831787e-01 -9.421971440315246582e-02 -3.965743817389011383e-03 2.298129796981811523e-01 -5.018308386206626892e-02 -5.136581510305404663e-02 -1.177054177969694138e-02 6.017829757183790207e-03 -9.584131091833114624e-02 -1.504473537206649780e-01
1.327062845230102539e-01 3.183045983314514160e-02 -4.556024074554443359e-02 -1.526804566383361816e-01 -4.354195594787597656e-01 -1.379363052546977997e-02 -2.635916173458099365e-01 1.740990020334720612e-02 9.124267846345901489e-03 3.459756672382354736e-01 1.814708560705184937e-01 9.098161011934280396e-02 2.064941376447677612e-01 -3.065792843699455261e-02 -2.468782067298889160e-01 -2.556244134902954102e-01 -3.944076015613973141e-04 -4.455242014955729246e-04 -1.386760324239730835e-01 -3.329690992832183838e-01 2.300723940134048462e-01 4.852710664272308350e-02 1.356846988201141357e-01 2.827645838260650635e-02 1.817671954631805420e-01 1.215990781784057617e-01 1.976195489987730980e-03 -2.835430502891540527e-01 1.479151099920272827e-02 -2.310118637979030609e-02 1.374812424182891846e-01 1.143818050622940063e-01
1.613405048847198486e-01 -2.797240018844604492e-01 4.333611950278282166e-02 1.965162158012390137e-01 -3.484087884426116943e-01 -1.225199624896049500e-01 -1.553732007741928101e-01 3.016684949398040771e-02 -3.675417304039001465e-01 -1.814175248146057129e-01 3.199875727295875549e-02 1.956185698509216309e-01 3.437597155570983887e-01 1.397758871316909790e-01 2.626804821193218231e-02 2.300650030374526978e-01 -8.354588411748409271e-03 -1.659521162509918213e-01 -2.720218002796173096e-01 -2.527469694614410400e-01 9.198755025863647461e-02 -9.685792028903961182e-02 -3.957796096801757812e-02 8.811090886592864990e-02 -6.621731817722320557e-02 1.764704436063766479e-01 -8.654156327247619629e-02 -1.161454766988754272e-01 -9.498062729835510254e-02 -1.606872528791427612e-01 2.082617953419685364e-02 -1.035257056355476379e-01
6.333789229393005371e-02 -1.211853623390197754e-01 -1.899124532938003540e-01 4.903667047619819641e-02 -8.637680113315582275e-02 -1.618348658084869385e-01 -4.937517270445823669e-02 -9.204631298780441284e-02 -3.280648961663246155e-02 -2.048898190259933472e-01 3.251600861549377441e-01 1.091433539986610413e-01 4.494132697582244873e-01 -9.237092919647693634e-03 -2.015010453760623932e-02 -2.633797526359558105e-01 -2.621212229132652283e-02 -3.298727273941040039e-01 -2.382112443447113037e-01 3.030500188469886780e-02 2.513268589973449707e-01 -1.936624795198440552e-01 -1.674381345510482788e-01 7.013630121946334839e-02 2.533071935176849365e-01 1.993216127157211304e-01 -3.928148001432418823e-02 7.965630851686000824e-03 1.612465828657150269e-01 3.155532106757164001e-02 -4.327720031142234802e-02 1.748686134815216064e-01
3.192248046398162842e-01 -4.549836516380310059e-01 1.780810356140136719e-01 2.855814620852470398e-02 -1.017121523618698120e-01 -8.077873289585113525e-02 -1.851432174444198608e-01 -2.069903165102005005e-01 -2.255964130163192749e-01 -1.610201895236968994e-01 1.110816374421119690e-01 2.154330611228942871e-01 2.639253139495849609e-01 2.625456452369689941e-01 -9.020384401082992554e-02 1.098902449011802673e-01 2.982790768146514893e-01 1.503890454769134521e-01 -2.800010740756988525e-01 2.758117020130157471e-02 -5.946477409452199936e-03 -3.085044585168361664e-02 2.650050632655620575e-02 9.557078592479228973e-03 1.970834583044052124e-01 1.144399493932723999e-02 -9.162572771310806274e-02 5.597377661615610123e-03 1.707046478986740112e-02 7.708714902400970459e-02 1.397811621427536011e-01 6.701424717903137207e-02
2.428823560476303101e-01 -2.142528742551803589e-01 1.355936974287033081e-01 -1.874978393316268921e-01 -4.204232245683670044e-02 -2.222022116184234619e-01 -1.504178345203399658e-01 -1.109552085399627686e-01 -3.347648307681083679e-02 -2.979871816933155060e-02 -2.219611108303070068e-01 -1.135469749569892883e-01 4.719602316617965698e-02 8.065300434827804565e-02 2.320130297448486090e-04 -2.917534112930297852e-02 -1.424138667061924934e-03 2.358072102069854736e-01 -4.220322370529174805e-01 -3.660251200199127197e-01 2.243113368749618530e-01 4.235824570059776306e-02 -9.193915873765945435e-02 2.065295726060867310e-01 -5.836464092135429382e-02 7.248696684837341309e-02 6.701039522886276245e-02 -3.582927584648132324e-01 1.218751352280378342e-02 1.392221748828887939e-01 7.631601393222808838e-02 2.096252292394638062e-01
-1.232904102653264999e-02 -8.619040995836257935e-02 5.521905794739723206e-02 1.512487083673477173e-01 -3.336920142173767090e-01 -2.519637346267700195e-01 -3.396915793418884277e-01 -7.514677941799163818e-02 -3.513805270195007324e-01 9.177588671445846558e-02 -6.471323966979980469e-02 1.688141375780105591e-01 1.840927600860595703e-01 -1.259241551160812378e-01 -9.046333283185958862e-02 -1.593138873577117920e-01 1.956362128257751465e-01 -1.577583104372024536e-01 1.142958030104637146e-01 -1.718499213457107544e-01 3.164044320583343506e-01 6.126960366964340210e-02 2.160190641880035400e-01 -5.382273346185684204e-02 -1.286857128143310547e-01 1.086044963449239731e-02 7.816006988286972046e-02 -2.847783565521240234e-01 1.797702610492706299e-01 -6.128038465976715088e-02 -8.947181701660156250e-02 1.248363777995109558e-01
-1.653607562184333801e-02 1.406770292669534683e-02 9.759590774774551392e-02 -2.938626706600189209e-01 -2.300005704164505005e-01 -4.002148509025573730e-01 -1.484468281269073486e-01 -1.157967820763587952e-01 -1.411612033843994141e-01 3.517331928014755249e-02 -1.537854986963793635e-04 1.235047653317451477e-01 2.488862723112106323e-01 -8.843226730823516846e-02 4.427959397435188293e-02 7.209496200084686279e-02 1.488909721374511719e-01 1.721186786890029907e-01 -3.115792870521545410e-01 -1.995443105697631836e-01 4.841651916503906250e-01 1.524471561424434185e-03 -9.599883109331130981e-02 1.022752076387405396e-01 9.234206378459930420e-02 1.342412531375885010e-01 5.717081576585769653e-02 -9.954580664634704590e-02 -2.664430066943168640e-02 -1.328171882778406143e-02 -2.190301120281219482e-01 1.020656302571296692e-01
5.520032048225402832e-01 1.126866787672042847e-02 1.194490641355514526e-01 -3.849012032151222229e-02 -1.481013745069503784e-01 -1.649629920721054077e-01 2.342173131182789803e-03 5.930700153112411499e-02 -1.549561321735382080e-01 -1.775019466876983643e-01 2.337131649255752563e-01 2.072606980800628662e-01 1.806621067225933075e-02 2.015777677297592163e-01 -7.277477532625198364e-02 1.636227518320083618e-01 7.144659757614135742e-02 -3.451956436038017273e-02 -9.139646589756011963e-02 -6.042443215847015381e-02 1.379621326923370361e-01 8.419354259967803955e-02 3.191397190093994141e-01 1.028464734554290771e-01 -1.717647314071655273e-01 2.041958272457122803e-01 1.930275261402130127e-01 -3.394917249679565430e-01 1.279885768890380859e-01 9.048557840287685394e-03 8.481986820697784424e-03 5.934535712003707886e-02
1.593354791402816772e-01 1.452263295650482178e-01 5.747590679675340652e-03 1.360813826322555542e-01 -2.838437855243682861e-01 -9.381598234176635742e-02 -1.445771604776382446e-01 -3.152183592319488525e-01 8.167377859354019165e-02 -2.635663449764251709e-01 1.517913341522216797e-01 -1.541250944137573242e-01 2.173754274845123291e-01 1.591839045286178589e-01 -6.712297350168228149e-02 3.899690136313438416e-02 -2.520877122879028320e-02 1.166385635733604431e-01 -1.783363968133926392e-01 -1.504384577274322510e-01 1.644635051488876343e-01 1.117174997925758362e-01 -2.145386934280395508e-01 -1.280967742204666138e-01 -9.105569869279861450e-02 9.718719869852066040e-02 -7.953220605850219727e-02 -1.342589557170867920e-01 -6.837453693151473999e-03 1.310863196849822998e-01 -1.227476298809051514e-01 5.279778838157653809e-01
1.449894160032272339e-01 -2.013840079307556152e-01 -2.009020000696182251e-02 4.262038692831993103e-02 -1.366271972656250000e-01 1.792120486497879028e-01 -2.670438885688781738e-01 -1.002304181456565857e-01 -1.341279298067092896e-01 -1.743952184915542603e-01 1.843800023198127747e-02 2.934148013591766357e-01 3.439723849296569824e-01 1.044877842068672180e-01 -9.796990454196929932e-02 1.463780999183654785e-01 2.211129814386367798e-01 1.445042993873357773e-02 -3.383221626281738281e-01 -3.135119378566741943e-01 1.798559874296188354e-01 -1.019733548164367676e-01 -2.680304944515228271e-01 6.732372567057609558e-03 1.275930106639862061e-01 -3.168463334441184998e-02 4.658469185233116150e-02 -1.381199955940246582e-01 5.269125103950500488e-02 -2.330925613641738892e-01 5.123854428529739380e-02 1.849742382764816284e-01
6.174145340919494629e-01 1.488111913204193115e-01 1.957062184810638428e-01 8.236509561538696289e-02 -3.221169710159301758e-01 2.751266583800315857e-02 -1.470932387746870518e-03 3.374838456511497498e-02 -2.085351496934890747e-01 6.611068965867161751e-04 1.795087009668350220e-01 3.446192443370819092e-01 -6.158858537673950195e-02 8.906087279319763184e-02 5.615628138184547424e-02 -3.142652288079261780e-02 -1.737101972103118896e-01 -1.056841015815734863e-01 -1.389986127614974976e-01 -7.416124641895294189e-02 1.121581569314002991e-01 5.107828602194786072e-02 1.188199520111083984e-01 7.280120998620986938e-02 2.197533100843429565e-02 2.219519615173339844e-01 3.542324528098106384e-02 -2.397048622369766235e-01 1.351174116134643555e-01 -8.295907080173492432e-02 2.681528404355049133e-02 2.201259322464466095e-02
1.594334393739700317e-01 1.257324218750000000e-01 -5.349247530102729797e-02 -7.551023364067077637e-02 1.870478987693786621e-01 -3.083826899528503418e-01 -3.484157919883728027e-01 -8.586545474827289581e-03 -1.798820644617080688e-01 1.612368673086166382e-01 -3.029360435903072357e-02 2.552032172679901123e-01 1.008930355310440063e-01 -1.104945689439773560e-01 -2.254831343889236450e-01 -2.456233948469161987e-01 -8.601966500282287598e-02 -1.735831797122955322e-01 -1.456955820322036743e-01 -7.146189361810684204e-02 2.189939469099044800e-01 -1.741990745067596436e-01 -2.851558476686477661e-02 -4.947154596447944641e-02 -1.561596803367137909e-02 2.309851199388504028e-01 5.878607556223869324e-02 -3.823812305927276611e-02 1.990756094455718994e-01 8.123247325420379639e-02 -2.855475246906280518e-01 3.301211893558502197e-01
2.120863646268844604e-01 -2.236916273832321167e-01 6.450497359037399292e-02 2.923584580421447754e-01 -2.143971025943756104e-01 1.295112669467926025e-01 -1.468538423068821430e-03 -1.764622181653976440e-01 -4.326012730598449707e-02 7.429986447095870972e-02 -1.869019269943237305e-01 2.050235420465469360e-01 1.435279995203018188e-01 1.118447408080101013e-01 1.625412255525588989e-01 2.138234823942184448e-01 1.788161993026733398e-01 1.154353097081184387e-01 -2.508308291435241699e-01 -1.000194922089576721e-01 3.107450902462005615e-01 -3.633064404129981995e-02 9.708641469478607178e-02 -2.028141766786575317e-01 -9.511560201644897461e-02 9.692978858947753906e-02 2.897543311119079590e-01 -1.646891981363296509e-01 6.784208118915557861e-02 3.527500629425048828e-01 -6.056129466742277145e-03 8.124923706054687500e-02
2.195479571819305420e-01 -4.684935882687568665e-02 1.544681377708911896e-02 -2.596521377563476562e-01 -3.932187855243682861e-01 -3.233517706394195557e-01 -8.396115899085998535e-02 -7.435061037540435791e-02 8.570312708616256714e-02 -5.114013701677322388e-02 -9.777687489986419678e-02 4.938414692878723145e-02 1.568173617124557495e-01 -2.138242870569229126e-01 -2.698316872119903564e-01 1.070349663496017456e-01 1.332197040319442749e-01 4.186169430613517761e-02 -3.192168474197387695e-01 2.166455984115600586e-02 2.483191937208175659e-01 -3.398798406124114990e-02 -2.311866879463195801e-01 1.607375293970108032e-01 -2.022695541381835938e-01 1.187482699751853943e-01 9.773799777030944824e-02 -1.047846153378486633e-01 1.436202675104141235e-01 1.010498926043510437e-01 -2.105101943016052246e-01 1.377842873334884644e-01
6.242975126951932907e-03 -2.753571569919586182e-01 -1.645693480968475342e-01 2.583888173103332520e-01 -1.916418522596359253e-01 -1.725123375654220581e-01 -3.074076175689697266e-01 -7.209227234125137329e-02 -2.022429406642913818e-01 8.812388405203819275e-03 4.617045447230339050e-02 1.549072563648223877e-01 1.278818547725677490e-01 -9.551389515399932861e-02 -2.346654832363128662e-01 -8.528412878513336182e-02 1.485603898763656616e-01 2.626980841159820557e-02 6.072046235203742981e-02 -9.479256719350814819e-02 3.627839088439941406e-01 4.131617024540901184e-02 3.360418379306793213e-01 -8.651541173458099365e-02 -5.741257965564727783e-02 2.096810042858123779e-01 -1.495599597692489624e-01 6.250609457492828369e-02 5.488765984773635864e-02 -3.423064202070236206e-02 8.740504831075668335e-02 3.669595718383789062e-01
4.009248688817024231e-02 3.518486395478248596e-03 -2.494644969701766968e-01 -2.621378004550933838e-01 -4.007854163646697998e-01 -6.162868347018957138e-03 -7.030355185270309448e-02 -3.027246892452239990e-01 1.791386008262634277e-01 -2.478037923574447632e-01 2.831180989742279053e-01 1.865505129098892212e-01 3.318562731146812439e-02 1.555815339088439941e-01 -1.698310971260070801e-01 -3.329611420631408691e-01 7.867887616157531738e-02 -1.000775322318077087e-01 -2.405890226364135742e-01 -2.273877384141087532e-03 1.928599365055561066e-02 -1.715611666440963745e-01 -3.710573166608810425e-02 9.896332398056983948e-03 -5.971359834074974060e-02 5.912341177463531494e-02 6.457992643117904663e-02 -1.916620433330535889e-01 -9.977435693144798279e-03 4.359345510601997375e-02 -2.563641071319580078e-01 1.251004785299301147e-01
1.511863339692354202e-02 -6.175431609153747559e-02 -4.901034757494926453e-02 -8.450099825859069824e-02 -1.461240351200103760e-01 -5.324703454971313477e-01 -2.115748077630996704e-01 1.235875338315963745e-01 -3.988672047853469849e-02 -1.806966066360473633e-01 -1.278597395867109299e-02 2.229054123163223267e-01 1.599528081715106964e-02 1.876087933778762817e-01 -3.165160492062568665e-02 -2.014586627483367920e-01 1.814883351325988770e-01 2.398707717657089233e-01 -1.261750906705856323e-01 -1.223256513476371765e-01 -8.396349847316741943e-03 -1.695277839899063110e-01 -3.751851990818977356e-02 3.805263713002204895e-02 -2.125897258520126343e-01 2.991260290145874023e-01 4.320562258362770081e-02 1.134990081191062927e-01 2.073348313570022583e-01 2.369215935468673706e-01 -1.523405313491821289e-01 1.886677592992782593e-01
1.921221315860748291e-01 -1.056854650378227234e-01 -1.229168251156806946e-01 -3.222654163837432861e-01 -5.883830413222312927e-02 2.440253086388111115e-02 -1.822950989007949829e-01 -1.323104053735733032e-01 -3.291197419166564941e-01 -1.273468136787414551e-01 4.708321765065193176e-02 3.205044567584991455e-02 6.410803645849227905e-02 -1.738341897726058960e-01 -5.317336320877075195e-02 -1.008891239762306213e-01 2.886685542762279510e-02 -1.322880089282989502e-01 -3.123568892478942871e-01 9.734303504228591919e-02 2.861652970314025879e-01 -3.750565946102142334e-01 1.558347195386886597e-01 5.320002883672714233e-02 8.115957677364349365e-02 2.328153401613235474e-01 -1.422911137342453003e-01 -1.439948529005050659e-01 2.027843147516250610e-01 -1.069336235523223877e-01 1.645675301551818848e-01 2.158408164978027344e-01
6.871361732482910156e-01 -1.935687214136123657e-01 -5.536020174622535706e-02 1.976143270730972290e-01 -1.727657616138458252e-01 1.747423261404037476e-01 2.133937366306781769e-02 -1.413989812135696411e-01 1.028819680213928223e-01 1.106368973851203918e-01 -3.083018958568572998e-02 1.828684359788894653e-01 -7.898748666048049927e-02 1.820489764213562012e-02 -2.007553428411483765e-01 -2.996741794049739838e-02 2.164913266897201538e-01 8.414937555789947510e-02 -3.090312778949737549e-01 -1.043948456645011902e-01 4.484028741717338562e-02 -3.625894710421562195e-02 -6.837271153926849365e-02 1.159279197454452515e-01 3.569904714822769165e-02 1.576399654150009155e-01 -8.143451809883117676e-02 -1.612978428602218628e-01 8.630594611167907715e-02 -2.699292078614234924e-02 6.793665140867233276e-02 9.531699866056442261e-02
7.154278457164764404e-02 1.093729957938194275e-02 -7.833546027541160583e-03 3.596065193414688110e-02 -1.488641947507858276e-01 -1.303941160440444946e-01 -3.660548329353332520e-01 -1.633860915899276733e-01 -1.998141109943389893e-01 2.118581384420394897e-01 1.218324080109596252e-01 -4.372808337211608887e-02 1.901988536119461060e-01 2.254799455404281616e-01 -4.561670124530792236e-02 -2.475908994674682617e-01 -8.307456225156784058e-02 -7.147726416587829590e-02 -3.731836676597595215e-01 -1.501583307981491089e-01 -6.009802594780921936e-02 2.444783598184585571e-01 2.524333000183105469e-01 1.127834022045135498e-01 -1.324522942304611206e-01 2.900057435035705566e-01 1.417428702116012573e-01 -7.877914607524871826e-02 1.093348637223243713e-01 9.104726463556289673e-02 -2.258282452821731567e-01 1.695735156536102295e-01
-4.196017049252986908e-03 -1.225322261452674866e-01 -6.714005768299102783e-02 1.874406784772872925e-01 -1.438388824462890625e-01 -1.096000894904136658e-02 -2.226901352405548096e-01 -1.993573606014251709e-01 -3.919163346290588379e-01 -5.745731666684150696e-02 -1.038640085607767105e-02 2.350789457559585571e-01 1.809077411890029907e-01 -1.798171401023864746e-01 -1.845012307167053223e-01 -1.804855465888977051e-01 1.561458110809326172e-01 -1.409966200590133667e-01 -1.901485607959330082e-03 -1.254724860191345215e-01 1.848164349794387817e-01 -1.119131594896316528e-01 4.127058684825897217e-01 -1.070143282413482666e-01 -1.064365208148956299e-01 1.130922697484493256e-02 -1.208196133375167847e-01 -2.084118574857711792e-01 2.529092133045196533e-02 4.978286102414131165e-02 -5.546317994594573975e-02 3.564871549606323242e-01
3.612623214721679688e-01 1.314612030982971191e-01 1.745053827762603760e-01 9.795825928449630737e-02 -3.234236538410186768e-01 2.583300322294235229e-02 -1.649366468191146851e-01 -2.625753283500671387e-01 1.845213212072849274e-02 -1.429427266120910645e-01 6.375361233949661255e-02 3.107230365276336670e-01 9.726633131504058838e-02 1.273956745862960815e-01 -1.413398087024688721e-01 2.983169257640838623e-01 1.441695988178253174e-01 2.605355381965637207e-01 -1.701916307210922241e-01 5.656687170267105103e-02 1.794058829545974731e-01 -5.490478873252868652e-02 3.776932880282402039e-02 -3.414405137300491333e-02 -1.692780405282974243e-01 1.627699583768844604e-01 5.606240779161453247e-02 -1.544780097901821136e-02 1.881080120801925659e-01 -2.687721550464630127e-01 -1.652963012456893921e-01 5.093163624405860901e-02
1.369708925485610962e-01 -9.246704727411270142e-02 -1.660535335540771484e-01 1.993812173604965210e-01 -1.339370459318161011e-01 -5.112445354461669922e-02 2.408228963613510132e-01 -2.754738032817840576e-01 1.126090763136744499e-03 -3.179101943969726562e-01 -1.442119181156158447e-01 1.463944762945175171e-01 -8.828879147768020630e-02 1.747581660747528076e-01 -3.362259864807128906e-01 -2.129329442977905273e-01 6.355307251214981079e-02 -2.458634525537490845e-01 -2.432677447795867920e-01 -5.619418993592262268e-02 2.807749509811401367e-01 -1.544940173625946045e-01 -1.213994324207305908e-01 8.094778656959533691e-02 -1.342239975929260254e-01 1.843430846929550171e-01 1.220492124557495117e-01 -1.200614646077156067e-01 7.462093606591224670e-03 -8.188013732433319092e-02 1.169576793909072876e-01 2.415388524532318115e-01
-1.160592958331108093e-01 -1.503434628248214722e-01 3.274868056178092957e-02 1.499067544937133789e-01 -4.128036797046661377e-01 -1.598916500806808472e-01 -1.250142902135848999e-01 -1.750254072248935699e-02 -1.642641425132751465e-01 -3.075202405452728271e-01 9.764219820499420166e-02 1.219859719276428223e-01 3.458867967128753662e-01 2.910478711128234863e-01 1.412831544876098633e-01 -1.120281293988227844e-01 7.046229392290115356e-02 -1.851441152393817902e-02 -2.328281290829181671e-02 -2.129968404769897461e-01 2.079179137945175171e-01 -8.035168796777725220e-02 -1.200152114033699036e-01 -1.297425478696823120e-01 1.695736497640609741e-01 2.925439178943634033e-01 1.857575178146362305e-01 2.889179065823554993e-02 8.538904041051864624e-02 -1.606461852788925171e-01 1.509487181901931763e-01 8.915986120700836182e-02
2.135908901691436768e-01 5.515446513891220093e-02 -7.911363989114761353e-02 5.147666856646537781e-02 -1.085413470864295959e-01 -1.996086835861206055e-01 -7.769212871789932251e-02 -1.639591455459594727e-01 8.491685241460800171e-02 -1.428887695074081421e-01 2.249878644943237305e-01 2.452611476182937622e-01 2.289049029350280762e-01 2.324145883321762085e-01 -1.220241561532020569e-01 1.035766229033470154e-01 4.044937789440155029e-01 3.407281637191772461e-01 -2.023331373929977417e-01 -1.255779713392257690e-01 5.088081583380699158e-02 1.177446022629737854e-01 -5.164204537868499756e-02 -3.256632685661315918e-01 -1.214863732457160950e-01 2.036531269550323486e-01 -9.486520662903785706e-03 -1.256297081708908081e-01 -2.628905884921550751e-02 -1.004984974861145020e-01 1.598695069551467896e-01 1.319117397069931030e-01
2.878574728965759277e-01 -1.543487459421157837e-01 1.269911322742700577e-02 2.548697590827941895e-01 -2.001670747995376587e-01 -3.067856095731258392e-02 -1.271523535251617432e-01 7.557239383459091187e-02 1.306129395961761475e-01 7.673022150993347168e-02 -2.061257697641849518e-02 -4.840997606515884399e-02 2.538071274757385254e-01 5.169142037630081177e-02 -2.172822058200836182e-01 -1.820953041315078735e-01 -2.756458334624767303e-02 -3.285479545593261719e-02 -2.004396170377731323e-01 -3.837963342666625977e-01 4.595851525664329529e-02 -3.098247051239013672e-01 2.742787003517150879e-01 -2.787595689296722412e-01 -1.017486602067947388e-01 2.163562327623367310e-01 2.281289398670196533e-01 -1.057202368974685669e-01 1.255214512348175049e-01 7.060057483613491058e-03 2.330642379820346832e-02 -1.226641461253166199e-01
-1.174338310956954956e-01 -4.003568738698959351e-02 2.234754338860511780e-02 -4.632612690329551697e-02 -1.734764128923416138e-01 -1.532392501831054688e-01 -1.097992584109306335e-01 -1.482910811901092529e-01 -1.517814546823501587e-01 -6.738031655550003052e-02 2.973903715610504150e-01 1.781563758850097656e-01 3.493657708168029785e-01 -2.172693237662315369e-02 -1.623070687055587769e-01 -1.720605939626693726e-01 9.066191315650939941e-02 -7.527187000960111618e-03 -1.341749578714370728e-01 -1.863786578178405762e-01 2.077422589063644409e-01 2.180893421173095703e-01 4.022287726402282715e-01 8.194440603256225586e-02 2.814440131187438965e-01 8.590745925903320312e-02 -2.043861895799636841e-01 -2.821426093578338623e-01 1.685496568679809570e-01 8.119203895330429077e-02 -4.006444662809371948e-02 5.735000222921371460e-02
3.958379104733467102e-02 -1.931565552949905396e-01 -1.053668409585952759e-01 -3.120669126510620117e-01 -3.660222515463829041e-02 -1.017949543893337250e-02 -4.454547911882400513e-02 -1.601323038339614868e-01 9.939406067132949829e-02 -1.943075209856033325e-01 1.408403553068637848e-02 6.584563851356506348e-02 -3.429106250405311584e-02 2.839625775814056396e-01 6.782640516757965088e-02 -1.882931888103485107e-01 9.271085262298583984e-02 -1.326306909322738647e-01 -2.921922802925109863e-01 -5.397811904549598694e-02 3.430740237236022949e-01 -1.906263083219528198e-01 3.134116232395172119e-01 -6.475178152322769165e-02 1.074038892984390259e-01 1.653361320495605469e-01 -2.229517549276351929e-01 -2.207070887088775635e-01 9.878398478031158447e-02 -1.627826094627380371e-01 -4.637615382671356201e-02 3.207800388336181641e-01
-2.963863778859376907e-03 -1.872595101594924927e-01 -2.125346958637237549e-01 1.781202852725982666e-01 -1.260365098714828491e-01 -2.026257663965225220e-01 1.059918999671936035e-01 -1.956198662519454956e-01 -1.241346448659896851e-01 1.750986427068710327e-01 -6.846442818641662598e-02 2.058635652065277100e-02 -1.565523631870746613e-02 1.654077917337417603e-01 -2.870238125324249268e-01 -2.865830361843109131e-01 -9.669478982686996460e-02 -1.326400041580200195e-02 -2.909355461597442627e-01 -2.803831100463867188e-01 7.484199106693267822e-02 8.858150243759155273e-02 -2.421563491225242615e-02 -1.077310964465141296e-01 7.297422736883163452e-02 4.172407388687133789e-01 1.531339287757873535e-01 -1.924578398466110229e-01 1.982302814722061157e-01 2.346318811178207397e-01 4.433542490005493164e-04 -7.489377260208129883e-02
2.363078668713569641e-02 -1.580742001533508301e-01 -1.054346747696399689e-02 1.009460613131523132e-01 -1.236832812428474426e-01 -2.571777999401092529e-01 -5.419437959790229797e-02 -8.766034990549087524e-02 -2.482716739177703857e-01 -1.535902023315429688e-01 -1.394532155245542526e-02 1.796714067459106445e-01 3.261862397193908691e-01 -2.433574050664901733e-01 -3.601038455963134766e-02 5.266373977065086365e-02 -3.466236591339111328e-02 -8.080524206161499023e-02 -9.202454239130020142e-02 -1.651549041271209717e-01 2.695524096488952637e-01 1.200603395700454712e-01 3.596290349960327148e-01 -2.231310606002807617e-01 2.834588289260864258e-02 3.153876960277557373e-01 -2.557343542575836182e-01 -8.338216692209243774e-02 -4.669691994786262512e-02 1.220743544399738312e-02 -1.850508451461791992e-01 2.565735280513763428e-01
5.026419758796691895e-01 5.413401499390602112e-02 4.335318505764007568e-02 5.432567745447158813e-02 -3.425193727016448975e-01 -2.237260490655899048e-01 1.611725538969039917e-01 4.160137847065925598e-02 -3.429814875125885010e-01 2.266128361225128174e-02 1.795205175876617432e-01 1.091454848647117615e-01 1.949060559272766113e-01 1.872132867574691772e-01 -1.453825533390045166e-01 7.754839956760406494e-02 1.474006175994873047e-01 5.700730904936790466e-02 1.046334952116012573e-01 -1.076108887791633606e-01 1.430158913135528564e-01 7.937105000019073486e-02 7.771515846252441406e-02 -1.307580769062042236e-01 -1.839694380760192871e-01 7.753654569387435913e-02 2.271585911512374878e-02 -2.203708589076995850e-01 -1.489376183599233627e-02 -5.329392477869987488e-02 2.129429578781127930e-01 2.174718081951141357e-01
4.403928294777870178e-02 7.564737647771835327e-02 -2.457247674465179443e-01 -6.591245532035827637e-02 -3.764957189559936523e-01 1.394107490777969360e-01 -1.497898250818252563e-01 1.374408602714538574e-02 -1.104433909058570862e-01 -9.168933331966400146e-02 2.500453889369964600e-01 -1.059290170669555664e-01 3.124525249004364014e-01 4.250443577766418457e-01 5.078562349081039429e-02 1.086537446826696396e-02 2.217280715703964233e-01 -1.155879497528076172e-01 -3.196134567260742188e-01 4.177085356786847115e-04 5.844884365797042847e-02 -4.176748543977737427e-02 5.753509700298309326e-02 -2.662641368806362152e-02 7.401823997497558594e-02 1.071716696023941040e-01 -7.316344976425170898e-02 -1.797785758972167969e-01 1.440555304288864136e-01 3.094357550144195557e-01 -7.362668216228485107e-02 1.343497782945632935e-01
4.595550894737243652e-01 5.156275629997253418e-02 5.718602985143661499e-02 1.548921763896942139e-01 -3.190690577030181885e-01 -2.956086099147796631e-01 1.790126785635948181e-02 1.072699278593063354e-01 -2.357666343450546265e-01 -1.228761449456214905e-01 2.843268513679504395e-01 2.344535589218139648e-01 7.456715218722820282e-03 1.095853745937347412e-01 -4.327076300978660583e-02 1.388954818248748779e-01 7.385062426328659058e-02 -1.487400569021701813e-02 -1.175205595791339874e-02 -1.214403137564659119e-01 1.609711647033691406e-01 7.008256018161773682e-02 -2.462113648653030396e-02 -1.120518520474433899e-01 -2.203858792781829834e-01 1.713697016239166260e-01 8.619116246700286865e-02 -2.986525893211364746e-01 -6.105797830969095230e-03 -9.604085236787796021e-02 2.518159747123718262e-01 7.981238514184951782e-02
2.660757601261138916e-01 -8.338665962219238281e-02 1.468819379806518555e-01 1.727926917374134064e-02 -2.347024083137512207e-01 -1.493821740150451660e-01 -1.963763535022735596e-01 -2.256463915109634399e-01 -3.149544894695281982e-01 -1.827924847602844238e-01 -1.132253110408782959e-01 -1.156738027930259705e-01 1.400635987520217896e-01 2.287335842847824097e-01 1.530191749334335327e-01 9.392841160297393799e-02 2.674496769905090332e-01 -3.872851654887199402e-02 -2.690799534320831299e-01 -3.581092134118080139e-02 1.558832377195358276e-01 -6.808537989854812622e-02 -1.913551054894924164e-02 1.140386462211608887e-01 -3.001085519790649414e-01 2.648478746414184570e-01 -8.889479190111160278e-02 9.817942976951599121e-02 -1.212141588330268860e-01 -2.470325445756316185e-03 -3.195820376276969910e-02 2.966814041137695312e-01
2.682522125542163849e-02 1.541599631309509277e-01 -1.237291470170021057e-01 -1.661360263824462891e-01 -3.281616270542144775e-01 -9.585007093846797943e-03 -5.422830209136009216e-02 -2.287154346704483032e-01 -3.072667121887207031e-01 3.896814286708831787e-01 1.403972953557968140e-01 1.853424310684204102e-01 8.042129129171371460e-02 4.510006308555603027e-02 -3.862312808632850647e-02 -2.462719529867172241e-01 -1.745312213897705078e-01 1.708048582077026367e-01 -7.098532468080520630e-02 -2.102884799242019653e-01 1.952701061964035034e-01 -9.963937848806381226e-02 1.421030461788177490e-01 5.870940536260604858e-02 6.173078715801239014e-02 3.789269626140594482e-01 -6.611716002225875854e-02 -2.046982496976852417e-01 7.144860923290252686e-02 5.667851492762565613e-02 1.130124032497406006e-01 5.699364840984344482e-02
3.114902675151824951e-01 -1.253031045198440552e-01 1.677624434232711792e-01 1.702392846345901489e-01 -3.013440668582916260e-01 3.384310603141784668e-01 -1.225089877843856812e-01 -1.378801614046096802e-01 8.686968684196472168e-02 -1.372184902429580688e-01 1.441460568457841873e-03 2.736612856388092041e-01 5.257603526115417480e-02 1.317731887102127075e-01 -4.212656244635581970e-02 -9.318395517766475677e-03 1.781111955642700195e-02 8.988878875970840454e-02 -2.133330553770065308e-01 3.174154087901115417e-02 9.423667937517166138e-02 -1.911242753267288208e-01 6.210162863135337830e-02 -4.102155566215515137e-02 6.808036565780639648e-02 2.009517848491668701e-01 -1.780271083116531372e-01 -6.508364528417587280e-02 3.178947567939758301e-01 1.102529242634773254e-01 2.685748636722564697e-01 3.088215887546539307e-01
1.779216229915618896e-01 -3.586211800575256348e-02 -1.009628847241401672e-01 -6.731157656759023666e-03 3.221463039517402649e-02 -1.385330855846405029e-01 -1.228317804634571075e-02 -3.572020679712295532e-02 -5.698006227612495422e-02 2.232158184051513672e-02 1.103086695075035095e-01 3.114610314369201660e-01 1.309528797864913940e-01 2.326627224683761597e-01 -3.417768776416778564e-01 -4.849383533000946045e-01 -7.364290300756692886e-03 -1.183026134967803955e-01 -3.757668137550354004e-01 -8.773098886013031006e-02 -4.187307134270668030e-02 -4.413371160626411438e-02 -5.353013426065444946e-02 -2.071011662483215332e-01 1.437853723764419556e-01 1.303174495697021484e-01 4.055827483534812927e-02 1.172269284725189209e-01 6.974229216575622559e-02 1.996936798095703125e-01 -2.257507741451263428e-01 1.945026665925979614e-01
2.656524442136287689e-02 1.377861350774765015e-01 -1.746119558811187744e-01 -1.572284996509552002e-01 -3.464915454387664795e-01 3.249648585915565491e-02 -2.909023165702819824e-01 -2.051623016595840454e-01 2.447340935468673706e-01 -1.393110156059265137e-01 -4.825734719634056091e-02 1.126447468996047974e-01 5.674697831273078918e-02 -4.475686233490705490e-03 -2.928002476692199707e-01 1.635503023862838745e-01 1.133739501237869263e-01 7.782036066055297852e-02 -2.890674769878387451e-01 5.710478499531745911e-02 2.053903937339782715e-01 -5.255193263292312622e-02 5.382888019084930420e-02 5.718057975172996521e-02 2.040856033563613892e-01 2.643624246120452881e-01 8.992219716310501099e-02 -1.217108368873596191e-01 9.801755845546722412e-02 -1.291573345661163330e-01 -3.390893936157226562e-01 1.862174719572067261e-01
1.466088294982910156e-01 8.192036300897598267e-02 3.572437539696693420e-02 1.090179011225700378e-01 -2.073200792074203491e-01 9.254225343465805054e-02 6.160552729852497578e-04 -4.831238985061645508e-01 1.227370575070381165e-01 -2.429928034543991089e-01 2.935260534286499023e-02 3.387629091739654541e-01 3.894015774130821228e-02 1.655543148517608643e-01 -1.995609104633331299e-01 9.838472306728363037e-02 5.217005382291972637e-04 -2.134295552968978882e-01 -7.822292298078536987e-02 -7.291471958160400391e-02 -4.547750949859619141e-02 5.617680773138999939e-02 3.160499930381774902e-01 -7.029345724731683731e-03 -3.614437952637672424e-02 1.624617427587509155e-01 1.206702068448066711e-01 -1.293898969888687134e-01 2.542678713798522949e-01 1.537849605083465576e-01 1.811908483505249023e-01 2.514642775058746338e-01
5.088009312748908997e-02 -2.991445362567901611e-01 -9.799492359161376953e-02 1.649350672960281372e-01 -2.481588870286941528e-01 -6.277342140674591064e-02 -7.736839354038238525e-02 2.578934431076049805e-01 -7.239657640457153320e-02 -3.402695059776306152e-01 1.684219986200332642e-01 2.011711448431015015e-01 2.913481891155242920e-01 -1.531164199113845825e-01 -1.889818608760833740e-01 -4.085578769445419312e-02 -7.247979193925857544e-02 1.676370948553085327e-01 -2.771110534667968750e-01 -9.083507210016250610e-02 1.893257535994052887e-02 -1.214229390025138855e-01 2.008935660123825073e-01 -7.256277836859226227e-03 -1.696598827838897705e-01 1.609043776988983154e-01 -1.062526851892471313e-01 -2.242084443569183350e-01 1.323983222246170044e-01 -6.522711366415023804e-02 -2.340149581432342529e-01 1.756028532981872559e-01
2.053473591804504395e-01 -1.022124662995338440e-01 1.032422203570604324e-02 2.930580079555511475e-02 -1.936693638563156128e-01 -1.886201053857803345e-01 7.627528905868530273e-02 -2.472426742315292358e-01 -1.904938220977783203e-01 4.173945188522338867e-01 4.856783524155616760e-02 -1.013121455907821655e-01 7.519540190696716309e-02 2.692991197109222412e-01 3.802458290010690689e-03 -1.776592433452606201e-01 3.234246075153350830e-01 1.288193315267562866e-01 -1.722677648067474365e-01 -1.075884923338890076e-01 -3.092980012297630310e-02 -1.707225590944290161e-01 -5.584323778748512268e-02 -3.022041618824005127e-01 -1.284940093755722046e-01 4.806116595864295959e-02 -2.730470001697540283e-01 -6.224999204277992249e-02 1.197864487767219543e-01 -1.784965544939041138e-01 1.974402070045471191e-01 6.374718248844146729e-02
1.868876665830612183e-01 -1.161216199398040771e-01 -1.882020942866802216e-02 3.308054432272911072e-02 -1.541042029857635498e-01 -7.279916852712631226e-02 -8.199453353881835938e-02 -3.322750627994537354e-01 -2.369298338890075684e-01 1.326702982187271118e-01 -2.149915248155593872e-01 5.697727203369140625e-02 1.213245615363121033e-01 1.672114878892898560e-01 -5.323223769664764404e-02 -2.491813339293003082e-02 7.059837132692337036e-02 3.347413614392280579e-02 -3.612251579761505127e-01 1.190958395600318909e-01 1.579654961824417114e-01 -1.615908294916152954e-01 2.139949798583984375e-01 -7.040490210056304932e-02 1.578142791986465454e-01 5.908634886145591736e-02 -5.385351181030273438e-02 -2.369980514049530029e-01 4.318557679653167725e-01 6.469303742051124573e-03 3.274144530296325684e-01 -2.881160937249660492e-02
6.555888056755065918e-02 3.048318251967430115e-02 -2.215627878904342651e-01 2.267137020826339722e-01 -3.736444413661956787e-01 -9.650404751300811768e-02 -3.645209670066833496e-01 4.606939852237701416e-02 2.017019987106323242e-01 1.695535629987716675e-01 1.897319555282592773e-01 2.086704522371292114e-01 2.282493188977241516e-02 9.903362393379211426e-02 -1.105760037899017334e-01 -1.895431429147720337e-01 -3.208278492093086243e-02 -1.680001989006996155e-02 -9.411480277776718140e-02 -2.598884701728820801e-01 2.173064500093460083e-01 -7.155038416385650635e-02 2.467430233955383301e-01 -1.314706653356552124e-01 5.301112309098243713e-02 8.005636930465698242e-02 -2.349635399878025055e-02 -3.646091818809509277e-01 1.591248959302902222e-01 7.265782356262207031e-02 1.169438436627388000e-01 8.775100857019424438e-02
8.141916990280151367e-02 1.321110576391220093e-01 1.507580131292343140e-01 1.034153848886489868e-01 -1.846136003732681274e-01 -2.848880589008331299e-01 -2.299665063619613647e-01 -1.629792600870132446e-01 3.796445578336715698e-02 5.636614561080932617e-02 3.263416141271591187e-02 -3.211351111531257629e-02 1.637828350067138672e-01 7.915545254945755005e-02 -1.164945662021636963e-01 -1.996271014213562012e-01 -1.361422613263130188e-02 -5.344917997717857361e-02 -6.164963357150554657e-03 -6.017847731709480286e-02 2.576656937599182129e-01 1.273714154958724976e-01 3.128845989704132080e-02 -2.107235789299011230e-01 1.903843730688095093e-01 -6.773919612169265747e-02 2.216516435146331787e-02 -2.543132901191711426e-01 1.124967187643051147e-01 3.430871665477752686e-01 -1.333478540182113647e-01 5.154901742935180664e-01
-2.214899845421314240e-02 -1.848150193691253662e-01 -1.427765786647796631e-01 3.987935185432434082e-02 -2.381504178047180176e-01 -3.880952596664428711e-01 -4.943256080150604248e-02 -1.309057474136352539e-01 -3.134600445628166199e-02 1.673446297645568848e-01 -9.209318459033966064e-02 1.841359287500381470e-01 4.030828177928924561e-01 2.097275406122207642e-01 -5.095398426055908203e-02 5.206001922488212585e-02 3.285328149795532227e-01 -1.699311733245849609e-01 7.072049379348754883e-02 -2.864777743816375732e-01 2.277555316686630249e-01 -1.368747055530548096e-01 2.753468416631221771e-02 -9.298928827047348022e-02 1.287417709827423096e-01 -4.077297449111938477e-02 1.006220728158950806e-01 -2.697042226791381836e-01 2.497220411896705627e-02 3.680408000946044922e-02 -1.057564616203308105e-01 1.231401488184928894e-01
1.874343752861022949e-01 -1.923113018274307251e-01 -2.973106876015663147e-02 2.863955497741699219e-01 -2.309971153736114502e-01 1.721492111682891846e-01 -1.609504818916320801e-01 4.953473340719938278e-03 -2.064054608345031738e-01 8.649494498968124390e-02 8.257346600294113159e-02 2.126420438289642334e-01 2.936529517173767090e-01 1.411279290914535522e-01 8.706660568714141846e-02 5.001781880855560303e-02 3.104966282844543457e-01 1.076577529311180115e-01 -2.253572791814804077e-01 -1.033271327614784241e-01 2.190791666507720947e-01 -2.284514009952545166e-01 -2.899633347988128662e-01 -1.258560568094253540e-01 6.082559749484062195e-02 1.424340605735778809e-01 5.164120346307754517e-02 -2.201596498489379883e-01 1.607996672391891479e-01 3.072579391300678253e-02 1.964562237262725830e-01 8.728000521659851074e-02
5.582168325781822205e-02 -2.093311548233032227e-01 -1.810898631811141968e-01 1.813128292560577393e-01 -3.389108180999755859e-02 -3.691054284572601318e-01 5.482453107833862305e-02 1.159205883741378784e-01 -3.344066813588142395e-02 6.224594265222549438e-02 2.613290678709745407e-03 3.471819683909416199e-02 4.003363847732543945e-01 5.975823383778333664e-03 -1.625286489725112915e-01 -2.390117049217224121e-01 4.387630224227905273e-01 2.353351563215255737e-02 -2.322198897600173950e-01 -1.559635847806930542e-01 1.955244988203048706e-01 4.131163004785776138e-03 -9.749044477939605713e-02 1.361673930659890175e-03 1.096864044666290283e-01 1.632502377033233643e-01 -1.303759068250656128e-01 -2.156200259923934937e-01 7.595316320657730103e-02 -1.256795078516006470e-01 -9.731647372245788574e-02 1.767395287752151489e-01
1.531165242195129395e-01 -1.263939738273620605e-01 -1.482851952314376831e-01 8.211836963891983032e-02 -1.666316688060760498e-01 -3.643991053104400635e-01 -1.217554211616516113e-01 2.089698314666748047e-01 -3.191323205828666687e-02 1.267943680286407471e-01 1.294255703687667847e-01 -2.626158855855464935e-02 1.041997522115707397e-01 8.973731845617294312e-02 -3.073132634162902832e-01 6.385868787765502930e-02 1.185723394155502319e-01 -2.043742686510086060e-02 -1.239131167531013489e-01 -2.730306684970855713e-01 -7.700016349554061890e-02 8.157333731651306152e-02 2.990648448467254639e-01 -1.526797711849212646e-01 -8.954723924398422241e-02 1.039270758628845215e-01 -2.565591633319854736e-01 -1.353593319654464722e-01 4.131095409393310547e-01 -2.256407737731933594e-01 7.994167506694793701e-02 -1.403999980539083481e-02
3.732851892709732056e-02 -2.553170919418334961e-01 1.360648721456527710e-01 -1.959053277969360352e-01 -6.334781646728515625e-02 -2.018994241952896118e-01 -8.729615062475204468e-02 2.017200887203216553e-01 1.446680128574371338e-01 7.640683650970458984e-02 -4.077411070466041565e-02 2.402968257665634155e-01 9.345529228448867798e-02 1.298897266387939453e-01 2.135902643203735352e-02 -1.037541255354881287e-01 -1.174629554152488708e-01 1.299573294818401337e-02 -3.326259255409240723e-01 -7.318025082349777222e-02 3.293528854846954346e-01 -6.537714600563049316e-02 1.180273741483688354e-01 -1.387463212013244629e-01 1.896102875471115112e-01 2.316985130310058594e-01 -2.849643230438232422e-01 -2.265437692403793335e-01 1.570301353931427002e-01 -8.678140491247177124e-02 -1.725507825613021851e-01 3.168981373310089111e-01
1.807404756546020508e-01 2.055694907903671265e-02 -3.901498392224311829e-02 -1.361407898366451263e-02 -3.045643270015716553e-01 1.705398410558700562e-01 -2.676071524620056152e-01 -1.315296292304992676e-01 -3.051017820835113525e-01 2.148663401603698730e-01 4.946514219045639038e-02 2.504425644874572754e-01 -3.651366755366325378e-02 6.763842701911926270e-02 -3.986093029379844666e-02 -1.474031358957290649e-01 2.335211038589477539e-01 -6.303630024194717407e-02 -3.725379705429077148e-01 -1.350518018007278442e-01 -1.356182992458343506e-01 1.159400865435600281e-01 1.486480981111526489e-01 -1.478428691625595093e-01 7.742178440093994141e-02 2.888887822628021240e-01 -7.455157488584518433e-02 -2.346688657999038696e-01 2.372750341892242432e-01 -5.431425943970680237e-02 -8.455964177846908569e-02 -1.140285134315490723e-01
4.289194643497467041e-01 -6.411814689636230469e-02 2.240058928728103638e-01 1.365469545125961304e-01 -1.423628032207489014e-01 9.193813055753707886e-02 -2.249893099069595337e-01 -2.079885900020599365e-01 -8.390420675277709961e-02 3.884059563279151917e-02 -1.457679830491542816e-02 3.236629366874694824e-01 3.031888008117675781e-01 2.006856501102447510e-01 -6.723132729530334473e-02 1.318575590848922729e-01 6.217364221811294556e-02 6.106624007225036621e-02 -9.276568889617919922e-02 4.458096995949745178e-02 7.173557579517364502e-02 -1.692801266908645630e-01 -3.872176259756088257e-02 -1.453771293163299561e-01 3.678037226200103760e-02 1.691668629646301270e-01 -2.799130976200103760e-01 -7.788105309009552002e-02 2.980050742626190186e-01 -3.509657829999923706e-02 1.052296608686447144e-01 2.504960298538208008e-01
6.744006276130676270e-02 -2.620061337947845459e-01 1.541858166456222534e-01 -3.234702721238136292e-02 -1.970604658126831055e-01 1.437053978443145752e-01 -3.345076739788055420e-01 -7.707448303699493408e-02 5.961380526423454285e-02 -1.121377348899841309e-01 -1.661407351493835449e-01 2.236579954624176025e-01 1.427503377199172974e-01 2.520151063799858093e-02 -5.130536854267120361e-02 -1.180223971605300903e-01 1.422654241323471069e-01 1.610559225082397461e-02 -1.043263748288154602e-01 1.973313987255096436e-01 1.792206317186355591e-01 1.335199326276779175e-01 1.609235703945159912e-01 2.819249965250492096e-02 -4.695706814527511597e-02 4.649191498756408691e-01 -2.003413289785385132e-01 -1.392095535993576050e-01 3.245401382446289062e-01 1.478584259748458862e-01 2.551632933318614960e-03 2.032471895217895508e-01
5.492771975696086884e-03 7.836157083511352539e-02 3.868277370929718018e-01 -3.824351727962493896e-02 -3.102583885192871094e-01 -1.984418332576751709e-01 1.436011642217636108e-01 8.811711519956588745e-02 7.784298062324523926e-02 -1.611680835485458374e-01 -1.224395073950290680e-02 2.534562647342681885e-01 1.092340238392353058e-02 1.886619776487350464e-01 -2.018676549196243286e-01 -1.194751411676406860e-01 2.502345442771911621e-01 -1.038113757967948914e-01 -3.854716122150421143e-01 -8.504098281264305115e-03 1.434285640716552734e-01 -1.427522152662277222e-01 9.350313991308212280e-02 1.141406223177909851e-01 2.822046875953674316e-01 1.471874415874481201e-01 -8.664624392986297607e-02 -1.467873603105545044e-01 2.394931912422180176e-01 1.293393671512603760e-01 1.793580316007137299e-02 4.475072771310806274e-02
1.044547110795974731e-01 -2.169662415981292725e-01 -1.786966063082218170e-02 -1.337195746600627899e-02 8.818105794489383698e-03 -4.576739668846130371e-01 -2.796164900064468384e-02 1.207332536578178406e-01 6.421158462762832642e-02 -1.714245527982711792e-01 6.508786231279373169e-03 7.602826505899429321e-02 -3.072086162865161896e-02 1.721863001585006714e-01 -1.417257040739059448e-01 -2.389044314622879028e-01 -1.909346319735050201e-02 -1.863088905811309814e-01 -1.371919959783554077e-01 -3.287202715873718262e-01 2.736712992191314697e-01 -1.031751930713653564e-01 1.296787559986114502e-01 -1.011662781238555908e-01 2.088373899459838867e-01 6.454588472843170166e-02 -3.373788893222808838e-01 -1.102702319622039795e-01 1.533399224281311035e-01 4.539114609360694885e-02 1.207064315676689148e-01 2.847390770912170410e-01
1.587447375059127808e-01 -2.518878877162933350e-01 -2.454762160778045654e-01 -1.686687469482421875e-01 -1.730757504701614380e-01 -9.950257092714309692e-02 7.885652780532836914e-02 -1.030870079994201660e-01 -2.248717546463012695e-01 -1.986487358808517456e-01 5.578728765249252319e-02 2.492585927248001099e-01 4.329077899456024170e-02 -2.785858213901519775e-01 -7.476000487804412842e-02 9.535707533359527588e-03 2.224849462509155273e-01 6.347094476222991943e-02 -2.107822895050048828e-01 1.706296652555465698e-01 2.825996875762939453e-01 -2.051095068454742432e-01 1.165424194186925888e-02 3.789636492729187012e-02 -1.836647093296051025e-02 1.802913993597030640e-01 -1.344700343906879425e-02 -1.262174248695373535e-01 4.087582826614379883e-01 1.508368849754333496e-01 9.095728397369384766e-02 1.669439673423767090e-01
7.806266844272613525e-02 -9.586753696203231812e-02 -1.974714994430541992e-01 5.468601360917091370e-02 -4.373195469379425049e-01 -5.871972441673278809e-02 -5.671162530779838562e-02 -2.538328170776367188e-01 3.271798789501190186e-02 9.409788995981216431e-02 1.292950361967086792e-01 1.040589362382888794e-01 1.428002566099166870e-01 -3.698198124766349792e-02 -3.192126154899597168e-01 -1.652059108018875122e-01 2.151071131229400635e-01 -3.348425775766372681e-02 5.054235830903053284e-02 -6.167657300829887390e-02 9.628206491470336914e-02 -2.481084316968917847e-01 -5.240534432232379913e-03 -9.006246924400329590e-02 7.313587516546249390e-02 2.116965800523757935e-01 2.244599908590316772e-01 -2.902158722281455994e-02 -1.578450053930282593e-01 1.866443008184432983e-01 -3.890451192855834961e-01 2.162248939275741577e-01
-6.919868290424346924e-02 -4.991282150149345398e-02 -9.039919823408126831e-02 6.604821234941482544e-02 -5.679973214864730835e-02 -2.451021969318389893e-01 -2.514134943485260010e-01 -2.158818244934082031e-01 -5.969531461596488953e-02 2.914080023765563965e-01 -4.703238978981971741e-02 9.317364543676376343e-02 1.064541861414909363e-01 1.478707343339920044e-01 -1.216814965009689331e-01 -2.133623659610748291e-01 -3.788673877716064453e-02 -1.986731141805648804e-01 -2.741733789443969727e-01 -4.510619938373565674e-01 1.894149333238601685e-01 -1.102231219410896301e-01 4.303485155105590820e-02 -9.037838876247406006e-02 -3.878954425454139709e-02 3.114290535449981689e-01 5.507382005453109741e-02 -6.019551679491996765e-02 2.159598916769027710e-01 1.380832493305206299e-01 -2.272728532552719116e-01 -1.186488643288612366e-01
5.095971003174781799e-02 -5.993280559778213501e-03 -1.085006594657897949e-01 -2.320570796728134155e-01 -3.531075417995452881e-01 -1.724611818790435791e-01 -1.436845213174819946e-01 -2.503126859664916992e-01 7.599295582622289658e-03 2.598533630371093750e-01 1.164217442274093628e-01 1.127899810671806335e-01 1.486233919858932495e-01 1.325152367353439331e-01 -2.718281745910644531e-01 -2.075392603874206543e-01 1.545130163431167603e-01 1.892531663179397583e-01 -4.841700196266174316e-02 -2.689331471920013428e-01 -2.518898844718933105e-01 7.057454437017440796e-02 1.729106903076171875e-01 6.331382691860198975e-02 1.556663662195205688e-01 3.731177151203155518e-01 -1.352951861917972565e-02 -1.460885554552078247e-01 3.023249655961990356e-02 9.523962438106536865e-02 -9.333803504705429077e-02 5.638232827186584473e-02
6.188755035400390625e-01 -7.498757541179656982e-02 -1.513356119394302368e-01 5.073963850736618042e-02 1.269220374524593353e-02 1.647439897060394287e-01 -2.072313725948333740e-01 -1.625498980283737183e-01 -4.846084117889404297e-02 -1.095431447029113770e-01 2.000243067741394043e-01 3.863006085157394409e-02 3.895751759409904480e-02 1.113841682672500610e-01 -2.438950985670089722e-01 -2.399386465549468994e-02 1.893919110298156738e-01 2.564050555229187012e-01 -2.632428407669067383e-01 -8.164338767528533936e-02 2.338560372591018677e-01 -1.986945122480392456e-01 4.834356531500816345e-02 1.176561340689659119e-01 2.211684174835681915e-02 8.876195549964904785e-02 -1.159527525305747986e-01 -1.463038772344589233e-01 1.489828824996948242e-01 -6.820918619632720947e-02 -3.511836007237434387e-02 -1.289266813546419144e-02
2.840070128440856934e-01 -1.709344536066055298e-01 -9.417780488729476929e-02 -2.295562177896499634e-01 -1.674798876047134399e-01 -2.903922200202941895e-01 -1.492546647787094116e-01 1.205385252833366394e-01 9.882896393537521362e-02 -8.703926205635070801e-02 1.666725128889083862e-01 -5.836598202586174011e-02 1.484975367784500122e-01 2.998262457549571991e-02 1.280460357666015625e-01 -1.724425256252288818e-01 6.991486996412277222e-02 -7.896974682807922363e-02 -3.164126574993133545e-01 1.474691629409790039e-01 2.021172344684600830e-01 -1.291718930006027222e-01 2.363256067037582397e-01 -1.233553420752286911e-02 2.502100467681884766e-01 3.494227826595306396e-01 -9.949607402086257935e-02 6.413071602582931519e-02 2.555983066558837891e-01 -1.438670791685581207e-02 -5.667759105563163757e-02 2.185629010200500488e-01
1.680419896729290485e-03 -5.171918775886297226e-03 -1.540829688310623169e-01 1.167294681072235107e-01 -2.568376064300537109e-01 1.685521006584167480e-02 -5.776197835803031921e-02 9.060832671821117401e-03 -2.561966776847839355e-01 1.335314363241195679e-01 -1.428391188383102417e-01 -2.116361558437347412e-01 1.827084869146347046e-01 1.566379070281982422e-01 1.523696780204772949e-01 -1.763650327920913696e-01 1.317985802888870239e-01 -2.366979718208312988e-01 -1.487878561019897461e-01 -1.545236259698867798e-01 1.856912523508071899e-01 -6.751628965139389038e-02 1.549884527921676636e-01 -8.816704154014587402e-02 1.008154451847076416e-02 3.823327720165252686e-01 1.651079356670379639e-01 -2.019543051719665527e-01 2.490150034427642822e-01 3.408806920051574707e-01 -3.386808559298515320e-02 2.193352580070495605e-01
5.090497806668281555e-02 -2.924345992505550385e-02 2.608929872512817383e-01 -3.414084017276763916e-02 -1.796460151672363281e-01 -1.856466233730316162e-01 -2.012403160333633423e-01 5.523496493697166443e-02 -1.465194672346115112e-01 -2.210752218961715698e-01 -1.294440776109695435e-01 -4.169538989663124084e-02 4.560775160789489746e-01 2.919868230819702148e-01 1.337708383798599243e-01 2.472238391637802124e-01 2.162240743637084961e-01 1.123430728912353516e-01 -1.746291369199752808e-01 -3.225879669189453125e-01 -5.330549180507659912e-02 -8.551626652479171753e-02 1.632885634899139404e-01 -1.374543644487857819e-02 5.371052026748657227e-02 2.687399983406066895e-01 9.577289223670959473e-02 -1.345193982124328613e-01 3.392088785767555237e-02 1.310109533369541168e-02 -1.073593795299530029e-01 -9.880363941192626953e-02
-2.203769236803054810e-02 -3.308602049946784973e-02 -1.867344081401824951e-01 9.258677810430526733e-02 -4.120187163352966309e-01 -1.642509400844573975e-01 -5.055203288793563843e-02 -7.199169695377349854e-02 2.003412097692489624e-01 3.752913475036621094e-01 7.022627629339694977e-03 1.512822806835174561e-01 1.243849992752075195e-01 2.900760769844055176e-01 -1.584854871034622192e-01 -7.433655112981796265e-02 2.127812355756759644e-01 -3.338363170623779297e-01 -9.860987216234207153e-02 -4.392501711845397949e-02 2.184230983257293701e-01 -2.773727178573608398e-01 -4.099710658192634583e-02 3.382185474038124084e-02 -7.051514834165573120e-02 2.412196099758148193e-01 -5.495976656675338745e-02 -1.263843625783920288e-01 -3.260782733559608459e-02 -2.492041699588298798e-02 -3.021659329533576965e-02 1.890271306037902832e-01
1.079290881752967834e-01 2.066205143928527832e-01 3.918555751442909241e-02 6.957030296325683594e-02 -3.327942788600921631e-01 5.085749551653862000e-02 -7.701986283063888550e-02 -3.907949030399322510e-01 3.774530813097953796e-02 8.701480110175907612e-04 -1.255580782890319824e-01 2.107153236865997314e-01 1.672153472900390625e-01 1.952524483203887939e-01 7.112265378236770630e-02 4.067589715123176575e-02 2.563715875148773193e-01 -2.683869563043117523e-02 -2.388281375169754028e-01 1.197411492466926575e-01 9.441040456295013428e-03 -1.228247303515672684e-02 -1.406189203262329102e-01 -2.053392827510833740e-01 -9.305118769407272339e-02 2.223455011844635010e-01 -1.358087211847305298e-01 -3.505955934524536133e-01 2.967629432678222656e-01 -1.414554119110107422e-01 -3.235488757491111755e-02 1.559500545263290405e-01
-2.517198920249938965e-01 1.198000647127628326e-02 -4.224135726690292358e-02 -6.028777733445167542e-02 -3.418881893157958984e-01 -1.662155091762542725e-01 -1.558814048767089844e-01 -8.384513854980468750e-02 -8.316118270158767700e-02 -8.217775821685791016e-02 -1.775823533535003662e-01 -3.749329363927245140e-03 3.421877622604370117e-01 1.414925307035446167e-01 -1.849396675825119019e-01 8.867654949426651001e-02 3.172486126422882080e-01 -1.790868490934371948e-01 1.457175463438034058e-01 9.748728014528751373e-03 2.799889445304870605e-02 -2.746707499027252197e-01 -1.279984507709741592e-02 -3.326539695262908936e-02 7.666900008916854858e-02 3.188783228397369385e-01 -1.425883620977401733e-01 -3.422134816646575928e-01 1.542426198720932007e-01 3.817200288176536560e-02 1.236070394515991211e-01 1.172932311892509460e-01
1.894267946481704712e-01 5.068756267428398132e-02 4.214670881628990173e-02 -1.314601600170135498e-01 -1.662640869617462158e-01 7.051809132099151611e-02 2.792260646820068359e-01 -1.472540348768234253e-01 7.008149474859237671e-02 -2.364449799060821533e-01 -1.244291141629219055e-01 6.156978011131286621e-02 3.441976383328437805e-02 1.142014842480421066e-02 -1.453772038221359253e-01 -1.154102087020874023e-01 2.016174495220184326e-01 -1.606096327304840088e-01 -2.739931643009185791e-01 -1.842257529497146606e-01 2.052572816610336304e-01 -2.200843244791030884e-01 3.550653755664825439e-01 -3.974246606230735779e-02 -2.950198650360107422e-01 2.307429462671279907e-01 -1.241748128086328506e-02 1.503972057253122330e-02 1.395444720983505249e-01 -1.207572966814041138e-01 -6.886146962642669678e-02 3.481826484203338623e-01
1.264383047819137573e-01 1.694347411394119263e-01 -7.209668308496475220e-02 2.913304232060909271e-02 -3.130862116813659668e-01 -9.962767362594604492e-02 -2.032427676022052765e-02 -7.625425606966018677e-02 -2.355039864778518677e-02 -1.625637710094451904e-01 -3.260236233472824097e-02 -1.778022795915603638e-01 1.776002347469329834e-01 -8.415933698415756226e-03 -1.605987697839736938e-01 -2.072621136903762817e-01 9.115082025527954102e-02 4.227511212229728699e-02 -3.025265336036682129e-01 -2.791596949100494385e-01 2.858468294143676758e-01 1.006970405578613281e-01 2.363310158252716064e-01 -4.684941470623016357e-01 -2.004887610673904419e-01 1.034733727574348450e-01 -6.831096857786178589e-02 -1.261061578989028931e-01 1.649909615516662598e-01 2.720657363533973694e-02 -1.012403443455696106e-01 -1.365393847227096558e-01
1.756886690855026245e-01 -1.727821230888366699e-01 6.954087410122156143e-03 5.158278718590736389e-02 -1.264942437410354614e-01 -2.855347394943237305e-01 3.653722116723656654e-03 3.885574042797088623e-01 -6.637191772460937500e-02 8.556798100471496582e-02 -1.314617544412612915e-01 1.628043055534362793e-01 6.769844144582748413e-02 -1.863392442464828491e-02 -1.746360957622528076e-01 -3.379360139369964600e-01 -1.637198776006698608e-01 -4.885240644216537476e-02 -1.408354490995407104e-01 -1.243696659803390503e-01 2.633303999900817871e-01 -1.518786698579788208e-01 -1.740717887878417969e-01 -7.602018862962722778e-02 -2.077615708112716675e-01 2.851575911045074463e-01 -2.108741104602813721e-01 -1.917902827262878418e-01 9.240120649337768555e-02 6.758897751569747925e-02 -4.304479807615280151e-02 2.631213366985321045e-01
2.442314103245735168e-02 1.780345588922500610e-01 -1.466828584671020508e-01 -1.401460766792297363e-01 -2.398079782724380493e-01 -1.413891911506652832e-01 -7.238228135975077748e-05 -1.407235115766525269e-02 7.337731122970581055e-02 -1.149387955665588379e-01 1.135413572192192078e-01 9.584084153175354004e-02 1.599733978509902954e-01 1.293134242296218872e-01 -1.959856450557708740e-01 -1.784692555665969849e-01 4.900585114955902100e-01 -2.209231108427047729e-01 9.251012653112411499e-02 -1.543127000331878662e-01 7.701612263917922974e-02 -7.700101286172866821e-02 -1.021705716848373413e-01 1.518948376178741455e-01 -1.242036372423171997e-01 2.877269387245178223e-01 -3.601152002811431885e-01 -2.211174070835113525e-01 4.709188267588615417e-02 -2.542518079280853271e-03 1.142394468188285828e-01 1.919269263744354248e-01
-1.453119367361068726e-01 -8.154324442148208618e-02 -1.259393841028213501e-01 -5.836335010826587677e-03 -3.896026909351348877e-01 -2.084508836269378662e-01 -1.025322005152702332e-01 -6.767687201499938965e-02 -6.027493253350257874e-02 5.119623988866806030e-02 1.596393249928951263e-02 1.514804214239120483e-01 2.949857413768768311e-01 5.396113172173500061e-02 -5.312009155750274658e-02 -5.510821938514709473e-03 2.874090075492858887e-01 -1.802303642034530640e-01 1.530125439167022705e-01 -2.255489230155944824e-01 2.451405227184295654e-01 -6.559937447309494019e-02 -1.567102223634719849e-02 -2.466384470462799072e-01 1.091609299182891846e-01 1.443134248256683350e-01 5.801539495587348938e-02 -4.706793427467346191e-01 7.623318582773208618e-02 4.046771675348281860e-03 -1.900348961353302002e-01 9.662242233753204346e-02
1.058953553438186646e-01 -1.867492049932479858e-01 1.442600693553686142e-02 1.300610005855560303e-01 2.066499367356300354e-02 -1.501607894897460938e-01 -1.821410059928894043e-01 1.503750830888748169e-01 8.650762028992176056e-03 2.211484014987945557e-01 1.235661357641220093e-01 1.892282664775848389e-01 1.765657365322113037e-01 -9.044667333364486694e-02 4.288601130247116089e-02 -2.887087762355804443e-01 3.606855571269989014e-01 -1.340133994817733765e-01 -3.222508430480957031e-01 -1.791375279426574707e-01 2.187243849039077759e-01 -9.754634648561477661e-02 -2.945089526474475861e-02 6.391789764165878296e-02 1.530076116323471069e-01 3.346268832683563232e-01 -6.849864870309829712e-02 -2.772963345050811768e-01 -1.548407077789306641e-01 -7.756113260984420776e-02 -7.220511138439178467e-02 1.869313567876815796e-01
3.422034159302711487e-02 -8.039940893650054932e-02 4.668954759836196899e-02 4.086174368858337402e-01 -1.319791525602340698e-01 1.104346476495265961e-02 1.379771977663040161e-01 -8.596917986869812012e-02 1.443766988813877106e-02 9.025979042053222656e-02 1.826899945735931396e-01 3.441281616687774658e-01 2.447356432676315308e-01 1.555824428796768188e-01 2.221620827913284302e-01 -2.826588153839111328e-01 1.572733074426651001e-01 8.365312963724136353e-02 -2.555985450744628906e-01 -4.476926475763320923e-02 3.124010264873504639e-01 -2.178148627281188965e-01 8.592461235821247101e-03 -8.932632207870483398e-02 7.748723030090332031e-02 2.038554847240447998e-01 -5.228282511234283447e-02 -2.078654468059539795e-01 3.343494608998298645e-02 1.288738846778869629e-01 -1.925577819347381592e-01 -7.261757552623748779e-02
3.194187581539154053e-01 1.013428643345832825e-01 -6.048749759793281555e-02 6.324058026075363159e-02 1.166464909911155701e-01 -3.661914169788360596e-01 -2.655551433563232422e-01 -3.480960130691528320e-01 -9.059200435876846313e-02 6.339484453201293945e-02 7.404539734125137329e-02 -2.552478341385722160e-03 1.385916620492935181e-01 1.212512180209159851e-01 -2.339498549699783325e-01 -3.203777670860290527e-01 -3.488447517156600952e-02 9.358785301446914673e-02 -3.111875243484973907e-02 -2.077497541904449463e-01 6.167005002498626709e-02 -9.190653264522552490e-02 -1.703201793134212494e-02 1.269217282533645630e-01 1.729880869388580322e-01 -7.243914157152175903e-02 -2.926236204802989960e-02 -2.403879016637802124e-01 1.123790740966796875e-01 1.649660058319568634e-02 -1.323613375425338745e-01 3.530755341053009033e-01
1.146357655525207520e-01 3.865558207035064697e-01 6.605989299714565277e-03 1.527716685086488724e-02 -4.606511816382408142e-02 -1.133753582835197449e-01 -3.264171630144119263e-02 -1.923778355121612549e-01 5.790306627750396729e-02 -2.601282596588134766e-01 3.462777659296989441e-02 1.725397557020187378e-01 -1.455712765455245972e-01 1.219529509544372559e-01 -1.019876673817634583e-01 -4.601994529366493225e-03 1.466208249330520630e-01 -2.411320060491561890e-01 -3.724362552165985107e-01 -8.464621007442474365e-02 1.303219795227050781e-01 6.945847719907760620e-02 9.683468192815780640e-02 4.092336818575859070e-02 -2.215675823390483856e-02 2.080780416727066040e-01 6.445591151714324951e-02 2.817513234913349152e-02 5.084046721458435059e-01 1.570589095354080200e-01 8.796915411949157715e-03 2.128354012966156006e-01
5.328216776251792908e-02 -8.903337270021438599e-02 -2.362797968089580536e-02 1.175730153918266296e-01 -1.479888558387756348e-01 -4.364728331565856934e-01 -1.046922281384468079e-01 -4.139502346515655518e-02 -1.000398173928260803e-01 1.065597683191299438e-01 2.498165220022201538e-01 1.137867495417594910e-01 2.809398807585239410e-02 1.226672753691673279e-01 -2.328208088874816895e-01 -1.425428390502929688e-01 -8.858630061149597168e-02 -2.588834166526794434e-01 -1.039057597517967224e-01 7.101380825042724609e-02 9.348440170288085938e-02 1.901896148920059204e-01 4.006055593490600586e-01 -1.909784227609634399e-01 9.724191576242446899e-02 2.985788881778717041e-01 -1.438219249248504639e-01 -1.963135004043579102e-01 5.372514575719833374e-02 2.024703621864318848e-01 3.126592561602592468e-02 -1.656086146831512451e-01
4.681514948606491089e-02 -1.274260729551315308e-01 8.082380145788192749e-02 -1.037280540913343430e-02 -4.933964312076568604e-01 -2.209946960210800171e-01 -3.849029242992401123e-01 5.456790328025817871e-02 1.259620636701583862e-01 -2.151476778090000153e-02 -1.180746108293533325e-01 7.400642335414886475e-02 7.117342203855514526e-02 1.192951649427413940e-01 2.050235420465469360e-01 1.704510599374771118e-01 1.197246685624122620e-01 -3.326220437884330750e-02 -3.782368898391723633e-01 -2.073555290699005127e-01 2.342576906085014343e-02 1.501837745308876038e-02 1.624047011137008667e-01 -2.555235028266906738e-01 3.750713914632797241e-02 1.115415897220373154e-02 -1.326740980148315430e-01 -1.730371117591857910e-01 2.378504537045955658e-02 1.475716978311538696e-01 7.012503594160079956e-02 1.873860508203506470e-01
-2.814852818846702576e-02 -2.526423633098602295e-01 4.218611121177673340e-02 4.035092517733573914e-02 -3.753830492496490479e-01 -1.746687889099121094e-01 -2.921983897686004639e-01 -2.111354619264602661e-01 -2.839955389499664307e-01 -1.527072023600339890e-02 5.420599877834320068e-02 3.092869222164154053e-01 2.160375118255615234e-01 -1.945776194334030151e-01 -2.513591945171356201e-02 3.744895756244659424e-02 1.533460915088653564e-01 3.140016272664070129e-02 1.188245043158531189e-01 -2.525706887245178223e-01 -7.920973002910614014e-03 3.536540316417813301e-03 1.128781680017709732e-02 -6.630775332450866699e-02 1.135571151971817017e-01 1.060804501175880432e-01 -6.279530003666877747e-03 -2.829997837543487549e-01 3.032701015472412109e-01 -1.410795897245407104e-01 -1.761374026536941528e-01 1.017487496137619019e-01
-7.829909026622772217e-02 2.589359879493713379e-01 1.347439289093017578e-01 4.640858247876167297e-02 -2.448427677154541016e-01 -9.553664922714233398e-02 1.331805065274238586e-02 -1.827103085815906525e-02 -6.169786304235458374e-02 -6.968180090188980103e-02 5.274387821555137634e-02 1.284501105546951294e-01 1.953181773424148560e-01 1.012682914733886719e-01 -2.805093526840209961e-01 -2.702173590660095215e-01 3.837936818599700928e-01 -2.193229049444198608e-01 -1.130483392626047134e-02 1.561566442251205444e-02 1.297103911638259888e-01 -2.114398032426834106e-01 -5.408056452870368958e-02 1.861949414014816284e-01 -4.785093013197183609e-03 1.498777568340301514e-01 -2.332877367734909058e-01 -2.160661518573760986e-01 -1.032455638051033020e-02 -7.176017761230468750e-02 1.144678667187690735e-01 4.147586226463317871e-01
-4.044967889785766602e-02 -8.093595504760742188e-02 -1.184775382280349731e-01 2.683009207248687744e-01 -3.829281628131866455e-01 -3.739752471446990967e-01 -1.661447435617446899e-01 -1.836769133806228638e-01 -8.226218819618225098e-02 8.469440788030624390e-02 5.485168099403381348e-02 2.266661077737808228e-01 2.785463035106658936e-01 1.467069387435913086e-01 5.120577290654182434e-02 -7.259617745876312256e-02 3.242339491844177246e-01 -8.665028214454650879e-02 3.115019574761390686e-02 -1.372117400169372559e-01 7.637090235948562622e-02 7.292558997869491577e-02 2.760169208049774170e-01 -5.400012060999870300e-02 6.272269785404205322e-02 8.803336322307586670e-02 1.894685328006744385e-01 -2.925886213779449463e-01 2.602712251245975494e-02 -3.623590990900993347e-02 -8.908811211585998535e-02 1.297123879194259644e-01
2.244148552417755127e-01 -1.853237748146057129e-01 5.275581963360309601e-03 2.325031012296676636e-01 -1.440518796443939209e-01 -8.527251332998275757e-02 -9.474428743124008179e-02 5.898997560143470764e-02 -3.004646487534046173e-02 -1.775798201560974121e-01 4.310127347707748413e-02 1.714742183685302734e-01 4.985242486000061035e-01 -3.867777436971664429e-02 6.062470749020576477e-02 -1.330377068370580673e-02 -3.135566785931587219e-02 -1.238206475973129272e-01 -2.572004795074462891e-01 -1.709362715482711792e-01 -7.517790794372558594e-02 -1.909521967172622681e-01 -2.463631331920623779e-01 -3.701056540012359619e-02 3.194776475429534912e-01 1.331720352172851562e-01 3.093957155942916870e-02 -2.547074556350708008e-01 2.935910522937774658e-01 1.030440703034400940e-01 6.903886049985885620e-02 8.750492706894874573e-03
3.253754675388336182e-01 -2.220921963453292847e-02 8.820277452468872070e-02 -9.067726135253906250e-02 -4.454800114035606384e-02 7.337205111980438232e-02 -2.086106240749359131e-01 1.157889328896999359e-02 3.362854477018117905e-03 -8.331272751092910767e-03 -3.375034406781196594e-02 2.369523048400878906e-01 2.294319868087768555e-01 2.578245103359222412e-01 -8.065824210643768311e-02 9.063622355461120605e-02 1.858611553907394409e-01 1.493428945541381836e-01 -3.963615000247955322e-01 -2.518333494663238525e-02 -4.342985339462757111e-03 -1.249174103140830994e-01 4.369812086224555969e-03 -1.444129366427659988e-02 1.207390949130058289e-01 1.581230908632278442e-01 -2.760205566883087158e-01 -2.626877129077911377e-01 4.360899627208709717e-01 -7.628000527620315552e-02 1.539716124534606934e-01 -2.251687459647655487e-02
3.695826828479766846e-01 1.026572138071060181e-01 -1.103871874511241913e-02 -8.814803510904312134e-02 7.037712493911385536e-04 1.053558066487312317e-01 -2.332518845796585083e-01 -1.996715515851974487e-01 -7.585517317056655884e-02 -1.446555461734533310e-02 4.550219178199768066e-01 2.673865258693695068e-01 1.701408177614212036e-01 1.728158891201019287e-01 -9.444061666727066040e-02 1.448922138661146164e-02 4.080091118812561035e-01 8.812075108289718628e-02 -1.289739012718200684e-01 6.523860245943069458e-02 8.241172879934310913e-03 -4.163552075624465942e-02 3.749643564224243164e-01 -4.491897299885749817e-02 1.412530429661273956e-03 8.998077362775802612e-03 3.465883061289787292e-02 -1.371964514255523682e-01 8.014421164989471436e-02 2.990868315100669861e-02 2.892510779201984406e-02 1.391071379184722900e-01
2.433145642280578613e-01 -1.445197314023971558e-01 1.943240165710449219e-01 7.087403535842895508e-02 2.577437274158000946e-02 6.788207590579986572e-02 -2.321542501449584961e-01 -1.628975011408329010e-02 -7.696476578712463379e-02 -5.238850787281990051e-02 1.733885854482650757e-01 2.344703525304794312e-01 2.645092010498046875e-01 2.463263869285583496e-01 -3.716254234313964844e-02 -1.050157751888036728e-02 1.959631741046905518e-01 9.021469950675964355e-02 -4.959452152252197266e-02 -9.782973676919937134e-02 4.660278093069791794e-03 -2.332815229892730713e-01 -2.191202491521835327e-01 -2.101173400878906250e-01 1.906902641057968140e-01 3.157884478569030762e-01 -9.982899576425552368e-02 4.513988643884658813e-02 3.954222500324249268e-01 -1.055922657251358032e-01 8.015680313110351562e-02 2.542732954025268555e-01
2.522731423377990723e-01 -2.059671282768249512e-01 1.281579434871673584e-01 -2.652549557387828827e-02 3.905262798070907593e-02 -3.285554423928260803e-02 -3.049091696739196777e-01 -3.171252608299255371e-01 -2.170870602130889893e-01 -1.570320874452590942e-01 1.957176923751831055e-01 8.778126537799835205e-02 -4.923263937234878540e-02 -2.777106873691082001e-02 1.269075367599725723e-02 2.937747538089752197e-01 -2.337387576699256897e-02 -2.644959390163421631e-01 -1.949079334735870361e-01 2.682305313646793365e-02 2.540377080440521240e-01 -2.624385058879852295e-01 1.747527904808521271e-02 -2.153157144784927368e-01 2.872703783214092255e-02 3.144459724426269531e-01 -4.630928393453359604e-03 -1.364598125219345093e-01 -2.265476994216442108e-02 -1.024752482771873474e-01 2.712332084774971008e-02 2.320038676261901855e-01
3.386346995830535889e-01 -8.806325495243072510e-02 1.061729639768600464e-01 7.068327069282531738e-02 -1.682929545640945435e-01 6.795895099639892578e-02 -1.566209048032760620e-01 -1.581091620028018951e-02 -9.317292831838130951e-03 -1.221793964505195618e-01 4.983290098607540131e-03 2.861511409282684326e-01 1.983764171600341797e-01 8.682853728532791138e-02 -2.418593019247055054e-01 3.496850430965423584e-01 9.667890518903732300e-02 2.143242657184600830e-01 -2.343808114528656006e-01 -1.132816448807716370e-01 -1.052737832069396973e-01 1.263892799615859985e-01 -1.203537806868553162e-01 -2.627509832382202148e-01 2.712543867528438568e-02 1.804946511983871460e-01 -1.485693901777267456e-01 -1.213279291987419128e-01 3.588725626468658447e-01 4.845549911260604858e-02 1.699153333902359009e-01 1.234778091311454773e-01
3.454227149486541748e-01 -2.085001617670059204e-01 2.577109336853027344e-01 3.637050464749336243e-02 6.014428287744522095e-02 2.096558809280395508e-01 -2.313219159841537476e-01 -8.174394071102142334e-02 -1.155913695693016052e-01 3.451786562800407410e-02 1.465457528829574585e-01 1.823964118957519531e-01 1.139123961329460144e-01 1.819158792495727539e-01 -1.231140121817588806e-01 1.457737982273101807e-01 1.949926912784576416e-01 1.727202162146568298e-02 -2.163908481597900391e-01 -2.835800051689147949e-01 9.213059395551681519e-02 -1.338711678981781006e-01 1.709093712270259857e-02 -2.731117904186248779e-01 1.528819650411605835e-01 1.860217154026031494e-01 -1.603064090013504028e-01 -9.103135019540786743e-02 2.851639389991760254e-01 -3.281980007886886597e-02 1.707059592008590698e-01 1.989524364471435547e-01
2.037021517753601074e-01 -1.898277848958969116e-01 -6.089554168283939362e-03 1.852515637874603271e-01 -2.761212587356567383e-01 -4.632384981960058212e-03 9.254227578639984131e-02 2.459731549024581909e-01 -1.272543519735336304e-02 6.450816243886947632e-02 1.548598408699035645e-01 -2.402854850515723228e-03 2.660053372383117676e-01 -4.709818586707115173e-02 -3.258661031723022461e-01 -4.186119884252548218e-03 -2.154072374105453491e-02 -8.508077263832092285e-02 -1.020997390151023865e-02 -1.989804506301879883e-01 -3.133404254913330078e-02 6.423822790384292603e-02 2.860799431800842285e-01 -1.484646946191787720e-01 -6.847956776618957520e-02 6.786482036113739014e-02 1.550665795803070068e-01 -2.336095869541168213e-01 3.547141551971435547e-01 -2.063057869672775269e-01 -8.374127745628356934e-02 3.399816155433654785e-01
3.446284234523773193e-01 -2.352830767631530762e-01 8.714701235294342041e-02 -9.854637086391448975e-02 4.002921283245086670e-02 -6.481288373470306396e-02 -3.287310600280761719e-01 -1.426985412836074829e-01 -7.291183620691299438e-02 5.259279906749725342e-02 1.856358796358108521e-01 2.494448721408843994e-01 2.843700349330902100e-01 3.648307025432586670e-01 -1.408768892288208008e-01 1.674384772777557373e-01 2.338001281023025513e-01 -4.228349030017852783e-02 -1.459080725908279419e-01 6.235037744045257568e-02 6.339793652296066284e-02 -2.962894439697265625e-01 -5.416248738765716553e-02 -1.955795586109161377e-01 -3.457832336425781250e-02 -7.581525295972824097e-02 -1.631343364715576172e-01 -1.406977027654647827e-01 9.822728484869003296e-02 1.001806184649467468e-02 1.372373998165130615e-01 1.056771427392959595e-01
8.547230064868927002e-02 2.738638222217559814e-02 8.565632253885269165e-02 -7.212653756141662598e-02 -1.978215277194976807e-01 -3.159583508968353271e-01 1.245398074388504028e-02 3.169324994087219238e-02 -2.587532997131347656e-01 -8.663420379161834717e-02 -1.883826404809951782e-01 -1.395962238311767578e-01 1.281665414571762085e-01 4.893827736377716064e-01 1.234487444162368774e-01 4.727355018258094788e-02 7.213002443313598633e-02 1.420462131500244141e-01 -1.054093167185783386e-01 -2.976228296756744385e-01 8.142218738794326782e-02 -2.106283456087112427e-01 1.375398635864257812e-01 -9.927508980035781860e-02 -1.347117573022842407e-01 2.773865163326263428e-01 6.751709431409835815e-02 -8.772986382246017456e-02 1.436386257410049438e-01 1.837272197008132935e-01 2.061903774738311768e-01 1.654308587312698364e-01
1.305111497640609741e-01 6.065923348069190979e-02 -2.214787900447845459e-01 -1.081169843673706055e-01 -1.749148815870285034e-01 -2.193218618631362915e-01 -5.265619605779647827e-03 1.870761741884052753e-03 -2.860515415668487549e-01 -4.382987692952156067e-02 2.840969860553741455e-01 5.986825749278068542e-02 2.054860293865203857e-01 7.400520145893096924e-02 -1.978207826614379883e-01 -8.099004626274108887e-02 -3.812073916196823120e-02 2.939261309802532196e-02 6.179548427462577820e-02 -2.076395452022552490e-01 3.037881851196289062e-02 5.076890438795089722e-02 4.215236604213714600e-01 1.112349778413772583e-01 3.576759099960327148e-01 3.467655479907989502e-01 -8.864856511354446411e-02 -1.022231578826904297e-01 -8.324344456195831299e-02 1.220372617244720459e-01 1.647210866212844849e-01 1.418914645910263062e-01
2.371038794517517090e-01 -2.399116605520248413e-01 1.630974002182483673e-02 -1.272332221269607544e-01 -2.080637067556381226e-01 -1.441933214664459229e-01 1.099952682852745056e-01 2.475728988647460938e-01 3.165681064128875732e-01 -4.018720611929893494e-02 -2.003889530897140503e-02 2.281743884086608887e-01 1.241204440593719482e-01 -2.136256545782089233e-03 -1.780079603195190430e-01 -1.091573759913444519e-01 1.713654100894927979e-01 7.632003724575042725e-02 -2.647236883640289307e-01 -1.288117915391921997e-01 1.674401611089706421e-01 -9.900104999542236328e-02 2.702384069561958313e-02 -6.533065438270568848e-02 -2.938571870326995850e-01 4.182321429252624512e-01 -2.334722280502319336e-01 -7.544076535850763321e-03 5.798967927694320679e-02 6.206429749727249146e-02 -1.401540338993072510e-01 1.076856181025505066e-01
4.451621174812316895e-01 -7.917053252458572388e-02 5.989931151270866394e-02 5.694681406021118164e-02 -1.833047121763229370e-01 -2.052598632872104645e-03 -1.043851524591445923e-01 -1.057283836416900158e-03 -2.899722754955291748e-02 2.880245260894298553e-02 4.613534212112426758e-01 2.271461039781570435e-01 4.400043189525604248e-02 1.745267808437347412e-01 -2.102483659982681274e-01 1.703310161828994751e-01 1.452632248401641846e-01 -1.025293171405792236e-01 -1.144802048802375793e-01 1.212866082787513733e-01 1.683587878942489624e-01 -1.173663362860679626e-01 7.667117565870285034e-02 -1.992339640855789185e-01 -2.130416184663772583e-01 -1.217868775129318237e-01 -1.116890236735343933e-01 -2.647090554237365723e-01 1.281017810106277466e-01 6.535458564758300781e-02 -3.278964385390281677e-02 2.467016577720642090e-01
9.676130115985870361e-02 8.606398105621337891e-02 7.665404677391052246e-02 -5.806607007980346680e-02 -1.767944246530532837e-01 -1.934995949268341064e-01 -3.410241901874542236e-01 1.526780277490615845e-01 -2.149410694837570190e-01 1.501584053039550781e-01 2.906787991523742676e-01 2.051711827516555786e-01 1.189045310020446777e-01 1.025296226143836975e-01 -1.760854125022888184e-01 -2.066887766122817993e-01 -5.136574432253837585e-02 -1.374892294406890869e-01 -1.014644056558609009e-01 -2.249756157398223877e-01 -1.139932721853256226e-01 1.069548651576042175e-01 3.980549871921539307e-01 -1.587762534618377686e-01 1.449329107999801636e-01 2.811819016933441162e-01 -1.128507480025291443e-01 -1.747175902128219604e-01 3.827095404267311096e-02 -5.823813751339912415e-02 -1.786141544580459595e-01 3.648199513554573059e-02
2.188005745410919189e-01 1.460850089788436890e-01 -1.230310574173927307e-01 1.126323714852333069e-01 -2.264382243156433105e-01 -1.569929867982864380e-01 -2.938086166977882385e-02 -2.454184144735336304e-01 -1.459227525629103184e-03 -1.268532872200012207e-01 1.628746539354324341e-01 9.766226261854171753e-02 1.410447359085083008e-01 1.723730862140655518e-01 -1.167732253670692444e-01 7.271134853363037109e-02 4.006929695606231689e-01 4.452279806137084961e-01 -2.223248779773712158e-01 1.609092578291893005e-02 9.663587063550949097e-02 8.561456948518753052e-02 -6.213968619704246521e-02 -2.847958505153656006e-01 -1.028746888041496277e-01 1.905139684677124023e-01 -8.365559577941894531e-02 -2.367894798517227173e-01 -7.715786993503570557e-02 5.307398270815610886e-03 1.027644649147987366e-01 9.307252615690231323e-02
-1.845452934503555298e-01 -8.564217388629913330e-02 -7.189575582742691040e-02 -7.240018993616104126e-02 -4.004437625408172607e-01 -2.280567586421966553e-01 -1.440014541149139404e-01 -2.062114421278238297e-03 -8.223459869623184204e-02 2.891908958554267883e-02 -4.177459329366683960e-02 4.082918167114257812e-01 3.167655467987060547e-01 1.406316161155700684e-01 -1.107938773930072784e-02 -1.420842707157135010e-01 2.762820422649383545e-01 -4.768022149801254272e-02 8.668740838766098022e-02 -3.439264595508575439e-01 1.146823614835739136e-01 -1.496120095252990723e-01 3.967053070664405823e-02 -2.095399945974349976e-01 -6.084800139069557190e-02 5.223511904478073120e-02 1.017634943127632141e-01 -3.059023916721343994e-01 9.973777458071708679e-03 -2.119705826044082642e-02 -3.268494457006454468e-02 3.486208990216255188e-02
2.457996755838394165e-01 -1.253855824470520020e-01 -9.444246441125869751e-02 1.770910173654556274e-01 -1.597660183906555176e-01 -2.671855688095092773e-01 -9.006959944963455200e-02 -1.216797810047864914e-02 -2.616196572780609131e-01 6.042458862066268921e-02 1.798399835824966431e-01 -7.192476838827133179e-02 1.101162731647491455e-01 4.995068162679672241e-02 -2.636582851409912109e-01 -3.543311953544616699e-01 -9.838595986366271973e-02 -3.796955198049545288e-02 7.360962033271789551e-02 -2.498330920934677124e-01 1.938044652342796326e-02 -3.294376656413078308e-02 4.164969921112060547e-02 -3.190079629421234131e-01 1.705914437770843506e-01 1.006236523389816284e-01 9.573942422866821289e-02 -2.832599729299545288e-02 3.290877640247344971e-01 2.272247821092605591e-01 -2.546824514865875244e-01 3.466910868883132935e-02
1.906337291002273560e-01 -2.307826885953545570e-03 -8.786043524742126465e-02 2.598864138126373291e-01 -4.041587114334106445e-01 -1.733305305242538452e-01 -1.942101307213306427e-02 2.557691559195518494e-02 -1.729479432106018066e-01 1.927335001528263092e-02 3.673423454165458679e-02 1.824997961521148682e-01 3.386057317256927490e-01 8.269979059696197510e-02 4.465910419821739197e-02 2.449281513690948486e-02 2.869502082467079163e-02 -2.336353659629821777e-01 -2.188043594360351562e-01 -3.164608478546142578e-01 2.075441367924213409e-02 -2.722732424736022949e-01 -2.811690866947174072e-01 6.987068802118301392e-02 -5.627905577421188354e-02 4.993135854601860046e-02 -1.484272181987762451e-01 -1.047068685293197632e-01 3.367295861244201660e-02 -2.609500288963317871e-01 1.859973520040512085e-01 2.316949702799320221e-02
1.165593937039375305e-01 6.930817663669586182e-02 1.186059340834617615e-01 -1.091952398419380188e-01 -1.104926690459251404e-01 -4.473287463188171387e-01 -6.828433275222778320e-02 -2.907732427120208740e-01 -9.569544345140457153e-02 8.714013732969760895e-03 -7.169885933399200439e-02 -6.714241206645965576e-02 2.256401479244232178e-01 -6.076635047793388367e-02 -6.596584571525454521e-04 -9.018027782440185547e-02 1.675169542431831360e-02 9.869347512722015381e-02 -2.862803637981414795e-01 -3.109665811061859131e-01 5.174117088317871094e-01 2.846000250428915024e-03 -2.167902141809463501e-02 7.878901064395904541e-02 4.923670366406440735e-02 1.719461977481842041e-01 -3.212934359908103943e-03 -1.366810947656631470e-01 5.558600276708602905e-02 2.845930121839046478e-02 -2.326636612415313721e-01 -2.612357400357723236e-02
3.080906569957733154e-01 6.417544931173324585e-02 -6.568565964698791504e-02 1.174238249659538269e-01 2.429410070180892944e-02 -3.387792110443115234e-01 -2.721189856529235840e-01 -3.246033787727355957e-01 1.149138435721397400e-02 6.305125355720520020e-02 -4.873465374112129211e-02 1.079429388046264648e-01 1.538529545068740845e-01 1.497916132211685181e-01 -1.849043369293212891e-01 -2.381473183631896973e-01 1.751876063644886017e-02 1.423452049493789673e-01 7.057452946901321411e-02 -1.820384860038757324e-01 1.905532032251358032e-01 1.472577005624771118e-01 -4.278858378529548645e-02 -1.799695193767547607e-01 2.546589970588684082e-01 -5.510025098919868469e-02 8.390540629625320435e-02 -1.934399306774139404e-01 2.229697853326797485e-01 2.214197814464569092e-01 -4.376131668686866760e-02 2.627316117286682129e-01
1.889227777719497681e-01 -1.814932376146316528e-01 -1.739471405744552612e-01 -3.475827276706695557e-01 -1.816615909337997437e-01 4.616386815905570984e-02 -8.786278963088989258e-02 -1.071478128433227539e-01 -1.326855272054672241e-01 -2.279589325189590454e-01 6.987523287534713745e-02 1.429476886987686157e-01 -1.384574919939041138e-01 -8.493858575820922852e-02 7.360628247261047363e-02 5.971661210060119629e-02 2.239093333482742310e-01 -1.110779941082000732e-01 -2.885263860225677490e-01 -1.563791185617446899e-02 2.376766651868820190e-01 -3.166331648826599121e-01 1.445216834545135498e-01 4.501225426793098450e-03 7.251596450805664062e-02 3.181064724922180176e-01 -7.303636521100997925e-02 -1.648953109979629517e-01 2.415293604135513306e-01 1.297862036153674126e-03 1.113534048199653625e-01 2.497521042823791504e-01
1.474530100822448730e-01 -1.670705154538154602e-02 1.141608357429504395e-01 -2.259100228548049927e-01 -2.069456726312637329e-01 -1.846487820148468018e-01 2.192028313875198364e-01 4.437185823917388916e-02 -2.870292775332927704e-02 -2.996920645236968994e-01 8.326059323735535145e-04 2.265679091215133667e-01 2.206641882658004761e-01 3.376532495021820068e-01 -2.690369486808776855e-01 -5.313908308744430542e-02 1.491385251283645630e-01 1.315214037895202637e-01 -1.220036298036575317e-01 -1.604335010051727295e-01 6.388849765062332153e-02 -1.878411620855331421e-01 1.093120500445365906e-01 1.917842626571655273e-01 1.404886841773986816e-01 2.417209744453430176e-01 -2.060976773500442505e-01 -2.447819411754608154e-01 1.281813234090805054e-01 1.018214002251625061e-01 1.177627313882112503e-02 -1.770092844963073730e-01
1.424837559461593628e-01 5.613574292510747910e-03 -8.853338658809661865e-02 1.870344877243041992e-01 -2.550184726715087891e-01 -1.633055359125137329e-01 -8.567875623703002930e-02 -6.067543104290962219e-02 -2.931099534034729004e-01 8.187985979020595551e-03 -3.562980517745018005e-02 3.580564633011817932e-02 4.969004988670349121e-01 1.394730806350708008e-01 7.980472594499588013e-02 -6.920675188302993774e-02 2.345687337219715118e-02 -1.512224227190017700e-01 -3.674978613853454590e-01 2.428710088133811951e-02 2.006580829620361328e-01 3.410687297582626343e-02 -5.669746547937393188e-02 1.845282316207885742e-01 2.821609973907470703e-01 2.435217797756195068e-01 8.715087175369262695e-02 -2.031837962567806244e-02 1.581295281648635864e-01 2.087221294641494751e-01 5.229194462299346924e-02 -1.099219024181365967e-01
2.157375961542129517e-01 -2.182392627000808716e-01 1.558022797107696533e-01 -8.196609467267990112e-02 -2.031954079866409302e-01 1.683189719915390015e-01 -9.373012930154800415e-02 -3.777329623699188232e-02 -1.822242327034473419e-02 2.844605408608913422e-02 -4.150937125086784363e-02 1.811432689428329468e-01 2.693093121051788330e-01 1.812548190355300903e-01 2.752515301108360291e-02 -1.062837690114974976e-01 -1.233429983258247375e-01 5.482383538037538528e-03 -2.930512726306915283e-01 -1.116596683859825134e-01 2.710319459438323975e-01 -1.466489136219024658e-01 4.082467779517173767e-02 1.303425282239913940e-01 4.202764481306076050e-02 4.723473191261291504e-01 -1.928166449069976807e-01 -3.863305319100618362e-03 3.649394810199737549e-01 2.914346382021903992e-02 1.281936466693878174e-01 4.633393511176109314e-02
3.112021274864673615e-02 5.927160009741783142e-02 -1.377585530281066895e-01 2.348496764898300171e-01 -3.411809802055358887e-01 -1.015924364328384399e-01 1.344564557075500488e-01 -2.370194792747497559e-01 9.773103147745132446e-02 -1.163792908191680908e-01 2.015733718872070312e-01 8.366632275283336639e-03 -2.689809305593371391e-03 8.249226957559585571e-02 -9.422017633914947510e-02 -2.578130364418029785e-02 2.496921569108963013e-01 -3.207404315471649170e-01 -1.350060701370239258e-01 -1.445913612842559814e-01 2.487785220146179199e-01 -2.698943614959716797e-01 1.447571814060211182e-01 8.693255484104156494e-03 -2.015561163425445557e-01 2.784573733806610107e-01 -4.494300112128257751e-02 2.733940724283456802e-03 -5.375637114048004150e-02 1.335645914077758789e-01 4.438977688550949097e-03 3.730887472629547119e-01
-2.731336466968059540e-02 -2.581061422824859619e-01 -2.027919292449951172e-01 -1.232798118144273758e-02 -3.196137845516204834e-01 -2.326692193746566772e-01 -1.792183369398117065e-01 -1.357050687074661255e-01 -1.816373318433761597e-01 -3.334420733153820038e-03 2.735058078542351723e-03 -1.069140508770942688e-01 -2.434065565466880798e-02 2.842344045639038086e-01 -2.443152368068695068e-01 -1.791905611753463745e-01 -1.714443266391754150e-01 -5.512667447328567505e-02 -2.890133261680603027e-01 -1.127138659358024597e-01 6.199694052338600159e-02 4.200648888945579529e-02 1.134589780122041702e-02 6.206898763775825500e-02 2.862312197685241699e-01 2.431008219718933105e-01 -1.755119562149047852e-01 -1.733179576694965363e-02 2.399065047502517700e-01 2.891544997692108154e-01 -1.624226570129394531e-02 1.228753924369812012e-01
1.127571240067481995e-01 -1.131018400192260742e-01 -2.472552210092544556e-01 1.503181159496307373e-01 -1.994930803775787354e-01 -3.097239695489406586e-02 -3.576536476612091064e-02 1.797801256179809570e-02 -2.448517680168151855e-01 -1.229124143719673157e-01 1.529733389616012573e-01 1.220445781946182251e-01 5.049288272857666016e-01 7.209697365760803223e-02 -9.675471228547394276e-04 -1.702197492122650146e-01 1.140961349010467529e-01 -7.454723119735717773e-02 -3.399774730205535889e-01 -1.009059399366378784e-01 3.039759993553161621e-01 1.031110957264900208e-01 4.356050863862037659e-02 1.372109204530715942e-01 2.946521639823913574e-01 1.843317449092864990e-01 -2.501550130546092987e-02 -1.975751966238021851e-01 -3.059548698365688324e-02 3.684001788496971130e-02 1.194100826978683472e-01 -2.846323139965534210e-02
1.826680451631546021e-01 -2.336448580026626587e-01 7.788159698247909546e-02 -3.329675272107124329e-02 -1.590102016925811768e-01 -6.176391616463661194e-02 -5.071669444441795349e-02 -3.218988701701164246e-02 6.002594530582427979e-02 -9.848580509424209595e-02 6.373101845383644104e-03 1.084513440728187561e-01 2.645356357097625732e-01 1.632319539785385132e-01 -2.651076614856719971e-01 3.791195452213287354e-01 1.898683756589889526e-01 2.187674343585968018e-01 -3.592476844787597656e-01 -9.800782799720764160e-02 8.548153191804885864e-02 2.787998020648956299e-01 3.787035122513771057e-02 -2.733035683631896973e-01 -5.758289992809295654e-02 7.154697924852371216e-02 -2.362320944666862488e-02 1.547455601394176483e-02 2.885966598987579346e-01 4.499073699116706848e-02 1.635306626558303833e-01 1.771797239780426025e-01
4.234828650951385498e-01 -5.918553471565246582e-02 1.615188568830490112e-01 1.327577978372573853e-01 -2.064566016197204590e-01 -7.674352824687957764e-02 3.773188963532447815e-02 3.581300750374794006e-02 -3.265035152435302734e-02 -2.746643498539924622e-02 1.156771853566169739e-01 2.937085032463073730e-01 4.660159349441528320e-02 2.591685652732849121e-01 -2.893264172598719597e-03 2.300214171409606934e-01 2.846139110624790192e-02 5.165399983525276184e-02 -6.323411129415035248e-03 -1.188096553087234497e-01 1.931102424860000610e-01 2.482261955738067627e-01 1.609214395284652710e-01 3.854169696569442749e-02 -2.976795472204685211e-02 3.916479349136352539e-01 1.388626545667648315e-01 -3.296879529953002930e-01 1.430374830961227417e-01 -1.520044654607772827e-01 5.959342047572135925e-02 1.587797403335571289e-01
-1.303635090589523315e-01 2.076505869626998901e-02 1.794392913579940796e-01 3.514568880200386047e-02 -3.711226582527160645e-02 -4.914044737815856934e-01 -2.393463067710399628e-02 9.447252005338668823e-02 -1.150713022798299789e-02 5.024911090731620789e-02 -1.215107440948486328e-01 -1.288375258445739746e-02 2.334791272878646851e-01 9.461051970720291138e-02 1.925958245992660522e-01 -9.002709388732910156e-02 5.704560130834579468e-02 -9.636815637350082397e-02 -9.095927327871322632e-02 -2.379114776849746704e-01 1.540432423353195190e-01 -5.641264840960502625e-02 4.195277765393257141e-02 -9.522982686758041382e-02 1.007297541946172714e-02 4.316945075988769531e-01 6.864063441753387451e-02 -2.380214035511016846e-01 3.118269741535186768e-01 -2.601523101329803467e-01 1.258582770824432373e-01 1.636981368064880371e-01
-1.618721894919872284e-02 -9.155313670635223389e-02 2.003688514232635498e-01 -1.507032811641693115e-01 -1.671769767999649048e-01 -1.477948874235153198e-01 -1.264337301254272461e-01 -2.337122708559036255e-01 -1.838081479072570801e-01 -1.158124804496765137e-01 3.292558193206787109e-01 9.897021949291229248e-02 1.877207607030868530e-01 7.979194074869155884e-02 -8.065601438283920288e-02 -1.173580139875411987e-01 -4.312924668192863464e-02 -1.250138878822326660e-01 -7.239546626806259155e-02 -2.216459363698959351e-01 1.316946297883987427e-01 1.539489775896072388e-01 4.388075172901153564e-01 5.219423398375511169e-02 2.618885636329650879e-01 2.392042577266693115e-01 -1.159299463033676147e-01 -2.195362001657485962e-01 -1.412798166275024414e-01 2.423218637704849243e-01 3.431646898388862610e-02 7.305780053138732910e-02
4.154553115367889404e-01 4.844179004430770874e-02 2.793786674737930298e-02 5.371451377868652344e-02 -6.997951120138168335e-02 -1.380613893270492554e-01 1.529732346534729004e-01 -7.675178349018096924e-02 -1.732224822044372559e-01 -2.957591786980628967e-02 1.509308815002441406e-01 4.382958710193634033e-01 6.120774522423744202e-02 3.168728649616241455e-01 3.803845727816224098e-03 1.637548208236694336e-01 3.743910416960716248e-02 9.732753783464431763e-02 -6.360710412263870239e-02 -1.201549321413040161e-01 2.272421121597290039e-01 2.367643713951110840e-01 1.549548208713531494e-01 6.314110010862350464e-02 -2.052902430295944214e-01 2.093690484762191772e-01 5.196985602378845215e-02 -2.986592054367065430e-01 1.966264992952346802e-01 -6.935419142246246338e-02 -1.303076837211847305e-02 6.938770413398742676e-02
1.915078163146972656e-01 -1.653211265802383423e-01 9.697956591844558716e-02 -2.427492439746856689e-01 -3.560847043991088867e-01 8.897152543067932129e-02 -6.968530267477035522e-02 -1.931690424680709839e-02 -3.088237531483173370e-02 -1.533770412206649780e-01 1.333454251289367676e-01 9.203977882862091064e-02 1.021596044301986694e-01 2.419875189661979675e-02 -8.581804484128952026e-02 -2.000611275434494019e-02 -4.525500349700450897e-03 -5.632542818784713745e-02 -2.102909386157989502e-01 4.169756174087524414e-02 3.963540196418762207e-01 -2.521197795867919922e-01 -2.322605997323989868e-02 3.317963704466819763e-02 -9.851059876382350922e-03 2.338905930519104004e-01 -1.746481359004974365e-01 -1.146922633051872253e-01 5.261365175247192383e-01 4.666085541248321533e-02 3.337910771369934082e-02 -9.043253958225250244e-02
2.365942895412445068e-01 2.165920585393905640e-01 1.967273354530334473e-01 -8.747918158769607544e-02 -2.592329382896423340e-01 2.766778692603111267e-02 7.256514579057693481e-02 -1.080323234200477600e-01 -5.100793763995170593e-02 -3.707642108201980591e-02 3.052210807800292969e-01 2.884282171726226807e-01 3.816873952746391296e-02 1.803683787584304810e-01 -2.401392310857772827e-01 1.924120634794235229e-01 2.459585666656494141e-01 -3.336219862103462219e-02 -2.966504078358411789e-03 9.149514883756637573e-02 6.982107460498809814e-02 -2.701133489608764648e-01 4.088802263140678406e-02 8.433902263641357422e-02 2.023329883813858032e-01 2.814622223377227783e-01 -2.511374354362487793e-01 -3.091012537479400635e-01 5.352285690605640411e-03 -5.569797009229660034e-02 -6.934475898742675781e-02 1.162930652499198914e-01
-1.159517168998718262e-01 -1.643080115318298340e-01 -6.041945517063140869e-02 2.284776717424392700e-01 -2.543074786663055420e-01 -1.689117699861526489e-01 -2.753199934959411621e-01 -1.450840234756469727e-01 -2.993658185005187988e-01 -3.261338174343109131e-02 3.139888122677803040e-02 1.968106478452682495e-01 1.635839939117431641e-01 -1.029953211545944214e-01 -1.659529060125350952e-01 -2.027764469385147095e-01 1.849016696214675903e-01 -1.278890818357467651e-01 -7.213501632213592529e-02 -1.149938479065895081e-01 1.132042258977890015e-01 1.280970722436904907e-01 2.311477065086364746e-01 -5.504746735095977783e-02 1.212376132607460022e-01 -2.750330837443470955e-03 -6.724062561988830566e-02 -1.512863337993621826e-01 8.742160350084304810e-02 -5.346992239356040955e-02 1.089587509632110596e-01 5.080137252807617188e-01
5.826119333505630493e-02 9.449095278978347778e-02 -1.108109652996063232e-01 -7.157965004444122314e-02 -1.442393958568572998e-01 1.710310578346252441e-02 -4.166845604777336121e-02 -8.485265076160430908e-02 -2.115194052457809448e-01 -8.747126162052154541e-02 -1.045518368482589722e-01 -3.134127259254455566e-01 5.624170973896980286e-02 4.311504364013671875e-01 -3.026456944644451141e-02 1.337645053863525391e-01 2.696372568607330322e-01 1.346951723098754883e-01 -1.988270133733749390e-01 -2.187654674053192139e-01 9.180364012718200684e-02 -2.485193125903606415e-02 1.340802162885665894e-01 5.624395981431007385e-02 -3.840565448626875877e-03 3.944167494773864746e-01 1.066394150257110596e-02 -2.817744314670562744e-01 -1.514221876859664917e-01 -6.253783404827117920e-02 -4.895318765193223953e-03 3.169388175010681152e-01
5.283125117421150208e-02 -2.044782936573028564e-01 -1.518074572086334229e-01 2.038187682628631592e-01 -2.857151031494140625e-01 -1.935190409421920776e-01 1.143057718873023987e-01 -2.470332682132720947e-01 1.111403033137321472e-01 1.342465449124574661e-02 -6.735341250896453857e-02 2.769659161567687988e-01 3.417267203330993652e-01 5.246591567993164062e-02 1.076508462429046631e-01 -1.908838599920272827e-01 2.298573106527328491e-01 7.486653327941894531e-02 -1.114401686936616898e-02 -1.665975302457809448e-01 3.381903469562530518e-01 5.808886885643005371e-02 1.258218437433242798e-01 -1.964296847581863403e-01 2.027992717921733856e-02 -3.048966825008392334e-02 -8.905674330890178680e-03 -1.453327387571334839e-01 1.479824781417846680e-01 3.091659545898437500e-01 -1.756046414375305176e-01 8.342400193214416504e-02
2.006291300058364868e-01 3.713151812553405762e-01 -7.198945432901382446e-02 1.114170551300048828e-01 -3.977427780628204346e-01 -1.008722037076950073e-01 -1.909738034009933472e-01 -1.636835783720016479e-01 1.067742481827735901e-01 -1.531849652528762817e-01 1.279837340116500854e-01 9.611520916223526001e-02 1.730529218912124634e-01 -1.492270082235336304e-01 -5.567554011940956116e-02 1.360918134450912476e-01 7.020875066518783569e-02 8.401020616292953491e-02 -3.573361635208129883e-01 -2.014394290745258331e-02 -4.645828157663345337e-02 -2.518562413752079010e-02 -1.186558902263641357e-01 -4.825057834386825562e-02 -4.706466197967529297e-02 9.963585436344146729e-02 1.081362366676330566e-01 -2.329171895980834961e-01 1.102474257349967957e-01 3.627712130546569824e-01 -1.309677213430404663e-01 2.000991255044937134e-01
3.696836531162261963e-01 -1.462792903184890747e-01 2.905957028269767761e-02 9.704568237066268921e-02 7.705640792846679688e-02 1.188865453004837036e-01 -2.683176994323730469e-01 -1.389411985874176025e-01 -6.466272473335266113e-02 1.376939564943313599e-02 2.410563528537750244e-01 1.102799549698829651e-01 2.086843103170394897e-01 1.074130237102508545e-01 -2.312428057193756104e-01 1.410375237464904785e-01 7.429096847772598267e-02 1.016596406698226929e-01 -2.993370294570922852e-01 5.074591934680938721e-02 -4.472071304917335510e-02 1.203675717115402222e-01 4.409989342093467712e-02 -4.392927885055541992e-01 -1.594082824885845184e-02 3.068051636219024658e-01 -5.085184425115585327e-02 -1.122407242655754089e-01 1.926579326391220093e-01 -8.909226208925247192e-02 2.000654190778732300e-01 5.585740879178047180e-02
4.684302508831024170e-01 -3.890791907906532288e-02 5.885700136423110962e-02 -2.945190966129302979e-01 -2.521803379058837891e-01 -6.890364922583103180e-03 1.889569871127605438e-02 -1.472659856081008911e-01 -8.568959683179855347e-02 -2.068067342042922974e-01 1.745266467332839966e-01 2.642141580581665039e-01 1.381242275238037109e-01 1.796583235263824463e-01 1.296367775648832321e-02 -2.142674326896667480e-01 3.906979039311408997e-02 -2.438019067049026489e-01 -9.957704693078994751e-02 -1.373986005783081055e-01 -7.895847409963607788e-02 -3.390860855579376221e-01 8.955080062150955200e-02 2.175324037671089172e-02 3.221063911914825439e-01 -2.916924655437469482e-02 -1.301807817071676254e-02 2.814049273729324341e-02 -8.263801038265228271e-02 1.618518494069576263e-02 -7.136141508817672729e-02 1.346783488988876343e-01
1.368590444326400757e-01 -1.450874507427215576e-01 2.913336157798767090e-01 -1.308099776506423950e-01 -9.135881811380386353e-02 -1.983713358640670776e-01 1.872955709695816040e-01 -2.554533481597900391e-01 9.163598716259002686e-02 1.598561299033463001e-03 1.045120507478713989e-01 -4.298641905188560486e-02 2.641022801399230957e-01 6.506527215242385864e-02 -1.051838099956512451e-01 -1.578094512224197388e-01 1.222703233361244202e-01 2.034042030572891235e-01 -2.845148742198944092e-01 -2.578086256980895996e-01 8.635033667087554932e-02 -3.272194042801856995e-02 -2.064844965934753418e-02 -3.993985056877136230e-02 -1.984213143587112427e-01 2.882824838161468506e-01 9.282479435205459595e-02 5.277789011597633362e-02 -1.319453585892915726e-02 3.969989717006683350e-01 9.026286005973815918e-02 2.549163997173309326e-01
-1.136300340294837952e-01 -2.427624315023422241e-01 3.933484852313995361e-02 1.802212446928024292e-01 -4.203689694404602051e-01 -2.634204328060150146e-01 -2.813653051853179932e-01 2.610240364447236061e-03 -2.409699112176895142e-01 -1.004519164562225342e-01 1.971031129360198975e-01 8.302357047796249390e-02 2.758421897888183594e-01 -1.181510537862777710e-01 -9.204214066267013550e-02 -3.196284174919128418e-02 1.002558395266532898e-01 -2.729856967926025391e-01 -8.790216594934463501e-02 -6.570027023553848267e-02 1.893072575330734253e-01 -3.035838529467582703e-02 1.996565908193588257e-01 -2.493882775306701660e-01 1.267219781875610352e-01 8.542274683713912964e-02 3.756428882479667664e-02 -2.880862727761268616e-02 5.611620470881462097e-02 3.401227295398712158e-02 7.380764000117778778e-03 3.000396788120269775e-01
4.187636971473693848e-01 6.435433030128479004e-02 4.528475925326347351e-02 -1.048396825790405273e-01 -1.566298902034759521e-01 -1.794308918761089444e-04 -1.447399705648422241e-01 1.363423466682434082e-01 -1.173779834061861038e-02 -9.121149033308029175e-02 4.411002695560455322e-01 6.450101733207702637e-02 2.091981470584869385e-03 2.672587633132934570e-01 -2.587996423244476318e-01 8.612450212240219116e-02 2.250889241695404053e-01 -1.830639317631721497e-02 -2.185694426298141479e-01 -2.248291857540607452e-03 1.666703969240188599e-01 3.498218581080436707e-02 8.566088229417800903e-02 -1.824460178613662720e-01 -1.963878422975540161e-01 -1.547758579254150391e-01 -1.971390247344970703e-01 -1.527886390686035156e-01 1.590062677860260010e-01 6.418951600790023804e-02 -5.607320461422204971e-03 2.603781223297119141e-01
1.090898588299751282e-01 -3.304374404251575470e-03 -3.569917380809783936e-02 -5.618443340063095093e-02 -2.648361921310424805e-01 -2.999874204397201538e-02 -1.220718175172805786e-01 -4.087973758578300476e-02 -9.560426324605941772e-02 4.257707595825195312e-01 1.732489019632339478e-01 1.613448411226272583e-01 2.456301599740982056e-01 7.834924384951591492e-03 -1.752760261297225952e-01 -2.193251103162765503e-01 -9.841485321521759033e-02 1.231733188033103943e-01 -2.235266119241714478e-01 -2.555847167968750000e-01 1.589487046003341675e-01 2.238857373595237732e-02 2.727279365062713623e-01 6.852619349956512451e-03 1.970116794109344482e-01 1.884289830923080444e-01 -2.128045111894607544e-01 -3.286780416965484619e-01 4.683448374271392822e-02 -1.523678898811340332e-01 1.197724565863609314e-01 5.128774046897888184e-02
1.312889456748962402e-01 -2.314286306500434875e-02 2.882990539073944092e-01 -7.124327868223190308e-02 -3.245706558227539062e-01 -2.457233220338821411e-01 2.006972283124923706e-01 -5.255366861820220947e-02 -3.260335028171539307e-01 -2.533340128138661385e-03 -1.235999315977096558e-01 2.128675431013107300e-01 7.121377438306808472e-02 1.359512954950332642e-01 -4.151766002178192139e-01 -1.100594364106655121e-02 1.933226138353347778e-01 -5.319240689277648926e-02 -2.191380858421325684e-01 6.679283827543258667e-02 1.541610211133956909e-01 -2.254983782768249512e-01 2.893591821193695068e-01 1.780522763729095459e-01 2.222529612481594086e-02 3.818975016474723816e-02 -2.292716177180409431e-03 -1.057304963469505310e-01 7.988671958446502686e-02 -1.180721074342727661e-01 7.507947832345962524e-02 2.233486250042915344e-02
1.368225067853927612e-01 1.325358450412750244e-01 2.076567262411117554e-01 -3.829263895750045776e-02 -2.908259630203247070e-01 8.067606389522552490e-02 -2.068216949701309204e-01 1.817646622657775879e-01 -3.306781947612762451e-01 -5.091872997581958771e-03 -1.963652074337005615e-01 -8.642770349979400635e-02 1.714944839477539062e-01 2.576067745685577393e-01 -1.509813964366912842e-01 -5.907973274588584900e-02 2.521143257617950439e-01 -1.958283632993698120e-01 -1.578412950038909912e-01 -2.017650902271270752e-01 -1.659807004034519196e-02 -8.828717470169067383e-02 -4.049010947346687317e-02 9.131392836570739746e-02 -1.875540763139724731e-01 2.238626033067703247e-02 1.944765448570251465e-01 -1.635433286428451538e-01 1.542437635362148285e-02 1.327290236949920654e-01 4.065306112170219421e-02 4.116186201572418213e-01
1.777590066194534302e-01 -1.369508951902389526e-01 -3.809005022048950195e-02 -1.089498996734619141e-01 4.966741427779197693e-02 -2.345414310693740845e-01 -1.467361450195312500e-01 1.774439401924610138e-02 1.734137535095214844e-01 5.779480561614036560e-02 -1.851309537887573242e-01 4.622784256935119629e-02 6.144983693957328796e-02 1.199508309364318848e-01 8.268217742443084717e-02 -6.539497524499893188e-02 2.157116681337356567e-02 -1.411591321229934692e-01 -4.699432253837585449e-01 -1.992655694484710693e-01 3.225890696048736572e-01 -1.593258380889892578e-01 7.478613406419754028e-02 -1.617984920740127563e-01 1.658916324377059937e-01 2.479337006807327271e-01 -3.449272513389587402e-01 -1.524050384759902954e-01 1.340180784463882446e-01 -1.149849295616149902e-01 -2.058458477258682251e-01 1.048291474580764771e-01
1.200719028711318970e-01 3.654032573103904724e-02 -1.134589910507202148e-01 7.078067213296890259e-02 -2.551195621490478516e-01 -3.358949124813079834e-01 -1.649540364742279053e-01 4.361367225646972656e-02 -1.857312917709350586e-01 1.719826087355613708e-02 -1.002594977617263794e-01 2.609196901321411133e-01 1.094623655080795288e-01 2.300173640251159668e-01 2.499322779476642609e-02 -3.377497196197509766e-01 -1.778967082500457764e-01 2.108200639486312866e-01 -1.268480271100997925e-01 7.540723681449890137e-02 9.247151017189025879e-02 -1.030964031815528870e-01 1.298307776451110840e-01 -9.222090244293212891e-03 -2.622785866260528564e-01 3.739010915160179138e-02 2.161770761013031006e-01 -1.414360851049423218e-01 1.585631370544433594e-01 8.551344275474548340e-02 -2.172877937555313110e-01 3.409476876258850098e-01
5.832738876342773438e-01 -1.185585707426071167e-01 -1.780075728893280029e-01 6.673029065132141113e-02 2.316938154399394989e-02 2.137615084648132324e-01 -1.037046238780021667e-01 -1.140137314796447754e-01 -4.954391717910766602e-02 -1.431021257303655148e-03 2.179256230592727661e-01 1.367420852184295654e-01 1.355390250682830811e-02 -3.437858819961547852e-02 -2.907031178474426270e-01 -6.131454557180404663e-02 2.809756994247436523e-01 2.138262391090393066e-01 -2.933780252933502197e-01 5.762588977813720703e-02 2.156550437211990356e-01 -2.368592843413352966e-02 -1.595613919198513031e-02 -6.171539798378944397e-02 3.382198512554168701e-02 7.204937934875488281e-02 -1.633895933628082275e-01 -6.200404465198516846e-02 2.787252366542816162e-01 2.503471262753009796e-02 -1.222743280231952667e-02 2.827649563550949097e-02
1.637819260358810425e-01 -1.739689260721206665e-01 -4.663438349962234497e-02 -1.603736430406570435e-01 -4.963935315608978271e-01 -3.576859831809997559e-02 -2.318603843450546265e-01 -3.829314187169075012e-02 8.989855647087097168e-02 4.448221251368522644e-02 -1.243425756692886353e-01 8.249865472316741943e-02 2.349574863910675049e-01 -1.934157907962799072e-01 -1.848797947168350220e-01 -1.515270918607711792e-01 -3.103458695113658905e-02 9.576682001352310181e-02 -3.143165111541748047e-01 -1.033132299780845642e-01 1.429624110460281372e-01 5.333562940359115601e-02 3.120703399181365967e-01 -2.288260906934738159e-01 4.404452070593833923e-02 8.027285337448120117e-02 -1.354255676269531250e-01 -3.017233610153198242e-01 -4.937197268009185791e-02 6.363963335752487183e-02 5.610126256942749023e-02 -9.995164722204208374e-02
2.247341871261596680e-01 3.819303512573242188e-01 4.639305919408798218e-02 -3.749644011259078979e-02 -1.633143872022628784e-01 1.260344833135604858e-01 3.692708909511566162e-02 -2.024574279785156250e-01 1.576659232378005981e-01 -1.214392259716987610e-01 -3.457709215581417084e-03 6.368384510278701782e-02 -7.887154817581176758e-02 2.518590390682220459e-01 -2.342544645071029663e-01 1.090046390891075134e-01 1.002398431301116943e-01 -2.160008996725082397e-01 -2.925145030021667480e-01 -5.357336997985839844e-02 2.425196468830108643e-01 9.272049367427825928e-02 -1.008430402725934982e-02 -7.915721833705902100e-02 1.152909621596336365e-01 3.473118841648101807e-01 8.406814932823181152e-02 7.572752982378005981e-02 3.142021000385284424e-01 1.982725113630294800e-01 2.461552061140537262e-02 1.754761785268783569e-01
1.106835994869470596e-02 -3.303948342800140381e-01 5.143720656633377075e-02 -1.584598678164184093e-03 -3.934420943260192871e-01 -6.196107715368270874e-02 -2.576831877231597900e-01 5.678430572152137756e-02 1.021588891744613647e-01 -1.093772426247596741e-01 1.490081399679183960e-01 6.633323431015014648e-02 3.926562517881393433e-02 -1.840867102146148682e-01 -1.920790523290634155e-01 -2.269043214619159698e-02 -1.517113298177719116e-01 1.774500608444213867e-01 -1.419925093650817871e-01 -2.937961742281913757e-02 -2.458392456173896790e-02 -2.318551391363143921e-01 5.783766135573387146e-02 1.595491021871566772e-01 6.563040614128112793e-02 2.771577537059783936e-01 9.388043545186519623e-03 -2.331616282463073730e-01 3.334403336048126221e-01 -1.474815048277378082e-02 -2.802044451236724854e-01 2.319104969501495361e-01
1.374863684177398682e-01 -3.106539696455001831e-02 -1.800580918788909912e-01 -3.127161785960197449e-02 -2.274572700262069702e-01 -1.390185952186584473e-01 -1.351456195116043091e-01 -4.339774604886770248e-03 -2.759415470063686371e-02 3.401200771331787109e-01 3.175188004970550537e-01 2.216183841228485107e-01 2.341308072209358215e-02 3.065584227442741394e-02 -1.756732910871505737e-01 -2.910204231739044189e-01 -1.453743129968643188e-02 1.137987449765205383e-01 -1.104679182171821594e-01 -2.782140076160430908e-01 1.848679631948471069e-01 1.374208554625511169e-02 1.325275897979736328e-01 7.152610272169113159e-02 2.247887253761291504e-01 5.395247042179107666e-02 -1.854503452777862549e-01 -3.635838627815246582e-01 2.250026911497116089e-01 9.614662826061248779e-02 1.702212393283843994e-01 7.270339876413345337e-02
1.064145043492317200e-01 -3.019178211688995361e-01 -2.649509310722351074e-01 4.132367670536041260e-02 -9.493958950042724609e-02 -1.171733662486076355e-01 -1.563419401645660400e-01 -3.390024602413177490e-02 -4.167303144931793213e-01 -2.090447694063186646e-01 7.081503421068191528e-02 1.191702559590339661e-01 3.310461640357971191e-01 1.276929397135972977e-02 1.204618811607360840e-01 3.245782107114791870e-02 1.797730028629302979e-01 3.451097011566162109e-02 -1.438077688217163086e-01 -2.577539086341857910e-01 1.746332198381423950e-01 1.787662319839000702e-02 2.177856266498565674e-01 2.585808932781219482e-02 -1.948562450706958771e-02 1.543136090040206909e-01 2.166005969047546387e-01 -1.872047930955886841e-01 1.808173805475234985e-01 -1.760221570730209351e-01 -1.616390049457550049e-01 1.409886777400970459e-01
8.237382769584655762e-02 -1.024872139096260071e-01 -1.067742705345153809e-01 1.352988183498382568e-01 -2.703519761562347412e-01 -2.356203794479370117e-01 -3.202408850193023682e-01 -1.016188338398933411e-01 -3.623148202896118164e-01 -1.221717000007629395e-01 1.909204423427581787e-01 6.894306838512420654e-02 1.564094722270965576e-01 -1.739519089460372925e-01 -3.079079091548919678e-01 -5.013823881745338440e-02 2.688532769680023193e-01 -6.356208771467208862e-02 -3.058256581425666809e-02 -5.930930003523826599e-02 5.515569075942039490e-02 3.893208131194114685e-02 2.970818281173706055e-01 -1.182977557182312012e-01 8.326645940542221069e-02 5.861557275056838989e-02 -2.007845193147659302e-01 1.083499342203140259e-01 -3.210343793034553528e-02 8.801075816154479980e-02 -8.530087769031524658e-02 3.255912363529205322e-01
4.676594138145446777e-01 1.055850312113761902e-01 -5.708855763077735901e-02 -1.675449125468730927e-02 -4.570357501506805420e-02 -1.804839670658111572e-01 -2.473447620868682861e-01 1.713665276765823364e-01 8.143348991870880127e-02 -4.612493887543678284e-02 -1.810651570558547974e-01 1.315971016883850098e-01 3.769938051700592041e-01 -1.549981683492660522e-01 1.040590256452560425e-01 -2.630749344825744629e-01 8.619502931833267212e-02 -7.931145280599594116e-02 -1.232199743390083313e-01 -2.867636680603027344e-01 -1.828506588935852051e-02 -9.585373103618621826e-02 7.480532675981521606e-02 -1.294298917055130005e-01 2.012607902288436890e-01 1.354660242795944214e-01 -1.940876990556716919e-01 -1.075533628463745117e-01 3.886770457029342651e-02 -8.609915152192115784e-03 -2.320262193679809570e-01 1.727086454629898071e-01
2.871038019657135010e-01 -3.517645001411437988e-01 8.771886676549911499e-02 1.258586943149566650e-01 3.499654680490493774e-02 6.105271354317665100e-02 -1.768877208232879639e-01 -1.708933860063552856e-01 -1.170098632574081421e-01 3.477427363395690918e-02 4.639085009694099426e-02 1.894558779895305634e-02 2.949320375919342041e-01 1.473328173160552979e-01 -2.272694855928421021e-01 1.420763134956359863e-01 1.997306942939758301e-01 1.024577915668487549e-01 -4.059143960475921631e-01 -1.714308373630046844e-02 -3.749367594718933105e-02 -8.482825011014938354e-03 6.512770056724548340e-02 -2.757019996643066406e-01 9.416497498750686646e-02 2.035485506057739258e-01 -1.903123110532760620e-01 -1.882272958755493164e-01 4.420179501175880432e-02 -1.947961375117301941e-02 2.483787387609481812e-01 1.541357785463333130e-01
-1.815866678953170776e-01 1.331559866666793823e-01 1.605260372161865234e-01 -1.257056742906570435e-01 -3.228510543704032898e-02 -2.305486053228378296e-01 -3.265977203845977783e-01 -1.003362312912940979e-01 -8.941586315631866455e-02 -9.305859357118606567e-02 8.725068718194961548e-02 -2.432334981858730316e-02 1.565367579460144043e-01 -2.686952427029609680e-02 -2.416869997978210449e-01 -1.712870001792907715e-01 1.781636178493499756e-01 1.489815413951873779e-01 -2.399221658706665039e-01 -1.594915688037872314e-01 2.067627757787704468e-01 -4.917990043759346008e-02 3.278187215328216553e-01 8.256760239601135254e-02 1.599489897489547729e-01 3.264977931976318359e-01 2.612704411149024963e-02 -3.223382830619812012e-01 1.210486888885498047e-01 1.730774939060211182e-01 -1.215917468070983887e-01 -8.004739135503768921e-02
2.713231369853019714e-03 -1.561179757118225098e-01 -2.072289884090423584e-01 -2.113102376461029053e-01 -1.297412812709808350e-01 -1.306313127279281616e-01 -8.473131060600280762e-02 -7.844843715429306030e-02 -1.944407373666763306e-01 9.959342330694198608e-02 -1.656345576047897339e-01 1.049365326762199402e-01 8.886375278234481812e-02 1.512287706136703491e-01 -3.418546617031097412e-01 7.374085485935211182e-02 1.711509823799133301e-01 -4.988877102732658386e-02 -2.651699483394622803e-01 -1.701332330703735352e-01 -1.385932415723800659e-01 7.854735851287841797e-02 5.996695905923843384e-02 -1.112638339400291443e-01 1.994139850139617920e-01 4.265914559364318848e-01 1.673727482557296753e-01 -2.680034749209880829e-02 3.149325549602508545e-01 2.390342801809310913e-01 -1.380840092897415161e-01 -5.736399069428443909e-02
1.674089431762695312e-01 -2.004297822713851929e-01 -3.730634599924087524e-02 7.067726552486419678e-02 -1.271915882825851440e-01 -2.553793191909790039e-01 -3.925490379333496094e-02 -8.337850868701934814e-02 -2.460965514183044434e-01 -3.043635487556457520e-01 1.096847578883171082e-01 1.254483405500650406e-02 2.170234173536300659e-01 -1.796056628227233887e-01 2.275993078947067261e-01 -1.585898101329803467e-01 8.185180276632308960e-02 7.696092128753662109e-03 -1.669282317161560059e-01 -8.957345783710479736e-02 7.656227052211761475e-02 -1.315137147903442383e-01 1.817518174648284912e-01 -2.783847153186798096e-01 1.067798137664794922e-01 2.810156941413879395e-01 -2.006352841854095459e-01 -1.368590742349624634e-01 2.046092003583908081e-01 -1.490863971412181854e-02 -3.343056440353393555e-01 1.851662546396255493e-01
4.788693189620971680e-01 -6.426709145307540894e-02 1.341607123613357544e-01 -9.807259589433670044e-02 -2.417870014905929565e-01 -1.137848943471908569e-01 1.211548782885074615e-02 -2.846948504447937012e-01 -3.242506384849548340e-01 -5.690718814730644226e-02 3.071939945220947266e-01 -6.132256612181663513e-02 2.500538527965545654e-01 3.198390305042266846e-01 -2.358292043209075928e-02 -2.571356296539306641e-02 2.708823792636394501e-02 8.326055109500885010e-02 2.801400981843471527e-02 -8.961261808872222900e-02 -3.082768991589546204e-02 -9.019038081169128418e-02 8.053600043058395386e-02 -2.103197574615478516e-01 -9.061329811811447144e-02 1.215925291180610657e-01 6.417951732873916626e-02 -1.716803759336471558e-01 -6.119563058018684387e-02 5.219311267137527466e-02 2.661686539649963379e-01 5.995121598243713379e-02
1.737084239721298218e-02 -7.026409357786178589e-02 -4.983902350068092346e-02 -1.138077825307846069e-01 -4.061466753482818604e-01 4.104958474636077881e-02 -2.444313168525695801e-01 1.341376751661300659e-01 -6.474725157022476196e-02 -5.030100233852863312e-03 -9.767983853816986084e-02 9.436203539371490479e-02 1.132953986525535583e-01 1.103079542517662048e-01 1.986994147300720215e-01 3.977184370160102844e-02 2.155666351318359375e-01 -9.471070766448974609e-02 -2.805997729301452637e-01 -2.445745766162872314e-01 -2.058743983507156372e-01 6.738016009330749512e-02 1.330034583806991577e-01 -2.532366812229156494e-01 5.919672176241874695e-02 2.447391450405120850e-01 4.554812982678413391e-02 -3.009207844734191895e-01 1.799941211938858032e-01 1.528517156839370728e-01 2.500253915786743164e-01 2.217576503753662109e-01
-1.199402566999197006e-02 -1.355901062488555908e-01 7.408587634563446045e-02 1.951320320367813110e-01 -3.354977369308471680e-01 -4.900094568729400635e-01 -4.819322843104600906e-03 -4.038608074188232422e-02 -3.344218432903289795e-02 -7.615568581968545914e-03 -8.853206038475036621e-02 2.575683593750000000e-01 3.142898976802825928e-01 1.148488521575927734e-01 -1.191245019435882568e-01 -5.607575178146362305e-02 4.431930482387542725e-01 -2.368902862071990967e-01 4.711140319705009460e-02 -1.228910461068153381e-01 2.181219607591629028e-01 5.566122382879257202e-02 -1.675158925354480743e-02 -1.678276807069778442e-01 -2.909008413553237915e-02 8.920554816722869873e-02 -1.719142124056816101e-02 -4.635290428996086121e-02 5.204874277114868164e-02 -3.649891167879104614e-02 -8.223163336515426636e-02 8.884007483720779419e-02
-5.504817515611648560e-02 6.583008170127868652e-02 -2.523697614669799805e-01 -1.831880658864974976e-01 -2.205320447683334351e-01 -1.133157312870025635e-01 -4.983636736869812012e-02 -6.442727893590927124e-02 1.719186455011367798e-01 -1.194859296083450317e-01 -1.423852443695068359e-01 1.214849650859832764e-01 1.589711606502532959e-01 1.463706232607364655e-02 -3.708315193653106689e-01 2.872088365256786346e-02 3.234401047229766846e-01 -1.482959985733032227e-01 -2.005543708801269531e-01 -8.246649056673049927e-02 2.763491868972778320e-01 -1.223602965474128723e-01 -1.152290180325508118e-01 -2.200328512117266655e-03 -7.224182039499282837e-02 1.168565601110458374e-01 -3.527135848999023438e-01 -2.910284996032714844e-01 1.289985980838537216e-02 -9.216466546058654785e-02 9.751176461577415466e-03 2.638186812400817871e-01
8.888975530862808228e-02 -7.727839797735214233e-02 -8.974307030439376831e-02 5.755597725510597229e-02 -1.057709306478500366e-01 -4.074902459979057312e-02 -1.320370733737945557e-01 -1.515561789274215698e-01 -1.945552229881286621e-01 6.289752572774887085e-02 7.450903207063674927e-02 -4.507794976234436035e-02 3.704893589019775391e-01 -4.048677161335945129e-02 1.443806141614913940e-01 1.306951045989990234e-01 -1.575242429971694946e-01 -8.411663025617599487e-02 -3.019765913486480713e-01 -4.810832142829895020e-01 6.117529794573783875e-02 4.166800901293754578e-02 -1.857773214578628540e-01 4.874446243047714233e-02 -8.523654937744140625e-02 1.476233452558517456e-01 1.035523228347301483e-02 -3.691169619560241699e-01 2.258234471082687378e-01 -2.182085365056991577e-01 -5.650476738810539246e-02 1.765908300876617432e-01
5.772856622934341431e-02 -3.014999032020568848e-01 1.065724715590476990e-01 1.418966203927993774e-01 -2.234697937965393066e-01 -2.000381052494049072e-01 -1.800752580165863037e-01 2.346191555261611938e-01 9.546561539173126221e-02 -2.299455106258392334e-01 9.362526983022689819e-02 2.584042847156524658e-01 8.155962079763412476e-02 -1.607354283332824707e-01 -7.592735812067985535e-03 -1.941636651754379272e-01 -1.081822589039802551e-01 5.356946960091590881e-02 -2.851552665233612061e-01 -1.969714611768722534e-01 3.011551201343536377e-01 -1.314144283533096313e-01 2.025348395109176636e-01 -1.599374413490295410e-01 1.146283447742462158e-01 2.430582940578460693e-01 -3.562330082058906555e-02 -1.869085580110549927e-01 6.064463034272193909e-02 1.524422317743301392e-03 -2.209332287311553955e-01 1.375215947628021240e-01
3.847590684890747070e-01 -9.856722503900527954e-02 1.186428666114807129e-01 1.912848204374313354e-01 -2.082982659339904785e-01 -4.034798219799995422e-02 -1.103289425373077393e-01 5.917721986770629883e-02 1.056774929165840149e-01 -4.358334466814994812e-02 -7.316478341817855835e-02 1.096038445830345154e-01 1.063389852643013000e-01 -4.722675681114196777e-02 -6.857600808143615723e-02 -5.449907779693603516e-01 8.295333385467529297e-02 -2.312637120485305786e-02 -1.017788872122764587e-01 -1.777573525905609131e-01 8.029832690954208374e-02 3.891349583864212036e-02 -9.142424166202545166e-02 -1.139620766043663025e-01 5.411587283015251160e-02 8.780542761087417603e-02 -2.018548548221588135e-01 1.281334925442934036e-02 3.332424461841583252e-01 1.735079288482666016e-01 -2.778503596782684326e-01 1.913485378026962280e-01
3.109511733055114746e-01 -1.735144853591918945e-01 -1.086225211620330811e-01 -1.379742771387100220e-01 -2.564518749713897705e-01 -1.475455015897750854e-01 -2.025388181209564209e-01 -5.128763243556022644e-02 2.160828858613967896e-01 -7.919303327798843384e-02 -5.244447849690914154e-03 1.903452277183532715e-01 3.857155144214630127e-01 -2.144023776054382324e-01 -2.750710584223270416e-03 -2.483414560556411743e-01 2.254503779113292694e-02 -1.604010462760925293e-01 -9.814643114805221558e-02 -1.173425000160932541e-02 2.341273874044418335e-01 -5.609540268778800964e-02 -3.002671524882316589e-02 -2.501535117626190186e-01 1.209609434008598328e-01 1.372831165790557861e-01 -2.691946327686309814e-01 -2.963182628154754639e-01 2.635536948218941689e-03 7.575595378875732422e-02 4.086397122591733932e-03 -9.257308393716812134e-02
3.540430665016174316e-01 -2.718654572963714600e-01 2.408124059438705444e-01 1.807496100664138794e-01 -1.290397197008132935e-01 -2.503445558249950409e-02 -3.455537836998701096e-03 8.154232800006866455e-02 -1.031748130917549133e-01 8.772517740726470947e-02 -1.806867122650146484e-02 -6.304796040058135986e-02 7.769860327243804932e-02 2.054325044155120850e-01 -8.804145455360412598e-02 -1.012757793068885803e-01 8.830727078020572662e-03 -9.867665171623229980e-02 -9.732844680547714233e-02 1.295583099126815796e-01 1.080586388707160950e-01 -1.902722865343093872e-01 4.020814597606658936e-02 -2.115806192159652710e-01 -2.408978939056396484e-01 5.122888088226318359e-01 1.173190400004386902e-01 -1.652167737483978271e-01 3.004126548767089844e-01 -1.168743148446083069e-01 2.636881545186042786e-02 -2.795326523482799530e-02
6.067841500043869019e-02 -1.123292669653892517e-01 5.005557090044021606e-02 1.888942271471023560e-01 6.052237376570701599e-02 1.277765482664108276e-01 -1.817704737186431885e-01 -4.733410105109214783e-02 -3.094514608383178711e-01 -1.444072872400283813e-01 3.791026771068572998e-02 -3.354588523507118225e-02 2.668806910514831543e-01 1.589106172323226929e-01 -4.419502615928649902e-02 -1.329904794692993164e-01 -7.242745719850063324e-03 3.725471794605255127e-01 -2.103843986988067627e-01 -1.206152141094207764e-02 -5.776195228099822998e-02 -2.234283983707427979e-01 1.300305873155593872e-01 -2.524262964725494385e-01 1.330781430006027222e-01 2.201758176088333130e-01 -2.177865803241729736e-01 -2.357987463474273682e-01 2.398165911436080933e-01 1.265015155076980591e-01 1.781959980726242065e-01 2.516482174396514893e-01
5.747395381331443787e-02 -1.096975029213353992e-05 2.002461403608322144e-01 2.666839212179183960e-02 5.952794477343559265e-02 -7.353466004133224487e-02 -7.129804790019989014e-02 -2.055433019995689392e-02 -1.800045818090438843e-01 -9.159087389707565308e-02 1.900528371334075928e-01 1.084510535001754761e-01 1.643671095371246338e-01 1.894738078117370605e-01 -7.281091064214706421e-02 7.576498389244079590e-02 2.769287489354610443e-02 3.818107545375823975e-01 -2.138426601886749268e-01 -1.789627075195312500e-01 -1.738856583833694458e-01 -2.623966634273529053e-01 -1.071271598339080811e-01 -1.685952395200729370e-01 1.823416501283645630e-01 1.421248316764831543e-01 -7.602117210626602173e-02 -5.087168216705322266e-01 -3.820052836090326309e-03 1.357066184282302856e-01 -1.283969134092330933e-01 2.501420974731445312e-01
4.464875459671020508e-01 -3.228019550442695618e-02 -3.102800622582435608e-02 1.843015402555465698e-01 -8.557471632957458496e-02 -2.895126640796661377e-01 -9.596399217844009399e-02 -2.900935336947441101e-02 -7.782891392707824707e-02 6.174883618950843811e-02 1.848692595958709717e-01 9.007638692855834961e-02 2.235219180583953857e-01 -1.970416605472564697e-01 -1.365871429443359375e-01 -3.761076033115386963e-01 -4.630700871348381042e-02 -4.621735960245132446e-02 9.955230355262756348e-02 -2.650936245918273926e-01 1.537106037139892578e-01 6.039144843816757202e-02 2.196808606386184692e-01 -2.739236652851104736e-01 1.346738487482070923e-01 1.417507231235504150e-01 -6.457114219665527344e-02 -1.240482777357101440e-01 1.546315401792526245e-01 1.446501612663269043e-01 -1.571838408708572388e-01 -7.872056216001510620e-03
-5.428057163953781128e-02 2.939331531524658203e-01 -5.407829582691192627e-02 -6.624516099691390991e-02 -2.008126229047775269e-01 -1.952149718999862671e-01 6.977166514843702316e-03 -3.141655772924423218e-02 6.045018509030342102e-02 -7.271210849285125732e-02 1.182929873466491699e-01 8.878120779991149902e-02 3.644911348819732666e-01 6.403792649507522583e-02 -3.460100889205932617e-01 1.432077697245404124e-04 1.956223100423812866e-01 -3.309297263622283936e-01 -1.158118322491645813e-01 -1.693570055067539215e-02 2.084871679544448853e-01 -1.922867149114608765e-01 -1.168547868728637695e-01 -1.128823757171630859e-01 -1.393885351717472076e-02 1.773066520690917969e-01 -3.397675454616546631e-01 -2.193751484155654907e-01 -9.186197817325592041e-02 8.448952436447143555e-02 1.404127031564712524e-01 1.938227266073226929e-01
2.173471264541149139e-02 -1.414995938539505005e-01 -2.705294489860534668e-01 -2.089232653379440308e-01 -8.844991028308868408e-02 -2.036532014608383179e-01 -1.182035580277442932e-01 -3.783305734395980835e-02 -2.152534015476703644e-02 -3.632741868495941162e-01 1.735093295574188232e-01 1.447796076536178589e-01 1.044091805815696716e-01 -1.071354299783706665e-01 -2.766489684581756592e-01 -1.463653445243835449e-01 -6.106219720095396042e-03 -1.761218458414077759e-01 -1.155997887253761292e-01 -1.974842976778745651e-03 2.791751548647880554e-02 -3.898976147174835205e-01 3.320485055446624756e-01 -9.080482274293899536e-02 -9.536162763833999634e-02 2.290998995304107666e-01 -1.992465555667877197e-02 -1.459626853466033936e-01 1.484330743551254272e-01 -9.480518847703933716e-02 1.223676372319459915e-02 2.528966367244720459e-01
1.329364627599716187e-01 1.813124865293502808e-02 -3.129858057945966721e-03 1.516342908143997192e-01 -3.215562403202056885e-01 -1.388580650091171265e-01 -2.722537517547607422e-01 -3.212071955204010010e-02 -3.391668796539306641e-01 2.492379695177078247e-01 1.425253152847290039e-01 2.161602377891540527e-01 -4.418794438242912292e-02 -7.884863018989562988e-02 -9.811059385538101196e-02 -1.112751662731170654e-01 1.854884326457977295e-01 -1.712416261434555054e-01 -3.842754056677222252e-03 -1.801813095808029175e-01 2.284558713436126709e-01 1.451324671506881714e-01 3.054392337799072266e-01 5.541702359914779663e-02 -1.107590645551681519e-01 1.666004508733749390e-01 -2.200664877891540527e-01 -2.080216705799102783e-01 7.336253672838211060e-02 1.023970395326614380e-01 -2.292201966047286987e-01 1.443211883306503296e-01
2.226419150829315186e-01 1.326005160808563232e-01 4.345551878213882446e-02 -9.033738821744918823e-02 -3.493780493736267090e-01 1.092974841594696045e-01 -1.535997390747070312e-01 -9.535603225231170654e-02 1.385486871004104614e-01 -2.732876241207122803e-01 1.147523671388626099e-01 3.698533177375793457e-01 1.937347650527954102e-01 4.281750693917274475e-02 -3.552233278751373291e-01 2.081499993801116943e-02 1.826087087392807007e-01 1.386322528123855591e-01 -4.894496873021125793e-03 2.215573750436306000e-02 1.399283111095428467e-01 -4.130073785781860352e-01 1.009298413991928101e-01 -8.998650312423706055e-02 -1.276234537363052368e-01 -2.486374601721763611e-02 5.069651640951633453e-03 -1.528203934431076050e-01 9.619829058647155762e-02 -1.300497800111770630e-01 -1.348057985305786133e-01 1.151012815535068512e-02
4.563086926937103271e-01 -2.951996587216854095e-02 3.566649556159973145e-02 -1.134285330772399902e-01 -3.336355388164520264e-01 -1.240552738308906555e-01 -1.354873180389404297e-01 -1.590767651796340942e-01 -2.297207117080688477e-01 -1.682054996490478516e-02 2.645439207553863525e-01 6.222375854849815369e-02 9.846753627061843872e-02 2.711384892463684082e-01 -1.095109507441520691e-01 8.392652869224548340e-02 -8.693963289260864258e-02 2.996494174003601074e-01 -1.538751553744077682e-02 -7.490212470293045044e-02 2.281715422868728638e-01 9.595517814159393311e-02 1.066726595163345337e-01 -3.443846404552459717e-01 -7.403183728456497192e-02 -2.922474523074924946e-04 -9.044884890317916870e-02 -1.672821193933486938e-01 -2.250214293599128723e-02 -5.057984590530395508e-02 1.773206740617752075e-01 8.156594634056091309e-02
3.925673067569732666e-01 -3.066239058971405029e-01 -4.496000334620475769e-02 -3.191816806793212891e-02 -3.455799072980880737e-02 -3.603984788060188293e-02 -2.433443069458007812e-01 -7.727911323308944702e-02 9.336333721876144409e-03 -9.845531731843948364e-02 1.028725579380989075e-01 3.551426902413368225e-02 1.494169682264328003e-01 1.757619976997375488e-01 -1.781355142593383789e-01 -7.689973805099725723e-03 1.654470413923263550e-01 9.952668100595474243e-02 -9.898634254932403564e-02 -4.934973269701004028e-02 3.167980909347534180e-01 2.049643248319625854e-01 -3.988631442189216614e-02 -2.582879066467285156e-01 -7.682889699935913086e-04 1.096890270709991455e-01 -5.012373998761177063e-02 -3.129027485847473145e-01 -2.222334742546081543e-01 -1.389001905918121338e-01 3.575281500816345215e-01 7.328124344348907471e-02
2.725122570991516113e-01 2.195135951042175293e-01 -6.853725016117095947e-02 1.149983927607536316e-01 -2.009217590093612671e-01 -4.444706812500953674e-02 -3.639138489961624146e-02 -5.250914022326469421e-02 1.528407186269760132e-01 8.860544860363006592e-02 5.099806189537048340e-02 4.103022515773773193e-01 3.444947302341461182e-01 3.730243742465972900e-01 -5.932064726948738098e-02 1.568944007158279419e-01 -1.881308667361736298e-02 4.152920842170715332e-02 -1.476692259311676025e-01 -2.166452109813690186e-01 -4.218870401382446289e-02 3.736539930105209351e-02 1.243828535079956055e-01 -1.085202991962432861e-01 -1.668545007705688477e-01 5.529885366559028625e-02 8.560986816883087158e-02 -1.433006078004837036e-01 2.179963737726211548e-01 -2.470939904451370239e-01 -2.119437307119369507e-01 1.076076403260231018e-01
4.637044668197631836e-02 1.879873126745223999e-01 6.004478782415390015e-02 -1.459280848503112793e-01 8.787479251623153687e-02 -5.770634487271308899e-02 -1.933057606220245361e-01 -1.867003142833709717e-01 -2.026888132095336914e-01 -7.498279213905334473e-02 1.075211316347122192e-01 9.555596113204956055e-02 7.262566592544317245e-03 1.554218679666519165e-01 -1.601852774620056152e-01 -4.067159295082092285e-01 -9.638989344239234924e-03 -1.172852739691734314e-01 -1.368536651134490967e-01 2.187723852694034576e-02 2.083692252635955811e-01 8.816844224929809570e-02 -1.059002242982387543e-02 -2.374649494886398315e-01 1.315029561519622803e-01 3.963692188262939453e-01 2.909580767154693604e-01 -4.790096729993820190e-02 -2.403500303626060486e-02 2.088760025799274445e-02 -8.712187409400939941e-02 4.011794626712799072e-01
2.643184065818786621e-01 -1.393471956253051758e-01 1.203075945377349854e-01 5.761002376675605774e-02 -6.363056600093841553e-02 1.551673114299774170e-01 -1.189011931419372559e-01 -2.213848382234573364e-01 -1.459068735130131245e-04 2.662144899368286133e-01 -2.943466231226921082e-02 2.386163324117660522e-01 2.853125333786010742e-01 2.202483564615249634e-01 -5.455464124679565430e-02 1.393377631902694702e-01 1.840691897086799145e-03 3.765565529465675354e-02 -2.643112242221832275e-01 -8.901823312044143677e-02 2.694830298423767090e-01 -1.172653138637542725e-01 6.670021265745162964e-02 1.216755136847496033e-01 1.633652150630950928e-01 4.337031245231628418e-01 -2.844856977462768555e-01 1.693418249487876892e-02 7.635024189949035645e-02 -1.374428421258926392e-01 3.861058875918388367e-02 1.167241707444190979e-01
1.477546393871307373e-01 -2.632855772972106934e-01 2.524871937930583954e-02 -1.464191079139709473e-01 3.402766212821006775e-02 1.523771882057189941e-01 -6.847632676362991333e-02 -1.158132404088973999e-01 -9.041539579629898071e-02 -1.458576135337352753e-02 2.613758146762847900e-01 3.603423386812210083e-02 3.413488566875457764e-01 1.799452006816864014e-01 -3.170006275177001953e-01 -2.429562434554100037e-02 2.652885615825653076e-01 -1.367271989583969116e-01 -1.925633698701858521e-01 -5.154580622911453247e-02 1.772743761539459229e-01 -6.941762566566467285e-02 6.192028149962425232e-02 -3.030036389827728271e-02 2.091364711523056030e-01 1.256847381591796875e-01 -2.859542667865753174e-01 -8.493313938379287720e-02 4.094979166984558105e-01 -4.546042904257774353e-02 1.680032759904861450e-01 2.588900970295071602e-03
7.873082906007766724e-02 -9.239732474088668823e-02 -1.464149504899978638e-01 -1.777766793966293335e-01 -1.564760208129882812e-01 -2.356165647506713867e-01 -1.647823154926300049e-01 1.831807778216898441e-03 -3.484393060207366943e-01 5.479260161519050598e-02 -1.720900088548660278e-01 9.412994980812072754e-02 3.578438609838485718e-02 1.023467034101486206e-01 -1.276573389768600464e-01 -2.601681463420391083e-02 7.597383810207247734e-04 -1.472817361354827881e-01 -4.016363024711608887e-01 -9.154467284679412842e-02 9.860917925834655762e-02 2.013837993144989014e-01 -5.646413192152976990e-02 -1.653611063957214355e-01 -1.266923248767852783e-01 3.837902843952178955e-01 -1.234185397624969482e-01 -5.127293616533279419e-02 2.973754107952117920e-01 2.973195910453796387e-01 -4.664137586951255798e-02 -3.224645182490348816e-02
5.021216273307800293e-01 -2.703993022441864014e-01 2.011493146419525146e-01 1.479348391294479370e-01 -2.281714417040348053e-02 7.823403924703598022e-03 -1.619380414485931396e-01 -1.044428348541259766e-01 -1.146618202328681946e-01 6.378595530986785889e-02 5.724341422319412231e-02 2.794822156429290771e-01 1.255319565534591675e-01 3.004230260848999023e-01 -3.121572732925415039e-02 7.156497985124588013e-02 2.975508756935596466e-02 2.024040818214416504e-01 -8.985792845487594604e-02 -2.976995110511779785e-01 9.734801203012466431e-02 -2.464055716991424561e-01 -1.118000447750091553e-01 8.066653460264205933e-02 1.844232380390167236e-01 1.598847806453704834e-01 -6.884596496820449829e-02 -1.471499260514974594e-02 1.960655599832534790e-01 -3.198427706956863403e-02 1.135185509920120239e-01 1.391171216964721680e-01
5.174878239631652832e-02 -1.368453651666641235e-01 -1.714601516723632812e-01 -5.361936055123806000e-03 -1.030623614788055420e-01 3.962797671556472778e-02 -1.937094330787658691e-01 -2.622595727443695068e-01 -1.418356895446777344e-01 -1.159289553761482239e-01 2.993744611740112305e-01 3.760480582714080811e-01 5.271834880113601685e-02 1.265136897563934326e-01 -8.125908672809600830e-02 -1.359476000070571899e-01 3.447757363319396973e-01 -2.078587412834167480e-01 -2.924727089703083038e-02 -1.880435049533843994e-01 5.989246442914009094e-02 1.899810135364532471e-01 9.123707562685012817e-02 -8.129168301820755005e-02 -1.351354569196701050e-01 5.358327552676200867e-02 -1.192378401756286621e-01 -4.139426946640014648e-01 1.347114741802215576e-01 1.423752456903457642e-01 -1.442758440971374512e-01 5.807261914014816284e-02
3.109872043132781982e-01 2.137704566121101379e-02 2.335009723901748657e-01 -1.086012944579124451e-01 -2.128594666719436646e-01 -1.729816794395446777e-01 -1.064567640423774719e-01 -4.111408591270446777e-01 -7.196704298257827759e-02 -1.178345382213592529e-01 1.593644767999649048e-01 4.227270931005477905e-02 1.438054144382476807e-01 1.303527504205703735e-01 -1.560687869787216187e-01 -2.431134730577468872e-01 1.373622417449951172e-01 2.753053978085517883e-02 -3.160640364512801170e-03 -7.761465013027191162e-02 3.822159022092819214e-02 3.113615214824676514e-01 6.484916061162948608e-02 -3.314994275569915771e-01 -1.316407620906829834e-01 1.426883041858673096e-01 -2.321291416883468628e-01 9.877336770296096802e-02 1.812344044446945190e-01 -1.639640182256698608e-01 9.951905161142349243e-02 -6.634514033794403076e-02
4.543022811412811279e-01 -1.707948744297027588e-01 -1.130955945700407028e-02 6.129230931401252747e-02 -6.427466124296188354e-02 7.976862788200378418e-02 9.608428925275802612e-02 -4.315871745347976685e-02 4.274142533540725708e-02 -3.910313174128532410e-02 9.820805862545967102e-03 2.134747356176376343e-01 1.949544847011566162e-01 9.225837141275405884e-02 -3.509849607944488525e-01 2.138940393924713135e-01 1.436505019664764404e-01 -9.208100847899913788e-03 -4.946388304233551025e-02 -1.326079368591308594e-01 8.212677389383316040e-02 -2.614579796791076660e-01 2.753058373928070068e-01 -1.133693158626556396e-01 -1.176869869232177734e-01 2.984715998172760010e-01 -6.292443722486495972e-02 -2.876368910074234009e-02 3.098278343677520752e-01 6.369256973266601562e-02 1.415714919567108154e-01 -2.053377479314804077e-01
3.923254907131195068e-01 8.397005498409271240e-02 8.292034268379211426e-02 3.391115367412567139e-02 -3.142660856246948242e-01 -2.265456914901733398e-01 1.778124868869781494e-01 5.945809930562973022e-02 -3.070085048675537109e-01 -6.118730828166007996e-02 2.862618565559387207e-01 1.749282777309417725e-01 2.047999352216720581e-01 8.898121118545532227e-02 -1.242960542440414429e-01 1.846927702426910400e-01 6.522960960865020752e-02 4.236706718802452087e-02 5.634713172912597656e-02 -4.007627442479133606e-02 2.672502994537353516e-01 1.263478696346282959e-01 5.505086854100227356e-02 -1.547351181507110596e-01 -1.532424390316009521e-01 8.891891688108444214e-02 -5.593822803348302841e-03 -2.444677799940109253e-01 -1.855271495878696442e-02 -5.077634379267692566e-02 1.865824460983276367e-01 2.858107686042785645e-01
1.727858036756515503e-01 1.755804121494293213e-01 5.736607313156127930e-02 -1.905896365642547607e-01 -2.583074867725372314e-01 -2.228595465421676636e-01 -3.553536832332611084e-01 -7.030865550041198730e-02 -6.170618906617164612e-02 -1.824662089347839355e-02 1.165147423744201660e-01 -1.753372997045516968e-01 1.667481660842895508e-01 1.145645454525947571e-01 2.794510684907436371e-02 -8.997042477130889893e-02 -8.481619507074356079e-02 6.978954654186964035e-03 -3.730944097042083740e-01 -3.064038753509521484e-01 2.879366837441921234e-02 -2.957269782200455666e-03 -2.779866158962249756e-01 -1.025102194398641586e-02 6.155750714242458344e-03 2.253004163503646851e-01 1.317817419767379761e-01 1.041001975536346436e-01 9.528577327728271484e-02 1.684883534908294678e-01 1.271565407514572144e-01 3.203825950622558594e-01
4.859606027603149414e-01 1.637424230575561523e-01 2.554757893085479736e-02 3.563300147652626038e-02 -2.111697047948837280e-01 -2.149544954299926758e-01 1.125508919358253479e-01 1.238320916891098022e-01 -2.112444639205932617e-01 -1.006388738751411438e-01 2.277096658945083618e-01 1.685107946395874023e-01 7.358212023973464966e-02 2.332103997468948364e-01 -2.295087575912475586e-01 4.792365431785583496e-02 5.138784274458885193e-02 -2.003022283315658569e-02 3.020279109477996826e-02 -1.065803170204162598e-01 1.530220210552215576e-01 1.438946276903152466e-01 5.241823941469192505e-02 -1.718856245279312134e-01 -1.436735689640045166e-01 9.677278250455856323e-02 1.215818375349044800e-01 -3.706128597259521484e-01 8.552840352058410645e-02 -7.402203232049942017e-02 2.271186262369155884e-01 1.681915074586868286e-01
2.122515439987182617e-01 -2.135773748159408569e-02 -6.128531694412231445e-02 -3.060290217399597168e-02 2.079674750566482544e-01 -3.525604605674743652e-01 -5.409760773181915283e-02 -2.586778998374938965e-01 -1.829262450337409973e-02 -3.016616404056549072e-01 -7.162365317344665527e-02 -1.585775464773178101e-01 2.602473795413970947e-01 2.699404060840606689e-01 1.805297471582889557e-02 1.680161617696285248e-02 2.337883710861206055e-01 1.770780533552169800e-01 -3.112392313778400421e-02 -1.688583642244338989e-01 2.539651691913604736e-01 2.550637722015380859e-02 1.532964259386062622e-01 -3.980941697955131531e-02 3.345388919115066528e-03 1.385656148195266724e-01 -1.269627809524536133e-01 -7.866236567497253418e-02 2.796736359596252441e-01 3.129794895648956299e-01 -1.414211243391036987e-01 7.856995612382888794e-02
1.184287965297698975e-01 -1.161941662430763245e-01 2.376514822244644165e-01 1.072414815425872803e-01 -2.455059289932250977e-01 -3.472400605678558350e-01 -3.328943252563476562e-01 -2.288815826177597046e-01 -1.003798190504312515e-02 8.663359284400939941e-02 -3.599540144205093384e-02 -6.576635688543319702e-02 2.820974290370941162e-01 1.338663697242736816e-01 -1.242351680994033813e-01 -3.025059998035430908e-01 -9.542541950941085815e-02 1.137081235647201538e-01 2.320577390491962433e-02 -3.548394739627838135e-01 2.714251913130283356e-02 -2.160449745133519173e-03 8.309595286846160889e-02 1.356018036603927612e-01 -1.298475861549377441e-01 1.006975099444389343e-01 1.387432068586349487e-01 -2.108659148216247559e-01 -6.107197143137454987e-03 5.000106175430119038e-04 -2.473293244838714600e-01 1.277765929698944092e-01
9.990403056144714355e-02 1.319623440504074097e-01 -6.690994650125503540e-02 6.949301064014434814e-02 -2.497126758098602295e-01 -2.622295916080474854e-01 8.111049979925155640e-02 -2.539884746074676514e-01 9.285353869199752808e-02 -8.653389662504196167e-02 3.672238439321517944e-02 1.003995463252067566e-01 8.994234353303909302e-02 3.401852026581764221e-02 -5.086310207843780518e-02 1.423415075987577438e-02 1.874505728483200073e-01 -4.436886906623840332e-01 -2.341447621583938599e-01 -2.881962954998016357e-01 -9.612514078617095947e-02 -1.210810318589210510e-01 -4.841203615069389343e-02 -2.459712028503417969e-01 -8.262649178504943848e-02 2.231963425874710083e-01 -1.211526542901992798e-01 -1.109665483236312866e-01 -2.219185531139373779e-01 1.038906201720237732e-01 -1.083620861172676086e-01 3.308638930320739746e-01
9.487582743167877197e-02 -1.866780668497085571e-01 1.295275539159774780e-01 -1.976513564586639404e-01 -2.543610036373138428e-01 2.616256102919578552e-02 -1.359336525201797485e-01 -8.235170505940914154e-03 -1.761199235916137695e-01 -7.950331270694732666e-02 1.370829064399003983e-02 -6.289537996053695679e-02 8.509706705808639526e-02 2.899613380432128906e-01 -8.082072436809539795e-02 -2.059819735586643219e-02 -6.279268860816955566e-02 -5.330833792686462402e-02 -3.163295388221740723e-01 8.925916999578475952e-02 2.392385005950927734e-01 2.294042557477951050e-01 4.247494973242282867e-03 -9.749020449817180634e-03 -2.171135246753692627e-01 5.062947273254394531e-01 -8.001959323883056641e-02 1.224109996110200882e-02 -2.187957465648651123e-01 -3.341481834650039673e-02 -1.893550306558609009e-01 2.386600971221923828e-01
1.327710300683975220e-01 -1.013528704643249512e-01 2.052905857563018799e-01 2.094298303127288818e-01 -2.133785337209701538e-01 -1.524091064929962158e-01 -2.861940860748291016e-01 -1.033353731036186218e-01 -2.501460611820220947e-01 -1.826649606227874756e-01 -7.795529812574386597e-02 -7.346960157155990601e-02 1.218077540397644043e-01 2.129644751548767090e-01 1.339426338672637939e-01 -2.655287645757198334e-02 2.269027382135391235e-01 -4.316414706408977509e-03 -1.602207422256469727e-01 2.464833296835422516e-02 1.040607839822769165e-01 -1.678567081689834595e-01 -1.588760167360305786e-01 1.458578277379274368e-02 -2.873060405254364014e-01 2.253969311714172363e-01 1.048843562602996826e-01 -3.310123085975646973e-01 -2.858441695570945740e-02 2.476040422916412354e-01 1.354395132511854172e-02 2.828992307186126709e-01
3.641910851001739502e-01 -3.184986412525177002e-01 1.857899576425552368e-01 1.204503700137138367e-01 -1.020531728863716125e-01 -6.895747035741806030e-02 -3.663686215877532959e-01 -1.875206828117370605e-01 -1.875668168067932129e-01 -8.440288156270980835e-02 -3.272142633795738220e-02 3.007529973983764648e-01 2.047784477472305298e-01 1.360253840684890747e-01 -1.690537435933947563e-03 5.720156803727149963e-02 1.807859838008880615e-01 1.153862029314041138e-01 -2.312123477458953857e-01 -1.137499436736106873e-01 7.135490328073501587e-02 -2.223511040210723877e-01 -6.055503338575363159e-02 1.398021727800369263e-01 9.069074690341949463e-02 1.227632090449333191e-01 -2.528270483016967773e-01 -1.719912141561508179e-02 5.222275108098983765e-02 1.850892044603824615e-02 1.623869836330413818e-01 1.664506644010543823e-01
3.752748072147369385e-01 -1.586694121360778809e-01 4.997997730970382690e-02 -3.347562998533248901e-02 5.571584776043891907e-02 9.573358297348022461e-02 -2.052369117736816406e-01 -1.231072321534156799e-01 -8.214047551155090332e-02 2.328302152454853058e-02 1.245809942483901978e-01 3.688432276248931885e-02 2.032894939184188843e-01 -5.329755321145057678e-02 -2.848827242851257324e-01 2.745584547519683838e-01 6.685248762369155884e-02 7.886120676994323730e-02 -2.967917919158935547e-01 9.996869601309299469e-03 -6.336319725960493088e-03 1.020178571343421936e-01 3.799321129918098450e-02 -4.242238700389862061e-01 5.934649705886840820e-02 2.301506996154785156e-01 -1.172704920172691345e-01 -2.451631575822830200e-01 3.018760085105895996e-01 -3.666961565613746643e-02 1.137455925345420837e-01 9.725325554609298706e-02
3.994501009583473206e-02 -5.420515686273574829e-02 1.746744513511657715e-01 -3.997939452528953552e-02 -1.264883726835250854e-01 -9.346821159124374390e-02 -2.257159352302551270e-01 -6.667862087488174438e-02 -1.772434711456298828e-01 4.777277633547782898e-02 2.231027930974960327e-01 9.631036221981048584e-02 3.528459370136260986e-01 3.707894682884216309e-02 -1.565660387277603149e-01 -2.944856882095336914e-01 5.316705629229545593e-02 -1.198276653885841370e-01 -5.125253275036811829e-02 -1.823935508728027344e-01 1.598345637321472168e-01 2.217452824115753174e-01 3.671813607215881348e-01 -9.191884100437164307e-02 3.843743801116943359e-01 2.768822312355041504e-01 9.048084728419780731e-03 -1.878176629543304443e-01 -3.497927682474255562e-03 -6.868839263916015625e-02 -1.168685257434844971e-01 -6.439805030822753906e-02
2.585707604885101318e-01 8.716195821762084961e-02 1.483000069856643677e-01 3.480450809001922607e-01 -8.683838695287704468e-02 -2.164558470249176025e-01 -8.224135637283325195e-02 1.375380009412765503e-01 -1.583442986011505127e-01 4.917839169502258301e-02 1.609891355037689209e-01 6.612490117549896240e-02 2.290040105581283569e-01 9.422954171895980835e-02 -1.790691465139389038e-01 -3.298138454556465149e-02 2.510093152523040771e-01 -2.615124359726905823e-02 1.286013126373291016e-01 -8.629339933395385742e-02 -1.094783917069435120e-01 2.677016891539096832e-02 3.737404048442840576e-01 1.431674603372812271e-02 -6.046345084905624390e-02 3.736138045787811279e-01 -3.451039269566535950e-02 -1.080523133277893066e-01 3.304434418678283691e-01 -1.364884972572326660e-01 -1.587685197591781616e-01 -2.611595951020717621e-02
1.639109253883361816e-01 -1.119407340884208679e-01 -1.827349215745925903e-01 2.700607180595397949e-01 -2.042055577039718628e-01 -1.236519813537597656e-01 -1.802805364131927490e-01 -1.163956522941589355e-02 -1.852661818265914917e-01 1.446513086557388306e-01 1.052325218915939331e-01 2.396297752857208252e-01 1.310935914516448975e-01 -1.277886033058166504e-01 -3.416289091110229492e-01 -1.537995040416717529e-01 1.958678662776947021e-01 -5.630285665392875671e-02 -1.761689782142639160e-02 -9.801941365003585815e-02 1.856955885887145996e-01 -2.798170782625675201e-02 2.778365314006805420e-01 -9.480855427682399750e-03 1.922336965799331665e-01 4.093098640441894531e-02 -2.731136381626129150e-01 -2.279485948383808136e-02 4.379734396934509277e-02 -2.919413894414901733e-02 1.337104570120573044e-02 4.316682517528533936e-01
1.296361088752746582e-01 -8.987881243228912354e-02 -1.267383545637130737e-01 -1.988540887832641602e-01 -2.514671981334686279e-01 -2.183419018983840942e-01 -1.539048999547958374e-01 -1.180142611265182495e-01 -2.693373858928680420e-01 2.522368542850017548e-02 -2.234454154968261719e-01 5.529960617423057556e-02 9.994481503963470459e-02 5.288428068161010742e-02 -2.051833420991897583e-01 -1.645521521568298340e-01 -1.327067464590072632e-01 -2.783546410501003265e-02 -4.442512094974517822e-01 -2.045370638370513916e-01 1.833433210849761963e-01 2.198954969644546509e-01 -1.752121597528457642e-01 -1.242077425122261047e-01 -2.131312638521194458e-01 2.218981832265853882e-01 5.999795626848936081e-03 -9.934045374393463135e-02 2.039862871170043945e-01 1.607514172792434692e-01 -3.112272731959819794e-02 -6.477069109678268433e-02
2.383581846952438354e-01 -7.438902556896209717e-02 3.332628607749938965e-01 2.742568850517272949e-01 -3.835515677928924561e-01 -3.042943179607391357e-01 -1.166109517216682434e-01 -1.423177421092987061e-01 9.971957653760910034e-02 1.270680427551269531e-01 -3.549588099122047424e-02 8.383256383240222931e-03 8.672994375228881836e-02 1.925895549356937408e-02 -1.795759797096252441e-01 9.792237728834152222e-02 6.147255748510360718e-02 -1.992416083812713623e-01 -9.975680708885192871e-02 -3.067302107810974121e-01 -4.474229738116264343e-02 -3.885691612958908081e-02 8.338324725627899170e-02 8.218800276517868042e-02 3.251339122653007507e-02 1.412223875522613525e-01 2.643828094005584717e-01 -1.175141036510467529e-01 1.000859513878822327e-01 -7.366006076335906982e-02 -1.973694562911987305e-01 2.771729528903961182e-01
2.152884900569915771e-01 -8.994150906801223755e-02 -6.378830224275588989e-02 2.690147161483764648e-01 1.832470670342445374e-02 -4.059957265853881836e-01 -2.094168215990066528e-02 -1.667839586734771729e-01 7.190613448619842529e-02 -6.671668589115142822e-02 -4.503384977579116821e-02 6.831906270235776901e-03 8.469677716493606567e-02 3.063003718852996826e-01 7.765154540538787842e-02 -1.261338740587234497e-01 -8.432443439960479736e-02 3.598278388381004333e-02 1.657995954155921936e-02 -2.729165256023406982e-01 2.666893005371093750e-01 6.477596610784530640e-02 1.447146683931350708e-01 -1.129252091050148010e-01 -1.061870083212852478e-01 1.090779900550842285e-01 -8.207438513636589050e-03 -1.604801118373870850e-01 1.594254821538925171e-01 2.257848829030990601e-01 -2.818131148815155029e-01 3.795845210552215576e-01
3.354450464248657227e-01 -2.169638127088546753e-01 9.969084709882736206e-02 -1.248478516936302185e-02 5.268885195255279541e-02 4.726503789424896240e-02 -2.433933019638061523e-01 -3.262986242771148682e-02 -1.703608594834804535e-02 5.513855442404747009e-02 6.200451031327247620e-02 2.535524666309356689e-01 1.658015400171279907e-01 2.235138714313507080e-01 -1.874765008687973022e-01 5.647529289126396179e-02 1.260068118572235107e-01 1.966031268239021301e-03 -1.406251490116119385e-01 -3.802183270454406738e-01 -2.946507930755615234e-02 -2.770175039768218994e-02 -1.095991507172584534e-01 -7.297696918249130249e-02 3.010311126708984375e-01 1.051551029086112976e-01 -1.397935599088668823e-01 6.029159203171730042e-02 2.852363586425781250e-01 1.403424103045836091e-04 2.757843434810638428e-01 3.102853000164031982e-01
4.649582132697105408e-02 -1.787647008895874023e-01 -2.479209750890731812e-01 1.471678018569946289e-01 -5.056511610746383667e-03 -9.615024924278259277e-02 1.202820567414164543e-03 -1.486437320709228516e-01 -2.136355489492416382e-01 1.616412252187728882e-01 -7.182873040437698364e-02 -3.744014725089073181e-02 1.409050077199935913e-01 1.986061930656433105e-01 -2.505476474761962891e-01 -3.246990144252777100e-01 1.812489144504070282e-02 -6.959809362888336182e-02 -3.635574281215667725e-01 -3.349520564079284668e-01 3.473062068223953247e-02 -4.340470582246780396e-02 9.956055134534835815e-02 7.190376985818147659e-03 8.021239191293716431e-02 3.466063737869262695e-01 1.137222573161125183e-01 -1.179860159754753113e-01 2.467720657587051392e-01 1.457305997610092163e-01 -2.166651040315628052e-01 2.157216891646385193e-02
3.959434330463409424e-01 -3.131580352783203125e-02 1.804501265287399292e-01 1.197326257824897766e-01 -6.502053141593933105e-02 -5.733947083353996277e-02 -2.601894736289978027e-01 -4.639260470867156982e-02 -4.580196738243103027e-02 -8.132494986057281494e-03 9.570058435201644897e-02 1.483991146087646484e-01 1.450078934431076050e-01 2.577072381973266602e-01 -1.081907004117965698e-01 3.546360880136489868e-02 5.753921344876289368e-02 2.821449041366577148e-01 -1.978018879890441895e-01 -1.754296757280826569e-02 -2.349636703729629517e-02 -4.613411799073219299e-02 -3.233950212597846985e-02 1.216818951070308685e-02 6.563747674226760864e-02 3.159218728542327881e-01 -3.542196452617645264e-01 -1.955512464046478271e-01 2.034564130008220673e-02 -8.755030483007431030e-02 4.244365990161895752e-01 4.426290467381477356e-02
3.738474249839782715e-01 9.507762640714645386e-02 1.170718669891357422e-01 9.070223569869995117e-02 -1.894491314888000488e-01 2.025351226329803467e-01 -2.325670234858989716e-02 -1.021557971835136414e-01 -2.876099944114685059e-01 -3.093410432338714600e-01 3.039847016334533691e-01 1.644319891929626465e-01 -1.840433850884437561e-02 1.532762199640274048e-01 -2.139953672885894775e-01 -9.598327428102493286e-02 2.021988667547702789e-02 1.973302215337753296e-01 5.223194137215614319e-02 -9.256993234157562256e-02 1.699954420328140259e-01 -3.535897731781005859e-01 6.136602908372879028e-02 -2.396513223648071289e-01 6.580486148595809937e-02 5.239417776465415955e-02 -8.405957370996475220e-02 -1.817764490842819214e-01 1.826053708791732788e-01 -1.070354357361793518e-01 -1.495475880801677704e-02 8.188547939062118530e-02
5.049958825111389160e-01 6.591516733169555664e-02 3.738282620906829834e-02 3.345267847180366516e-02 -1.663276702165603638e-01 -1.134634763002395630e-01 2.765792049467563629e-02 -9.495117515325546265e-02 -2.536312043666839600e-01 4.813283309340476990e-02 2.137793749570846558e-01 2.466702908277511597e-01 1.792524592019617558e-03 3.069407343864440918e-01 8.773496001958847046e-02 1.212518215179443359e-01 5.629961565136909485e-02 1.021332517266273499e-01 -4.438083618879318237e-02 -1.232564598321914673e-01 -9.970229119062423706e-02 -1.515067517757415771e-01 -7.307735830545425415e-02 -3.445886671543121338e-01 -3.111906349658966064e-02 1.815018355846405029e-01 -1.337974704802036285e-02 -2.723522484302520752e-01 1.800967007875442505e-01 -1.074797064065933228e-01 1.453400850296020508e-01 1.920260488986968994e-01
1.274368315935134888e-01 8.881603926420211792e-02 -1.537351217120885849e-02 1.343487352132797241e-01 -9.124442189931869507e-02 -1.611362993717193604e-01 -3.228394985198974609e-01 -1.115672588348388672e-01 1.350471526384353638e-01 1.568432152271270752e-01 1.101403981447219849e-01 1.033766474574804306e-02 -5.220283940434455872e-02 1.893149465322494507e-01 -1.504720151424407959e-01 -1.437287181615829468e-01 -1.610496267676353455e-02 -6.830250844359397888e-03 -1.020256578922271729e-01 -1.738860011100769043e-01 1.519010961055755615e-01 5.325395613908767700e-02 -2.861820757389068604e-01 -2.918148413300514221e-02 7.754754275083541870e-02 1.687730997800827026e-01 -3.402160108089447021e-02 -4.349441528320312500e-01 1.024138629436492920e-01 1.104031056165695190e-01 -2.018824368715286255e-01 4.814594686031341553e-01
3.452475368976593018e-02 1.177548244595527649e-01 -1.806830763816833496e-01 -1.106668561697006226e-01 -1.177195981144905090e-01 -9.452708065509796143e-03 -2.571776509284973145e-02 -3.650372028350830078e-01 -1.498453319072723389e-01 2.233819849789142609e-02 2.267583459615707397e-01 1.771935820579528809e-01 2.030624002218246460e-01 2.285036742687225342e-01 -2.229141294956207275e-01 -5.843585357069969177e-02 1.039183735847473145e-01 -1.947366297245025635e-01 -5.009243488311767578e-01 5.123567208647727966e-02 -1.005687490105628967e-01 -4.816101863980293274e-02 2.060690522193908691e-01 1.196260675787925720e-01 -1.825136691331863403e-02 9.204830974340438843e-03 1.442374885082244873e-01 -2.568888366222381592e-01 2.806795537471771240e-01 -4.477849602699279785e-02 -1.580011285841464996e-02 1.159147825092077255e-02
2.145450264215469360e-01 -4.349293187260627747e-02 -8.149528503417968750e-02 1.675368398427963257e-01 -4.554020240902900696e-02 9.836010634899139404e-02 -1.431536823511123657e-01 3.945606946945190430e-02 -2.050351798534393311e-01 -1.137474700808525085e-01 -3.356181830167770386e-02 7.668664306402206421e-02 3.956806659698486328e-01 -1.933714188635349274e-02 -2.138998806476593018e-01 -1.714471131563186646e-01 1.825109720230102539e-01 -1.637482643127441406e-01 -3.297951519489288330e-01 -1.178034115582704544e-02 7.357803173363208771e-03 -1.093486230820417404e-02 -3.151290118694305420e-02 -1.069804579019546509e-01 1.859080195426940918e-01 3.181901872158050537e-01 4.221442937850952148e-01 2.962218225002288818e-02 1.639319658279418945e-01 2.215293645858764648e-01 -1.293450742959976196e-01 -1.710322685539722443e-02
2.349359393119812012e-01 3.774521052837371826e-01 2.765551023185253143e-02 9.071052074432373047e-02 -4.139531552791595459e-01 -1.156449317932128906e-02 -2.748160958290100098e-01 -6.988473981618881226e-02 -8.386373519897460938e-02 -3.204389512538909912e-01 -1.419473439455032349e-01 1.484162062406539917e-01 1.326043754816055298e-01 1.376373786479234695e-02 -1.746671274304389954e-02 6.173267588019371033e-02 2.463245391845703125e-01 4.233447089791297913e-02 -1.767316460609436035e-02 3.475739061832427979e-02 1.995974481105804443e-01 -1.973990052938461304e-01 -1.102134510874748230e-01 -1.059304550290107727e-01 4.265470430254936218e-02 2.898996509611606598e-02 8.314642310142517090e-02 -2.643841207027435303e-01 3.140455782413482666e-01 -1.266816854476928711e-01 -8.491926640272140503e-02 -1.202724687755107880e-02
1.835215985774993896e-01 1.504837125539779663e-01 -2.205011434853076935e-02 3.593537583947181702e-02 -1.474287509918212891e-01 -2.163549810647964478e-01 -3.754664063453674316e-01 -4.688126593828201294e-02 1.047284621745347977e-02 3.646680340170860291e-02 2.991677820682525635e-01 -1.514039486646652222e-01 5.900928005576133728e-02 1.876214891672134399e-01 -3.208294510841369629e-02 6.279445439577102661e-02 -8.612555265426635742e-02 -2.699611335992813110e-02 -2.932797372341156006e-01 -7.395557314157485962e-02 1.970013082027435303e-01 -2.481238916516304016e-02 -2.488234639167785645e-01 2.089121490716934204e-01 -1.090259477496147156e-01 2.275862991809844971e-01 -6.245705485343933105e-02 -1.268385648727416992e-01 1.938364356756210327e-01 1.913650631904602051e-01 2.711226642131805420e-01 3.109273910522460938e-01
2.693260908126831055e-01 -2.958308905363082886e-03 2.409281581640243530e-01 -1.036529317498207092e-01 -1.614249497652053833e-01 -1.381550282239913940e-01 9.096730500459671021e-02 6.870254129171371460e-02 -1.621402427554130554e-02 -2.173695713281631470e-01 -1.177282929420471191e-01 1.998925507068634033e-01 1.069959104061126709e-01 3.186577856540679932e-01 -1.585531830787658691e-01 -1.511593628674745560e-02 1.884131431579589844e-01 -4.281317070126533508e-02 -1.985409110784530640e-01 -8.041785657405853271e-02 3.041997551918029785e-02 -1.730993688106536865e-01 9.242763370275497437e-02 3.000155091285705566e-01 2.559602856636047363e-01 2.416563481092453003e-01 -2.927064299583435059e-01 -2.391935437917709351e-01 1.131087318062782288e-01 -7.110813632607460022e-03 2.153560221195220947e-01 1.488327234983444214e-01
3.550984561443328857e-01 1.900178492069244385e-01 1.122803762555122375e-01 2.941558659076690674e-01 -1.343946009874343872e-01 -1.381343007087707520e-01 1.171295158565044403e-02 7.260904461145401001e-02 1.153437867760658264e-01 5.911557003855705261e-02 7.377723604440689087e-02 3.192756325006484985e-02 2.035937160253524780e-01 1.241848543286323547e-01 -2.592864334583282471e-01 -5.216676276177167892e-03 -5.703942850232124329e-02 2.188135683536529541e-02 -1.773906350135803223e-01 1.651582419872283936e-01 -4.816793370991945267e-03 -2.672131657600402832e-01 1.532207280397415161e-01 8.115062862634658813e-02 -1.777299791574478149e-01 3.479006588459014893e-01 1.764217019081115723e-01 -1.532902717590332031e-01 2.606890499591827393e-01 -2.499478608369827271e-01 8.539387583732604980e-02 1.994645893573760986e-01
3.490989804267883301e-01 -1.975023597478866577e-01 4.778012633323669434e-03 1.013781279325485229e-01 1.746511273086071014e-02 7.897392660379409790e-02 -2.461137473583221436e-01 -1.083551123738288879e-01 -1.469391882419586182e-01 -6.427076458930969238e-02 1.750711649656295776e-01 -1.036081183701753616e-02 2.148572355508804321e-01 1.902645379304885864e-01 -5.121690034866333008e-02 7.862396538257598877e-03 1.380588263273239136e-01 9.937784820795059204e-02 -4.460217356681823730e-01 4.749337211251258850e-02 -7.015648484230041504e-02 1.102777644991874695e-01 7.774735987186431885e-02 -3.292459547519683838e-01 8.347680419683456421e-02 2.272538095712661743e-01 -2.438317835330963135e-01 -8.972012251615524292e-02 2.097433805465698242e-01 -2.229257300496101379e-02 2.325684130191802979e-01 1.486200243234634399e-01
2.780400216579437256e-01 -1.632396131753921509e-01 -1.087185293436050415e-01 7.745092362165451050e-02 -1.175013631582260132e-01 -2.327433526515960693e-01 -8.948972076177597046e-02 -6.030800193548202515e-02 -3.069484829902648926e-01 -8.459179103374481201e-02 3.461667522788047791e-02 1.230476871132850647e-01 1.199177801609039307e-01 -2.141276448965072632e-01 -1.033047884702682495e-01 -2.028020769357681274e-01 -5.466458387672901154e-03 -2.468260750174522400e-02 1.066594794392585754e-01 -4.043000042438507080e-01 -1.732905805110931396e-01 1.205584928393363953e-01 2.741722166538238525e-01 -1.772430539131164551e-01 3.595883259549736977e-03 1.242575272917747498e-01 1.077821385115385056e-02 -1.784009486436843872e-01 3.124242424964904785e-01 4.124977067112922668e-02 -1.925869733095169067e-01 2.417508512735366821e-01
1.568979322910308838e-01 -1.841904968023300171e-01 2.414997816085815430e-01 -1.902585029602050781e-01 -2.818209230899810791e-01 -1.618153154850006104e-01 3.319462120998650789e-04 -2.816452682018280029e-01 1.029855161905288696e-01 4.250069335103034973e-02 1.887111365795135498e-01 -3.286661580204963684e-02 -1.336401235312223434e-02 1.694926023483276367e-01 -2.736490368843078613e-01 -1.990036964416503906e-01 1.528293043375015259e-01 2.815974354743957520e-01 -1.658636629581451416e-01 -2.925174534320831299e-01 1.120414286851882935e-01 -2.175389081239700317e-01 -1.675025224685668945e-01 1.607182994484901428e-02 -2.092488557100296021e-01 1.058065444231033325e-01 1.053323969244956970e-01 2.569935843348503113e-02 1.236035674810409546e-01 1.662965565919876099e-01 -1.669930368661880493e-01 1.674234569072723389e-01
3.715868890285491943e-01 4.354226216673851013e-02 2.788909152150154114e-02 -9.460099041461944580e-02 -1.881826370954513550e-01 -1.477978229522705078e-01 -7.184464484453201294e-03 -2.570946514606475830e-01 -3.500330150127410889e-01 -2.940305881202220917e-02 3.676401376724243164e-01 1.145330443978309631e-01 2.874695956707000732e-01 3.405949771404266357e-01 -1.190410330891609192e-01 6.748704612255096436e-02 -9.456196427345275879e-02 8.935916423797607422e-02 -3.292621672153472900e-02 -1.017768457531929016e-01 6.884934753179550171e-02 -3.922442719340324402e-02 -4.499097913503646851e-02 -2.711484730243682861e-01 -6.781835108995437622e-02 1.598354429006576538e-01 1.278811395168304443e-01 -7.948918640613555908e-02 -1.197701841592788696e-01 -8.926011621952056885e-02 2.288391888141632080e-01 1.294824294745922089e-02
1.968197673559188843e-01 -1.435738056898117065e-01 1.216249018907546997e-01 -1.637624949216842651e-01 -2.697498798370361328e-01 -7.067162543535232544e-02 -1.563922613859176636e-01 -8.741316944360733032e-02 3.831124305725097656e-01 -4.330543801188468933e-02 1.169035732746124268e-01 1.737665832042694092e-01 -1.071422696113586426e-01 2.016645073890686035e-01 -2.192109972238540649e-01 -6.746516376733779907e-02 7.250472903251647949e-02 -9.303190559148788452e-02 -7.408525049686431885e-02 4.649503529071807861e-02 1.995901912450790405e-01 -3.143347501754760742e-01 2.175164818763732910e-01 1.321112215518951416e-01 1.082498207688331604e-01 2.239070832729339600e-01 -1.659755408763885498e-01 -3.429886102676391602e-01 -8.833515644073486328e-02 3.988227620720863342e-02 -8.592615276575088501e-02 2.076627165079116821e-01
2.115595638751983643e-01 -2.925689518451690674e-01 -1.918335556983947754e-01 -2.605084180831909180e-01 -1.861177235841751099e-01 -3.044134974479675293e-01 -1.483057886362075806e-01 -2.583910226821899414e-01 1.593114249408245087e-02 -8.079211413860321045e-02 -4.825148358941078186e-02 6.110145151615142822e-02 7.784633338451385498e-02 1.245452463626861572e-01 -8.948479592800140381e-02 -3.230508267879486084e-01 3.057400323450565338e-02 -1.065403148531913757e-01 -1.229984089732170105e-01 -6.956602632999420166e-02 2.941358983516693115e-01 -1.711916029453277588e-01 5.666439980268478394e-02 -2.312495261430740356e-01 1.047675386071205139e-01 1.094743758440017700e-01 -2.102860510349273682e-01 -1.189031004905700684e-01 6.394477188587188721e-02 -3.196310400962829590e-01 -8.676895499229431152e-02 4.759782925248146057e-02
2.212612777948379517e-01 2.200988978147506714e-01 6.404831260442733765e-02 -8.578287810087203979e-02 -2.889623939990997314e-01 -3.194520622491836548e-02 -2.255049049854278564e-01 -1.086555942893028259e-01 3.511927723884582520e-01 -5.036321282386779785e-02 2.246798276901245117e-01 7.407741993665695190e-02 -1.114632841199636459e-02 9.717147797346115112e-02 -5.319665744900703430e-02 -1.381892561912536621e-01 -1.314256042242050171e-01 -6.810669600963592529e-02 -3.056581914424896240e-01 -2.114991545677185059e-01 -6.472432613372802734e-02 -1.363007426261901855e-01 -1.344696134328842163e-01 1.092001199722290039e-01 6.401207298040390015e-02 2.298183441162109375e-01 -1.665565557777881622e-02 -1.652826666831970215e-01 2.752768099308013916e-01 2.756757140159606934e-01 -1.056248880922794342e-02 2.852843999862670898e-01
4.964839816093444824e-01 -1.413351297378540039e-01 -1.077779382467269897e-01 4.661986231803894043e-02 4.883332550525665283e-02 1.690658181905746460e-01 -3.372219949960708618e-02 -1.234980002045631409e-01 -1.986965090036392212e-01 -1.627747341990470886e-02 2.595171928405761719e-01 1.123421937227249146e-01 6.282867491245269775e-02 1.579962223768234253e-01 -2.902995049953460693e-01 -1.010090461932122707e-03 2.818817496299743652e-01 3.738597333431243896e-01 -2.719634771347045898e-01 7.889845222234725952e-02 1.413175016641616821e-01 -1.822688430547714233e-01 4.213663935661315918e-02 -1.745516434311866760e-02 6.831023842096328735e-02 1.523634195327758789e-01 -6.705556064844131470e-02 -9.284531325101852417e-02 1.046861112117767334e-01 -1.509099453687667847e-01 -9.830579906702041626e-02 1.991521939635276794e-02
2.230298668146133423e-01 -3.518805652856826782e-02 -1.639727503061294556e-01 4.975338280200958252e-02 -3.523209989070892334e-01 -1.816871762275695801e-01 -2.207452952861785889e-01 8.729705587029457092e-03 -1.486940495669841766e-02 1.407220512628555298e-01 1.976739168167114258e-01 -7.164296507835388184e-02 4.759678989648818970e-02 1.941091716289520264e-01 -3.383570164442062378e-02 1.236618831753730774e-01 2.086265832185745239e-01 -3.239944204688072205e-02 -1.416902542114257812e-01 -1.287523359060287476e-01 -8.172877132892608643e-02 3.007933795452117920e-01 2.081064581871032715e-01 -7.006356865167617798e-02 -9.066567569971084595e-02 2.745738327503204346e-01 -9.126749634742736816e-02 -5.024018138647079468e-02 4.752803146839141846e-01 -1.368041187524795532e-01 -1.655867695808410645e-01 2.743777586147189140e-03
1.772868484258651733e-01 -1.713251136243343353e-02 2.138112634420394897e-01 5.708483979105949402e-02 -1.293317377567291260e-01 1.339736580848693848e-01 -1.426584124565124512e-01 -9.312570840120315552e-02 -2.514219097793102264e-02 1.104538589715957642e-01 5.235451832413673401e-02 1.770909577608108521e-01 2.590368986129760742e-01 1.747479438781738281e-01 -1.360843926668167114e-01 1.306238621473312378e-01 3.264478594064712524e-02 2.338973730802536011e-01 -3.226681649684906006e-01 -2.490289360284805298e-01 1.702850461006164551e-01 -1.164547577500343323e-01 -8.929262310266494751e-02 2.138705998659133911e-01 1.895706653594970703e-01 4.563150107860565186e-01 -1.774266064167022705e-01 1.100592687726020813e-02 2.237927764654159546e-01 -1.558716744184494019e-01 8.039955794811248779e-02 2.585159428417682648e-02
-1.090647280216217041e-02 -5.959378555417060852e-02 1.472125668078660965e-02 -2.348273098468780518e-01 -4.545311629772186279e-01 -1.293264478445053101e-01 1.611227169632911682e-02 -2.005734890699386597e-01 -1.524895876646041870e-01 1.417977064847946167e-01 2.075953632593154907e-01 5.981044843792915344e-02 1.061023026704788208e-01 1.750213503837585449e-01 -3.142871260643005371e-01 -1.442813426256179810e-01 5.743519216775894165e-02 2.147865444421768188e-01 -1.312429457902908325e-01 1.985859684646129608e-02 -2.357589304447174072e-01 1.058470308780670166e-01 1.524271517992019653e-01 2.449319511651992798e-02 2.304911017417907715e-01 3.284632861614227295e-01 -1.402511298656463623e-01 -1.854968369007110596e-01 -6.034154444932937622e-02 5.854696035385131836e-02 1.238233596086502075e-01 1.745666414499282837e-01
2.092602252960205078e-01 2.614527195692062378e-02 -1.098928526043891907e-01 1.320511549711227417e-01 -4.103796482086181641e-01 -5.502944067120552063e-02 -2.981961667537689209e-01 4.880986362695693970e-02 -5.909160524606704712e-02 2.450143098831176758e-01 3.182562291622161865e-01 1.536200195550918579e-01 -9.021624922752380371e-02 -2.550584822893142700e-02 -2.259010523557662964e-01 -9.710444509983062744e-02 -1.346055325120687485e-02 -7.953054457902908325e-02 -2.650546133518218994e-01 -3.315341472625732422e-01 7.691293954849243164e-02 -3.191040456295013428e-02 2.525051534175872803e-01 -6.698388606309890747e-02 1.516343280673027039e-02 2.207031995058059692e-01 -2.028485536575317383e-01 -2.125750482082366943e-01 7.235937565565109253e-02 -3.859650716185569763e-02 3.743578866124153137e-02 -1.877244934439659119e-02
4.098264873027801514e-01 1.208295896649360657e-01 1.366496682167053223e-01 1.359187066555023193e-01 -3.245224356651306152e-01 -1.583107858896255493e-01 1.396722942590713501e-01 5.499856546521186829e-02 -2.583487927913665771e-01 2.292402274906635284e-02 3.356810808181762695e-01 1.016688272356987000e-01 7.284232228994369507e-02 2.509146630764007568e-01 -2.566055357456207275e-01 1.218622922897338867e-01 1.163603812456130981e-01 -1.005483493208885193e-01 1.072705816477537155e-02 1.991934888064861298e-02 2.069031298160552979e-01 8.283104002475738525e-02 5.178799852728843689e-02 -2.310428917407989502e-01 -1.008333712816238403e-01 4.015601798892021179e-02 -7.634978741407394409e-02 -2.697619795799255371e-01 -3.461490571498870850e-02 6.485781073570251465e-02 1.716360896825790405e-01 1.816525012254714966e-01
2.597858905792236328e-01 -5.585659667849540710e-02 -7.832092046737670898e-02 3.739002346992492676e-01 -1.874269694089889526e-01 -3.988170623779296875e-01 2.173322811722755432e-02 -2.613040804862976074e-02 2.300232648849487305e-01 -2.300448715686798096e-02 9.761052578687667847e-02 2.499072700738906860e-01 2.058371603488922119e-01 4.233343899250030518e-02 -8.762048184871673584e-02 -2.215396016836166382e-01 1.324675977230072021e-01 -2.237645238637924194e-01 -7.326922565698623657e-02 -2.191003113985061646e-01 -1.201133877038955688e-01 -5.994777381420135498e-02 2.556771934032440186e-01 -1.080312728881835938e-01 7.049202173948287964e-02 1.108821332454681396e-01 -1.256896108388900757e-01 -1.084396019577980042e-01 1.045539453625679016e-01 -1.752710901200771332e-02 -2.541398108005523682e-01 1.583548337221145630e-01
1.232868283987045288e-01 -1.603808403015136719e-01 -3.010326027870178223e-01 -8.703573793172836304e-02 -1.967866569757461548e-01 -2.052225023508071899e-01 -1.098674684762954712e-01 -2.610597014427185059e-01 8.172656409442424774e-03 -2.942541539669036865e-01 2.722979187965393066e-01 1.218820139765739441e-01 -8.452313020825386047e-03 1.209300197660923004e-02 1.144978776574134827e-01 -2.610417604446411133e-01 -8.519649505615234375e-02 1.653010845184326172e-01 1.685664057731628418e-02 -1.131291911005973816e-01 2.171176373958587646e-01 -1.833758950233459473e-01 1.682323752902448177e-03 8.939043432474136353e-02 7.422772049903869629e-02 2.083476632833480835e-01 1.920205503702163696e-01 -1.250492334365844727e-01 3.881659507751464844e-01 -8.945553749799728394e-02 8.398195356130599976e-02 1.977699995040893555e-01
2.192102819681167603e-01 -1.460397802293300629e-02 9.366055577993392944e-02 -6.990724056959152222e-02 -2.526036798954010010e-01 1.852680593729019165e-01 -2.346441894769668579e-01 -5.502636730670928955e-02 6.990046054124832153e-02 1.092869564890861511e-01 -1.769561767578125000e-01 2.514800429344177246e-01 2.436851114034652710e-01 2.491962760686874390e-01 6.246238201856613159e-02 -7.527775317430496216e-02 -4.638260602951049805e-02 -1.005396526306867599e-02 -2.087393254041671753e-01 7.446637004613876343e-02 -3.195420652627944946e-02 1.898800488561391830e-03 -4.446449503302574158e-02 1.144115696661174297e-03 5.644682049751281738e-02 5.864139199256896973e-01 -1.637856066226959229e-01 -1.253144592046737671e-01 2.239641696214675903e-01 1.195468530058860779e-01 1.495797932147979736e-01 9.287291020154953003e-02
1.174150183796882629e-01 -1.694308072328567505e-01 -7.186502963304519653e-02 -9.082529693841934204e-03 -1.762102544307708740e-01 -2.855693697929382324e-01 -3.318094015121459961e-01 8.927366882562637329e-02 -3.024451807141304016e-02 -1.513843685388565063e-01 5.850131437182426453e-02 1.259041130542755127e-01 4.864979162812232971e-02 1.846314072608947754e-01 4.576129093766212463e-02 -1.881853640079498291e-01 5.384695529937744141e-02 4.519545137882232666e-01 -3.720558285713195801e-01 2.655936870723962784e-03 1.506426334381103516e-01 -6.430616974830627441e-02 4.605980962514877319e-02 1.837326735258102417e-01 1.049393508583307266e-02 2.401307523250579834e-01 9.004694968461990356e-02 3.370776772499084473e-02 2.631059288978576660e-01 1.763545423746109009e-01 -6.517565250396728516e-02 1.569377630949020386e-01
1.722972542047500610e-01 1.264878083020448685e-02 2.743521630764007568e-01 -1.364621967077255249e-01 -1.857876032590866089e-01 -1.762878000736236572e-01 -2.515569627285003662e-01 -9.705969691276550293e-02 -2.532683871686458588e-02 5.219495296478271484e-02 -3.564638495445251465e-01 1.000128015875816345e-01 2.653830647468566895e-01 3.580680489540100098e-01 9.792120195925235748e-03 -2.175456732511520386e-01 8.252924680709838867e-02 -2.198566198348999023e-01 -5.842700600624084473e-02 -6.990175694227218628e-02 9.752840548753738403e-02 3.751558065414428711e-02 -1.703192107379436493e-02 1.240197122097015381e-01 -3.082512319087982178e-01 1.654997766017913818e-01 -4.510878026485443115e-02 -4.525624960660934448e-02 4.355155304074287415e-02 2.784266471862792969e-01 9.955629706382751465e-02 2.135634720325469971e-01
1.336858700960874557e-02 -3.540143370628356934e-01 -1.293166875839233398e-01 4.393522068858146667e-02 -3.172797560691833496e-01 -3.938552737236022949e-02 -9.959496557712554932e-02 -1.302807331085205078e-01 -3.042990565299987793e-01 -8.286292664706707001e-03 1.201348081231117249e-01 1.306432485580444336e-01 3.424869477748870850e-01 1.829589605331420898e-01 2.019845880568027496e-02 -3.461429476737976074e-01 2.231607586145401001e-01 -7.015617936849594116e-02 -7.579173147678375244e-02 -2.229741066694259644e-01 1.003843769431114197e-01 -1.532105505466461182e-01 -1.430069357156753540e-01 1.252268906682729721e-02 1.635957062244415283e-01 6.238814815878868103e-02 6.270519644021987915e-02 -3.179541826248168945e-01 1.748531758785247803e-01 -6.420583464205265045e-03 -1.429932285100221634e-02 -2.695731818675994873e-02
1.150334700942039490e-01 2.900658361613750458e-02 -1.159335449337959290e-01 -1.473249793052673340e-01 -2.828718125820159912e-01 2.307653725147247314e-01 1.203323900699615479e-01 -5.547053366899490356e-02 -3.143863677978515625e-01 3.075667917728424072e-01 -5.058733001351356506e-02 1.962894350290298462e-01 3.233062028884887695e-01 1.625702679157257080e-01 -2.107964009046554565e-01 -8.462790399789810181e-03 -4.803222790360450745e-02 -7.375419139862060547e-02 -2.515969574451446533e-01 4.001943022012710571e-02 1.894311010837554932e-01 3.814643993973731995e-02 3.243287652730941772e-02 -1.635283827781677246e-01 -2.554574795067310333e-02 3.975539207458496094e-01 -1.688008606433868408e-01 -1.704212278127670288e-01 -6.661360710859298706e-02 1.698301136493682861e-01 -4.340559244155883789e-02 -2.797621674835681915e-02
3.412407338619232178e-01 -1.264983415603637695e-01 7.811681181192398071e-02 -3.921918198466300964e-02 -1.720892786979675293e-01 9.988634288311004639e-02 -3.173978030681610107e-01 -2.233584970235824585e-01 -2.960857152938842773e-01 -2.989222705364227295e-01 -2.061301171779632568e-01 9.148845821619033813e-02 8.556087315082550049e-02 1.024914979934692383e-01 4.572258144617080688e-02 -1.294199377298355103e-02 1.548493839800357819e-02 -3.022537529468536377e-01 -6.349635869264602661e-02 3.361809998750686646e-02 3.129727542400360107e-01 -2.330403625965118408e-01 -1.054169982671737671e-01 4.059841856360435486e-02 -4.640014230972155929e-05 2.470789402723312378e-01 3.780912980437278748e-02 -2.958237528800964355e-01 2.619412494823336601e-03 3.031422384083271027e-02 -2.028891630470752716e-02 9.284119307994842529e-02
1.194299980998039246e-01 9.973425418138504028e-02 -6.636399030685424805e-02 1.535816639661788940e-01 -3.940418958663940430e-01 -9.092230349779129028e-02 -2.832987606525421143e-01 1.571114873513579369e-03 -5.976367741823196411e-02 1.931691467761993408e-01 3.462536633014678955e-01 1.199381500482559204e-01 8.503016829490661621e-02 4.912845417857170105e-02 -2.071656435728073120e-01 -4.118882492184638977e-02 3.626001253724098206e-02 -3.429619595408439636e-02 -1.075575798749923706e-01 -3.278715014457702637e-01 -4.058026149868965149e-02 1.460845023393630981e-02 3.596542775630950928e-01 -1.553155481815338135e-01 3.068784996867179871e-02 2.755277752876281738e-01 -2.143633216619491577e-01 -1.625190526247024536e-01 1.668926775455474854e-01 -1.407583504915237427e-01 1.764913834631443024e-02 -2.209685929119586945e-02
7.843518257141113281e-02 2.401073724031448364e-01 -1.892372965812683105e-01 -2.362109720706939697e-02 -1.663377732038497925e-01 1.552446633577346802e-01 -1.183296553790569305e-02 9.185623377561569214e-03 -2.745639085769653320e-01 2.664895355701446533e-01 -2.447062171995639801e-02 2.485807090997695923e-01 2.563911974430084229e-01 8.865877985954284668e-02 -2.367800176143646240e-01 3.928979486227035522e-02 -7.679096609354019165e-02 6.682133674621582031e-02 -3.329872190952301025e-01 7.664257287979125977e-02 1.951832026243209839e-01 -5.325165390968322754e-02 7.131019979715347290e-02 -1.642405539751052856e-01 4.594616591930389404e-02 4.216052293777465820e-01 -2.152318656444549561e-01 -1.590286642313003540e-01 -1.129911839962005615e-01 2.043468207120895386e-01 2.570498920977115631e-02 3.262764960527420044e-02
2.574183642864227295e-01 5.660476908087730408e-02 -3.957943245768547058e-02 8.191206306219100952e-02 -2.684317231178283691e-01 -2.739901840686798096e-01 -1.098989620804786682e-01 -5.657787248492240906e-02 -5.280587822198867798e-03 -8.753146976232528687e-02 1.660182476043701172e-01 2.462921589612960815e-01 -1.620564050972461700e-02 2.714048624038696289e-01 -1.036789938807487488e-01 -1.575677655637264252e-02 3.163620531558990479e-01 2.718758881092071533e-01 -3.519143164157867432e-02 7.785673439502716064e-02 1.530593186616897583e-01 8.298142254352569580e-02 -1.596297919750213623e-01 -4.503594934940338135e-01 -3.988749231211841106e-04 1.251591742038726807e-01 -1.150862053036689758e-01 -2.694219946861267090e-01 1.027206778526306152e-01 9.602925926446914673e-02 1.325403451919555664e-01 1.613610982894897461e-02
1.461063176393508911e-01 -1.251329481601715088e-01 -2.182198911905288696e-01 -6.880886107683181763e-02 -1.296367198228836060e-01 -2.305154204368591309e-01 -5.144899338483810425e-02 -8.923660963773727417e-02 -3.403151929378509521e-01 9.505125135183334351e-02 -2.687508463859558105e-01 4.477604478597640991e-02 -1.971056684851646423e-02 2.770273089408874512e-01 -3.683072328567504883e-01 -1.700291875749826431e-03 -1.314009577035903931e-01 7.675638771615922451e-04 -3.024288713932037354e-01 -7.113633304834365845e-02 -6.829787790775299072e-02 1.836457550525665283e-01 3.783573955297470093e-02 -1.004341170191764832e-01 1.133777946233749390e-01 3.520951569080352783e-01 -1.494093388319015503e-01 -1.387977004051208496e-01 1.708198636770248413e-01 2.105217128992080688e-01 -5.106983706355094910e-02 -6.354334764182567596e-04
1.923348158597946167e-01 -1.598300412297248840e-02 -3.086593002080917358e-02 2.707608230412006378e-02 -4.160276055335998535e-01 -1.710812300443649292e-01 -2.026294469833374023e-01 -2.099771499633789062e-01 -2.043092399835586548e-01 -1.036740615963935852e-01 2.168505936861038208e-01 2.438433766365051270e-01 -3.505362570285797119e-02 -6.366769317537546158e-03 -8.663552999496459961e-02 -6.355500221252441406e-02 4.117999374866485596e-01 -1.903174817562103271e-01 -1.885529309511184692e-01 -1.123233065009117126e-01 1.053970381617546082e-01 2.481135427951812744e-01 1.041988283395767212e-01 7.912703603506088257e-02 -7.894423604011535645e-02 -7.026220113039016724e-02 -1.045118272304534912e-01 -2.034046202898025513e-01 4.486554116010665894e-02 1.526218801736831665e-01 -2.596280276775360107e-01 4.296900704503059387e-02
3.904281258583068848e-01 2.196922004222869873e-01 3.753111883997917175e-02 -2.932792305946350098e-01 9.024168550968170166e-02 -3.399228155612945557e-01 -1.395497769117355347e-01 -2.302283942699432373e-01 7.939120382070541382e-02 1.075119711458683014e-02 -4.960169643163681030e-02 -2.023362740874290466e-02 2.511179745197296143e-01 1.069909408688545227e-01 -2.425617277622222900e-01 -2.274620532989501953e-02 -1.532231718301773071e-01 1.828612238168716431e-01 -2.874933779239654541e-01 -1.909462064504623413e-01 2.285694330930709839e-01 -4.267399758100509644e-02 2.000322192907333374e-02 6.859511137008666992e-02 3.684561699628829956e-02 5.426321923732757568e-02 -6.428204476833343506e-02 -4.900574684143066406e-02 2.103163674473762512e-02 8.636577054858207703e-03 -2.719295322895050049e-01 2.281733155250549316e-01
1.930250972509384155e-02 1.974823512136936188e-02 -4.889651387929916382e-02 -1.307956874370574951e-01 -1.305312942713499069e-02 -3.497983217239379883e-01 -8.507033437490463257e-02 -4.474256187677383423e-02 -1.453887820243835449e-01 1.351847946643829346e-01 1.548002567142248154e-02 8.041673898696899414e-02 3.481335043907165527e-01 2.493601888418197632e-01 -1.079250127077102661e-01 -2.264456748962402344e-01 4.763775318861007690e-02 1.687539368867874146e-02 -7.494637370109558105e-02 -4.769458249211311340e-02 1.841274201869964600e-01 3.082686662673950195e-02 -3.905618563294410706e-02 -1.303441375494003296e-01 -2.512526810169219971e-01 1.461175382137298584e-01 -1.275823265314102173e-01 1.257531940937042236e-01 1.903644651174545288e-01 4.294587299227714539e-02 -2.836463451385498047e-01 5.065838694572448730e-01
-7.900462299585342407e-02 -8.255240321159362793e-02 1.375239342451095581e-01 2.379022687673568726e-01 -3.891824483871459961e-01 -2.465549707412719727e-01 -3.245503306388854980e-01 -5.428471043705940247e-02 -2.578323185443878174e-01 1.627812087535858154e-01 2.026949971914291382e-01 2.341133356094360352e-01 1.626376658678054810e-01 -5.606808885931968689e-02 7.230668328702449799e-03 -1.888256967067718506e-01 7.728105038404464722e-02 -1.503308713436126709e-01 -1.654543727636337280e-01 -3.407595157623291016e-01 1.726465374231338501e-01 4.923580214381217957e-02 9.728229790925979614e-02 2.677976712584495544e-02 -1.574425399303436279e-01 1.134783029556274414e-01 7.789228856563568115e-02 -1.107513606548309326e-01 -1.615784689784049988e-02 -1.271686553955078125e-01 -4.006613045930862427e-02 2.195827662944793701e-01
1.817732155323028564e-01 -4.329829290509223938e-02 -4.893480613827705383e-02 1.257858276367187500e-01 -5.217113718390464783e-02 2.091695088893175125e-03 6.401205062866210938e-02 -1.714606881141662598e-01 1.209499016404151917e-01 -7.236739993095397949e-02 -9.285103529691696167e-02 6.548919528722763062e-02 2.425909340381622314e-01 1.212805062532424927e-01 -1.647362709045410156e-01 -1.311822533607482910e-01 -9.308286756277084351e-02 -1.598598062992095947e-01 -3.222524523735046387e-01 3.823664737865328789e-03 1.074936613440513611e-02 -1.584472656250000000e-01 -8.319283276796340942e-02 1.033528819680213928e-01 1.574684306979179382e-02 3.390265107154846191e-01 2.411015182733535767e-01 -1.924465149641036987e-01 3.862178623676300049e-01 2.544910013675689697e-01 -2.256625890731811523e-01 3.222601413726806641e-01
2.087357640266418457e-01 3.973762504756450653e-03 -2.809195313602685928e-03 2.146431207656860352e-01 -2.491924464702606201e-01 1.275784522294998169e-01 -2.673311233520507812e-01 -2.807301580905914307e-01 -6.303466856479644775e-02 -8.207393437623977661e-02 -7.787216454744338989e-02 3.063718974590301514e-01 2.186729386448860168e-02 7.615666836500167847e-02 5.183491483330726624e-02 1.412344127893447876e-01 1.415658891201019287e-01 7.415718585252761841e-02 -2.250732034444808960e-01 2.423600060865283012e-03 2.320007793605327606e-02 -2.984672188758850098e-01 -1.737325787544250488e-01 -4.080845788121223450e-02 -2.654972672462463379e-01 2.487925440073013306e-01 -2.003896236419677734e-02 -4.363368153572082520e-01 5.184953659772872925e-02 -5.399109050631523132e-02 -8.777970075607299805e-02 8.930928260087966919e-02
3.846144080162048340e-01 -2.518993318080902100e-01 -1.430954039096832275e-01 2.704508006572723389e-01 -2.044334113597869873e-01 2.217918187379837036e-01 -1.194969192147254944e-01 -2.745943367481231689e-01 -1.647151112556457520e-01 -5.481344088912010193e-02 9.952129423618316650e-02 1.499448120594024658e-01 2.206969857215881348e-01 2.986204326152801514e-01 -8.553916960954666138e-02 7.925956696271896362e-02 2.947982214391231537e-02 2.415476441383361816e-01 -1.857248693704605103e-01 -9.663100540637969971e-02 5.466190353035926819e-02 8.365575969219207764e-02 -9.236141294240951538e-02 -5.302453786134719849e-02 5.423645675182342529e-02 1.188888624310493469e-01 -2.227228879928588867e-02 -2.130873501300811768e-01 1.585824042558670044e-01 -1.078361347317695618e-01 2.753146886825561523e-01 -2.002406865358352661e-02
1.927823573350906372e-01 3.528957068920135498e-02 -8.828051388263702393e-02 3.263337537646293640e-02 -1.375971287488937378e-01 -1.604519933462142944e-01 -1.258660852909088135e-01 -3.129505738615989685e-02 2.507206201553344727e-01 -1.649139374494552612e-01 2.734809219837188721e-01 -4.645303636789321899e-02 4.401399567723274231e-02 1.549573242664337158e-01 -7.437310367822647095e-02 9.467957168817520142e-02 -2.286510914564132690e-01 6.101354956626892090e-02 -3.531947433948516846e-01 -2.571768164634704590e-01 4.072902351617813110e-02 -2.290321588516235352e-01 -4.595735669136047363e-02 1.377416104078292847e-01 -9.270217269659042358e-03 1.192509010434150696e-01 1.692644320428371429e-02 -3.498970866203308105e-01 1.870646327733993530e-01 4.244896471500396729e-01 -4.852044209837913513e-02 8.444045484066009521e-02
3.874110579490661621e-01 -2.065931856632232666e-01 1.666383594274520874e-01 7.082650437951087952e-03 -8.887967094779014587e-03 9.979829192161560059e-02 -2.169524431228637695e-01 2.262012474238872528e-02 -1.207402199506759644e-01 1.961714476346969604e-01 1.715794652700424194e-01 3.366468846797943115e-01 2.842666767537593842e-02 2.535204887390136719e-01 -5.891052633523941040e-02 4.913835972547531128e-02 1.731671690940856934e-01 -6.853986531496047974e-03 -2.178300172090530396e-01 -2.772868275642395020e-01 -1.349233090877532959e-01 -7.804754376411437988e-02 -1.435795724391937256e-01 -6.694354116916656494e-02 1.269893646240234375e-01 1.806609481573104858e-01 -8.702772855758666992e-02 -3.659817576408386230e-02 3.420576155185699463e-01 1.641774550080299377e-02 1.095230802893638611e-01 2.535481452941894531e-01
9.391228109598159790e-02 8.226156979799270630e-02 2.845827341079711914e-01 -8.546558022499084473e-02 -2.561839818954467773e-01 -1.235273182392120361e-01 2.409067451953887939e-01 3.270049020648002625e-02 -2.162865847349166870e-01 -2.069916278123855591e-01 7.524679601192474365e-02 3.257784843444824219e-01 1.883294433355331421e-01 2.101478278636932373e-01 -2.730226814746856689e-01 -1.429976895451545715e-02 3.185359239578247070e-01 -4.978727549314498901e-03 -1.725692451000213623e-01 1.055722031742334366e-02 2.313107997179031372e-01 -1.838840246200561523e-01 3.627020493149757385e-02 1.795732975006103516e-01 1.442742496728897095e-01 1.718358844518661499e-01 -1.265661716461181641e-01 3.536207601428031921e-02 2.695129513740539551e-01 3.755908086895942688e-02 2.423306694254279137e-03 8.002819865942001343e-02
4.844067096710205078e-01 1.981126703321933746e-02 -7.518810778856277466e-02 2.663551829755306244e-02 -8.674882352352142334e-02 -1.286035478115081787e-01 -1.852450817823410034e-01 -1.663899719715118408e-01 -1.217241734266281128e-01 -1.223246306180953979e-01 2.541178464889526367e-01 1.153892576694488525e-01 9.644004702568054199e-02 2.945894300937652588e-01 -1.027442701160907745e-02 1.391356587409973145e-01 2.297659963369369507e-01 6.172195822000503540e-02 -9.328135848045349121e-02 -8.950324356555938721e-02 -1.728081703186035156e-02 -8.903720229864120483e-02 -1.514880359172821045e-01 -4.554430246353149414e-01 -1.074505448341369629e-01 1.335146129131317139e-01 -1.247562393546104431e-01 -9.314163774251937866e-02 9.054202586412429810e-02 -5.618878081440925598e-02 2.568402290344238281e-01 8.037482947111129761e-02
1.477375030517578125e-01 -2.629303336143493652e-01 -2.365962415933609009e-01 -3.161866366863250732e-01 -1.399152278900146484e-01 -2.828097939491271973e-01 2.141375280916690826e-02 -2.181365191936492920e-01 1.120696193538606167e-03 -1.169547364115715027e-01 2.474296838045120239e-02 1.859996914863586426e-01 1.583283692598342896e-01 1.185265555977821350e-01 8.541023731231689453e-02 -1.779883354902267456e-02 5.908476188778877258e-03 -1.880807578563690186e-01 -1.976622194051742554e-01 -1.426948010921478271e-01 9.894265979528427124e-02 -3.745018243789672852e-01 7.131033390760421753e-02 -7.416836172342300415e-02 1.215181648731231689e-01 3.075138898566365242e-03 7.138413190841674805e-02 -1.964307725429534912e-01 2.586061954498291016e-01 -2.362083643674850464e-01 8.590786904096603394e-02 2.567031681537628174e-01
3.553629517555236816e-01 3.808059692382812500e-01 -3.229176625609397888e-02 1.393990069627761841e-01 -2.108429819345474243e-01 -4.422235488891601562e-02 -2.334386408329010010e-01 -9.367702156305313110e-02 2.493977360427379608e-02 -4.000036045908927917e-02 3.914853930473327637e-02 3.936651945114135742e-01 9.407183527946472168e-02 7.937034964561462402e-02 -7.023357599973678589e-02 6.561087816953659058e-02 -5.321843177080154419e-02 -2.274034172296524048e-01 -1.157101243734359741e-02 2.210468053817749023e-02 -1.693557351827621460e-01 5.164378881454467773e-02 3.094547390937805176e-01 2.368642762303352356e-02 2.392390668392181396e-01 1.926409751176834106e-01 -5.945691838860511780e-03 -1.831900924444198608e-01 2.964353263378143311e-01 -2.901216037571430206e-03 3.791911900043487549e-02 1.238434836268424988e-01
2.815302014350891113e-01 1.250914782285690308e-01 1.195908412337303162e-01 4.799295682460069656e-03 -3.143437802791595459e-01 4.006607457995414734e-02 -4.089294001460075378e-02 -5.536748096346855164e-02 -1.983683370053768158e-02 -1.591641902923583984e-01 1.534000039100646973e-01 1.667931973934173584e-01 -6.607806682586669922e-02 1.495269685983657837e-01 -4.394405186176300049e-01 -8.902207948267459869e-03 3.523303866386413574e-01 -1.044990494847297668e-01 -5.825386941432952881e-02 9.072999656200408936e-02 -1.521429419517517090e-01 -2.526836991310119629e-01 1.366716474294662476e-01 -5.047991499304771423e-02 -6.146649271249771118e-02 1.806728094816207886e-01 4.894288629293441772e-02 -3.276453912258148193e-01 2.491718679666519165e-01 -1.412541419267654419e-01 -1.454859320074319839e-02 -7.278926670551300049e-02
8.316991478204727173e-02 5.311796814203262329e-02 3.086661696434020996e-01 -5.605826526880264282e-02 -2.023113369941711426e-01 -4.782055318355560303e-01 -1.264261007308959961e-01 -2.720208466053009033e-01 -2.901162207126617432e-01 2.261319942772388458e-02 1.291243582963943481e-01 7.436401396989822388e-02 2.664356529712677002e-01 -6.146733835339546204e-02 5.630375817418098450e-02 7.189986854791641235e-02 2.731180191040039062e-02 8.040775358676910400e-02 -2.421642541885375977e-01 -1.960438191890716553e-01 3.761332631111145020e-01 1.809026859700679779e-02 -5.461866408586502075e-02 1.730765104293823242e-01 -3.812811151146888733e-02 1.907354444265365601e-01 -1.572698354721069336e-02 -3.351632505655288696e-02 -6.760420650243759155e-02 -1.309970915317535400e-01 -4.653280973434448242e-02 1.167847774922847748e-02
3.371559828519821167e-02 -2.462140098214149475e-02 5.037934053689241409e-03 -2.256861478090286255e-01 9.922222793102264404e-02 -1.374529451131820679e-01 -1.007335633039474487e-01 -8.706540800631046295e-03 -4.186061024665832520e-01 -6.053769215941429138e-02 -2.440770901739597321e-02 1.031994074583053589e-01 -6.715811789035797119e-02 1.006748825311660767e-01 -2.681947648525238037e-01 -2.227778881788253784e-01 2.839000523090362549e-01 -6.254845112562179565e-02 -2.444026321172714233e-01 -1.739640384912490845e-01 1.251634303480386734e-02 -1.190708726644515991e-01 1.140839979052543640e-01 -8.146489411592483521e-02 2.684736251831054688e-01 4.151467978954315186e-01 1.701386421918869019e-01 1.143493503332138062e-01 2.349675595760345459e-01 6.795510649681091309e-02 -1.379124820232391357e-01 9.055940061807632446e-02
2.121144533157348633e-01 4.460810124874114990e-02 1.594220474362373352e-02 3.065144717693328857e-01 -3.192279934883117676e-01 -5.898914858698844910e-02 -3.144135773181915283e-01 1.533183306455612183e-01 -1.596317142248153687e-01 1.933633983135223389e-01 3.185980618000030518e-01 2.396751344203948975e-01 5.559896677732467651e-02 8.280081301927566528e-02 -5.947531759738922119e-02 -1.765220761299133301e-01 1.159138306975364685e-01 1.353935003280639648e-01 -1.133970841765403748e-01 -2.705608308315277100e-01 5.423226952552795410e-02 -3.770684078335762024e-02 3.214827477931976318e-01 -1.428140103816986084e-01 -3.384128212928771973e-02 2.391858994960784912e-01 -1.801161020994186401e-01 6.754694879055023193e-02 3.284322470426559448e-02 4.426106065511703491e-02 9.221839718520641327e-04 1.423411369323730469e-01
4.484373927116394043e-01 -1.816219985485076904e-01 9.002996375784277916e-04 -3.871819376945495605e-02 -2.543287277221679688e-01 2.427143603563308716e-01 -3.145623207092285156e-01 -5.006366595625877380e-02 5.998864769935607910e-02 -9.651577472686767578e-02 1.948816329240798950e-02 8.771153539419174194e-02 3.360600769519805908e-02 -3.335148841142654419e-02 -4.085831344127655029e-01 8.147770166397094727e-02 8.936716616153717041e-02 1.367729902267456055e-01 -2.767853736877441406e-01 2.636296488344669342e-02 2.428040057420730591e-01 -1.374059170484542847e-01 -6.934485584497451782e-02 3.192519396543502808e-02 -5.674085021018981934e-02 2.394217252731323242e-01 1.582546532154083252e-02 9.816283127292990685e-04 3.049214780330657959e-01 -4.598518833518028259e-03 1.995796710252761841e-02 -2.664559520781040192e-02
3.868618607521057129e-02 1.766576990485191345e-02 1.343179680407047272e-02 5.597139149904251099e-02 -2.015181630849838257e-01 6.964797526597976685e-02 1.098982393741607666e-01 -1.244059503078460693e-01 -1.180413458496332169e-02 -2.851775884628295898e-01 1.806247085332870483e-01 -1.149063706398010254e-01 2.125582098960876465e-01 7.971943169832229614e-02 -1.613649874925613403e-01 -3.779952228069305420e-01 -2.141698598861694336e-01 -4.532475769519805908e-02 1.384631730616092682e-02 -3.479938805103302002e-01 1.828952729701995850e-01 -6.446031481027603149e-02 1.165661960840225220e-01 -1.234888732433319092e-01 4.540180414915084839e-02 3.616832494735717773e-01 -2.570308148860931396e-01 -2.948636412620544434e-01 -9.603247046470642090e-02 5.305901542305946350e-02 1.280048042535781860e-01 1.553960889577865601e-01
7.218203693628311157e-02 1.989991813898086548e-01 2.649888582527637482e-02 -5.148983746767044067e-02 2.782588824629783630e-03 -3.066065907478332520e-01 -1.319920122623443604e-01 -8.829075098037719727e-02 -1.263443380594253540e-01 3.403310105204582214e-02 -1.765163242816925049e-01 1.390091478824615479e-01 -6.014655530452728271e-02 2.547084689140319824e-01 -2.927916049957275391e-01 -2.190381437540054321e-01 4.238855093717575073e-02 -1.203143522143363953e-01 -2.705694735050201416e-01 -5.736470222473144531e-02 2.365159243345260620e-01 -1.523250043392181396e-01 -1.698473691940307617e-01 -1.901866495609283447e-01 -3.915636241436004639e-02 1.388843059539794922e-01 2.385168075561523438e-01 -8.923075348138809204e-02 -3.541870787739753723e-02 3.551411926746368408e-01 -2.193917483091354370e-01 2.543269693851470947e-01
1.839149147272109985e-01 2.086674124002456665e-01 1.511294841766357422e-01 -8.563622832298278809e-02 -5.625470355153083801e-02 -1.255015134811401367e-01 1.328258775174617767e-02 -1.346912533044815063e-01 1.657233834266662598e-01 -2.156102284789085388e-02 2.357066571712493896e-01 1.612975746393203735e-01 1.917919069528579712e-01 2.675974667072296143e-01 -4.430672526359558105e-02 -3.362393006682395935e-02 3.399496078491210938e-01 2.030944377183914185e-01 -7.231687754392623901e-02 -4.173015430569648743e-02 1.052128523588180542e-02 -7.792001962661743164e-02 2.514559403061866760e-02 -3.872660994529724121e-01 4.196670278906822205e-02 2.555456161499023438e-01 1.263784170150756836e-01 -3.063312172889709473e-01 -2.894873544573783875e-02 1.349597722291946411e-01 2.777375876903533936e-01 2.014871239662170410e-01
-4.545255005359649658e-02 1.403224468231201172e-01 1.544060856103897095e-01 -1.709780097007751465e-01 -2.985330224037170410e-01 -9.929374791681766510e-03 -1.569023281335830688e-01 -6.008327752351760864e-02 -1.576741933822631836e-01 2.772713899612426758e-01 1.015988737344741821e-01 9.145859628915786743e-02 9.382297843694686890e-02 1.977578401565551758e-01 -2.215294837951660156e-01 -1.077855601906776428e-01 6.069070100784301758e-02 1.578878611326217651e-01 -3.427765369415283203e-01 -3.081146776676177979e-01 -2.886378951370716095e-02 -1.198061406612396240e-01 1.348977088928222656e-01 7.138765603303909302e-02 -9.296547621488571167e-03 5.278576612472534180e-01 6.771437823772430420e-02 -2.565138274803757668e-03 -6.670210510492324829e-02 5.151693522930145264e-02 7.146349549293518066e-02 -6.036475300788879395e-02
2.239690274000167847e-01 -6.719976663589477539e-02 -1.343677341938018799e-01 4.887542501091957092e-02 -1.832807064056396484e-01 -2.265940457582473755e-01 -1.962401866912841797e-01 6.279432773590087891e-02 -9.591964632272720337e-02 -2.315579913556575775e-02 3.941918313503265381e-01 -1.479711830615997314e-01 1.699487715959548950e-01 -8.063913881778717041e-02 -6.604950875043869019e-02 -2.619334459304809570e-01 -1.616965234279632568e-01 -1.248140111565589905e-01 9.338629245758056641e-02 -1.432407349348068237e-01 1.680363714694976807e-01 4.927790164947509766e-02 1.255655437707901001e-01 -3.218902647495269775e-01 -1.700535602867603302e-02 2.391563355922698975e-01 -4.269951954483985901e-02 -2.646154761314392090e-01 1.619890183210372925e-01 1.334645897150039673e-01 -3.254559934139251709e-01 4.242461547255516052e-02
4.744494855403900146e-01 1.938193440437316895e-01 2.082183808088302612e-01 -9.469676762819290161e-02 -9.713280200958251953e-02 -2.466317117214202881e-01 8.601243793964385986e-02 -3.469420596957206726e-02 -4.048930481076240540e-02 -7.179845869541168213e-02 3.916493952274322510e-01 1.241993680596351624e-01 1.310874372720718384e-01 2.188519686460494995e-01 -1.248109936714172363e-01 1.899990253150463104e-02 1.334844529628753662e-01 -9.607392549514770508e-02 1.074567064642906189e-01 6.490863859653472900e-02 3.474635481834411621e-01 -1.685869842767715454e-01 8.961740881204605103e-02 -8.402509242296218872e-02 -1.312176138162612915e-01 1.346565037965774536e-01 -3.726602718234062195e-02 -2.494754195213317871e-01 -1.594065874814987183e-02 3.294059261679649353e-02 1.433255374431610107e-01 1.469924002885818481e-01
4.130627214908599854e-02 3.622991219162940979e-02 -1.097609549760818481e-01 -1.991908065974712372e-02 -3.179296553134918213e-01 -4.546562954783439636e-02 1.777588725090026855e-01 -2.061665654182434082e-01 4.064872115850448608e-02 -1.148224323987960815e-01 1.761590093374252319e-01 1.105244085192680359e-01 -1.582193374633789062e-02 2.545692585408687592e-02 -1.174710169434547424e-01 9.529729932546615601e-02 2.962789535522460938e-01 -4.282046556472778320e-01 -2.876488864421844482e-01 -3.966361656785011292e-02 1.434450000524520874e-01 -1.660731732845306396e-01 8.506681025028228760e-02 6.584043055772781372e-02 -1.705918312072753906e-01 2.158085256814956665e-01 3.276423737406730652e-02 -5.539745464920997620e-02 6.666998565196990967e-02 1.498932540416717529e-01 -4.849053174257278442e-02 4.485076367855072021e-01
1.576034426689147949e-01 -1.752379387617111206e-01 9.864024817943572998e-02 1.395370662212371826e-01 -1.479620486497879028e-01 -2.344519048929214478e-01 -7.522241771221160889e-02 -4.072328284382820129e-02 1.413562893867492676e-01 -2.002943009138107300e-01 1.145537048578262329e-01 2.224040478467941284e-01 2.030389010906219482e-01 8.960843831300735474e-02 -8.268830180168151855e-02 -3.564802408218383789e-01 5.416476726531982422e-02 -3.033663034439086914e-01 -1.091724708676338196e-01 -4.437352418899536133e-01 -1.357608884572982788e-01 -1.276055872440338135e-01 2.411464452743530273e-01 -1.228003650903701782e-01 1.925008147954940796e-01 1.023955494165420532e-01 -1.768740862607955933e-01 -7.255117595195770264e-02 8.892542868852615356e-02 -1.124953329563140869e-01 -5.965732410550117493e-02 7.264915853738784790e-02
5.285034775733947754e-01 -1.156080365180969238e-01 -6.483063846826553345e-02 1.106038019061088562e-01 -1.967699676752090454e-01 1.488562226295471191e-01 -2.327012121677398682e-01 -5.874032899737358093e-02 6.628888100385665894e-02 4.307150840759277344e-02 -1.116615906357765198e-01 4.037850722670555115e-02 -1.110641881823539734e-01 3.235951811075210571e-02 -3.406966030597686768e-01 -9.807758033275604248e-02 3.226732015609741211e-01 1.339542716741561890e-01 -1.391575187444686890e-01 -1.605195999145507812e-01 2.954546511173248291e-01 -8.118306100368499756e-02 5.330101121217012405e-03 1.121791824698448181e-01 1.488751024007797241e-01 1.889458745718002319e-01 6.059248745441436768e-02 -6.591019686311483383e-03 1.663468778133392334e-01 1.159904599189758301e-01 1.873545348644256592e-01 -3.855161368846893311e-02
5.264700651168823242e-01 1.001052558422088623e-01 -6.006512045860290527e-02 -2.696106582880020142e-02 -1.269466280937194824e-01 -1.527136862277984619e-01 8.812440186738967896e-02 7.834933698177337646e-02 -2.633870244026184082e-01 -6.610232591629028320e-02 2.192274630069732666e-01 1.508967131376266479e-01 9.759289771318435669e-02 2.145335227251052856e-01 -1.793567687273025513e-01 1.840111166238784790e-01 1.554578095674514771e-01 4.386449232697486877e-02 5.092539638280868530e-02 -9.602332115173339844e-02 2.252754718065261841e-01 1.550908088684082031e-01 1.139494702219963074e-01 -1.984474956989288330e-01 -1.700908094644546509e-01 1.287871897220611572e-01 -7.035356760025024414e-02 -3.813320994377136230e-01 -4.398802295327186584e-02 5.981481075286865234e-02 1.336137056350708008e-01 6.827912479639053345e-02
3.661887347698211670e-01 -6.358490884304046631e-02 2.833080887794494629e-01 -3.454547002911567688e-02 -5.998069420456886292e-02 -8.237843215465545654e-02 -8.531151339411735535e-03 -8.532138913869857788e-02 2.457032501697540283e-01 3.098114393651485443e-02 -4.200496152043342590e-02 2.476452887058258057e-01 1.465645879507064819e-01 4.277457892894744873e-01 5.942966043949127197e-02 -6.643848121166229248e-02 1.020798757672309875e-01 -2.969078533351421356e-02 -2.777941823005676270e-01 -7.540881633758544922e-02 1.637197583913803101e-01 -8.283088356256484985e-02 2.902155555784702301e-02 1.542135328054428101e-01 2.212211042642593384e-01 4.091655015945434570e-01 -1.941289603710174561e-01 -2.525387331843376160e-02 1.013681218028068542e-01 5.738258361816406250e-02 -7.180158793926239014e-02 1.848413608968257904e-03
-6.364818662405014038e-03 -1.197539046406745911e-01 1.238265633583068848e-01 2.250559478998184204e-01 -3.572969436645507812e-01 -1.422708928585052490e-01 -2.592459321022033691e-01 1.104339137673377991e-01 -3.296642005443572998e-01 9.864576160907745361e-02 1.234876364469528198e-01 2.824523746967315674e-01 -1.257458925247192383e-01 4.032966122031211853e-02 -1.206909492611885071e-01 -2.137177586555480957e-01 1.833806484937667847e-01 8.995997905731201172e-02 -3.035137779079377651e-04 -2.973279654979705811e-01 2.068793773651123047e-02 7.145360112190246582e-02 2.409561425447463989e-01 -1.905458271503448486e-01 -1.121568605303764343e-01 1.715279817581176758e-01 -1.677058190107345581e-01 -3.270830586552619934e-02 -8.357646316289901733e-02 4.520881175994873047e-02 1.755088940262794495e-02 3.010838031768798828e-01
1.914635896682739258e-01 -2.816079854965209961e-01 -1.700933091342449188e-02 2.074855118989944458e-01 -1.344291865825653076e-01 -3.688524961471557617e-01 -7.472112774848937988e-02 -1.843771785497665405e-01 2.460674494504928589e-01 3.209089487791061401e-02 1.561960726976394653e-01 2.210473865270614624e-01 1.724479049444198608e-01 -8.392488956451416016e-02 -3.305191397666931152e-01 -4.169660061597824097e-02 1.603902727365493774e-01 -1.259677112102508545e-01 -1.643219143152236938e-01 -2.581807374954223633e-01 -5.440564453601837158e-02 9.124621003866195679e-02 2.582715451717376709e-01 -1.726405620574951172e-01 1.399150639772415161e-01 1.078466549515724182e-01 -1.079644262790679932e-01 -6.972490996122360229e-02 -4.573156312108039856e-02 1.758162379264831543e-01 -6.964050233364105225e-02 1.891348510980606079e-01
1.689871847629547119e-01 6.592938303947448730e-02 -1.469956934452056885e-01 -9.760974347591400146e-02 -1.014020889997482300e-01 -1.560831218957901001e-01 1.750082150101661682e-02 -3.057477772235870361e-01 -1.831199973821640015e-01 -9.760157763957977295e-02 -1.543998122215270996e-01 1.790911257266998291e-01 1.876393519341945648e-02 1.710640043020248413e-01 -1.795091032981872559e-01 8.320293575525283813e-02 -1.739643961191177368e-01 -1.931421905755996704e-01 -4.421519637107849121e-01 -1.649738699197769165e-01 1.819780170917510986e-01 2.049449831247329712e-01 -5.370564013719558716e-02 -4.928110167384147644e-02 -1.705231964588165283e-01 1.860412955284118652e-01 -1.549663543701171875e-01 -1.321275383234024048e-01 2.142295539379119873e-01 2.383116930723190308e-01 -2.462674230337142944e-01 2.420630864799022675e-02
1.367009133100509644e-01 1.474347859621047974e-01 1.833665966987609863e-01 8.351285755634307861e-02 -2.243886142969131470e-01 -2.719035148620605469e-01 -2.109853625297546387e-01 -1.485734879970550537e-01 9.319758415222167969e-02 3.228355571627616882e-02 9.370787441730499268e-02 4.580648615956306458e-02 2.509988844394683838e-01 7.811046391725540161e-02 -5.667389929294586182e-02 -7.824440300464630127e-02 -6.756135262548923492e-03 -4.324494600296020508e-01 -2.213096767663955688e-01 -7.614601403474807739e-02 -8.051101118326187134e-02 -1.268628835678100586e-01 2.214303165674209595e-01 2.088605910539627075e-01 7.202900201082229614e-02 1.378548890352249146e-01 -9.331746958196163177e-03 -1.132314130663871765e-01 1.816989928483963013e-01 -1.823121607303619385e-01 -2.132356315851211548e-01 3.509662449359893799e-01
2.527283728122711182e-01 -3.423009216785430908e-01 6.394726783037185669e-02 -6.096550077199935913e-02 -7.439924776554107666e-02 7.187762856483459473e-02 -3.125113248825073242e-01 4.486311972141265869e-02 -7.402964681386947632e-02 -1.367551274597644806e-02 8.049582690000534058e-02 4.141139984130859375e-01 8.940921723842620850e-02 2.238920181989669800e-01 -1.652979254722595215e-01 1.778685450553894043e-01 7.804850488901138306e-02 9.134926646947860718e-02 -1.360349804162979126e-01 -2.553435266017913818e-01 6.388387829065322876e-02 -2.002030014991760254e-01 -1.182886883616447449e-01 -8.661991357803344727e-02 -1.002920418977737427e-01 1.155494749546051025e-01 -1.408736258745193481e-01 9.493157267570495605e-02 1.760233044624328613e-01 2.034118771553039551e-01 2.172492444515228271e-01 2.538304030895233154e-01
3.225725591182708740e-01 1.006869971752166748e-01 3.603631258010864258e-02 -2.090098336338996887e-02 -3.186108469963073730e-01 -1.059825569391250610e-01 1.283384859561920166e-02 -1.747897267341613770e-01 -1.326487660408020020e-01 9.192449599504470825e-02 3.132778108119964600e-01 2.529502213001251221e-01 1.123432144522666931e-01 2.200098931789398193e-01 -1.470224112272262573e-01 5.446979403495788574e-02 6.687217205762863159e-02 1.627987623214721680e-01 -9.962692856788635254e-02 -5.552828684449195862e-02 1.208715811371803284e-01 -8.671088144183158875e-03 -5.921088904142379761e-02 -4.339451193809509277e-01 -7.885485142469406128e-02 1.368131190538406372e-01 9.443487226963043213e-02 -3.148263394832611084e-01 -2.388691157102584839e-02 -2.313441410660743713e-02 2.778754532337188721e-01 7.111974060535430908e-02
1.973452121019363403e-01 -6.799635291099548340e-02 1.081996690481901169e-02 1.514472365379333496e-01 -2.509635984897613525e-01 -1.484061926603317261e-01 -6.532668322324752808e-02 -2.428979054093360901e-02 -2.803459465503692627e-01 -1.668934226036071777e-01 -1.526154577732086182e-01 -1.210355982184410095e-01 2.798108458518981934e-01 4.110267162322998047e-01 1.417051404714584351e-01 -1.876754220575094223e-03 1.722290366888046265e-01 4.835854470729827881e-02 -2.052544057369232178e-01 -5.197316408157348633e-02 2.147118300199508667e-01 -1.409853398799896240e-01 -1.060632895678281784e-02 9.235190600156784058e-02 -9.217585623264312744e-02 6.266947090625762939e-02 2.346193939447402954e-01 -2.572521865367889404e-01 2.129963785409927368e-02 3.244128227233886719e-01 1.722491532564163208e-01 1.064738556742668152e-01
1.737886220216751099e-01 -5.976432561874389648e-02 1.916449517011642456e-01 4.396218433976173401e-02 -2.808881402015686035e-01 -7.647120207548141479e-02 -1.347679942846298218e-01 -4.123366475105285645e-01 -2.431353181600570679e-01 9.423860162496566772e-02 -1.974775791168212891e-01 -3.238045424222946167e-02 -3.539436683058738708e-02 1.072728708386421204e-01 -1.993352323770523071e-01 -1.196995005011558533e-01 8.160413801670074463e-02 -1.277016550302505493e-01 -4.270429611206054688e-01 6.645115464925765991e-02 -2.239161729812622070e-02 -9.260129928588867188e-02 1.655147224664688110e-01 -5.679946020245552063e-02 1.230806037783622742e-01 1.611246019601821899e-01 1.197537481784820557e-01 -5.644055083394050598e-02 2.921622395515441895e-01 -2.407808788120746613e-02 2.793574929237365723e-01 -8.780340850353240967e-02
2.224164754152297974e-01 5.438313260674476624e-02 -4.053087905049324036e-02 -1.305510550737380981e-01 -1.217147409915924072e-01 -2.449071854352951050e-01 -2.116186469793319702e-01 -1.719358563423156738e-02 -2.161841392517089844e-01 8.075571805238723755e-02 7.807024568319320679e-02 1.453338842839002609e-02 2.214640676975250244e-01 2.022506743669509888e-01 -1.429342031478881836e-01 -2.509583830833435059e-01 -1.911565065383911133e-01 -1.396786570549011230e-01 -3.319606781005859375e-01 -8.511397987604141235e-02 -6.113363802433013916e-02 7.891725003719329834e-02 2.267969101667404175e-01 1.474577039480209351e-01 -3.056192994117736816e-01 3.091154396533966064e-01 7.382471859455108643e-02 -1.670376211404800415e-01 2.511595375835895538e-02 7.077290862798690796e-02 -2.999997437000274658e-01 3.878562152385711670e-02
2.442954182624816895e-01 4.436344280838966370e-02 -7.318499684333801270e-02 -4.311688244342803955e-02 -2.827233076095581055e-01 -2.229249626398086548e-01 -3.764326572418212891e-01 -9.125259518623352051e-02 6.724087893962860107e-02 -1.184424161911010742e-01 3.222729265689849854e-01 5.638992879539728165e-03 2.521674633026123047e-01 8.803373575210571289e-02 1.834977604448795319e-02 -8.843320421874523163e-03 -1.159243583679199219e-01 5.310086533427238464e-02 -2.435502260923385620e-01 -1.674473285675048828e-01 1.341171115636825562e-01 3.786152228713035583e-02 -1.109122559428215027e-01 1.576656848192214966e-01 1.257767081260681152e-01 1.048450544476509094e-01 3.298021852970123291e-03 2.101726643741130829e-02 2.642832696437835693e-01 1.418429464101791382e-01 -2.297696471214294434e-01 3.564643263816833496e-01
1.548737734556198120e-01 2.122997641563415527e-01 3.820889070630073547e-02 3.822523728013038635e-02 -2.001735866069793701e-01 -4.640404134988784790e-03 -1.069377586245536804e-01 -4.413592815399169922e-01 -8.779535442590713501e-02 -2.072650194168090820e-01 3.039715439081192017e-02 9.988506883382797241e-02 -7.949676364660263062e-02 4.122684523463249207e-02 -2.249612212181091309e-01 2.118041664361953735e-01 -4.032541811466217041e-02 -1.110988855361938477e-01 -1.761570014059543610e-02 -1.446035206317901611e-01 -1.857379265129566193e-02 -1.774610392749309540e-02 9.285918623208999634e-02 -4.007555171847343445e-02 1.838600188493728638e-01 4.527887701988220215e-01 -4.721664637327194214e-02 -8.163473010063171387e-02 2.349749356508255005e-01 -2.095710486173629761e-01 1.751539856195449829e-01 3.050165772438049316e-01
6.428279727697372437e-02 -6.891297549009323120e-02 -1.007174700498580933e-01 2.429074645042419434e-01 -4.512623250484466553e-01 -2.739253938198089600e-01 -2.234152406454086304e-01 -1.440280377864837646e-01 -1.632466167211532593e-01 6.000302731990814209e-03 -1.582562923431396484e-02 1.955474615097045898e-01 3.220564126968383789e-01 6.612328439950942993e-02 8.902771025896072388e-02 -6.493072956800460815e-02 1.964831501245498657e-01 -1.454394757747650146e-01 -1.511909365653991699e-01 1.196584701538085938e-01 2.555016577243804932e-01 2.787156105041503906e-01 1.286618709564208984e-01 1.625992506742477417e-01 3.213903307914733887e-02 1.709668487310409546e-01 1.991647928953170776e-01 -4.161281511187553406e-02 1.702204793691635132e-01 1.294757146388292313e-02 -2.102924918290227652e-05 -5.946199595928192139e-02
3.241226375102996826e-01 -1.942486166954040527e-01 8.343961089849472046e-02 -8.548051863908767700e-02 -3.122159093618392944e-02 1.257110685110092163e-01 -2.508004605770111084e-01 -7.051750272512435913e-02 1.160510480403900146e-01 -3.247282654047012329e-02 2.503488212823867798e-02 -1.493617892265319824e-01 2.815503776073455811e-01 1.328791081905364990e-01 6.764788180589675903e-02 -4.815905541181564331e-02 1.834420561790466309e-01 1.305502653121948242e-01 -3.209413886070251465e-01 -1.263925731182098389e-01 -1.882950589060783386e-02 2.199428342282772064e-02 8.729887008666992188e-02 -3.445352613925933838e-01 -7.449007779359817505e-02 2.404831349849700928e-01 -1.421810239553451538e-01 -3.598304986953735352e-01 2.097795605659484863e-01 -2.407163679599761963e-01 4.871784150600433350e-02 5.266790091991424561e-02
-7.934957742691040039e-02 -1.977250427007675171e-01 8.822014927864074707e-02 1.703525893390178680e-02 -6.308103352785110474e-02 -8.233080059289932251e-02 -1.868835836648941040e-01 1.840293407440185547e-01 -5.342261493206024170e-02 3.808387741446495056e-02 3.348860740661621094e-01 3.259243667125701904e-01 -1.815057243220508099e-03 -2.246991731226444244e-02 -2.613737881183624268e-01 9.065083414316177368e-02 1.916307657957077026e-01 -8.982243388891220093e-02 -2.249106913805007935e-01 -4.203515648841857910e-01 4.377921298146247864e-02 -2.532756514847278595e-02 2.045173645019531250e-01 -9.875075193122029305e-04 1.189419627189636230e-01 2.870319783687591553e-01 -7.846302539110183716e-02 -1.479666829109191895e-01 -6.509423255920410156e-02 8.302375674247741699e-02 -2.422159016132354736e-01 2.375350743532180786e-01
4.620060622692108154e-01 -1.587837189435958862e-01 6.667555868625640869e-02 2.394579797983169556e-01 -4.729975014925003052e-03 8.527372777462005615e-02 -1.561860442161560059e-01 -8.154970407485961914e-02 -1.523120403289794922e-01 3.964576497673988342e-02 -1.892584189772605896e-02 3.075121045112609863e-01 2.608771920204162598e-01 3.236926198005676270e-01 3.660305589437484741e-02 4.001957178115844727e-02 1.783806681632995605e-01 1.169685274362564087e-01 -1.244846135377883911e-01 -1.721090376377105713e-01 2.198339067399501801e-02 -7.687227427959442139e-02 -5.031004548072814941e-02 -3.149313107132911682e-02 2.140524983406066895e-01 3.643376007676124573e-02 -3.146484866738319397e-02 -6.214404106140136719e-02 1.413379460573196411e-01 1.930372416973114014e-01 2.366762757301330566e-01 3.161616623401641846e-01
-1.087702140212059021e-01 -3.520596921443939209e-01 1.278485059738159180e-01 9.001988172531127930e-02 -3.201416432857513428e-01 -2.074027359485626221e-01 -2.027818858623504639e-01 -6.205298751592636108e-02 -2.627397477626800537e-01 -1.328936070203781128e-01 1.243494600057601929e-01 1.690326631069183350e-01 1.319360435009002686e-01 -1.852731965482234955e-02 -7.920029014348983765e-02 -7.244094461202621460e-02 2.202776521444320679e-01 -1.267814934253692627e-01 4.745870456099510193e-02 -4.020138978958129883e-01 -4.408796131610870361e-02 -6.296372413635253906e-02 2.603852748870849609e-02 -6.423728913068771362e-02 3.255414590239524841e-02 5.335581675171852112e-02 4.904177784919738770e-02 -3.254742920398712158e-01 2.553605735301971436e-01 -1.359769552946090698e-01 -5.555174872279167175e-02 2.260360270738601685e-01
2.256257981061935425e-01 -1.556410193443298340e-01 -1.339032202959060669e-01 2.443416230380535126e-02 -2.116452604532241821e-01 7.205003499984741211e-02 -9.073691070079803467e-02 1.400081217288970947e-01 -5.637902393937110901e-02 -2.037242054939270020e-02 2.212067693471908569e-01 -1.308888792991638184e-01 2.172670364379882812e-01 1.174665838479995728e-01 -2.115190923213958740e-01 4.388208687305450439e-02 2.656968235969543457e-01 -2.326122969388961792e-01 1.327785253524780273e-01 -2.512818947434425354e-02 9.090972691774368286e-02 -1.199325919151306152e-01 1.951931416988372803e-01 -1.917828917503356934e-01 -3.564485311508178711e-01 3.672851622104644775e-01 -4.070130735635757446e-02 -2.579781711101531982e-01 2.071837782859802246e-01 -1.724575012922286987e-01 -6.589806824922561646e-02 -5.939229577779769897e-02
2.155143469572067261e-01 1.534080412238836288e-02 3.241274058818817139e-01 -1.872956305742263794e-01 -1.024643108248710632e-01 -2.173445746302604675e-02 -2.774569578468799591e-02 7.991186529397964478e-02 -1.570566371083259583e-02 -4.779357986990362406e-04 1.361992210149765015e-01 1.818655282258987427e-01 2.887456417083740234e-01 -4.316746816039085388e-02 -8.932758867740631104e-02 -9.058535099029541016e-02 2.146614789962768555e-01 -1.926859319210052490e-01 -2.048199325799942017e-01 -2.107890993356704712e-01 2.744842469692230225e-01 -3.161850571632385254e-02 2.033799737691879272e-01 2.921750769019126892e-02 3.531987071037292480e-01 1.967703253030776978e-01 -2.118905782699584961e-01 -1.710365414619445801e-01 2.605541348457336426e-01 2.418665587902069092e-02 4.759751260280609131e-02 -2.127232402563095093e-01
-1.276178210973739624e-01 -2.330882102251052856e-01 -1.170151531696319580e-01 1.695242822170257568e-01 -4.507034644484519958e-02 -1.705750972032546997e-01 -2.177471816539764404e-01 -7.025484740734100342e-02 -2.760549485683441162e-01 1.156235039234161377e-01 2.288437038660049438e-01 1.185876652598381042e-01 3.109842836856842041e-01 -6.870720535516738892e-03 -2.875026464462280273e-01 8.472075313329696655e-02 1.877167671918869019e-01 -6.026006489992141724e-02 -1.090954691171646118e-01 -6.766922771930694580e-02 3.590592145919799805e-01 2.240998111665248871e-02 3.048373460769653320e-01 -2.772165536880493164e-01 -9.104780107736587524e-02 1.030358448624610901e-01 -1.763697564601898193e-01 -3.083698637783527374e-02 7.941200584173202515e-02 -8.505643345415592194e-04 1.712206937372684479e-02 2.208182513713836670e-01
8.890829980373382568e-02 7.731803506612777710e-02 3.984142839908599854e-01 1.223019659519195557e-01 -3.348143771290779114e-03 1.949401199817657471e-02 -1.847109794616699219e-01 -1.036570146679878235e-01 -3.584055900573730469e-01 -8.116872608661651611e-02 1.564286053180694580e-01 1.147685647010803223e-01 2.800253033638000488e-01 1.365178916603326797e-02 -3.148484230041503906e-02 1.182645442895591259e-03 2.056896984577178955e-01 2.410734593868255615e-01 -1.775132119655609131e-01 -1.769698709249496460e-01 1.648464053869247437e-02 -3.384044766426086426e-01 9.718318283557891846e-02 -2.471934705972671509e-01 3.055932372808456421e-02 9.898924082517623901e-02 -1.358616501092910767e-01 -2.583150267601013184e-01 2.234867662191390991e-01 1.678084023296833038e-02 1.278585791587829590e-01 6.170510873198509216e-02
1.738761961460113525e-01 -2.022104151546955109e-02 1.839519441127777100e-01 -1.524635404348373413e-01 -1.932687759399414062e-01 3.377158567309379578e-02 8.503676950931549072e-02 3.753899782896041870e-02 -1.936206519603729248e-01 -1.865209639072418213e-01 1.165593564510345459e-01 2.869415581226348877e-01 2.051547616720199585e-01 9.552753716707229614e-02 -2.530692219734191895e-01 1.421347558498382568e-01 1.967289596796035767e-01 8.308504521846771240e-02 -1.665898263454437256e-01 -3.111263364553451538e-02 2.558724880218505859e-01 -1.419902741909027100e-01 -3.311945870518684387e-02 2.309464961290359497e-01 1.579466611146926880e-01 3.030098676681518555e-01 -3.165397644042968750e-01 -9.596021473407745361e-02 3.052231967449188232e-01 -7.083565741777420044e-02 1.508059650659561157e-01 3.257049829699099064e-04
1.771940886974334717e-01 7.616378366947174072e-02 -1.453584134578704834e-01 1.183117628097534180e-01 -2.008619457483291626e-01 -1.498974114656448364e-01 1.226988732814788818e-01 -2.012510299682617188e-01 -1.496475189924240112e-01 -1.162313371896743774e-01 -1.365868896245956421e-01 1.329677104949951172e-01 -5.913100205361843109e-03 2.644723355770111084e-01 -1.851778626441955566e-01 8.994918316602706909e-02 -1.611813008785247803e-01 -2.952924668788909912e-01 -4.180337786674499512e-01 -1.487343460321426392e-01 9.434019774198532104e-02 -3.810631334781646729e-01 2.098479568958282471e-01 6.395194679498672485e-02 5.312114488333463669e-03 -7.476536929607391357e-02 6.760185956954956055e-02 -1.378669887781143188e-01 2.401471585035324097e-01 -5.862502753734588623e-02 9.831015020608901978e-02 1.115605980157852173e-01
3.173163235187530518e-01 -1.557754576206207275e-01 -2.421529777348041534e-02 -6.703236722387373447e-04 -1.897469460964202881e-01 -1.935801059007644653e-01 -3.226426243782043457e-01 5.300662596710026264e-04 4.541247710585594177e-02 9.139729663729667664e-03 1.717292964458465576e-01 1.954113095998764038e-01 4.379094392061233521e-02 1.772479414939880371e-01 -1.298485398292541504e-01 1.439321041107177734e-01 1.973309963941574097e-01 4.013215899467468262e-01 -5.812234431505203247e-02 9.252517670392990112e-02 8.357553184032440186e-02 1.321336487308144569e-03 1.798054203391075134e-03 -3.306001424789428711e-01 1.337120532989501953e-01 1.053941175341606140e-01 7.496846839785575867e-03 -3.162579834461212158e-01 1.709784194827079773e-02 -2.857888303697109222e-02 2.599580287933349609e-01 1.737084835767745972e-01
3.594389259815216064e-01 -1.544084865599870682e-03 1.563739925622940063e-01 9.163454174995422363e-03 -1.784439682960510254e-01 -1.366004198789596558e-01 1.594810634851455688e-01 6.531150545924901962e-03 -2.781544923782348633e-01 4.464609548449516296e-02 2.881525456905364990e-01 2.354563176631927490e-01 2.169923037290573120e-01 1.514420062303543091e-01 -1.589204668998718262e-01 2.001367211341857910e-01 8.955128490924835205e-02 -6.576205603778362274e-03 7.286073267459869385e-02 -1.404369026422500610e-01 1.755851507186889648e-01 1.553240865468978882e-01 3.628702834248542786e-02 -1.126863136887550354e-01 -1.532463580369949341e-01 1.684599220752716064e-01 2.079845964908599854e-01 -3.872610032558441162e-01 5.519318580627441406e-02 -9.422471374273300171e-02 1.732700169086456299e-01 1.673817932605743408e-01
3.023306131362915039e-01 1.925479769706726074e-01 1.001973170787096024e-02 -9.661005437374114990e-02 8.363772183656692505e-02 -3.666413426399230957e-01 -1.562059074640274048e-01 -4.550712108612060547e-01 -1.481345146894454956e-01 -6.745561957359313965e-02 -3.725458309054374695e-02 -2.153757959604263306e-02 2.080993503332138062e-01 3.517858311533927917e-02 -1.094310283660888672e-01 -2.162040174007415771e-01 -2.005438804626464844e-01 2.443742156028747559e-01 -2.724961042404174805e-01 -2.470264881849288940e-01 2.119035273790359497e-01 6.973851472139358521e-02 4.816482588648796082e-02 -3.973650187253952026e-02 1.464943736791610718e-01 7.384033501148223877e-02 1.344279944896697998e-01 -5.763609334826469421e-02 -2.431314811110496521e-02 2.083070017397403717e-02 1.983903720974922180e-02 1.377164423465728760e-01
1.929759085178375244e-01 -1.969435811042785645e-01 -5.507210642099380493e-02 7.557114958763122559e-02 -2.913821339607238770e-01 -1.645358353853225708e-01 -2.384955883026123047e-01 -1.420192420482635498e-01 -1.796298921108245850e-01 -6.028018146753311157e-02 3.693981766700744629e-01 2.120495140552520752e-01 1.375727076083421707e-02 2.012715786695480347e-01 -6.316356360912322998e-02 -1.216233596205711365e-01 2.435688376426696777e-01 -1.771869212388992310e-01 -1.841217163018882275e-04 -1.240463703870773315e-01 2.907031178474426270e-01 2.197730243206024170e-01 -3.679129481315612793e-02 -1.456095576286315918e-01 -1.708156466484069824e-01 -7.157985866069793701e-02 -1.125883087515830994e-01 -2.910065352916717529e-01 1.251062899827957153e-01 1.084636375308036804e-01 -1.698182225227355957e-01 -3.601837437599897385e-03
1.307439953088760376e-01 -8.473569899797439575e-02 -6.645043194293975830e-02 -2.174275927245616913e-02 -3.143296241760253906e-01 -3.681645914912223816e-02 -4.011390805244445801e-01 -1.612268835306167603e-01 -3.059111535549163818e-01 -8.524516224861145020e-02 2.010687440633773804e-01 3.618518412113189697e-01 -1.422033924609422684e-02 -8.485651575028896332e-03 -8.506207168102264404e-02 -2.462066113948822021e-01 2.198758423328399658e-01 1.502355188131332397e-02 -1.084736660122871399e-01 -1.857486069202423096e-01 1.496571749448776245e-01 2.745468616485595703e-01 2.044642567634582520e-01 6.080224364995956421e-02 -4.326944425702095032e-02 -3.197542577981948853e-02 -2.246632240712642670e-02 -2.831740677356719971e-01 -5.043514817953109741e-02 1.158556267619132996e-01 8.270960301160812378e-03 7.545422762632369995e-02
1.061325222253799438e-01 -2.229302227497100830e-01 -2.700367271900177002e-01 -2.129792720079421997e-01 -1.549332588911056519e-01 -1.509932428598403931e-01 -1.396637558937072754e-01 -9.654062986373901367e-02 1.244100630283355713e-01 -1.290892362594604492e-01 4.769499599933624268e-02 1.175963804125785828e-01 -8.652818948030471802e-02 6.214027106761932373e-02 -1.616161912679672241e-01 -1.197219714522361755e-01 1.816309541463851929e-01 -7.621079683303833008e-02 -2.936098873615264893e-01 2.175542712211608887e-02 2.163537144660949707e-01 -2.524592876434326172e-01 1.454673856496810913e-01 -1.940670758485794067e-01 2.601695358753204346e-01 1.305475533008575439e-01 -2.857969701290130615e-01 -1.770209223031997681e-01 7.033043354749679565e-02 -1.838895976543426514e-01 -1.935261934995651245e-01 2.761785686016082764e-01
-1.350526809692382812e-01 3.522474691271781921e-02 3.269044682383537292e-02 -1.745596677064895630e-01 -3.749807476997375488e-01 7.234709709882736206e-02 -9.474088251590728760e-02 3.221227787435054779e-03 -1.644455790519714355e-01 1.905964463949203491e-01 9.231754392385482788e-02 6.384318321943283081e-02 1.648190915584564209e-01 2.165620326995849609e-01 -2.711246907711029053e-01 2.948080748319625854e-02 -5.079527851194143295e-03 3.020343482494354248e-01 -3.746765851974487305e-01 -2.548975050449371338e-01 4.812736809253692627e-02 2.433737739920616150e-02 1.428937166929244995e-01 1.483282912522554398e-02 1.078229025006294250e-01 4.710700511932373047e-01 -5.610269308090209961e-02 2.816519234329462051e-03 -5.772179737687110901e-02 -3.916577622294425964e-02 6.105709448456764221e-02 6.560926139354705811e-02
2.304657697677612305e-01 -1.547161042690277100e-01 3.233694136142730713e-01 8.130908943712711334e-03 -2.848586142063140869e-01 -1.111145615577697754e-01 -4.907167702913284302e-02 -1.319819241762161255e-01 5.995575711131095886e-02 1.484408527612686157e-01 -1.566154211759567261e-01 2.069388628005981445e-01 1.263718008995056152e-01 3.615296185016632080e-01 -3.461567219346761703e-03 -1.225382015109062195e-01 1.972838677465915680e-02 1.082281321287155151e-01 -6.152158975601196289e-02 2.907603606581687927e-02 1.529446840286254883e-01 -1.502438485622406006e-01 -3.920485451817512512e-02 2.492920160293579102e-01 1.306633502244949341e-01 4.571165740489959717e-01 -1.829904317855834961e-01 -5.553853884339332581e-02 1.902629584074020386e-01 -8.037927001714706421e-02 3.569083660840988159e-02 1.319051086902618408e-01
3.238473236560821533e-01 2.126058787107467651e-01 3.044798597693443298e-02 -8.517395704984664917e-02 -2.805741727352142334e-01 2.604787051677703857e-01 -1.848210096359252930e-01 -1.756898462772369385e-01 2.164252847433090210e-01 -1.773025542497634888e-01 5.924731120467185974e-02 1.424778103828430176e-01 -1.029639318585395813e-01 7.117543369531631470e-02 -2.989626824855804443e-01 1.888991296291351318e-01 1.116365492343902588e-01 -4.151752218604087830e-02 -3.323285281658172607e-01 1.110021490603685379e-02 1.484892815351486206e-01 -4.825647920370101929e-02 -1.991560310125350952e-01 8.443894237279891968e-02 -5.760310962796211243e-02 2.618196904659271240e-01 -7.413078099489212036e-03 -2.259132266044616699e-01 2.076336592435836792e-01 2.638994157314300537e-02 -1.281740218400955200e-01 9.060361236333847046e-02
3.296080529689788818e-01 2.372227162122726440e-01 -6.784491706639528275e-03 4.528035223484039307e-02 -1.596777886152267456e-01 -1.136524230241775513e-01 -2.302409261465072632e-01 -4.773570969700813293e-02 -1.574053913354873657e-01 -2.659107446670532227e-01 -1.695886552333831787e-01 1.595006287097930908e-01 8.008659631013870239e-02 7.215298712253570557e-02 1.172081008553504944e-01 3.260741382837295532e-02 2.942523658275604248e-01 -1.398961842060089111e-01 -4.778191074728965759e-02 -1.768888831138610840e-01 2.539116144180297852e-01 -2.315808236598968506e-01 -2.392892390489578247e-01 -2.061302810907363892e-01 4.028921946883201599e-02 9.187069535255432129e-02 1.424209475517272949e-01 -3.341086506843566895e-01 2.278743833303451538e-01 -4.221120849251747131e-02 4.736474156379699707e-02 8.758828043937683105e-02
5.053554177284240723e-01 2.483375221490859985e-01 2.354677170515060425e-01 -8.682909421622753143e-03 -7.928059995174407959e-02 -7.886448502540588379e-02 -7.259585428982973099e-03 1.419076472520828247e-01 2.181081287562847137e-02 -3.546686097979545593e-02 1.869897842407226562e-01 2.322001755237579346e-01 5.876782163977622986e-02 2.919728159904479980e-01 -1.142197400331497192e-01 1.552642285823822021e-01 -9.673167020082473755e-02 -1.424504518508911133e-01 -3.692998085170984268e-03 -4.233449697494506836e-02 2.167976647615432739e-01 -9.229549020528793335e-02 1.900860369205474854e-01 -6.238165125250816345e-02 -1.652258485555648804e-01 2.867243587970733643e-01 2.463901974260807037e-02 -2.824062108993530273e-01 1.087337732315063477e-01 -1.256962772458791733e-02 9.663616865873336792e-02 2.001713365316390991e-01
-1.004708744585514069e-02 -7.139726728200912476e-02 -7.650353014469146729e-02 1.629457771778106689e-01 -2.656667828559875488e-01 -2.434241026639938354e-01 -3.525671064853668213e-01 -1.144945845007896423e-01 -3.368293046951293945e-01 -1.068756505846977234e-01 5.717623233795166016e-02 -4.431620612740516663e-02 1.879263222217559814e-01 -2.060493528842926025e-01 -1.220767199993133545e-01 -8.410996198654174805e-02 1.885578483343124390e-01 1.510708928108215332e-01 6.791786849498748779e-02 -1.983166038990020752e-01 2.742649614810943604e-01 1.672479324042797089e-02 2.538507878780364990e-01 -8.018936216831207275e-02 -2.826156318187713623e-01 6.591577082872390747e-02 -1.222093999385833740e-01 -2.259282618761062622e-01 4.570859298110008240e-02 -1.488268077373504639e-01 -2.859915234148502350e-02 2.033451497554779053e-01
2.291473448276519775e-01 -1.385713517665863037e-01 1.435369402170181274e-01 -1.854354329407215118e-02 -2.010102421045303345e-01 -2.256438881158828735e-02 -2.271265685558319092e-01 -7.333265990018844604e-02 -3.198720747604966164e-03 1.233907192945480347e-01 4.149226471781730652e-02 8.284122496843338013e-02 2.800419926643371582e-01 3.200092911720275879e-01 -1.937088370323181152e-02 1.984901577234268188e-01 4.911235300824046135e-04 -2.423309534788131714e-01 -1.046090275049209595e-01 -6.364835053682327271e-02 -1.090165525674819946e-01 2.498842477798461914e-01 1.716739833354949951e-01 2.231901325285434723e-02 -4.219549149274826050e-02 3.540432751178741455e-01 2.164633274078369141e-01 -1.540422886610031128e-01 1.435634642839431763e-01 1.389736384153366089e-01 -3.655327260494232178e-01 1.255995333194732666e-01
2.323492914438247681e-01 -7.732253521680831909e-02 -2.613442242145538330e-01 9.007968008518218994e-02 -2.589466273784637451e-01 -2.130629122257232666e-01 -7.100231200456619263e-02 -4.863954335451126099e-02 7.357189059257507324e-02 4.140417277812957764e-02 1.504198908805847168e-01 2.701811492443084717e-02 1.368878036737442017e-02 1.574626863002777100e-01 2.638482116162776947e-02 -1.685906201601028442e-02 4.007449448108673096e-01 -5.873433873057365417e-02 -1.810233145952224731e-01 -1.775756776332855225e-01 -1.849407404661178589e-01 1.222352236509323120e-01 2.074640691280364990e-01 -2.561067342758178711e-01 -1.673523038625717163e-01 1.624581217765808105e-01 -2.502796351909637451e-01 -7.783556729555130005e-02 3.444225490093231201e-01 -1.735626608133316040e-01 -1.524896919727325439e-01 7.804507762193679810e-02
1.165780350565910339e-01 -3.662653639912605286e-02 2.483056336641311646e-01 2.858849428594112396e-02 -1.369369775056838989e-01 -2.841787934303283691e-01 8.002495765686035156e-02 -2.845122814178466797e-01 1.010490804910659790e-01 2.319618612527847290e-01 2.442777007818222046e-01 1.497080177068710327e-01 1.522551774978637695e-01 2.076881229877471924e-01 -1.844714134931564331e-01 -1.347443163394927979e-01 9.367321431636810303e-02 -1.382181793451309204e-02 -2.128200978040695190e-01 -1.521273851394653320e-01 2.535238564014434814e-01 -1.360172778367996216e-01 -3.913814201951026917e-03 -5.351458862423896790e-02 -1.363467723131179810e-01 9.608286619186401367e-02 1.972420662641525269e-01 1.169418096542358398e-01 3.240104019641876221e-02 5.540084838867187500e-02 -4.373178780078887939e-01 1.797450631856918335e-01
3.811553120613098145e-01 1.199400946497917175e-01 -1.136062815785408020e-01 -6.415464729070663452e-02 -1.955719850957393646e-02 4.986784607172012329e-02 -1.375426948070526123e-01 -1.228132024407386780e-01 -1.202216669917106628e-01 -4.525043815374374390e-02 3.632552623748779297e-01 2.841975688934326172e-01 3.096651136875152588e-01 1.486935615539550781e-01 -1.495689898729324341e-01 -3.923656791448593140e-02 2.073041647672653198e-01 1.378912478685379028e-01 -2.150297909975051880e-01 2.144250720739364624e-01 -1.954812323674559593e-03 -1.000256165862083435e-01 1.603002697229385376e-01 -1.321571022272109985e-01 -3.345162048935890198e-02 -1.450437605381011963e-01 -4.968545399606227875e-03 -3.817158341407775879e-01 8.657854795455932617e-02 -1.151631772518157959e-02 -4.991279914975166321e-02 1.729818582534790039e-01
2.292754948139190674e-01 6.149561703205108643e-02 -6.332951039075851440e-02 -5.386280361562967300e-03 -1.659846752882003784e-01 -5.593198817223310471e-03 -2.034354256466031075e-03 1.894830465316772461e-01 -5.006282925605773926e-01 1.352146416902542114e-01 -9.136569499969482422e-02 -9.207855910062789917e-02 1.307965368032455444e-01 3.864170908927917480e-01 4.824530333280563354e-02 5.518494173884391785e-02 9.431559592485427856e-02 6.053325533866882324e-02 -1.607227623462677002e-01 -2.206845730543136597e-01 2.188110910356044769e-02 -2.679098844528198242e-01 2.092674225568771362e-01 1.466851085424423218e-01 -5.187288299202919006e-02 1.917881518602371216e-01 -6.638017296791076660e-02 -9.569004923105239868e-02 4.554298147559165955e-02 1.475676596164703369e-01 -2.437308244407176971e-02 3.412426114082336426e-01
3.414281830191612244e-02 -3.159242272377014160e-01 1.306063868105411530e-02 -1.479925960302352905e-01 -7.881045341491699219e-02 -4.668499827384948730e-01 -3.955857828259468079e-02 -1.951361894607543945e-01 5.283087864518165588e-02 -1.006023138761520386e-01 -1.070136874914169312e-01 3.836164996027946472e-02 1.660823225975036621e-01 1.970708370208740234e-01 -2.194202095270156860e-01 -3.291312158107757568e-01 -8.137726783752441406e-02 -1.212961226701736450e-01 -7.153198868036270142e-02 -2.142493277788162231e-01 1.797614842653274536e-01 -1.798712313175201416e-01 -1.447743922472000122e-02 -3.876035287976264954e-02 1.283593662083148956e-02 2.655234001576900482e-02 -2.403164207935333252e-01 -2.095358520746231079e-01 1.717386841773986816e-01 -2.322212010622024536e-01 -1.589384675025939941e-01 1.203281804919242859e-01
-2.662938274443149567e-02 -3.950016200542449951e-02 7.465208182111382484e-04 -7.337146438658237457e-03 -3.269468247890472412e-01 -2.920889854431152344e-01 -5.263867229223251343e-02 -1.245072558522224426e-01 -2.956084311008453369e-01 6.843970715999603271e-02 -7.076873630285263062e-02 5.657174438238143921e-02 2.687026262283325195e-01 1.364707946777343750e-01 -4.840132296085357666e-01 -2.358765155076980591e-01 -9.770651906728744507e-02 -1.796855181455612183e-01 -7.716964185237884521e-02 -5.377277731895446777e-02 -8.897650241851806641e-02 2.190642058849334717e-01 4.796288534998893738e-02 -6.106373667716979980e-02 2.883894741535186768e-01 2.470733225345611572e-01 9.161251597106456757e-03 -8.170788735151290894e-02 1.216209903359413147e-01 9.768626093864440918e-02 1.957070315256714821e-03 1.351194828748703003e-01
1.820871978998184204e-01 3.692917153239250183e-02 -1.767069250345230103e-01 1.113851368427276611e-02 -9.629938006401062012e-02 -1.847086101770401001e-01 8.463886566460132599e-03 -2.099383920431137085e-01 -3.294817507266998291e-01 -4.621955007314682007e-02 3.667507693171501160e-02 7.726038247346878052e-02 2.073390334844589233e-01 1.422419697046279907e-01 -4.127279222011566162e-01 -1.084352433681488037e-01 -5.775086581707000732e-02 -3.960902243852615356e-02 -3.679721057415008545e-01 1.214820742607116699e-01 -8.277326077222824097e-02 1.379914581775665283e-01 5.690389499068260193e-02 5.046856403350830078e-02 4.066965281963348389e-01 3.008819818496704102e-01 -1.417352110147476196e-01 -4.152574390172958374e-02 1.066366862505674362e-02 -1.525775808840990067e-02 1.135444864630699158e-01 7.438573986291885376e-02
9.761266410350799561e-02 -3.709978237748146057e-02 -1.034015510231256485e-02 1.822118163108825684e-01 -4.448868930339813232e-01 -2.215219736099243164e-01 -4.169407188892364502e-01 -1.107764765620231628e-01 7.524479925632476807e-02 5.951606109738349915e-02 1.601863056421279907e-01 5.351674184203147888e-02 2.358556240797042847e-01 9.731937199831008911e-02 -1.616609245538711548e-01 -1.531356945633888245e-02 1.920611411333084106e-01 -3.561462759971618652e-01 4.823397099971771240e-02 -1.412231773138046265e-01 -4.080293327569961548e-02 -2.403586953878402710e-01 -5.636544153094291687e-02 2.656154334545135498e-01 -6.256491690874099731e-02 2.361374497413635254e-01 1.977731473743915558e-02 -2.229152806103229523e-02 3.937023133039474487e-02 -7.635233551263809204e-02 6.484153866767883301e-02 4.661736264824867249e-02
3.448144793510437012e-01 -8.054743707180023193e-02 1.835905462503433228e-01 -4.779404401779174805e-02 -3.756596148014068604e-02 -2.300074845552444458e-01 -1.606811732053756714e-01 9.952501393854618073e-03 1.254949718713760376e-01 -1.134866699576377869e-01 -6.470199674367904663e-02 2.823249995708465576e-01 -9.942670166492462158e-02 6.299266964197158813e-02 -3.361673355102539062e-01 -1.849517077207565308e-01 -7.034179568290710449e-02 -9.986960142850875854e-02 -2.771887183189392090e-01 7.669514417648315430e-02 2.129835821688175201e-02 -2.995454668998718262e-01 9.797509759664535522e-02 -2.720069289207458496e-01 1.871916949748992920e-01 2.044159322977066040e-01 5.316668376326560974e-02 -8.896334469318389893e-02 5.174709111452102661e-02 -2.215668000280857086e-02 -2.971442639827728271e-01 1.853778511285781860e-01
3.914933279156684875e-02 -1.204256638884544373e-01 -1.321296691894531250e-01 -3.738468512892723083e-02 -3.473617732524871826e-01 -2.514051496982574463e-01 -4.059142433106899261e-03 -6.724887341260910034e-02 2.679854258894920349e-02 2.726385556161403656e-02 -3.856759518384933472e-02 -1.830218359827995300e-02 4.240349531173706055e-01 -8.800324052572250366e-02 -1.406080648303031921e-02 -2.799639105796813965e-01 4.108766317367553711e-01 9.657087922096252441e-02 5.879649519920349121e-02 -9.697286784648895264e-02 -1.942558214068412781e-02 3.910155594348907471e-02 7.085967808961868286e-02 -2.835625708103179932e-01 -1.493973657488822937e-02 2.211996465921401978e-01 1.882702261209487915e-01 -2.545055747032165527e-01 -2.464857883751392365e-02 5.582218989729881287e-02 2.522095739841461182e-01 1.106697246432304382e-01
1.122156754136085510e-01 2.210252881050109863e-01 2.104183286428451538e-01 -1.265999823808670044e-01 -2.402177751064300537e-01 -2.019626051187515259e-01 -5.330152437090873718e-02 -7.131480425596237183e-02 2.117736339569091797e-01 2.770409546792507172e-02 1.454857438802719116e-01 1.089323461055755615e-01 8.067145943641662598e-02 1.182030364871025085e-01 -2.396228015422821045e-01 -1.151993218809366226e-02 -6.365480273962020874e-02 -9.275428950786590576e-02 -2.126842439174652100e-01 -2.343688160181045532e-01 3.100044429302215576e-01 2.251755446195602417e-02 -7.777962833642959595e-02 2.595120668411254883e-01 9.015527367591857910e-02 2.817052043974399567e-02 7.099931687116622925e-02 -1.529308259487152100e-01 3.138132393360137939e-01 -8.771817386150360107e-02 -1.101967170834541321e-01 4.203103184700012207e-01
-1.465465426445007324e-01 -5.203016102313995361e-02 3.731146454811096191e-02 -6.709909439086914062e-02 -9.750615060329437256e-02 -5.061557888984680176e-01 -6.896385550498962402e-02 -2.045795172452926636e-01 -1.431314088404178619e-02 2.194456905126571655e-01 -3.513204306364059448e-02 8.570444583892822266e-02 1.976194381713867188e-01 1.663157343864440918e-01 -2.013433426618576050e-01 -1.860456615686416626e-01 1.149158850312232971e-01 -7.755867671221494675e-03 -1.100416108965873718e-01 -4.180422425270080566e-01 9.433314204216003418e-02 -8.779511600732803345e-02 1.391651779413223267e-01 -2.550739794969558716e-02 -8.906821720302104950e-03 1.501032561063766479e-01 2.980924844741821289e-01 -2.880937159061431885e-01 5.487279221415519714e-02 1.548813283443450928e-01 2.037296816706657410e-02 -1.284428033977746964e-02
-1.351629942655563354e-01 1.180558577179908752e-01 4.631288349628448486e-02 -2.174278907477855682e-02 -1.481416076421737671e-01 -2.224560827016830444e-01 -2.781559824943542480e-01 -2.567849159240722656e-01 3.772259503602981567e-02 2.184917777776718140e-01 4.036971554160118103e-02 4.102260246872901917e-02 -1.424408983439207077e-03 3.066972792148590088e-01 -2.275728881359100342e-01 -2.217491269111633301e-01 1.762779653072357178e-01 -2.951682806015014648e-01 3.466203808784484863e-02 -2.865045368671417236e-01 1.979942768812179565e-01 -1.220824941992759705e-02 1.434160172939300537e-01 -1.013323962688446045e-01 -3.008732758462429047e-02 2.662881910800933838e-01 -6.758979707956314087e-02 -6.243422627449035645e-02 5.574543401598930359e-02 2.393492609262466431e-01 -2.965301275253295898e-01 5.152087286114692688e-02
-4.830049350857734680e-02 3.391477465629577637e-01 -1.073448657989501953e-01 -4.951599240303039551e-02 1.024547591805458069e-02 2.818382903933525085e-02 7.071154192090034485e-03 -1.177692934870719910e-01 -6.519933044910430908e-02 -4.727046936750411987e-02 -1.296700388193130493e-01 1.589152514934539795e-01 1.372098028659820557e-01 1.539331078529357910e-01 -4.834655523300170898e-01 3.714429214596748352e-02 1.430759578943252563e-01 -5.324462801218032837e-02 1.262647286057472229e-02 1.056025698781013489e-01 3.170208632946014404e-01 -5.870300158858299255e-02 5.016681924462318420e-02 3.512353450059890747e-02 8.268553763628005981e-03 3.564370274543762207e-01 -2.451711595058441162e-01 -3.817255496978759766e-01 4.335255548357963562e-02 1.387472003698348999e-01 -6.637787073850631714e-02 1.639107167720794678e-01
1.644587367773056030e-01 -1.411871910095214844e-01 8.431515656411647797e-03 -2.831555306911468506e-01 -2.370843440294265747e-01 2.037875503301620483e-01 -1.499024331569671631e-01 -3.734067454934120178e-02 -1.519099473953247070e-01 6.618044339120388031e-03 7.283739000558853149e-02 1.500788927078247070e-01 2.364116609096527100e-01 2.410746067762374878e-01 1.674992963671684265e-02 -8.776320144534111023e-03 -4.857521504163742065e-02 3.771593421697616577e-02 -3.387572765350341797e-01 -5.476102977991104126e-02 3.322387039661407471e-01 -2.021567225456237793e-01 5.096317082643508911e-02 6.219080463051795959e-02 1.355462241917848587e-02 3.101586699485778809e-01 -2.076829522848129272e-01 4.334610328078269958e-02 3.413022756576538086e-01 1.116743385791778564e-01 1.805442869663238525e-01 -6.044380739331245422e-02
-2.487930282950401306e-02 -3.067074120044708252e-01 1.004188433289527893e-01 2.898152768611907959e-01 -1.190753653645515442e-01 -5.806083232164382935e-02 -1.614910736680030823e-02 1.622433662414550781e-01 -2.007904052734375000e-01 -6.632222235202789307e-02 3.245340287685394287e-01 8.456209674477577209e-03 -5.164098367094993591e-02 -2.967772819101810455e-02 -1.725045889616012573e-01 -2.096275687217712402e-01 1.044250503182411194e-01 1.090594604611396790e-01 -1.309731453657150269e-01 -2.124702036380767822e-01 1.041568145155906677e-01 7.865279167890548706e-02 2.006526046898216009e-04 2.416114322841167450e-02 -2.007040008902549744e-02 4.001666605472564697e-01 5.497570335865020752e-02 -4.546033143997192383e-01 -1.751004606485366821e-01 -5.805405322462320328e-03 4.945460706949234009e-02 1.834817677736282349e-01
2.619560360908508301e-01 1.001353189349174500e-01 -1.826750636100769043e-01 -2.962752878665924072e-01 -2.626519463956356049e-02 -2.887947559356689453e-01 -1.792509555816650391e-01 -1.561716496944427490e-01 -6.610397249460220337e-02 -8.380797505378723145e-02 8.387683890759944916e-03 -6.599070876836776733e-02 3.039214313030242920e-01 2.257295399904251099e-01 1.054102275520563126e-02 -1.566134840250015259e-01 -1.741809546947479248e-01 3.324212729930877686e-01 -3.140538334846496582e-01 -2.757180035114288330e-01 3.905843198299407959e-02 -1.002391129732131958e-01 -3.848084062337875366e-02 8.328639715909957886e-02 5.148840695619583130e-02 2.245269566774368286e-01 -1.979478895664215088e-01 -2.852473221719264984e-02 1.157591789960861206e-01 7.204184681177139282e-02 -1.254643648862838745e-01 1.137299612164497375e-01
2.224589288234710693e-01 2.136453799903392792e-02 -1.225229073315858841e-02 -2.768815029412508011e-03 -5.188557505607604980e-01 -2.295470833778381348e-01 -3.653445839881896973e-01 1.248675305396318436e-02 7.034978270530700684e-02 -1.173768416047096252e-01 -8.380479179322719574e-03 5.048935301601886749e-03 1.708108029561117291e-04 1.629020124673843384e-01 -1.351666748523712158e-01 -2.010428458452224731e-01 2.389118522405624390e-01 -2.711167037487030029e-01 -1.321431398391723633e-01 -2.667425572872161865e-01 -2.223903983831405640e-01 -2.280378937721252441e-01 4.284032806754112244e-02 -1.593904197216033936e-01 -5.699300765991210938e-02 6.362123042345046997e-02 8.047763258218765259e-02 1.289329584687948227e-02 2.521882764995098114e-02 -1.446138173341751099e-01 -7.059014588594436646e-02 -4.413402825593948364e-02
9.022141993045806885e-02 -1.014904528856277466e-01 -3.773494390770792961e-04 -3.439534828066825867e-02 -1.262643560767173767e-02 -1.665650904178619385e-01 -1.984048187732696533e-01 -6.146636977791786194e-02 -1.177187114953994751e-01 -8.799335360527038574e-02 4.053298234939575195e-01 1.215034499764442444e-01 1.248538047075271606e-01 1.379486173391342163e-01 -1.106394156813621521e-01 -1.405022442340850830e-01 2.019072324037551880e-01 -1.190774291753768921e-01 -7.401724159717559814e-02 -2.387497723102569580e-01 3.286897242069244385e-01 2.554502710700035095e-02 3.785065114498138428e-01 1.216865032911300659e-01 6.533347815275192261e-02 1.755691878497600555e-02 -3.034222126007080078e-01 -2.009071111679077148e-01 -1.186647452414035797e-02 3.051361441612243652e-01 -1.566723585128784180e-01 5.553053691983222961e-02
5.105246976017951965e-02 1.455755345523357391e-02 -2.916544973850250244e-01 2.289264798164367676e-01 -2.310997843742370605e-01 -4.166217744350433350e-01 -1.884953528642654419e-01 -1.504883915185928345e-01 1.149559020996093750e-01 2.398904711008071899e-01 5.293550342321395874e-02 8.206285536289215088e-02 8.963730931282043457e-02 3.108219057321548462e-02 -3.328598141670227051e-01 -6.045499071478843689e-02 4.873688146471977234e-02 -3.299428820610046387e-01 -1.214968934655189514e-01 -1.667738407850265503e-01 1.295343041419982910e-01 1.087293252348899841e-01 5.563721805810928345e-02 2.503050491213798523e-02 2.232916466891765594e-02 1.852855235338211060e-01 -6.291076540946960449e-02 -2.592581808567047119e-01 4.826879128813743591e-03 2.534331679344177246e-01 -1.004379913210868835e-01 6.577652692794799805e-02
-6.148101016879081726e-02 -2.174142748117446899e-01 2.854303922504186630e-03 1.427072286605834961e-01 -2.483064383268356323e-01 -1.572223007678985596e-01 -3.276156783103942871e-01 -2.283074110746383667e-01 -3.151592910289764404e-01 -1.159921009093523026e-02 4.372785612940788269e-02 8.918406069278717041e-02 1.742974072694778442e-01 -2.054829448461532593e-01 -1.769842356443405151e-01 -1.333766728639602661e-01 1.917891502380371094e-01 -3.293585404753684998e-02 1.295495871454477310e-02 -2.087730765342712402e-01 2.030326873064041138e-01 3.420516848564147949e-03 3.185235261917114258e-01 -1.198284178972244263e-01 1.025571376085281372e-01 1.530843377113342285e-01 -3.214701637625694275e-02 7.745182514190673828e-02 2.318179458379745483e-01 -4.891991615295410156e-02 3.576406836509704590e-02 3.385795652866363525e-01
9.206170588731765747e-02 2.376271486282348633e-01 -8.555614948272705078e-02 1.435825079679489136e-01 -3.355546891689300537e-01 -2.421841621398925781e-01 -8.701665699481964111e-02 -1.291478425264358521e-01 2.812401391565799713e-02 -6.665355712175369263e-02 1.160322502255439758e-01 5.989562720060348511e-02 2.325008511543273926e-01 7.848933339118957520e-02 -6.434559822082519531e-02 2.009821385145187378e-01 1.313379108905792236e-01 3.995830714702606201e-01 -2.746191918849945068e-01 1.333784610033035278e-01 2.958342432975769043e-01 5.719738081097602844e-02 9.367711842060089111e-02 -2.568511366844177246e-01 -1.979951560497283936e-01 1.822379529476165771e-01 -1.174059212207794189e-01 -6.801512092351913452e-02 4.741686210036277771e-02 -1.374515742063522339e-01 4.216237459331750870e-03 1.922080814838409424e-01
1.447288412600755692e-02 -1.144168302416801453e-01 -1.371177136898040771e-01 9.040382690727710724e-03 -1.504241824150085449e-01 -2.065495252609252930e-01 -1.327052563428878784e-01 -1.278058141469955444e-01 -7.860073447227478027e-02 4.595652595162391663e-02 2.804784663021564484e-02 -7.478813827037811279e-02 1.403119266033172607e-01 2.658178508281707764e-01 -2.365619987249374390e-01 -2.829299569129943848e-01 -3.832444176077842712e-02 1.466453224420547485e-01 6.027247756719589233e-02 -1.397713422775268555e-01 2.408586293458938599e-01 1.111702322959899902e-01 1.892288178205490112e-01 -2.890137732028961182e-01 -1.704719364643096924e-01 -5.616318434476852417e-03 2.844075672328472137e-02 6.622554361820220947e-02 2.471201717853546143e-01 1.095367968082427979e-01 -6.231753528118133545e-02 5.295904278755187988e-01
[truncated: 3,272,420 more chars]
