# Supplementary material for: The Language of Innovation
Source: PLoS One. 2020 Apr 30;15(4):e0230107. doi: 10.1371/journal.pone.0230107 (PMC7194493; doi:10.1371/journal.pone.0230107)
Supplement: S9 File — (GZ) [file pone.0230107.s009.tar.gz › 1987-1991/V2Run_3_VS_4500_embeddings1987-1991ED32.txt]

6.227161269634962082e-03 1.044184565544128418e-01 -1.799950189888477325e-02 2.328390181064605713e-01 1.698791086673736572e-01 1.642909049987792969e-01 4.616514220833778381e-02 -4.743976984173059464e-03 -2.996462397277355194e-02 -1.138381883502006531e-01 -8.863107115030288696e-02 3.272052109241485596e-02 8.345185965299606323e-02 -1.440948843955993652e-01 2.419951558113098145e-01 1.915585622191429138e-02 -1.845173984766006470e-01 -2.327757626771926880e-01 7.312725647352635860e-04 4.111625254154205322e-01 1.453241407871246338e-01 7.846740633249282837e-02 4.842564165592193604e-01 4.899465665221214294e-02 -1.959786564111709595e-01 1.361586898565292358e-01 -1.332900375127792358e-01 -1.069341376423835754e-01 -2.698754072189331055e-01 8.458051085472106934e-02 8.016522228717803955e-02 -2.702745199203491211e-01
2.263352870941162109e-01 8.648640941828489304e-04 -5.165073648095130920e-02 -1.009122878313064575e-01 2.674254775047302246e-02 2.768929898738861084e-01 -7.392201572656631470e-02 7.779140491038560867e-03 -3.186349570751190186e-01 -4.297659173607826233e-02 -1.062591001391410828e-02 3.085213154554367065e-02 -9.518226981163024902e-02 -2.900333702564239502e-01 -3.395252823829650879e-01 1.342425495386123657e-01 1.232134178280830383e-01 -2.669455409049987793e-01 3.026174753904342651e-02 -1.405796259641647339e-01 7.648412138223648071e-02 -1.050631180405616760e-01 2.394681125879287720e-01 3.218736946582794189e-01 5.573160201311111450e-02 -8.982864022254943848e-02 -2.307999581098556519e-01 -4.726503789424896240e-02 -5.731435492634773254e-02 3.388029336929321289e-02 1.445387154817581177e-01 -3.809665441513061523e-01
3.425434231758117676e-01 2.478934377431869507e-01 -2.108726203441619873e-01 9.842535108327865601e-02 -7.941639423370361328e-02 2.012947499752044678e-01 -3.154836967587471008e-02 1.144767254590988159e-01 -2.748728990554809570e-01 -5.964969098567962646e-02 1.086539551615715027e-01 -2.083215164020657539e-03 -2.604155987501144409e-02 5.783670768141746521e-02 5.590976402163505554e-02 1.176081225275993347e-01 1.425589472055435181e-01 5.266638472676277161e-02 2.308523505926132202e-01 -2.497908100485801697e-02 3.303139209747314453e-01 6.641259044408798218e-02 2.852711081504821777e-01 9.121898561716079712e-02 -1.505598425865173340e-02 -5.787763744592666626e-02 -2.486745119094848633e-01 -1.553398817777633667e-01 -1.265410035848617554e-01 -1.852782443165779114e-02 4.468080103397369385e-01 -9.195668250322341919e-02
2.712167501449584961e-01 2.237875908613204956e-01 -9.893741458654403687e-02 -1.402333527803421021e-01 4.756085947155952454e-02 -5.822708830237388611e-02 2.275273054838180542e-01 -3.671998530626296997e-02 -4.234204590320587158e-01 -8.964870125055313110e-02 -2.002459615468978882e-01 -1.587823182344436646e-01 1.646517664194107056e-01 5.940525978803634644e-02 -1.204794924706220627e-02 1.355134248733520508e-01 -3.365716710686683655e-02 -2.168472856283187866e-01 3.682683408260345459e-02 1.834084838628768921e-01 1.926507800817489624e-01 1.107488200068473816e-01 2.044468075037002563e-01 3.380625322461128235e-02 -2.926108539104461670e-01 1.149370744824409485e-01 -1.276633441448211670e-01 1.089246422052383423e-01 1.232262235134840012e-02 -3.200506791472434998e-02 2.533706128597259521e-01 -3.442651331424713135e-01
2.618853449821472168e-01 1.828836798667907715e-01 1.082884743809700012e-01 2.070317268371582031e-01 -5.867076665163040161e-02 3.734427690505981445e-01 8.500720374286174774e-03 2.005670405924320221e-02 -3.647953271865844727e-01 -2.493033111095428467e-01 -2.687119506299495697e-02 -1.128800883889198303e-01 -2.524601528421044350e-03 5.744316056370735168e-02 -1.049045100808143616e-01 3.207749128341674805e-02 1.437460184097290039e-01 -1.949386745691299438e-01 -1.360769271850585938e-01 2.440690621733665466e-02 1.430155932903289795e-01 4.468397051095962524e-02 2.726894915103912354e-01 -1.317185908555984497e-01 -1.190638691186904907e-01 1.748286485671997070e-01 -1.763387173414230347e-01 -2.761300802230834961e-01 -2.397288009524345398e-02 -1.930017322301864624e-01 2.511342763900756836e-01 -1.762375980615615845e-01
1.971225142478942871e-01 4.749824479222297668e-02 -1.304150968790054321e-01 9.273438155651092529e-02 -1.514306813478469849e-01 9.193152934312820435e-02 1.354344785213470459e-01 9.587437659502029419e-02 -2.898750007152557373e-01 4.312127828598022461e-02 1.680869422852993011e-02 7.542458921670913696e-02 2.217074781656265259e-01 -3.199321925640106201e-01 -1.170560643076896667e-01 -1.858755946159362793e-02 -4.197056964039802551e-02 -5.073655247688293457e-01 6.608273088932037354e-02 -2.099476754665374756e-03 -1.283538620918989182e-02 3.507919311523437500e-01 2.128839194774627686e-01 2.872676849365234375e-01 -1.003477126359939575e-01 3.855429962277412415e-02 -1.235608384013175964e-01 1.495140790939331055e-01 -1.802473515272140503e-01 8.604677766561508179e-02 7.161546498537063599e-02 -9.016963839530944824e-02
2.238430529832839966e-01 1.952210813760757446e-01 6.879914551973342896e-02 1.164409220218658447e-01 -2.296344488859176636e-01 1.561001837253570557e-01 1.054007187485694885e-01 -2.060382962226867676e-01 -2.594974637031555176e-01 -1.774936020374298096e-01 4.543665051460266113e-02 7.146672159433364868e-02 1.234687119722366333e-01 4.645963758230209351e-02 -8.174186199903488159e-02 -6.294003129005432129e-02 1.872227936983108521e-01 -2.062697857618331909e-01 1.543648242950439453e-01 4.603493586182594299e-02 -3.633439540863037109e-02 2.750031948089599609e-01 -1.646688469918444753e-04 -1.057281438261270523e-02 -6.126388534903526306e-02 -1.363513059914112091e-02 -1.219832748174667358e-01 8.785007148981094360e-02 -2.089367061853408813e-01 -2.516144013497978449e-05 3.175601661205291748e-01 -5.264295339584350586e-01
1.759366542100906372e-01 -1.492950133979320526e-03 -3.915980085730552673e-02 1.299551278352737427e-01 -1.243747118860483170e-02 1.587226092815399170e-01 5.278043821454048157e-02 -1.230853796005249023e-01 -1.963054239749908447e-01 8.755224198102951050e-02 -1.942235231399536133e-01 -2.251802384853363037e-01 2.326705902814865112e-01 -2.802180051803588867e-01 -1.596932560205459595e-01 1.373758912086486816e-01 -7.326894253492355347e-02 -3.810672760009765625e-01 6.330130249261856079e-02 -2.204882353544235229e-02 4.465233162045478821e-02 2.581132650375366211e-01 8.018156141042709351e-02 4.182946681976318359e-02 -2.853403091430664062e-01 -9.286171197891235352e-02 -3.514444530010223389e-01 2.341117262840270996e-01 -2.037172615528106689e-01 8.103016763925552368e-02 -6.504209339618682861e-02 -2.077187597751617432e-01
1.842256188392639160e-01 -2.873099148273468018e-01 2.072827368974685669e-01 7.579603046178817749e-02 2.567780911922454834e-01 1.911144852638244629e-01 -6.910691969096660614e-03 2.391222864389419556e-01 -1.456850171089172363e-01 8.724909275770187378e-03 6.380432099103927612e-02 -1.732179969549179077e-01 1.496501713991165161e-01 -1.715447455644607544e-01 -3.332010507583618164e-01 1.283235549926757812e-01 -1.645485684275627136e-02 -3.133588731288909912e-01 1.059215143322944641e-01 1.129800379276275635e-01 -5.616215639747679234e-04 2.919889390468597412e-01 2.593545913696289062e-01 5.843320116400718689e-02 3.021652437746524811e-02 6.025070324540138245e-02 -1.373887062072753906e-01 -7.694942504167556763e-02 -2.294771075248718262e-01 5.376862362027168274e-03 1.601042002439498901e-01 -2.331947833299636841e-01
2.380185872316360474e-01 -5.135803669691085815e-02 9.083948284387588501e-02 6.947594881057739258e-02 3.896804153919219971e-02 1.936289519071578979e-01 1.688997000455856323e-01 1.960547566413879395e-01 -1.090339943766593933e-01 1.641376614570617676e-01 -2.950436174869537354e-01 -4.990163445472717285e-02 -3.679222613573074341e-02 -2.693691849708557129e-01 -3.979887068271636963e-01 7.709669414907693863e-03 3.416919615119695663e-03 -1.879516392946243286e-01 1.079559922218322754e-01 -1.462067663669586182e-01 2.040994316339492798e-01 2.085854113101959229e-01 4.624413326382637024e-02 1.533676236867904663e-01 -1.574900597333908081e-01 -7.977304607629776001e-02 -1.046555936336517334e-01 -3.051521182060241699e-01 -2.484578490257263184e-01 3.692704066634178162e-02 6.058349460363388062e-02 -2.823498547077178955e-01
1.129316017031669617e-01 -6.556364148855209351e-02 7.103157788515090942e-02 2.952169477939605713e-01 -2.103439718484878540e-01 2.127879858016967773e-01 9.804766625165939331e-02 4.535306245088577271e-02 -3.723166137933731079e-02 -3.871362283825874329e-02 -1.870165169239044189e-01 1.841064542531967163e-01 -6.580132991075515747e-02 -1.291016340255737305e-01 2.067893594503402710e-01 2.586120665073394775e-01 -1.490642279386520386e-01 -1.947403252124786377e-01 -8.360969275236129761e-02 9.066310524940490723e-02 -3.560504317283630371e-02 2.675817608833312988e-01 1.320345401763916016e-01 -3.773423656821250916e-02 -4.224005043506622314e-01 -1.352463960647583008e-01 -2.048894613981246948e-01 -9.770272672176361084e-02 -6.834024935960769653e-02 -2.223896384239196777e-01 1.661634743213653564e-01 -3.001754581928253174e-01
1.989336162805557251e-01 9.874325245618820190e-02 1.107089966535568237e-01 1.820910605601966381e-03 -1.486450582742691040e-01 1.275104731321334839e-01 1.730443537235260010e-01 -1.585227437317371368e-02 -2.919704914093017578e-01 -3.137996494770050049e-01 3.021852374076843262e-01 -1.570371240377426147e-01 1.373361051082611084e-01 -1.352069973945617676e-01 -1.750406473875045776e-01 2.821150124073028564e-01 -1.657317876815795898e-01 -3.581786751747131348e-01 1.617712676525115967e-01 2.927156388759613037e-01 -1.669726520776748657e-01 1.774733513593673706e-01 1.117598637938499451e-01 2.016648836433887482e-02 -6.757523119449615479e-02 -1.519357040524482727e-02 -1.236957758665084839e-01 -1.708236336708068848e-01 -4.106304049491882324e-02 6.504599004983901978e-02 1.528886258602142334e-01 -6.592577695846557617e-02
7.780263572931289673e-02 1.363945007324218750e-01 6.112270802259445190e-02 7.843973487615585327e-02 -1.849798411130905151e-01 3.563046455383300781e-01 6.732324510812759399e-02 -1.031870469450950623e-01 -3.054694831371307373e-01 7.118465006351470947e-02 1.144276633858680725e-01 -2.289480268955230713e-01 1.588930934667587280e-01 -8.732958137989044189e-02 1.634364277124404907e-01 -1.314249932765960693e-01 3.455618396401405334e-02 -8.079551160335540771e-02 1.922409795224666595e-02 1.189166307449340820e-02 2.539799734950065613e-02 2.309283316135406494e-01 1.359456479549407959e-01 9.477263689041137695e-02 -1.246841042302548885e-03 5.149084609001874924e-03 -1.761598289012908936e-01 -3.535258471965789795e-01 -3.708016872406005859e-01 -8.348342776298522949e-02 3.407767117023468018e-01 -2.050722688436508179e-01
2.045067548751831055e-01 4.834490362554788589e-03 1.155799999833106995e-01 1.510251909494400024e-01 5.069863051176071167e-03 7.600761204957962036e-02 -7.474323362112045288e-02 1.058437973260879517e-01 -2.021173983812332153e-01 2.345934361219406128e-01 2.665244340896606445e-01 -3.130357339978218079e-02 1.258602887392044067e-01 -2.801773548126220703e-01 -1.919405609369277954e-01 8.732376992702484131e-02 1.206907182931900024e-01 -2.495628893375396729e-01 2.424435764551162720e-01 2.826097607612609863e-01 2.186611443758010864e-01 2.470976412296295166e-01 2.584305591881275177e-03 1.431843787431716919e-01 -2.540737763047218323e-02 6.403827667236328125e-02 -1.295168548822402954e-01 -2.082827091217041016e-01 -2.654016017913818359e-01 -1.947365887463092804e-02 4.864419624209403992e-02 -3.312503695487976074e-01
1.461310684680938721e-01 8.638689666986465454e-02 1.008917465806007385e-01 2.985338866710662842e-01 -2.130957543849945068e-01 1.146630197763442993e-01 8.921891450881958008e-02 -7.673949003219604492e-02 -3.432711362838745117e-01 -1.065046414732933044e-01 7.610933482646942139e-02 -3.760026395320892334e-02 9.930250048637390137e-02 9.236116707324981689e-02 -4.487907141447067261e-02 -2.108582407236099243e-01 -1.108082085847854614e-01 -2.210098206996917725e-01 9.552699327468872070e-02 2.547388970851898193e-01 7.801281660795211792e-02 1.028013527393341064e-01 3.289698064327239990e-01 -7.897841930389404297e-02 -1.987341046333312988e-02 -1.741778701543807983e-01 -4.370985925197601318e-02 3.157185763120651245e-02 -2.621167525649070740e-02 1.141446009278297424e-01 2.522990107536315918e-02 -5.328947305679321289e-01
1.705421656370162964e-01 1.084689348936080933e-01 9.721141308546066284e-02 2.539154142141342163e-02 3.143342137336730957e-01 6.068875268101692200e-02 -1.393387019634246826e-01 -1.217530071735382080e-01 -3.825314342975616455e-01 -2.428670600056648254e-02 1.154012382030487061e-01 1.639587134122848511e-01 1.322282403707504272e-01 -1.266017407178878784e-01 -5.521856993436813354e-02 2.191334730014204979e-03 -1.645494438707828522e-02 -2.686439454555511475e-01 -2.392123788595199585e-01 1.237855851650238037e-01 9.676124155521392822e-02 3.290145844221115112e-02 -1.108533889055252075e-01 2.757859230041503906e-02 1.092179939150810242e-01 8.892274647951126099e-02 -1.782136708498001099e-01 -3.570705652236938477e-01 -2.984223961830139160e-01 2.164518274366855621e-02 4.333610460162162781e-02 -3.868628144264221191e-01
2.655761837959289551e-01 -6.996493786573410034e-02 1.315910518169403076e-01 1.839284300804138184e-01 -1.947633028030395508e-01 2.671686559915542603e-02 4.045235514640808105e-01 -6.896255910396575928e-02 -2.475596964359283447e-01 6.863811612129211426e-02 1.159967333078384399e-01 3.462141752243041992e-02 -4.186299815773963928e-02 -9.261689335107803345e-02 -1.530656814575195312e-01 -1.168812885880470276e-01 1.188419386744499207e-01 -2.278463840484619141e-01 -2.964262850582599640e-02 1.883858442306518555e-01 1.964802891016006470e-01 1.660149693489074707e-01 2.234511822462081909e-01 -1.906167864799499512e-01 -1.200730428099632263e-01 -7.299624383449554443e-02 -1.937468200922012329e-01 4.113165289163589478e-02 -7.286161184310913086e-02 5.947261676192283630e-02 1.758518815040588379e-01 -4.298069179058074951e-01
1.953177601099014282e-01 -1.066182553768157959e-01 -1.611395180225372314e-01 1.933127827942371368e-02 -2.508126758038997650e-02 1.477935910224914551e-01 9.088802337646484375e-02 1.117951050400733948e-01 3.245312022045254707e-03 -1.892536133527755737e-01 5.310874804854393005e-02 -1.744648218154907227e-01 2.490426003932952881e-01 -5.656155198812484741e-02 -2.469882667064666748e-01 -2.420890703797340393e-02 7.685691863298416138e-02 -2.320294529199600220e-01 1.741264909505844116e-01 1.678084433078765869e-01 3.742406964302062988e-01 2.248625606298446655e-01 2.985158562660217285e-01 4.649892449378967285e-02 -5.514616146683692932e-02 2.876367047429084778e-02 -2.870115451514720917e-02 1.926245838403701782e-01 -1.907690316438674927e-01 2.268013358116149902e-01 6.093255802989006042e-02 -3.893047571182250977e-01
-5.026081576943397522e-02 -1.582854893058538437e-03 -7.204986363649368286e-02 1.748798601329326630e-02 -9.553380310535430908e-02 3.257652521133422852e-01 -2.764065861701965332e-01 -1.921711862087249756e-01 1.390332877635955811e-01 -7.236157357692718506e-02 -2.930477820336818695e-02 -1.294674873352050781e-01 -1.841142475605010986e-01 -2.055282294750213623e-01 9.106208384037017822e-02 -1.083994433283805847e-01 5.550353322178125381e-03 -1.900731623172760010e-01 -1.653508841991424561e-01 2.733108699321746826e-01 3.629788756370544434e-02 1.628661155700683594e-01 8.710666745901107788e-02 5.738759413361549377e-02 -1.235590577125549316e-01 -1.201166361570358276e-01 -1.410179883241653442e-01 -3.162909746170043945e-01 -8.993636816740036011e-02 8.748426288366317749e-02 4.384646564722061157e-02 -5.299214720726013184e-01
-5.680575966835021973e-03 -3.098424337804317474e-02 1.260861475020647049e-02 1.121114492416381836e-01 -2.308117300271987915e-01 1.405553370714187622e-01 2.732825875282287598e-01 1.314353048801422119e-01 -1.882210522890090942e-01 -2.253857403993606567e-01 1.727960258722305298e-01 1.060782819986343384e-01 3.059598989784717560e-02 2.098327875137329102e-02 -3.682389482855796814e-02 -1.549467891454696655e-01 2.997784912586212158e-01 -2.861401736736297607e-01 -6.098593771457672119e-02 1.256108731031417847e-01 1.617569625377655029e-01 -4.071357473731040955e-02 2.993414103984832764e-01 1.450277585536241531e-02 -1.458985060453414917e-01 -6.082978099584579468e-02 -1.418070346117019653e-01 1.276299953460693359e-01 -1.917997449636459351e-01 5.040293931961059570e-02 2.250531166791915894e-01 -4.549420177936553955e-01
2.607709765434265137e-01 2.528306245803833008e-01 -5.507183820009231567e-02 2.435912191867828369e-01 -2.081179618835449219e-02 4.672906547784805298e-02 8.104234188795089722e-02 1.423714011907577515e-01 -3.094171881675720215e-01 -1.584233790636062622e-01 7.815852761268615723e-03 3.807986900210380554e-02 -8.347039669752120972e-02 -6.765488535165786743e-02 -2.889939770102500916e-02 -1.082098335027694702e-01 1.161211654543876648e-01 -2.747208178043365479e-01 -2.180303335189819336e-01 2.639367878437042236e-01 -1.320438832044601440e-01 3.480085730552673340e-01 2.461071610450744629e-01 1.495725065469741821e-01 -1.616704761981964111e-01 1.874705553054809570e-01 1.927479915320873260e-02 -6.025135517120361328e-02 -3.453800827264785767e-02 6.792267411947250366e-02 2.557573020458221436e-01 -2.562614381313323975e-01
1.750473529100418091e-01 -1.091401800513267517e-01 -1.020923703908920288e-01 -9.161114692687988281e-02 6.212584674358367920e-02 -1.279347576200962067e-02 2.556602412369102240e-04 -2.269446998834609985e-01 -2.476824373006820679e-01 -2.711535394191741943e-01 1.210892200469970703e-01 -3.535706549882888794e-02 1.096667423844337463e-01 -2.413602173328399658e-01 -9.230759739875793457e-02 6.815724819898605347e-02 -1.538165807723999023e-01 -1.811673343181610107e-01 -3.642382472753524780e-02 -1.388433971442282200e-03 -4.844176769256591797e-02 7.946056313812732697e-03 -8.569569140672683716e-02 8.078091591596603394e-02 -1.147422492504119873e-01 4.109733924269676208e-02 -1.317976862192153931e-01 -2.893695831298828125e-01 -3.590537905693054199e-01 2.033705413341522217e-01 4.273624718189239502e-01 -3.254319429397583008e-01
1.531771272420883179e-01 1.282445192337036133e-01 -2.500936388969421387e-01 -3.470352664589881897e-02 -1.036655902862548828e-01 1.926095932722091675e-01 -1.309389770030975342e-01 3.260850310325622559e-01 -2.558108866214752197e-01 -3.614063560962677002e-02 1.253635585308074951e-01 -6.410864740610122681e-02 -1.577528864145278931e-01 -2.810373902320861816e-01 -5.313996598124504089e-02 4.115607142448425293e-01 2.114055491983890533e-02 -1.143125966191291809e-01 2.673384174704551697e-02 3.091545403003692627e-01 2.878124117851257324e-01 1.544058918952941895e-01 4.335472360253334045e-02 1.070766244083642960e-02 -1.330548226833343506e-01 1.569026522338390350e-02 7.168990094214677811e-03 -1.408298611640930176e-01 -1.325546503067016602e-01 1.555664986371994019e-01 1.466196030378341675e-01 -2.068618685007095337e-01
3.082934021949768066e-01 1.959891766309738159e-01 1.588283330202102661e-01 -4.237326234579086304e-02 -8.389883488416671753e-02 3.314246833324432373e-01 2.948830425739288330e-01 -9.002176672220230103e-02 -3.229722678661346436e-01 -1.707432717084884644e-01 2.635135650634765625e-01 -1.458453685045242310e-01 -7.387695461511611938e-02 1.977059617638587952e-02 1.037524566054344177e-01 2.143811807036399841e-02 1.126561984419822693e-01 1.514208167791366577e-01 1.819523125886917114e-01 1.034763641655445099e-02 1.883929967880249023e-01 1.902448385953903198e-01 3.525168299674987793e-01 1.479983925819396973e-01 -3.123366832733154297e-02 -6.139200925827026367e-02 -1.131530627608299255e-01 -1.189243644475936890e-01 -9.616509824991226196e-02 8.205088786780834198e-03 1.936379075050354004e-01 -1.453992128372192383e-01
2.608441412448883057e-01 -1.113732308149337769e-01 8.361240476369857788e-02 1.944086551666259766e-01 -1.849934905767440796e-01 1.715639829635620117e-01 -2.443572320044040680e-02 1.674704998731613159e-01 -2.607628107070922852e-01 -1.270127892494201660e-01 -5.548473820090293884e-02 1.336934268474578857e-01 1.537459939718246460e-01 -2.034191638231277466e-01 1.202285289764404297e-02 -3.052292168140411377e-01 2.260845154523849487e-01 -2.152723073959350586e-01 -6.471689790487289429e-03 1.190555393695831299e-01 1.522123962640762329e-01 9.935516864061355591e-02 1.449612826108932495e-01 -7.660818099975585938e-02 -1.254654228687286377e-01 -1.737004262395203114e-03 -2.503643035888671875e-01 4.577129334211349487e-02 -7.221522927284240723e-02 2.461849302053451538e-01 1.580782085657119751e-01 -4.196832180023193359e-01
1.107954382896423340e-01 3.369957953691482544e-02 2.638584934175014496e-02 2.940112948417663574e-01 -1.990086212754249573e-02 1.152858734130859375e-01 -2.036931514739990234e-01 -1.537546813488006592e-01 -1.057459115982055664e-01 -2.199650704860687256e-01 7.036086916923522949e-02 -2.193379104137420654e-01 3.797046467661857605e-02 -7.782249152660369873e-02 -1.103768199682235718e-01 1.919255405664443970e-01 -2.348281741142272949e-01 -2.740040719509124756e-01 1.593737979419529438e-03 -7.334955781698226929e-02 9.185858070850372314e-02 2.288020551204681396e-01 3.472326993942260742e-01 1.960041522979736328e-01 2.724794112145900726e-02 -5.490390211343765259e-02 -6.500800698995590210e-02 -2.501530647277832031e-01 -4.535500109195709229e-01 7.603204250335693359e-02 6.690929830074310303e-02 -9.788672626018524170e-02
2.948380708694458008e-01 -2.220190018415451050e-01 -6.041062995791435242e-02 1.046713069081306458e-01 -2.002085000276565552e-01 -9.962762147188186646e-02 2.704263031482696533e-01 3.831713274121284485e-02 -2.287617623805999756e-01 -2.340977489948272705e-01 -3.631240501999855042e-02 -7.207598537206649780e-02 1.401156634092330933e-01 4.502907395362854004e-03 -1.193651482462882996e-01 -2.307638674974441528e-01 -1.388903427869081497e-02 -1.661010980606079102e-01 -3.854355216026306152e-02 4.594939947128295898e-02 6.793357431888580322e-02 1.515434533357620239e-01 2.391781657934188843e-01 -1.565511897206306458e-02 -1.006097570061683655e-01 3.205066546797752380e-02 -3.298974633216857910e-01 -2.094168402254581451e-02 -1.932532638311386108e-01 3.807311877608299255e-02 2.825043499469757080e-01 -4.102783203125000000e-01
8.866073191165924072e-02 2.454026639461517334e-01 -1.423725020140409470e-02 -6.076724454760551453e-02 -1.189421266317367554e-01 6.774806976318359375e-02 -2.378443628549575806e-02 -8.883456140756607056e-02 -2.148025333881378174e-01 -3.934582695364952087e-02 -8.444660156965255737e-02 -2.479054927825927734e-01 -1.369179040193557739e-01 3.656410053372383118e-02 -1.024671085178852081e-02 -2.403186820447444916e-02 -5.430713295936584473e-03 -9.918902069330215454e-02 -3.921872749924659729e-02 1.124254241585731506e-01 2.714916467666625977e-01 3.603720664978027344e-01 3.654032945632934570e-01 1.373901665210723877e-01 -1.863471567630767822e-01 -1.435318440198898315e-01 8.274960331618785858e-03 -3.211722970008850098e-01 -6.437737494707107544e-02 2.973581552505493164e-01 -1.449032276868820190e-01 -3.341522514820098877e-01
3.170985355973243713e-02 -1.559605896472930908e-01 -1.032830551266670227e-01 2.228898406028747559e-01 -1.282886117696762085e-01 1.276003122329711914e-01 1.494019329547882080e-01 8.094681799411773682e-02 -2.689861357212066650e-01 -2.299709767103195190e-01 -2.881862036883831024e-02 -3.523233812302350998e-03 -6.597391795367002487e-03 8.971668034791946411e-02 6.855757534503936768e-02 -8.140859752893447876e-02 1.411344408988952637e-01 -2.923641800880432129e-01 2.951136603951454163e-02 6.091598793864250183e-02 2.262143641710281372e-01 3.580830395221710205e-01 1.226519048213958740e-01 -1.342536807060241699e-01 2.277434617280960083e-02 1.525382976979017258e-02 -2.987312972545623779e-01 -7.119061797857284546e-02 -7.213664799928665161e-02 1.439350545406341553e-01 2.072460204362869263e-01 -4.699298441410064697e-01
-2.195000089704990387e-02 5.973261967301368713e-02 -1.329567581415176392e-01 2.110418491065502167e-02 -3.775368630886077881e-02 2.187128365039825439e-01 8.888328447937965393e-03 2.662128023803234100e-02 1.194695308804512024e-01 2.705276943743228912e-03 1.321834921836853027e-01 -6.185379251837730408e-02 1.677158176898956299e-01 2.399942129850387573e-01 -1.901071667671203613e-01 -9.574975818395614624e-03 -1.506208926439285278e-01 -3.287773728370666504e-01 1.419254243373870850e-01 2.358475141227245331e-02 3.395271003246307373e-01 1.131490468978881836e-01 9.928316622972488403e-02 4.409568905830383301e-01 -1.139658614993095398e-01 -4.483610391616821289e-02 -3.661521971225738525e-01 7.988460361957550049e-02 -5.696730222553014755e-03 -2.514855265617370605e-01 1.196203753352165222e-01 -2.309685200452804565e-01
5.119250416755676270e-01 -1.138456836342811584e-01 8.343075960874557495e-02 -4.018225241452455521e-03 1.664676815271377563e-01 2.727825380861759186e-02 1.668771803379058838e-01 -2.396309748291969299e-03 1.666134297847747803e-01 -1.095974892377853394e-01 -3.212999179959297180e-02 1.792338490486145020e-02 -2.263422012329101562e-01 1.386621147394180298e-01 -5.505111441016197205e-02 1.403373107314109802e-02 -2.118068188428878784e-01 -1.745655387639999390e-01 2.854857146739959717e-01 3.399807214736938477e-01 4.890308901667594910e-02 2.162605971097946167e-01 6.197334825992584229e-02 1.453989595174789429e-01 -2.993812263011932373e-01 1.489100307226181030e-01 -2.174180448055267334e-01 -4.546410590410232544e-02 -8.836191147565841675e-02 1.134732142090797424e-01 -1.063141748309135437e-01 -8.474208414554595947e-02
1.335057914257049561e-01 4.182544946670532227e-01 1.360047906637191772e-01 1.617231816053390503e-01 -1.111452355980873108e-01 1.354658901691436768e-01 1.952632516622543335e-01 6.992776878178119659e-03 -2.425328791141510010e-01 -8.627899736166000366e-02 5.217497795820236206e-02 -9.141913801431655884e-02 -8.543986827135086060e-02 -8.176321536302566528e-02 2.995710261166095734e-02 -1.640087217092514038e-01 -8.159674704074859619e-02 -3.691105246543884277e-01 -1.339199095964431763e-01 1.641054749488830566e-01 4.151295498013496399e-02 1.692735552787780762e-01 3.035647869110107422e-01 7.367606461048126221e-02 1.466454416513442993e-01 -1.198204308748245239e-01 4.420812800526618958e-02 3.380763158202171326e-02 -2.174141258001327515e-01 1.052688881754875183e-01 6.355646252632141113e-02 -3.968727588653564453e-01
7.486163079738616943e-02 -6.458582729101181030e-02 1.602169275283813477e-01 -2.271188795566558838e-02 6.977891921997070312e-02 1.187812089920043945e-01 3.075474500656127930e-01 3.641518577933311462e-02 -6.458029896020889282e-02 -1.122793629765510559e-01 2.052319049835205078e-02 9.787301719188690186e-02 -2.698122896254062653e-02 -1.999308913946151733e-02 2.133867293596267700e-01 3.849101662635803223e-01 -3.240241110324859619e-01 -2.195392847061157227e-01 1.112975627183914185e-01 6.323755532503128052e-02 2.998280227184295654e-01 -3.876927867531776428e-02 1.539732813835144043e-01 8.129841089248657227e-02 -1.513113826513290405e-01 -1.275480687618255615e-01 4.527000337839126587e-02 -6.995265837758779526e-03 -4.048360288143157959e-01 -1.660274565219879150e-01 4.276572726666927338e-03 -3.217523992061614990e-01
2.453614324331283569e-01 3.644561022520065308e-02 1.183762215077877045e-02 1.895615160465240479e-01 -2.519380748271942139e-01 1.282970905303955078e-01 1.065400913357734680e-01 -8.553957194089889526e-02 -5.821535587310791016e-01 5.853268131613731384e-02 5.180735513567924500e-02 -6.796652078628540039e-02 1.424234211444854736e-01 -3.313497081398963928e-02 -1.538759376853704453e-02 2.299641221761703491e-01 1.025624349713325500e-01 -2.175212651491165161e-01 1.141157001256942749e-01 3.920144438743591309e-01 1.366593986749649048e-01 1.148342043161392212e-01 1.228603720664978027e-01 1.456451117992401123e-01 -9.246509522199630737e-02 -3.597925882786512375e-03 8.413695730268955231e-03 -1.086940243840217590e-01 -2.430562973022460938e-01 1.343341078609228134e-02 6.854988634586334229e-02 -5.054137110710144043e-02
-1.254388839006423950e-01 -5.323079228401184082e-02 1.031976714730262756e-01 9.405929595232009888e-02 1.426595151424407959e-01 1.344530135393142700e-01 8.151638507843017578e-02 1.560727804899215698e-01 -3.307234048843383789e-01 1.205643918365240097e-02 6.765382736921310425e-02 2.316730022430419922e-01 1.480845548212528229e-02 -1.793495714664459229e-01 -8.279105275869369507e-02 -1.829287111759185791e-01 -1.896346956491470337e-01 -3.574663400650024414e-01 1.873437613248825073e-01 1.375963836908340454e-01 2.649789452552795410e-01 7.528898119926452637e-02 -2.588075958192348480e-02 -8.423997089266777039e-03 -1.544113755226135254e-01 -1.772971940226852894e-03 -1.800439208745956421e-01 -9.340984374284744263e-02 -4.491759836673736572e-01 2.965708374977111816e-01 3.661710023880004883e-02 -3.984529152512550354e-02
-6.239864230155944824e-02 2.412498742341995239e-02 3.048360347747802734e-01 -1.254375129938125610e-01 6.117015704512596130e-02 1.923627257347106934e-01 -3.835384733974933624e-03 -8.343642204999923706e-02 -4.906759131699800491e-03 -1.412910670042037964e-01 1.610652804374694824e-01 -9.440878778696060181e-02 -1.357158571481704712e-01 4.088500142097473145e-02 2.984141707420349121e-01 -8.118564635515213013e-02 1.247645989060401917e-01 -3.772886693477630615e-01 5.086658522486686707e-02 1.193046942353248596e-01 4.183118697255849838e-03 9.009766578674316406e-02 2.463594824075698853e-01 4.050053060054779053e-01 -2.633525729179382324e-01 -7.937348634004592896e-02 -3.699702024459838867e-01 -1.910672932863235474e-01 -7.132890820503234863e-02 5.171867087483406067e-02 1.658384129405021667e-02 6.245096027851104736e-02
3.365852683782577515e-02 2.234327141195535660e-03 4.865063354372978210e-02 2.250179052352905273e-01 1.773566603660583496e-01 9.322617948055267334e-02 6.202349811792373657e-02 1.199750453233718872e-01 -2.534977197647094727e-01 -1.346786022186279297e-01 -5.405753105878829956e-02 -4.004140570759773254e-02 -2.592671811580657959e-01 -2.932116016745567322e-02 -8.407107740640640259e-02 1.663303226232528687e-01 -3.787588477134704590e-01 -3.916401043534278870e-02 3.074381649494171143e-01 2.175852358341217041e-01 3.628455102443695068e-01 5.569159984588623047e-02 1.666053384542465210e-01 1.563922017812728882e-01 -1.550753861665725708e-01 1.967837661504745483e-02 -4.494526609778404236e-02 -1.731140315532684326e-01 -2.293446809053421021e-01 -2.554648816585540771e-01 1.073522642254829407e-01 -1.951905041933059692e-01
-6.905549019575119019e-02 1.557696610689163208e-01 9.296547621488571167e-02 -8.027596771717071533e-02 -9.451115503907203674e-03 -3.196660801768302917e-02 2.269035279750823975e-01 -1.097812876105308533e-01 -1.754744201898574829e-01 6.464398652315139771e-02 -1.869548261165618896e-01 9.227090328931808472e-02 8.749662339687347412e-02 -2.075298577547073364e-01 -3.404688239097595215e-01 2.012561447918415070e-02 1.135726198554039001e-01 -1.484192162752151489e-01 5.111502408981323242e-01 1.791520416736602783e-01 7.766517996788024902e-02 2.009993791580200195e-01 3.018950819969177246e-01 1.021098122000694275e-01 -1.605948656797409058e-01 1.896724849939346313e-01 -1.043052673339843750e-01 -6.241785734891891479e-02 -1.676582843065261841e-01 9.489500522613525391e-02 1.036354154348373413e-01 -2.122600525617599487e-01
-1.873646676540374756e-02 -1.570345461368560791e-01 2.159692943096160889e-01 1.623640954494476318e-01 2.847754955291748047e-01 1.329742819070816040e-01 -1.200720965862274170e-01 5.403964221477508545e-02 1.671003922820091248e-02 -1.572617739439010620e-01 1.756895706057548523e-02 -2.666513621807098389e-01 -1.359281837940216064e-01 -3.827931731939315796e-02 7.484318315982818604e-02 1.437565684318542480e-01 2.421276718378067017e-01 -6.994736939668655396e-02 1.024718210101127625e-01 1.575711220502853394e-01 -1.257673650979995728e-01 5.015041679143905640e-02 4.214139580726623535e-01 3.214073181152343750e-01 -2.238377556204795837e-02 -1.002215743064880371e-01 -3.009139597415924072e-01 -5.265472922474145889e-03 -1.725699454545974731e-01 -1.582432836294174194e-01 1.896107196807861328e-01 -2.307980507612228394e-01
2.921061515808105469e-01 2.317987829446792603e-01 -1.905807256698608398e-01 3.062154352664947510e-01 -1.388574689626693726e-01 1.609813570976257324e-01 2.049650102853775024e-01 -1.271078828722238541e-02 -3.186187446117401123e-01 -2.835490107536315918e-01 2.486910857260227203e-02 -4.603119194507598877e-02 -2.063661813735961914e-02 -3.535344824194908142e-02 1.088198553770780563e-02 -2.463264465332031250e-01 -4.070710018277168274e-02 -2.944213747978210449e-01 -1.561094424687325954e-03 1.921232342720031738e-01 1.702045351266860962e-01 1.548389494419097900e-01 1.072635967284440994e-02 -7.395306229591369629e-02 -1.677330285310745239e-01 -5.990075320005416870e-02 -1.533990949392318726e-01 8.759380131959915161e-02 -2.357388436794281006e-01 -1.051930040121078491e-01 1.324272900819778442e-01 -2.558790743350982666e-01
1.155667677521705627e-01 1.703277230262756348e-01 1.437098532915115356e-01 1.248549893498420715e-01 -1.395707726478576660e-01 9.797497093677520752e-02 -1.436990946531295776e-01 7.841259986162185669e-02 -5.505309626460075378e-02 -2.153812646865844727e-01 4.928041622042655945e-02 4.645570218563079834e-01 1.273781713098287582e-02 -1.271058022975921631e-01 -2.246515303850173950e-01 -1.662649214267730713e-01 -1.869555562734603882e-01 -1.033947989344596863e-01 2.160274051129817963e-02 2.546861581504344940e-02 -3.555977344512939453e-02 2.692700028419494629e-01 5.099550485610961914e-01 -5.250826478004455566e-02 9.940518438816070557e-02 7.268144935369491577e-02 -1.151382550597190857e-01 -4.642881918698549271e-03 -2.364239841699600220e-01 1.420227736234664917e-01 -8.965875208377838135e-02 -8.679983764886856079e-02
-1.297939866781234741e-01 -1.397265046834945679e-01 3.135883212089538574e-01 -2.395523712038993835e-02 -1.560699492692947388e-01 -1.377229094505310059e-01 6.716667115688323975e-02 1.158864870667457581e-01 6.249871850013732910e-02 -3.018365241587162018e-02 -1.018054187297821045e-01 1.100631803274154663e-01 -6.361721456050872803e-02 -3.392400145530700684e-01 1.430376321077346802e-01 -8.297288417816162109e-02 -1.424873918294906616e-01 -7.618045806884765625e-02 2.384084612131118774e-01 -3.325703367590904236e-02 3.281279280781745911e-02 1.242145895957946777e-01 2.184781730175018311e-01 -2.769921720027923584e-02 -2.426402866840362549e-01 -1.666823327541351318e-01 -3.113426864147186279e-01 6.811384111642837524e-03 -1.727332621812820435e-01 -5.836659669876098633e-02 1.208956539630889893e-01 -4.991270005702972412e-01
-2.965570054948329926e-02 -1.109137162566184998e-01 5.938735231757164001e-02 2.062830775976181030e-01 -2.477499470114707947e-02 2.163483053445816040e-01 2.854652702808380127e-01 2.068846374750137329e-01 -1.185097992420196533e-01 3.623098507523536682e-02 4.620007425546646118e-02 2.634986937046051025e-01 -8.849580585956573486e-02 -1.503790020942687988e-01 -1.170401200652122498e-01 -4.128496721386909485e-02 -1.862956583499908447e-01 -1.398794003762304783e-03 1.866047531366348267e-01 2.388903647661209106e-01 2.601468861103057861e-01 -2.189740985631942749e-01 7.769656181335449219e-02 1.679303199052810669e-01 -1.796094924211502075e-01 -1.037536635994911194e-01 -4.645946249365806580e-02 -1.498785167932510376e-01 -5.033010244369506836e-01 2.167227305471897125e-02 1.393994688987731934e-01 -1.376006752252578735e-01
1.728355437517166138e-01 -1.535512208938598633e-01 1.908089220523834229e-01 8.656030893325805664e-02 -1.579963266849517822e-01 1.604154706001281738e-01 2.002016007900238037e-01 -1.550646424293518066e-01 7.545164227485656738e-02 -6.441058218479156494e-02 -4.474445432424545288e-02 5.101939663290977478e-02 7.641046494245529175e-02 -7.548131048679351807e-02 2.812582254409790039e-01 -1.105139181017875671e-01 -2.130566090345382690e-01 -1.712939590215682983e-01 -9.395420551300048828e-02 3.006606101989746094e-01 -2.022067159414291382e-01 1.646483242511749268e-01 1.010116264224052429e-01 3.147107362747192383e-02 -2.783459424972534180e-01 -1.255418062210083008e-01 -2.979643046855926514e-01 -2.973189055919647217e-01 -1.194243282079696655e-01 2.199748009443283081e-01 1.247341372072696686e-02 -2.900873422622680664e-01
2.328883558511734009e-01 5.678701773285865784e-02 -4.628378897905349731e-02 2.908744513988494873e-01 1.670090854167938232e-01 -1.930265314877033234e-02 3.590459525585174561e-01 -2.009386271238327026e-01 -4.003434479236602783e-01 -2.342891246080398560e-01 -5.988636985421180725e-02 2.026734203100204468e-01 1.961976587772369385e-01 2.771835774183273315e-02 3.942141681909561157e-02 -5.230318009853363037e-02 -1.355273872613906860e-01 -2.838571369647979736e-01 -1.494015753269195557e-01 2.234536558389663696e-01 1.551433354616165161e-01 1.315849572420120239e-01 4.866967350244522095e-02 -2.652061358094215393e-02 -8.580971625633537769e-04 1.322688907384872437e-01 -9.303220361471176147e-02 -3.732463717460632324e-02 -1.620907634496688843e-01 1.998337656259536743e-01 3.318482637405395508e-02 -2.105923444032669067e-01
2.271477431058883667e-01 -1.271495670080184937e-01 5.030156299471855164e-02 1.819761469960212708e-02 3.183710202574729919e-02 -9.455612860620021820e-03 2.759200930595397949e-01 6.427257508039474487e-02 3.207613155245780945e-02 -1.983157545328140259e-01 2.212264835834503174e-01 1.756374537944793701e-01 8.670483529567718506e-02 -4.058375209569931030e-02 3.280790746212005615e-01 1.603160649538040161e-01 -1.382621973752975464e-01 -1.693714410066604614e-01 8.859837055206298828e-02 4.365275800228118896e-02 9.888795018196105957e-02 4.304836988449096680e-01 -5.665243044495582581e-02 -9.909484535455703735e-02 -2.925958931446075439e-01 -9.495028108358383179e-02 -4.124349355697631836e-01 -1.643173098564147949e-01 -1.047523170709609985e-01 1.407220144756138325e-03 2.540906146168708801e-02 -1.277729868888854980e-01
5.629533529281616211e-02 8.933351933956146240e-02 -1.652720719575881958e-01 6.244670599699020386e-02 -2.547662258148193359e-01 1.566071659326553345e-01 2.086368352174758911e-01 -6.014622002840042114e-02 -2.554941475391387939e-01 1.491177976131439209e-01 -4.650929570198059082e-02 1.546015739440917969e-01 2.335906401276588440e-02 1.405024230480194092e-01 -1.847724616527557373e-01 -9.633132070302963257e-02 -3.178490698337554932e-02 -1.887645423412322998e-01 -3.025497123599052429e-02 5.759309977293014526e-02 2.616605162620544434e-02 -3.523502126336097717e-02 2.809044718742370605e-01 -4.993173480033874512e-02 1.303896009922027588e-01 -1.480924896895885468e-02 -3.585927188396453857e-01 -1.722338348627090454e-01 -2.365179210901260376e-01 3.880171477794647217e-01 1.273867636919021606e-01 -3.483841717243194580e-01
2.357593923807144165e-01 1.144801527261734009e-01 -7.607797533273696899e-02 1.217466816306114197e-01 -2.330527827143669128e-02 -8.888723701238632202e-02 1.647194176912307739e-01 -9.175326675176620483e-02 -2.641238272190093994e-01 -1.894495785236358643e-01 -1.134240552783012390e-01 1.447755694389343262e-01 1.326415538787841797e-01 -2.337432056665420532e-01 -4.348360747098922729e-02 -2.543073892593383789e-02 8.333844691514968872e-02 -1.476420313119888306e-01 1.575937494635581970e-02 5.272291898727416992e-01 2.371237277984619141e-01 3.507364988327026367e-01 1.095365285873413086e-01 2.770890481770038605e-02 -3.012619912624359131e-02 2.661983668804168701e-01 -1.271852850914001465e-01 8.022108115255832672e-03 8.848854154348373413e-02 -1.043735891580581665e-01 1.608570292592048645e-02 -2.156314849853515625e-01
1.196361482143402100e-01 -1.089645996689796448e-01 1.772056668996810913e-01 -3.224340081214904785e-02 3.414878994226455688e-02 3.513176739215850830e-02 3.363577127456665039e-01 1.806466579437255859e-01 -3.377682268619537354e-01 -1.073601022362709045e-01 -7.256640493869781494e-02 -9.475243836641311646e-02 2.286707013845443726e-01 7.956809550523757935e-02 -9.858579933643341064e-02 -1.814378798007965088e-01 9.600217640399932861e-02 -2.779152393341064453e-01 1.407704055309295654e-01 2.622623741626739502e-01 2.479105442762374878e-01 2.104891389608383179e-01 2.236830145120620728e-01 -6.471319496631622314e-02 -2.886087447404861450e-02 6.852295249700546265e-02 -2.557210326194763184e-01 1.782175898551940918e-01 -6.605615466833114624e-02 1.255854070186614990e-01 1.952977031469345093e-01 -2.368261814117431641e-01
1.347230747342109680e-02 -8.343055844306945801e-02 -3.064486430957913399e-03 2.023047655820846558e-01 1.798400431871414185e-01 7.072474807500839233e-02 9.576583653688430786e-02 1.686597615480422974e-01 -1.089948341250419617e-01 -7.325001992285251617e-03 1.648316718637943268e-02 1.713769137859344482e-01 -2.938087843358516693e-02 -9.399834275245666504e-02 -2.316587138921022415e-03 3.258147835731506348e-01 -1.979040354490280151e-01 -2.591329514980316162e-01 1.817791908979415894e-01 8.144983649253845215e-02 3.548080921173095703e-01 1.113557070493698120e-01 2.222166657447814941e-01 3.190979361534118652e-01 -5.937503278255462646e-02 2.911738818511366844e-03 -7.176323980093002319e-02 -1.284752488136291504e-01 -4.407359063625335693e-01 -2.341818958520889282e-01 8.648776262998580933e-02 -4.774124547839164734e-02
5.147344898432493210e-03 3.827292472124099731e-02 -1.682694107294082642e-01 -8.004494011402130127e-02 1.305029075592756271e-02 1.949101537466049194e-01 7.990794628858566284e-02 2.022718824446201324e-02 -1.722210943698883057e-01 -2.068936228752136230e-01 -5.904383212327957153e-02 4.177363961935043335e-02 -7.888598740100860596e-02 -6.393694877624511719e-02 -3.208260536193847656e-01 -1.989727169275283813e-01 7.113319635391235352e-02 -7.053698599338531494e-02 -3.153142631053924561e-01 3.112196922302246094e-01 -4.442614689469337463e-02 3.845994174480438232e-01 1.580331176519393921e-01 7.109225541353225708e-02 -2.938311696052551270e-01 -1.557376831769943237e-01 -7.899694144725799561e-03 -1.571795940399169922e-01 -1.157874241471290588e-01 -2.624507248401641846e-01 1.052046120166778564e-01 -2.708439230918884277e-01
1.144584789872169495e-01 3.010751903057098389e-01 9.202449768781661987e-02 2.028806656599044800e-01 -2.232354432344436646e-01 1.255137920379638672e-01 1.433755457401275635e-01 -6.872280687093734741e-02 -3.228220939636230469e-01 -1.835407912731170654e-01 5.406216904520988464e-02 -7.781450450420379639e-02 -7.375705242156982422e-02 -2.515650689601898193e-01 2.604538947343826294e-02 2.311391942203044891e-02 1.383079886436462402e-01 -1.254963278770446777e-01 9.797421097755432129e-02 -1.271581649780273438e-01 6.767681241035461426e-02 -1.259429939091205597e-02 3.992611765861511230e-01 8.126454800367355347e-02 -3.444984853267669678e-01 9.786622226238250732e-02 -1.217076629400253296e-01 -3.862894326448440552e-02 -2.868508100509643555e-01 5.635735392570495605e-02 2.775335013866424561e-01 -2.224573865532875061e-02
1.419624090194702148e-01 -1.348437219858169556e-01 2.780055999755859375e-01 -6.695350259542465210e-02 6.043171044439077377e-03 1.654107123613357544e-01 1.931694000959396362e-01 -1.014473587274551392e-01 -2.647973001003265381e-01 -2.179259061813354492e-01 1.477359235286712646e-01 2.782353898510336876e-03 3.514829650521278381e-02 1.918741613626480103e-01 2.445913478732109070e-02 6.845159083604812622e-02 -2.261387854814529419e-01 -2.311492562294006348e-01 1.328373402357101440e-01 -1.784985512495040894e-02 3.345887064933776855e-01 -2.830593660473823547e-02 -2.571952342987060547e-02 2.055162638425827026e-01 -1.516297757625579834e-01 1.409900281578302383e-02 -2.185616642236709595e-01 -3.046213686466217041e-01 -6.811504065990447998e-02 -1.498920321464538574e-01 -1.147186532616615295e-01 -3.740440905094146729e-01
1.011536121368408203e-01 4.223298728466033936e-01 -5.146433040499687195e-02 2.086095362901687622e-01 -1.381428539752960205e-01 1.068712398409843445e-01 -1.223606988787651062e-01 2.775152958929538727e-02 -2.772487699985504150e-01 -2.110477350652217865e-02 1.302467435598373413e-01 -1.121390387415885925e-01 -1.167148500680923462e-01 -1.326657682657241821e-01 -1.948513686656951904e-01 -1.663399487733840942e-01 -2.470920085906982422e-01 -1.311047673225402832e-01 -8.175327628850936890e-02 1.721225529909133911e-01 2.426540106534957886e-01 1.110569611191749573e-01 2.037460803985595703e-01 4.200763627886772156e-02 -2.068245559930801392e-01 4.473106190562248230e-02 -1.733099073171615601e-01 -1.308293491601943970e-01 -1.035078540444374084e-01 3.349441587924957275e-01 -1.193779427558183670e-02 -2.669512927532196045e-01
1.790745854377746582e-01 -1.025285050272941589e-01 1.533717103302478790e-02 -8.577409386634826660e-02 1.256980895996093750e-01 2.409440726041793823e-01 9.373462200164794922e-02 3.375108167529106140e-02 -1.759975403547286987e-01 -1.569051761180162430e-03 1.680422425270080566e-01 1.832953393459320068e-01 7.229176908731460571e-02 -1.380987912416458130e-01 3.951723501086235046e-02 2.433958351612091064e-01 -2.619347274303436279e-01 -4.253950417041778564e-01 2.199219018220901489e-01 7.482460141181945801e-02 3.248124420642852783e-01 -6.811982393264770508e-02 1.529330164194107056e-01 -1.986734569072723389e-03 -7.195510715246200562e-02 3.613485768437385559e-02 -1.945555508136749268e-01 -1.130920462310314178e-02 -2.722253799438476562e-01 -2.972888946533203125e-01 5.555969849228858948e-02 -2.025503069162368774e-01
2.613676786422729492e-01 -1.290621608495712280e-01 -1.339023113250732422e-01 -2.237367630004882812e-02 -7.144717872142791748e-02 1.673353612422943115e-01 2.968787848949432373e-01 -4.756263643503189087e-02 -2.612148225307464600e-01 -8.292388170957565308e-02 1.726822182536125183e-02 -3.395961970090866089e-02 1.101495474576950073e-01 -1.358985528349876404e-02 1.869340837001800537e-01 7.115758210420608521e-02 -3.862338885664939880e-02 6.996466964483261108e-02 1.832524240016937256e-01 2.927257120609283447e-01 4.112524539232254028e-02 3.800782263278961182e-01 2.583491504192352295e-01 1.343308389186859131e-02 3.741598874330520630e-02 2.927519977092742920e-01 5.047878623008728027e-02 7.893957942724227905e-02 -3.615571931004524231e-02 -1.376509517431259155e-01 2.515343129634857178e-01 -3.550607562065124512e-01
2.730622589588165283e-01 4.570543020963668823e-02 1.626298204064369202e-02 1.090849116444587708e-01 -1.122316271066665649e-01 3.106731176376342773e-01 1.579234302043914795e-01 -2.648581005632877350e-02 -3.938737213611602783e-01 2.630455419421195984e-02 -5.616391822695732117e-02 7.131028920412063599e-02 -1.914738863706588745e-02 -2.279191836714744568e-02 1.871512830257415771e-02 -2.160932421684265137e-01 1.296539604663848877e-01 -1.033126264810562134e-01 2.132543921470642090e-01 -1.530670076608657837e-01 8.713320642709732056e-02 2.721217870712280273e-01 2.483702450990676880e-01 -7.934307307004928589e-02 -2.346178889274597168e-01 -8.770591020584106445e-02 -1.374748945236206055e-01 -9.625785052776336670e-02 -1.942475885152816772e-01 -1.570975631475448608e-01 3.935895562171936035e-01 -1.009200736880302429e-01
1.590125411748886108e-01 3.246615529060363770e-01 -2.711108326911926270e-02 3.395424038171768188e-02 -4.953808709979057312e-02 3.988664597272872925e-02 9.186156839132308960e-02 -2.947826087474822998e-01 -4.504688084125518799e-01 -2.514993250370025635e-01 -1.275119781494140625e-01 -2.009447664022445679e-01 1.163542494177818298e-01 -7.325232774019241333e-02 1.386216282844543457e-01 -9.133495390415191650e-03 2.165504032745957375e-03 -3.499488830566406250e-01 -1.179850008338689804e-02 7.272125035524368286e-02 -3.597841039299964905e-02 1.548476964235305786e-01 8.915361016988754272e-02 1.573955416679382324e-01 -2.709098160266876221e-01 1.443178951740264893e-01 -2.369303256273269653e-01 -1.713822036981582642e-02 -9.727826714515686035e-02 -9.235516190528869629e-02 6.291189347393810749e-04 -2.291135340929031372e-01
2.174751460552215576e-01 9.135940670967102051e-02 -4.683561995625495911e-02 2.141061425209045410e-01 -8.799353241920471191e-02 -2.172077447175979614e-02 1.444123089313507080e-01 1.980377584695816040e-01 -2.311578020453453064e-02 -1.929893344640731812e-01 -1.343867480754852295e-01 8.092590421438217163e-02 2.318096160888671875e-02 2.718568779528141022e-02 3.013786487281322479e-02 -5.329799838364124298e-03 -4.892574623227119446e-03 -2.959011495113372803e-01 1.965715549886226654e-02 4.254627823829650879e-01 -1.153366081416606903e-02 2.378508746623992920e-01 2.981733083724975586e-01 1.020372658967971802e-01 1.177549436688423157e-01 4.449296593666076660e-01 -1.514986306428909302e-01 2.196073718369007111e-02 4.621084779500961304e-02 7.956106960773468018e-02 8.411160670220851898e-03 -3.076084554195404053e-01
2.250251770019531250e-01 -5.349540710449218750e-02 8.430390059947967529e-02 8.155223727226257324e-02 -6.278647482395172119e-02 3.834559321403503418e-01 4.767764359712600708e-02 -1.765266060829162598e-01 2.243257593363523483e-03 1.074189022183418274e-01 -6.944737583398818970e-02 4.376338794827461243e-02 -4.251340031623840332e-02 -3.152360022068023682e-01 3.353999555110931396e-01 -9.439005702733993530e-02 -8.504559844732284546e-02 -7.358408719301223755e-02 -9.767115116119384766e-02 1.122131720185279846e-01 -2.237182557582855225e-01 3.368960618972778320e-01 2.125690430402755737e-01 1.313264518976211548e-01 -1.562146842479705811e-01 -1.919306069612503052e-01 -2.162986844778060913e-01 -1.538555324077606201e-01 -1.021323129534721375e-01 9.184818714857101440e-02 -3.014738857746124268e-02 -3.085937201976776123e-01
4.844916984438896179e-02 -6.023240834474563599e-02 -6.242423504590988159e-02 5.603682622313499451e-02 -2.993243932723999023e-01 1.860658377408981323e-01 6.166622787714004517e-02 -1.607347279787063599e-02 4.776415228843688965e-02 -1.729141175746917725e-02 1.580798923969268799e-01 4.687929525971412659e-02 -2.261324226856231689e-02 -3.523767888545989990e-01 1.942350119352340698e-01 5.069108679890632629e-02 -5.876240320503711700e-03 -1.142379343509674072e-01 -4.537302628159523010e-02 2.660977244377136230e-01 -2.160186618566513062e-01 2.245351523160934448e-01 9.281201660633087158e-02 1.126043274998664856e-01 -3.998547792434692383e-01 -2.090199738740921021e-01 -3.106604814529418945e-01 -2.447812259197235107e-01 -9.543839097023010254e-02 3.558672219514846802e-02 -5.382968112826347351e-02 -2.938831746578216553e-01
7.100561261177062988e-02 -2.666602432727813721e-01 2.492205351591110229e-01 1.607569903135299683e-01 -2.311321794986724854e-01 1.538833677768707275e-01 4.585428908467292786e-02 1.147712767124176025e-02 5.363658815622329712e-02 -4.002883732318878174e-01 -5.949555337429046631e-02 1.082799956202507019e-01 1.784382387995719910e-02 -1.100676655769348145e-01 1.410529911518096924e-01 2.527066171169281006e-01 -3.360364213585853577e-02 -2.355208694934844971e-01 -1.453433185815811157e-01 3.160891830921173096e-01 3.594107180833816528e-02 2.424684464931488037e-01 1.091199219226837158e-01 1.151705309748649597e-01 4.675685893744230270e-03 -2.173891961574554443e-01 -1.472933143377304077e-01 -1.228136941790580750e-01 -3.060662448406219482e-01 -3.227815032005310059e-02 1.929296255111694336e-01 -5.576243251562118530e-02
4.298781231045722961e-02 2.223332971334457397e-01 -1.376184374094009399e-01 2.382782548666000366e-01 -2.219185680150985718e-01 1.765167713165283203e-01 2.896697521209716797e-01 1.348365992307662964e-01 -1.981374770402908325e-01 -1.828314065933227539e-01 -1.230056434869766235e-01 2.115632891654968262e-01 -7.054432481527328491e-02 -4.008190706372261047e-02 1.163845211267471313e-01 -2.323722094297409058e-01 3.744931425899267197e-03 -1.528292149305343628e-02 1.722323745489120483e-01 1.391192227602005005e-01 2.469521015882492065e-02 2.936467230319976807e-01 1.542552560567855835e-01 4.897433146834373474e-02 -4.275931045413017273e-03 3.102873265743255615e-01 -1.695435494184494019e-01 3.337831422686576843e-02 4.062373656779527664e-03 -8.391724526882171631e-02 1.070337370038032532e-01 -4.205248355865478516e-01
1.454474180936813354e-01 4.027494415640830994e-02 -1.873368322849273682e-01 1.199379712343215942e-01 1.717791408300399780e-01 2.463865876197814941e-01 -6.254634261131286621e-02 1.818673461675643921e-01 -2.714143991470336914e-01 -1.840136013925075531e-02 -6.578133255243301392e-02 -2.820538356900215149e-02 2.726414799690246582e-01 1.046740189194679260e-01 -1.159818544983863831e-01 1.654860079288482666e-01 -3.263118267059326172e-01 -1.018528938293457031e-01 8.919923752546310425e-02 5.486314371228218079e-02 2.162681967020034790e-01 2.251227051019668579e-01 1.665594577789306641e-01 3.869657516479492188e-01 -2.002947330474853516e-01 -2.207863926887512207e-01 -3.497557342052459717e-02 -3.062119707465171814e-02 -1.557607389986515045e-02 -8.260189555585384369e-03 1.852435320615768433e-01 -2.586075961589813232e-01
2.117403745651245117e-01 -5.073664709925651550e-03 -7.870670408010482788e-02 3.837626054883003235e-02 -8.088482916355133057e-02 1.371944546699523926e-01 -5.502611771225929260e-02 3.439738973975181580e-02 2.243083864450454712e-01 -5.638663843274116516e-02 1.008259654045104980e-01 4.703135415911674500e-02 4.347700625658035278e-02 -3.487251400947570801e-01 3.221450150012969971e-01 5.934205278754234314e-02 -1.475263684988021851e-01 -2.582370340824127197e-01 3.819433599710464478e-02 2.969047427177429199e-01 -2.292697727680206299e-01 3.266374170780181885e-01 1.454245448112487793e-01 6.908906251192092896e-02 -3.152930140495300293e-01 -5.028157308697700500e-02 -1.532649844884872437e-01 -5.126940459012985229e-02 -1.901581287384033203e-01 -6.391230225563049316e-02 1.276933103799819946e-01 -2.708879113197326660e-01
-2.173362299799919128e-02 -1.595035791397094727e-01 2.001365870237350464e-01 1.849917769432067871e-01 -2.214908897876739502e-01 3.045730590820312500e-01 1.133327111601829529e-01 -1.815925166010856628e-02 -9.121887385845184326e-03 -3.463052511215209961e-01 -1.242398172616958618e-01 7.827370613813400269e-02 9.409046918153762817e-02 -9.130311757326126099e-02 4.312895983457565308e-02 3.156966865062713623e-01 -9.111775457859039307e-02 -2.343380898237228394e-01 -1.906621903181076050e-01 2.720687389373779297e-01 1.743955188430845737e-03 -5.224548280239105225e-02 2.131991237401962280e-01 1.001238897442817688e-01 1.044882237911224365e-01 -1.071349903941154480e-01 -1.787566542625427246e-01 -8.622587472200393677e-02 -1.019629910588264465e-01 -1.227253228425979614e-01 2.292578369379043579e-01 -3.360394239425659180e-01
5.078316479921340942e-02 -4.877593740820884705e-02 9.568887948989868164e-02 -1.123973503708839417e-01 -2.962271496653556824e-02 2.181854099035263062e-01 1.720374077558517456e-01 -2.926949970424175262e-02 -1.396821886301040649e-01 1.251342426985502243e-02 -2.795551670715212822e-03 -1.708635315299034119e-02 1.841904670000076294e-01 -2.196830511093139648e-01 -2.868464291095733643e-01 6.551603227853775024e-02 1.527591049671173096e-01 1.493872236460447311e-02 3.643229007720947266e-01 3.623829185962677002e-01 1.538866907358169556e-01 -5.255343765020370483e-02 1.410969197750091553e-01 -9.338612854480743408e-02 -5.137801170349121094e-02 2.320499718189239502e-01 -1.743582487106323242e-01 -1.819986701011657715e-01 -3.545231819152832031e-01 -1.480938494205474854e-02 5.122241750359535217e-02 -3.381786048412322998e-01
2.134460806846618652e-01 9.603744745254516602e-02 -9.994935244321823120e-02 2.443220280110836029e-02 1.804442107677459717e-01 3.008103966712951660e-01 -4.476041346788406372e-02 -6.193266063928604126e-02 -2.795050106942653656e-02 -1.202056929469108582e-02 8.848983794450759888e-02 -4.957351461052894592e-02 -8.846035599708557129e-02 -7.522228360176086426e-02 1.376586109399795532e-01 -1.181850358843803406e-01 1.890659630298614502e-01 -2.566423416137695312e-01 1.690802425146102905e-01 2.111032158136367798e-01 1.206516772508621216e-01 3.941991925239562988e-01 1.723001748323440552e-01 2.928123772144317627e-01 -1.065375208854675293e-01 -3.275238573551177979e-01 3.870026394724845886e-02 -3.682171925902366638e-02 6.787134800106287003e-03 2.613450884819030762e-01 -3.670506924390792847e-02 -3.111580610275268555e-01
-1.061442196369171143e-01 -8.990966528654098511e-02 2.861184477806091309e-01 1.944362670183181763e-01 1.415485888719558716e-01 1.786909997463226318e-01 1.289725303649902344e-01 -2.656695246696472168e-01 -4.119267761707305908e-01 8.745059370994567871e-03 9.893546253442764282e-02 1.351157855242490768e-02 -8.951944112777709961e-02 -1.485459506511688232e-01 -5.963641405105590820e-02 -4.782510548830032349e-02 -1.124188452959060669e-01 1.095376834273338318e-01 -1.961115449666976929e-01 3.128166794776916504e-01 9.593397378921508789e-02 2.699671499431133270e-02 1.159521788358688354e-01 1.730081439018249512e-01 -2.363272607326507568e-01 7.242551445960998535e-02 -3.079622685909271240e-01 2.525348067283630371e-01 -9.365932643413543701e-02 1.429918557405471802e-01 5.595200508832931519e-02 -1.995644271373748779e-01
1.150195226073265076e-01 8.942287415266036987e-02 3.153993487358093262e-01 2.441523373126983643e-01 -1.064782962203025818e-01 6.632874161005020142e-02 -2.127607166767120361e-02 -9.616056829690933228e-02 -2.940742075443267822e-01 -2.512457072734832764e-01 1.876281946897506714e-01 7.735698670148849487e-02 -1.087026204913854599e-02 -5.204240232706069946e-02 1.845777183771133423e-01 -9.627088159322738647e-02 -7.163429260253906250e-02 -4.172915220260620117e-01 1.620815545320510864e-01 -5.639628041535615921e-03 2.253339290618896484e-01 1.314800083637237549e-01 1.010541617870330811e-02 2.465008944272994995e-01 -2.063361704349517822e-01 -1.175592318177223206e-01 -5.626029521226882935e-02 -1.369344890117645264e-01 -7.010094821453094482e-02 6.706669181585311890e-02 3.581180870532989502e-01 -8.264072239398956299e-02
-2.973133698105812073e-02 4.132137000560760498e-01 1.781598851084709167e-02 1.771120727062225342e-01 1.445768028497695923e-01 2.710004709661006927e-02 1.571305096149444580e-02 -1.115389391779899597e-01 -3.878863155841827393e-01 -8.323742449283599854e-02 -1.611318439245223999e-01 -1.436876654624938965e-01 -9.149614721536636353e-02 -1.299246996641159058e-01 -1.552798412740230560e-02 2.180407941341400146e-01 -1.148179173469543457e-01 -1.484588235616683960e-01 8.100693672895431519e-02 2.700246870517730713e-01 2.006905339658260345e-02 1.024520993232727051e-01 2.691366076469421387e-01 -1.750963181257247925e-02 -1.665186733007431030e-01 -9.484411031007766724e-02 -1.675093621015548706e-01 -1.580384671688079834e-01 -2.224860191345214844e-01 2.889146506786346436e-01 2.432136833667755127e-01 -7.147140055894851685e-02
1.715217530727386475e-01 -3.677355498075485229e-02 -1.877759955823421478e-02 1.674816608428955078e-01 -1.667003184556961060e-01 7.452673465013504028e-02 -3.796145087108016014e-03 -2.790461182594299316e-01 -6.530302017927169800e-02 -3.905491530895233154e-02 -1.208703815937042236e-01 -1.256267428398132324e-01 -9.226471185684204102e-02 -2.208797782659530640e-01 8.019723463803529739e-04 -6.221026182174682617e-02 1.282619684934616089e-01 1.590128988027572632e-01 -1.048771888017654419e-01 1.086438298225402832e-01 3.089567124843597412e-01 1.688925027847290039e-01 1.103225797414779663e-01 1.449539512395858765e-01 9.176882915198802948e-03 -1.407453138381242752e-02 -6.472250819206237793e-01 1.416096836328506470e-01 -3.533978760242462158e-02 1.697371155023574829e-01 3.915312141180038452e-02 -1.992960125207901001e-01
-7.254680991172790527e-02 1.187984868884086609e-01 2.591183185577392578e-01 3.657389059662818909e-02 2.495711743831634521e-01 2.005081325769424438e-01 1.040915772318840027e-02 9.874266386032104492e-02 -9.016119688749313354e-02 -4.649573192000389099e-02 -5.049555376172065735e-02 -1.186485961079597473e-02 -1.088188588619232178e-01 -3.576014563441276550e-02 -1.227917149662971497e-01 1.262357681989669800e-01 -4.233041703701019287e-01 -1.546698510646820068e-01 3.776371479034423828e-01 2.377345263957977295e-01 9.384752064943313599e-02 1.860982477664947510e-01 1.139648482203483582e-01 3.534103035926818848e-01 4.195895418524742126e-02 1.663611680269241333e-01 -8.551190793514251709e-02 -1.821824014186859131e-01 -1.430165171623229980e-01 -7.986535131931304932e-02 9.203159809112548828e-02 -2.321128249168395996e-01
1.702521890401840210e-01 -7.816429436206817627e-02 9.557921439409255981e-02 -1.672232747077941895e-01 1.378884166479110718e-01 -6.995002925395965576e-02 -2.148058451712131500e-02 -3.602929413318634033e-02 -2.943101227283477783e-01 4.068395495414733887e-02 -6.864187307655811310e-03 6.145484372973442078e-02 -8.166365325450897217e-02 -2.198640853166580200e-01 -5.669010058045387268e-02 -8.136393129825592041e-02 -3.231529891490936279e-01 -1.908384822309017181e-02 2.397289723157882690e-01 1.754551827907562256e-01 4.411014914512634277e-01 2.437444031238555908e-01 3.139982521533966064e-01 -2.201478779315948486e-01 -2.721453905105590820e-01 -1.559168845415115356e-01 -3.565440699458122253e-02 -2.277907356619834900e-02 -9.062651544809341431e-02 5.909578874707221985e-02 8.887267857789993286e-02 -1.770420819520950317e-01
2.681050598621368408e-01 3.746005147695541382e-02 -8.898951113224029541e-02 -5.632903799414634705e-02 1.437435299158096313e-01 5.458630323410034180e-01 -2.163660675287246704e-01 8.661976456642150879e-02 -9.353934228420257568e-02 1.440071463584899902e-01 7.883877307176589966e-02 1.801079511642456055e-01 -1.828888989984989166e-02 -3.386873006820678711e-02 -1.419578492641448975e-01 1.647680401802062988e-01 1.975118368864059448e-02 -2.296853959560394287e-01 1.800150275230407715e-01 1.399109791964292526e-02 9.062135219573974609e-02 1.301369667053222656e-01 6.277529150247573853e-02 9.660214185714721680e-02 -2.771894633769989014e-01 5.138980597257614136e-02 9.489507414400577545e-03 -2.656275033950805664e-01 -1.292348746210336685e-02 -8.618638664484024048e-02 5.355982854962348938e-02 -3.755001723766326904e-01
1.030936762690544128e-01 9.660656005144119263e-02 -1.301674097776412964e-01 1.016804501414299011e-01 1.263657212257385254e-01 2.102506756782531738e-01 1.199292913079261780e-01 -1.572736650705337524e-01 -2.205988317728042603e-01 1.610538512468338013e-01 -2.303480543196201324e-02 -2.803251147270202637e-01 4.328072443604469299e-02 -5.086001381278038025e-02 -4.814788326621055603e-02 2.516311109066009521e-01 -7.246851921081542969e-03 -3.902129232883453369e-01 3.416793346405029297e-01 2.839633524417877197e-01 -4.752414673566818237e-02 1.754797399044036865e-01 3.361070752143859863e-01 6.982126086950302124e-02 -4.056160151958465576e-02 -1.519387960433959961e-01 -9.844147413969039917e-02 -5.792501196265220642e-02 -2.821009233593940735e-02 2.432612776756286621e-01 1.429713517427444458e-01 -1.042621135711669922e-01
1.513353199698030949e-03 1.594652533531188965e-01 -2.321019209921360016e-02 1.102436408400535583e-01 -2.756253182888031006e-01 1.810974031686782837e-01 2.734080255031585693e-01 1.142462566494941711e-01 -1.420185714960098267e-01 -2.295144498348236084e-01 3.310025203973054886e-03 1.158263534307479858e-01 1.018152311444282532e-01 -1.944360136985778809e-01 7.479901611804962158e-02 -1.109719872474670410e-01 8.013169467449188232e-02 8.409372640016954392e-06 -3.426301106810569763e-02 2.093393802642822266e-01 6.077503040432929993e-02 3.757873475551605225e-01 1.056895405054092407e-01 9.726450778543949127e-03 1.048870161175727844e-01 2.612802684307098389e-01 -3.103890120983123779e-01 7.792969048023223877e-02 -1.979736983776092529e-02 5.469615757465362549e-02 2.116564065217971802e-01 -4.189206957817077637e-01
-8.169304579496383667e-02 -2.592796683311462402e-01 -2.395455092191696167e-01 2.464358806610107422e-01 4.481528699398040771e-02 1.013824567198753357e-01 4.991484805941581726e-02 1.507143080234527588e-01 -1.748876869678497314e-01 4.823314025998115540e-02 4.610621184110641479e-02 1.376058161258697510e-01 -9.677729755640029907e-02 2.331113675609230995e-03 -1.104889512062072754e-01 -4.059807583689689636e-02 -3.445964157581329346e-01 -8.789229393005371094e-02 2.744500339031219482e-01 1.867095381021499634e-01 2.314165830612182617e-01 1.739778518676757812e-01 2.057116925716400146e-01 1.540883630514144897e-01 -2.042675167322158813e-01 1.310492455959320068e-01 -1.212405338883399963e-01 -1.282028257846832275e-01 -3.646742105484008789e-01 2.053429335355758667e-01 1.965824365615844727e-01 -5.407803878188133240e-02
4.175798594951629639e-02 2.773184329271316528e-02 -2.478755712509155273e-01 7.084461301565170288e-02 1.674179546535015106e-02 9.959111362695693970e-02 -2.487442456185817719e-03 2.157012559473514557e-02 -4.900274276733398438e-01 -9.599249809980392456e-03 1.333452910184860229e-01 -5.825378745794296265e-02 1.162397488951683044e-01 -2.500652670860290527e-01 -3.120655193924903870e-02 -8.371632546186447144e-02 3.687310218811035156e-02 -2.623974382877349854e-01 1.890271604061126709e-01 8.061379939317703247e-02 1.179057136178016663e-01 2.153817117214202881e-01 3.337734341621398926e-01 -1.110651181079447269e-03 -1.188768520951271057e-01 1.575451344251632690e-01 -3.082215785980224609e-01 2.642963528633117676e-01 -6.230977177619934082e-02 8.629433810710906982e-02 -2.430498600006103516e-03 -2.750572562217712402e-01
-3.101118095219135284e-02 -1.273425668478012085e-01 3.612568974494934082e-02 1.020452100783586502e-02 5.532145127654075623e-02 1.405417174100875854e-01 4.080573096871376038e-02 1.682045012712478638e-01 1.091498136520385742e-01 -2.254796922206878662e-01 2.313495576381683350e-01 1.333302557468414307e-01 -1.253333687782287598e-01 -1.506635844707489014e-01 4.149677604436874390e-02 2.126351594924926758e-01 -6.634616851806640625e-02 -2.200179100036621094e-01 5.356369167566299438e-02 3.171068429946899414e-02 -4.589029401540756226e-02 3.572834730148315430e-01 1.108457893133163452e-01 -1.511885076761245728e-01 -2.604965567588806152e-01 -5.382717773318290710e-02 -2.044815421104431152e-01 -2.364502400159835815e-01 -1.464413553476333618e-01 -4.344799742102622986e-02 1.999147236347198486e-02 -5.435518026351928711e-01
2.496385276317596436e-01 1.124115735292434692e-01 2.341969013214111328e-01 -2.717576175928115845e-02 2.266431599855422974e-01 2.100191563367843628e-01 1.338445991277694702e-01 -1.141940727829933167e-01 -1.063835173845291138e-01 1.417806595563888550e-01 1.591016054153442383e-01 1.397596020251512527e-02 1.200925409793853760e-01 9.153065830469131470e-02 9.772686660289764404e-02 -5.702172592282295227e-02 -7.843954116106033325e-02 -1.493495851755142212e-01 1.881073564291000366e-01 3.803277015686035156e-01 2.324265092611312866e-01 -9.315412491559982300e-02 1.820852309465408325e-01 1.692242622375488281e-01 8.726149797439575195e-03 3.675603568553924561e-01 -2.176599204540252686e-01 7.111839205026626587e-02 -3.049661517143249512e-01 6.768098473548889160e-02 1.490952223539352417e-01 1.004475653171539307e-01
2.080685645341873169e-01 -1.374391000717878342e-02 -9.175060689449310303e-02 1.388360857963562012e-01 -1.879282295703887939e-01 2.163039594888687134e-01 4.260549247264862061e-01 1.596538275480270386e-01 -1.898514926433563232e-01 -9.356492757797241211e-02 7.213041186332702637e-02 1.422681063413619995e-01 -5.862765014171600342e-02 -6.921080499887466431e-02 -8.152090758085250854e-02 -4.273182526230812073e-02 -1.274430006742477417e-01 -5.427377298474311829e-02 5.407295003533363342e-02 2.206635177135467529e-01 -9.775728732347488403e-02 3.560293614864349365e-01 2.026309967041015625e-01 7.643061131238937378e-02 1.039438694715499878e-01 2.149209082126617432e-01 -2.002273350954055786e-01 -2.784857898950576782e-02 1.478821784257888794e-01 -9.731215983629226685e-02 1.118413433432579041e-01 -3.962841033935546875e-01
-6.301450729370117188e-02 1.122286096215248108e-01 2.801506593823432922e-02 8.998036384582519531e-02 -9.296572953462600708e-02 9.871389716863632202e-02 2.934610545635223389e-01 3.608353435993194580e-02 -3.472016751766204834e-01 -6.901268661022186279e-02 -7.934659719467163086e-02 1.836585253477096558e-01 -3.902871906757354736e-02 -3.444525599479675293e-02 -9.687112644314765930e-03 -9.767378121614456177e-02 2.957898974418640137e-01 -1.213219463825225830e-01 3.524094447493553162e-02 4.748133122920989990e-01 -3.203704953193664551e-02 2.868849635124206543e-01 2.718129754066467285e-01 1.675800606608390808e-02 -6.817978620529174805e-02 1.271174699068069458e-01 -8.761413395404815674e-02 -1.598053425550460815e-01 -3.906198590993881226e-02 2.832580208778381348e-01 1.630715578794479370e-01 -2.056572586297988892e-01
-1.077225431799888611e-01 -1.221493631601333618e-01 -1.279897838830947876e-01 2.038525938987731934e-01 -2.662804909050464630e-02 1.003282219171524048e-01 -1.139066927134990692e-02 5.206161737442016602e-02 -2.194211632013320923e-01 -8.094543218612670898e-02 -2.507346495985984802e-02 4.394866228103637695e-01 3.603585064411163330e-02 5.042687058448791504e-02 -1.226391121745109558e-01 8.903030306100845337e-02 -3.067080378532409668e-01 -1.667521744966506958e-01 1.880351305007934570e-01 9.004876762628555298e-02 1.025721430778503418e-01 -1.479904055595397949e-01 6.714315712451934814e-02 6.777714937925338745e-02 -1.352539956569671631e-01 -9.430555254220962524e-02 -2.680737376213073730e-01 -2.735474407672882080e-01 -4.262192547321319580e-01 2.138244062662124634e-01 1.116699576377868652e-01 -7.772319763898849487e-02
6.009013578295707703e-02 -1.080064326524734497e-01 -8.184232562780380249e-02 -3.027350082993507385e-02 1.807663142681121826e-01 1.022087633609771729e-01 7.753555476665496826e-02 4.511250928044319153e-02 -2.929089590907096863e-02 -3.850577399134635925e-02 2.868065536022186279e-01 -3.324036672711372375e-02 -1.265891492366790771e-01 -1.437288802117109299e-02 2.798622846603393555e-01 2.084705680608749390e-01 -9.196964651346206665e-02 -3.150798380374908447e-01 2.334322035312652588e-01 1.514913141727447510e-01 3.544369935989379883e-01 -9.428682923316955566e-02 1.863964647054672241e-01 1.700355857610702515e-01 -1.317323595285415649e-01 1.473943740129470825e-01 -4.671537131071090698e-02 1.319906581193208694e-02 -2.744482755661010742e-01 -1.082283183932304382e-01 1.798796057701110840e-01 -3.975538015365600586e-01
1.165140196681022644e-01 -3.169617056846618652e-02 8.019147068262100220e-02 1.595898568630218506e-01 1.716791540384292603e-01 -1.617670617997646332e-02 -4.906638339161872864e-02 4.118663445115089417e-02 -2.110597491264343262e-01 -2.830664440989494324e-02 1.543542277067899704e-02 -5.066027864813804626e-02 -1.137469857931137085e-01 -1.248520463705062866e-01 -7.978601008653640747e-02 1.162909418344497681e-01 -3.115865290164947510e-01 -1.395550370216369629e-01 3.681029081344604492e-01 3.303754329681396484e-01 2.407529503107070923e-01 2.221384346485137939e-01 7.126003503799438477e-02 3.155107498168945312e-01 -1.979081481695175171e-01 1.000109463930130005e-01 4.914891719818115234e-02 -1.677899509668350220e-01 -3.115020096302032471e-01 -1.666779667139053345e-01 1.133824065327644348e-01 -1.804479360580444336e-01
2.067361176013946533e-01 7.241237163543701172e-02 8.827175199985504150e-02 1.051104590296745300e-01 -2.217758148908615112e-01 2.371077537536621094e-01 2.180839329957962036e-01 -2.103550173342227936e-02 -5.679283738136291504e-01 -1.025704219937324524e-01 -2.197486609220504761e-01 -8.157637715339660645e-02 1.459690630435943604e-01 -1.929913014173507690e-01 1.181330978870391846e-01 1.554160285741090775e-02 2.143067866563796997e-01 -2.318890988826751709e-01 1.992962509393692017e-02 2.930330932140350342e-01 4.892635345458984375e-02 1.753684282302856445e-01 6.854398176074028015e-03 1.259602159261703491e-01 -1.582140028476715088e-01 -5.979682505130767822e-02 -7.649303972721099854e-02 -1.515158335678279400e-03 -1.628275513648986816e-01 9.681620448827743530e-02 1.068685799837112427e-01 -4.709055647253990173e-02
2.077103406190872192e-01 8.649266511201858521e-02 8.080483227968215942e-02 3.309328481554985046e-02 -1.599755436182022095e-01 -1.808407455682754517e-01 3.495839610695838928e-02 5.634893104434013367e-02 -2.830441296100616455e-01 -3.278918564319610596e-01 -2.585741579532623291e-01 2.156645208597183228e-01 4.895539954304695129e-02 -1.075525805354118347e-01 -4.765114933252334595e-02 -1.402209699153900146e-01 -5.392199382185935974e-03 -2.917671203613281250e-01 2.453524768352508545e-01 1.664328277111053467e-01 2.957819104194641113e-01 6.780889630317687988e-02 1.746376305818557739e-01 5.513010174036026001e-02 3.225378319621086121e-02 -4.603341594338417053e-02 4.728331789374351501e-02 -2.205837368965148926e-01 -1.452247798442840576e-01 -1.202715486288070679e-01 1.870152205228805542e-01 -3.448225259780883789e-01
9.873248636722564697e-02 1.257657408714294434e-01 -2.321263104677200317e-01 2.005297876894474030e-02 1.075667440891265869e-01 7.861264795064926147e-02 -1.100154444575309753e-01 -1.448922138661146164e-02 -2.070841938257217407e-01 2.931505069136619568e-02 1.767346411943435669e-01 2.426531612873077393e-01 2.590061426162719727e-01 3.447906812652945518e-03 -3.123422265052795410e-01 1.932582259178161621e-01 2.290904987603425980e-03 -3.418866097927093506e-01 1.031066551804542542e-01 3.093260824680328369e-01 -8.052458986639976501e-03 1.462296545505523682e-01 1.723552495241165161e-01 2.030835598707199097e-01 -2.063671946525573730e-01 -8.311720937490463257e-02 -1.923293322324752808e-01 -5.970835685729980469e-02 5.601637065410614014e-02 -7.654869556427001953e-02 3.869202919304370880e-04 -3.735946118831634521e-01
2.451403439044952393e-01 5.537339672446250916e-02 2.550661191344261169e-02 -1.996634900569915771e-02 2.617682516574859619e-01 1.515751630067825317e-01 2.850028276443481445e-01 -2.458070665597915649e-01 -4.855571091175079346e-01 -2.038733959197998047e-01 -1.566696316003799438e-01 2.193526476621627808e-01 1.862322986125946045e-01 3.524150326848030090e-02 -1.906857788562774658e-01 -1.696092039346694946e-01 -1.631283462047576904e-01 4.889489337801933289e-02 1.253824401646852493e-02 1.323172450065612793e-01 -9.672659635543823242e-02 7.724108546972274780e-02 1.247970387339591980e-01 1.595115847885608673e-02 1.344748307019472122e-02 1.418846100568771362e-01 -2.179602533578872681e-01 -1.485525518655776978e-01 -7.462379336357116699e-02 7.882668823003768921e-02 2.058598697185516357e-01 -1.724432855844497681e-01
1.937741227447986603e-02 -1.405081003904342651e-01 1.177782490849494934e-01 -2.208609282970428467e-01 1.954383403062820435e-01 3.812183812260627747e-02 -5.082289502024650574e-02 -3.595379367470741272e-02 2.189918048679828644e-02 -6.562298536300659180e-02 1.875385791063308716e-01 -7.305644452571868896e-02 -4.368263483047485352e-02 -1.205596327781677246e-01 1.170551683753728867e-02 -1.524411886930465698e-01 -3.374600112438201904e-01 -8.898979425430297852e-02 2.977203130722045898e-01 1.749492138624191284e-01 1.309192478656768799e-01 2.445487976074218750e-01 4.103293716907501221e-01 1.332866549491882324e-01 -2.068765461444854736e-01 5.795900523662567139e-02 -2.367880642414093018e-01 -1.173149794340133667e-01 -6.261626631021499634e-02 -2.059921175241470337e-01 3.193079531192779541e-01 -1.420263499021530151e-01
2.006156742572784424e-01 1.253669708967208862e-01 1.336538046598434448e-01 9.671171754598617554e-02 -3.972048312425613403e-02 -1.151564717292785645e-02 1.380973868072032928e-02 1.485630590468645096e-02 -8.447532355785369873e-02 -4.780886322259902954e-02 5.944667756557464600e-02 1.290185302495956421e-01 -2.755460888147354126e-02 -2.708247005939483643e-01 -6.648327708244323730e-01 8.565198630094528198e-02 -4.702467843890190125e-02 -2.327558770775794983e-02 2.615563571453094482e-02 -8.130937069654464722e-02 1.738213449716567993e-01 1.826996058225631714e-01 2.464132457971572876e-01 2.606215514242649078e-02 -1.124074906110763550e-01 4.108618944883346558e-02 -2.484062761068344116e-01 -1.009986624121665955e-01 -9.509348869323730469e-02 1.021760851144790649e-01 1.983795762062072754e-01 -2.855617702007293701e-01
8.099348843097686768e-02 1.212324574589729309e-01 7.041577994823455811e-02 1.961707882583141327e-02 -1.439112275838851929e-01 2.591320574283599854e-01 3.754466176033020020e-01 1.111606210470199585e-01 -3.227500990033149719e-02 -2.382397651672363281e-01 -7.790545374155044556e-02 2.023893147706985474e-01 8.138092607259750366e-02 -6.509915739297866821e-02 6.151078268885612488e-02 -2.342395335435867310e-01 9.163007140159606934e-03 -2.866287231445312500e-01 5.515872314572334290e-02 1.541903465986251831e-01 1.506248023360967636e-02 3.046352863311767578e-01 2.551108002662658691e-01 -1.990280449390411377e-01 4.497501626610755920e-02 2.091425359249114990e-01 -2.408662438392639160e-01 -4.108994826674461365e-02 1.032882407307624817e-01 1.652826666831970215e-01 2.179084718227386475e-01 -2.452758550643920898e-01
1.278548836708068848e-01 1.196187436580657959e-01 -8.696576207876205444e-02 1.312359273433685303e-01 6.168887019157409668e-02 1.937618404626846313e-01 6.262584775686264038e-02 7.979556918144226074e-02 -3.175432980060577393e-01 -1.966021358966827393e-01 -1.281582862138748169e-01 -3.656310737133026123e-01 -1.147363483905792236e-01 -6.421176344156265259e-02 -1.342749921604990959e-03 2.220563292503356934e-01 -1.472205370664596558e-01 -2.823461592197418213e-01 1.736287176609039307e-01 3.086182475090026855e-01 2.926274389028549194e-02 -1.136574521660804749e-02 6.510860472917556763e-02 1.782133728265762329e-01 -1.532968580722808838e-01 -2.278596162796020508e-02 2.228943072259426117e-02 -2.584289014339447021e-01 -2.690724730491638184e-01 1.800573617219924927e-01 2.360094636678695679e-01 -1.453697830438613892e-01
1.701190620660781860e-01 -1.050587967038154602e-01 -7.603792101144790649e-02 2.952522635459899902e-01 -3.993873670697212219e-02 -4.936847835779190063e-02 -3.768801689147949219e-02 -2.816963940858840942e-03 -4.219169318675994873e-01 -5.302458256483078003e-02 1.321627199649810791e-01 5.054946057498455048e-03 2.610146105289459229e-01 -1.742382347583770752e-01 -1.480423510074615479e-01 1.200391259044408798e-02 1.215014606714248657e-01 -2.238695770502090454e-01 -1.537850946187973022e-01 4.832872003316879272e-02 1.940468251705169678e-01 2.385093271732330322e-01 1.755026131868362427e-01 1.081015691161155701e-01 -1.240729168057441711e-01 -1.076118126511573792e-01 -3.003614544868469238e-01 1.154388338327407837e-01 -1.284990757703781128e-01 -8.742070943117141724e-02 2.818038314580917358e-02 -3.992240726947784424e-01
1.441371440887451172e-01 1.671202927827835083e-01 7.786576449871063232e-02 1.640651077032089233e-01 3.178069135174155235e-03 4.140827655792236328e-01 -1.333537995815277100e-01 -3.263726830482482910e-02 -1.179597303271293640e-01 1.713533848524093628e-01 1.730354428291320801e-01 1.191223505884408951e-02 1.100004911422729492e-01 6.100511178374290466e-02 -2.488489598035812378e-01 1.918260157108306885e-01 -7.805829495191574097e-02 -8.337193727493286133e-02 3.014850430190563202e-02 2.020874321460723877e-01 -8.739203214645385742e-03 7.347282767295837402e-02 1.544539779424667358e-01 2.329069226980209351e-01 -3.364140689373016357e-01 1.569137908518314362e-02 -2.022869437932968140e-01 -8.015818148851394653e-02 8.609647303819656372e-02 -2.964451313018798828e-01 7.500436156988143921e-02 -3.742122352123260498e-01
2.388815134763717651e-01 -1.078503020107746124e-02 2.043117880821228027e-01 1.770594567060470581e-01 1.990658342838287354e-01 1.360411345958709717e-01 5.113839637488126755e-03 -2.445935457944869995e-01 -2.404846847057342529e-01 -2.249185740947723389e-01 6.419795751571655273e-02 -1.068850010633468628e-01 8.319404721260070801e-02 -2.804991900920867920e-01 1.440679430961608887e-01 4.295985028147697449e-02 -1.337163299322128296e-01 -2.511112689971923828e-01 1.544479932636022568e-02 1.410430818796157837e-01 4.615195840597152710e-02 -2.572007291018962860e-02 3.383069634437561035e-01 3.433429896831512451e-01 -1.717750579118728638e-01 -3.312037885189056396e-02 9.652397036552429199e-02 -2.325256615877151489e-01 -1.701501160860061646e-01 1.532516628503799438e-01 1.888428479433059692e-01 -3.586843237280845642e-02
1.331847161054611206e-01 -1.483435481786727905e-01 1.410925090312957764e-01 5.219598487019538879e-02 -6.169331073760986328e-02 1.205184385180473328e-01 -1.049877703189849854e-01 -2.574531361460685730e-02 -1.038054823875427246e-01 1.238990128040313721e-01 -7.545788586139678955e-02 2.011590003967285156e-01 6.028698384761810303e-02 7.825184613466262817e-03 1.593206822872161865e-01 3.230998218059539795e-01 -9.710828959941864014e-02 -2.842560112476348877e-01 3.353257849812507629e-02 1.650433987379074097e-01 4.615866541862487793e-01 1.736705750226974487e-01 1.728767454624176025e-01 2.547734379768371582e-01 -2.643429636955261230e-01 -6.213530898094177246e-02 -9.031008183956146240e-02 -2.451853752136230469e-01 -1.597736775875091553e-01 -1.725351214408874512e-01 -2.127298861742019653e-01 5.173204839229583740e-02
2.566205561161041260e-01 2.572467327117919922e-01 2.631041407585144043e-01 2.212209850549697876e-01 4.111391678452491760e-02 1.818693131208419800e-01 -5.510023236274719238e-02 -4.966522008180618286e-02 -3.375436365604400635e-01 -1.978182233870029449e-02 6.249139830470085144e-02 1.196461468935012817e-01 -4.386774823069572449e-02 7.540664821863174438e-02 1.091085001826286316e-01 1.155383214354515076e-01 -9.604986757040023804e-02 8.413831144571304321e-02 6.723327189683914185e-02 -1.488616317510604858e-01 -5.575145035982131958e-02 1.867895573377609253e-01 4.642758667469024658e-01 -2.785055339336395264e-02 -2.014722302556037903e-02 2.195685543119907379e-02 1.641028933227062225e-02 1.133042294532060623e-02 -4.365780949592590332e-01 5.509130284190177917e-02 9.374418109655380249e-02 -2.076199054718017578e-01
3.002830408513545990e-02 -7.508460432291030884e-02 1.819960623979568481e-01 -1.473869569599628448e-02 -1.575249135494232178e-01 1.476715356111526489e-01 -1.230656057596206665e-01 -2.287731170654296875e-01 1.577125396579504013e-03 4.931334778666496277e-02 -1.226911880075931549e-02 4.589339718222618103e-02 -2.373414114117622375e-02 -2.515631616115570068e-01 3.235491514205932617e-01 -6.359376758337020874e-02 -2.235179245471954346e-01 -2.226030230522155762e-01 -1.885212212800979614e-01 3.184807896614074707e-01 -1.141462624073028564e-01 9.218957275152206421e-02 3.359493315219879150e-01 -9.804627625271677971e-04 -2.396561354398727417e-01 -3.615948138758540154e-03 -3.241938948631286621e-01 -2.781878113746643066e-01 -4.863047972321510315e-02 1.707840524613857269e-02 3.332166001200675964e-03 -2.350986897945404053e-01
7.312671095132827759e-02 8.954121731221675873e-03 -2.078158035874366760e-02 9.101458638906478882e-02 1.896129101514816284e-01 2.361686825752258301e-01 2.344871014356613159e-01 5.902458354830741882e-02 -1.051002740859985352e-01 3.644453734159469604e-02 -1.259380728006362915e-01 1.451749354600906372e-01 -3.212986290454864502e-01 -1.411264091730117798e-01 1.701902784407138824e-02 7.326006889343261719e-02 -2.668850719928741455e-01 -5.943883582949638367e-02 3.619565963745117188e-01 3.383013308048248291e-01 1.265670210123062134e-01 8.960583806037902832e-02 1.546041667461395264e-01 4.064960777759552002e-01 -1.082210615277290344e-01 1.338173914700746536e-02 -5.231308285146951675e-03 -1.720125675201416016e-01 -2.055194526910781860e-01 -1.777210384607315063e-01 9.211171418428421021e-02 -1.783855259418487549e-02
1.759224981069564819e-01 4.219261705875396729e-01 2.012493461370468140e-01 -3.402535617351531982e-02 -1.157959252595901489e-01 2.372759580612182617e-01 6.863035261631011963e-02 1.622204296290874481e-02 -3.677690625190734863e-01 -1.210117042064666748e-01 -1.095316372811794281e-02 1.388420611619949341e-01 -4.517467692494392395e-02 -7.455197721719741821e-02 8.610964566469192505e-02 6.586990505456924438e-02 -1.724102646112442017e-01 6.985694915056228638e-02 2.369100898504257202e-01 -2.374542951583862305e-01 5.192652717232704163e-02 1.007435917854309082e-01 3.672692477703094482e-01 -1.215484291315078735e-01 -1.176225021481513977e-01 2.358365990221500397e-02 -2.095568031072616577e-01 1.394403632730245590e-02 -2.471066862344741821e-01 9.809017181396484375e-03 1.916109956800937653e-02 -2.374740242958068848e-01
2.142862975597381592e-01 2.388758957386016846e-01 1.312275677919387817e-01 9.987554699182510376e-02 -5.429256334900856018e-02 2.030218392610549927e-01 3.368174284696578979e-02 2.404627017676830292e-02 -1.769510507583618164e-01 6.002137437462806702e-02 -1.289954036474227905e-01 5.731812864542007446e-02 2.679008543491363525e-01 1.297536194324493408e-01 2.909908629953861237e-02 -1.179811172187328339e-02 -3.103940188884735107e-01 7.625102251768112183e-02 1.113577708601951599e-01 2.992751635611057281e-02 6.904202699661254883e-02 -3.903710842132568359e-02 -2.196957729756832123e-02 3.747147023677825928e-01 -1.294588018208742142e-02 1.563779562711715698e-01 -3.406587541103363037e-01 4.616584628820419312e-02 -1.840182542800903320e-01 1.418011728674173355e-02 -1.159795522689819336e-01 -4.759806990623474121e-01
-2.050037682056427002e-02 -2.262769080698490143e-02 9.344501048326492310e-02 -2.135232239961624146e-01 2.736703455448150635e-01 1.675166338682174683e-01 2.134569436311721802e-01 1.257967948913574219e-01 -7.788077741861343384e-02 8.346301317214965820e-02 -8.160144090652465820e-03 2.427435517311096191e-01 -9.993922896683216095e-03 2.146057635545730591e-01 -7.042470574378967285e-02 -4.770721774548292160e-03 -1.832500249147415161e-01 -9.122373163700103760e-02 1.636691577732563019e-02 1.996010392904281616e-01 5.175567865371704102e-01 5.240495130419731140e-02 1.662690788507461548e-01 2.842829823493957520e-01 -1.166241616010665894e-01 1.900374740362167358e-01 -3.371832370758056641e-01 3.311819210648536682e-02 -1.305448412895202637e-01 1.152574345469474792e-01 1.451281551271677017e-02 -3.333497047424316406e-02
6.362152844667434692e-02 2.793529927730560303e-01 5.096980184316635132e-02 -2.038602158427238464e-02 -1.060780230909585953e-02 1.572764068841934204e-01 5.549476668238639832e-02 -7.337072491645812988e-02 -4.561783671379089355e-01 -1.249199062585830688e-01 -3.867447748780250549e-02 -3.281570672988891602e-01 -1.587540209293365479e-01 -8.387116342782974243e-02 6.640505045652389526e-02 2.119521498680114746e-01 -1.880034804344177246e-01 -2.852430343627929688e-01 5.345277488231658936e-02 2.239515036344528198e-01 5.093703791499137878e-02 2.645147144794464111e-01 6.242306530475616455e-02 1.725632813759148121e-03 -1.010428592562675476e-01 -9.429280459880828857e-02 -1.228526607155799866e-01 -9.003797173500061035e-02 -2.344401478767395020e-01 2.854095101356506348e-01 1.928975135087966919e-01 -7.084528356790542603e-02
-1.150718480348587036e-01 -3.077311255037784576e-02 1.955791711807250977e-01 1.145898178219795227e-01 -2.451944863423705101e-03 1.497140526771545410e-01 7.024975866079330444e-02 1.575945913791656494e-01 -2.563056647777557373e-01 2.736455388367176056e-02 3.657272085547447205e-02 2.781054973602294922e-01 -2.906905710697174072e-01 -1.232214123010635376e-01 -1.311051249504089355e-01 9.902033954858779907e-02 -1.877848356962203979e-01 6.445835530757904053e-02 2.616843879222869873e-01 5.593547224998474121e-02 2.241264283657073975e-01 1.047872528433799744e-01 9.650994837284088135e-02 1.619079411029815674e-01 -2.934006154537200928e-01 1.625009179115295410e-01 -3.244200721383094788e-02 -2.785784602165222168e-01 -2.828109264373779297e-01 1.513968706130981445e-01 2.370260804891586304e-01 -2.289934158325195312e-01
-7.965221256017684937e-02 3.560362458229064941e-01 -1.349600553512573242e-01 3.028320670127868652e-01 2.813289687037467957e-02 3.574663400650024414e-01 -1.841340065002441406e-01 -1.181535050272941589e-01 -1.328251659870147705e-01 -3.657991811633110046e-02 -2.446771115064620972e-01 4.768364131450653076e-02 1.820314079523086548e-01 -1.213560178875923157e-01 -6.592366099357604980e-02 -1.184548623859882355e-02 5.996569618582725525e-02 -2.528041005134582520e-01 1.304725650697946548e-02 -1.231007501482963562e-01 4.646549932658672333e-03 5.170325934886932373e-02 2.094245404005050659e-01 2.476971149444580078e-01 -2.606383562088012695e-01 -1.618743836879730225e-01 -1.507492214441299438e-01 -9.727326105348765850e-04 -1.261872798204421997e-01 1.607654541730880737e-01 -5.431491509079933167e-02 -3.078067302703857422e-01
-1.911586672067642212e-01 3.162917494773864746e-02 -1.093602105975151062e-01 -1.706977561116218567e-02 2.089133113622665405e-02 8.279030025005340576e-02 -8.878331631422042847e-02 -2.612891495227813721e-01 -1.513822525739669800e-01 -1.944005787372589111e-01 1.339230537414550781e-01 7.582125067710876465e-02 -9.672105312347412109e-03 1.442809700965881348e-01 4.071219358593225479e-03 -9.072036296129226685e-02 1.431912183761596680e-01 1.425167024135589600e-01 5.103329569101333618e-02 3.209275007247924805e-01 2.642617821693420410e-01 8.986784960143268108e-04 -6.996407359838485718e-02 2.118887007236480713e-01 -3.670303523540496826e-01 5.206049978733062744e-02 -4.308575689792633057e-01 -1.337044835090637207e-01 -2.032943516969680786e-01 1.603074520826339722e-01 6.226047500967979431e-02 -2.744654715061187744e-01
1.425798684358596802e-01 9.085408598184585571e-02 -1.800502464175224304e-02 1.273573487997055054e-01 -5.713597638532519341e-04 1.206905096769332886e-01 5.300962179899215698e-02 -3.568428382277488708e-02 9.031503647565841675e-02 -1.959752440452575684e-01 5.321176350116729736e-02 2.051593549549579620e-02 -1.704250462353229523e-02 -2.713796794414520264e-01 1.413080394268035889e-01 1.764850169420242310e-01 -6.457985937595367432e-02 -3.644023537635803223e-01 -2.305081859230995178e-02 9.671644866466522217e-02 4.445815682411193848e-01 -1.592109650373458862e-01 9.702973812818527222e-02 2.751765847206115723e-01 -8.205802738666534424e-02 -2.852714359760284424e-01 -7.987884432077407837e-02 -1.462051570415496826e-01 -2.519586980342864990e-01 1.000695601105690002e-01 1.443604379892349243e-02 -3.417550921440124512e-01
5.049854516983032227e-02 -8.014234900474548340e-02 2.082994133234024048e-01 1.438160389661788940e-01 -8.660057932138442993e-02 -1.347101628780364990e-01 1.113030835986137390e-01 -4.496048018336296082e-02 -5.182228088378906250e-01 -2.569626867771148682e-01 -2.276834845542907715e-02 1.325673460960388184e-01 5.824455618858337402e-02 -2.918857634067535400e-01 -9.872378408908843994e-02 4.498016461730003357e-02 -5.731846764683723450e-02 -1.034508273005485535e-01 1.109757646918296814e-01 4.738432168960571289e-02 2.487931251525878906e-01 2.319876849651336670e-01 9.437627345323562622e-02 1.505943834781646729e-01 8.279101550579071045e-02 2.019437961280345917e-02 1.679508946835994720e-02 1.907583698630332947e-02 -2.163728475570678711e-01 -3.030914254486560822e-02 8.402469754219055176e-02 -4.419368803501129150e-01
1.549636572599411011e-01 -1.545929461717605591e-01 -2.265947610139846802e-01 -5.491645261645317078e-02 -2.314808219671249390e-01 2.198844850063323975e-01 1.401202827692031860e-01 -1.098472326993942261e-01 9.546425938606262207e-02 6.906581670045852661e-02 5.007046461105346680e-02 3.467275202274322510e-02 8.610194176435470581e-02 -2.441109120845794678e-01 2.096828669309616089e-01 -3.733858838677406311e-02 -3.586892038583755493e-02 -1.090599969029426575e-01 -6.867643445730209351e-02 1.620617359876632690e-01 -2.226955741643905640e-01 2.058295309543609619e-01 3.346409499645233154e-01 4.380257427692413330e-02 -2.464766502380371094e-01 -1.519737839698791504e-01 -2.280642539262771606e-01 -2.987522780895233154e-01 -1.421246528625488281e-01 -2.603845298290252686e-02 1.485457420349121094e-01 -3.406705260276794434e-01
9.149399399757385254e-02 4.645556211471557617e-02 -8.998899906873703003e-02 8.633542060852050781e-02 6.821399927139282227e-02 3.317390084266662598e-01 -2.345169335603713989e-01 9.577478468418121338e-02 -1.624894738197326660e-01 2.583250170573592186e-03 -1.158009283244609833e-02 -5.614146217703819275e-02 2.303672581911087036e-01 1.000277977436780930e-02 -2.404775284230709076e-02 1.944284290075302124e-01 -2.769994139671325684e-01 -2.558130025863647461e-01 8.188491314649581909e-02 -8.216603845357894897e-02 2.057997733354568481e-01 1.890367716550827026e-01 2.100210487842559814e-01 3.878332972526550293e-01 -2.191974669694900513e-01 -1.798624396324157715e-01 -3.858385384082794189e-01 -5.120182409882545471e-02 6.428459286689758301e-02 5.344761908054351807e-02 8.131230622529983521e-02 8.344170637428760529e-03
2.382023632526397705e-01 2.569220773875713348e-02 6.428350508213043213e-02 3.761664032936096191e-02 -1.974180936813354492e-01 -9.541598148643970490e-03 -8.856974542140960693e-02 2.631964453030377626e-04 -3.286997973918914795e-02 -2.244927138090133667e-01 -6.799574196338653564e-02 1.509411931037902832e-01 1.875536590814590454e-01 1.987335979938507080e-01 2.108055204153060913e-01 4.079175889492034912e-01 -1.285857856273651123e-01 -1.139741390943527222e-01 -3.053247556090354919e-02 3.073267936706542969e-01 3.901403397321701050e-02 2.227897197008132935e-01 2.196450829505920410e-01 2.703719437122344971e-01 1.415817588567733765e-01 -1.932254433631896973e-01 -2.497909218072891235e-01 -3.566555306315422058e-02 -6.354064494371414185e-02 -1.595843285322189331e-01 2.398200482130050659e-01 -1.423922181129455566e-01
2.313520759344100952e-01 1.902633463032543659e-03 -1.011553332209587097e-01 3.883816674351692200e-02 -1.462220679968595505e-02 1.652667224407196045e-01 5.722522363066673279e-02 -1.262903660535812378e-01 -6.987447291612625122e-02 -6.688253581523895264e-02 3.926610201597213745e-02 -2.781781926751136780e-02 2.312417700886726379e-02 -3.051406741142272949e-01 6.923600286245346069e-02 -2.591807022690773010e-02 1.576822102069854736e-01 1.807567179203033447e-01 -1.369447857141494751e-01 3.731009662151336670e-01 2.885347604751586914e-01 1.740589588880538940e-01 4.364056978374719620e-03 5.319787934422492981e-02 8.317426592111587524e-02 -1.429198235273361206e-01 -3.969108462333679199e-01 2.760252952575683594e-01 -2.193511277437210083e-01 2.300209850072860718e-01 1.599206030368804932e-01 -2.400721162557601929e-01
-1.635513752698898315e-01 5.133139342069625854e-02 -2.944774627685546875e-01 -1.334469765424728394e-01 -2.396257668733596802e-01 2.139275223016738892e-01 1.392126083374023438e-02 -2.191981486976146698e-02 -2.608545422554016113e-01 -1.570683866739273071e-01 -1.494003981351852417e-01 2.115202136337757111e-02 9.781915694475173950e-02 -1.455252170562744141e-01 -1.218025088310241699e-01 7.177762687206268311e-02 1.170434728264808655e-01 -3.947482705116271973e-01 -3.952429816126823425e-02 1.753388345241546631e-01 1.323853582143783569e-01 7.973301410675048828e-02 2.472558170557022095e-01 -4.415677115321159363e-02 -2.243810892105102539e-01 3.787195980548858643e-01 -2.128227502107620239e-01 -1.278079748153686523e-01 3.297886624932289124e-02 4.357022792100906372e-02 1.424110531806945801e-01 -1.689473986625671387e-01
7.034066319465637207e-02 7.944594137370586395e-03 1.108106672763824463e-01 7.026100903749465942e-02 -4.795490298420190811e-03 3.900084644556045532e-02 -4.493896290659904480e-02 -1.577606201171875000e-01 -2.735053002834320068e-01 9.672710299491882324e-02 -1.272260099649429321e-01 -2.754288166761398315e-02 7.143379002809524536e-02 -3.534069284796714783e-02 -1.739627420902252197e-01 -1.657131463289260864e-01 2.528033778071403503e-02 -2.904331386089324951e-01 4.985971450805664062e-01 2.739283740520477295e-01 7.569433748722076416e-02 2.908068001270294189e-01 1.311106234788894653e-01 -1.909459568560123444e-02 2.139016985893249512e-02 3.362872600555419922e-01 -2.582546174526214600e-01 -1.067290827631950378e-01 -1.478362083435058594e-01 -7.658207323402166367e-03 9.679988026618957520e-02 -2.115245610475540161e-01
3.518136963248252869e-02 -8.785156905651092529e-02 2.240314632654190063e-01 -5.397676676511764526e-02 -8.613088726997375488e-02 1.166110858321189880e-01 3.025200664997100830e-01 -9.032236412167549133e-03 3.670451790094375610e-02 1.021898537874221802e-02 3.601805865764617920e-02 -1.501059085130691528e-01 1.197052672505378723e-01 -2.594194412231445312e-01 1.294301450252532959e-01 2.017754465341567993e-01 -3.599213957786560059e-01 -2.813374102115631104e-01 1.749747395515441895e-01 9.030690789222717285e-02 3.581807911396026611e-01 1.305686831474304199e-01 1.984494775533676147e-01 2.590018808841705322e-01 4.196061566472053528e-02 4.421486333012580872e-02 -2.218000404536724091e-02 -6.845244672149419785e-03 -1.844785213470458984e-01 -7.586246728897094727e-02 -1.251176558434963226e-02 -3.427538573741912842e-01
9.159180521965026855e-02 2.372858077287673950e-01 -5.266818404197692871e-02 -1.126652508974075317e-01 1.224132701754570007e-01 3.851599097251892090e-01 1.902935802936553955e-01 -3.373121917247772217e-01 -1.858792454004287720e-01 -1.678483784198760986e-01 2.947342209517955780e-02 -5.158112570643424988e-02 6.949015706777572632e-02 -8.396273106336593628e-02 -2.732677459716796875e-01 3.227069741114974022e-03 1.330853551626205444e-01 -9.663342684507369995e-02 -1.524519920349121094e-01 4.958501085638999939e-02 2.605666220188140869e-01 3.534226715564727783e-01 4.932358115911483765e-02 7.800768315792083740e-02 -2.112800627946853638e-01 -8.724893443286418915e-03 -1.211542263627052307e-01 -3.811937291175127029e-03 -1.220408007502555847e-01 2.668209671974182129e-01 5.660497397184371948e-02 -2.256692349910736084e-01
-1.782285869121551514e-01 2.306519001722335815e-01 9.821703284978866577e-02 -3.933225572109222412e-02 -1.232485920190811157e-01 2.331862002611160278e-01 -1.278556734323501587e-01 3.768075630068778992e-02 -3.994444310665130615e-01 -3.608636558055877686e-02 1.276254206895828247e-01 -1.094556525349617004e-01 1.111289188265800476e-01 -2.170102149248123169e-01 5.533949658274650574e-02 1.768394857645034790e-01 -5.931629613041877747e-02 -4.261444509029388428e-01 8.840113133192062378e-02 2.159392088651657104e-01 1.865725219249725342e-01 1.191078349947929382e-01 3.177361786365509033e-01 -1.137808430939912796e-02 -1.681141108274459839e-01 4.701007157564163208e-02 -1.339172124862670898e-01 3.630996868014335632e-02 3.751763701438903809e-02 2.034232318401336670e-01 2.045986354351043701e-01 -9.790663421154022217e-02
1.196931824088096619e-01 2.171854227781295776e-01 -4.626439139246940613e-02 9.984936565160751343e-03 1.635046005249023438e-01 -8.621439337730407715e-02 2.877449691295623779e-01 -8.504930883646011353e-02 -4.591318368911743164e-01 -2.181324362754821777e-01 -1.158792153000831604e-01 3.066093623638153076e-01 9.981073439121246338e-02 -3.910791128873825073e-02 -8.935986086726188660e-03 -1.780191063880920410e-01 2.826630510389804840e-02 -2.715800404548645020e-01 -5.097180977463722229e-02 1.527604907751083374e-01 1.207936704158782959e-01 2.693335711956024170e-01 -7.337630260735750198e-03 5.827341228723526001e-02 -1.328030079603195190e-01 1.663063280284404755e-02 -8.661396801471710205e-02 -6.718784570693969727e-02 -2.182594388723373413e-01 7.301414012908935547e-02 2.272387295961380005e-01 -2.781695127487182617e-01
-7.715944200754165649e-03 1.125800609588623047e-01 7.133579254150390625e-02 -5.970227345824241638e-02 1.315865516662597656e-01 1.821734607219696045e-01 1.486406773328781128e-01 2.881485819816589355e-01 -1.332895159721374512e-01 -5.469794943928718567e-02 7.315602898597717285e-02 -1.405680328607559204e-01 1.033473908901214600e-01 3.620255738496780396e-02 -2.136453287675976753e-03 1.409950666129589081e-02 1.050135269761085510e-01 5.961732938885688782e-03 4.758416116237640381e-01 2.062303423881530762e-01 -5.025925859808921814e-02 2.229415178298950195e-01 1.101132258772850037e-01 1.905050426721572876e-01 -3.416359424591064453e-01 -2.549346983432769775e-01 -9.521757066249847412e-02 -2.472712099552154541e-02 -3.760760426521301270e-01 -5.699270591139793396e-02 1.486905515193939209e-01 -1.615022122859954834e-01
5.992961674928665161e-02 -8.754978887736797333e-03 -5.761747807264328003e-02 5.189726129174232483e-02 3.024369180202484131e-01 1.661388427019119263e-01 1.054137200117111206e-01 -1.920587122440338135e-01 -5.658938288688659668e-01 -1.960304975509643555e-01 -8.290690928697586060e-02 2.616468071937561035e-01 1.986738145351409912e-01 -9.500229731202125549e-03 1.785658416338264942e-03 7.735576480627059937e-02 -9.008664637804031372e-03 -9.416098147630691528e-02 -2.924895379692316055e-03 -2.648886851966381073e-02 6.503966450691223145e-02 1.074907407164573669e-01 2.006029039621353149e-01 -2.080838084220886230e-01 4.583639279007911682e-02 9.120447933673858643e-02 -1.565588116645812988e-01 -1.106400936841964722e-01 -1.872711926698684692e-01 1.280999481678009033e-01 2.343141585588455200e-01 -2.848999798297882080e-01
3.930695354938507080e-03 -2.318048626184463501e-01 4.359225183725357056e-02 1.108290161937475204e-02 -1.145328208804130554e-01 2.302451729774475098e-01 3.736213147640228271e-01 9.791450947523117065e-02 -2.913310565054416656e-02 -2.647000253200531006e-01 1.460755765438079834e-01 -1.321956366300582886e-01 -1.152601316571235657e-01 -9.570817649364471436e-02 9.763605147600173950e-02 1.698726415634155273e-02 -1.792858541011810303e-01 -2.614912390708923340e-01 3.736833110451698303e-02 2.324342578649520874e-01 2.003858387470245361e-01 -5.179214105010032654e-02 -8.262306451797485352e-02 2.992741167545318604e-01 -1.100933402776718140e-01 5.131209641695022583e-02 -1.175071001052856445e-01 -3.200117945671081543e-01 -2.913607954978942871e-01 -1.116744726896286011e-01 2.044240536633878946e-04 -2.518324255943298340e-01
2.871876955032348633e-01 1.666978150606155396e-01 2.167312800884246826e-02 1.159545257687568665e-01 -1.200754195451736450e-01 3.483146429061889648e-01 1.387276500463485718e-01 -2.556331157684326172e-01 -6.206189095973968506e-02 -1.957864612340927124e-01 9.448700584471225739e-03 1.298599690198898315e-01 -9.563614428043365479e-02 2.891036123037338257e-02 2.706891857087612152e-03 -1.952158063650131226e-01 1.045852676033973694e-01 2.815647423267364502e-02 1.945356726646423340e-01 -4.993913322687149048e-02 2.070900499820709229e-01 1.465201079845428467e-01 3.932738006114959717e-01 -1.154861878603696823e-02 2.135667204856872559e-02 1.799529418349266052e-02 3.920962288975715637e-02 -2.796572260558605194e-02 -3.161227107048034668e-01 -2.189125567674636841e-01 3.137620091438293457e-01 -1.662113964557647705e-01
-1.146166920661926270e-01 -6.834344565868377686e-02 -6.708186119794845581e-02 6.334039568901062012e-02 -7.373667508363723755e-02 1.508431583642959595e-01 -8.194058388471603394e-02 1.109608784317970276e-01 -2.703399658203125000e-01 5.631077219732105732e-04 1.001606807112693787e-01 2.008289843797683716e-02 2.029441297054290771e-01 7.216325402259826660e-02 -2.116122245788574219e-01 1.026112437248229980e-01 -9.244872629642486572e-02 -3.897179961204528809e-01 -1.890121027827262878e-02 3.192184492945671082e-02 1.693595573306083679e-02 1.266666650772094727e-01 6.942459940910339355e-02 3.289538621902465820e-01 -4.297483563423156738e-01 -2.109367549419403076e-01 -2.548310756683349609e-01 1.096970885992050171e-01 -4.435392841696739197e-02 -5.088596791028976440e-02 2.268705070018768311e-01 -2.964771986007690430e-01
1.857171356678009033e-01 -4.957006240147165954e-05 -4.044113159179687500e-01 -2.159540206193923950e-01 -7.410723716020584106e-02 2.217852622270584106e-01 -1.466714143753051758e-01 -2.617438137531280518e-01 -2.429950386285781860e-01 -2.001777887344360352e-01 -8.654348552227020264e-02 -6.114153563976287842e-02 9.289338439702987671e-02 -5.671931430697441101e-02 -1.535128355026245117e-01 -5.416383966803550720e-02 -1.666901409626007080e-01 -8.553073555231094360e-02 -1.921933889389038086e-02 5.499855801463127136e-02 2.940029650926589966e-02 3.183718919754028320e-01 6.950009614229202271e-02 1.349739730358123779e-01 -1.729602813720703125e-01 3.080845996737480164e-02 -1.086703836917877197e-01 1.372157409787178040e-02 -8.659164607524871826e-02 -2.031585201621055603e-02 -1.228199675679206848e-01 -4.819786846637725830e-01
-1.152012646198272705e-01 3.951374888420104980e-01 -4.195269197225570679e-03 -9.709431231021881104e-02 1.199022587388753891e-02 2.912723720073699951e-01 -3.199232369661331177e-02 -1.930947452783584595e-01 -3.003042638301849365e-01 -1.097774952650070190e-01 1.017832532525062561e-01 -2.655317485332489014e-01 -7.073840498924255371e-02 -1.023147627711296082e-01 1.455458533018827438e-02 1.452837437391281128e-01 -2.124780714511871338e-01 -2.991763949394226074e-01 1.994049251079559326e-01 -9.906725957989692688e-03 5.937681347131729126e-02 2.295018434524536133e-01 9.728620946407318115e-02 -6.217094510793685913e-02 -1.068096682429313660e-01 1.230549812316894531e-01 -1.664871871471405029e-01 6.273429095745086670e-02 -2.519130706787109375e-01 1.169034987688064575e-01 2.884490191936492920e-01 -1.240613684058189392e-01
1.701340228319168091e-01 -6.976711004972457886e-02 -4.864399507641792297e-02 6.216095760464668274e-02 1.450141891837120056e-02 3.157394528388977051e-01 -6.514662504196166992e-02 8.090785890817642212e-02 -4.750308394432067871e-02 -3.251346200704574585e-02 -4.642160981893539429e-02 2.687595412135124207e-02 7.959713786840438843e-02 6.087077409029006958e-02 -2.394153177738189697e-01 1.042199507355690002e-01 -3.002663552761077881e-01 -2.681528925895690918e-01 1.920241564512252808e-01 8.262178301811218262e-02 1.485454589128494263e-01 8.813396096229553223e-02 1.717087179422378540e-01 4.961422383785247803e-01 -1.545293629169464111e-01 -1.566366106271743774e-01 -2.395739555358886719e-01 -1.242074295878410339e-01 -8.409512042999267578e-02 -2.643539905548095703e-01 -1.604173183441162109e-01 -1.722943931818008423e-01
1.580296009778976440e-01 -1.442815661430358887e-01 3.758859238587319851e-04 9.317705035209655762e-02 1.501693576574325562e-01 2.703784108161926270e-01 2.739569842815399170e-01 2.506126761436462402e-01 -4.251150190830230713e-01 -1.084723398089408875e-01 8.011769503355026245e-02 1.103429403156042099e-02 1.317096501588821411e-01 -1.088448613882064819e-01 3.967110067605972290e-02 6.968164443969726562e-02 1.773282885551452637e-01 4.626637697219848633e-02 7.114917784929275513e-02 -1.385694922646507621e-04 -1.537752896547317505e-01 2.232500165700912476e-01 2.110254019498825073e-01 1.871237009763717651e-01 -1.513717174530029297e-01 7.962413877248764038e-02 -4.177753925323486328e-01 3.832025825977325439e-02 -6.897742301225662231e-02 1.527249068021774292e-01 -1.218035966157913208e-01 -1.936486065387725830e-01
-2.625293284654617310e-02 -2.750603854656219482e-01 -1.349383126944303513e-02 2.037785798311233521e-01 -1.156794000416994095e-02 2.501491606235504150e-01 2.472059130668640137e-01 -7.317123562097549438e-02 -2.867602109909057617e-01 -4.806636273860931396e-02 -7.133664097636938095e-03 -2.106290906667709351e-01 2.133380472660064697e-01 -2.516773343086242676e-01 -1.773229688405990601e-01 -1.281329840421676636e-01 -3.071773611009120941e-02 -2.832551002502441406e-01 -1.102008968591690063e-01 1.050405949354171753e-01 1.243337709456682205e-02 9.981828927993774414e-02 3.359588980674743652e-01 7.537215203046798706e-02 -3.599672019481658936e-02 1.696946285665035248e-02 -3.041791021823883057e-01 1.715294867753982544e-01 -5.065095052123069763e-02 7.121101766824722290e-02 5.168369784951210022e-02 -3.166023790836334229e-01
-1.136940494179725647e-01 2.697036564350128174e-01 -4.040193930268287659e-02 -3.047770559787750244e-01 6.924294680356979370e-02 2.489136606454849243e-01 3.329008445143699646e-02 7.205881178379058838e-02 -9.587986022233963013e-02 1.461830269545316696e-02 1.580237895250320435e-01 4.351112619042396545e-02 -1.548737734556198120e-01 -2.033289819955825806e-01 6.725239008665084839e-02 7.459072768688201904e-02 -2.840484976768493652e-01 -1.171966642141342163e-01 -1.090638041496276855e-01 2.100183814764022827e-01 -1.703334748744964600e-01 3.614475727081298828e-01 -1.219987310469150543e-02 1.337383966892957687e-02 -2.687988877296447754e-01 8.551245927810668945e-02 -4.814312234520912170e-02 1.313956826925277710e-01 -2.623463571071624756e-01 -7.488768547773361206e-02 1.487225890159606934e-01 -3.591175973415374756e-01
1.652994602918624878e-01 1.223716959357261658e-01 -9.908935427665710449e-02 1.700741201639175415e-01 -8.070332556962966919e-02 2.621695697307586670e-01 6.567535549402236938e-02 4.964419454336166382e-02 -7.142845541238784790e-02 1.879135370254516602e-01 9.853344410657882690e-02 1.054873503744602203e-02 1.247827857732772827e-01 2.362352162599563599e-01 -7.480120658874511719e-02 1.893171370029449463e-01 -2.791774459183216095e-02 -2.632987499237060547e-01 1.070889681577682495e-01 1.954548507928848267e-01 -1.267216950654983521e-01 1.025823727250099182e-01 1.475467532873153687e-01 3.772860169410705566e-01 -3.008435368537902832e-01 -1.875412836670875549e-02 -3.243552148342132568e-01 -2.218655645847320557e-01 1.026924550533294678e-01 -1.651571393013000488e-01 -2.927409717813134193e-03 -2.833603322505950928e-01
1.249152347445487976e-01 -2.885299324989318848e-01 1.832600682973861694e-01 -1.486071664839982986e-02 -7.627107203006744385e-02 9.090453386306762695e-02 9.848868846893310547e-02 8.098988980054855347e-02 -9.202210605144500732e-02 1.543231457471847534e-01 9.826974570751190186e-02 -8.101675659418106079e-03 -3.343650996685028076e-01 1.020799279212951660e-01 -7.366240024566650391e-02 1.417232751846313477e-01 -7.767289131879806519e-02 -1.522495299577713013e-01 7.706147432327270508e-02 4.101378023624420166e-01 1.856937408447265625e-01 8.862811326980590820e-02 9.185767918825149536e-02 5.340570583939552307e-02 -7.061174511909484863e-02 1.692000776529312134e-01 -1.918604522943496704e-01 2.767543494701385498e-01 -2.813294827938079834e-01 1.218561977148056030e-01 3.664613366127014160e-01 -1.223282516002655029e-01
3.249509260058403015e-02 -3.389804810285568237e-02 4.803659394383430481e-02 2.450903356075286865e-01 -2.333600074052810669e-01 1.005329117178916931e-01 9.641659259796142578e-02 -1.658160686492919922e-01 -1.569494232535362244e-02 3.051760978996753693e-02 1.753494292497634888e-01 6.674416363239288330e-02 -7.903215289115905762e-02 -2.143705338239669800e-01 3.453456163406372070e-01 1.153830513358116150e-01 -4.059804975986480713e-02 -9.885683655738830566e-02 -1.804939843714237213e-02 2.794618904590606689e-01 -1.578505635261535645e-01 1.993068605661392212e-01 3.127658367156982422e-01 8.796169608831405640e-02 -1.517607718706130981e-01 -1.274711191654205322e-01 -2.298053652048110962e-01 -3.259724378585815430e-01 -5.587223172187805176e-02 1.467671543359756470e-01 6.674118340015411377e-02 -3.541114330291748047e-01
8.195494115352630615e-02 -2.000858187675476074e-01 1.205519661307334900e-01 8.444962650537490845e-02 -1.026290208101272583e-01 2.369003295898437500e-01 4.610085859894752502e-02 5.968945100903511047e-02 -1.479526013135910034e-01 -2.286743558943271637e-02 -4.601086676120758057e-02 -1.058639679104089737e-02 -3.219932317733764648e-01 6.426572799682617188e-02 -1.462702006101608276e-01 1.111433468759059906e-02 -1.882860809564590454e-01 -1.218021512031555176e-01 2.147742360830307007e-01 2.071209996938705444e-01 -2.137864381074905396e-02 -8.291798643767833710e-03 -1.608076095581054688e-01 3.130668699741363525e-01 -1.128821372985839844e-01 2.641539573669433594e-01 -2.173826247453689575e-01 4.593390971422195435e-02 -4.139448106288909912e-01 -1.891281902790069580e-01 3.047562539577484131e-01 -9.839016199111938477e-02
-6.473080138675868511e-04 5.006334185600280762e-02 -1.082098186016082764e-01 2.453230619430541992e-01 -2.226300537586212158e-01 2.130687087774276733e-01 2.912393212318420410e-01 2.182998359203338623e-01 -1.736143529415130615e-01 2.836111932992935181e-02 -7.199953496456146240e-02 8.809597790241241455e-02 2.651916146278381348e-01 1.012298837304115295e-01 4.265925660729408264e-02 2.027796059846878052e-01 2.698202989995479584e-02 -2.005445361137390137e-01 -7.925175130367279053e-02 2.844441235065460205e-01 -3.010710701346397400e-02 2.935004234313964844e-01 1.483401507139205933e-01 -6.537621468305587769e-02 1.187708005309104919e-01 1.106854751706123352e-01 -3.394655883312225342e-01 -1.358509957790374756e-01 -1.074055302888154984e-02 5.735279992222785950e-02 2.267432361841201782e-01 -2.728145122528076172e-01
-8.806820027530193329e-03 1.550219506025314331e-01 -1.595700383186340332e-01 -1.439060866832733154e-01 -8.084709197282791138e-02 1.113402023911476135e-01 -1.964096724987030029e-01 9.748974442481994629e-02 2.458891645073890686e-02 -1.285558491945266724e-01 -2.464843690395355225e-01 1.309340298175811768e-01 -9.270372241735458374e-02 -9.782631695270538330e-02 -4.778578132390975952e-02 -2.812537550926208496e-01 -1.193222627043724060e-01 -2.217856049537658691e-01 -1.193274185061454773e-01 1.055438891053199768e-01 1.475057452917098999e-01 2.376280128955841064e-01 3.576134741306304932e-01 3.380038142204284668e-01 -1.672606766223907471e-01 -2.534846663475036621e-01 -1.309537589550018311e-01 -1.254893094301223755e-01 2.838926948606967926e-02 1.404327452182769775e-01 6.575660780072212219e-03 -3.365452587604522705e-01
1.966066658496856689e-01 8.536583185195922852e-02 2.650303952395915985e-02 -1.357863694429397583e-01 2.116097807884216309e-01 7.883050292730331421e-02 7.662557065486907959e-02 -2.151242345571517944e-01 -4.570051729679107666e-01 -3.396595120429992676e-01 -2.782824449241161346e-02 2.800326645374298096e-01 2.609748244285583496e-01 1.546377390623092651e-01 -5.859340354800224304e-02 9.907636791467666626e-02 -8.359760046005249023e-02 -1.972088776528835297e-02 -2.126438170671463013e-02 1.365590840578079224e-01 -1.134422421455383301e-02 1.189378090202808380e-02 2.247760593891143799e-01 1.427895128726959229e-01 -1.169864460825920105e-01 4.370971769094467163e-02 -4.453961178660392761e-02 -7.673623412847518921e-02 -3.613585606217384338e-02 2.990815341472625732e-01 2.395594418048858643e-01 -2.319830805063247681e-01
-7.975554466247558594e-02 -3.732324019074440002e-02 6.711774971336126328e-03 2.991732209920883179e-02 2.203124463558197021e-01 1.318005174398422241e-01 -5.571720656007528305e-03 1.635866165161132812e-01 -1.149591431021690369e-01 3.349822387099266052e-02 1.832052320241928101e-01 1.348309814929962158e-01 -1.488951146602630615e-01 2.427239343523979187e-02 -1.270462423563003540e-01 1.177474185824394226e-01 -8.784088492393493652e-02 -1.294978260993957520e-01 5.724645033478736877e-02 1.505810320377349854e-01 3.029744625091552734e-01 -2.148570120334625244e-01 1.633573621511459351e-01 1.141643077135086060e-01 -3.602551817893981934e-01 1.872952654957771301e-02 -8.749663829803466797e-02 -2.656651139259338379e-01 -4.508299231529235840e-01 1.134658604860305786e-01 2.464079260826110840e-01 -2.577577531337738037e-01
2.571845650672912598e-01 2.344726920127868652e-01 -1.945638060569763184e-01 6.169668585062026978e-02 -6.205906625837087631e-03 3.678558468818664551e-01 -2.013686001300811768e-01 -2.906701564788818359e-01 -1.255896091461181641e-01 -1.711327731609344482e-01 8.758667856454849243e-02 1.726875640451908112e-02 1.632543057203292847e-01 2.327812090516090393e-02 -1.823774725198745728e-01 -1.123319715261459351e-01 -1.125062927603721619e-01 -8.859559893608093262e-02 -1.107963100075721741e-01 1.725201159715652466e-01 3.307414054870605469e-01 1.767746210098266602e-01 1.627498269081115723e-01 1.799589693546295166e-01 4.592628031969070435e-02 -1.215111464262008667e-02 -1.394923180341720581e-01 1.021770089864730835e-01 -1.383181810379028320e-01 3.130664527416229248e-01 5.966762080788612366e-02 -1.892194300889968872e-01
2.179317027330398560e-01 -1.082753688097000122e-01 2.035352736711502075e-01 2.796175181865692139e-01 -1.453961431980133057e-01 1.422689706087112427e-01 2.264553457498550415e-01 -2.588739059865474701e-02 -5.256509408354759216e-02 -2.390451878309249878e-01 4.826981574296951294e-02 -1.579755684360861778e-03 -4.852988198399543762e-02 -1.928675919771194458e-02 2.927222847938537598e-01 7.973652333021163940e-02 -2.696020007133483887e-01 -1.373255252838134766e-01 -1.459962278604507446e-01 1.168362796306610107e-01 -1.864603534340858459e-02 4.558413848280906677e-02 3.026426136493682861e-01 2.596506774425506592e-01 -3.659779727458953857e-01 1.940622478723526001e-01 -1.587255597114562988e-01 -1.118097156286239624e-01 1.671421527862548828e-01 -1.480039805173873901e-01 6.265602260828018188e-02 -1.407799720764160156e-01
3.173753246665000916e-02 3.715285658836364746e-02 1.236730143427848816e-01 4.151951149106025696e-02 -1.635477989912033081e-01 2.920846045017242432e-01 2.029836028814315796e-01 -3.588110953569412231e-02 1.635545492172241211e-01 -2.957895398139953613e-01 4.603168740868568420e-02 1.705676764249801636e-01 -1.077045593410730362e-02 -2.095068246126174927e-01 3.268730640411376953e-01 9.848318062722682953e-03 -9.240213036537170410e-02 -2.120122611522674561e-01 -7.234002649784088135e-02 1.911978423595428467e-02 -1.804573461413383484e-02 1.615553051233291626e-01 1.245660260319709778e-01 6.254936009645462036e-02 -3.698655962944030762e-01 1.648532575927674770e-03 -1.708327382802963257e-01 -8.103176206350326538e-02 5.483072251081466675e-02 -3.496519289910793304e-03 1.032735928893089294e-01 -4.883221387863159180e-01
-5.396759137511253357e-02 -2.158734649419784546e-01 -8.653102070093154907e-02 4.123469814658164978e-02 6.584292277693748474e-03 1.660556048154830933e-01 1.605450659990310669e-01 -9.713006764650344849e-02 -1.835435926914215088e-01 -1.396639943122863770e-01 2.516489028930664062e-01 9.699548780918121338e-02 6.053317710757255554e-02 -1.391061544418334961e-01 1.162661463022232056e-01 8.044932782649993896e-02 -1.918895840644836426e-01 -1.841454505920410156e-01 9.964319318532943726e-02 -8.480025082826614380e-02 4.054410755634307861e-01 5.341437086462974548e-02 1.588230729103088379e-01 2.252227962017059326e-01 -1.733066141605377197e-01 2.295270375907421112e-02 5.646164529025554657e-03 -4.968235269188880920e-02 -4.282012879848480225e-01 -3.048585951328277588e-01 2.572890184819698334e-02 -2.616894543170928955e-01
1.591786891222000122e-01 4.272902011871337891e-02 -1.032877266407012939e-01 1.447043269872665405e-01 2.170073091983795166e-01 -1.004183366894721985e-01 1.135614737868309021e-01 -1.891606301069259644e-01 -3.982555270195007324e-01 -2.238763421773910522e-01 -1.325741559267044067e-01 2.123171985149383545e-01 1.330430805683135986e-01 9.917288273572921753e-02 -1.990858018398284912e-01 -3.286279505118727684e-03 -5.364318937063217163e-02 -2.077593207359313965e-01 3.115211129188537598e-01 1.006881520152091980e-01 1.325543671846389771e-01 2.458660304546356201e-01 5.101335048675537109e-02 -2.796139195561408997e-02 -1.870563328266143799e-01 2.411381602287292480e-01 -1.712455600500106812e-01 -4.675709456205368042e-02 -1.385499984025955200e-01 -1.428135111927986145e-02 2.833414077758789062e-01 -1.945483386516571045e-01
9.254895895719528198e-02 -1.021683588624000549e-01 8.979027159512042999e-03 5.994606763124465942e-03 7.552652060985565186e-02 -4.287509247660636902e-02 -1.786386668682098389e-01 1.089351177215576172e-01 -1.683356314897537231e-01 2.673108875751495361e-02 -2.023669630289077759e-01 1.298692524433135986e-01 -2.531331181526184082e-01 2.029976695775985718e-01 -7.047154754400253296e-02 1.704342365264892578e-01 7.064767181873321533e-02 5.633183196187019348e-02 1.509796082973480225e-01 3.469924330711364746e-01 -1.364632546901702881e-01 2.433744668960571289e-01 2.092506140470504761e-01 2.078950852155685425e-01 -3.512948751449584961e-01 1.440625041723251343e-01 -3.577012717723846436e-01 -4.050304740667343140e-02 -2.693767845630645752e-01 9.863280504941940308e-02 -7.173640280961990356e-02 -1.611722409725189209e-01
2.951180636882781982e-01 -2.077321149408817291e-02 -8.782496303319931030e-02 9.635239094495773315e-02 2.182893455028533936e-01 8.717055618762969971e-02 -9.435725398361682892e-03 -8.124464750289916992e-02 -3.177903890609741211e-01 6.453144550323486328e-02 1.294996887445449829e-01 -4.212491214275360107e-02 8.267231285572052002e-02 3.503810241818428040e-02 -2.074448764324188232e-01 6.198753416538238525e-02 -6.999777257442474365e-02 -1.253829300403594971e-01 4.126122891902923584e-01 2.936052083969116211e-01 9.879754483699798584e-02 1.867374628782272339e-01 1.100573241710662842e-01 2.807531654834747314e-01 -4.976608976721763611e-02 2.560837864875793457e-01 -9.970048815011978149e-02 -1.130639165639877319e-01 -1.448166221380233765e-01 -1.888590008020401001e-01 -3.936321660876274109e-02 -3.054367899894714355e-01
1.003665998578071594e-01 -2.181243151426315308e-02 -1.641548052430152893e-02 1.183521896600723267e-01 -4.377857316285371780e-03 2.128693461418151855e-01 -6.059283018112182617e-02 -4.568509012460708618e-02 -1.444067806005477905e-01 2.911833487451076508e-02 -1.068214848637580872e-01 1.729846000671386719e-01 1.813059896230697632e-01 -1.263092905282974243e-01 -3.311815559864044189e-01 2.445764541625976562e-01 1.204796358942985535e-01 6.462440639734268188e-02 3.688916862010955811e-01 2.486083656549453735e-01 1.961732655763626099e-01 3.119769692420959473e-01 1.219701021909713745e-01 1.166405901312828064e-02 -1.455772519111633301e-01 1.850029826164245605e-01 -7.562113553285598755e-02 -1.919293105602264404e-01 -2.585118412971496582e-01 -4.676141962409019470e-02 -9.093456715345382690e-02 -3.163211047649383545e-01
2.091506682336330414e-02 -3.265112340450286865e-01 -4.067739937454462051e-03 3.391433879733085632e-02 -2.947157025337219238e-01 -9.318973124027252197e-02 1.553125977516174316e-01 -7.510238140821456909e-02 -2.675834856927394867e-02 -2.012527585029602051e-01 5.698075518012046814e-02 1.447552889585494995e-01 2.813847362995147705e-01 -2.047122418880462646e-01 8.701663464307785034e-02 1.919327974319458008e-01 -4.928813129663467407e-02 -2.347632646560668945e-01 -2.174060791730880737e-01 1.900746226310729980e-01 3.067173063755035400e-01 6.778509914875030518e-02 1.237752065062522888e-01 1.662562638521194458e-01 -1.755546778440475464e-01 -1.309266686439514160e-01 -1.386484950780868530e-01 -1.248738095164299011e-01 -1.442805677652359009e-01 -9.797383099794387817e-02 2.244874238967895508e-01 -2.990167438983917236e-01
1.303207278251647949e-01 -1.936320960521697998e-01 -2.168584987521171570e-02 2.177022993564605713e-01 1.595310866832733154e-01 4.863486588001251221e-01 1.785616949200630188e-02 6.435793638229370117e-02 -4.928953573107719421e-02 -3.109670579433441162e-01 -2.404666990041732788e-01 3.613444417715072632e-02 6.278064101934432983e-02 -6.344235688447952271e-02 2.769553847610950470e-02 3.654814139008522034e-02 2.836053073406219482e-01 -2.720528244972229004e-01 2.877902686595916748e-01 2.071522623300552368e-01 2.065286487340927124e-01 6.083793565630912781e-02 -5.552071146667003632e-03 1.519087105989456177e-01 1.096070632338523865e-01 2.889902330935001373e-02 -2.110899388790130615e-01 -1.749724000692367554e-01 -9.802671521902084351e-02 5.271656811237335205e-02 -2.907368913292884827e-02 -1.094735041260719299e-01
2.082443386316299438e-01 1.575379073619842529e-01 1.388247404247522354e-02 1.817957311868667603e-02 1.811024397611618042e-01 2.337844343855977058e-03 1.640087217092514038e-01 -2.567707896232604980e-01 -4.367691278457641602e-01 -1.117245554924011230e-01 -2.951844632625579834e-01 -1.643930673599243164e-01 -1.715195551514625549e-02 -2.257251292467117310e-01 -1.226516142487525940e-01 1.534613668918609619e-01 -5.582804232835769653e-02 7.267072796821594238e-02 4.696147143840789795e-02 4.316927865147590637e-03 -6.972013413906097412e-02 3.438409045338630676e-02 2.340569645166397095e-01 1.813181787729263306e-01 -1.868680566549301147e-01 6.583051383495330811e-02 -8.183044195175170898e-02 7.148116827011108398e-02 -4.124575555324554443e-01 -1.484861820936203003e-01 1.893362253904342651e-01 -1.225163042545318604e-01
3.628331422805786133e-02 -1.855517327785491943e-01 -3.301057219505310059e-02 9.546674042940139771e-02 -8.782967925071716309e-02 1.469521820545196533e-01 1.644874215126037598e-01 -1.501310020685195923e-01 1.314817965030670166e-01 -1.521914899349212646e-01 2.312822043895721436e-01 2.026579380035400391e-01 -1.070167198777198792e-01 -1.945970058441162109e-01 1.934999823570251465e-01 2.093674615025520325e-02 -8.796587586402893066e-02 -3.268412649631500244e-01 -6.128175929188728333e-02 1.154964789748191833e-01 6.111791357398033142e-02 3.840751945972442627e-01 1.938183754682540894e-01 -1.438319534063339233e-01 -3.614898920059204102e-01 -1.908951401710510254e-01 -1.089520379900932312e-01 -1.943106763064861298e-02 -2.078346163034439087e-01 -1.203474104404449463e-01 -5.608352832496166229e-03 -2.733108401298522949e-01
-1.727928668260574341e-01 1.068020537495613098e-01 -1.608580648899078369e-01 -6.780657917261123657e-02 -8.698564022779464722e-03 3.420801460742950439e-01 1.047389954328536987e-01 2.577538602054119110e-02 -2.303906977176666260e-01 2.200629562139511108e-02 7.218223065137863159e-02 -3.857347071170806885e-01 1.259976625442504883e-01 -3.003662824630737305e-01 -1.313851960003376007e-02 2.765089571475982666e-01 -1.612495183944702148e-01 -1.740648001432418823e-01 -5.257091298699378967e-02 1.536073684692382812e-01 5.898879840970039368e-03 2.317695617675781250e-01 1.604830026626586914e-01 2.384784370660781860e-01 -1.396383345127105713e-01 8.694997988641262054e-03 -1.048151180148124695e-01 -4.912818223237991333e-02 -2.210684120655059814e-01 1.789532452821731567e-01 2.201464176177978516e-01 -1.669465303421020508e-01
2.142398655414581299e-01 2.666983008384704590e-01 1.968239247798919678e-01 -1.335589587688446045e-01 -1.046461537480354309e-01 3.432932794094085693e-01 1.191671341657638550e-01 1.727171801030635834e-02 -1.327865174971520901e-03 -1.723732054233551025e-02 2.382531166076660156e-01 1.585031300783157349e-01 2.924022376537322998e-01 -5.064901337027549744e-02 -4.891221970319747925e-02 -4.128476604819297791e-02 -1.224984154105186462e-01 1.866688281297683716e-01 -4.438175261020660400e-02 1.820843368768692017e-01 4.395258054137229919e-02 -9.627173840999603271e-02 4.986973851919174194e-02 4.166201651096343994e-01 1.343246269971132278e-02 5.410242080688476562e-02 -2.809536457061767578e-01 -8.813074976205825806e-02 -1.381549239158630371e-01 8.865905692800879478e-04 2.354470640420913696e-01 -2.686637341976165771e-01
7.874304056167602539e-02 1.369109451770782471e-01 -2.729181386530399323e-02 2.175443768501281738e-01 2.149332016706466675e-01 8.853710256516933441e-03 7.312706112861633301e-02 -2.439924478530883789e-01 -4.739219322800636292e-02 2.089686319231987000e-02 -1.901328116655349731e-01 9.925635904073715210e-02 7.027208060026168823e-02 -1.207626834511756897e-01 3.055605292320251465e-01 -2.708480693399906158e-02 -1.512416750192642212e-01 -8.158743381500244141e-02 -4.709200933575630188e-02 1.989061087369918823e-01 2.829126715660095215e-01 1.556997299194335938e-01 -1.546424254775047302e-02 6.546407192945480347e-02 5.545293539762496948e-02 6.138953939080238342e-02 -3.891457021236419678e-01 1.666811555624008179e-01 -1.394722759723663330e-01 2.295359373092651367e-01 3.981536030769348145e-01 -2.380704432725906372e-01
1.411515772342681885e-01 3.031306266784667969e-01 3.740318119525909424e-01 1.125556826591491699e-01 8.402338251471519470e-03 2.034313231706619263e-01 -1.184540893882513046e-02 -8.153130114078521729e-02 -2.147273719310760498e-01 -2.294536232948303223e-01 -1.582746207714080811e-01 2.104138210415840149e-02 -3.580433130264282227e-02 -8.030424267053604126e-02 8.322019129991531372e-02 4.358810186386108398e-02 -2.263595722615718842e-02 3.149517625570297241e-02 1.550031304359436035e-01 -1.356119364500045776e-01 1.598552614450454712e-02 3.177610635757446289e-01 5.136699080467224121e-01 -6.953418999910354614e-02 5.465750396251678467e-02 -3.420205786824226379e-02 -1.036916971206665039e-01 9.644120000302791595e-03 -2.784375846385955811e-01 1.042445898056030273e-01 4.795188456773757935e-02 -1.644205003976821899e-01
8.948350697755813599e-02 -4.573190212249755859e-02 -1.033385545015335083e-01 4.007055982947349548e-02 6.057852879166603088e-03 2.558324635028839111e-01 2.426739484071731567e-01 6.286309100687503815e-03 -2.223471999168395996e-01 1.848013140261173248e-02 -7.637564092874526978e-02 1.766151189804077148e-02 -6.816599518060684204e-02 -2.556695230305194855e-02 -1.330625563859939575e-01 7.595026493072509766e-02 2.380099147558212280e-01 2.372474264120683074e-04 2.755020856857299805e-01 3.879480957984924316e-01 3.217369019985198975e-01 -9.023791551589965820e-02 3.779742866754531860e-02 5.532598868012428284e-02 -1.416368931531906128e-01 2.363742142915725708e-01 -1.042648851871490479e-01 2.362893372774124146e-01 -1.354234814643859863e-01 1.582584381103515625e-01 2.128961384296417236e-01 -3.714186847209930420e-01
8.893703669309616089e-02 2.224763631820678711e-01 2.112269587814807892e-02 -5.458765476942062378e-02 -9.028253261931240559e-04 2.922991216182708740e-01 -1.730528920888900757e-01 -1.608218103647232056e-01 -1.250864751636981964e-02 1.292729973793029785e-01 -9.611055999994277954e-02 5.052279308438301086e-02 -8.526330441236495972e-02 -2.809088528156280518e-01 -7.424432039260864258e-02 -1.326232701539993286e-01 8.902123570442199707e-02 -1.167052686214447021e-01 -8.690696209669113159e-02 3.878549635410308838e-01 -1.085309982299804688e-01 3.242301046848297119e-01 2.806606590747833252e-01 2.670442759990692139e-01 -1.324245333671569824e-01 5.685956403613090515e-02 1.827353686094284058e-01 1.290250867605209351e-01 -1.618916690349578857e-01 -2.435988932847976685e-02 1.023039743304252625e-01 -3.246313929557800293e-01
-1.977462023496627808e-01 -5.305675417184829712e-02 3.563263267278671265e-02 2.609280049800872803e-01 7.341159135103225708e-02 3.676028251647949219e-01 1.074754148721694946e-01 -1.498402655124664307e-01 -4.135230481624603271e-01 -1.413698494434356689e-01 -1.195340231060981750e-01 1.914804130792617798e-01 -8.178218454122543335e-02 -9.772382676601409912e-02 -7.405401766300201416e-02 1.154405623674392700e-01 -8.835254609584808350e-02 3.081686235964298248e-02 -1.200808882713317871e-01 3.128209412097930908e-01 2.692837417125701904e-01 2.149869352579116821e-01 4.562677815556526184e-02 5.386332049965858459e-02 -1.231831237673759460e-01 -6.061447784304618835e-02 -1.999231278896331787e-01 3.386059701442718506e-01 -5.493245273828506470e-02 5.544126033782958984e-02 7.103425264358520508e-02 -8.864869922399520874e-02
1.037248000502586365e-01 9.097360819578170776e-02 -1.253390908241271973e-01 -3.115985600743442774e-04 -9.347746521234512329e-02 3.711039721965789795e-01 -2.608307264745235443e-02 5.312348902225494385e-02 -3.599098920822143555e-01 -1.324159055948257446e-01 -1.054370328783988953e-01 -1.140961572527885437e-01 1.467333883047103882e-01 -1.683629751205444336e-01 -1.653151214122772217e-01 2.302715480327606201e-01 -2.064215540885925293e-01 -3.408683538436889648e-01 3.814461231231689453e-01 9.713953733444213867e-02 -1.454850938171148300e-02 2.757737040519714355e-01 2.251936495304107666e-01 -6.273963302373886108e-02 -9.093035012483596802e-02 3.891912475228309631e-02 -1.448009163141250610e-01 6.826701760292053223e-02 -6.903177499771118164e-02 9.798870980739593506e-02 1.392011195421218872e-01 -7.571072783321142197e-03
7.463585585355758667e-02 2.113907635211944580e-01 -4.212876781821250916e-02 -8.929527550935745239e-02 -3.611801564693450928e-02 6.056407094001770020e-02 1.813752204179763794e-01 -1.947054117918014526e-01 -5.835356935858726501e-02 1.246682368218898773e-02 1.131993979215621948e-01 -2.615122795104980469e-01 -5.255574733018875122e-02 -2.304795533418655396e-01 -3.298529610037803650e-02 -6.528378278017044067e-02 1.628926545381546021e-01 -2.820312678813934326e-01 -1.537721753120422363e-01 4.677891135215759277e-01 1.579081267118453979e-01 1.554510891437530518e-01 2.477544248104095459e-01 1.638636142015457153e-01 -6.600713729858398438e-02 1.814006119966506958e-01 -1.433546375483274460e-02 1.764586567878723145e-01 -2.888782918453216553e-01 -1.657794862985610962e-01 -1.003485172986984253e-02 -2.295580059289932251e-01
4.507285729050636292e-02 -5.102038756012916565e-02 -9.906221181154251099e-03 1.442414224147796631e-01 -2.093086093664169312e-01 2.513640820980072021e-01 1.091006770730018616e-01 -1.592819243669509888e-01 4.043994843959808350e-02 -1.576854586601257324e-01 2.362966164946556091e-02 1.627476811408996582e-01 1.874342374503612518e-02 -2.473814785480499268e-01 2.302572429180145264e-01 2.350209057331085205e-01 -3.322821557521820068e-01 -1.382722556591033936e-01 5.739928781986236572e-02 2.112453430891036987e-01 -2.779298461973667145e-02 2.793206572532653809e-01 1.555435061454772949e-01 -2.209037169814109802e-02 -3.566515743732452393e-01 -5.680616945028305054e-02 -1.350156664848327637e-01 1.013060957193374634e-01 1.013494282960891724e-01 4.250694066286087036e-02 6.163644418120384216e-02 -3.887484073638916016e-01
-1.186225190758705139e-01 4.184351861476898193e-02 -5.142296105623245239e-02 2.476196736097335815e-01 1.135412603616714478e-01 3.548468351364135742e-01 1.497328728437423706e-01 5.507344752550125122e-02 5.275464151054620743e-03 7.878208905458450317e-02 3.878865018486976624e-02 2.530012726783752441e-01 -2.077051103115081787e-01 -1.349679678678512573e-01 -7.263359427452087402e-02 4.359071701765060425e-02 -1.734387874603271484e-01 -1.599320769309997559e-01 3.115710616111755371e-01 1.036312878131866455e-01 1.892854571342468262e-01 -9.067196398973464966e-02 4.542217776179313660e-02 2.807390987873077393e-01 -1.699236184358596802e-01 1.674953252077102661e-01 -2.119559496641159058e-01 -1.970012784004211426e-01 -3.911896646022796631e-01 3.926983103156089783e-02 1.225597858428955078e-01 -1.304443627595901489e-01
-1.764167845249176025e-01 7.317401468753814697e-02 2.951441705226898193e-01 2.584139704704284668e-01 7.891913503408432007e-02 2.919044494628906250e-01 -5.532932933419942856e-03 -2.268635034561157227e-01 -9.720362722873687744e-02 -2.069189399480819702e-01 6.127695366740226746e-02 1.598472148180007935e-01 -1.255720406770706177e-01 5.097647756338119507e-02 9.237222373485565186e-02 1.807734668254852295e-01 -9.671048074960708618e-02 1.642247140407562256e-01 -7.129880040884017944e-02 3.233590722084045410e-01 1.870454102754592896e-02 5.941225960850715637e-02 7.152104377746582031e-02 5.661300197243690491e-02 -1.335555613040924072e-01 3.328104019165039062e-01 -2.917771339416503906e-01 1.913699693977832794e-02 -2.084128856658935547e-01 1.478226333856582642e-01 2.655669748783111572e-01 -1.321806758642196655e-01
1.486648619174957275e-01 2.820462584495544434e-01 3.179618716239929199e-01 1.281571239233016968e-01 -1.729064136743545532e-01 2.243004143238067627e-01 8.953666687011718750e-02 9.937291592359542847e-02 -1.161417737603187561e-01 -3.162793219089508057e-01 -5.254903808236122131e-02 9.389449656009674072e-02 -9.597040712833404541e-03 9.341073781251907349e-02 4.277531057596206665e-02 6.277141720056533813e-02 -5.607885122299194336e-02 6.806583702564239502e-02 1.641150861978530884e-01 -2.039372175931930542e-01 2.494492940604686737e-02 1.543837040662765503e-01 4.133385717868804932e-01 -6.250308454036712646e-02 -3.044632636010646820e-02 1.314847618341445923e-01 -1.541539728641510010e-01 -2.301722913980484009e-01 -3.114986121654510498e-01 -6.423537433147430420e-02 5.807527154684066772e-02 -2.608382403850555420e-01
9.201342612504959106e-02 -8.174719661474227905e-02 -3.721915709320455790e-04 7.936004549264907837e-03 6.236125528812408447e-02 2.281213700771331787e-01 -6.935646757483482361e-03 1.446219831705093384e-01 -1.519511491060256958e-01 -1.173037439584732056e-01 3.727607429027557373e-02 -7.112635672092437744e-02 3.651668727397918701e-01 2.464522868394851685e-01 4.748266190290451050e-02 -1.041677445173263550e-01 -2.195115983486175537e-01 -1.456363052129745483e-01 -1.098127812147140503e-01 2.711662948131561279e-01 8.475994318723678589e-02 2.064190506935119629e-01 -9.926953911781311035e-02 2.382102757692337036e-01 -3.947538137435913086e-02 1.787808239459991455e-01 -2.588724195957183838e-01 -3.793391287326812744e-01 -1.958362907171249390e-01 -1.018932983279228210e-01 -1.179172564297914505e-02 -3.045044541358947754e-01
6.740856170654296875e-02 9.703528881072998047e-02 -4.225280508399009705e-02 -2.506065554916858673e-02 -2.948196232318878174e-01 1.857806891202926636e-01 3.656423464417457581e-02 -3.836365416646003723e-02 1.099920794367790222e-01 -1.501932293176651001e-01 -1.582086235284805298e-01 -4.157828539609909058e-02 -2.092645876109600067e-02 -2.823518514633178711e-01 1.877381056547164917e-01 -2.180306315422058105e-01 -1.213890686631202698e-01 -1.237198412418365479e-01 -3.071370534598827362e-02 2.923667132854461670e-01 -1.689995080232620239e-02 1.635139733552932739e-01 2.810061275959014893e-01 3.001449704170227051e-01 -2.248347103595733643e-01 -2.064931392669677734e-01 -3.827790915966033936e-02 -2.622118890285491943e-01 1.121615897864103317e-02 2.200759574770927429e-02 9.558583796024322510e-02 -3.864353299140930176e-01
1.551126837730407715e-01 1.383975595235824585e-01 3.125642240047454834e-02 2.914084494113922119e-01 -7.021977007389068604e-02 2.682708799839019775e-01 1.569069772958755493e-01 -2.903736568987369537e-02 -3.338323831558227539e-01 -9.907816350460052490e-02 -1.476043164730072021e-01 -9.005823731422424316e-02 -9.242887794971466064e-02 -2.392739430069923401e-02 8.799861371517181396e-02 -1.457992792129516602e-01 1.633200608193874359e-02 -1.201590150594711304e-01 -1.671920120716094971e-01 5.363197624683380127e-02 4.099476337432861328e-02 3.048582673072814941e-01 1.343482285737991333e-01 -9.136915951967239380e-02 -1.859685480594635010e-01 -2.290850281715393066e-01 -1.463883090764284134e-02 1.792900413274765015e-01 -3.141136467456817627e-01 3.396520623937249184e-03 2.742944061756134033e-01 -3.454868793487548828e-01
2.019337750971317291e-02 -1.388013064861297607e-01 7.266862690448760986e-02 4.521678201854228973e-03 1.827652007341384888e-01 1.486360430717468262e-01 2.175319641828536987e-01 2.816183678805828094e-02 -1.035314202308654785e-01 -1.198287531733512878e-01 1.033418476581573486e-01 -2.421506866812705994e-02 4.398946464061737061e-02 -6.091356649994850159e-02 1.939801424741744995e-01 1.655173301696777344e-01 -1.513551175594329834e-01 -4.101553559303283691e-01 3.097042143344879150e-01 5.191368609666824341e-02 2.409606724977493286e-01 1.319049019366502762e-02 2.398690134286880493e-01 1.383455097675323486e-01 -2.408622801303863525e-01 -1.492746174335479736e-02 -3.321239724755287170e-02 -3.577265888452529907e-02 -3.655522763729095459e-01 -2.299157977104187012e-01 -3.683275356888771057e-02 -3.021191358566284180e-01
2.055374234914779663e-01 1.101554557681083679e-01 1.057104393839836121e-01 -2.418753504753112793e-02 -7.276086509227752686e-02 1.967834681272506714e-01 -8.339944481849670410e-02 -1.564612984657287598e-01 -1.170752868056297302e-01 2.275093197822570801e-01 6.348505616188049316e-02 3.338854908943176270e-01 -9.797167032957077026e-02 -8.158117532730102539e-02 -4.380674064159393311e-01 -1.997501589357852936e-02 -1.892078071832656860e-01 -6.408737599849700928e-02 -7.115082442760467529e-02 -1.399189140647649765e-02 2.794830203056335449e-01 2.310658246278762817e-01 1.724273562431335449e-01 -2.964808978140354156e-02 1.409037709236145020e-01 3.620638698339462280e-02 -2.552503645420074463e-01 1.121271550655364990e-01 -2.471881061792373657e-01 1.481154263019561768e-01 1.231900602579116821e-01 -2.539499700069427490e-01
-8.963664621114730835e-02 1.588351875543594360e-01 1.755238138139247894e-02 -2.790688350796699524e-02 1.427635252475738525e-01 1.329061388969421387e-01 -2.102654986083507538e-02 -2.527812719345092773e-01 -2.726497948169708252e-01 -3.701285421848297119e-01 -2.893468737602233887e-02 1.474553197622299194e-01 2.027394324541091919e-01 -6.295525934547185898e-03 -1.342856287956237793e-01 3.875439241528511047e-02 -2.035631686449050903e-01 -3.584065139293670654e-01 4.641710594296455383e-02 6.001023948192596436e-02 1.171799469739198685e-02 6.602542847394943237e-02 -2.747146226465702057e-02 1.219057962298393250e-01 -4.290769621729850769e-02 2.017766050994396210e-02 -1.316287964582443237e-01 -3.085619211196899414e-01 -1.313136219978332520e-01 6.829533725976943970e-02 2.951300442218780518e-01 -3.861574530601501465e-01
1.463921517133712769e-01 8.073505014181137085e-02 3.862260654568672180e-02 -2.019147016108036041e-02 1.457184404134750366e-01 -3.672172129154205322e-02 -1.004072576761245728e-01 -2.525430619716644287e-01 -3.385310769081115723e-01 -1.858105212450027466e-01 -1.789826303720474243e-01 4.260421693325042725e-01 7.903371751308441162e-02 -1.424697190523147583e-01 -1.275340169668197632e-01 -1.134832203388214111e-01 -4.497443512082099915e-02 -3.294293284416198730e-01 1.179085224866867065e-01 -5.381989106535911560e-02 2.235075533390045166e-01 -8.312329649925231934e-02 8.229476958513259888e-02 7.907255738973617554e-02 -5.855392292141914368e-02 1.329505294561386108e-01 -4.473334178328514099e-02 -1.450129896402359009e-01 -2.384819686412811279e-01 8.297447860240936279e-02 2.972427308559417725e-01 -2.487281113862991333e-01
1.099203601479530334e-01 -1.522104144096374512e-01 -1.591365900821983814e-03 1.097525134682655334e-01 -2.138661593198776245e-01 2.813887298107147217e-01 1.168355643749237061e-01 4.598722606897354126e-02 5.595441535115242004e-02 -1.272082775831222534e-01 1.500007230788469315e-02 1.331553310155868530e-01 -2.992931939661502838e-02 -2.686712145805358887e-01 3.279495239257812500e-01 2.806606590747833252e-01 -1.620163768529891968e-01 -1.648250669240951538e-01 2.167357504367828369e-02 2.528624236583709717e-01 -3.485314175486564636e-02 3.149364292621612549e-01 1.126746907830238342e-01 2.195805311203002930e-02 -3.324754536151885986e-01 -3.277754038572311401e-02 -1.661130189895629883e-01 -5.648540100082755089e-04 3.184765577316284180e-02 5.351343750953674316e-02 1.357380151748657227e-01 -3.499057888984680176e-01
3.915056586265563965e-01 5.505709722638130188e-02 -1.512955576181411743e-01 6.484298408031463623e-02 -1.183765381574630737e-01 1.545208990573883057e-01 -4.691414907574653625e-02 -1.702969372272491455e-01 -6.029121950268745422e-02 -6.717072427272796631e-02 -1.222903802990913391e-01 1.927497982978820801e-01 -3.110821247100830078e-01 8.679620176553726196e-02 -6.999122351408004761e-02 -5.567761883139610291e-02 -1.825718134641647339e-01 -2.462560534477233887e-01 4.576921761035919189e-01 2.105140537023544312e-01 -2.774064429104328156e-02 9.050444513559341431e-02 2.681859731674194336e-01 1.877928972244262695e-01 -2.214223444461822510e-01 4.814203456044197083e-02 -1.564640253782272339e-01 -2.126228250563144684e-02 -5.411582812666893005e-02 2.045371755957603455e-02 -1.605510115623474121e-01 -7.497605681419372559e-02
-7.003952562808990479e-02 3.546038269996643066e-02 -1.532555520534515381e-01 -2.304103784263134003e-02 2.194908261299133301e-01 -1.166603043675422668e-01 2.150827199220657349e-01 -3.134078532457351685e-02 -1.491431742906570435e-01 1.068889498710632324e-01 -9.354167617857456207e-03 1.356021221727132797e-02 -2.480474561452865601e-01 -5.932648107409477234e-02 -2.217231392860412598e-01 4.076873883605003357e-02 8.507586270570755005e-02 -9.290698170661926270e-02 1.978167593479156494e-01 2.860972583293914795e-01 9.999112039804458618e-02 2.006909698247909546e-01 4.423076286911964417e-02 9.938083589076995850e-02 -2.563978433609008789e-01 -1.387459486722946167e-01 -4.707942306995391846e-01 1.683789491653442383e-01 -2.146332859992980957e-01 1.892376989126205444e-01 2.849031686782836914e-01 -1.182434409856796265e-01
1.381606701761484146e-02 2.479152083396911621e-01 -1.533684283494949341e-01 -2.678999304771423340e-02 9.340607561171054840e-03 9.962559491395950317e-02 -1.121862754225730896e-01 2.463886886835098267e-02 -3.195496201515197754e-01 -9.524095803499221802e-02 -1.055643856525421143e-01 -2.667531073093414307e-01 -1.500154137611389160e-01 -3.164999485015869141e-01 4.611221700906753540e-02 3.387399250641465187e-03 1.140955761075019836e-01 -2.531579732894897461e-01 1.843676269054412842e-01 3.371097147464752197e-01 2.369359508156776428e-02 1.105737388134002686e-01 2.907063066959381104e-01 2.195610255002975464e-01 -2.535282969474792480e-01 6.180072203278541565e-03 -9.359858930110931396e-02 -2.873942255973815918e-02 -4.206759110093116760e-02 2.390156537294387817e-01 1.125465258955955505e-01 -2.385184168815612793e-01
1.331001222133636475e-01 -4.943695664405822754e-02 -1.873751729726791382e-02 1.836507171392440796e-01 -2.854145467281341553e-01 1.923152357339859009e-01 -3.626456600613892078e-05 1.498016268014907837e-01 -3.342456221580505371e-01 -1.705317497253417969e-01 -2.917847335338592529e-01 -8.940636366605758667e-02 -1.884435564279556274e-01 -2.646545879542827606e-02 -2.334794402122497559e-01 2.478116303682327271e-01 -9.753214567899703979e-02 7.558651268482208252e-02 5.433730408549308777e-02 2.365762591361999512e-01 3.946711122989654541e-02 4.629965126514434814e-02 1.939041465520858765e-01 1.312759816646575928e-01 -1.813063621520996094e-01 5.068498104810714722e-02 -3.529045283794403076e-01 -6.339950859546661377e-02 -3.205087184906005859e-01 3.314277622848749161e-03 2.183076925575733185e-02 1.375179141759872437e-01
2.325731515884399414e-01 1.029484272003173828e-01 -5.208427459001541138e-02 -1.101478561758995056e-01 2.232985049486160278e-01 -1.717350929975509644e-01 -3.004194609820842743e-02 1.757404208183288574e-01 -1.989002674818038940e-01 5.450740829110145569e-02 -1.221727207303047180e-01 9.397701919078826904e-02 -2.720839679241180420e-01 6.263939291238784790e-02 -1.139836534857749939e-01 -8.390928804874420166e-02 -6.225674599409103394e-02 -1.447646766901016235e-01 1.336577236652374268e-01 2.089686542749404907e-01 7.669606246054172516e-03 3.598482310771942139e-01 2.001629322767257690e-01 7.987248897552490234e-02 -1.938164532184600830e-01 -7.172764092683792114e-02 -5.330035686492919922e-01 9.322497993707656860e-02 -1.952940821647644043e-01 1.369498949497938156e-02 -9.267858415842056274e-02 -1.666183024644851685e-02
2.192669510841369629e-01 -1.807655096054077148e-01 -2.593647688627243042e-02 3.146881610155105591e-02 -1.832432448863983154e-01 -1.395509857684373856e-02 7.514785975217819214e-02 -2.846245765686035156e-01 -1.706964522600173950e-01 -1.856721341609954834e-01 -3.072184510529041290e-02 2.295531332492828369e-01 6.765682995319366455e-02 6.631759554147720337e-02 -2.509411573410034180e-01 -4.131554812192916870e-02 -8.300345391035079956e-02 -1.042349357157945633e-02 9.282561391592025757e-02 4.286468774080276489e-02 3.458953648805618286e-02 1.531763654202222824e-02 6.210780143737792969e-01 -2.211191654205322266e-01 -1.326689571142196655e-01 -4.985320568084716797e-02 -3.626684099435806274e-02 1.173006743192672729e-02 -3.190263211727142334e-01 9.635912626981735229e-02 4.563706368207931519e-02 -1.343442797660827637e-01
3.282667696475982666e-01 -8.414203673601150513e-02 2.814306318759918213e-01 -9.016278386116027832e-02 1.134725138545036316e-01 1.708944439888000488e-01 6.524994969367980957e-02 -1.120975464582443237e-01 -1.126567274332046509e-01 -1.190999001264572144e-01 1.912208050489425659e-01 5.111844465136528015e-02 -1.079815924167633057e-01 1.219314523041248322e-02 -1.999149322509765625e-01 1.221453696489334106e-01 -3.054439723491668701e-01 -1.236234698444604874e-02 5.795228108763694763e-02 4.576101526618003845e-02 2.470817267894744873e-01 1.167436614632606506e-01 -5.740735679864883423e-02 3.799126148223876953e-01 -1.457644701004028320e-01 -1.643354445695877075e-01 -1.582060456275939941e-01 -2.754788696765899658e-01 -3.291819989681243896e-01 3.533479943871498108e-02 -2.097775926813483238e-03 -1.618061214685440063e-01
-9.709203615784645081e-03 1.693387031555175781e-01 -9.740149229764938354e-02 -7.096678763628005981e-02 5.255255103111267090e-02 6.282670050859451294e-02 7.706204801797866821e-02 1.528407186269760132e-01 -3.921481072902679443e-01 -1.315535008907318115e-01 -3.251734673976898193e-01 -1.145499274134635925e-01 -1.227182224392890930e-01 -2.527402639389038086e-01 -4.888991359621286392e-03 -3.905607759952545166e-02 -2.992488443851470947e-01 -2.460931055247783661e-02 -2.184029221534729004e-01 2.397576272487640381e-01 3.332211868837475777e-03 4.170337617397308350e-01 8.381969481706619263e-02 9.417299181222915649e-02 -6.890551000833511353e-02 -3.625691309571266174e-02 -6.912265717983245850e-02 -1.509642302989959717e-01 -3.294955790042877197e-01 -8.070131763815879822e-03 7.194454665295779705e-04 -1.511323451995849609e-01
-1.735086292028427124e-01 3.619754910469055176e-01 7.096561044454574585e-02 -1.929228901863098145e-01 -1.487897783517837524e-01 2.050474733114242554e-01 -9.051588922739028931e-02 1.676489263772964478e-01 -1.645033955574035645e-01 5.997289903461933136e-03 -3.520941734313964844e-02 -4.904516041278839111e-02 7.576795667409896851e-02 -7.460580021142959595e-02 -1.727165281772613525e-01 2.259525656700134277e-01 -1.848444491624832153e-01 -1.591573953628540039e-01 1.522870063781738281e-01 1.617507040500640869e-01 1.272403001785278320e-01 2.386044859886169434e-01 1.216367632150650024e-01 1.546283215284347534e-01 7.880675047636032104e-02 -1.335536390542984009e-01 -7.919299602508544922e-02 -8.777292072772979736e-02 -3.224189877510070801e-01 2.812091410160064697e-01 2.769984602928161621e-01 -2.339486479759216309e-01
-4.823255538940429688e-02 5.656888708472251892e-02 3.100883401930332184e-02 2.868288457393646240e-01 1.606885939836502075e-01 1.667494475841522217e-01 4.765218123793601990e-02 3.034521937370300293e-01 -1.975621134042739868e-01 -3.014223277568817139e-02 1.246515437960624695e-01 2.938562631607055664e-01 -3.487764298915863037e-02 -1.728586107492446899e-01 -4.107259586453437805e-02 -1.285466365516185760e-02 -3.011073768138885498e-01 -2.154757082462310791e-01 2.445521801710128784e-01 2.475883215665817261e-01 1.983074545860290527e-01 -8.999730646610260010e-02 1.218665763735771179e-01 1.764351874589920044e-01 -1.126575842499732971e-01 5.955068394541740417e-02 -1.571087688207626343e-01 -2.006959021091461182e-01 -3.060933947563171387e-01 1.520405709743499756e-01 1.762934774160385132e-01 -8.824489265680313110e-02
2.783439457416534424e-01 1.056540608406066895e-01 8.671464025974273682e-02 -8.002360910177230835e-02 -4.574633762240409851e-02 2.431441545486450195e-01 -1.369381546974182129e-01 -2.320929020643234253e-01 4.575177282094955444e-02 -1.967939734458923340e-01 -2.305349260568618774e-01 3.292753398418426514e-01 -6.153562664985656738e-02 9.059080481529235840e-02 -2.056323885917663574e-01 4.116641730070114136e-02 -3.259836435317993164e-01 -1.691157221794128418e-01 1.881856322288513184e-01 1.316289007663726807e-01 9.768570959568023682e-02 -3.019490092992782593e-02 9.449504315853118896e-02 2.421676553785800934e-02 -1.829465627670288086e-01 -1.316560655832290649e-01 -6.190814450383186340e-02 2.579360306262969971e-01 -3.345437347888946533e-01 1.304248273372650146e-01 -1.577067375183105469e-01 -1.506716758012771606e-01
2.050973773002624512e-01 2.729277610778808594e-01 5.648184567689895630e-02 2.661573588848114014e-01 -1.185999810695648193e-02 4.628313705325126648e-02 8.788292855024337769e-02 1.084509044885635376e-01 -2.471949756145477295e-01 -9.766522794961929321e-02 8.012530952692031860e-02 -1.938888132572174072e-01 -2.594825029373168945e-01 -5.205273628234863281e-02 -7.981760799884796143e-02 -4.649692401289939880e-02 -4.432905092835426331e-02 -1.583927422761917114e-01 -1.789233237504959106e-01 2.123279124498367310e-01 5.830080807209014893e-02 1.934126317501068115e-01 2.504804432392120361e-01 1.028439253568649292e-01 1.329383905977010727e-02 8.360553532838821411e-03 4.926833137869834900e-02 -4.180966690182685852e-02 -2.361063510179519653e-01 1.308243870735168457e-01 4.453651234507560730e-02 -5.448631644248962402e-01
1.841478049755096436e-01 1.719228029251098633e-01 3.611909970641136169e-02 9.966111183166503906e-02 -2.641332745552062988e-01 2.587195932865142822e-01 1.344588845968246460e-01 -3.717204928398132324e-02 -4.093361496925354004e-01 -2.042241990566253662e-01 8.970549702644348145e-02 -3.750028088688850403e-02 9.806901961565017700e-02 -1.048000808805227280e-02 7.148458808660507202e-02 -1.988513022661209106e-01 6.045898422598838806e-02 -1.249072551727294922e-01 -2.234192751348018646e-02 3.815048187971115112e-02 2.637527883052825928e-01 2.971160113811492920e-01 2.302815020084381104e-01 -2.518078312277793884e-02 -4.491705447435379028e-02 -1.089324653148651123e-01 -1.676263064146041870e-01 -8.149851858615875244e-02 -2.797851562500000000e-01 -5.650844424962997437e-02 3.604107797145843506e-01 -5.765177682042121887e-02
-1.454335264861583710e-02 2.715467512607574463e-01 1.887152791023254395e-01 1.569252647459506989e-02 1.624017655849456787e-01 1.257511079311370850e-01 -4.014214500784873962e-02 2.857401072978973389e-01 -8.582466095685958862e-02 2.314906567335128784e-02 -1.877487637102603912e-02 -5.219289101660251617e-03 1.057836040854454041e-02 -1.945067793130874634e-01 -2.419589459896087646e-01 9.392065554857254028e-02 1.913484483957290649e-01 -2.599652707576751709e-01 1.467715650796890259e-01 2.755347813945263624e-04 2.961883544921875000e-01 2.499205321073532104e-01 1.379216182976961136e-02 1.716577857732772827e-01 -5.505234748125076294e-02 2.028441987931728363e-02 -2.896787822246551514e-01 -8.470905572175979614e-02 -1.680397987365722656e-01 -1.779745668172836304e-01 -1.377090811729431152e-01 -4.149251878261566162e-01
1.561482995748519897e-01 -1.630991399288177490e-01 1.210920140147209167e-01 -8.568362891674041748e-02 3.801984339952468872e-02 3.744360804557800293e-01 1.489759534597396851e-01 9.220670163631439209e-02 -2.221861481666564941e-01 1.663639023900032043e-02 -1.678187102079391479e-01 1.988625526428222656e-01 -1.307241022586822510e-01 1.936477422714233398e-02 -2.648934423923492432e-01 1.296903938055038452e-01 7.468104362487792969e-02 4.028939083218574524e-02 3.130646347999572754e-01 4.166043698787689209e-01 1.650654822587966919e-01 1.628955900669097900e-01 6.103003397583961487e-02 -1.932854354381561279e-01 -1.876168400049209595e-01 -2.432443574070930481e-02 -1.258915066719055176e-01 -1.250626295804977417e-01 -2.420755773782730103e-01 2.723191864788532257e-02 -1.695375144481658936e-01 -6.214523315429687500e-02
1.986893415451049805e-01 -2.579595744609832764e-01 -3.239076957106590271e-02 -5.951988324522972107e-02 -1.010237410664558411e-01 1.208259686827659607e-01 1.301828175783157349e-01 -2.602099440991878510e-02 -9.535850025713443756e-03 1.558733172714710236e-02 4.572252929210662842e-02 4.800960794091224670e-02 8.216682821512222290e-02 -1.449826657772064209e-01 7.146025449037551880e-02 2.548221051692962646e-01 -1.638844460248947144e-01 -3.192094564437866211e-01 3.024844825267791748e-01 -4.405836388468742371e-02 1.861570626497268677e-01 4.281413927674293518e-02 1.751212179660797119e-01 2.393846511840820312e-01 6.771592050790786743e-02 7.116516679525375366e-02 -1.320382058620452881e-01 -2.162652909755706787e-01 -3.571677803993225098e-01 -2.017394304275512695e-01 -7.282718271017074585e-02 -3.877367377281188965e-01
-1.161806937307119370e-02 2.557865083217620850e-01 2.418660372495651245e-01 -9.907869994640350342e-02 2.374195456504821777e-01 3.209909796714782715e-01 1.333570200949907303e-02 5.436576902866363525e-02 -1.560453623533248901e-01 5.755604431033134460e-02 -1.668580174446105957e-01 6.871543824672698975e-02 1.497610192745923996e-02 2.927922904491424561e-01 2.615518309175968170e-02 1.180462837219238281e-01 -2.110480070114135742e-01 -1.885777562856674194e-01 -9.414663165807723999e-02 7.733695954084396362e-02 6.646355986595153809e-02 2.506751418113708496e-01 -7.158755511045455933e-02 1.711129546165466309e-01 -3.950963169336318970e-02 1.945060789585113525e-01 -2.129979133605957031e-01 -1.575324833393096924e-01 -4.373243153095245361e-01 7.584998756647109985e-02 1.766141504049301147e-01 -9.167888015508651733e-02
7.249293476343154907e-02 -6.784426420927047729e-02 -2.433780431747436523e-01 9.325273334980010986e-02 2.745692431926727295e-02 8.206079155206680298e-02 1.831101477146148682e-01 -2.159412205219268799e-01 -2.443992644548416138e-01 -1.101258546113967896e-01 9.012283384799957275e-02 -4.180842638015747070e-02 1.702085435390472412e-01 -3.606781661510467529e-01 -1.589067094027996063e-02 -1.403115093708038330e-01 9.143740683794021606e-02 -3.403820097446441650e-01 -1.697911135852336884e-02 5.852388963103294373e-02 1.988006532192230225e-01 2.802480161190032959e-01 1.614420413970947266e-01 -2.839220454916357994e-03 -1.291659474372863770e-01 2.221301198005676270e-01 -2.615053653717041016e-01 6.016771122813224792e-02 -1.359530389308929443e-01 2.208286523818969727e-01 -1.460888143628835678e-02 -3.102867305278778076e-01
-2.127759531140327454e-02 5.541107058525085449e-02 -1.018104627728462219e-01 -2.238646000623703003e-01 8.640814572572708130e-02 2.031030207872390747e-01 -1.337930560111999512e-01 -6.867361068725585938e-02 -9.754113852977752686e-02 -1.634385138750076294e-01 8.194077759981155396e-02 1.641246974468231201e-01 1.141744703054428101e-01 1.375102698802947998e-01 5.612318590283393860e-02 3.071127831935882568e-01 1.533466875553131104e-01 -1.595277711749076843e-02 9.655886888504028320e-02 7.973507046699523926e-02 1.662683188915252686e-01 2.825038135051727295e-01 1.069788783788681030e-01 2.222075015306472778e-01 -8.194997161626815796e-02 4.721681773662567139e-01 -2.018755674362182617e-01 -2.120626159012317657e-02 -3.055473566055297852e-01 6.666282564401626587e-02 2.569885551929473877e-01 -1.514535844326019287e-01
2.376503646373748779e-01 -1.833795942366123199e-02 -1.836383789777755737e-01 -1.825501769781112671e-02 -2.563742101192474365e-01 8.779273927211761475e-02 1.322104036808013916e-02 -2.581735886633396149e-02 1.252201944589614868e-01 2.402807958424091339e-02 1.241686195135116577e-01 2.184804156422615051e-02 -1.006594076752662659e-01 -1.521345824003219604e-01 3.071079850196838379e-01 2.936162799596786499e-02 -1.066484451293945312e-01 -2.580617964267730713e-01 5.164186283946037292e-02 8.433034271001815796e-02 -2.206704467535018921e-01 2.230120748281478882e-01 2.570822536945343018e-01 1.474216878414154053e-01 -3.655382096767425537e-01 -1.033789366483688354e-01 -2.206163853406906128e-01 -1.265597939491271973e-01 -1.343404650688171387e-01 1.468407735228538513e-02 -1.790361478924751282e-02 -4.155301749706268311e-01
2.386864274740219116e-01 1.656816154718399048e-02 -7.506100833415985107e-02 4.636380821466445923e-02 8.314169198274612427e-02 1.635162830352783203e-01 -3.270744578912854195e-03 -1.257529109716415405e-01 -3.690565750002861023e-02 1.233857870101928711e-01 2.011883631348609924e-02 9.953708387911319733e-03 1.361433137208223343e-02 -1.550775319337844849e-01 2.258789539337158203e-01 1.521021723747253418e-01 1.202670633792877197e-01 -6.182064116001129150e-02 -1.688392907381057739e-01 3.287137150764465332e-01 1.765432208776473999e-01 1.301310211420059204e-01 -3.524074703454971313e-02 2.950654029846191406e-01 1.724530160427093506e-01 -8.050506561994552612e-02 -6.272696256637573242e-01 3.717949241399765015e-02 -1.200601905584335327e-01 1.008341833949089050e-01 1.263625323772430420e-01 -8.451542258262634277e-02
8.523414283990859985e-02 -1.873946865089237690e-03 2.983292751014232635e-02 -2.503042295575141907e-02 8.782857656478881836e-02 3.232840895652770996e-01 -1.184403747320175171e-01 -7.316364906728267670e-03 -1.684249192476272583e-01 1.670557409524917603e-01 7.761649787425994873e-02 3.910046443343162537e-02 1.079463660717010498e-01 -9.317472577095031738e-02 -5.766957998275756836e-02 2.445935010910034180e-01 -5.936427507549524307e-03 -3.837161362171173096e-01 3.322453424334526062e-02 9.758721292018890381e-02 3.097809553146362305e-01 9.748126566410064697e-02 1.427663564682006836e-01 1.194886788725852966e-01 -3.471245616674423218e-02 1.593762636184692383e-01 -1.074630320072174072e-01 -2.326048463582992554e-01 -3.049320578575134277e-01 -3.866288959980010986e-01 -2.128511220216751099e-01 -1.988372206687927246e-01
9.023872017860412598e-02 -5.127643048763275146e-02 8.403193205595016479e-02 -4.260189458727836609e-02 -2.656961977481842041e-01 2.297007292509078979e-01 5.282597616314888000e-02 1.198266148567199707e-01 5.330784246325492859e-02 4.111033305525779724e-02 9.129627048969268799e-02 -1.638910323381423950e-01 -5.611103028059005737e-02 -2.976270318031311035e-01 3.500157594680786133e-01 -1.864968836307525635e-01 -1.325359791517257690e-01 -2.390722036361694336e-01 -9.404096007347106934e-02 2.866903543472290039e-01 -7.398973405361175537e-02 2.281347662210464478e-01 3.081058859825134277e-01 8.399058878421783447e-02 -3.172631561756134033e-01 -5.488227680325508118e-02 -2.290630191564559937e-01 -1.049224436283111572e-01 -1.417886465787887573e-01 -1.508738752454519272e-02 -9.834799170494079590e-02 -1.693682670593261719e-01
-1.113571748137474060e-01 2.216398566961288452e-01 1.881595104932785034e-01 -8.805663138628005981e-02 -3.199640661478042603e-02 3.284105062484741211e-01 3.099002242088317871e-01 -2.659894526004791260e-01 -1.208210140466690063e-01 5.944229289889335632e-02 -1.096586696803569794e-02 1.911658197641372681e-01 -1.188862472772598267e-01 -8.381092548370361328e-02 -1.064033806324005127e-01 1.614051759243011475e-01 1.376465708017349243e-01 -1.207924783229827881e-01 -2.938670292496681213e-02 3.519748747348785400e-01 3.513274341821670532e-02 -1.031909212470054626e-01 1.222219392657279968e-01 3.687981516122817993e-02 -2.914781868457794189e-01 -4.245587065815925598e-02 -1.709187626838684082e-01 3.287326991558074951e-01 -2.255310416221618652e-01 2.037259936332702637e-01 5.620689317584037781e-02 1.696503907442092896e-02
-1.368888467550277710e-01 9.913281351327896118e-02 2.556736767292022705e-01 2.105989158153533936e-01 3.181951045989990234e-01 3.479866385459899902e-01 1.695046722888946533e-01 -7.726464420557022095e-02 1.257156133651733398e-01 -1.518897712230682373e-01 -1.709663122892379761e-01 -1.326225046068429947e-02 1.421478986740112305e-01 -7.808401435613632202e-02 5.934168398380279541e-02 1.229351982474327087e-01 1.105588749051094055e-01 -3.023985028266906738e-01 2.393671572208404541e-01 2.399899512529373169e-01 -4.676001146435737610e-02 -1.564567536115646362e-02 5.638433247804641724e-02 3.127782940864562988e-01 3.022398427128791809e-02 1.560331508517265320e-02 -9.166400134563446045e-02 -5.411491263657808304e-03 -1.525252759456634521e-01 -1.959871873259544373e-02 -1.806038431823253632e-02 -3.686290681362152100e-01
-1.184740103781223297e-02 2.407454848289489746e-01 -2.991463057696819305e-03 -2.170818299055099487e-01 1.907968670129776001e-01 5.504731088876724243e-02 1.029910370707511902e-01 5.905729159712791443e-02 -9.661181829869747162e-03 1.701241731643676758e-02 -1.991759240627288818e-01 3.321113288402557373e-01 -2.110078558325767517e-02 6.770484894514083862e-02 1.379867792129516602e-01 2.946624159812927246e-01 1.927730143070220947e-01 -1.681011617183685303e-01 1.683534681797027588e-01 1.750170737504959106e-01 1.611036658287048340e-01 3.973044455051422119e-01 1.650682091712951660e-01 1.704605072736740112e-01 -1.698954850435256958e-01 1.646768450736999512e-01 -2.566018104553222656e-01 -7.568579912185668945e-02 -1.817307025194168091e-01 1.794233471155166626e-01 9.963455051183700562e-02 1.130826994776725769e-01
6.263279914855957031e-02 4.926185682415962219e-02 -1.500387936830520630e-01 1.104999333620071411e-01 -1.786837130784988403e-01 2.075684070587158203e-01 2.028557956218719482e-01 -3.275750949978828430e-02 -1.863948106765747070e-01 -9.780572354793548584e-02 1.009448245167732239e-01 1.502934694290161133e-01 1.112082079052925110e-01 -1.206613257527351379e-01 1.843878626823425293e-01 -1.310421526432037354e-02 -3.799427673220634460e-02 -2.582199871540069580e-01 -2.104554623365402222e-01 1.730053275823593140e-01 2.059754580259323120e-01 2.863130867481231689e-01 1.199451312422752380e-01 -5.621521919965744019e-02 1.551596224308013916e-01 3.649275600910186768e-01 -2.631597220897674561e-01 -9.596426039934158325e-02 6.012376397848129272e-03 1.198612060397863388e-02 5.911143124103546143e-02 -4.240687489509582520e-01
1.236307993531227112e-01 -1.892242580652236938e-02 7.639998197555541992e-02 7.145062834024429321e-02 1.718964278697967529e-01 -2.860231138765811920e-02 -5.955850332975387573e-02 1.147438287734985352e-01 -2.530197501182556152e-01 7.234188169240951538e-02 -2.527448534965515137e-01 -1.389405876398086548e-02 -2.776448726654052734e-01 8.371020853519439697e-02 -1.364979594945907593e-01 -4.964197427034378052e-02 -1.649189367890357971e-02 1.191736571490764618e-02 1.292975395917892456e-01 2.302326560020446777e-01 -8.223715424537658691e-02 2.583625614643096924e-01 4.855145812034606934e-01 1.675197631120681763e-01 -1.767101585865020752e-01 -1.714498698711395264e-01 -2.638282477855682373e-01 5.493769794702529907e-02 -3.485147058963775635e-01 5.233010277152061462e-02 -1.428943127393722534e-01 5.014811456203460693e-02
1.153698787093162537e-01 1.515774279832839966e-01 -2.692964486777782440e-02 7.479169219732284546e-02 1.009256485849618912e-02 2.027538418769836426e-01 -1.258129477500915527e-01 -3.377604186534881592e-01 3.071100823581218719e-02 2.016517817974090576e-01 1.031845659017562866e-01 1.786730736494064331e-01 -6.148275732994079590e-02 2.148058563470840454e-01 -6.768944114446640015e-02 -1.336895823478698730e-01 -1.229652464389801025e-01 9.967767447233200073e-02 4.467119649052619934e-02 3.858032524585723877e-01 1.234213542193174362e-02 9.364721179008483887e-02 2.446318566799163818e-01 4.953021928668022156e-02 -3.246877193450927734e-01 1.983890533447265625e-01 -1.439428925514221191e-01 5.088182538747787476e-02 -2.200389802455902100e-01 -4.178244248032569885e-02 3.822148740291595459e-01 -1.351416260004043579e-01
4.463437795639038086e-01 -2.806294336915016174e-02 2.744206190109252930e-01 1.129425615072250366e-01 -1.926043629646301270e-02 5.151090770959854126e-02 -3.692071186378598213e-03 -1.835295110940933228e-01 -1.799987256526947021e-01 6.797822564840316772e-02 1.539478264749050140e-02 1.827914267778396606e-01 -2.017275542020797729e-01 1.270686916541308165e-04 -1.537730246782302856e-01 -4.502790421247482300e-02 -2.872909009456634521e-01 -1.758230626583099365e-01 3.532344996929168701e-01 2.935507595539093018e-01 6.246281787753105164e-03 4.297782108187675476e-02 7.497884333133697510e-02 1.394067406654357910e-01 -1.554164141416549683e-01 -1.670645177364349365e-01 -1.992358267307281494e-01 -2.761266939342021942e-02 -2.878699302673339844e-01 -1.456900592893362045e-02 -9.944932162761688232e-02 -3.654574230313301086e-02
-5.432475358247756958e-03 3.401485830545425415e-02 -1.502635329961776733e-01 3.369570150971412659e-02 2.546444162726402283e-02 2.425861358642578125e-01 3.008680939674377441e-01 -1.161156594753265381e-01 -6.162248924374580383e-02 1.033743191510438919e-02 2.261830568313598633e-01 2.053081691265106201e-01 -1.289025992155075073e-01 -5.502972379326820374e-02 -3.890587249770760536e-03 2.262916266918182373e-01 -9.304237365722656250e-02 -1.971478760242462158e-01 -4.597573727369308472e-02 7.952240854501724243e-02 1.012707781046628952e-02 1.692997962236404419e-01 2.868423461914062500e-01 2.621500790119171143e-01 -1.010048482567071915e-02 -1.929643452167510986e-01 -7.339486479759216309e-02 -2.174274474382400513e-01 -4.133010208606719971e-01 -3.680535852909088135e-01 1.035481765866279602e-01 2.803872711956501007e-02
2.937846183776855469e-01 2.572252750396728516e-01 -7.209598273038864136e-02 1.240290030837059021e-01 -2.755574183538556099e-03 3.498053550720214844e-01 -8.766148239374160767e-02 -1.123309060931205750e-01 -9.483535587787628174e-02 -9.209662675857543945e-02 5.803183838725090027e-02 4.323238972574472427e-03 2.120951935648918152e-02 1.346461772918701172e-01 -1.792232692241668701e-01 -4.365767911076545715e-02 -1.195168644189834595e-01 -3.114699572324752808e-02 -9.875419735908508301e-02 1.784152984619140625e-01 3.422700762748718262e-01 1.214628890156745911e-01 2.688669562339782715e-01 3.891779109835624695e-02 -1.572750508785247803e-01 -5.871124193072319031e-02 -1.063576899468898773e-02 1.464724168181419373e-02 -7.735172659158706665e-02 4.653645455837249756e-01 1.612297296524047852e-01 -2.668423056602478027e-01
-6.483716517686843872e-02 -9.494193643331527710e-02 -8.273871988058090210e-02 2.509603798389434814e-01 6.263100355863571167e-02 3.768191114068031311e-02 2.281038165092468262e-01 -5.897643417119979858e-02 -1.596242189407348633e-01 -3.052258491516113281e-01 -8.532691746950149536e-02 2.590175904333591461e-02 1.141979023814201355e-01 -3.150154054164886475e-01 6.735952198505401611e-02 -1.418285667896270752e-01 8.064823597669601440e-02 -1.625227183103561401e-01 -8.183792233467102051e-02 1.403492987155914307e-01 1.262559890747070312e-01 2.086125463247299194e-01 2.893891632556915283e-01 -2.767026796936988831e-02 -8.569655567407608032e-02 3.002042770385742188e-01 -3.123081922531127930e-01 -5.809975415468215942e-02 8.493736386299133301e-02 8.866032958030700684e-02 2.317257821559906006e-01 -3.494932055473327637e-01
1.705612987279891968e-01 -5.614851042628288269e-02 -2.523454092442989349e-02 -1.440000087022781372e-01 1.713201999664306641e-01 -1.398455630987882614e-02 8.648635447025299072e-02 -1.676473617553710938e-01 3.151600062847137451e-01 -1.741966903209686279e-01 -7.139239460229873657e-02 -1.022154465317726135e-02 -3.425202891230583191e-02 5.443831533193588257e-02 4.161227121949195862e-02 1.492522209882736206e-01 -1.089918240904808044e-01 -3.683747351169586182e-01 2.323452942073345184e-02 1.439189910888671875e-01 -5.273138359189033508e-02 2.141090482473373413e-01 3.205122053623199463e-01 2.842110991477966309e-01 -1.263275146484375000e-01 -2.095142602920532227e-01 -2.165502011775970459e-01 -2.222445756196975708e-01 -7.474220544099807739e-02 -2.647620141506195068e-01 2.560288608074188232e-01 -1.410638988018035889e-01
7.332535833120346069e-02 -5.293509364128112793e-02 3.310007601976394653e-02 -1.636123210191726685e-01 -4.257282987236976624e-02 3.465075492858886719e-01 1.159338504076004028e-01 -2.006328254938125610e-01 -2.379803806543350220e-01 -1.228621676564216614e-01 -1.740120053291320801e-01 4.051852524280548096e-01 -1.546887904405593872e-01 -4.710586741566658020e-02 8.942975848913192749e-02 -4.211736097931861877e-02 1.934307068586349487e-01 1.399702131748199463e-01 3.008658885955810547e-01 -3.384798392653465271e-02 -5.235368758440017700e-02 -2.215924300253391266e-02 1.439004689455032349e-01 1.927071213722229004e-01 -3.604623079299926758e-01 -2.129494845867156982e-01 -2.028820961713790894e-01 -4.613194614648818970e-02 -2.200992554426193237e-01 7.262713462114334106e-02 -5.459016561508178711e-02 3.552262857556343079e-02
1.470421254634857178e-02 1.179082021117210388e-01 -1.762143969535827637e-01 1.126249581575393677e-01 -7.236280944198369980e-03 6.213357299566268921e-02 8.862666785717010498e-02 1.851570010185241699e-01 -2.264980822801589966e-01 6.840497255325317383e-03 8.378624916076660156e-02 2.507003583014011383e-02 2.227129042148590088e-01 8.036606945097446442e-03 -8.325964212417602539e-02 7.064221799373626709e-02 -3.888191655278205872e-02 2.317787148058414459e-02 1.278542578220367432e-01 1.882206350564956665e-01 4.498144090175628662e-01 3.727078735828399658e-01 1.025205478072166443e-01 1.467570811510086060e-01 -1.476850360631942749e-02 1.823907643556594849e-01 -3.544433414936065674e-01 -1.861556172370910645e-01 -7.659284025430679321e-02 -6.595804542303085327e-02 -2.193085402250289917e-01 -3.103438019752502441e-01
2.170543968677520752e-01 -2.263205647468566895e-01 7.341770827770233154e-02 1.326894611120223999e-01 -2.538705170154571533e-01 7.298759371042251587e-02 -3.998665511608123779e-02 -1.107464432716369629e-01 1.146456077694892883e-01 -3.716908097267150879e-01 -1.507808119058609009e-01 1.318070590496063232e-01 5.971353873610496521e-02 2.258372120559215546e-02 9.472557902336120605e-02 3.557668626308441162e-01 -9.084834903478622437e-02 -3.026937246322631836e-01 -1.288017071783542633e-02 2.393304109573364258e-01 1.575036346912384033e-01 1.557626426219940186e-01 1.103359013795852661e-01 2.152149081230163574e-01 6.002686917781829834e-02 -1.210037767887115479e-01 -2.191129624843597412e-01 -1.007648631930351257e-01 -6.889987736940383911e-02 -1.275247335433959961e-01 2.267494499683380127e-01 -2.242486476898193359e-01
1.667262613773345947e-02 4.417021870613098145e-01 4.590820521116256714e-02 -1.827392429113388062e-01 1.061970591545104980e-01 1.876061856746673584e-01 6.663910113275051117e-03 3.650351241230964661e-02 -3.098402917385101318e-01 -1.655134409666061401e-01 -2.113967686891555786e-01 -5.944922566413879395e-02 -2.480843961238861084e-01 -2.780977785587310791e-01 -5.131657049059867859e-02 2.052198648452758789e-01 -1.219575554132461548e-01 -2.338663488626480103e-01 -1.396315544843673706e-01 3.040844500064849854e-01 -6.800364702939987183e-02 -3.029160387814044952e-02 7.617736607789993286e-02 7.177080959081649780e-02 -1.518020033836364746e-01 1.209445372223854065e-01 -7.832871377468109131e-02 -2.579773589968681335e-02 -1.587309986352920532e-01 -2.982752211391925812e-02 9.851267188787460327e-02 -2.961890399456024170e-01
1.573837697505950928e-01 -3.975933417677879333e-02 7.430976629257202148e-02 -2.603610337246209383e-04 -1.487199068069458008e-01 -7.093573361635208130e-02 2.399869859218597412e-01 4.597660154104232788e-02 -4.925310909748077393e-01 -2.794625163078308105e-01 -5.015360563993453979e-02 1.398706138134002686e-01 -2.013329416513442993e-02 -4.919490218162536621e-02 -1.113625615835189819e-01 -4.766008630394935608e-02 1.932336837053298950e-01 -1.260800957679748535e-01 1.196098607033491135e-02 2.197519689798355103e-02 1.739920526742935181e-01 3.009827733039855957e-01 2.220696806907653809e-01 -3.772559389472007751e-02 -7.841917686164379120e-03 9.747100621461868286e-02 -7.605754770338535309e-03 -9.530863910913467407e-02 -3.470782339572906494e-01 5.738043691962957382e-03 5.232360959053039551e-02 -3.919253051280975342e-01
1.312956809997558594e-01 -2.600943744182586670e-01 1.411248445510864258e-01 7.900669425725936890e-02 -5.519457906484603882e-02 -2.577258087694644928e-02 -7.083929330110549927e-02 -1.597740948200225830e-01 -2.527939975261688232e-01 -1.614269800484180450e-02 -2.975217439234256744e-02 4.228245839476585388e-02 -3.900364637374877930e-01 2.616367340087890625e-01 -2.438636720180511475e-01 -5.772341787815093994e-02 -2.539306879043579102e-01 -2.252210676670074463e-01 8.558598160743713379e-02 2.252051234245300293e-01 9.711542166769504547e-03 1.680393368005752563e-01 1.586153060197830200e-01 2.669546902179718018e-01 -1.057096272706985474e-01 4.011104255914688110e-02 -2.251094877719879150e-01 -1.864752918481826782e-01 -1.963600516319274902e-01 1.419557183980941772e-01 -1.130216196179389954e-01 -1.917267292737960815e-01
-5.296546965837478638e-02 1.822245121002197266e-01 -7.661098986864089966e-02 -1.106445193290710449e-01 1.048936508595943451e-03 1.018660441040992737e-01 1.962874084711074829e-01 1.059185564517974854e-01 -1.788348555564880371e-01 -8.690801262855529785e-02 1.767266839742660522e-01 2.266062945127487183e-01 -5.810318142175674438e-02 8.083764463663101196e-02 -1.530633568763732910e-01 1.955357342958450317e-01 -1.322188079357147217e-01 3.148910822346806526e-03 -2.291111648082733154e-01 1.645651757717132568e-01 2.553530037403106689e-01 1.922623813152313232e-01 4.098917245864868164e-01 6.579314172267913818e-02 7.098300009965896606e-02 -1.055881828069686890e-01 -3.009475395083427429e-02 1.484937220811843872e-01 -2.889969348907470703e-01 3.640300035476684570e-01 1.239945739507675171e-01 -2.234514951705932617e-01
9.868733584880828857e-02 -5.983334407210350037e-02 6.301585584878921509e-02 1.418036818504333496e-01 -3.999197483062744141e-01 3.578072488307952881e-01 1.796978414058685303e-01 -1.021132618188858032e-01 -1.524282842874526978e-01 -2.340585365891456604e-02 -1.339837014675140381e-01 9.390563517808914185e-02 5.593542009592056274e-02 -8.586658537387847900e-02 9.039047360420227051e-02 -2.708391658961772919e-02 1.200977936387062073e-01 -1.467921435832977295e-01 -1.144940182566642761e-01 3.496231138706207275e-01 3.083133697509765625e-02 2.894321978092193604e-01 1.428178846836090088e-01 8.516745269298553467e-02 5.997681617736816406e-02 3.928854167461395264e-01 -1.413047015666961670e-01 -2.089534327387809753e-02 -7.990378141403198242e-02 -1.825959980487823486e-01 3.680201992392539978e-02 -2.425585389137268066e-01
-6.461750250309705734e-03 -3.203774616122245789e-02 -5.609021708369255066e-02 1.400651484727859497e-01 -1.746497899293899536e-01 1.608471572399139404e-01 1.343983262777328491e-01 -1.889316290616989136e-01 5.500029399991035461e-02 -1.360449939966201782e-01 7.736624218523502350e-03 1.895004957914352417e-01 -1.448025107383728027e-01 -1.295980215072631836e-01 2.875982522964477539e-01 3.174126148223876953e-01 -1.899473518133163452e-01 -1.757605522871017456e-01 8.755786716938018799e-02 2.079852074384689331e-01 -1.713719777762889862e-02 2.950331568717956543e-01 1.128139272332191467e-01 8.442946523427963257e-02 -3.802726566791534424e-01 4.738736897706985474e-02 -1.004476174712181091e-01 4.786758497357368469e-02 8.210411667823791504e-02 5.330722779035568237e-02 1.708024144172668457e-01 -4.052464663982391357e-01
-1.347892638295888901e-02 2.297347411513328552e-02 2.720622420310974121e-01 1.078980159945785999e-03 -1.348387002944946289e-01 2.263352423906326294e-01 -9.561376273632049561e-02 6.803997792303562164e-03 -1.162865757942199707e-02 2.082984596490859985e-01 2.969797514379024506e-02 2.806818671524524689e-02 2.999995090067386627e-02 -2.457690238952636719e-01 -3.670638501644134521e-01 8.200173079967498779e-02 -9.309385903179645538e-03 -2.057452686131000519e-02 1.165232285857200623e-01 1.958924531936645508e-01 1.081614047288894653e-01 2.646100819110870361e-01 6.964553147554397583e-02 4.251995682716369629e-01 4.954945296049118042e-02 -1.228166595101356506e-01 -1.748637557029724121e-01 -1.114358007907867432e-01 -2.430911809206008911e-01 1.278335005044937134e-01 7.016743719577789307e-02 -3.714857399463653564e-01
5.036780610680580139e-02 -1.966162398457527161e-02 4.278114065527915955e-03 9.907433390617370605e-02 -2.939647734165191650e-01 1.400525122880935669e-01 1.388873159885406494e-01 -2.151539176702499390e-01 8.460905402898788452e-02 -1.517489254474639893e-01 1.577349007129669189e-02 -2.907984331250190735e-02 -4.115023091435432434e-02 -2.075212597846984863e-01 2.470198720693588257e-01 1.297945231199264526e-01 -1.624996513128280640e-01 -2.358931899070739746e-01 -3.868993744254112244e-02 1.293427646160125732e-01 -2.379345335066318512e-02 3.590312302112579346e-01 2.066553086042404175e-01 1.923800259828567505e-02 -3.386062085628509521e-01 4.033312201499938965e-02 -1.839658617973327637e-01 -7.660032063722610474e-02 8.086886256933212280e-02 -3.845331445336341858e-02 1.101435068994760513e-02 -4.741002023220062256e-01
1.659702956676483154e-01 5.251372978091239929e-02 -5.075937137007713318e-02 1.149782463908195496e-01 2.583763748407363892e-02 4.537428319454193115e-01 -1.820847839117050171e-01 3.267572224140167236e-01 -1.242387741804122925e-01 6.869350373744964600e-02 4.895818233489990234e-02 2.269473820924758911e-01 1.876229345798492432e-01 -1.822298578917980194e-02 4.155059158802032471e-02 -3.746175765991210938e-02 -1.119691058993339539e-01 -4.636559635400772095e-02 -2.997249737381935120e-02 1.073396205902099609e-01 2.472353875637054443e-01 -1.560228914022445679e-01 -8.150272071361541748e-02 1.222537308931350708e-01 5.255489796400070190e-02 -4.161936417222023010e-02 -4.192638993263244629e-01 -5.242056772112846375e-02 -1.198832914233207703e-01 -4.993924871087074280e-02 1.230666562914848328e-01 -3.814499676227569580e-01
2.334935069084167480e-01 1.931590288877487183e-01 1.710198521614074707e-01 -1.506903395056724548e-02 -2.183657139539718628e-01 1.427125483751296997e-01 9.611026197671890259e-02 -7.784474641084671021e-02 -1.643431484699249268e-01 -8.333349972963333130e-02 1.189100742340087891e-01 1.729960441589355469e-01 2.375338971614837646e-01 1.025931164622306824e-01 -3.415563330054283142e-02 -4.548968002200126648e-02 -5.618708208203315735e-03 -3.966469317674636841e-02 6.529649347066879272e-02 -1.662798807956278324e-03 1.898688971996307373e-01 2.740569114685058594e-01 3.124141097068786621e-01 -7.825480401515960693e-02 -1.912569254636764526e-01 -3.211875259876251221e-02 -3.742734715342521667e-02 -7.284434884786605835e-02 -3.478022515773773193e-01 -1.353234648704528809e-01 4.883116185665130615e-01 -6.591003388166427612e-02
-5.555346235632896423e-02 -1.317634433507919312e-01 4.339258745312690735e-02 -5.421052128076553345e-02 9.141377359628677368e-02 1.586650460958480835e-01 1.716066598892211914e-01 2.290615737438201904e-01 -8.251979947090148926e-03 -7.446760684251785278e-02 -7.454696297645568848e-02 1.324276924133300781e-01 -3.512653708457946777e-01 1.659035868942737579e-02 -1.437851320952177048e-02 2.271341532468795776e-01 -1.537736058235168457e-01 -2.664726078510284424e-01 1.217166632413864136e-01 2.506609261035919189e-01 2.199700921773910522e-01 -8.054511994123458862e-02 2.391196191310882568e-01 1.073129698634147644e-01 -5.121940001845359802e-02 -1.641777604818344116e-01 -9.476061910390853882e-02 -2.889534235000610352e-01 -3.780891001224517822e-01 -1.895343214273452759e-01 2.033178322017192841e-02 -2.406377494335174561e-01
-2.963538840413093567e-02 2.116183489561080933e-01 2.338537126779556274e-01 -7.190229743719100952e-02 -3.036452457308769226e-02 7.254008948802947998e-02 1.438925564289093018e-01 -8.071038126945495605e-02 -8.989378064870834351e-02 -2.612308859825134277e-01 -1.626690663397312164e-02 2.279868125915527344e-01 -3.017936944961547852e-01 5.605928227305412292e-02 -2.542033195495605469e-01 2.886461317539215088e-01 8.653154969215393066e-02 3.540272824466228485e-03 1.438707020133733749e-02 2.227008640766143799e-01 4.899617284536361694e-02 -9.565704315900802612e-02 2.672601640224456787e-01 1.051780208945274353e-02 -6.477821618318557739e-02 1.000050976872444153e-01 -2.429447025060653687e-01 3.076187074184417725e-01 -2.118159234523773193e-01 1.852920502424240112e-01 4.151113331317901611e-02 -3.181074261665344238e-01
1.759616732597351074e-01 1.146338358521461487e-01 9.641911834478378296e-02 -1.096271127462387085e-01 1.865175068378448486e-01 -1.808429807424545288e-01 2.980010025203227997e-02 3.376164939254522324e-03 -1.054496020078659058e-01 2.247808277606964111e-01 4.988637566566467285e-02 -1.018597260117530823e-01 -3.244678378105163574e-01 1.049387902021408081e-01 3.294475004076957703e-02 9.678716957569122314e-02 1.394446790218353271e-01 -1.017989739775657654e-01 -6.263457238674163818e-02 1.988910585641860962e-01 3.169508650898933411e-02 -4.209587350487709045e-02 3.475376069545745850e-01 2.696107029914855957e-01 -6.267555803060531616e-02 -5.142925679683685303e-02 -5.180639028549194336e-01 -1.022598445415496826e-01 -2.584328353404998779e-01 -1.421900093555450439e-02 7.681436836719512939e-02 -1.925790458917617798e-01
-5.593658424913883209e-03 3.207862749695777893e-02 7.263846695423126221e-02 8.378194272518157959e-02 -2.670554071664810181e-02 4.099138379096984863e-01 8.301394432783126831e-02 -1.515830904245376587e-01 1.318789273500442505e-01 2.477214438840746880e-04 -1.714973896741867065e-01 1.945180259644985199e-02 -2.657414078712463379e-01 7.496980577707290649e-02 2.483949214220046997e-01 -8.004105836153030396e-02 6.943229585886001587e-02 -6.612295657396316528e-02 2.352483011782169342e-02 5.173120275139808655e-02 3.796472027897834778e-02 8.304804563522338867e-02 3.159479796886444092e-01 9.963127970695495605e-02 -1.267873942852020264e-01 -3.224261701107025146e-01 -4.698091149330139160e-01 -3.322478830814361572e-01 -7.961207628250122070e-02 -7.034052163362503052e-02 6.939425598829984665e-03 -5.931158363819122314e-02
2.669171094894409180e-01 3.930535912513732910e-02 -1.779309511184692383e-01 -1.186011657118797302e-01 1.272300332784652710e-01 1.052598431706428528e-01 8.170574903488159180e-02 -5.035236850380897522e-02 -2.879541218280792236e-01 2.789530456066131592e-01 -2.057989984750747681e-01 1.485434174537658691e-01 -4.333451017737388611e-02 -1.177529990673065186e-01 -3.374355658888816833e-02 8.545392192900180817e-03 -2.926753088831901550e-02 -2.075200080871582031e-01 1.219881847500801086e-01 4.590894579887390137e-01 -2.236579060554504395e-01 2.326148748397827148e-01 1.201686710119247437e-01 5.034981295466423035e-02 -4.285078495740890503e-03 1.565113514661788940e-01 4.228138364851474762e-03 -3.027443587779998779e-02 -3.099271953105926514e-01 -1.195430234074592590e-01 8.361096680164337158e-02 -2.635184526443481445e-01
2.693271338939666748e-01 -7.154657691717147827e-02 -2.386754378676414490e-02 1.280358284711837769e-01 1.711709201335906982e-01 3.477573394775390625e-01 2.451740205287933350e-02 2.103193998336791992e-01 -1.661213636398315430e-01 -2.988845407962799072e-01 4.059748724102973938e-02 -6.913562119007110596e-02 6.319014728069305420e-02 -8.722622692584991455e-02 2.367180138826370239e-01 2.257745862007141113e-01 -1.936409994959831238e-02 -1.779734045267105103e-01 1.638112515211105347e-01 -3.104810416698455811e-01 -1.837456040084362030e-02 2.104125618934631348e-01 4.030703008174896240e-02 1.858047395944595337e-01 -2.512404024600982666e-01 -1.668316274881362915e-01 -2.778347767889499664e-02 4.771788790822029114e-02 -2.580181658267974854e-01 1.353537887334823608e-01 2.116930782794952393e-01 -9.268982708454132080e-02
1.730322390794754028e-01 -5.290364846587181091e-02 7.486215978860855103e-02 5.735866352915763855e-02 1.977485269308090210e-01 2.145680338144302368e-01 2.474170736968517303e-02 -1.166619732975959778e-01 -2.577314972877502441e-01 -3.634845837950706482e-02 2.310346662998199463e-01 -1.402827054262161255e-01 -1.143521964550018311e-01 -7.825343310832977295e-02 -4.804625641554594040e-03 1.249071061611175537e-01 -4.251283109188079834e-01 -6.645888835191726685e-02 1.381456553936004639e-01 -6.305306404829025269e-02 2.008220702409744263e-01 2.357770353555679321e-01 1.210814416408538818e-01 4.263019561767578125e-01 -1.187867671251296997e-01 -8.834555745124816895e-02 -2.163519710302352905e-01 -2.515396773815155029e-01 -1.272994577884674072e-01 1.709246635437011719e-01 -3.571690246462821960e-02 -6.446668505668640137e-02
3.251390755176544189e-01 1.469440609216690063e-01 -1.369915753602981567e-01 1.769420206546783447e-01 -8.913477510213851929e-02 2.668243944644927979e-01 1.701905280351638794e-01 -1.468335688114166260e-01 -4.883585274219512939e-01 -1.751388311386108398e-01 -1.015990227460861206e-01 -8.984240889549255371e-02 1.492210030555725098e-01 -1.434078365564346313e-01 9.755601733922958374e-02 -1.823284290730953217e-02 -6.038443371653556824e-02 -5.116275697946548462e-02 -1.480709910392761230e-01 9.092941880226135254e-02 -4.776529222726821899e-02 2.480276823043823242e-01 1.184682250022888184e-01 -7.281977683305740356e-02 -4.144296050071716309e-02 -1.811657398939132690e-01 -2.614856362342834473e-01 1.504026800394058228e-01 -1.791064739227294922e-01 -1.050387173891067505e-01 1.966532319784164429e-01 -1.606080681085586548e-01
7.948140054941177368e-02 -2.017208188772201538e-01 -2.212963439524173737e-02 1.893289685249328613e-01 -7.660466432571411133e-02 2.676367461681365967e-01 3.942966833710670471e-02 -8.806990832090377808e-02 -1.083553880453109741e-01 1.168675813823938370e-02 -2.331038564443588257e-02 8.861847966909408569e-02 -7.066933810710906982e-02 -3.178453072905540466e-02 1.652538627386093140e-01 8.050669729709625244e-02 1.234160885214805603e-01 9.879297018051147461e-02 -1.406133621931076050e-01 4.041946828365325928e-01 1.598289012908935547e-01 6.106914207339286804e-02 8.713794499635696411e-02 1.358680129051208496e-01 -6.476567685604095459e-02 1.458376646041870117e-01 -4.532575905323028564e-01 3.732708096504211426e-01 -7.440881431102752686e-02 2.130182236433029175e-01 -4.115547239780426025e-02 -2.889117300510406494e-01
1.141245588660240173e-01 1.732531352899968624e-03 -2.263930141925811768e-01 8.982383459806442261e-02 1.455794721841812134e-01 3.794026970863342285e-01 1.884262412786483765e-01 9.590937942266464233e-02 -2.032314836978912354e-01 -8.511006832122802734e-02 1.348848491907119751e-01 7.015099376440048218e-02 9.670118987560272217e-02 -9.874471276998519897e-02 -7.764925807714462280e-02 1.251518074423074722e-02 2.409114986658096313e-01 -1.388166844844818115e-01 3.160144090652465820e-01 1.281043738126754761e-01 5.779577046632766724e-02 1.434358209371566772e-01 3.858637809753417969e-01 7.329776883125305176e-02 -6.623683124780654907e-02 1.608843654394149780e-01 -3.628009557723999023e-01 7.731822878122329712e-02 9.061913937330245972e-03 2.181670814752578735e-01 -8.635503798723220825e-02 -1.615124493837356567e-01
5.801929160952568054e-02 3.271570801734924316e-02 2.065493762493133545e-01 4.032934829592704773e-02 1.329384744167327881e-01 2.763621807098388672e-01 1.421612054109573364e-01 -1.658627018332481384e-02 -4.707507044076919556e-02 -4.253743216395378113e-02 1.219964176416397095e-01 -1.428060606122016907e-02 3.307267129421234131e-01 -1.249827072024345398e-01 -5.713110417127609253e-02 2.890457510948181152e-01 -8.024003356695175171e-02 -3.860302269458770752e-01 3.450014591217041016e-01 1.765143871307373047e-01 6.537088006734848022e-02 1.969099789857864380e-01 -2.959990128874778748e-02 2.281513810157775879e-01 -1.025791317224502563e-01 1.166647151112556458e-01 -4.406180232763290405e-02 -1.302459239959716797e-01 -2.483558654785156250e-01 -1.922254860401153564e-01 1.137166097760200500e-02 -2.497990131378173828e-01
-1.299531608819961548e-01 -2.643131278455257416e-02 -1.945617496967315674e-01 6.006566807627677917e-02 -1.382096260786056519e-01 2.761934399604797363e-01 2.371793389320373535e-01 -1.201386451721191406e-01 -4.121352434158325195e-01 4.482673108577728271e-02 3.612580150365829468e-02 -4.377628862857818604e-02 1.844913512468338013e-02 -1.022362485527992249e-01 -1.532109081745147705e-01 2.035764977335929871e-02 6.292267143726348877e-02 4.088095575571060181e-02 4.110524952411651611e-01 1.635119020938873291e-01 7.952755689620971680e-02 1.487754732370376587e-01 1.807177960872650146e-01 1.526833884418010712e-02 -7.539696246385574341e-02 1.527360826730728149e-01 -2.548226714134216309e-01 1.883148103952407837e-01 -2.592805624008178711e-01 -2.772962674498558044e-02 9.984938800334930420e-02 -3.083105981349945068e-01
3.083012253046035767e-02 2.868404686450958252e-01 -3.247224390506744385e-01 2.139356583356857300e-01 -5.066324025392532349e-02 1.640476137399673462e-01 2.537534758448600769e-02 -9.901878982782363892e-02 -2.850563228130340576e-01 -9.879681468009948730e-02 -2.106690555810928345e-01 7.071666885167360306e-03 -1.188385561108589172e-01 -4.144701734185218811e-02 -8.717084676027297974e-02 3.093564137816429138e-02 -2.048045992851257324e-01 -1.254747509956359863e-01 -7.639066781848669052e-03 1.297994405031204224e-01 -2.099767327308654785e-01 1.502455621957778931e-01 3.196013867855072021e-01 -3.538430854678153992e-02 -8.741748332977294922e-02 -1.543898880481719971e-01 7.039284706115722656e-02 -3.596378490328788757e-02 -3.054801821708679199e-01 -1.433789730072021484e-01 4.721445962786674500e-02 -4.090216457843780518e-01
8.835502900183200836e-03 -2.419586628675460815e-01 4.918535426259040833e-02 4.345374181866645813e-02 -6.065436080098152161e-02 2.192538678646087646e-01 -6.145845726132392883e-02 -3.190577775239944458e-02 -8.261974155902862549e-02 8.227872103452682495e-02 1.862657628953456879e-02 2.623159252107143402e-02 -4.644425511360168457e-01 1.330722123384475708e-01 -2.269064038991928101e-01 -1.660833135247230530e-02 6.356941303238272667e-04 -3.276326060295104980e-01 7.446930557489395142e-02 3.441525399684906006e-01 8.054691553115844727e-02 6.888380646705627441e-02 8.912263810634613037e-02 1.482353210449218750e-01 -1.204929128289222717e-02 2.435414046049118042e-01 -1.755393892526626587e-01 -3.007886407431215048e-04 -2.132504135370254517e-01 1.053972765803337097e-01 3.499540388584136963e-01 -1.972621977329254150e-01
1.641240566968917847e-01 1.077506691217422485e-01 8.936319500207901001e-02 2.579924762248992920e-01 -9.595005959272384644e-02 1.393901854753494263e-01 2.920836955308914185e-02 8.633766323328018188e-02 -1.280370503664016724e-01 -1.148021146655082703e-01 3.400118090212345123e-03 -3.033463358879089355e-01 5.103942751884460449e-02 -2.333109378814697266e-01 -1.778856664896011353e-01 -1.114426851272583008e-01 -1.798069328069686890e-01 -3.378558456897735596e-01 -6.341601163148880005e-02 -6.683608144521713257e-02 9.786971844732761383e-03 1.241028308868408203e-01 2.402264624834060669e-01 2.920708656311035156e-01 -7.851628959178924561e-02 -1.512649506330490112e-01 -4.177385568618774414e-02 -1.212316304445266724e-01 -3.762679994106292725e-01 8.724879473447799683e-02 2.237471640110015869e-01 -2.627557516098022461e-01
4.333522543311119080e-02 -1.119974181056022644e-01 9.225104004144668579e-02 7.932823151350021362e-02 7.652425020933151245e-02 2.161842137575149536e-01 1.488694995641708374e-01 8.186795562505722046e-02 2.238708920776844025e-02 -3.347609192132949829e-02 1.747833490371704102e-01 1.149261668324470520e-01 -2.509033121168613434e-02 -3.605188429355621338e-02 1.943874359130859375e-01 1.029315516352653503e-01 -1.621016561985015869e-01 -4.265251159667968750e-01 1.415012925863265991e-01 1.240907143801450729e-02 3.725670576095581055e-01 2.424157038331031799e-02 1.456221342086791992e-01 1.175368353724479675e-01 -1.657454222440719604e-01 -1.722230464220046997e-01 -1.101522892713546753e-01 -2.359931021928787231e-01 -3.937343358993530273e-01 -1.666861027479171753e-01 7.029610127210617065e-02 -2.795116901397705078e-01
-5.747048556804656982e-02 -1.182573661208152771e-01 -2.945689111948013306e-02 1.827758252620697021e-01 1.896188110113143921e-01 6.251227110624313354e-02 1.749223768711090088e-01 2.677730321884155273e-01 -2.968507111072540283e-01 -4.242437891662120819e-03 3.887856006622314453e-02 1.820042431354522705e-01 -2.354599684476852417e-01 -8.627506345510482788e-02 -6.602808088064193726e-02 1.189332082867622375e-01 -2.586773931980133057e-01 -2.524800598621368408e-01 2.717148959636688232e-01 1.037179082632064819e-01 1.589608192443847656e-01 -4.654036089777946472e-02 2.318340539932250977e-02 -2.775081619620323181e-02 -2.303249090909957886e-01 -4.513615742325782776e-02 -3.376902341842651367e-01 -2.546289861202239990e-01 -2.412465661764144897e-01 2.016268670558929443e-01 1.143972724676132202e-01 -1.105589196085929871e-01
6.404288113117218018e-02 -1.271945387125015259e-01 1.815311461687088013e-01 -2.927069067955017090e-01 8.042003959417343140e-02 4.308931529521942139e-02 -1.946932673454284668e-01 2.401775866746902466e-02 -2.755687832832336426e-01 -1.921221017837524414e-01 1.739015132188796997e-01 9.281747043132781982e-02 -6.401542574167251587e-02 -2.353340685367584229e-01 8.129243552684783936e-02 -1.057381331920623779e-01 -1.362295150756835938e-01 3.147862385958433151e-03 2.377207279205322266e-01 2.161587476730346680e-01 3.400627970695495605e-01 1.627663522958755493e-01 2.353975474834442139e-01 -6.978443823754787445e-03 -2.213723957538604736e-01 9.362297505140304565e-02 -2.371107339859008789e-01 2.431950159370899200e-02 -2.033393383026123047e-01 -1.349639426916837692e-02 3.313059210777282715e-01 -5.542948842048645020e-03
4.398157820105552673e-03 -6.067221984267234802e-02 1.122094020247459412e-01 -8.869074285030364990e-02 4.327386617660522461e-02 2.813487648963928223e-01 1.382834166288375854e-01 -1.775016486644744873e-01 -3.542121052742004395e-01 -1.599023789167404175e-01 2.138883620500564575e-02 1.098691597580909729e-01 -4.051948189735412598e-01 1.984495818614959717e-01 -1.138335317373275757e-01 1.367340087890625000e-01 2.128558792173862457e-02 -1.316951662302017212e-01 2.322319895029067993e-01 1.611292958259582520e-01 2.043446339666843414e-02 2.592032253742218018e-01 -1.503839064389467239e-02 7.996753603219985962e-02 9.367971122264862061e-02 2.161382697522640228e-02 -2.516080141067504883e-01 2.565145194530487061e-01 -6.092504039406776428e-02 -9.614163637161254883e-02 1.653573662042617798e-01 -3.079567253589630127e-01
3.681347668170928955e-01 -2.577978745102882385e-02 -6.621479243040084839e-02 1.405846029520034790e-01 1.443340927362442017e-01 -5.518494546413421631e-02 -4.938908666372299194e-02 -2.202450037002563477e-01 -6.915137171745300293e-02 -1.765980422496795654e-01 2.018378078937530518e-01 1.967598646879196167e-01 -1.213372424244880676e-01 -1.484599858522415161e-01 -2.874392317607998848e-03 2.428421750664710999e-02 -1.400461345911026001e-01 -2.567681949585676193e-03 4.977786540985107422e-01 3.760086894035339355e-01 1.339607872068881989e-02 -4.529067501425743103e-02 6.311973184347152710e-02 2.149940282106399536e-01 -1.855112463235855103e-01 1.017174720764160156e-01 -1.420101821422576904e-01 2.481507370248436928e-03 -1.707313805818557739e-01 -3.404642629902809858e-04 -6.846170127391815186e-02 -2.281728088855743408e-01
1.059314832091331482e-01 7.783673703670501709e-02 -3.028883337974548340e-01 -1.352530270814895630e-01 9.758618474006652832e-02 -9.022218734025955200e-02 -1.019814014434814453e-01 1.378454715013504028e-01 -1.658682972192764282e-01 -2.088279724121093750e-01 -1.194997951388359070e-01 8.380585908889770508e-02 -1.775782108306884766e-01 -3.934948518872261047e-02 -6.517518311738967896e-02 1.045612990856170654e-02 2.587413489818572998e-01 -1.337880641222000122e-01 1.893867999315261841e-01 2.408683001995086670e-01 -1.941526681184768677e-02 6.863920390605926514e-02 1.153484806418418884e-01 7.475908845663070679e-02 -1.097722128033638000e-01 -4.770652949810028076e-02 -5.507497787475585938e-01 8.812619000673294067e-02 -6.423146277666091919e-02 1.522191464900970459e-01 6.513427197933197021e-02 -3.688983321189880371e-01
-6.846605986356735229e-02 1.209889724850654602e-01 -1.457152813673019409e-01 8.295308053493499756e-02 1.621316671371459961e-01 1.205065846443176270e-01 8.745937794446945190e-02 -9.737614542245864868e-02 -3.320833444595336914e-01 -1.082791835069656372e-01 -2.020047977566719055e-02 -4.054708778858184814e-02 -2.853270247578620911e-02 1.477448940277099609e-01 -1.560632735490798950e-01 -6.590771675109863281e-02 -1.186529733240604401e-02 -1.421397924423217773e-01 -1.415160149335861206e-01 1.380305886268615723e-01 1.434750705957412720e-01 -1.683792285621166229e-02 4.058839380741119385e-01 8.153471350669860840e-02 -3.084211051464080811e-02 1.828300766646862030e-02 -1.368164271116256714e-01 1.932262815535068512e-02 -3.608583211898803711e-01 4.901612102985382080e-01 1.135802492499351501e-01 -2.525573968887329102e-01
3.201959133148193359e-01 3.493688702583312988e-01 1.292638331651687622e-01 1.388772577047348022e-01 -1.184399649500846863e-01 1.779180914163589478e-01 -1.239914819598197937e-02 -1.067413464188575745e-01 -1.425001025199890137e-01 -1.881173253059387207e-01 2.841996960341930389e-02 -3.456498682498931885e-02 -5.540770292282104492e-02 -2.028311230242252350e-02 6.189928203821182251e-02 -2.210800498723983765e-01 1.195516660809516907e-01 1.483623031526803970e-02 1.266618072986602783e-01 -3.067256696522235870e-02 2.247989028692245483e-01 8.248963952064514160e-02 4.716455340385437012e-01 -5.763913691043853760e-02 -3.978043422102928162e-02 7.879370450973510742e-02 -1.323582530021667480e-01 -1.050360053777694702e-01 -3.966307044029235840e-01 1.426294595003128052e-01 1.041630841791629791e-02 -1.989626884460449219e-01
1.906898766756057739e-01 5.613962933421134949e-02 -6.178459152579307556e-02 1.284014731645584106e-01 1.314028054475784302e-01 1.829942017793655396e-01 3.947610259056091309e-01 1.307658106088638306e-01 -1.655480861663818359e-01 -7.122422009706497192e-02 1.801489889621734619e-01 2.187486886978149414e-01 -2.239984571933746338e-01 -2.717271149158477783e-01 -2.333198301494121552e-02 1.803294569253921509e-01 -1.397549659013748169e-01 -9.752856194972991943e-02 8.340577781200408936e-02 1.508219540119171143e-01 1.413291990756988525e-01 6.698571145534515381e-02 2.713329493999481201e-01 2.990336418151855469e-01 -1.052081733942031860e-01 -2.169795483350753784e-01 -1.438747644424438477e-01 -5.017812177538871765e-02 -1.928011327981948853e-02 -3.423289656639099121e-01 -2.338482812047004700e-02 -3.014910407364368439e-02
2.048697918653488159e-01 -6.607297062873840332e-02 1.191799044609069824e-01 6.848372519016265869e-02 -1.631803438067436218e-02 1.364199668169021606e-01 2.116606086492538452e-01 -8.710382133722305298e-02 -2.378818690776824951e-01 2.694690823554992676e-01 -1.133721396327018738e-01 -1.236392781138420105e-01 -2.623893022537231445e-01 -4.397478327155113220e-02 -2.172841280698776245e-01 -2.807257138192653656e-02 -2.538174986839294434e-01 1.044040452688932419e-02 3.516602516174316406e-01 2.048140615224838257e-01 1.466082632541656494e-01 1.276674568653106689e-01 2.408722341060638428e-01 3.433263674378395081e-02 -1.505296528339385986e-01 2.561751902103424072e-01 -3.502742946147918701e-01 1.201988663524389267e-02 -1.976687163114547729e-01 4.683313891291618347e-02 8.283899724483489990e-02 3.152785822749137878e-02
1.736779958009719849e-01 1.679581105709075928e-01 -1.489571854472160339e-02 -1.089528128504753113e-01 1.131788417696952820e-01 3.552434146404266357e-01 1.062523797154426575e-01 1.160533800721168518e-01 -6.180312484502792358e-02 1.806505471467971802e-01 2.457903698086738586e-02 -1.194611284881830215e-02 -2.070388793945312500e-01 1.487745321355760098e-03 -1.224699318408966064e-01 2.786633074283599854e-01 -6.847114115953445435e-02 7.130711525678634644e-02 3.114359825849533081e-02 2.539101839065551758e-01 1.029224693775177002e-01 1.171491369605064392e-01 8.210963755846023560e-02 1.332758516073226929e-01 2.254614382982254028e-01 -1.258097589015960693e-01 -2.953172028064727783e-01 -9.294675290584564209e-02 -1.943705379962921143e-01 3.425876200199127197e-01 6.365168374031782150e-03 -3.889910280704498291e-01
1.453060060739517212e-01 8.487712591886520386e-02 -1.640767455101013184e-01 -6.333573162555694580e-02 -6.366523355245590210e-02 2.862602174282073975e-01 -7.465773820877075195e-02 1.053371429443359375e-01 -3.207311332225799561e-01 -1.109428629279136658e-01 1.162416338920593262e-01 1.021398007869720459e-01 2.242019325494766235e-01 6.751221418380737305e-02 -1.423867493867874146e-01 -6.016565859317779541e-02 -5.665064230561256409e-02 -1.035699844360351562e-01 4.542726650834083557e-02 -1.131148263812065125e-01 1.326845884323120117e-01 2.025728300213813782e-02 -1.021085456013679504e-01 2.423211932182312012e-01 -2.820745110511779785e-02 2.231230139732360840e-01 -3.601663410663604736e-01 -3.143828809261322021e-01 -3.068930506706237793e-01 4.871283844113349915e-02 -9.363432228565216064e-02 -3.461595773696899414e-01
-8.107728511095046997e-02 -8.017720282077789307e-02 8.617167174816131592e-02 -7.006996124982833862e-02 8.131776750087738037e-02 1.930056661367416382e-01 2.995693124830722809e-02 1.651906967163085938e-01 -2.620204389095306396e-01 -7.563408464193344116e-02 5.849908338859677315e-04 -1.096395477652549744e-01 7.904896140098571777e-02 -3.308602375909686089e-03 -9.787266701459884644e-02 -2.155725210905075073e-01 2.824821472167968750e-01 9.373195469379425049e-02 2.836441993713378906e-01 7.952802628278732300e-02 -2.157666161656379700e-02 1.019184663891792297e-01 1.668189615011215210e-01 1.686994731426239014e-01 -4.655838608741760254e-01 -1.593542546033859253e-01 -2.490086108446121216e-01 -4.813456907868385315e-02 -2.266438603401184082e-01 1.827047169208526611e-01 2.420112937688827515e-01 -2.481999546289443970e-01
4.196683317422866821e-02 -1.073051169514656067e-01 9.062838554382324219e-02 1.090312283486127853e-02 1.482738405466079712e-01 2.016067802906036377e-01 -2.599524855613708496e-01 -1.264889165759086609e-02 -8.968450129032135010e-02 -1.252944022417068481e-01 2.559394389390945435e-02 4.536986816674470901e-03 1.113699749112129211e-01 6.579730659723281860e-02 8.636215329170227051e-02 1.584459096193313599e-01 -9.719083085656166077e-03 -2.061870098114013672e-01 4.929938167333602905e-02 9.945379942655563354e-02 2.344436943531036377e-02 1.191102191805839539e-01 3.414574265480041504e-01 3.126591145992279053e-01 -1.658155918121337891e-01 -4.988638162612915039e-01 -2.595272660255432129e-01 -1.725562661886215210e-01 -2.557421624660491943e-01 9.336118400096893311e-02 1.537288278341293335e-01 -1.380394548177719116e-01
-1.709035485982894897e-01 1.074691191315650940e-01 5.851901695132255554e-02 -8.692197501659393311e-02 1.427787840366363525e-01 1.346088349819183350e-01 1.882179230451583862e-01 3.293494284152984619e-01 -8.325943350791931152e-02 -1.462877988815307617e-01 1.584656387567520142e-01 -1.113260909914970398e-01 2.771081924438476562e-01 -1.111377328634262085e-01 -5.023158714175224304e-02 -1.321990136057138443e-02 -1.287040561437606812e-01 1.754160225391387939e-01 2.855045199394226074e-01 1.355300843715667725e-01 2.768969722092151642e-02 1.762218475341796875e-01 3.599311709403991699e-01 1.876789927482604980e-01 -1.315232515335083008e-01 -5.656380951404571533e-02 -2.374244332313537598e-01 4.055055975914001465e-02 -2.651431560516357422e-01 -1.274000406265258789e-01 1.371403108350932598e-03 -3.151618540287017822e-01
7.700454443693161011e-02 -1.726936995983123779e-01 -8.284835517406463623e-02 -2.104408144950866699e-01 -1.240564361214637756e-01 -3.296663612127304077e-02 1.355302482843399048e-01 -1.081500053405761719e-01 -2.773838341236114502e-01 -1.134597957134246826e-01 -6.064714118838310242e-02 3.856911063194274902e-01 -1.840911507606506348e-01 5.771303921937942505e-02 2.441974543035030365e-02 -1.474765986204147339e-01 8.212424814701080322e-02 -3.143988922238349915e-02 -9.475323371589183807e-03 2.193556576967239380e-01 -4.051833599805831909e-02 8.899743668735027313e-03 1.387364268302917480e-01 2.604042887687683105e-01 -2.063049674034118652e-01 -6.591107696294784546e-02 -2.072034925222396851e-01 -2.925429642200469971e-01 -4.722248315811157227e-01 -6.615921109914779663e-02 -1.309172064065933228e-01 9.364623576402664185e-03
3.109126389026641846e-01 3.791945278644561768e-01 -4.986242204904556274e-02 -1.626383326947689056e-02 -4.129872098565101624e-02 -7.207344472408294678e-02 1.042402088642120361e-01 -1.855344772338867188e-01 -2.952627837657928467e-01 7.309707254171371460e-02 -1.697974205017089844e-01 -3.843908896669745445e-03 -5.955576524138450623e-02 -3.066013157367706299e-01 -6.818521022796630859e-02 3.466523066163063049e-02 -1.065851375460624695e-01 -1.387222409248352051e-01 -2.277504503726959229e-01 2.827729582786560059e-01 1.046694815158843994e-01 -9.536784887313842773e-02 1.071801707148551941e-01 1.397207528352737427e-01 -1.554194688796997070e-01 -9.848565608263015747e-02 -1.918715238571166992e-01 9.297073632478713989e-02 -3.862589895725250244e-01 -4.673478752374649048e-02 1.887610703706741333e-01 -3.808655310422182083e-03
4.004652053117752075e-02 -4.885027930140495300e-02 -1.946544647216796875e-01 1.110451295971870422e-01 8.809539675712585449e-02 2.044956982135772705e-01 1.620127707719802856e-01 -1.474018022418022156e-02 -1.934153586626052856e-01 7.809518277645111084e-02 4.909887444227933884e-03 1.935297846794128418e-01 -2.979118227958679199e-01 3.424294292926788330e-02 -1.766591966152191162e-01 9.693150222301483154e-02 -1.208613887429237366e-01 2.281418256461620331e-02 1.370363403111696243e-02 3.130526244640350342e-01 1.167802838608622551e-04 3.092472255229949951e-01 1.002797707915306091e-01 -2.172184139490127563e-01 -2.593300677835941315e-02 -1.197851896286010742e-01 -3.010010719299316406e-01 7.687456160783767700e-02 -3.344981968402862549e-01 -1.848275214433670044e-02 4.101447165012359619e-01 7.499882020056247711e-03
-3.645670041441917419e-02 -2.884286642074584961e-02 1.015100777149200439e-01 -2.244675457477569580e-01 -8.834151923656463623e-02 1.558678746223449707e-01 1.923283636569976807e-01 1.812150352634489536e-03 -3.698606193065643311e-01 1.321990936994552612e-01 1.468345802277326584e-02 5.348621867597103119e-03 1.677263379096984863e-01 -5.346618220210075378e-02 -5.157906562089920044e-02 -7.970192283391952515e-02 -5.849038064479827881e-02 3.180523812770843506e-01 1.541920453310012817e-01 2.022283226251602173e-01 -3.168256580829620361e-02 1.128986626863479614e-01 2.283403873443603516e-01 4.503201320767402649e-02 -3.270473480224609375e-01 -2.036835998296737671e-01 -3.056270778179168701e-01 -3.253578767180442810e-02 -1.399195641279220581e-01 -3.027038872241973877e-01 8.696882426738739014e-02 -2.732841372489929199e-01
1.515578776597976685e-01 1.177364494651556015e-02 -2.035038024187088013e-01 1.562097668647766113e-01 1.558874100446701050e-01 1.166015341877937317e-01 2.715024650096893311e-01 9.351105242967605591e-02 -2.820859849452972412e-01 -8.690457791090011597e-02 -8.984615653753280640e-02 -3.290959447622299194e-02 2.878876924514770508e-01 -1.590835154056549072e-01 -1.591769047081470490e-02 7.156017422676086426e-02 2.282008230686187744e-01 -7.075991481542587280e-02 2.543671131134033203e-01 6.331067532300949097e-02 8.691853284835815430e-02 1.304301917552947998e-01 3.906030952930450439e-01 5.661226063966751099e-02 -7.341131567955017090e-02 -5.623761098831892014e-03 -3.470203578472137451e-01 1.291604787111282349e-01 -1.522209942340850830e-01 1.395176351070404053e-01 -9.216780960559844971e-02 -2.847567498683929443e-01
-1.806116998195648193e-01 -3.970305621623992920e-02 -8.299530297517776489e-02 2.537252306938171387e-01 -1.989337950944900513e-01 2.404235452413558960e-01 2.008456587791442871e-01 6.410794705152511597e-02 -3.982593417167663574e-01 1.905771046876907349e-01 -1.791591048240661621e-01 3.082372620701789856e-02 5.483200028538703918e-02 -1.406013034284114838e-02 -1.423788964748382568e-01 -2.402999997138977051e-01 5.320783331990242004e-02 -7.667981833219528198e-02 2.523939609527587891e-01 2.519299387931823730e-01 2.167881131172180176e-01 1.978336572647094727e-01 5.875393003225326538e-02 2.144330367445945740e-02 -8.485107868909835815e-02 6.724547129124403000e-03 -1.934077292680740356e-01 -5.162979010492563248e-03 -3.765246570110321045e-01 -6.332137435674667358e-02 9.869297593832015991e-02 -1.318516284227371216e-01
5.531204119324684143e-02 -1.034785732626914978e-01 1.723252236843109131e-01 7.737140986137092113e-04 2.097284048795700073e-01 2.698041796684265137e-01 8.855521678924560547e-02 4.893766250461339951e-03 -1.668024063110351562e-02 -1.316957473754882812e-01 -4.613561928272247314e-02 1.671310514211654663e-01 1.184529289603233337e-01 -2.387693524360656738e-01 -4.625556990504264832e-02 -8.002764545381069183e-03 3.209030628204345703e-01 -3.343942463397979736e-01 4.353749752044677734e-01 3.033482432365417480e-01 -3.040518611669540405e-02 9.863524138927459717e-02 6.108396500349044800e-02 1.159013286232948303e-01 1.904856264591217041e-01 2.000814974308013916e-01 -9.411514550447463989e-02 -4.561868309974670410e-02 -2.298957109451293945e-01 2.702258341014385223e-02 1.925911307334899902e-01 -9.404192119836807251e-02
-2.210971862077713013e-01 1.207168251276016235e-01 2.132031768560409546e-01 2.155343741178512573e-01 3.757283091545104980e-02 4.212583303451538086e-01 -4.300587251782417297e-02 -2.531675696372985840e-01 -3.572409749031066895e-01 -7.789974659681320190e-02 3.594565903767943382e-03 1.641021855175495148e-02 -2.402195483446121216e-01 -9.992988407611846924e-02 -2.773938514292240143e-02 1.392769068479537964e-01 2.382168546319007874e-02 7.844967395067214966e-02 -1.504380106925964355e-01 2.493470609188079834e-01 2.197768390178680420e-01 1.448525637388229370e-01 6.122506409883499146e-02 1.718172281980514526e-01 1.410226058214902878e-02 6.293680984526872635e-03 -2.884466946125030518e-01 2.218127101659774780e-01 -1.723436713218688965e-01 4.522665962576866150e-02 6.880815140902996063e-03 -1.395400613546371460e-01
-1.742015779018402100e-01 1.596500538289546967e-02 2.690467238426208496e-01 -1.073350980877876282e-01 5.347594618797302246e-02 2.904472351074218750e-01 1.098990440368652344e-01 -1.986105889081954956e-01 8.541256934404373169e-02 5.923643708229064941e-02 -6.802853196859359741e-02 1.221773028373718262e-01 -1.432654410600662231e-01 8.600518852472305298e-02 1.481015682220458984e-01 -1.415959596633911133e-01 1.451053172349929810e-01 -5.458468943834304810e-02 7.281958311796188354e-02 4.318960011005401611e-03 -1.236539483070373535e-01 1.797667890787124634e-01 1.853838935494422913e-02 2.407676428556442261e-01 -1.583589315414428711e-01 -1.305862516164779663e-01 -4.874178171157836914e-01 -1.528988927602767944e-01 -4.392198920249938965e-01 3.412736952304840088e-02 7.822724431753158569e-02 -8.902627229690551758e-02
6.626944243907928467e-02 9.135357290506362915e-02 4.410643875598907471e-02 5.151679739356040955e-02 -1.619249433279037476e-01 9.991002827882766724e-02 2.392590492963790894e-01 2.448821514844894409e-01 -3.366944193840026855e-01 -3.244851827621459961e-01 -9.948019683361053467e-02 1.345561146736145020e-01 -1.120717898011207581e-01 4.244242608547210693e-02 -1.328991502523422241e-01 -9.431306272745132446e-02 -6.839051097631454468e-02 8.238252252340316772e-02 -1.040314137935638428e-01 1.515728682279586792e-01 -3.908993676304817200e-02 3.267418742179870605e-01 2.086359858512878418e-01 5.194513872265815735e-02 1.104736626148223877e-01 -1.259704083204269409e-01 3.322618827223777771e-02 8.965607732534408569e-02 -2.428862005472183228e-01 1.093182563781738281e-01 6.685470789670944214e-02 -4.788217842578887939e-01
1.174852252006530762e-01 3.290102481842041016e-01 -7.490845024585723877e-02 2.527827620506286621e-01 2.620674856007099152e-02 1.063893362879753113e-01 -1.432886123657226562e-01 1.569795906543731689e-01 -1.392250806093215942e-01 -2.542087435722351074e-01 3.633101657032966614e-02 -7.986335456371307373e-02 3.214628398418426514e-01 -3.249617516994476318e-01 1.806945656426250935e-03 1.402216106653213501e-01 -1.364487409591674805e-01 -1.467867344617843628e-01 6.803785264492034912e-02 2.509800493717193604e-01 -7.811368443071842194e-03 1.764435470104217529e-01 -1.164085045456886292e-01 2.570182085037231445e-01 -8.952974528074264526e-02 1.224942132830619812e-01 -1.846987754106521606e-01 1.486217826604843140e-01 -2.282167673110961914e-01 -1.842989772558212280e-01 1.686125844717025757e-01 -1.366112977266311646e-01
6.811406463384628296e-02 3.527215495705604553e-02 -2.125788182020187378e-01 9.728729724884033203e-02 2.113721072673797607e-01 -4.259358346462249756e-02 2.490345686674118042e-01 -1.520281732082366943e-01 -2.928226590156555176e-01 -4.447379149496555328e-03 -7.029759138822555542e-02 5.541372671723365784e-02 1.505910754203796387e-01 -3.206107020378112793e-01 -1.730258911848068237e-01 1.989734321832656860e-01 -1.380969583988189697e-01 -2.545092999935150146e-01 -3.011348191648721695e-03 1.985960453748703003e-01 1.125206276774406433e-01 3.084854483604431152e-01 2.378745526075363159e-01 2.290656715631484985e-01 -2.870907820761203766e-02 9.995004534721374512e-02 -1.178904697299003601e-01 2.320429086685180664e-01 3.919831663370132446e-02 1.092538833618164062e-01 -3.948819637298583984e-02 -2.920628488063812256e-01
-2.250533364713191986e-02 8.730822801589965820e-02 -7.667993754148483276e-02 -3.206299841403961182e-01 1.034826785326004028e-02 6.594868004322052002e-02 1.008760929107666016e-02 -9.595321118831634521e-02 -1.774146258831024170e-01 1.206585243344306946e-01 1.217043548822402954e-01 1.349973976612091064e-01 2.767648398876190186e-01 -9.384586475789546967e-03 4.294622689485549927e-02 -4.508411884307861328e-02 -1.980836540460586548e-01 1.539921462535858154e-01 2.286788523197174072e-01 1.686748117208480835e-01 1.282698661088943481e-01 2.252387106418609619e-01 2.586909234523773193e-01 -3.911132365465164185e-02 -3.183550536632537842e-01 -1.767725646495819092e-01 -3.625323474407196045e-01 3.422116115689277649e-02 -5.485351383686065674e-02 -2.761084437370300293e-01 1.614998281002044678e-01 -2.448046356439590454e-01
2.537945806980133057e-01 -6.076766923069953918e-02 -2.505412995815277100e-01 6.154045090079307556e-02 1.034942120313644409e-01 3.635027110576629639e-01 1.983103901147842407e-01 1.725707016885280609e-02 -1.513694971799850464e-01 -2.936179339885711670e-01 5.909412354230880737e-02 -4.134502261877059937e-02 2.399715036153793335e-01 -2.921906113624572754e-01 -1.952155828475952148e-01 -1.465070992708206177e-01 9.861008077859878540e-02 -1.777666062116622925e-01 1.735577881336212158e-01 2.694704532623291016e-01 1.101894825696945190e-01 1.431940197944641113e-01 2.642838656902313232e-01 3.014204557985067368e-03 -7.977412641048431396e-02 -3.534986823797225952e-02 -1.496738642454147339e-01 1.319148242473602295e-01 -5.431769043207168579e-02 1.275784820318222046e-01 -3.837019950151443481e-02 -2.265551835298538208e-01
5.066480487585067749e-03 -5.838916823267936707e-02 -3.126532537862658501e-03 -2.247194498777389526e-01 1.154971122741699219e-01 1.957451105117797852e-01 7.780867815017700195e-02 1.033612899482250214e-02 -1.149636134505271912e-02 -9.610402584075927734e-02 1.217066273093223572e-01 -1.339576542377471924e-01 1.939098234288394451e-03 5.648272577673196793e-03 -2.843765020370483398e-01 2.159464061260223389e-01 -8.028094470500946045e-02 -1.705443561077117920e-01 1.562232375144958496e-01 3.678611814975738525e-01 3.132904469966888428e-01 5.260581523180007935e-02 -1.208272427320480347e-01 -3.595086187124252319e-02 -1.560212969779968262e-01 1.291087865829467773e-01 -9.777987003326416016e-02 -1.954552829265594482e-01 -3.611925244331359863e-01 -1.256261467933654785e-01 -1.517127454280853271e-02 -4.138362407684326172e-01
2.513262629508972168e-02 1.175219658762216568e-02 6.172411888837814331e-02 -4.098764806985855103e-02 1.674551516771316528e-01 1.645359992980957031e-01 7.397075649350881577e-03 -1.873142458498477936e-02 -1.527123898267745972e-01 -1.501535028219223022e-01 1.505336761474609375e-01 3.677929937839508057e-02 -1.136773005127906799e-01 -1.257216185331344604e-01 5.575915053486824036e-02 1.017412841320037842e-01 -2.775821089744567871e-01 -3.323933780193328857e-01 1.888786107301712036e-01 1.123685240745544434e-01 2.137377113103866577e-01 2.187859639525413513e-02 7.639563083648681641e-02 4.141040444374084473e-01 -1.903885006904602051e-01 -1.266886889934539795e-01 -2.568940632045269012e-02 -3.784643709659576416e-01 -3.427202701568603516e-01 -8.569650352001190186e-02 5.673554539680480957e-02 -2.064445167779922485e-01
2.988724112510681152e-01 -1.639311909675598145e-01 1.364371925592422485e-02 1.283145844936370850e-01 1.758819259703159332e-02 1.599958688020706177e-01 1.828748434782028198e-01 4.350135102868080139e-02 6.321533024311065674e-02 -2.679048776626586914e-01 1.848938763141632080e-01 2.762845754623413086e-01 6.951433420181274414e-02 -3.182259202003479004e-01 1.613977402448654175e-01 1.250232011079788208e-01 3.042944148182868958e-02 -9.002219140529632568e-02 2.381407190114259720e-03 5.926052853465080261e-02 4.287778586149215698e-02 6.580751389265060425e-02 2.444749027490615845e-01 9.182739257812500000e-02 -1.679019331932067871e-01 -1.637783944606781006e-01 -3.934510648250579834e-01 -4.099594354629516602e-01 -2.745577134191989899e-02 -5.595977231860160828e-02 -4.719819873571395874e-02 -3.040746040642261505e-02
6.026870384812355042e-02 -2.126849144697189331e-01 -6.512937694787979126e-02 1.959254965186119080e-02 1.669369488954544067e-01 1.903632581233978271e-01 1.674565076828002930e-01 -5.820277333259582520e-02 -1.303264498710632324e-01 -9.695273637771606445e-02 2.899897471070289612e-02 -1.633682847023010254e-01 -1.913712918758392334e-01 1.076775565743446350e-01 2.306312918663024902e-01 7.177738845348358154e-02 -1.666109114885330200e-01 -2.619046866893768311e-01 1.431917995214462280e-01 7.945468276739120483e-02 4.178117215633392334e-01 -9.502925723791122437e-02 2.934640049934387207e-01 2.101273536682128906e-01 -1.207943260669708252e-01 6.130205467343330383e-02 -7.139397412538528442e-02 -9.364333748817443848e-02 -3.411318957805633545e-01 -2.157127559185028076e-01 1.540901232510805130e-02 -2.410368472337722778e-01
4.439988136291503906e-01 5.239291116595268250e-02 7.590793073177337646e-02 2.263492159545421600e-02 -2.833687514066696167e-02 1.465427130460739136e-01 -1.059160903096199036e-01 4.834143444895744324e-02 2.737220823764801025e-01 -8.302148431539535522e-02 1.391065716743469238e-01 2.055774927139282227e-01 -9.130851179361343384e-02 -7.993888109922409058e-02 3.677194938063621521e-02 -4.931077733635902405e-02 -1.558851897716522217e-01 -3.074442744255065918e-01 2.064294964075088501e-01 2.635832726955413818e-01 7.005828619003295898e-02 1.000686362385749817e-01 5.689419806003570557e-02 2.350289374589920044e-01 3.278956981375813484e-03 -1.524647623300552368e-01 -2.695563733577728271e-01 1.753678172826766968e-01 -8.656174689531326294e-02 -2.531412541866302490e-01 -1.652224659919738770e-01 -2.573347389698028564e-01
2.093728035688400269e-01 -4.706917330622673035e-02 -4.291930422186851501e-02 1.210641264915466309e-01 -3.130293264985084534e-02 6.781838089227676392e-02 -3.555563092231750488e-02 -1.390299946069717407e-01 1.138651072978973389e-01 -1.512795835733413696e-01 -3.691390156745910645e-03 5.885674059391021729e-02 -4.372017830610275269e-02 -1.428879648447036743e-01 1.526983976364135742e-01 1.115409433841705322e-01 1.659545116126537323e-02 -4.277105927467346191e-01 -8.427766710519790649e-02 1.036241725087165833e-01 4.003295302391052246e-01 -5.743089690804481506e-02 6.040211021900177002e-02 2.505821883678436279e-01 -1.379555612802505493e-01 -1.962978988885879517e-01 -2.914470247924327850e-02 -1.547260135412216187e-01 -3.649511933326721191e-01 -9.852146357297897339e-02 6.144808232784271240e-02 -3.921490013599395752e-01
2.748524248600006104e-01 -5.251695215702056885e-02 -7.815938442945480347e-02 -3.797835856676101685e-02 1.018431633710861206e-01 2.042142115533351898e-02 2.203405052423477173e-01 -1.034779101610183716e-01 -1.158828884363174438e-01 -4.796345159411430359e-02 1.548724174499511719e-01 8.159532397985458374e-02 -8.922416716814041138e-02 -1.711230576038360596e-01 1.515768170356750488e-01 1.777510344982147217e-01 -2.151934951543807983e-01 -4.338827729225158691e-01 1.505479812622070312e-01 1.132494136691093445e-01 3.069873750209808350e-01 -8.937943726778030396e-03 1.809241771697998047e-01 9.804841876029968262e-02 -1.109995245933532715e-01 -2.149432301521301270e-01 -2.842908911406993866e-02 -2.153449058532714844e-01 -2.469861209392547607e-01 -1.572982370853424072e-01 -1.089879125356674194e-01 -3.096216320991516113e-01
3.794688498601317406e-03 2.157584875822067261e-01 -1.467517018318176270e-01 -1.072220206260681152e-01 1.613236814737319946e-01 3.095351718366146088e-02 1.845036596059799194e-01 -1.251587271690368652e-01 -9.094335883855819702e-02 1.252882927656173706e-01 -1.493587791919708252e-01 -1.644091159105300903e-01 -1.244926378130912781e-01 -3.070485033094882965e-02 -7.746126037091016769e-03 -9.491103887557983398e-02 -1.640674769878387451e-01 -2.031717598438262939e-01 -4.378907009959220886e-02 3.433127701282501221e-01 8.200840651988983154e-02 4.052045941352844238e-01 2.622388899326324463e-01 -1.185013726353645325e-01 -1.307341158390045166e-01 -1.247041374444961548e-01 -1.808834262192249298e-02 1.502947807312011719e-01 -3.407050371170043945e-01 -1.643771678209304810e-01 -2.127249725162982941e-02 -3.226133286952972412e-01
1.660367995500564575e-01 -1.628529280424118042e-01 1.452275663614273071e-01 -5.575958639383316040e-02 4.006927460432052612e-02 6.618350744247436523e-02 1.691414415836334229e-01 3.011889755725860596e-01 -6.995167583227157593e-02 -6.423354893922805786e-02 1.966795027256011963e-01 9.560678154230117798e-02 6.619007885456085205e-02 -6.142892315983772278e-02 2.551854848861694336e-01 1.411118060350418091e-01 1.156082823872566223e-01 -3.801264166831970215e-01 1.291603446006774902e-01 1.395678380504250526e-03 3.742855787277221680e-01 1.334356516599655151e-01 1.988041400909423828e-01 1.957929283380508423e-01 -3.116103410720825195e-01 -1.292579248547554016e-02 -4.832477122545242310e-02 -1.544907391071319580e-01 -1.934046298265457153e-01 -9.727995842695236206e-02 -6.788538396358489990e-02 -2.472355067729949951e-01
1.505536288022994995e-01 2.529280185699462891e-01 1.003122981637716293e-02 -1.572276353836059570e-01 7.363431900739669800e-02 7.564456760883331299e-02 1.746467202901840210e-01 2.148607671260833740e-01 -6.827659159898757935e-02 -4.458705335855484009e-02 1.216432750225067139e-01 7.899633795022964478e-02 2.748898565769195557e-01 -1.449225097894668579e-02 1.077639535069465637e-01 1.113980114459991455e-01 -3.022375702857971191e-01 -7.462688256055116653e-03 -9.296048432588577271e-03 2.368654906749725342e-01 -1.042782329022884369e-02 -7.830230146646499634e-02 7.014141418039798737e-03 3.605525791645050049e-01 1.273577683605253696e-03 6.673760712146759033e-02 -3.196283876895904541e-01 -1.844826713204383850e-02 -1.580007821321487427e-01 1.690019369125366211e-01 1.343349218368530273e-01 -4.591653347015380859e-01
2.540382444858551025e-01 1.631179004907608032e-01 2.440217137336730957e-01 -1.279407888650894165e-01 -3.068021535873413086e-01 1.234772577881813049e-01 1.560636311769485474e-01 3.206523135304450989e-02 -3.082596063613891602e-01 -1.565101370215415955e-02 2.252628654241561890e-02 2.976906597614288330e-01 -1.806493997573852539e-01 -1.258367951959371567e-02 4.323345795273780823e-02 6.890432536602020264e-02 2.053167819976806641e-01 2.770220395177602768e-03 1.134478002786636353e-01 1.651076525449752808e-01 1.719482392072677612e-01 1.185119152069091797e-01 3.899481594562530518e-01 -1.689959168434143066e-01 4.358142241835594177e-02 -1.236412450671195984e-01 -1.894431933760643005e-02 -4.939692094922065735e-02 -9.945544600486755371e-02 -1.391855329275131226e-01 2.172331809997558594e-01 -2.672338187694549561e-01
4.504716023802757263e-02 -2.548194825649261475e-01 -1.840442866086959839e-01 -2.776401489973068237e-02 7.798442989587783813e-02 2.213497310876846313e-01 2.622242271900177002e-02 -3.453996777534484863e-02 -3.258802592754364014e-01 5.973172932863235474e-02 5.391270667314529419e-02 2.737083137035369873e-01 -2.193232625722885132e-01 -1.374474912881851196e-01 -9.624731726944446564e-03 4.971041157841682434e-02 -1.052699014544487000e-01 -1.214443892240524292e-01 1.377224624156951904e-01 4.283311665058135986e-01 -2.078887075185775757e-01 1.049602776765823364e-01 -5.477287340909242630e-03 -4.730318859219551086e-02 -4.634450376033782959e-02 6.387104839086532593e-02 -3.760293424129486084e-01 -1.792655438184738159e-01 -2.524099349975585938e-01 -8.063916116952896118e-02 2.173847556114196777e-01 4.786673560738563538e-02
1.698011308908462524e-01 -8.826736360788345337e-02 9.348524361848831177e-02 5.177524313330650330e-02 -3.390757739543914795e-02 1.169630065560340881e-01 2.901202738285064697e-01 1.873462945222854614e-01 1.474974751472473145e-01 -2.007380425930023193e-01 1.031485944986343384e-01 2.424767464399337769e-01 -1.229259371757507324e-01 -9.962227940559387207e-02 3.112475574016571045e-01 1.745900809764862061e-01 -1.099372003227472305e-02 -2.027487158775329590e-01 -1.338561624288558960e-02 2.241901457309722900e-01 2.148719280958175659e-01 2.207895964384078979e-01 2.544465065002441406e-01 -2.094239890575408936e-01 -1.387408971786499023e-01 -1.905720084905624390e-01 -2.656464576721191406e-01 -2.194802165031433105e-01 8.129813708364963531e-03 8.540077134966850281e-03 -4.429491236805915833e-02 -2.497691512107849121e-01
1.880628913640975952e-01 2.071626931428909302e-01 -5.436357576400041580e-03 7.327962666749954224e-02 -2.470622062683105469e-01 2.282316796481609344e-02 8.135589957237243652e-02 3.308016806840896606e-02 -2.983324229717254639e-01 -6.244014948606491089e-02 1.612230837345123291e-01 -1.177411004900932312e-01 -2.094393670558929443e-01 -3.480252623558044434e-02 -9.719576686620712280e-03 -1.309483200311660767e-01 -1.192336156964302063e-01 -2.768243253231048584e-01 -9.165216982364654541e-02 8.427135646343231201e-02 6.120132748037576675e-03 2.567066848278045654e-01 1.982472389936447144e-01 -7.736521214246749878e-02 -7.526546716690063477e-02 1.424144953489303589e-01 2.421276085078716278e-02 -2.220695279538631439e-02 -3.644585609436035156e-01 4.102973267436027527e-02 4.246188700199127197e-02 -5.206266641616821289e-01
1.993694454431533813e-01 -1.940203458070755005e-01 1.503853350877761841e-01 1.426703035831451416e-01 -3.162829279899597168e-01 1.827546060085296631e-01 -7.506980746984481812e-02 -3.125437721610069275e-02 7.885962724685668945e-02 -2.038936764001846313e-01 -1.174778863787651062e-01 1.534227877855300903e-01 1.109257042407989502e-01 1.137902121990919113e-02 1.315157413482666016e-01 3.231792449951171875e-01 -1.284376531839370728e-01 -2.334524989128112793e-01 -1.081785261631011963e-01 2.661996781826019287e-01 1.151324585080146790e-01 1.185289993882179260e-01 1.900627911090850830e-01 2.539953887462615967e-01 1.643082872033119202e-02 -1.386033147573471069e-01 -2.096888422966003418e-01 1.494169514626264572e-02 -1.246164217591285706e-01 -2.485117465257644653e-01 2.973073124885559082e-01 -9.710144996643066406e-02
1.861359477043151855e-01 4.030677676200866699e-02 -1.219712123274803162e-01 2.291808426380157471e-01 1.689460128545761108e-01 1.762227267026901245e-01 3.979694545269012451e-01 -3.956772387027740479e-02 -2.683905661106109619e-01 -1.674750298261642456e-01 1.537221968173980713e-01 -1.157640442252159119e-01 2.545266449451446533e-01 -1.680172681808471680e-01 -1.705420464277267456e-01 4.253702610731124878e-02 1.371934860944747925e-01 -4.400134459137916565e-02 2.185640186071395874e-01 6.190815567970275879e-02 -8.281943947076797485e-02 2.447241693735122681e-01 2.603372931480407715e-01 1.637220680713653564e-01 -2.767294831573963165e-02 -2.752370014786720276e-02 -3.661298751831054688e-01 7.625062018632888794e-02 -1.650620698928833008e-01 4.413750022649765015e-02 3.429906442761421204e-02 -1.015660092234611511e-01
1.118494719266891479e-01 9.461177140474319458e-02 5.931057408452033997e-02 9.229952841997146606e-02 -6.193508207798004150e-02 1.208669468760490417e-01 1.350874751806259155e-01 1.273352205753326416e-01 -1.257946789264678955e-01 -2.723244428634643555e-01 -9.330860525369644165e-02 -1.969151794910430908e-01 -1.260429024696350098e-01 1.383840441703796387e-01 -1.156206727027893066e-01 9.097577631473541260e-02 7.798765599727630615e-02 1.081750020384788513e-01 -2.603539526462554932e-01 1.620664447546005249e-01 1.967228204011917114e-01 -2.251124940812587738e-02 2.706179618835449219e-01 -1.912650652229785919e-02 -9.912397712469100952e-02 3.174935877323150635e-01 -2.301186323165893555e-01 1.586473435163497925e-01 -3.377818763256072998e-01 2.025229483842849731e-01 -7.868687063455581665e-02 -3.804601430892944336e-01
8.617600053548812866e-02 1.838164925575256348e-01 6.710831820964813232e-02 -1.164063997566699982e-02 2.051217406988143921e-01 3.673757910728454590e-01 1.426748000085353851e-03 2.063430547714233398e-01 -1.402055621147155762e-01 4.931456595659255981e-02 -6.101042963564395905e-03 -8.942741155624389648e-02 2.076782137155532837e-01 -1.959963142871856689e-01 -1.006183177232742310e-01 1.164947375655174255e-01 4.705671221017837524e-02 -3.301228955388069153e-02 2.199024856090545654e-01 2.773629426956176758e-01 2.870671153068542480e-01 3.231529295444488525e-01 2.434474527835845947e-01 3.328786045312881470e-02 1.284868866205215454e-01 -1.681565940380096436e-01 -2.241721451282501221e-01 -7.042827457189559937e-02 -1.242348831146955490e-02 -3.093922138214111328e-01 8.210807293653488159e-02 -1.440240591764450073e-01
-1.454216539859771729e-01 8.288452774286270142e-02 -1.275672465562820435e-01 1.911455951631069183e-02 2.057989686727523804e-01 2.772879004478454590e-01 -8.324308693408966064e-02 -7.470878213644027710e-02 -3.248156011104583740e-01 -5.880825966596603394e-02 6.512462347745895386e-02 1.226402074098587036e-01 8.315084129571914673e-02 2.219976782798767090e-01 1.188648566603660583e-01 1.971488744020462036e-01 9.588947147130966187e-02 -4.737639799714088440e-03 -2.264041081070899963e-02 1.464733183383941650e-01 1.670214086771011353e-01 2.517513632774353027e-01 3.173686265945434570e-01 8.348981291055679321e-02 5.499462038278579712e-02 3.699113726615905762e-01 -3.240588307380676270e-01 -7.729572802782058716e-02 -2.438734322786331177e-01 1.309665888547897339e-01 1.539272218942642212e-01 -6.951436400413513184e-02
-3.962626680731773376e-02 6.701060384511947632e-02 1.388092041015625000e-01 3.687737882137298584e-01 -9.826692193746566772e-02 4.216943681240081787e-01 1.092451997101306915e-02 -3.018477261066436768e-01 -2.126543372869491577e-01 -1.077170372009277344e-01 9.554540365934371948e-02 7.687621563673019409e-02 -1.314967721700668335e-01 1.253317948430776596e-02 3.068295866250991821e-02 9.163482487201690674e-02 1.162673011422157288e-01 8.375474065542221069e-02 -8.342935144901275635e-02 2.795045673847198486e-01 2.351011335849761963e-01 3.722506109625101089e-03 -2.372488379478454590e-02 1.346556693315505981e-01 -1.174969375133514404e-01 2.375024743378162384e-02 -3.523894846439361572e-01 1.850737482309341431e-01 -6.085313111543655396e-02 1.799739152193069458e-01 1.050663590431213379e-01 -2.485603541135787964e-01
4.035726785659790039e-01 -2.658823691308498383e-02 1.145677864551544189e-01 1.942639201879501343e-01 5.971530452370643616e-02 2.045452594757080078e-03 4.783226177096366882e-03 -6.246390752494335175e-03 -5.897057056427001953e-02 -3.138412907719612122e-02 -9.191007167100906372e-02 1.990935951471328735e-01 -2.479397803544998169e-01 8.224053680896759033e-02 -1.244322359561920166e-01 -4.174888134002685547e-02 -2.363193035125732422e-01 -6.247346848249435425e-02 4.079979360103607178e-01 3.067674338817596436e-01 9.202157706022262573e-02 2.405387721955776215e-02 9.311351180076599121e-02 3.170807063579559326e-01 -2.019409537315368652e-01 -1.167822107672691345e-01 -1.965483576059341431e-01 -1.254502031952142715e-02 -2.091181576251983643e-01 -2.941151708364486694e-02 -1.567633301019668579e-01 -2.072710394859313965e-01
3.094219267368316650e-01 -3.033707477152347565e-02 2.384406030178070068e-01 -2.207511365413665771e-01 1.229372024536132812e-01 2.478818781673908234e-02 -1.671314798295497894e-02 2.666357904672622681e-02 -6.321766972541809082e-02 -1.257704943418502808e-01 -1.085963845252990723e-02 1.403885632753372192e-01 -2.122436612844467163e-01 -2.233984470367431641e-01 8.123568445444107056e-02 -1.168735697865486145e-01 -2.999869883060455322e-01 7.432755082845687866e-02 2.975804805755615234e-01 1.665579341351985931e-02 2.562487125396728516e-01 1.721840202808380127e-01 1.842069476842880249e-01 4.084290191531181335e-02 -1.529998630285263062e-01 -3.358489274978637695e-02 -2.321693152189254761e-01 6.921609491109848022e-02 -1.068762317299842834e-01 -5.695598199963569641e-02 4.144331216812133789e-01 -2.031479179859161377e-01
8.325455337762832642e-02 -7.709647715091705322e-02 7.565826177597045898e-02 -1.068024784326553345e-01 -1.029843538999557495e-01 3.023832738399505615e-01 2.915136329829692841e-02 1.155958697199821472e-01 -1.130073517560958862e-01 5.618945136666297913e-02 8.909966051578521729e-02 1.673437356948852539e-01 9.505634754896163940e-02 -1.314706951379776001e-01 -4.435330927371978760e-01 2.359472662210464478e-01 1.699443720281124115e-02 4.189116135239601135e-02 1.517505496740341187e-01 2.960871905088424683e-02 1.669988334178924561e-01 2.382348328828811646e-01 3.472631424665451050e-02 4.485812783241271973e-02 -2.328369021415710449e-01 1.016831770539283752e-01 -6.190910004079341888e-03 -1.471796780824661255e-01 -2.924543023109436035e-01 1.440881639719009399e-01 3.521339595317840576e-02 -4.642863869667053223e-01
6.675015389919281006e-02 -9.305076301097869873e-02 -1.028829440474510193e-01 1.708267480134963989e-01 4.282345995306968689e-03 1.180764958262443542e-01 -9.566583484411239624e-02 2.128629535436630249e-01 -2.496111989021301270e-01 -3.186389512848109007e-04 4.945338517427444458e-02 2.723602056503295898e-01 -2.747788727283477783e-01 -1.598808616399765015e-01 2.494565770030021667e-02 2.078175358474254608e-02 -2.167273908853530884e-01 2.186257764697074890e-02 2.711869180202484131e-01 1.359915584325790405e-01 2.805776894092559814e-01 -4.952744767069816589e-02 1.828470826148986816e-01 3.280051350593566895e-01 -3.711556270718574524e-02 1.002196520566940308e-01 -2.046794444322586060e-02 -2.571792006492614746e-01 -3.413135409355163574e-01 6.216115131974220276e-02 1.717322170734405518e-01 -2.193871289491653442e-01
3.658765181899070740e-02 -1.069991588592529297e-01 -6.358501315116882324e-02 -1.485960036516189575e-01 -2.454801201820373535e-01 -3.873490169644355774e-02 -7.081177085638046265e-02 9.317860752344131470e-02 -1.749749630689620972e-01 -1.486741751432418823e-01 -1.743018999695777893e-02 2.276999354362487793e-01 5.637803301215171814e-02 -1.232844367623329163e-01 1.439078599214553833e-01 -2.673247158527374268e-01 1.652943044900894165e-01 3.891356661915779114e-02 2.350900322198867798e-01 2.006414979696273804e-01 -1.729585528373718262e-01 1.258103996515274048e-01 1.798304170370101929e-02 4.353312849998474121e-01 -2.006667852401733398e-01 -8.902102708816528320e-02 -3.822456598281860352e-01 6.235825642943382263e-02 -2.623208761215209961e-01 3.884822130203247070e-02 1.066784560680389404e-01 -1.742877066135406494e-01
1.442455947399139404e-01 -2.162189409136772156e-02 2.537470161914825439e-01 2.307144552469253540e-02 2.331397030502557755e-03 1.808246821165084839e-01 8.168185502290725708e-02 -9.477415680885314941e-02 -1.971266418695449829e-01 1.411180496215820312e-01 5.282068997621536255e-02 3.092396259307861328e-01 -1.055202037096023560e-01 9.372720122337341309e-02 -3.319131433963775635e-01 -7.037060707807540894e-02 -2.740001082420349121e-01 -9.761339053511619568e-03 -4.553828388452529907e-02 1.097171381115913391e-01 3.136528134346008301e-01 2.267104685306549072e-01 2.284880280494689941e-01 7.047180552035570145e-03 2.225408330559730530e-02 1.947188675403594971e-01 1.276575773954391479e-02 6.839988380670547485e-02 -3.034406900405883789e-01 2.227597087621688843e-01 1.932772621512413025e-02 -3.107729852199554443e-01
-4.014164675027132034e-03 -1.356452256441116333e-01 2.506983280181884766e-01 1.932057365775108337e-02 -5.592323094606399536e-02 1.898739188909530640e-01 1.078097969293594360e-01 -2.425889857113361359e-02 -3.522925972938537598e-01 -6.483185291290283203e-02 -2.525787614285945892e-02 1.047934032976627350e-02 1.394436359405517578e-01 -1.258653700351715088e-01 -3.059420883655548096e-01 2.181456536054611206e-01 4.676223546266555786e-02 7.345842570066452026e-02 2.750609517097473145e-01 1.955281794071197510e-01 1.720690280199050903e-01 1.854084879159927368e-01 1.542278379201889038e-01 4.541139304637908936e-02 -2.455989830195903778e-02 2.537444233894348145e-01 -8.377626538276672363e-02 -1.175631731748580933e-01 -2.288596034049987793e-01 -2.542542852461338043e-02 -1.463122549466788769e-03 -4.596469104290008545e-01
2.052355706691741943e-01 -4.139105975627899170e-02 1.443194746971130371e-01 2.048067599534988403e-01 2.098370157182216644e-02 1.543419808149337769e-01 -1.018223725259304047e-02 -1.870457530021667480e-01 1.822417229413986206e-01 -2.758164405822753906e-01 -2.712573483586311340e-02 8.751376718282699585e-02 4.131039138883352280e-03 -2.711344063282012939e-01 -2.773170545697212219e-02 2.305056303739547729e-01 6.504805386066436768e-02 -2.820608615875244141e-01 -2.516511594876646996e-03 7.769418507814407349e-02 2.926875650882720947e-01 -1.736126542091369629e-01 9.354244917631149292e-03 1.237857937812805176e-01 -6.490919739007949829e-02 -2.242565304040908813e-01 -9.596921503543853760e-02 8.618497103452682495e-02 -3.510114252567291260e-01 -4.161748662590980530e-02 1.257175058126449585e-01 -3.949525356292724609e-01
8.499165624380111694e-02 -4.614816233515739441e-02 -1.230480447411537170e-01 -3.097970783710479736e-02 -2.642374038696289062e-01 2.256742417812347412e-01 3.338295221328735352e-02 -1.216031014919281006e-01 8.229283988475799561e-02 3.365642949938774109e-02 5.661751702427864075e-02 2.975269034504890442e-02 -4.588250536471605301e-03 -2.306692898273468018e-01 2.105889469385147095e-01 1.555850636214017868e-02 -1.261354833841323853e-01 -3.107815086841583252e-01 6.252475827932357788e-02 2.277429848909378052e-01 -2.104789763689041138e-01 4.160637855529785156e-01 2.290809899568557739e-01 1.208074688911437988e-01 -2.428324073553085327e-01 -1.058244779706001282e-01 -2.410060614347457886e-01 -3.338001370429992676e-01 -2.624423615634441376e-02 -2.420374006032943726e-02 -2.836749702692031860e-02 -1.832285821437835693e-01
-9.266297519207000732e-02 1.617518365383148193e-01 -2.185316383838653564e-01 1.174549758434295654e-01 2.342552244663238525e-01 3.705930411815643311e-01 -1.405183374881744385e-01 -2.063254266977310181e-01 -3.492798805236816406e-01 -1.565921306610107422e-01 1.031424924731254578e-01 1.615734845399856567e-01 2.402434051036834717e-01 1.252795159816741943e-01 3.407656028866767883e-02 -1.551933288574218750e-01 -8.245883509516716003e-03 6.093757227063179016e-02 1.357393264770507812e-01 3.493437170982360840e-02 7.758372277021408081e-02 1.995602250099182129e-01 1.475366204977035522e-01 1.217440739274024963e-01 -1.365972310304641724e-01 9.448473155498504639e-02 -9.359499812126159668e-02 6.436085700988769531e-02 -2.226698100566864014e-01 -1.562664359807968140e-01 -1.477544009685516357e-01 -3.536493182182312012e-01
1.808516085147857666e-01 5.227199569344520569e-02 1.954180449247360229e-01 -6.890021264553070068e-02 -1.330858618021011353e-01 -2.124969363212585449e-01 2.675470411777496338e-01 5.674441158771514893e-02 -3.623246848583221436e-01 -3.785547316074371338e-01 -6.583173293620347977e-03 7.915659248828887939e-02 -1.312370300292968750e-01 -1.012186333537101746e-01 -7.898120209574699402e-03 1.739146001636981964e-02 9.679765999317169189e-02 -9.566923230886459351e-02 3.933694958686828613e-02 1.550242751836776733e-01 2.695069313049316406e-01 2.115936130285263062e-01 3.235054612159729004e-01 -6.914385408163070679e-02 1.040284037590026855e-01 4.320457950234413147e-02 -1.244760379195213318e-01 -8.676081150770187378e-02 -2.442956864833831787e-01 -4.759540036320686340e-02 7.974855601787567139e-02 -3.166559934616088867e-01
1.066695004701614380e-01 -1.488956362009048462e-01 -5.284694954752922058e-02 1.026899646967649460e-02 -3.525757789611816406e-01 2.866351604461669922e-01 -9.575868397951126099e-02 -8.429557085037231445e-02 2.506423592567443848e-01 5.619307979941368103e-02 1.295819431543350220e-01 -3.313340619206428528e-02 3.087066113948822021e-02 -2.087634205818176270e-01 1.266985684633255005e-01 5.624378845095634460e-02 -1.486933976411819458e-01 -2.215472161769866943e-01 -4.104932770133018494e-02 2.938159108161926270e-01 -5.917356535792350769e-02 3.534952104091644287e-01 2.324394434690475464e-01 1.206900328397750854e-01 -2.144512385129928589e-01 -1.774330735206604004e-01 -2.070203274488449097e-01 -1.782056987285614014e-01 -8.434188365936279297e-02 -1.282999292016029358e-02 1.515368372201919556e-01 -2.336676567792892456e-01
1.441843062639236450e-01 7.318435236811637878e-03 1.086073145270347595e-01 1.722695529460906982e-01 1.813111305236816406e-01 1.092079803347587585e-01 -2.353638876229524612e-03 1.011593192815780640e-01 -1.234989464282989502e-01 -3.718306124210357666e-02 -1.155009791254997253e-01 1.273515671491622925e-01 -3.334880173206329346e-01 -2.621988393366336823e-02 -1.105184778571128845e-01 5.479156970977783203e-02 -3.976096212863922119e-01 -4.142252355813980103e-02 3.638721406459808350e-01 3.797041177749633789e-01 6.818127632141113281e-02 9.120299667119979858e-02 2.133414447307586670e-01 2.737722098827362061e-01 -9.965619444847106934e-02 5.058244615793228149e-02 -5.415744613856077194e-03 -1.405048221349716187e-01 -1.790290027856826782e-01 -1.205447092652320862e-01 2.062364965677261353e-01 -1.346771270036697388e-01
-7.210966944694519043e-02 -4.215545952320098877e-02 1.689002364873886108e-01 -7.871150225400924683e-02 1.413571387529373169e-01 -1.954393535852432251e-01 -7.440280169248580933e-02 1.975932568311691284e-01 -1.456660926342010498e-01 -1.805202960968017578e-01 1.110722124576568604e-01 8.707071840763092041e-02 -1.473484653979539871e-02 -7.593324780464172363e-02 5.325810238718986511e-02 9.914389252662658691e-02 -2.696927785873413086e-01 3.335035592317581177e-02 3.977309167385101318e-02 7.855248451232910156e-02 3.253903239965438843e-02 2.482193857431411743e-01 3.350952863693237305e-01 1.636226028203964233e-01 -2.931883633136749268e-01 -1.653741002082824707e-01 -3.973593711853027344e-01 -2.198515087366104126e-01 3.216657415032386780e-02 -8.903211355209350586e-02 1.565772294998168945e-01 -3.561220169067382812e-01
-3.517053648829460144e-02 -9.365251660346984863e-02 -1.084995921701192856e-02 6.188605725765228271e-02 7.080749422311782837e-02 2.756939530372619629e-01 1.778865903615951538e-01 -9.448626078665256500e-03 -2.793593704700469971e-01 -1.655264496803283691e-01 4.922091588377952576e-02 4.042585939168930054e-02 7.108417153358459473e-02 -2.233148515224456787e-01 7.127481978386640549e-03 -1.961623281240463257e-01 5.312637984752655029e-02 -2.854379713535308838e-01 -6.411413848400115967e-02 2.159143388271331787e-01 2.172564864158630371e-01 3.347252905368804932e-01 1.097455993294715881e-01 4.585791751742362976e-02 -4.994161427021026611e-02 2.359697967767715454e-01 -2.141072899103164673e-01 -1.985897868871688843e-02 2.188943624496459961e-01 1.274278014898300171e-01 1.247248128056526184e-01 -4.216680228710174561e-01
1.447158958762884140e-02 2.840077877044677734e-01 1.058052331209182739e-01 9.192206710577011108e-02 -1.639321893453598022e-01 1.515240222215652466e-01 4.938881099224090576e-02 2.496226429939270020e-01 -8.282206207513809204e-02 5.135733261704444885e-02 6.699614226818084717e-02 4.267394542694091797e-02 2.092237919569015503e-01 -3.694887831807136536e-02 -9.821791201829910278e-02 -2.198699116706848145e-02 -2.291809767484664917e-01 1.713805198669433594e-01 -1.645033955574035645e-01 1.673388332128524780e-01 -2.003070712089538574e-02 -8.503654040396213531e-03 2.321426942944526672e-02 3.823463618755340576e-01 -2.895582653582096100e-02 -9.685736894607543945e-02 -4.138361513614654541e-01 5.083874333649873734e-03 -2.772108018398284912e-01 9.677213616669178009e-03 8.715356886386871338e-02 -4.045046269893646240e-01
6.868299096822738647e-02 3.578113857656717300e-03 -4.831423610448837280e-02 1.180701404809951782e-01 -3.383207693696022034e-02 2.183552980422973633e-01 2.829879522323608398e-01 1.767296530306339264e-02 -1.831993460655212402e-01 -1.268788427114486694e-01 -1.334838569164276123e-01 1.681211441755294800e-01 3.229452995583415031e-03 -2.148953974246978760e-01 -3.325494006276130676e-02 1.369813978672027588e-01 4.887771904468536377e-01 -1.580942422151565552e-01 1.929949074983596802e-01 3.034622669219970703e-01 2.522363699972629547e-02 -7.521483302116394043e-02 2.459917813539505005e-01 1.849531084299087524e-01 8.792820572853088379e-02 1.297967284917831421e-01 -1.355881989002227783e-01 4.589062929153442383e-02 -2.505571544170379639e-01 2.506059408187866211e-01 -9.938558936119079590e-02 -1.148863583803176880e-01
2.049061954021453857e-01 -1.129951551556587219e-01 -5.733398720622062683e-02 8.090207725763320923e-02 2.362027615308761597e-01 9.707901626825332642e-02 2.225730009377002716e-02 -7.703182101249694824e-02 -1.416966412216424942e-02 8.543380349874496460e-02 -3.437204062938690186e-01 -4.407997801899909973e-02 -6.702674925327301025e-02 8.199722319841384888e-02 9.176133573055267334e-02 1.370982080698013306e-01 5.037325993180274963e-02 7.768065482378005981e-02 2.228828519582748413e-02 1.813741922378540039e-01 1.278921216726303101e-01 1.782238483428955078e-01 2.272168546915054321e-01 4.131991565227508545e-01 8.697599172592163086e-02 -1.961050778627395630e-01 -3.761042058467864990e-01 2.411259561777114868e-01 -9.339910000562667847e-02 -1.424708068370819092e-01 2.827048301696777344e-01 -1.753323227167129517e-01
4.848558828234672546e-02 7.017209380865097046e-02 -6.919998675584793091e-03 1.599772125482559204e-01 -7.434027642011642456e-02 9.926126152276992798e-02 2.458770722150802612e-01 -1.433053314685821533e-01 2.019749581813812256e-02 -3.175741732120513916e-01 -4.613069072365760803e-02 -3.947410359978675842e-02 -1.050710901618003845e-01 -2.077741175889968872e-01 8.852613717317581177e-02 1.968664079904556274e-01 -1.148240044713020325e-01 -4.400315880775451660e-01 8.639224618673324585e-02 1.484121531248092651e-01 2.186315655708312988e-01 7.004494313150644302e-03 5.790195614099502563e-02 1.997221112251281738e-01 -1.304555386304855347e-01 -2.756447792053222656e-01 -1.254901140928268433e-01 -3.020011782646179199e-01 -2.116142213344573975e-01 3.544665127992630005e-02 -1.679930239915847778e-01 -2.517140209674835205e-01
2.093065157532691956e-02 -1.218729540705680847e-01 1.280514597892761230e-01 -8.410852402448654175e-02 -4.807893559336662292e-02 -1.298836320638656616e-01 1.436410695314407349e-01 -1.667047888040542603e-01 7.157950103282928467e-02 -1.390600502490997314e-01 -1.444611605256795883e-02 -1.835787147283554077e-01 -2.088127136230468750e-01 -1.402319371700286865e-01 -1.756608635187149048e-01 -1.351048052310943604e-01 -3.524619638919830322e-01 -1.970520317554473877e-01 1.854511201381683350e-01 1.410020142793655396e-01 1.257445365190505981e-01 8.805698156356811523e-02 2.808342874050140381e-01 4.855354502797126770e-02 -1.026558429002761841e-01 1.095967367291450500e-01 -4.198847413063049316e-01 -6.338035315275192261e-02 -4.001578390598297119e-01 1.271299831569194794e-02 -1.934036165475845337e-01 1.405904907733201981e-02
-6.188319995999336243e-02 1.604761183261871338e-02 2.201824039220809937e-01 8.982678502798080444e-02 3.994630873203277588e-01 2.386476844549179077e-01 1.221252381801605225e-01 2.320196032524108887e-01 -9.127981215715408325e-02 -1.034839004278182983e-01 -4.265306890010833740e-01 1.215778440237045288e-01 1.957542635500431061e-02 1.058435365557670593e-01 9.735812991857528687e-02 -1.616827584803104401e-02 -1.093496158719062805e-01 -1.664291769266128540e-01 -5.970950424671173096e-02 1.315075457096099854e-01 1.751824170351028442e-01 -4.555510357022285461e-03 1.372764408588409424e-01 1.309132128953933716e-01 -1.741041690111160278e-01 3.863542526960372925e-02 -3.278715312480926514e-01 1.488322168588638306e-01 8.197439461946487427e-02 1.753993332386016846e-01 1.673504561185836792e-01 -2.507216930389404297e-01
-2.953305281698703766e-02 2.263421118259429932e-01 -4.230440407991409302e-02 1.148575842380523682e-01 1.055550053715705872e-01 3.810792267322540283e-01 8.575345575809478760e-02 -5.376358330249786377e-02 -1.953642964363098145e-01 -1.362062543630599976e-01 -4.247983172535896301e-02 1.256464123725891113e-01 1.306073665618896484e-01 -1.804929375648498535e-01 -3.271533176302909851e-03 -6.876549869775772095e-02 9.073037654161453247e-02 -1.806131601333618164e-01 1.730520576238632202e-01 3.211627304553985596e-01 1.272222846746444702e-01 1.682318896055221558e-01 2.042838037014007568e-01 -4.138121381402015686e-02 -4.278570041060447693e-02 3.668590188026428223e-01 -9.344713389873504639e-02 5.640859901905059814e-02 1.507793217897415161e-01 -6.044224649667739868e-02 6.941179186105728149e-02 -4.429537653923034668e-01
2.820774316787719727e-01 -6.697673350572586060e-02 8.700045943260192871e-02 5.465269088745117188e-02 2.603664621710777283e-02 1.125878393650054932e-01 3.798223435878753662e-01 2.277188003063201904e-01 -3.809960559010505676e-02 -2.098457515239715576e-01 9.418901056051254272e-02 2.486035227775573730e-01 1.759264431893825531e-02 -1.244758069515228271e-01 2.470518052577972412e-01 1.903681904077529907e-01 3.826768696308135986e-02 -2.569131851196289062e-01 -5.106013268232345581e-02 1.771262288093566895e-01 1.702323704957962036e-01 1.643510609865188599e-01 1.783015877008438110e-01 -1.743853241205215454e-01 -2.637903094291687012e-01 -2.237418889999389648e-01 -2.485995292663574219e-01 -1.820828765630722046e-01 4.447017330676317215e-03 -2.306542731821537018e-02 1.730242557823657990e-02 -1.777091026306152344e-01
2.386294901371002197e-01 1.204341277480125427e-01 2.317330241203308105e-02 1.540043801069259644e-01 -1.335428804159164429e-01 2.285450845956802368e-01 2.081150375306606293e-02 3.077110648155212402e-02 -2.842931151390075684e-01 -3.084432780742645264e-01 4.602684453129768372e-02 -7.492014020681381226e-02 6.299235671758651733e-02 -5.385328456759452820e-02 5.354380235075950623e-02 -2.148704081773757935e-01 -1.161834895610809326e-01 -1.477541923522949219e-01 1.058369129896163940e-01 5.757341161370277405e-02 1.471884548664093018e-01 3.324712514877319336e-01 1.841378062963485718e-01 -1.347187310457229614e-01 -2.636421099305152893e-02 -2.417599409818649292e-02 -1.108601689338684082e-01 -4.246147722005844116e-02 -3.809636831283569336e-01 -1.288611739873886108e-01 4.139414429664611816e-01 -1.034066975116729736e-01
1.107419803738594055e-01 -2.229829728603363037e-01 1.193289086222648621e-01 -1.337146311998367310e-01 2.290175557136535645e-01 2.651223540306091309e-01 -1.597070246934890747e-01 -5.591383203864097595e-03 -1.612398326396942139e-01 -3.960624635219573975e-01 -1.225077547132968903e-02 -9.827886708080768585e-03 -2.241221070289611816e-01 -1.566985547542572021e-01 1.441854089498519897e-01 -1.039980053901672363e-01 -1.694656461477279663e-01 1.730561256408691406e-01 1.119370199739933014e-02 -5.104134604334831238e-02 2.351534813642501831e-01 2.845504879951477051e-01 2.284083366394042969e-01 -5.630243686027824879e-04 -1.733561307191848755e-01 1.060759872198104858e-01 -2.903850376605987549e-01 -1.812752336263656616e-01 -1.096041426062583923e-01 1.516316668130457401e-03 1.789820790290832520e-01 -1.254826337099075317e-01
2.208012342453002930e-01 1.504201292991638184e-01 8.810015767812728882e-02 -2.281450331211090088e-01 1.401218026876449585e-01 3.435642123222351074e-01 1.677710264921188354e-01 1.070274855010211468e-03 -5.238732323050498962e-02 6.026403605937957764e-02 -1.802655402570962906e-03 2.280704230070114136e-01 1.200926080346107483e-01 4.929224029183387756e-03 -2.222199738025665283e-01 -1.400997638702392578e-01 -1.317611187696456909e-01 1.799088716506958008e-02 -6.579595059156417847e-02 2.756928205490112305e-01 -1.319316923618316650e-01 -1.498799324035644531e-01 -5.272644385695457458e-02 1.306825280189514160e-01 3.526720392983406782e-04 -2.826671898365020752e-01 -2.169927060604095459e-01 -2.748006954789161682e-02 -3.076138794422149658e-01 -1.655514724552631378e-02 7.550666481256484985e-02 -4.183858036994934082e-01
2.107531949877738953e-02 -1.968684196472167969e-01 -1.152619943022727966e-01 -5.575055629014968872e-02 -4.159742221236228943e-02 1.874528229236602783e-01 -5.147307645529508591e-03 9.668971598148345947e-02 -2.927970886230468750e-01 8.384900540113449097e-02 -3.100113756954669952e-02 -1.222794130444526672e-01 -3.488434255123138428e-01 2.048221528530120850e-01 -3.037104308605194092e-01 2.964190021157264709e-02 -1.256818622350692749e-01 -2.632633745670318604e-01 -1.522165839560329914e-03 1.934833824634552002e-01 1.446632891893386841e-01 5.431191995739936829e-02 2.050105929374694824e-01 3.004385828971862793e-01 -5.468531697988510132e-02 1.630168259143829346e-01 -2.366133928298950195e-01 5.441011488437652588e-02 -3.369603455066680908e-01 -8.941237628459930420e-02 2.091002464294433594e-01 1.553926616907119751e-02
1.027707681059837341e-01 2.871889173984527588e-01 6.926159560680389404e-02 7.319042831659317017e-02 1.056351661682128906e-01 3.646592795848846436e-01 1.027356758713722229e-01 -1.196353659033775330e-01 1.198778450489044189e-01 -1.395137757062911987e-01 -8.671369403600692749e-03 2.267415970563888550e-01 -4.472019895911216736e-02 1.285888850688934326e-01 -9.120143949985504150e-03 -1.034966781735420227e-01 1.789074838161468506e-01 -2.234047837555408478e-02 7.869204878807067871e-02 3.467000722885131836e-01 6.655794382095336914e-02 4.612920805811882019e-02 6.739015132188796997e-02 5.165342241525650024e-02 -2.995521426200866699e-01 1.399301923811435699e-02 -4.052544012665748596e-02 3.129832446575164795e-01 -1.571798920631408691e-01 1.491657942533493042e-01 4.206835329532623291e-01 -1.643971949815750122e-01
7.148209214210510254e-02 4.298516735434532166e-02 -7.954731583595275879e-02 2.399096041917800903e-01 8.861393481492996216e-02 1.952922903001308441e-02 3.535822331905364990e-01 2.023942954838275909e-02 -4.993658512830734253e-02 -2.023990899324417114e-01 3.067249059677124023e-01 2.162987738847732544e-01 -2.132840901613235474e-01 -1.475919485092163086e-01 -2.213132102042436600e-03 1.009557992219924927e-01 -1.186415180563926697e-01 -1.432781368494033813e-01 4.505285248160362244e-02 2.632443606853485107e-01 2.985059916973114014e-01 1.239355131983757019e-01 1.971584707498550415e-01 2.151223123073577881e-01 2.584419026970863342e-02 -1.831379681825637817e-01 -2.137512415647506714e-01 -2.463197410106658936e-01 -1.194448322057723999e-01 -2.775540351867675781e-01 -2.552231773734092712e-02 -7.501770555973052979e-02
4.308902323246002197e-01 1.400437057018280029e-01 6.007011234760284424e-02 4.390569776296615601e-02 -8.301445096731185913e-02 2.020608037710189819e-01 2.771564126014709473e-01 -6.203372031450271606e-02 -3.708330690860748291e-01 -2.046206295490264893e-01 -1.961990594863891602e-01 -1.373111456632614136e-01 -1.815670169889926910e-02 -1.289796829223632812e-01 -2.473716624081134796e-02 1.535888463258743286e-01 -3.442727401852607727e-02 -1.718397438526153564e-01 8.721331506967544556e-02 1.102498173713684082e-01 -5.576918274164199829e-02 6.303951889276504517e-02 -2.050888724625110626e-02 8.817563951015472412e-02 -9.371580928564071655e-02 1.158371008932590485e-02 -2.621639333665370941e-02 -1.486191153526306152e-01 -4.882608056068420410e-01 1.974815875291824341e-02 2.130630165338516235e-01 3.561160340905189514e-02
-1.542519330978393555e-01 4.708962514996528625e-03 3.667917549610137939e-01 -4.529510159045457840e-03 -3.536423295736312866e-02 1.722753345966339111e-01 9.281895309686660767e-02 4.403705708682537079e-03 5.763668194413185120e-02 3.049122989177703857e-01 -1.430103480815887451e-01 1.875170022249221802e-01 -2.591982483863830566e-01 6.657648365944623947e-03 1.450496017932891846e-01 -2.080874294042587280e-01 8.847327530384063721e-02 -1.875662505626678467e-01 3.430321440100669861e-02 4.737948626279830933e-02 9.413682669401168823e-02 2.166444361209869385e-01 2.372742444276809692e-01 2.249610126018524170e-01 -1.330214738845825195e-01 -2.222940474748611450e-01 -2.857517302036285400e-01 -3.551724553108215332e-02 -3.862180113792419434e-01 -3.878488019108772278e-02 7.422529626637697220e-03 -9.330471605062484741e-02
6.905090808868408203e-02 1.919285953044891357e-01 1.540847774595022202e-02 -1.990002393722534180e-02 4.035887122154235840e-01 2.502267435193061829e-02 8.722690981812775135e-04 -7.692381739616394043e-02 -8.487680554389953613e-02 1.880558580160140991e-01 -1.100503429770469666e-01 8.350991457700729370e-02 -1.005038768053054810e-01 -9.373014420270919800e-02 -4.273220151662826538e-02 -1.014737337827682495e-01 -1.161234918981790543e-02 -3.087650239467620850e-01 2.209656685590744019e-01 4.834500253200531006e-01 1.110753417015075684e-02 1.543264985084533691e-01 1.785805523395538330e-01 7.447766512632369995e-02 -1.466286275535821915e-02 1.959280371665954590e-01 -2.587168104946613312e-02 1.860423833131790161e-01 -3.837927281856536865e-01 -1.103004962205886841e-01 6.290739029645919800e-02 -1.377236098051071167e-01
3.034870028495788574e-01 -8.082904852926731110e-03 6.935209035873413086e-02 1.569189876317977905e-01 -1.767110079526901245e-01 1.724889129400253296e-01 5.380414053797721863e-02 -1.951335668563842773e-01 -3.056596815586090088e-01 -1.363268941640853882e-01 3.494487702846527100e-02 -1.175507232546806335e-01 7.276005297899246216e-02 2.923833392560482025e-02 4.665533825755119324e-02 -2.101535052061080933e-01 -6.451874971389770508e-02 -9.395553916692733765e-02 1.095405071973800659e-01 1.226858720183372498e-01 2.032869905233383179e-01 2.634627521038055420e-01 1.764835715293884277e-01 -9.556549787521362305e-02 1.682382076978683472e-02 -1.368371099233627319e-01 -1.220262572169303894e-01 1.550436764955520630e-01 -3.577246963977813721e-01 -1.475072354078292847e-01 3.782621622085571289e-01 -2.347357422113418579e-01
1.647787541151046753e-01 1.553351283073425293e-01 -7.825154811143875122e-02 7.850343734025955200e-02 -4.069933295249938965e-02 9.499197453260421753e-02 7.292050123214721680e-02 -2.517318129539489746e-01 -7.028733193874359131e-02 1.661561727523803711e-01 -3.328166529536247253e-02 2.381423860788345337e-02 2.275895178318023682e-01 -2.219938933849334717e-01 -2.188682705163955688e-01 2.144818305969238281e-01 6.833495199680328369e-02 -2.053609937429428101e-01 2.113663032650947571e-02 1.398644298315048218e-01 1.708997040987014771e-01 3.785324692726135254e-01 2.681271731853485107e-01 2.395293265581130981e-01 -7.850571721792221069e-02 2.935948371887207031e-01 -1.957680433988571167e-01 -1.195610221475362778e-02 -3.207410220056772232e-03 -1.311480253934860229e-01 -1.949822157621383667e-01 -2.705375552177429199e-01
1.883750967681407928e-02 3.360426425933837891e-02 -3.869087621569633484e-02 1.103957667946815491e-01 -1.165758892893791199e-01 1.340599507093429565e-01 3.232638537883758545e-01 -1.349212378263473511e-01 -1.311361193656921387e-01 -7.469260692596435547e-02 -6.901154667139053345e-02 1.271996051073074341e-01 8.286567777395248413e-02 -2.328227460384368896e-02 9.614734351634979248e-02 -9.022504836320877075e-02 9.119518846273422241e-02 -1.698053479194641113e-01 -4.096160456538200378e-02 9.733372181653976440e-02 1.484270095825195312e-01 4.302314817905426025e-01 2.922705411911010742e-01 8.382485061883926392e-02 -4.197646677494049072e-02 3.192298412322998047e-01 -1.834807395935058594e-01 4.777387902140617371e-02 1.489351540803909302e-01 1.482430249452590942e-01 1.218051835894584656e-01 -4.642874598503112793e-01
3.324958309531211853e-02 5.167628824710845947e-02 -1.962379664182662964e-01 2.424758523702621460e-01 -2.051143348217010498e-01 2.764318883419036865e-01 1.859225332736968994e-01 -7.893903553485870361e-02 -2.045767307281494141e-01 5.671346187591552734e-02 -1.458424627780914307e-01 -2.682022750377655029e-01 -3.111335337162017822e-01 -5.942358076572418213e-02 -1.257176697254180908e-01 1.907998174428939819e-01 -6.933481246232986450e-02 -1.328327506780624390e-01 1.420031487941741943e-01 2.747910618782043457e-01 8.405295014381408691e-02 1.263560205698013306e-01 1.137897148728370667e-01 -1.292937062680721283e-02 -5.155461654067039490e-02 1.174126416444778442e-01 -4.101827740669250488e-01 9.158643335103988647e-02 -1.769150942564010620e-01 1.421333253383636475e-01 2.187095731496810913e-01 4.615700989961624146e-02
1.052333936095237732e-01 4.626393318176269531e-02 -1.999448286369442940e-03 7.116156071424484253e-02 -1.070430204272270203e-01 5.790802463889122009e-02 2.258130013942718506e-01 5.511858966201543808e-03 3.865440143272280693e-03 -2.171009480953216553e-01 1.063207089900970459e-01 -1.404436677694320679e-01 -1.406743936240673065e-02 -2.650681734085083008e-01 1.341987699270248413e-01 2.914796173572540283e-01 -2.199566215276718140e-01 -3.229075670242309570e-01 1.548078954219818115e-01 8.255763910710811615e-03 2.834413051605224609e-01 -3.319554030895233154e-03 3.516624122858047485e-02 1.147603169083595276e-01 -2.558335475623607635e-02 2.394415065646171570e-02 -2.796048820018768311e-01 -3.646079599857330322e-01 -3.546157181262969971e-01 5.934550892561674118e-03 -2.980570867657661438e-02 -2.319853305816650391e-01
1.721480488777160645e-01 1.089449524879455566e-01 7.153342664241790771e-02 -1.248247735202312469e-02 2.198572605848312378e-01 -5.253738164901733398e-02 2.236345261335372925e-01 -2.997609674930572510e-01 -3.170882463455200195e-01 -2.111458331346511841e-01 -1.781688481569290161e-01 2.428772598505020142e-01 1.021229252219200134e-01 9.050168097019195557e-02 -6.926211714744567871e-02 -5.935543682426214218e-03 -1.572552621364593506e-01 -5.307091400027275085e-02 9.993457049131393433e-02 3.945659846067428589e-02 2.252264171838760376e-01 2.620156705379486084e-01 5.881651863455772400e-02 -1.643013954162597656e-01 1.092222034931182861e-01 3.258874639868736267e-02 -1.724772453308105469e-01 -1.757690906524658203e-01 -2.711203992366790771e-01 1.815641969442367554e-01 1.913123130798339844e-01 -3.119516372680664062e-01
5.345501378178596497e-02 1.484777927398681641e-01 -6.566591560840606689e-02 -7.149001210927963257e-02 -3.734258934855461121e-02 1.980893164873123169e-01 9.476104378700256348e-02 -6.531678140163421631e-02 3.862337442114949226e-03 -1.183043420314788818e-01 -1.770888715982437134e-01 2.570586204528808594e-01 2.359597571194171906e-02 2.255927829537540674e-04 -3.041060566902160645e-01 1.069478839635848999e-01 -2.136974483728408813e-01 -1.905601620674133301e-01 6.676143407821655273e-02 -9.326481074094772339e-02 3.286593258380889893e-01 1.824540644884109497e-01 4.663161337375640869e-01 -6.003603711724281311e-02 1.778942048549652100e-01 -8.781451731920242310e-02 -1.084325015544891357e-01 1.208505034446716309e-01 -3.343224823474884033e-01 2.404423803091049194e-01 3.779854997992515564e-02 -4.048311710357666016e-02
1.990111768245697021e-01 -2.867780812084674835e-02 1.609503477811813354e-02 5.894248560070991516e-02 -8.422619849443435669e-02 3.282791376113891602e-02 1.427101492881774902e-01 -1.452030092477798462e-01 -1.562650352716445923e-01 1.578417867422103882e-01 -2.162210084497928619e-02 -1.628639400005340576e-01 -6.739494390785694122e-03 -1.368753518909215927e-02 -1.782372444868087769e-01 1.539530307054519653e-01 -1.341847777366638184e-01 -1.443923264741897583e-01 -1.365384180098772049e-02 4.042060971260070801e-01 -4.170279577374458313e-02 2.885898351669311523e-01 2.484429478645324707e-01 2.455022037029266357e-01 1.408875286579132080e-01 4.473764598369598389e-01 -1.967410743236541748e-01 -2.511386759579181671e-02 -2.391417920589447021e-01 -9.648688882589340210e-02 -1.435673832893371582e-01 -1.352932751178741455e-01
1.229972615838050842e-01 -2.002007961273193359e-01 1.695736795663833618e-01 1.065845787525177002e-01 -5.638464167714118958e-02 3.076476454734802246e-01 1.290774196386337280e-01 -1.819082647562026978e-01 -1.841552853584289551e-01 -1.489740908145904541e-01 8.597787469625473022e-02 1.567683517932891846e-01 -9.971114993095397949e-02 -1.399018466472625732e-01 1.043061614036560059e-01 3.769575953483581543e-01 -1.307236403226852417e-01 -1.994219422340393066e-01 -1.159311905503273010e-01 1.069419160485267639e-01 -4.532649740576744080e-02 1.568782329559326172e-01 2.212573885917663574e-01 5.091353319585323334e-03 -4.593696892261505127e-01 3.153304010629653931e-02 3.620389103889465332e-02 -4.396374896168708801e-02 -7.951723039150238037e-02 4.656240344047546387e-03 1.525835245847702026e-01 -2.902861237525939941e-01
1.916675567626953125e-01 3.668580055236816406e-01 8.507499843835830688e-02 2.242335826158523560e-01 -2.871280722320079803e-02 2.714233696460723877e-01 -1.857858002185821533e-01 1.512142568826675415e-01 -2.508155703544616699e-01 -1.261302977800369263e-01 -5.133874714374542236e-02 -1.034125611186027527e-01 1.852313429117202759e-01 -4.129896461963653564e-01 3.039210848510265350e-02 2.041374146938323975e-01 -1.450671702623367310e-01 7.513955235481262207e-02 -2.136656455695629120e-02 8.436328172683715820e-02 1.271266043186187744e-01 4.248618707060813904e-02 -1.633256673812866211e-02 2.828032374382019043e-01 -9.955477714538574219e-02 -4.074578359723091125e-02 -1.973934322595596313e-01 -8.364783599972724915e-03 -1.209823340177536011e-01 7.964139431715011597e-02 -8.456777036190032959e-02 -2.974184155464172363e-01
1.287448853254318237e-01 -1.618067920207977295e-01 -2.654192149639129639e-01 2.000951617956161499e-01 3.696634992957115173e-02 3.089760243892669678e-01 1.636441498994827271e-01 1.084137707948684692e-01 -2.632565200328826904e-01 -3.389228880405426025e-02 2.289828956127166748e-01 8.648703247308731079e-02 1.313942968845367432e-01 -1.735652089118957520e-01 -1.998149044811725616e-02 -1.608270336873829365e-03 2.610028684139251709e-01 -4.832632467150688171e-02 1.983559131622314453e-01 3.361320495605468750e-01 -5.681851878762245178e-02 1.074862778186798096e-01 2.072014957666397095e-01 8.634084463119506836e-02 -8.231908828020095825e-02 -1.256165932863950729e-02 -2.159507721662521362e-01 1.147102490067481995e-01 -1.358699500560760498e-01 1.366154551506042480e-01 -1.367135792970657349e-01 -3.503371477127075195e-01
-7.108817994594573975e-02 -4.470933973789215088e-02 -1.442643348127603531e-02 -2.000984251499176025e-01 -1.748982220888137817e-01 -7.097451388835906982e-02 -8.999177813529968262e-02 1.206193268299102783e-01 -2.589738070964813232e-01 5.814668163657188416e-02 -1.589115150272846222e-02 -2.179401367902755737e-02 8.654600381851196289e-02 2.107091695070266724e-01 1.107952743768692017e-01 1.088610067963600159e-01 -2.889860421419143677e-02 3.612367436289787292e-02 3.318380117416381836e-01 2.079481184482574463e-01 7.455840706825256348e-02 8.889388293027877808e-02 4.449054300785064697e-01 1.591787040233612061e-01 -2.582629323005676270e-01 -3.003405779600143433e-02 -3.222362399101257324e-01 1.506636589765548706e-01 -1.378528773784637451e-01 -2.417139410972595215e-01 2.001502737402915955e-02 -2.881475090980529785e-01
1.652966141700744629e-01 2.573714256286621094e-01 -9.973301738500595093e-02 -3.636753186583518982e-02 3.094803690910339355e-01 2.308632284402847290e-01 -2.613816261291503906e-01 1.727363467216491699e-02 -2.913637161254882812e-01 1.066086590290069580e-01 -3.389256075024604797e-02 6.145525351166725159e-02 2.393040060997009277e-01 1.068388447165489197e-01 -9.477898478507995605e-02 -5.703663453459739685e-03 1.209502890706062317e-01 -2.437154203653335571e-01 -1.246607601642608643e-01 1.141996607184410095e-01 2.198780179023742676e-01 2.743845880031585693e-01 2.005571871995925903e-01 1.811770945787429810e-01 -4.182890430092811584e-02 -3.910858184099197388e-02 -7.002365589141845703e-02 1.293327957391738892e-01 -3.250596523284912109e-01 -1.947384923696517944e-01 1.122898459434509277e-01 -1.348995566368103027e-01
2.556832134723663330e-01 -2.465338632464408875e-02 -9.772402793169021606e-02 -2.161524072289466858e-02 4.293065518140792847e-02 2.329657971858978271e-02 2.676010429859161377e-01 -1.449542045593261719e-01 -2.673335969448089600e-01 2.418495155870914459e-02 -2.382506728172302246e-01 6.062281504273414612e-02 -7.698778808116912842e-02 -5.875632539391517639e-02 -1.592050641775131226e-01 3.674613684415817261e-02 4.559715092182159424e-02 -2.077651470899581909e-01 1.244433522224426270e-01 4.833475649356842041e-01 2.809665352106094360e-02 1.656863987445831299e-01 8.572785556316375732e-02 3.365444764494895935e-02 -1.289157569408416748e-01 2.539927363395690918e-01 -8.407130837440490723e-02 1.958736628293991089e-01 -1.701289713382720947e-01 -1.775958538055419922e-01 3.499729931354522705e-01 -1.407672613859176636e-01
1.488121896982192993e-01 -2.003391087055206299e-02 -2.440909892320632935e-01 2.510644793510437012e-01 -5.222922936081886292e-02 1.906209886074066162e-01 2.034436762332916260e-01 -2.340150624513626099e-02 -1.467663645744323730e-01 1.542325764894485474e-01 6.375666707754135132e-02 -2.565915323793888092e-02 -3.532019555568695068e-01 -1.337236911058425903e-01 -2.897527217864990234e-01 -8.322399109601974487e-02 4.891845583915710449e-02 -9.515871852636337280e-02 -3.224013000726699829e-02 3.737906515598297119e-01 2.257729321718215942e-01 -1.014800071716308594e-01 8.046404272317886353e-02 1.076910868287086487e-01 -2.457099705934524536e-01 4.026872292160987854e-02 -1.825917214155197144e-01 2.066212892532348633e-01 -2.459756582975387573e-01 -7.014832645654678345e-02 2.008923739194869995e-01 -1.221094727516174316e-01
8.033543825149536133e-02 1.599310711026191711e-02 1.148242428898811340e-01 1.156152710318565369e-01 -2.852312326431274414e-01 2.222906500101089478e-01 -2.011440665228292346e-04 1.053820252418518066e-01 -5.332319140434265137e-01 -5.227621272206306458e-02 -1.283723711967468262e-01 -1.320424675941467285e-02 -8.940113335847854614e-02 -1.712340563535690308e-01 1.877001486718654633e-02 3.715177997946739197e-02 -1.354817003011703491e-01 -2.882693111896514893e-01 2.225133031606674194e-01 4.780650734901428223e-01 1.230488643050193787e-01 7.450559735298156738e-02 -2.816050499677658081e-02 2.007633680477738380e-03 -1.342100948095321655e-01 6.869135797023773193e-02 -1.628393530845642090e-01 -7.603888213634490967e-02 -1.098178848624229431e-01 -3.351207822561264038e-02 5.224745348095893860e-02 1.007489040493965149e-01
-8.083752542734146118e-02 5.959980562329292297e-02 1.082397717982530594e-02 -1.161078140139579773e-01 1.691352277994155884e-01 4.334221482276916504e-01 5.705602839589118958e-02 1.781024634838104248e-01 -1.636406406760215759e-02 -2.695376239717006683e-02 -5.436534807085990906e-02 -3.130836039781570435e-02 -2.801396846771240234e-01 -2.030219286680221558e-01 7.837791740894317627e-02 -3.644514456391334534e-02 -3.872071206569671631e-01 -3.952173292636871338e-01 -8.486639708280563354e-02 9.222534298896789551e-02 -1.069242656230926514e-01 3.101494908332824707e-01 -3.699913993477821350e-02 5.175160244107246399e-02 -2.218978703022003174e-01 -1.000688001513481140e-01 -1.263268142938613892e-01 5.991956591606140137e-02 -2.433255165815353394e-01 -1.446579769253730774e-02 5.463235452771186829e-02 -1.344287395477294922e-01
1.772122681140899658e-01 -5.785157158970832825e-02 -5.087277386337518692e-03 -1.720649003982543945e-01 -1.672944426536560059e-02 9.690982848405838013e-02 1.560761183500289917e-01 -1.696778647601604462e-02 -4.882663860917091370e-02 -3.320915102958679199e-01 4.376590624451637268e-02 -6.553004682064056396e-02 -1.067716721445322037e-02 2.350427955389022827e-02 8.342991769313812256e-02 3.908231854438781738e-02 -4.197803437709808350e-01 -1.454483717679977417e-01 -6.463277339935302734e-02 7.274200022220611572e-02 3.700962364673614502e-01 9.077960997819900513e-02 5.199862271547317505e-02 2.295773327350616455e-01 4.749358817934989929e-02 1.759599894285202026e-02 -2.404374629259109497e-01 -4.258354604244232178e-01 -1.589041352272033691e-01 -1.764781773090362549e-01 -8.793821930885314941e-02 -2.448755055665969849e-01
1.009828671813011169e-01 -1.345182061195373535e-01 1.648283898830413818e-01 -1.738278195261955261e-02 1.230171099305152893e-01 6.200461834669113159e-02 5.379175767302513123e-02 1.484538987278938293e-02 -2.336834371089935303e-01 -1.680247187614440918e-01 -2.029187679290771484e-01 1.288622021675109863e-01 4.008159413933753967e-02 -5.902371183037757874e-02 1.877788305282592773e-01 2.923177182674407959e-02 -2.857234179973602295e-01 -3.038936555385589600e-01 -2.220153212547302246e-01 -1.575966030359268188e-01 2.281798273324966431e-01 8.539903908967971802e-02 -8.364100754261016846e-02 3.847610652446746826e-01 -3.852958977222442627e-02 1.374050974845886230e-01 -3.674569129943847656e-01 4.027123004198074341e-02 -1.991779208183288574e-01 -1.728453040122985840e-01 1.219050027430057526e-02 -2.260480970144271851e-01
2.022584378719329834e-01 -6.258548796176910400e-02 -4.910426586866378784e-02 2.931143939495086670e-01 -2.774130105972290039e-01 2.453078180551528931e-01 1.168477758765220642e-01 -1.400811970233917236e-01 -1.636477559804916382e-01 -2.692705988883972168e-01 -2.274753302335739136e-01 -2.199155241250991821e-01 -2.699351608753204346e-01 3.372824285179376602e-03 -5.510303750634193420e-02 1.292149163782596588e-02 1.854375749826431274e-02 -1.499979048967361450e-01 -1.137546226382255554e-01 3.881455659866333008e-01 2.023742347955703735e-01 1.847348809242248535e-01 6.006851047277450562e-02 5.023771524429321289e-02 3.545843064785003662e-02 1.665384769439697266e-01 -7.975634187459945679e-02 1.389839351177215576e-01 -1.965789198875427246e-01 8.592952042818069458e-02 5.340423807501792908e-02 -2.230663299560546875e-01
-1.383649706840515137e-01 1.814866065979003906e-02 1.311244815587997437e-01 -1.730387657880783081e-01 -1.114315241575241089e-01 -1.278891135007143021e-02 4.890209063887596130e-02 -1.281900405883789062e-01 -2.340147197246551514e-01 2.339761704206466675e-01 9.874729067087173462e-02 -6.102647632360458374e-02 1.723348200321197510e-01 7.529333233833312988e-02 5.272122845053672791e-02 -1.295462623238563538e-02 -1.578713953495025635e-01 1.490588039159774780e-01 1.740983873605728149e-01 1.387494653463363647e-01 1.257244348526000977e-01 3.515034615993499756e-01 3.409760594367980957e-01 -9.993142448365688324e-03 -1.424312293529510498e-01 -2.054502218961715698e-01 -3.654894530773162842e-01 4.117257893085479736e-03 -1.842352747917175293e-01 -2.676752507686614990e-01 1.787012442946434021e-02 -2.936818897724151611e-01
2.590986788272857666e-01 -1.533810701221227646e-02 -3.564081341028213501e-02 1.240457873791456223e-02 -8.085530251264572144e-02 4.565149918198585510e-02 3.504333272576332092e-02 -2.120285928249359131e-01 -2.395369857549667358e-01 -1.275102049112319946e-01 -2.204031795263290405e-01 1.546575576066970825e-01 -2.959436774253845215e-01 2.272233366966247559e-02 3.440512809902429581e-03 -1.489162892103195190e-01 -3.688308969140052795e-02 -1.227914690971374512e-01 3.332230150699615479e-01 2.797559797763824463e-01 -5.680844560265541077e-02 8.379051089286804199e-02 1.617474108934402466e-01 4.033668339252471924e-02 -9.043691307306289673e-02 -2.658094651997089386e-02 -1.600893288850784302e-01 -1.226093620061874390e-01 -4.766356348991394043e-01 5.156063288450241089e-02 -3.018380999565124512e-01 -7.558309286832809448e-02
1.947080343961715698e-01 -4.722039401531219482e-02 2.257841639220714569e-02 2.106271684169769287e-01 -5.295275896787643433e-02 1.587236672639846802e-01 1.277497112751007080e-01 -7.648195326328277588e-02 -1.575571745634078979e-01 -5.395004898309707642e-02 9.319818019866943359e-02 -8.543968945741653442e-02 -2.489416114985942841e-02 -1.291117817163467407e-01 -2.759709954261779785e-02 -1.518732607364654541e-01 1.956152357161045074e-02 -4.137896895408630371e-01 -7.757186889648437500e-02 2.758801542222499847e-02 8.634711802005767822e-02 2.910014092922210693e-01 8.662471175193786621e-02 -1.698409914970397949e-01 5.840319395065307617e-02 3.401630371809005737e-02 -2.889542579650878906e-01 1.815313249826431274e-01 -1.525045782327651978e-01 1.767777353525161743e-01 9.040681272745132446e-02 -5.379714369773864746e-01
1.663528382778167725e-01 -1.517058908939361572e-01 -3.194356709718704224e-02 3.901341557502746582e-02 3.429054617881774902e-01 -1.744073778390884399e-01 -7.603505253791809082e-02 8.538523316383361816e-02 -2.457292079925537109e-01 -2.599546611309051514e-01 1.377408355474472046e-01 1.046718358993530273e-01 -2.733111381530761719e-01 6.747205741703510284e-03 2.625862061977386475e-01 1.432697921991348267e-01 2.895957976579666138e-02 -1.554676443338394165e-01 7.818704843521118164e-02 2.842222750186920166e-01 -6.923965364694595337e-02 2.237700968980789185e-01 3.164747953414916992e-01 1.686926931142807007e-01 -1.201571077108383179e-01 -1.393413096666336060e-01 -2.421114295721054077e-01 -1.834458410739898682e-01 -1.188624929636716843e-02 -1.387332677841186523e-01 4.826233163475990295e-02 -1.426840126514434814e-01
-1.964887231588363647e-02 -2.236719727516174316e-01 1.352164447307586670e-01 1.871939152479171753e-01 -1.983721256256103516e-01 1.813694089651107788e-01 3.278262168169021606e-02 -5.789221450686454773e-02 -1.118684336543083191e-01 -3.059960007667541504e-01 -1.065488904714584351e-02 8.933929353952407837e-02 1.265694946050643921e-01 -1.522311121225357056e-01 2.257707417011260986e-01 4.398339986801147461e-01 -1.020470634102821350e-02 -2.015787959098815918e-01 -6.626378744840621948e-02 9.802715480327606201e-02 1.416148841381072998e-01 1.098130568861961365e-01 1.791098713874816895e-01 1.566050946712493896e-01 -4.457205832004547119e-01 -2.055046148598194122e-02 -8.570157736539840698e-02 -9.630887210369110107e-02 -1.350266933441162109e-01 1.405611354857683182e-02 7.816628366708755493e-02 -1.949793398380279541e-01
3.340459987521171570e-02 2.835436956956982613e-03 2.426887750625610352e-01 5.653585866093635559e-02 -3.158049881458282471e-01 1.404829919338226318e-01 1.772666126489639282e-01 -4.974395409226417542e-02 -1.716943830251693726e-01 -9.381435811519622803e-02 6.499902904033660889e-02 5.044345557689666748e-02 1.102654114365577698e-01 -2.154268920421600342e-01 9.774070978164672852e-02 3.153537213802337646e-01 -1.031310558319091797e-01 -5.058851242065429688e-01 -1.765421628952026367e-01 1.984776705503463745e-01 2.120466083288192749e-01 1.712135374546051025e-01 4.433833528310060501e-03 1.693036407232284546e-03 -9.496720135211944580e-02 5.747856572270393372e-02 -7.728771120309829712e-02 -8.846338093280792236e-02 -1.526191830635070801e-01 -8.030261844396591187e-02 3.188919425010681152e-01 4.273284226655960083e-02
-4.585891962051391602e-02 -5.999705567955970764e-02 -1.125715002417564392e-01 -4.329706355929374695e-02 3.547212341800332069e-03 1.547112911939620972e-01 -7.760473340749740601e-02 -1.294965744018554688e-01 1.840740442276000977e-01 -1.056523248553276062e-01 4.482974112033843994e-02 -5.975030362606048584e-02 -1.229835227131843567e-01 -1.916695386171340942e-01 -1.327393949031829834e-02 -1.246135011315345764e-01 2.227988988161087036e-01 -2.618147134780883789e-01 -1.380386948585510254e-01 3.035992383956909180e-01 2.753668427467346191e-01 1.181810274720191956e-01 2.626239061355590820e-01 3.178209364414215088e-01 -1.989158689975738525e-01 -2.721038460731506348e-01 -9.084717929363250732e-02 -1.004047989845275879e-01 7.262760400772094727e-02 -6.635832786560058594e-02 2.384235560894012451e-01 -3.565990030765533447e-01
-5.980570334941148758e-03 2.589051425457000732e-01 6.161760911345481873e-02 -1.685155779123306274e-01 -2.546641230583190918e-01 2.412410378456115723e-01 9.351480752229690552e-02 -4.038699343800544739e-02 1.272092107683420181e-03 -7.819918543100357056e-02 -9.931248426437377930e-02 1.456464082002639771e-01 -2.120828032493591309e-01 -1.133679747581481934e-01 -8.019970357418060303e-02 3.026586771011352539e-02 -1.744657903909683228e-01 -6.491733342409133911e-02 -1.764886081218719482e-01 2.683653533458709717e-01 2.207921147346496582e-01 -1.521618366241455078e-01 1.177921220660209656e-01 4.251094907522201538e-02 -1.909705847501754761e-01 -1.647785007953643799e-01 -4.001382291316986084e-01 3.820753693580627441e-01 -2.525171637535095215e-01 4.616132006049156189e-02 -5.199462547898292542e-02 -3.493406251072883606e-02
-2.282742597162723541e-02 7.689356803894042969e-02 -5.607001110911369324e-02 1.590415388345718384e-01 -1.001064665615558624e-02 2.921506464481353760e-01 -1.149209588766098022e-02 1.625643521547317505e-01 -1.496952027082443237e-01 -4.121719300746917725e-02 -5.698364475392736495e-05 1.476998478174209595e-01 -2.065562754869461060e-01 -1.719926744699478149e-01 1.828756928443908691e-01 6.587392650544643402e-03 -2.532978653907775879e-01 -8.106194436550140381e-02 1.127306967973709106e-01 2.131953462958335876e-02 1.991602629423141479e-01 -8.757793158292770386e-02 2.437713295221328735e-01 2.573857009410858154e-01 8.436899632215499878e-03 5.477168038487434387e-02 1.704693958163261414e-02 -1.852198541164398193e-01 -5.335316061973571777e-01 -1.839694678783416748e-01 1.558174788951873779e-01 -2.532037198543548584e-01
2.258877456188201904e-01 1.178955361247062683e-01 2.395408302545547485e-01 -1.275213528424501419e-02 -9.038842469453811646e-02 -6.959693133831024170e-02 1.226690933108329773e-01 1.272847056388854980e-01 -1.700258068740367889e-02 -2.479768395423889160e-01 1.271605938673019409e-01 1.357059776782989502e-01 -1.598487943410873413e-01 -2.239861637353897095e-01 -1.396782994270324707e-01 1.965519227087497711e-02 -2.017492949962615967e-01 -2.952816188335418701e-01 1.488833874464035034e-01 1.867154836654663086e-01 3.568111658096313477e-01 2.474555522203445435e-01 8.412360399961471558e-02 2.018009871244430542e-01 -2.763282656669616699e-01 1.233368217945098877e-01 1.303328573703765869e-01 -1.078445017337799072e-01 -2.541499137878417969e-01 -5.782341212034225464e-02 1.181399170309305191e-02 -1.781886518001556396e-01
4.927750676870346069e-02 -3.051637299358844757e-02 1.940305233001708984e-01 4.426931962370872498e-02 -1.749335825443267822e-01 3.595274686813354492e-01 -7.035278528928756714e-02 -1.305501610040664673e-01 -1.814861893653869629e-01 1.411776691675186157e-01 -4.087802767753601074e-02 3.158623874187469482e-01 1.803957372903823853e-01 -1.581889688968658447e-01 -1.813071370124816895e-01 3.629615902900695801e-02 -1.638253033161163330e-01 -2.133628875017166138e-01 -4.116479307413101196e-02 2.144430391490459442e-02 -3.675718232989311218e-02 7.300946861505508423e-02 3.266309499740600586e-01 1.394862234592437744e-01 9.419125318527221680e-02 6.036742776632308960e-02 -1.226388737559318542e-01 2.724741958081722260e-02 -3.586239516735076904e-01 3.725153505802154541e-01 1.599612385034561157e-01 -2.249570749700069427e-02
-2.440964616835117340e-02 -1.894682943820953369e-01 2.592286653816699982e-02 -1.107485871762037277e-02 1.244618371129035950e-02 1.602638214826583862e-01 1.199557334184646606e-01 -1.499287337064743042e-01 -2.534963488578796387e-01 -9.581517428159713745e-03 2.511697113513946533e-01 1.499583721160888672e-01 -3.138866275548934937e-02 -5.279705300927162170e-02 1.909374445676803589e-01 2.025672495365142822e-01 -8.775393664836883545e-02 -3.767721652984619141e-01 2.427005916833877563e-01 4.052796214818954468e-02 2.473490983247756958e-01 1.015079766511917114e-01 1.011057347059249878e-01 1.005116179585456848e-01 -7.260817289352416992e-02 4.800001159310340881e-03 -3.300335630774497986e-02 1.644975505769252777e-02 -5.123607516288757324e-01 -2.086157947778701782e-01 5.217592045664787292e-02 -2.266910672187805176e-01
2.386954873800277710e-01 -1.336105167865753174e-01 1.426946371793746948e-01 -2.742472477257251740e-02 -1.369392722845077515e-01 2.584898285567760468e-02 6.002815812826156616e-02 4.998861625790596008e-02 -3.498680889606475830e-01 -8.496671915054321289e-02 9.411900490522384644e-02 -3.754873573780059814e-02 2.645018994808197021e-01 -1.161895692348480225e-01 -1.975436508655548096e-01 4.065163061022758484e-02 -9.439524263143539429e-03 -3.691118359565734863e-01 -1.360681354999542236e-01 8.411011099815368652e-02 5.233038216829299927e-02 2.905088365077972412e-01 2.424154132604598999e-01 2.285902388393878937e-02 1.406621336936950684e-01 -1.056338772177696228e-01 -3.636020421981811523e-01 1.284338831901550293e-01 -2.335448414087295532e-01 -7.026010751724243164e-02 2.632444351911544800e-02 -2.575682997703552246e-01
1.699358820915222168e-01 9.413594380021095276e-03 -9.730651974678039551e-02 2.746876478195190430e-01 -7.599961757659912109e-02 7.772169262170791626e-02 -1.553748399019241333e-01 -1.853397935628890991e-01 -1.082499176263809204e-01 -3.751967251300811768e-01 3.642342612147331238e-02 -1.652268320322036743e-01 -2.048370987176895142e-01 -6.545401364564895630e-02 1.290972530841827393e-01 1.287296265363693237e-01 -1.153249368071556091e-01 -9.951533377170562744e-02 -4.339638724923133850e-02 1.054019331932067871e-01 1.019422486424446106e-01 -1.233115196228027344e-01 3.061643242835998535e-01 2.465703487396240234e-01 -2.977991402149200439e-01 -8.811675012111663818e-03 -1.813248246908187866e-01 -2.317228913307189941e-01 3.867118805646896362e-02 -1.255768686532974243e-01 3.524435162544250488e-01 -1.485276222229003906e-01
-4.056012257933616638e-02 1.116916835308074951e-01 -1.598270088434219360e-01 1.608100831508636475e-01 1.845391690731048584e-01 -6.707155844196677208e-04 -1.101417932659387589e-02 -3.497683256864547729e-02 -6.958356499671936035e-02 -1.330115646123886108e-01 4.829037934541702271e-02 1.737269312143325806e-01 -5.112975835800170898e-01 -1.325887590646743774e-01 1.422961987555027008e-02 8.001626282930374146e-02 -1.529941856861114502e-01 -1.286450922489166260e-01 -5.422242358326911926e-02 1.878925114870071411e-01 1.273831278085708618e-01 3.158564269542694092e-01 2.253268063068389893e-01 3.072362393140792847e-02 -1.245006173849105835e-01 -9.694463014602661133e-02 7.240019273012876511e-03 -2.499021589756011963e-01 -2.463793158531188965e-01 -2.531633675098419189e-01 3.589191287755966187e-02 -3.146830201148986816e-01
-7.409951090812683105e-02 -6.255116313695907593e-03 6.474855542182922363e-02 1.500046551227569580e-01 -1.560906469821929932e-01 1.367781907320022583e-01 3.794793272390961647e-03 -1.194727793335914612e-01 1.116156056523323059e-01 -1.480441242456436157e-01 -1.848911494016647339e-02 1.177457049489021301e-01 -8.049043267965316772e-02 -6.484249979257583618e-02 3.607746362686157227e-01 3.551563620567321777e-01 -2.521612942218780518e-01 -1.305423378944396973e-01 -7.813716679811477661e-02 2.553371489048004150e-01 8.144105225801467896e-02 2.537919878959655762e-01 2.120622843503952026e-01 -6.771150976419448853e-02 -3.056907355785369873e-01 -7.118646055459976196e-02 -1.729154735803604126e-01 -3.867932781577110291e-02 -4.244773089885711670e-02 6.195443868637084961e-02 1.342165619134902954e-01 -4.108103513717651367e-01
4.200966283679008484e-02 1.751081794500350952e-01 8.264041692018508911e-02 1.735531836748123169e-01 9.652949124574661255e-02 3.036106824874877930e-01 2.034016549587249756e-01 -1.872142702341079712e-01 -9.783961623907089233e-02 2.320584356784820557e-01 -2.631158828735351562e-01 1.712180525064468384e-01 4.546491429209709167e-02 -1.193455532193183899e-01 4.627059772610664368e-02 1.143216341733932495e-02 -1.649400889873504639e-01 1.727491021156311035e-01 -6.149541214108467102e-02 1.988785266876220703e-01 3.106819987297058105e-01 1.082678139209747314e-01 -2.210676111280918121e-02 1.068079024553298950e-01 2.043564170598983765e-01 -1.107986792922019958e-01 -3.663409948348999023e-01 -9.533645957708358765e-02 -1.874673515558242798e-01 1.269507855176925659e-01 2.735490798950195312e-01 -1.679463237524032593e-01
-1.476831454783678055e-02 -1.046608015894889832e-01 1.323956996202468872e-02 2.318614423274993896e-01 -3.136319816112518311e-01 3.600632846355438232e-01 1.034257709980010986e-01 -5.342497304081916809e-02 1.480447649955749512e-01 -1.730659753084182739e-01 -1.166226342320442200e-02 -3.058248898014426231e-03 -3.426401317119598389e-02 -1.674957573413848877e-01 2.828737199306488037e-01 1.282239854335784912e-01 -1.122896596789360046e-01 -1.674057990312576294e-01 -2.989768609404563904e-02 2.050588726997375488e-01 -5.533878505229949951e-02 2.731333971023559570e-01 2.504099607467651367e-01 -2.673053368926048279e-02 -3.565026819705963135e-01 4.887576214969158173e-03 -1.266408264636993408e-01 -1.269101947546005249e-01 -4.295004159212112427e-02 5.073566362261772156e-02 1.215873956680297852e-01 -3.354161977767944336e-01
9.504371136426925659e-02 1.326698213815689087e-01 1.142085194587707520e-01 3.161739408969879150e-01 2.819762825965881348e-01 1.387611925601959229e-01 -1.003457084298133850e-01 -8.498664200305938721e-02 -1.937162280082702637e-01 1.411757767200469971e-01 2.331537306308746338e-01 2.239795625209808350e-01 -1.208965629339218140e-01 2.207980453968048096e-01 -6.393375992774963379e-02 1.691015213727951050e-01 -1.601074784994125366e-01 -4.691237211227416992e-02 -1.314995288848876953e-01 1.817366331815719604e-01 -4.372170194983482361e-02 3.117388784885406494e-01 -1.235032547265291214e-02 2.148032337427139282e-01 -1.304922848939895630e-01 1.849071383476257324e-01 -3.660170435905456543e-01 5.274925008416175842e-02 -1.233440265059471130e-01 9.976015985012054443e-02 -8.104984462261199951e-02 -2.074078917503356934e-01
2.476978600025177002e-01 2.704285383224487305e-01 -1.534487903118133545e-01 1.483212411403656006e-01 1.262517124414443970e-01 3.586021959781646729e-01 -1.413699006661772728e-03 -3.451034724712371826e-01 -2.557480037212371826e-01 -1.735154688358306885e-01 1.006042957305908203e-01 -5.262173339724540710e-02 2.833226928487420082e-03 5.933653190732002258e-02 -7.079840451478958130e-02 7.145756855607032776e-03 9.423190355300903320e-02 -5.101035535335540771e-02 -1.674079895019531250e-01 2.355676293373107910e-01 1.739059984683990479e-01 2.624911665916442871e-01 8.171594142913818359e-02 -4.518898203969001770e-02 -1.303140372037887573e-01 1.542269736528396606e-01 -3.049902617931365967e-01 -1.615178585052490234e-02 -1.397029161453247070e-01 2.746405303478240967e-01 -1.958588324487209320e-02 -8.425233513116836548e-02
4.427194222807884216e-02 1.315443664789199829e-01 -2.210524231195449829e-01 -1.157003343105316162e-01 -1.152282580733299255e-01 5.180861428380012512e-02 -2.139131305739283562e-03 1.651380062103271484e-01 -2.361842542886734009e-01 -7.286243885755538940e-02 1.019842829555273056e-02 4.482642933726310730e-02 1.690493226051330566e-01 2.005954384803771973e-01 2.199315279722213745e-01 -2.041886448860168457e-01 2.042146176099777222e-01 1.251515597105026245e-01 2.846269868314266205e-02 4.577298462390899658e-01 2.227957397699356079e-01 8.012789487838745117e-02 2.637951374053955078e-01 2.157906442880630493e-01 -1.435249596834182739e-01 -4.248604550957679749e-02 -3.627948164939880371e-01 -2.620665915310382843e-02 -1.791624128818511963e-01 1.118491217494010925e-02 3.743802756071090698e-02 -1.578664481639862061e-01
-1.442376375198364258e-01 1.400929391384124756e-01 8.591257035732269287e-02 1.596160084009170532e-01 4.394225403666496277e-02 3.559969365596771240e-01 -6.557637243531644344e-04 -1.218628371134400368e-03 6.107865832746028900e-03 -3.737578168511390686e-02 1.159563139081001282e-01 2.363695800304412842e-01 8.821277320384979248e-02 9.043086320161819458e-02 -1.378502398729324341e-01 -9.570056200027465820e-02 -3.354438543319702148e-01 -1.600098758935928345e-01 1.970445960760116577e-01 8.624480664730072021e-02 1.735745519399642944e-01 -1.690097749233245850e-01 2.028372436761856079e-01 -1.754253953695297241e-01 -1.102205961942672729e-01 3.701165318489074707e-02 -2.923706173896789551e-01 -3.321667388081550598e-02 -9.907528012990951538e-02 2.388141602277755737e-01 1.592956334352493286e-01 -4.193422496318817139e-01
3.748919069766998291e-02 6.892485171556472778e-02 3.440547501668334007e-03 1.096011325716972351e-01 -8.491439372301101685e-02 3.278215229511260986e-01 -8.071713149547576904e-02 9.466215223073959351e-02 -2.501255087554454803e-02 1.048876345157623291e-01 -9.902892261743545532e-02 6.562881916761398315e-02 2.150816172361373901e-01 2.199702858924865723e-01 -1.115452032536268234e-02 1.466410458087921143e-01 -1.177361235022544861e-01 -1.950928568840026855e-01 1.605646312236785889e-01 1.365500967949628830e-02 9.542291611433029175e-02 3.161966428160667419e-02 -1.573147177696228027e-01 2.324135303497314453e-01 -7.479600608348846436e-02 -1.193877384066581726e-01 -4.369776546955108643e-01 1.212777048349380493e-01 -2.915706634521484375e-01 -1.017515081912279129e-02 7.332202792167663574e-02 -4.763313829898834229e-01
5.058802291750907898e-02 -1.490742266178131104e-01 1.399176474660634995e-02 3.984243795275688171e-02 1.517549753189086914e-01 2.004507631063461304e-01 1.585298329591751099e-01 9.565788507461547852e-02 -2.140888720750808716e-01 8.298114687204360962e-02 2.973606288433074951e-01 9.216868132352828979e-02 7.191061228513717651e-02 -5.203093215823173523e-02 7.304198294878005981e-02 2.395649254322052002e-01 -2.227478921413421631e-01 -2.982385158538818359e-01 1.329026520252227783e-01 2.208667993545532227e-01 2.523117661476135254e-01 -4.466575384140014648e-02 2.145602405071258545e-01 1.105926558375358582e-01 4.486048594117164612e-02 -1.195927616208791733e-02 -1.321045458316802979e-01 -6.558822095394134521e-02 -4.366776347160339355e-01 -2.714270651340484619e-01 1.958600245416164398e-02 -1.952322274446487427e-01
1.188465207815170288e-01 3.790959715843200684e-02 -1.213135793805122375e-01 1.713933497667312622e-01 4.450510442256927490e-02 -8.000605739653110504e-03 1.963540315628051758e-01 -1.872664093971252441e-01 -1.018598955124616623e-02 -2.555758357048034668e-01 1.479177828878164291e-02 -7.435382157564163208e-02 -9.058035165071487427e-02 -1.637095659971237183e-01 5.134547874331474304e-02 1.366655528545379639e-01 -6.971628963947296143e-02 -3.604193925857543945e-01 -3.152040392160415649e-02 1.177013665437698364e-01 3.804594278335571289e-01 -2.504032291471958160e-02 5.529024824500083923e-02 1.944401711225509644e-01 -2.816089391708374023e-01 -2.833466231822967529e-01 -2.343312352895736694e-01 -2.237298041582107544e-01 -2.659279704093933105e-01 2.826321497559547424e-02 -1.177912950515747070e-01 -2.266972362995147705e-01
4.751218110322952271e-02 1.367742866277694702e-01 -7.052288204431533813e-02 -9.987151622772216797e-02 -1.119593232870101929e-01 -7.777561992406845093e-02 1.460742503404617310e-01 4.881516471505165100e-02 -3.975782692432403564e-01 -3.862964808940887451e-01 -1.583738438785076141e-02 2.585506066679954529e-02 2.037360519170761108e-02 -2.270591631531715393e-02 -9.046524018049240112e-02 -2.530987747013568878e-02 7.266617566347122192e-02 -8.312784135341644287e-02 -1.921627111732959747e-02 1.805549263954162598e-01 2.776547670364379883e-01 2.251611053943634033e-01 3.460870981216430664e-01 3.157870471477508545e-02 4.772352799773216248e-02 1.383725404739379883e-01 5.685776099562644958e-02 -2.008992880582809448e-01 -2.978137433528900146e-01 2.561453543603420258e-02 1.609766930341720581e-01 -3.602935671806335449e-01
7.186363637447357178e-02 1.512508606538176537e-03 -2.242750078439712524e-01 -6.760558485984802246e-02 7.550011575222015381e-02 2.869654297828674316e-01 -3.037888323888182640e-03 -9.888394735753536224e-03 -1.198530271649360657e-01 -2.378271818161010742e-01 -7.418508082628250122e-02 -4.276347532868385315e-02 -8.008476346731185913e-02 5.175063759088516235e-02 -1.362012475728988647e-01 -1.476644128561019897e-01 -1.626765131950378418e-01 -4.521438851952552795e-02 -2.119181603193283081e-01 3.134087026119232178e-01 -1.047466769814491272e-01 3.543439209461212158e-01 3.123673498630523682e-01 3.319583460688591003e-02 -2.998064756393432617e-01 -1.625444442033767700e-01 1.142463684082031250e-01 -1.298383176326751709e-01 -1.578044146299362183e-01 -1.426931917667388916e-01 6.368048954755067825e-03 -3.545885980129241943e-01
-3.028092160820960999e-02 1.152914687991142273e-01 2.935354970395565033e-02 2.302426844835281372e-01 -2.628014385700225830e-01 2.416495829820632935e-01 2.232402563095092773e-01 -3.418860724195837975e-03 -1.858562678098678589e-01 -2.476217597723007202e-01 1.017115078866481781e-02 1.138865724205970764e-01 8.135576732456684113e-03 -1.010554283857345581e-01 9.072729945182800293e-02 -1.963142007589340210e-01 1.922298222780227661e-01 -1.226225048303604126e-01 -1.127453297376632690e-01 -1.652669347822666168e-02 1.867039054632186890e-01 3.324880599975585938e-01 1.283109486103057861e-01 1.000730022788047791e-01 4.752702638506889343e-02 2.620216906070709229e-01 -3.289992809295654297e-01 -1.071405708789825439e-01 -9.014793671667575836e-03 1.150454282760620117e-01 1.828615367412567139e-01 -3.382039368152618408e-01
2.769787237048149109e-02 7.899966835975646973e-02 3.523282939568161964e-03 -1.294304430484771729e-01 -2.872521989047527313e-02 3.415247201919555664e-01 3.656594082713127136e-02 -1.526350080966949463e-01 -2.212075144052505493e-01 1.175314560532569885e-01 -1.123276278376579285e-01 1.981310397386550903e-01 1.690769493579864502e-01 7.821105420589447021e-02 -1.169999018311500549e-01 1.128207966685295105e-01 -2.624844014644622803e-01 -1.606204509735107422e-01 -3.678830713033676147e-02 -5.760079622268676758e-02 -3.562369570136070251e-02 1.377709656953811646e-01 4.551118314266204834e-01 1.792256832122802734e-01 -1.090511977672576904e-01 1.410969495773315430e-01 -9.930109977722167969e-02 1.507825255393981934e-01 -2.224736660718917847e-01 3.169252872467041016e-01 2.811090052127838135e-01 -7.852020859718322754e-02
-9.066319093108177185e-03 2.907629907131195068e-01 4.828682169318199158e-02 -4.228522628545761108e-02 1.782765388488769531e-01 2.690972983837127686e-01 -1.412585079669952393e-01 -2.580902576446533203e-01 -1.408114731311798096e-01 -9.976663440465927124e-02 1.118270680308341980e-02 -4.997583851218223572e-02 1.473370846360921860e-02 -1.563256382942199707e-01 1.409558206796646118e-01 -1.586124747991561890e-01 1.796244382858276367e-01 -1.417347490787506104e-01 1.981109939515590668e-02 2.845120728015899658e-01 1.915455013513565063e-01 4.348149895668029785e-01 2.390314936637878418e-01 2.647052146494388580e-02 -2.638785541057586670e-02 -1.826317906379699707e-01 -2.409070730209350586e-01 1.309271901845932007e-01 -1.524152159690856934e-01 7.553450018167495728e-02 -2.338802814483642578e-01 -9.088970720767974854e-02
2.623838484287261963e-01 6.613402068614959717e-02 -3.844288410618901253e-03 2.029163241386413574e-01 1.963703185319900513e-01 3.590148687362670898e-01 1.267687976360321045e-01 -1.749006509780883789e-01 -1.059714481234550476e-01 -7.815622538328170776e-02 6.313172727823257446e-02 1.000689119100570679e-01 -1.439527869224548340e-01 -4.109708219766616821e-02 -1.621880084276199341e-01 9.037341177463531494e-02 1.883532106876373291e-01 1.711574643850326538e-01 -1.171792745590209961e-01 1.680994927883148193e-01 1.487929821014404297e-01 2.797953784465789795e-01 7.926487922668457031e-02 1.277520358562469482e-01 -3.398927748203277588e-01 7.049303501844406128e-02 -2.745319604873657227e-01 3.370046019554138184e-01 -1.466610003262758255e-03 6.756830215454101562e-02 8.898263424634933472e-02 -1.776119470596313477e-01
3.189885914325714111e-01 -4.437544196844100952e-02 -6.615362316370010376e-02 -1.213786974549293518e-01 2.630676142871379852e-02 1.609960496425628662e-01 1.786895841360092163e-01 -1.424820125102996826e-01 -8.690489828586578369e-02 6.868824362754821777e-02 2.143042087554931641e-01 1.273408085107803345e-01 -1.699750125408172607e-01 -8.186663687229156494e-02 1.739401370286941528e-01 1.755286008119583130e-01 -1.259459853172302246e-01 -3.359411656856536865e-01 2.119388990104198456e-02 -2.971662580966949463e-02 3.169968724250793457e-01 8.661969564855098724e-03 1.163536012172698975e-01 -1.435300707817077637e-02 -6.419514864683151245e-02 -1.212209463119506836e-01 -2.070028334856033325e-03 -5.288145318627357483e-02 -4.263033866882324219e-01 -1.242104917764663696e-01 3.016158379614353180e-02 -4.039895534515380859e-01
9.886863827705383301e-02 2.117002606391906738e-01 -1.042129248380661011e-01 -1.623648703098297119e-01 3.409432619810104370e-02 1.123957931995391846e-01 1.457052975893020630e-01 7.059504836797714233e-02 -3.220857679843902588e-01 -1.994412578642368317e-02 -1.065078005194664001e-01 1.804609894752502441e-01 -1.507261395454406738e-01 -4.431656375527381897e-02 -2.386890947818756104e-01 1.783695220947265625e-01 -1.465733051300048828e-01 -5.893585458397865295e-02 -1.603702306747436523e-01 6.460074335336685181e-02 1.623078584671020508e-01 2.683663368225097656e-01 2.726507782936096191e-01 -2.277440205216407776e-02 5.008919164538383484e-02 -6.232621520757675171e-02 -1.326381713151931763e-01 2.186710983514785767e-01 -2.991711199283599854e-01 4.199737906455993652e-01 5.214722827076911926e-02 -1.954079270362854004e-01
-1.313616633415222168e-01 -3.142884233966469765e-03 -4.260314255952835083e-02 7.239053491503000259e-03 -2.780195772647857666e-01 1.435775607824325562e-01 -2.203194051980972290e-02 -3.748471662402153015e-02 -1.955592185258865356e-01 -1.380867511034011841e-01 3.058160543441772461e-01 1.215667873620986938e-01 1.768737565726041794e-03 -2.078098505735397339e-01 2.959431707859039307e-01 2.667694389820098877e-01 -1.419436037540435791e-01 -1.498994082212448120e-01 1.079066619277000427e-01 3.063121985178440809e-04 3.100632131099700928e-01 6.836156547069549561e-02 4.651757702231407166e-02 2.164606451988220215e-01 -4.153111949563026428e-02 -7.950790971517562866e-02 -1.368147879838943481e-01 -2.216270864009857178e-01 -3.170795738697052002e-01 -2.621116638183593750e-01 6.883878260850906372e-02 -2.440488040447235107e-01
1.544944643974304199e-01 -1.718746423721313477e-01 1.390170007944107056e-01 2.343853563070297241e-01 2.852616012096405029e-01 3.758493810892105103e-02 3.226189641281962395e-03 1.379066854715347290e-01 -1.220940575003623962e-01 -3.987229764461517334e-01 1.742860525846481323e-01 -2.857568114995956421e-02 -1.395940035581588745e-01 -3.793603554368019104e-02 2.111614495515823364e-01 9.670472145080566406e-02 -2.210106402635574341e-01 -7.260813564062118530e-02 -1.704369038343429565e-01 2.166770398616790771e-01 -2.573436498641967773e-02 3.497105464339256287e-02 2.728801667690277100e-01 1.327982097864151001e-01 -2.889376282691955566e-01 -3.728627634700387716e-04 -2.584595084190368652e-01 -1.989509910345077515e-01 -7.870765030384063721e-02 -9.472616761922836304e-02 -1.077967435121536255e-01 -2.231851369142532349e-01
2.748906016349792480e-01 -3.211955130100250244e-01 1.329900771379470825e-01 -6.300842855125665665e-03 -9.042934328317642212e-02 1.598210185766220093e-01 -5.972169339656829834e-02 8.969149738550186157e-02 -8.434164337813854218e-03 -2.247077226638793945e-01 2.291705273091793060e-02 1.111939251422882080e-01 -4.025714099407196045e-02 -2.848132848739624023e-01 1.502942740917205811e-01 1.387522369623184204e-01 -6.991942971944808960e-02 -4.887720644474029541e-01 -1.457245349884033203e-01 1.698520332574844360e-01 3.553432598710060120e-02 3.360133990645408630e-02 1.827093511819839478e-01 1.914205104112625122e-01 -2.453833818435668945e-01 -1.336713284254074097e-01 -3.396235406398773193e-02 4.107484128326177597e-03 5.715144332498311996e-03 1.432757079601287842e-02 5.122025683522224426e-02 -3.489643335342407227e-01
2.528171539306640625e-01 -1.802846230566501617e-02 5.175719037652015686e-02 1.157875582575798035e-01 8.975427597761154175e-02 -4.002932459115982056e-02 5.239136517047882080e-02 -2.325335741043090820e-01 -2.733628749847412109e-01 -7.285574078559875488e-02 -1.651125773787498474e-02 9.983597695827484131e-02 -1.394133865833282471e-01 4.651084542274475098e-02 1.480658203363418579e-01 2.313882112503051758e-01 1.324869990348815918e-01 1.015006527304649353e-01 -8.876308798789978027e-02 2.585181593894958496e-01 4.382902085781097412e-01 1.013858690857887268e-01 -6.532549858093261719e-02 1.328770369291305542e-01 -1.215095221996307373e-01 -3.825334832072257996e-02 -3.701160848140716553e-01 2.727834880352020264e-01 -1.952284127473831177e-01 1.570481806993484497e-01 8.074216544628143311e-02 -2.051112651824951172e-01
-5.612504482269287109e-02 -1.079978421330451965e-03 2.514040768146514893e-01 -6.245544925332069397e-02 -1.241669524461030960e-02 1.058965995907783508e-01 -1.284152269363403320e-01 1.750809140503406525e-02 -2.966915965080261230e-01 -3.620735183358192444e-02 1.137562319636344910e-01 1.641252934932708740e-01 3.367237746715545654e-02 -7.171699404716491699e-02 -6.506761908531188965e-02 -1.707867719233036041e-02 2.142073027789592743e-02 -1.498319357633590698e-01 -1.038035601377487183e-01 6.504181027412414551e-02 2.393742278218269348e-02 2.852206230163574219e-01 3.573968112468719482e-01 3.330599069595336914e-01 -1.369272023439407349e-01 -1.016791760921478271e-01 -1.349228471517562866e-01 -2.784983515739440918e-01 -3.839467167854309082e-01 2.530928254127502441e-01 -2.476832866668701172e-01 7.342615723609924316e-02
-1.679237186908721924e-02 4.735595360398292542e-02 -1.014597043395042419e-01 -2.729044556617736816e-01 -1.217863783240318298e-01 3.439539074897766113e-01 4.366702865809202194e-03 3.903387114405632019e-02 -9.870772808790206909e-02 -1.039865314960479736e-01 -1.083220168948173523e-01 2.357797473669052124e-01 -1.708701811730861664e-02 -1.768395453691482544e-01 -4.390564262866973877e-01 2.918958663940429688e-01 -5.930252000689506531e-02 -3.416600078344345093e-02 -1.802514865994453430e-02 3.257441520690917969e-01 2.393072694540023804e-01 -8.748646825551986694e-02 1.213169842958450317e-01 -1.046717837452888489e-01 -1.711487323045730591e-01 1.117673292756080627e-01 -1.295356899499893188e-01 -1.710345745086669922e-01 -2.139188200235366821e-01 8.847516775131225586e-02 -9.217652678489685059e-02 -1.702633500099182129e-01
1.104421243071556091e-01 -2.774385549128055573e-02 -1.074591353535652161e-01 -3.103511780500411987e-02 2.255386114120483398e-01 1.181550621986389160e-01 -2.858928218483924866e-02 -1.253397017717361450e-01 -1.764405816793441772e-01 9.957918897271156311e-03 -7.427088916301727295e-02 -8.091192692518234253e-02 4.180215671658515930e-02 3.126997351646423340e-01 -8.098046481609344482e-02 3.746008276939392090e-01 -3.230226039886474609e-02 -1.920704543590545654e-01 1.803365536034107208e-02 4.789423570036888123e-02 3.140459209680557251e-02 1.855392009019851685e-01 2.143454551696777344e-01 2.288034111261367798e-01 -2.515366971492767334e-01 -2.454835623502731323e-01 -3.601422011852264404e-01 -2.579262256622314453e-01 6.268455833196640015e-02 -1.955707967281341553e-01 -1.932575181126594543e-02 -2.586298584938049316e-01
6.278616189956665039e-02 -8.043706417083740234e-02 -4.878480732440948486e-02 1.826484203338623047e-01 1.836166381835937500e-01 1.142185628414154053e-01 2.900756299495697021e-01 -9.301735460758209229e-02 8.294411003589630127e-02 2.580213248729705811e-01 -1.774330735206604004e-01 8.601773530244827271e-02 1.636327356100082397e-01 -9.279822558164596558e-02 9.347005188465118408e-02 1.395834330469369888e-02 -2.289231866598129272e-01 -7.491985801607370377e-03 -4.978966340422630310e-02 8.103543519973754883e-02 2.650400698184967041e-01 2.783097624778747559e-01 1.432630885392427444e-02 1.857392489910125732e-01 4.624888300895690918e-02 -7.948192209005355835e-02 -4.041328430175781250e-01 2.631041966378688812e-02 -2.333366572856903076e-01 1.859858781099319458e-01 3.532872498035430908e-01 -1.655312776565551758e-01
-2.729891799390316010e-02 -1.527175456285476685e-01 1.063888296484947205e-01 -2.471857368946075439e-01 8.721952140331268311e-02 7.816752046346664429e-02 -2.695389986038208008e-01 8.353462070226669312e-02 -6.895549595355987549e-02 -2.074277549982070923e-01 2.033007889986038208e-01 1.789068877696990967e-01 -1.366379559040069580e-01 -2.112934738397598267e-01 -8.136082324199378490e-04 -2.494696341454982758e-02 -2.459849119186401367e-01 -8.853402733802795410e-02 2.275999188423156738e-01 1.545140147209167480e-01 3.052573800086975098e-01 5.463379248976707458e-02 1.502608507871627808e-01 1.085418164730072021e-01 -1.015282049775123596e-02 6.885283440351486206e-02 -2.179536521434783936e-01 1.824775151908397675e-02 -2.728757858276367188e-01 -1.576838046312332153e-01 3.817122280597686768e-01 -2.298872619867324829e-01
-3.175269663333892822e-01 -6.882172822952270508e-02 -5.631500855088233948e-02 -3.006183505058288574e-01 2.379564344882965088e-01 2.338081747293472290e-01 1.217142418026924133e-01 1.424166411161422729e-01 1.106896698474884033e-01 -1.001072004437446594e-01 -7.156350463628768921e-02 -7.657593488693237305e-02 -2.937738299369812012e-01 -1.090481132268905640e-01 1.100854426622390747e-01 -5.344871059060096741e-02 -7.821173965930938721e-02 -1.942618489265441895e-01 -1.360154300928115845e-01 1.918431818485260010e-01 6.102523952722549438e-02 2.803951799869537354e-01 2.456184178590774536e-01 2.362281829118728638e-01 -1.664739847183227539e-01 -4.953784868121147156e-02 -7.825327664613723755e-02 -3.936843574047088623e-02 -2.100697457790374756e-01 -6.127891689538955688e-02 9.743886440992355347e-02 -3.394495844841003418e-01
1.332987099885940552e-01 1.684795878827571869e-02 4.281401634216308594e-02 1.638489216566085815e-02 -1.931960582733154297e-01 2.837086319923400879e-01 2.132091671228408813e-01 -1.106533408164978027e-01 7.238249480724334717e-02 -2.883329689502716064e-01 1.673603951930999756e-01 -5.144015327095985413e-02 -7.989127188920974731e-02 -2.560764551162719727e-01 -6.507874280214309692e-02 1.824348121881484985e-01 -2.422134876251220703e-01 -3.775996267795562744e-01 8.596077561378479004e-02 -3.159684687852859497e-02 3.487037122249603271e-01 -2.848435565829277039e-02 2.900208160281181335e-02 1.565258800983428955e-01 -2.654578303918242455e-03 -6.007380411028862000e-02 -2.237188518047332764e-01 -2.462104707956314087e-01 -2.427692562341690063e-01 1.966408640146255493e-02 4.900062922388315201e-03 -2.116730362176895142e-01
1.930692791938781738e-01 1.264568418264389038e-01 -5.011482536792755127e-02 5.868763104081153870e-02 -2.081870287656784058e-02 1.303626000881195068e-01 -1.839009225368499756e-01 1.294201705604791641e-02 -1.938880980014801025e-01 5.928672477602958679e-02 1.792827248573303223e-02 -1.061391085386276245e-01 -5.740966275334358215e-02 -6.645360589027404785e-02 -2.332879416644573212e-02 -7.233472168445587158e-02 5.779636278748512268e-02 -1.780214458703994751e-01 -2.264840751886367798e-01 3.995939791202545166e-01 2.949590086936950684e-01 6.160584837198257446e-02 3.497329056262969971e-01 3.542032092809677124e-02 9.069720655679702759e-02 3.376127779483795166e-01 -1.320249438285827637e-01 2.220770567655563354e-01 -1.722864210605621338e-01 -1.291580796241760254e-01 -8.200810849666595459e-02 -3.475145995616912842e-01
-1.574191078543663025e-02 1.004085242748260498e-01 3.024886846542358398e-01 -3.773337928578257561e-03 2.517334222793579102e-01 1.076013147830963135e-01 1.588611304759979248e-02 -2.027128264307975769e-02 -9.632545709609985352e-02 -8.924577385187149048e-02 -2.506451904773712158e-01 2.756683826446533203e-01 5.514613911509513855e-02 2.857285924255847931e-02 -5.762598291039466858e-02 1.153350900858640671e-02 1.011733710765838623e-01 -3.533633947372436523e-01 2.124631404876708984e-02 1.142678409814834595e-01 -1.882872730493545532e-02 -6.113430112600326538e-02 2.536601945757865906e-02 3.092024922370910645e-01 -1.843666434288024902e-01 2.357857227325439453e-01 -5.181411504745483398e-01 5.913111453992314637e-05 -7.696183025836944580e-02 1.683898121118545532e-01 1.011120304465293884e-01 -8.754917234182357788e-02
1.975825875997543335e-01 -2.007516026496887207e-01 2.472015470266342163e-01 1.259680539369583130e-01 -2.300684899091720581e-01 1.176235824823379517e-01 8.731107413768768311e-02 -6.735832989215850830e-02 -1.159433573484420776e-01 -2.069384753704071045e-01 -7.484061270952224731e-02 3.854427114129066467e-02 -6.634458899497985840e-02 -1.890799589455127716e-02 2.517632246017456055e-01 3.130111098289489746e-01 -1.726699024438858032e-01 -1.494118422269821167e-01 -4.194470494985580444e-02 1.868938952684402466e-01 9.199161827564239502e-02 1.392588615417480469e-01 2.186219394207000732e-01 1.061361730098724365e-01 -5.110371708869934082e-01 -6.522989273071289062e-02 3.165386989712715149e-02 -7.348143309354782104e-02 -9.083133190870285034e-02 1.096433848142623901e-01 9.838178753852844238e-02 -2.403609603643417358e-01
-1.170924827456474304e-01 -1.098550781607627869e-01 1.060433685779571533e-01 -1.745028495788574219e-01 -2.425853721797466278e-02 9.193189907819032669e-04 2.562308125197887421e-02 -1.361521985381841660e-02 -1.121857091784477234e-01 -1.668189316987991333e-01 6.213239952921867371e-02 1.754104197025299072e-01 -1.772125065326690674e-01 2.338892370462417603e-01 -2.910808920860290527e-01 1.698806136846542358e-01 -3.141231834888458252e-02 -1.570686697959899902e-01 3.352330923080444336e-01 1.185617521405220032e-01 1.962104625999927521e-02 2.736243009567260742e-01 2.374171167612075806e-01 1.335590928792953491e-01 -2.993898987770080566e-01 -1.510897278785705566e-01 -3.853524625301361084e-01 -1.357828229665756226e-01 -7.798571139574050903e-02 -2.050211466848850250e-02 2.621480822563171387e-01 1.337799057364463806e-02
1.134884506464004517e-01 -5.483493581414222717e-02 -7.311878353357315063e-02 -7.174145430326461792e-02 -1.344814747571945190e-01 1.915589570999145508e-01 1.848680712282657623e-02 -2.435156852006912231e-01 -2.516016960144042969e-01 -2.266594618558883667e-01 -6.125600636005401611e-02 -2.283444255590438843e-02 -3.128273785114288330e-01 2.827780544757843018e-01 -1.414152830839157104e-01 1.229412257671356201e-01 -3.454963117837905884e-02 -2.269824892282485962e-01 2.006448954343795776e-01 2.167782187461853027e-01 1.550784260034561157e-01 1.648559719324111938e-01 2.562511563301086426e-01 3.574266135692596436e-01 -1.556593924760818481e-01 1.139360293745994568e-01 2.674207091331481934e-02 1.734919496811926365e-03 -3.184850513935089111e-01 5.604455992579460144e-02 -9.285069070756435394e-03 -1.045217085629701614e-02
1.845754981040954590e-01 -1.889981776475906372e-01 9.648644179105758667e-02 1.181607171893119812e-01 1.015726998448371887e-01 -7.100716233253479004e-02 1.211007982492446899e-01 -1.391531229019165039e-01 7.773888856172561646e-02 1.809702813625335693e-01 -2.392677813768386841e-01 2.652776837348937988e-01 -1.999035924673080444e-01 -4.249259456992149353e-02 5.190783645957708359e-03 8.177567273378372192e-02 2.055058777332305908e-01 -8.463717252016067505e-02 9.504895424470305443e-04 2.023041248321533203e-02 2.927346527576446533e-01 2.679527401924133301e-01 -1.405936945229768753e-02 1.942960321903228760e-01 -8.594641461968421936e-03 1.045697717927396297e-03 -3.431765735149383545e-01 1.372074186801910400e-01 -4.262167215347290039e-01 6.421651691198348999e-02 2.604187726974487305e-01 -8.446961641311645508e-02
4.536222666501998901e-02 1.172650754451751709e-01 5.148001387715339661e-02 1.970770359039306641e-01 1.317466050386428833e-01 8.164358884096145630e-02 2.398687750101089478e-01 1.033806055784225464e-01 -1.553443968296051025e-01 -2.216713875532150269e-01 4.417086243629455566e-01 3.121456205844879150e-01 -1.314585804939270020e-01 -3.271391689777374268e-01 1.358833909034729004e-01 2.380478680133819580e-01 -7.573522627353668213e-02 -1.898545324802398682e-01 4.407574981451034546e-02 1.495400965213775635e-01 1.114490330219268799e-01 1.247255429625511169e-01 1.372322887182235718e-01 2.591378986835479736e-01 -4.023184999823570251e-02 -1.272877901792526245e-01 -2.109637707471847534e-01 -6.824740767478942871e-02 -1.944070868194103241e-02 -1.814944744110107422e-01 -4.350742325186729431e-02 -5.446950346231460571e-02
1.644958108663558960e-01 2.553692460060119629e-01 -3.300383090972900391e-01 1.181808337569236755e-01 -4.408361390233039856e-02 3.209823668003082275e-01 -3.267144411802291870e-02 -4.362107440829277039e-02 -1.928584999404847622e-03 -9.272589534521102905e-02 -3.004250675439834595e-02 -1.631655991077423096e-01 -3.743645548820495605e-02 5.332646146416664124e-02 -1.571254879236221313e-01 -1.107422485947608948e-01 -2.508631050586700439e-01 -2.731971442699432373e-01 -1.079625040292739868e-01 1.045684069395065308e-01 -5.115426704287528992e-02 1.141588762402534485e-01 5.182368755340576172e-01 8.407728374004364014e-02 -1.456536501646041870e-01 -2.032250016927719116e-01 -8.348987251520156860e-02 -5.576267372816801071e-03 -5.948483198881149292e-02 -1.670486852526664734e-02 1.129361242055892944e-01 -2.490616440773010254e-01
-9.615448117256164551e-02 1.096553653478622437e-01 -3.023527190089225769e-02 1.744937896728515625e-01 4.580234736204147339e-02 1.446357816457748413e-01 -3.348079696297645569e-02 1.326743364334106445e-01 -2.456655949354171753e-01 -5.859118327498435974e-02 7.215037941932678223e-02 1.672867536544799805e-01 -7.034780085086822510e-02 -1.854338049888610840e-01 1.662614941596984863e-01 1.785842888057231903e-02 -1.475454270839691162e-01 -1.138075217604637146e-01 8.021999895572662354e-02 -3.205764666199684143e-02 3.134464621543884277e-01 -1.145100779831409454e-02 1.661961227655410767e-01 3.566161692142486572e-01 -2.198316156864166260e-01 1.434400379657745361e-01 4.150962829589843750e-02 -1.174171045422554016e-01 -5.056031942367553711e-01 -2.292911559343338013e-01 1.992737650871276855e-01 -1.168972253799438477e-01
4.294658601284027100e-01 1.684931367635726929e-01 3.204032480716705322e-01 1.718949079513549805e-01 -1.503379493951797485e-01 2.017395496368408203e-01 3.970300406217575073e-02 -1.166494376957416534e-02 -9.487276524305343628e-02 -1.385973393917083740e-01 -8.045224100351333618e-02 4.675756394863128662e-02 -2.628549374639987946e-02 -8.131837099790573120e-02 8.971995115280151367e-02 -4.346730653196573257e-03 -1.141679733991622925e-01 1.061033010482788086e-01 2.486908584833145142e-01 -7.929882407188415527e-02 1.544664949178695679e-01 2.258767932653427124e-01 4.479707479476928711e-01 -1.460363715887069702e-01 -1.065024286508560181e-01 1.458703875541687012e-01 -5.015024915337562561e-02 -4.194570332765579224e-02 -2.192104458808898926e-01 1.450386922806501389e-02 5.570437293499708176e-03 -2.514099478721618652e-01
2.286494672298431396e-01 2.709228992462158203e-01 -9.736462496221065521e-03 3.597178161144256592e-01 -4.275492206215858459e-02 2.447235435247421265e-01 2.112716585397720337e-01 -1.552555710077285767e-01 -3.201777338981628418e-01 -1.355584412813186646e-01 4.271915555000305176e-02 -1.398526877164840698e-01 -1.657636016607284546e-01 1.321584731340408325e-02 1.069681271910667419e-01 -7.275492697954177856e-02 -2.080839313566684723e-02 -2.354040592908859253e-01 -9.280828386545181274e-02 9.390570223331451416e-02 -1.206940319389104843e-02 2.431467622518539429e-01 1.654461920261383057e-01 1.085816696286201477e-02 -5.319216102361679077e-02 -1.784914135932922363e-01 -9.580212086439132690e-02 2.649057470262050629e-02 -1.923354119062423706e-01 3.657751530408859253e-02 2.129224687814712524e-01 -3.734145164489746094e-01
2.806748263537883759e-02 -1.522413492202758789e-01 1.541952192783355713e-01 2.230800837278366089e-01 -8.380136638879776001e-02 1.397772878408432007e-01 1.353591084480285645e-01 -1.146201342344284058e-01 1.500106006860733032e-01 -1.341195255517959595e-01 7.960487902164459229e-02 1.525059938430786133e-01 -1.181926056742668152e-01 -2.230983227491378784e-01 1.510955840349197388e-01 2.164811939001083374e-01 -1.398044973611831665e-01 -1.747567057609558105e-01 1.907734014093875885e-02 2.194819599390029907e-01 3.679301217198371887e-02 3.179380893707275391e-01 1.242754086852073669e-01 -9.513574093580245972e-02 -3.790254294872283936e-01 -6.455762684345245361e-02 -2.436216473579406738e-01 2.865877561271190643e-02 1.034474596381187439e-01 -6.445252802222967148e-03 1.763137578964233398e-01 -4.068980216979980469e-01
1.556509733200073242e-01 5.251006782054901123e-02 -2.257649302482604980e-01 -4.940837156027555466e-03 -1.121444106101989746e-01 3.233911395072937012e-01 4.003881663084030151e-02 7.105389982461929321e-02 -2.364744096994400024e-01 -7.903776317834854126e-02 -9.092910587787628174e-02 -2.903506159782409668e-02 -3.609599173069000244e-01 -5.917165055871009827e-02 -4.415657836943864822e-03 -1.962869316339492798e-01 2.676224112510681152e-01 -7.561375945806503296e-02 6.304255872964859009e-02 5.095480680465698242e-01 1.398272663354873657e-01 2.579218745231628418e-01 1.154397577047348022e-01 1.657349765300750732e-01 -1.435608603060245514e-02 4.367078840732574463e-02 -1.739807277917861938e-01 9.250163286924362183e-02 -8.042268455028533936e-02 3.237482160329818726e-02 4.293453413993120193e-03 -1.956930011510848999e-01
1.925163120031356812e-01 -7.550216745585203171e-03 -7.010914385318756104e-02 8.107133209705352783e-02 2.458559572696685791e-01 9.543856978416442871e-02 -7.801718264818191528e-02 -5.166649445891380310e-02 -1.934661716222763062e-02 -1.292085945606231689e-01 -3.788073733448982239e-02 -5.788868665695190430e-02 3.204868361353874207e-02 1.955348998308181763e-01 9.574180096387863159e-02 4.340213537216186523e-02 -2.515281736850738525e-01 -7.657210528850555420e-02 3.967577219009399414e-01 3.772732317447662354e-01 1.815088391304016113e-01 1.848942786455154419e-01 2.371672540903091431e-01 6.155790016055107117e-02 -2.858331799507141113e-01 4.593666270375251770e-02 -6.349031627178192139e-02 3.393261432647705078e-01 -2.999517619609832764e-01 9.620057791471481323e-02 2.435110136866569519e-02 -4.542231559753417969e-02
-7.916696369647979736e-02 9.844705462455749512e-02 -1.055828481912612915e-01 2.496511340141296387e-01 4.994735121726989746e-02 2.351156324148178101e-01 4.765751212835311890e-02 2.133846580982208252e-01 -6.676395237445831299e-02 -1.668046563863754272e-01 1.984412074089050293e-01 1.973109543323516846e-01 -1.458148211240768433e-01 -1.184487789869308472e-01 -8.465521782636642456e-02 2.223144471645355225e-02 -2.544323801994323730e-01 -1.638479977846145630e-01 1.458346098661422729e-01 -5.625423043966293335e-03 1.273780912160873413e-01 -1.014280840754508972e-01 1.976423412561416626e-01 2.139658927917480469e-01 -2.494643479585647583e-01 -6.792456842958927155e-03 -1.064871028065681458e-01 -2.219998240470886230e-01 -4.757110178470611572e-01 1.870177984237670898e-01 1.493703275918960571e-01 -1.439310014247894287e-01
7.370732724666595459e-02 1.197408884763717651e-01 1.765100955963134766e-01 1.156860291957855225e-01 1.606674939393997192e-01 3.152032494544982910e-01 1.514018047600984573e-02 -1.736598014831542969e-01 -3.708074614405632019e-02 1.801428198814392090e-01 1.285595744848251343e-01 1.394370347261428833e-01 1.287179812788963318e-02 1.215058416128158569e-01 4.940640553832054138e-02 2.436034195125102997e-02 -1.045003905892372131e-01 -1.671083644032478333e-02 2.916601896286010742e-01 3.447221219539642334e-01 4.028614610433578491e-02 1.594580262899398804e-01 1.457680165767669678e-01 6.454565376043319702e-02 -1.545497775077819824e-01 1.559620499610900879e-01 -1.575485914945602417e-01 1.622026413679122925e-01 -3.903109133243560791e-01 6.915056705474853516e-02 4.088450372219085693e-01 3.453984856605529785e-02
-7.915335893630981445e-02 -2.057308703660964966e-01 -2.314188480377197266e-01 4.645340517163276672e-02 1.818227916955947876e-01 2.404360622167587280e-01 5.979712307453155518e-02 -9.812533855438232422e-02 1.379012130200862885e-02 -1.470434963703155518e-01 6.039604917168617249e-02 1.214392408728599548e-01 3.027143888175487518e-02 -1.114117428660392761e-01 -2.141302078962326050e-01 -1.403080523014068604e-01 -3.198486566543579102e-01 -1.063919439911842346e-01 2.728520333766937256e-02 7.591059803962707520e-02 3.627483919262886047e-02 -1.733600646257400513e-01 -2.218130975961685181e-02 1.975787281990051270e-01 -8.039410412311553955e-02 -9.127417951822280884e-02 -3.450634479522705078e-01 1.387275457382202148e-01 -2.436881810426712036e-01 2.433059811592102051e-01 3.237789869308471680e-01 -3.240345120429992676e-01
1.598871499300003052e-01 1.606310717761516571e-02 1.303213834762573242e-01 -1.487837918102741241e-02 -8.699032478034496307e-03 5.680434033274650574e-02 1.524054706096649170e-01 1.764592528343200684e-01 -3.330249190330505371e-01 1.891612634062767029e-02 -1.813636533915996552e-02 -2.049841284751892090e-01 1.349696516990661621e-01 -2.316787093877792358e-01 -1.533976346254348755e-01 1.339604854583740234e-01 -4.312493279576301575e-02 -3.215256631374359131e-01 2.695514559745788574e-01 1.143683493137359619e-01 2.381594181060791016e-01 1.861448287963867188e-01 3.400608301162719727e-01 1.762282550334930420e-01 5.511249229311943054e-02 2.694941759109497070e-01 -2.476277053356170654e-01 1.909776031970977783e-02 -1.401922851800918579e-01 1.254357546567916870e-01 -1.354995463043451309e-02 -1.742466539144515991e-01
-5.721892043948173523e-02 1.305455714464187622e-01 2.696599960327148438e-01 5.413999781012535095e-03 -2.382339090108871460e-01 1.942268162965774536e-01 2.493940293788909912e-02 1.031594425439834595e-01 -6.371206790208816528e-02 -1.024407055228948593e-02 -2.887980341911315918e-01 1.765189319849014282e-01 1.569701582193374634e-01 -6.416660547256469727e-02 -4.577313736081123352e-02 -8.715752512216567993e-02 -2.131020724773406982e-01 -5.468684062361717224e-02 1.321503371000289917e-01 7.060114759951829910e-03 1.029180139303207397e-01 -2.823287993669509888e-02 5.158203840255737305e-01 5.949224159121513367e-02 -2.472170144319534302e-01 1.755266934633255005e-01 3.601941838860511780e-02 -2.508975565433502197e-01 -2.883440554141998291e-01 2.404869720339775085e-02 1.942849308252334595e-01 -1.395086497068405151e-01
1.755262017250061035e-01 -7.505912333726882935e-02 -2.140751034021377563e-01 2.987102568149566650e-01 4.534394294023513794e-02 1.506571173667907715e-01 -1.994700878858566284e-01 1.829626858234405518e-01 1.070756614208221436e-01 -9.656818211078643799e-02 -3.836913034319877625e-02 1.378098428249359131e-01 6.603802740573883057e-02 1.294788569211959839e-01 -2.345875799655914307e-01 1.672520488500595093e-01 -2.360787093639373779e-01 -1.555000692605972290e-01 2.448619306087493896e-01 2.090763747692108154e-01 5.437763780355453491e-02 1.177051104605197906e-02 1.293254643678665161e-01 2.480376660823822021e-01 -1.850085258483886719e-01 -6.781925912946462631e-03 -3.667599856853485107e-01 -1.151566952466964722e-01 -1.792262494564056396e-01 -8.618301898241043091e-02 -1.685416996479034424e-01 -2.648920416831970215e-01
1.289206743240356445e-01 3.109849095344543457e-01 1.092176232486963272e-02 2.738149166107177734e-01 -1.742136292159557343e-02 1.465803682804107666e-01 1.286656856536865234e-01 -9.081002324819564819e-02 -2.472054511308670044e-01 -1.463173925876617432e-01 8.655299246311187744e-02 -2.398992329835891724e-01 -1.962333619594573975e-01 6.014459207653999329e-02 5.264675244688987732e-02 -1.471301615238189697e-01 -1.446477472782135010e-01 -3.450796902179718018e-01 -5.179290100932121277e-02 1.101356521248817444e-01 -7.274260371923446655e-02 2.914406359195709229e-01 2.853716909885406494e-01 7.798627018928527832e-02 -8.472180366516113281e-02 -7.494673132896423340e-02 -7.458683103322982788e-02 7.957537472248077393e-02 -1.251343339681625366e-01 -4.733762145042419434e-02 2.433420866727828979e-01 -3.413338661193847656e-01
-5.049003660678863525e-02 7.324468344449996948e-02 3.671908080577850342e-01 6.153541151434183121e-03 -3.100407123565673828e-01 2.185893207788467407e-01 -1.799142360687255859e-02 1.369147747755050659e-01 2.306469529867172241e-02 7.293171435594558716e-02 -2.037407457828521729e-01 7.476123422384262085e-02 7.134825736284255981e-02 -9.632808715105056763e-02 -5.843654647469520569e-02 -2.012691348791122437e-01 -1.750469803810119629e-01 -1.398969292640686035e-01 7.227455079555511475e-02 1.291914749890565872e-02 7.965155690908432007e-02 3.631855919957160950e-02 3.350584506988525391e-01 7.941893488168716431e-02 -2.836257815361022949e-01 1.932130306959152222e-01 -4.711369425058364868e-02 -2.233886718750000000e-01 -3.558446466922760010e-01 -5.663090944290161133e-02 2.640073895454406738e-01 -1.781334131956100464e-01
1.928821951150894165e-01 -1.980680376291275024e-01 8.521606028079986572e-02 2.166964560747146606e-01 -2.461772859096527100e-01 1.058868616819381714e-01 1.171179930679500103e-03 -1.227357685565948486e-01 2.649619802832603455e-02 -3.760294616222381592e-01 -5.146156996488571167e-02 2.643837928771972656e-01 1.659663319587707520e-01 -7.058326154947280884e-02 6.384708918631076813e-03 3.851656913757324219e-01 -1.387516781687736511e-02 -2.042901813983917236e-01 3.374600410461425781e-02 1.160345673561096191e-01 -6.446797400712966919e-02 8.927761018276214600e-02 2.011729478836059570e-01 4.414220154285430908e-02 1.109052076935768127e-02 -1.415785402059555054e-01 -3.131653070449829102e-01 -3.479198366403579712e-02 -3.583004698157310486e-02 -1.083321422338485718e-01 1.827649623155593872e-01 -3.315865993499755859e-01
7.779330760240554810e-02 -4.556203726679086685e-03 2.495361864566802979e-01 -4.873250424861907959e-02 -1.594662964344024658e-01 2.626122534275054932e-01 6.790259480476379395e-02 8.159723877906799316e-02 -1.929645240306854248e-01 6.407192349433898926e-02 8.608119189739227295e-02 2.561242878437042236e-01 1.251325476914644241e-02 -1.615877635776996613e-02 -2.687818706035614014e-01 1.593378037214279175e-01 -2.317454814910888672e-01 -9.280662983655929565e-02 -1.930310726165771484e-01 -8.803540468215942383e-02 6.442176550626754761e-02 9.063300490379333496e-02 5.141130685806274414e-01 -6.731959991157054901e-03 8.210721611976623535e-02 4.927369579672813416e-02 -2.040335685014724731e-01 7.392287254333496094e-02 -2.666285037994384766e-01 2.314153164625167847e-01 8.150848746299743652e-02 -1.990403532981872559e-01
1.499486714601516724e-01 -1.768369525671005249e-01 1.671627350151538849e-02 8.861766755580902100e-02 -2.192803323268890381e-01 8.800650388002395630e-02 1.414150148630142212e-01 -1.346773803234100342e-01 -2.036500722169876099e-01 -2.940326929092407227e-01 -7.466104626655578613e-02 8.783703297376632690e-02 1.523699909448623657e-01 -1.791120320558547974e-01 -2.459388226270675659e-01 -5.602145101875066757e-03 8.670390583574771881e-03 -4.059841036796569824e-01 4.191829636693000793e-02 6.112359091639518738e-02 -3.300829976797103882e-02 1.345070898532867432e-01 3.776207268238067627e-01 -1.992467604577541351e-02 4.863369092345237732e-02 -1.757918745279312134e-01 -2.830363810062408447e-01 2.053830176591873169e-01 -1.715699024498462677e-02 6.719250977039337158e-02 -4.601216688752174377e-02 -3.034128546714782715e-01
-2.319628298282623291e-01 1.921606808900833130e-01 2.502880692481994629e-01 2.482820115983486176e-02 -4.099878948181867599e-03 3.561201691627502441e-01 1.243664473295211792e-01 -2.077240049839019775e-01 -2.729576528072357178e-01 7.542335987091064453e-02 1.080904975533485413e-01 2.061605155467987061e-01 -9.922307915985584259e-03 2.906689234077930450e-02 1.349515914916992188e-01 6.974824517965316772e-02 -3.463406115770339966e-02 3.276582807302474976e-02 -1.493206471204757690e-01 8.230374753475189209e-02 5.448705330491065979e-02 1.550026535987854004e-01 1.353148072957992554e-01 3.698141276836395264e-01 -1.321054250001907349e-01 2.334474027156829834e-01 -1.956370025873184204e-01 1.567721217870712280e-01 -2.553002238273620605e-01 1.760570146143436432e-02 2.851795554161071777e-01 8.440706133842468262e-02
1.051138490438461304e-01 -2.262165211141109467e-02 1.352304220199584961e-01 4.404523968696594238e-02 1.040459349751472473e-01 2.343375831842422485e-01 2.315198481082916260e-01 1.662612310610711575e-03 -6.005046144127845764e-02 -8.036844432353973389e-02 9.851575642824172974e-02 1.524137109518051147e-01 -5.661545321345329285e-02 3.132735788822174072e-01 -1.314243674278259277e-02 2.161843515932559967e-02 5.274962261319160461e-02 1.616780608892440796e-01 -1.684183478355407715e-01 2.387515306472778320e-01 1.543725281953811646e-01 1.751919537782669067e-01 7.675588130950927734e-02 1.212930083274841309e-01 -3.996374011039733887e-01 1.416960507631301880e-01 -2.789921760559082031e-01 5.471316725015640259e-02 -8.384267985820770264e-02 3.824488818645477295e-01 2.524009048938751221e-01 -1.919509768486022949e-01
3.235326111316680908e-01 7.660341262817382812e-02 -2.210065126419067383e-01 6.423001736402511597e-02 1.557174474000930786e-01 2.139160633087158203e-01 1.575982570648193359e-01 -1.283402144908905029e-01 -4.068233966827392578e-01 -1.306233555078506470e-01 1.293197274208068848e-01 5.503207817673683167e-02 1.885946094989776611e-01 -1.902308613061904907e-01 -3.027815744280815125e-02 -1.467442810535430908e-01 -6.930468231439590454e-02 -2.267681360244750977e-01 -1.074542477726936340e-01 1.911172270774841309e-01 9.921303391456604004e-02 1.894852072000503540e-01 1.914903670549392700e-01 -1.872417479753494263e-01 -1.747638732194900513e-01 6.398596614599227905e-02 -1.909942924976348877e-01 1.210028454661369324e-01 -3.059094958007335663e-02 2.168245017528533936e-01 1.024018321186304092e-02 -2.702979147434234619e-01
1.619716756977140903e-03 3.698311001062393188e-02 2.039466649293899536e-01 -4.811086878180503845e-02 1.697370707988739014e-01 2.027742713689804077e-01 -2.200929075479507446e-01 3.467096760869026184e-02 -1.519492012448608875e-03 -3.711086139082908630e-02 -1.477227956056594849e-01 1.849928349256515503e-01 -2.561346292495727539e-01 -1.530511677265167236e-01 -5.854055285453796387e-02 -5.140288174152374268e-02 8.538161963224411011e-02 9.739187359809875488e-02 -3.750296076759696007e-03 4.017030298709869385e-01 2.847968339920043945e-01 1.472830772399902344e-02 1.196612566709518433e-01 3.222416639328002930e-01 -2.450695931911468506e-01 1.504895742982625961e-02 -9.404075890779495239e-02 -5.826734006404876709e-02 -3.355565667152404785e-01 3.197167217731475830e-01 -1.094494387507438660e-02 -1.323881298303604126e-01
6.652989238500595093e-02 1.267677098512649536e-01 5.544811859726905823e-02 -3.537508100271224976e-02 9.092955291271209717e-02 2.294674068689346313e-01 -3.857219591736793518e-02 1.940611898899078369e-01 -2.890541404485702515e-02 -3.836005926132202148e-02 -4.687241464853286743e-02 1.273616701364517212e-01 1.584791392087936401e-01 5.735114589333534241e-02 6.741134822368621826e-02 2.651745975017547607e-01 5.513542145490646362e-02 -2.682981491088867188e-01 6.512721627950668335e-02 1.811032295227050781e-01 1.924526989459991455e-01 1.242521181702613831e-01 2.776468396186828613e-01 4.547768533229827881e-01 -2.031349018216133118e-02 -3.950098454952239990e-01 -1.168729439377784729e-01 1.405457407236099243e-01 -1.636948585510253906e-01 -2.431686818599700928e-01 1.106007397174835205e-02 -1.635789424180984497e-01
-1.682152003049850464e-01 -1.639007627964019775e-01 1.303656697273254395e-01 1.047038882970809937e-01 -6.242777034640312195e-02 1.599821150302886963e-01 2.320522218942642212e-01 5.458124447613954544e-03 -1.170110702514648438e-01 7.504639681428670883e-03 3.942363336682319641e-02 -9.910789877176284790e-02 -2.483933791518211365e-02 -1.575915813446044922e-01 8.258903771638870239e-02 3.386836051940917969e-01 -8.035226911306381226e-02 -3.513463139533996582e-01 2.336984574794769287e-01 -3.230774030089378357e-02 2.113925963640213013e-01 2.070918083190917969e-01 1.130997166037559509e-01 4.068225324153900146e-01 -1.522276401519775391e-01 -5.314641073346138000e-02 -7.096427679061889648e-02 -2.000793665647506714e-01 -2.258049249649047852e-01 -5.597857758402824402e-02 9.418976306915283203e-02 -2.755366861820220947e-01
2.908023595809936523e-01 -1.018446385860443115e-01 8.825906366109848022e-02 3.518415242433547974e-02 1.235523074865341187e-01 8.581405878067016602e-02 2.791237086057662964e-02 -1.165719106793403625e-01 2.276503741741180420e-01 7.678756862878799438e-02 -2.803798913955688477e-01 3.501250743865966797e-01 -4.728939011693000793e-02 -4.778704047203063965e-02 2.406694367527961731e-02 1.811419129371643066e-01 1.776659116148948669e-02 9.260120242834091187e-02 1.488802284002304077e-01 2.988040745258331299e-01 1.499546021223068237e-01 1.161055937409400940e-01 1.356422454118728638e-01 2.727584838867187500e-01 1.631132364273071289e-01 3.263373300433158875e-02 -2.904054820537567139e-01 1.337583512067794800e-01 -2.535634636878967285e-01 1.161461323499679565e-01 3.246776759624481201e-01 -1.914350315928459167e-03
2.522475719451904297e-01 -1.334075331687927246e-01 -2.145468294620513916e-01 -2.119821496307849884e-02 5.188649147748947144e-02 1.226075217127799988e-01 1.699070334434509277e-01 -4.109976068139076233e-02 -9.880158305168151855e-02 4.069522023200988770e-02 7.965718209743499756e-02 1.367376595735549927e-01 -1.472185999155044556e-01 -1.003889217972755432e-01 3.017660975456237793e-01 1.311071664094924927e-01 -4.185220599174499512e-02 -3.926449418067932129e-01 1.587231904268264771e-01 -4.754379391670227051e-02 3.666209876537322998e-01 7.598403841257095337e-02 1.148273795843124390e-01 1.828155070543289185e-01 -3.531942144036293030e-02 -1.206463277339935303e-01 4.188225429970771074e-04 -2.762902528047561646e-03 -4.534133672714233398e-01 -2.962777204811573029e-02 -1.484486740082502365e-02 -2.338566631078720093e-01
1.108742803335189819e-01 -1.724620461463928223e-01 7.555865496397018433e-02 -9.343390911817550659e-02 3.558496758341789246e-02 7.975013926625251770e-03 -2.354391515254974365e-01 -6.418184190988540649e-02 -4.992048256099224091e-03 -1.037894040346145630e-01 5.817594751715660095e-02 8.697377145290374756e-02 -6.533601880073547363e-02 -1.765622496604919434e-01 8.426912873983383179e-02 -4.894575849175453186e-02 -2.389824986457824707e-01 4.630141705274581909e-02 3.041302859783172607e-01 3.136462345719337463e-02 3.363438248634338379e-01 3.006408810615539551e-01 2.426104843616485596e-01 9.343470633029937744e-02 -4.006602764129638672e-01 5.354137346148490906e-02 -1.691159754991531372e-01 -2.734227571636438370e-03 -1.375061422586441040e-01 -5.678065866231918335e-02 3.854426741600036621e-01 -1.715209931135177612e-01
2.914615869522094727e-01 -1.870097070932388306e-01 2.205154448747634888e-01 1.999805122613906860e-02 -9.357099980115890503e-02 1.775875240564346313e-01 8.836484700441360474e-02 8.392568677663803101e-02 1.298682540655136108e-01 -3.400813937187194824e-01 8.885315805673599243e-02 3.938799351453781128e-02 1.363508403301239014e-01 -8.577368408441543579e-02 7.888046093285083771e-03 3.338592946529388428e-01 -1.454650424420833588e-02 -3.819210827350616455e-01 -6.514060497283935547e-02 7.556302845478057861e-02 2.079856693744659424e-01 1.701627224683761597e-01 7.037051022052764893e-02 1.589835733175277710e-01 -2.484577447175979614e-01 -1.893190294504165649e-01 -6.513774394989013672e-02 -1.519503444433212280e-02 -7.351823151111602783e-02 -5.407151207327842712e-02 1.820443868637084961e-01 -3.073765635490417480e-01
2.324269115924835205e-01 -1.638274490833282471e-01 -4.103818442672491074e-03 2.363982610404491425e-02 -5.912203341722488403e-02 1.925804018974304199e-01 -1.425364520400762558e-02 -1.410901844501495361e-01 1.419624835252761841e-01 -1.559537798166275024e-01 -3.402478992938995361e-02 -1.082685142755508423e-01 -2.974413335323333740e-01 3.824197873473167419e-02 -1.631390601396560669e-01 -7.570549845695495605e-02 -5.959897860884666443e-02 -1.385519653558731079e-01 3.551598489284515381e-01 3.893194794654846191e-01 -1.534941047430038452e-02 4.129988327622413635e-02 3.402218222618103027e-01 3.242578804492950439e-01 -7.964929193258285522e-02 6.409046053886413574e-02 -1.011954620480537415e-01 -4.336853697896003723e-02 -3.243903517723083496e-01 1.563087105751037598e-01 -4.112897813320159912e-02 -3.190505504608154297e-02
6.153925135731697083e-02 -5.238422751426696777e-02 -4.261823371052742004e-02 -1.165009811520576477e-01 -1.202150434255599976e-02 -1.954557187855243683e-02 1.486615184694528580e-02 -6.673578172922134399e-02 1.340113813057541847e-03 5.735385790467262268e-02 1.483413483947515488e-02 -1.736064404249191284e-01 -1.693482547998428345e-01 -8.167464286088943481e-02 1.048711985349655151e-01 -1.407433152198791504e-01 -1.853265315294265747e-01 -1.875044405460357666e-01 -1.950729638338088989e-01 2.470677644014358521e-01 -1.708289608359336853e-02 1.076588630676269531e-01 4.036878049373626709e-01 -6.958893034607172012e-03 -7.162100076675415039e-02 -3.464859724044799805e-01 -3.694863319396972656e-01 -3.736788034439086914e-01 -1.224540397524833679e-01 1.412894725799560547e-01 7.908577471971511841e-02 -2.950043678283691406e-01
-9.399609267711639404e-02 4.790565371513366699e-02 1.167060360312461853e-01 -2.357535958290100098e-01 1.320782750844955444e-01 8.490116149187088013e-02 -7.948277145624160767e-02 2.197799086570739746e-02 -2.127838730812072754e-01 -3.208867013454437256e-01 1.091264188289642334e-01 1.994446367025375366e-01 -2.127477228641510010e-01 -1.082272231578826904e-01 1.087479367852210999e-01 9.457045048475265503e-02 -9.818734973669052124e-02 -1.461658626794815063e-01 2.919511310756206512e-02 -1.169466320425271988e-02 -1.952456831932067871e-01 2.433348745107650757e-01 3.312622308731079102e-01 1.907518059015274048e-01 -3.471926748752593994e-01 -1.669098138809204102e-01 -1.715731322765350342e-01 -2.904272973537445068e-01 -1.013739630579948425e-01 -1.620004624128341675e-01 -9.773198515176773071e-02 -1.638064831495285034e-01
2.224982157349586487e-02 1.841269806027412415e-02 -1.735732257366180420e-01 -1.087111756205558777e-01 2.417992204427719116e-01 2.583926916122436523e-01 -1.829094067215919495e-02 -9.881249070167541504e-02 3.293322026729583740e-02 -1.796174943447113037e-01 2.093711048364639282e-01 -1.219630334526300430e-02 -7.248406298458576202e-03 1.537136882543563843e-01 9.031946957111358643e-02 2.135739326477050781e-01 1.181012019515037537e-02 4.870447143912315369e-02 8.127970993518829346e-02 1.418243497610092163e-01 9.194126725196838379e-02 3.594168126583099365e-01 1.732196509838104248e-01 -3.201424703001976013e-02 3.621557727456092834e-02 3.658457100391387939e-01 -2.651806175708770752e-01 -2.533829212188720703e-01 -2.850922942161560059e-01 1.316502690315246582e-01 1.187085881829261780e-01 -2.946673035621643066e-01
2.064944654703140259e-01 3.274974822998046875e-01 6.322032958269119263e-02 -8.444567769765853882e-02 -2.079392671585083008e-01 1.408446133136749268e-01 5.865470692515373230e-02 -6.296983361244201660e-02 7.701934128999710083e-02 -1.188934743404388428e-01 -3.772076591849327087e-02 3.233847916126251221e-01 -1.072554290294647217e-01 -5.424291640520095825e-02 -3.357268869876861572e-01 3.500097393989562988e-01 -1.338746845722198486e-01 -1.281131245195865631e-02 9.026964753866195679e-02 5.354589968919754028e-02 8.944030851125717163e-02 4.606453329324722290e-02 3.519947230815887451e-01 -4.512437433004379272e-02 -5.125492438673973083e-02 -7.931207865476608276e-02 -2.485958337783813477e-01 1.849185824394226074e-01 -3.443008959293365479e-01 3.906742855906486511e-02 -2.836877293884754181e-02 4.261142387986183167e-02
3.099222481250762939e-01 2.285687029361724854e-01 -1.966515555977821350e-02 2.336511462926864624e-01 -1.066315621137619019e-01 1.989508569240570068e-01 1.875647753477096558e-01 -1.467950791120529175e-01 -3.828487694263458252e-01 -2.362211346626281738e-01 1.266363263130187988e-02 -3.015521168708801270e-02 -1.522629708051681519e-01 -3.105891868472099304e-02 1.754966974258422852e-01 -4.779580980539321899e-02 -1.374705880880355835e-01 -1.662341207265853882e-01 -1.904943585395812988e-01 -5.422407016158103943e-02 -4.004554823040962219e-03 2.366735041141510010e-01 1.644259691238403320e-01 4.201693460345268250e-02 -5.688024684786796570e-03 1.577906608581542969e-01 -1.850663572549819946e-01 2.119113951921463013e-01 -4.192232713103294373e-02 7.729131728410720825e-03 6.252126395702362061e-02 -3.846609294414520264e-01
1.079073846340179443e-01 1.117824688553810120e-01 3.413449972867965698e-02 1.020993962883949280e-01 2.109858691692352295e-01 9.355432540178298950e-02 3.041252195835113525e-01 1.055270284414291382e-01 -2.169069461524486542e-02 1.071053892374038696e-01 1.129370033740997314e-01 1.327613443136215210e-01 -4.283405840396881104e-01 -2.599064707756042480e-01 -7.861398160457611084e-02 2.532725334167480469e-01 -9.563279151916503906e-02 -7.992366701364517212e-02 2.026505470275878906e-01 1.411151587963104248e-01 3.984227031469345093e-02 8.129226416349411011e-02 2.512587606906890869e-01 3.078671097755432129e-01 -1.888186335563659668e-01 -9.467540681362152100e-02 -1.706706881523132324e-01 -6.021917611360549927e-02 -1.600898653268814087e-01 -2.875183522701263428e-01 5.371363833546638489e-02 -1.119132339954376221e-01
2.505609989166259766e-01 1.311614960432052612e-01 2.243772745132446289e-01 1.137577146291732788e-01 -2.125170677900314331e-01 -1.407504379749298096e-01 -3.438964858651161194e-02 2.791442275047302246e-01 -3.180505931377410889e-01 -2.438197657465934753e-02 -1.895415782928466797e-01 1.567913740873336792e-01 -1.975981593132019043e-01 -3.674556687474250793e-02 2.627684175968170166e-01 -2.146222069859504700e-02 1.974786631762981415e-02 -1.693744063377380371e-01 1.423495728522539139e-02 1.740497350692749023e-01 4.334863275289535522e-02 1.885136514902114868e-01 1.261415425688028336e-03 -1.346355378627777100e-01 -1.625919155776500702e-02 1.242781206965446472e-01 -2.332697361707687378e-01 -7.130581140518188477e-02 -4.251931309700012207e-01 8.213203400373458862e-02 -7.965847104787826538e-02 -2.372357398271560669e-01
-1.795177757740020752e-01 -9.297514334321022034e-03 -4.666294902563095093e-02 -2.605763375759124756e-01 3.217308968305587769e-02 2.717994153499603271e-01 2.427870780229568481e-01 -1.646820455789566040e-01 -6.482346355915069580e-02 -1.410045325756072998e-01 6.061400100588798523e-02 2.346562892198562622e-01 -2.221308648586273193e-03 6.842742115259170532e-02 -1.811147779226303101e-01 5.471498519182205200e-02 -1.742458343505859375e-01 3.255004435777664185e-02 -1.485271453857421875e-01 1.966113299131393433e-01 1.732971817255020142e-01 -8.215811103582382202e-02 1.613545566797256470e-01 1.669992059469223022e-01 -2.388559430837631226e-01 -3.221066668629646301e-02 -3.570682406425476074e-01 3.488053381443023682e-01 -1.130803003907203674e-01 2.758836746215820312e-01 3.078375011682510376e-02 -1.827170699834823608e-01
-6.002958863973617554e-02 -1.934651285409927368e-01 2.449853122234344482e-01 1.066911146044731140e-01 -2.936119735240936279e-01 1.579358428716659546e-01 8.756007999181747437e-02 -6.002913415431976318e-02 1.076193079352378845e-01 -3.152911365032196045e-01 -3.467902541160583496e-02 1.844806671142578125e-01 -8.515978604555130005e-02 -1.816190034151077271e-01 1.209166795015335083e-01 5.872770771384239197e-02 -9.713249653577804565e-02 -1.527261883020401001e-01 -7.616236060857772827e-02 2.319413423538208008e-01 1.340762823820114136e-01 2.117344290018081665e-01 1.899347305297851562e-01 2.062906771898269653e-01 4.832383990287780762e-02 -3.056151866912841797e-01 -2.074745446443557739e-01 9.688233956694602966e-03 -6.306122988462448120e-03 -1.605784446001052856e-01 3.067931830883026123e-01 -2.607528865337371826e-01
3.280724585056304932e-01 2.983590662479400635e-01 6.990861892700195312e-02 1.524465829133987427e-01 1.253016199916601181e-02 1.206519976258277893e-01 2.135590761899948120e-01 -9.097909554839134216e-03 -1.242205202579498291e-01 -5.791917815804481506e-02 1.480039060115814209e-01 1.525912880897521973e-01 6.862580776214599609e-02 -5.608839448541402817e-03 -9.189814329147338867e-02 -1.707977056503295898e-01 -1.387341767549514771e-01 9.030044823884963989e-02 6.527171283960342407e-02 -5.557496473193168640e-02 -1.371765695512294769e-02 8.982762694358825684e-02 3.430337309837341309e-01 5.348704755306243896e-02 -2.583882808685302734e-01 1.220049634575843811e-01 -9.865883737802505493e-03 -3.102077543735504150e-01 -3.845775127410888672e-01 8.036402612924575806e-02 2.773425877094268799e-01 -1.889251917600631714e-01
2.775090634822845459e-01 1.769936829805374146e-01 1.176106184720993042e-02 8.820133656263351440e-02 -2.672667801380157471e-01 2.430566102266311646e-01 8.006159961223602295e-02 -1.507119238376617432e-01 -5.808256193995475769e-02 -1.441092640161514282e-01 -2.419790327548980713e-01 -1.351710855960845947e-01 -3.057323396205902100e-02 1.722998619079589844e-01 -5.485007911920547485e-02 1.070122420787811279e-01 1.649025976657867432e-01 -1.811544597148895264e-02 -2.195247709751129150e-01 3.851728737354278564e-01 -2.300653234124183655e-02 2.251137942075729370e-01 -4.251809418201446533e-02 4.468772187829017639e-02 -1.841824501752853394e-01 1.494696140289306641e-01 -6.235066428780555725e-02 2.989353239536285400e-02 -3.286815285682678223e-01 7.997312396764755249e-02 1.269420981407165527e-02 -3.512112796306610107e-01
1.204789709299802780e-02 -6.628074496984481812e-02 6.648534536361694336e-02 1.611387878656387329e-01 3.622689098119735718e-02 -2.065427415072917938e-02 2.675558067858219147e-02 4.067540913820266724e-02 3.263107687234878540e-02 -3.987868502736091614e-02 -8.289892226457595825e-02 2.229269444942474365e-01 6.228133663535118103e-02 -2.129330784082412720e-01 2.611528038978576660e-01 2.010633498430252075e-01 5.041262879967689514e-02 -1.472825258970260620e-01 -4.619365930557250977e-02 2.148412168025970459e-01 -6.190355401486158371e-03 3.348483443260192871e-01 2.494032382965087891e-01 -2.379311323165893555e-01 -4.348418712615966797e-01 -1.372219026088714600e-01 -2.893517613410949707e-01 -6.647568941116333008e-02 -1.795428991317749023e-01 2.205742523074150085e-02 -5.036192014813423157e-02 -3.302691578865051270e-01
1.806340366601943970e-01 -1.618180125951766968e-01 -8.535371720790863037e-02 -3.747334778308868408e-01 7.082520425319671631e-02 8.106078207492828369e-02 1.010699644684791565e-01 1.100791841745376587e-01 -2.121596038341522217e-01 9.983753412961959839e-02 -9.579679369926452637e-02 1.004916653037071228e-01 6.482757627964019775e-03 5.935034155845642090e-02 1.943954974412918091e-01 -2.295354008674621582e-01 1.024851948022842407e-01 5.707550421357154846e-02 2.219815552234649658e-01 1.174771413207054138e-01 -4.536689445376396179e-02 8.081498742103576660e-02 1.585350036621093750e-01 3.434221446514129639e-01 -2.891418933868408203e-01 -1.120481267571449280e-01 -3.490551412105560303e-01 3.474533185362815857e-02 -3.224506378173828125e-01 9.058485925197601318e-02 1.026996821165084839e-01 -1.443260610103607178e-01
1.514247357845306396e-01 2.709098160266876221e-01 -4.672680795192718506e-02 -1.577535271644592285e-01 -1.411646902561187744e-01 1.436685919761657715e-01 1.195772290229797363e-01 -1.589277535676956177e-01 -4.166954457759857178e-01 -5.728188157081604004e-02 2.327579818665981293e-02 -7.807727903127670288e-02 -3.596941530704498291e-01 -1.079699099063873291e-01 -1.104809120297431946e-01 -1.243113577365875244e-01 1.060856506228446960e-01 -1.552207916975021362e-01 9.511417150497436523e-02 3.395787179470062256e-01 1.342103779315948486e-01 9.043645858764648438e-02 1.819125264883041382e-01 2.542064785957336426e-01 1.282280236482620239e-01 1.765317320823669434e-01 -1.410554349422454834e-01 6.784158945083618164e-02 -3.663986176252365112e-02 -1.183691173791885376e-01 -5.097380280494689941e-02 -2.656379938125610352e-01
2.426347136497497559e-01 1.223089247941970825e-01 -1.524582505226135254e-01 1.495348066091537476e-01 4.274902865290641785e-02 2.992182970046997070e-01 3.871839642524719238e-01 -4.790183901786804199e-02 1.572158071212470531e-03 -4.569342359900474548e-02 2.356160581111907959e-01 1.602551788091659546e-01 -1.129976660013198853e-01 -1.863870471715927124e-01 -1.020254716277122498e-01 5.149169638752937317e-02 2.887033857405185699e-03 -2.824796177446842194e-02 -1.416399236768484116e-02 -9.543498046696186066e-03 4.172183573246002197e-02 4.884944856166839600e-02 1.119937226176261902e-01 3.842364847660064697e-01 -1.728086620569229126e-01 6.338023394346237183e-02 -2.011262178421020508e-01 -1.449108123779296875e-01 -2.742920815944671631e-01 -3.489857316017150879e-01 1.843492537736892700e-01 3.735690936446189880e-02
7.118565589189529419e-02 -1.507554352283477783e-01 -9.590595960617065430e-02 1.181263029575347900e-01 -2.638819813728332520e-01 2.414277940988540649e-01 1.201589778065681458e-01 -4.396432265639305115e-02 7.950664311647415161e-02 -2.128526270389556885e-01 -9.733921289443969727e-02 7.475742697715759277e-02 -3.625186532735824585e-02 -1.601065695285797119e-01 3.129208683967590332e-01 2.891222536563873291e-01 -1.574409753084182739e-01 -1.041822731494903564e-01 -2.411577478051185608e-02 1.966445446014404297e-01 6.128036230802536011e-02 2.908897101879119873e-01 1.684565693140029907e-01 -5.709887295961380005e-02 -4.239548146724700928e-01 -4.731686785817146301e-02 -1.457944959402084351e-01 -6.425373256206512451e-02 -7.158909738063812256e-02 -4.436616599559783936e-02 7.554732263088226318e-02 -3.384475111961364746e-01
-1.975622326135635376e-01 -5.755321308970451355e-02 5.382893607020378113e-02 9.984943270683288574e-02 2.275192551314830780e-02 2.052842676639556885e-01 -1.303159743547439575e-01 8.649264276027679443e-02 -1.997470706701278687e-01 -7.419182360172271729e-02 8.881525136530399323e-03 1.974121034145355225e-01 -2.592754662036895752e-01 -2.100602090358734131e-01 1.410841289907693863e-02 -1.773484982550144196e-02 -2.935726344585418701e-01 -1.260371804237365723e-01 7.164918631315231323e-02 1.564558446407318115e-01 3.675619959831237793e-01 -2.008695900440216064e-02 9.951718151569366455e-03 4.239011928439140320e-02 6.718210875988006592e-02 -1.160312443971633911e-01 -2.063023149967193604e-01 5.369718372821807861e-02 -4.693479239940643311e-01 1.236312557011842728e-02 3.292446732521057129e-01 -1.414349824190139771e-01
2.715397477149963379e-01 1.102561801671981812e-01 -1.602556556463241577e-01 1.740861237049102783e-01 4.259353037923574448e-03 1.183447539806365967e-01 3.058879673480987549e-01 -1.389275044202804565e-01 -2.477973550558090210e-01 -1.829341053962707520e-01 -2.587147988379001617e-02 4.726491868495941162e-02 -1.278005689382553101e-01 -1.178058907389640808e-01 1.898132562637329102e-01 -1.376878470182418823e-01 -9.791612625122070312e-02 -3.433923125267028809e-01 -9.622882306575775146e-02 -1.668085604906082153e-01 4.009784758090972900e-02 1.029684990644454956e-01 1.084476485848426819e-01 8.279011398553848267e-02 -3.972932323813438416e-02 2.246085852384567261e-01 -2.692890763282775879e-01 9.494233131408691406e-02 9.163201600313186646e-02 8.913376368582248688e-03 5.464621633291244507e-02 -4.558767378330230713e-01
2.444641441106796265e-01 1.338076740503311157e-01 -1.689055562019348145e-01 -5.403310060501098633e-02 -1.967155337333679199e-01 2.979525625705718994e-01 1.168666854500770569e-01 7.740340381860733032e-02 -2.967953085899353027e-01 -4.054901748895645142e-02 4.965079575777053833e-02 1.966727524995803833e-01 -2.442834377288818359e-01 1.609613932669162750e-02 9.903252869844436646e-02 -1.610256731510162354e-01 2.038152813911437988e-01 -4.873249307274818420e-02 3.659703535959124565e-03 4.378916323184967041e-01 1.143410429358482361e-01 1.487578749656677246e-01 1.386070996522903442e-01 1.966879218816757202e-01 1.142267286777496338e-01 1.238551810383796692e-01 -1.869785189628601074e-01 -3.676617518067359924e-02 1.077711433172225952e-01 5.986287817358970642e-02 1.023749485611915588e-01 -3.131403625011444092e-01
-8.845717459917068481e-02 -6.281713955104351044e-03 1.764717549085617065e-01 -1.366460025310516357e-01 -6.504214555025100708e-02 4.061082303524017334e-01 -2.239236980676651001e-02 -3.571896627545356750e-02 -1.123929545283317566e-01 2.259499132633209229e-01 -1.094419360160827637e-01 2.039542347192764282e-01 -7.790159899741411209e-03 -5.770147964358329773e-02 1.761306822299957275e-02 1.295524463057518005e-02 1.309994608163833618e-02 -1.418677717447280884e-01 -5.002606660127639771e-02 -1.450365036725997925e-01 -4.583904147148132324e-02 6.853269040584564209e-02 4.565717577934265137e-01 2.824116945266723633e-01 -1.265662312507629395e-01 9.923312067985534668e-02 -1.892008334398269653e-01 9.685449302196502686e-02 -3.231948614120483398e-01 3.130982518196105957e-01 1.769249588251113892e-01 -8.112318068742752075e-02
-8.590734750032424927e-02 1.743657290935516357e-01 7.568928599357604980e-02 -2.525130212306976318e-01 7.939498126506805420e-02 3.606393337249755859e-01 -1.479481905698776245e-01 -1.265413761138916016e-01 1.911745779216289520e-02 -1.547566354274749756e-01 4.183227941393852234e-02 -2.159166038036346436e-01 -2.410631440579891205e-02 -1.401083916425704956e-01 3.218932449817657471e-02 -3.396692276000976562e-01 9.860483556985855103e-02 -2.813204228878021240e-01 2.048473805189132690e-01 2.669994533061981201e-01 2.143160551786422729e-01 1.955907493829727173e-01 1.350284814834594727e-01 9.010162204504013062e-02 2.379866316914558411e-02 -4.729066416621208191e-02 -3.210372030735015869e-01 1.125008836388587952e-01 -2.480020821094512939e-01 7.457304000854492188e-02 9.487385302782058716e-02 -4.366487264633178711e-02
1.833246946334838867e-01 -5.903721600770950317e-02 4.409350920468568802e-03 1.093333438038825989e-01 1.635048091411590576e-01 3.356172442436218262e-01 1.599475592374801636e-01 -9.359508752822875977e-02 7.140892744064331055e-02 -2.054240703582763672e-01 2.658687531948089600e-01 2.194992601871490479e-01 -1.664645373821258545e-01 9.255889803171157837e-02 2.028032690286636353e-01 1.807112544775009155e-01 -1.490886956453323364e-01 -3.946532905101776123e-01 9.016863256692886353e-02 4.228385165333747864e-02 2.760957777500152588e-01 -6.684787571430206299e-03 5.707282945513725281e-02 1.251681298017501831e-01 3.082580305635929108e-02 1.317945867776870728e-01 -3.210265189409255981e-02 1.226069703698158264e-01 -2.850933074951171875e-01 -1.790996789932250977e-01 1.250587999820709229e-01 -2.334892153739929199e-01
3.199280425906181335e-02 -3.224275410175323486e-01 1.224630624055862427e-01 2.470080554485321045e-01 -1.083858460187911987e-01 1.215587630867958069e-01 1.247958838939666748e-01 -1.375754624605178833e-01 -5.672932043671607971e-02 -2.728764712810516357e-01 4.844393115490674973e-03 6.830423325300216675e-02 1.344107240438461304e-01 -8.113373070955276489e-02 2.195552885532379150e-01 3.024859428405761719e-01 -1.026090830564498901e-01 -1.688587367534637451e-01 -4.365135356783866882e-02 8.050017058849334717e-02 7.983392477035522461e-02 2.929596304893493652e-01 2.212891131639480591e-01 2.126623243093490601e-01 -2.825381755828857422e-01 -1.652151942253112793e-01 -1.264383047819137573e-01 -5.865028500556945801e-02 -1.437371671199798584e-01 2.969924733042716980e-02 2.618672251701354980e-01 -2.465241849422454834e-01
1.674762070178985596e-01 1.256934851408004761e-01 1.346567273139953613e-01 5.820814520120620728e-02 8.620840497314929962e-03 2.736237645149230957e-01 1.153045073151588440e-01 4.274143278598785400e-02 3.316209092736244202e-02 3.755032643675804138e-02 -5.782366171479225159e-02 4.163773730397224426e-02 3.471736013889312744e-01 7.487469166517257690e-02 3.821982536464929581e-03 1.458087861537933350e-01 -1.819329112768173218e-01 -5.181136727333068848e-02 2.326190918684005737e-01 5.935287475585937500e-02 9.761285036802291870e-02 -5.315448343753814697e-02 -1.366057693958282471e-01 1.924273073673248291e-01 -2.667029500007629395e-01 -3.837773948907852173e-02 -1.737328022718429565e-01 8.125788718461990356e-02 -1.829713135957717896e-01 1.517029702663421631e-01 1.061953827738761902e-01 -5.924086570739746094e-01
1.582073718309402466e-01 -4.843692760914564133e-03 1.722752302885055542e-01 3.583357855677604675e-02 1.988898962736129761e-01 1.490502059459686279e-01 3.252262994647026062e-02 -9.941553324460983276e-02 -1.176032721996307373e-01 -6.422566622495651245e-02 1.885101348161697388e-01 -4.124931618571281433e-02 1.429556030780076981e-02 -2.084682881832122803e-01 -2.990579791367053986e-02 -1.908119022846221924e-02 -1.742122322320938110e-01 3.984918294008821249e-04 2.032133191823959351e-02 -2.601804733276367188e-01 2.580681741237640381e-01 2.293535470962524414e-01 2.194802165031433105e-01 4.655759036540985107e-01 -3.132255971431732178e-01 -1.036985069513320923e-01 -1.425625979900360107e-01 -5.799771845340728760e-02 -1.892132610082626343e-01 3.281210064888000488e-01 1.120126098394393921e-01 4.098156059626489878e-04
2.519853115081787109e-01 3.741354048252105713e-01 2.071272023022174835e-02 1.396976585965603590e-04 -1.857638210058212280e-01 3.379440307617187500e-01 -2.428432926535606384e-02 -1.279162615537643433e-02 -7.042997330427169800e-02 -1.023493111133575439e-01 -2.179377228021621704e-01 1.512717157602310181e-01 -5.948828905820846558e-02 -4.249839577823877335e-03 -1.616061925888061523e-01 -1.858141273260116577e-01 -1.872881501913070679e-01 -7.050856202840805054e-02 -1.415210068225860596e-01 4.752015322446823120e-02 2.726221978664398193e-01 1.404946595430374146e-01 1.766899973154067993e-01 8.567219972610473633e-02 -3.155554234981536865e-01 1.457582344301044941e-03 -6.233084946870803833e-02 4.723023250699043274e-02 -1.714921146631240845e-01 3.961690664291381836e-01 6.507839262485504150e-02 -7.328160107135772705e-02
1.071673408150672913e-01 1.257647201418876648e-02 -9.389070421457290649e-02 -5.495703313499689102e-03 1.540465205907821655e-01 1.708544492721557617e-01 -6.633935961872339249e-03 -3.339028060436248779e-01 -5.994593724608421326e-02 1.289051473140716553e-01 -2.626024372875690460e-02 6.440873723477125168e-03 -3.336627408862113953e-02 -1.718902289867401123e-01 9.439230710268020630e-02 7.940948754549026489e-02 -3.106195479631423950e-02 -8.976307511329650879e-02 9.631184488534927368e-02 3.279065489768981934e-01 4.437935650348663330e-01 1.826673746109008789e-01 9.036608785390853882e-02 1.224987804889678955e-01 1.825633272528648376e-02 1.080941632390022278e-01 -3.239614367485046387e-01 1.420772969722747803e-01 -1.679233610630035400e-01 3.355640769004821777e-01 2.974815070629119873e-01 4.973825439810752869e-02
-2.525779604911804199e-02 1.150917857885360718e-01 2.575643062591552734e-01 -1.327906548976898193e-01 3.598455339670181274e-02 1.368829607963562012e-01 8.464482426643371582e-02 -1.401270274072885513e-02 1.951844058930873871e-02 3.689222969114780426e-03 2.967447042465209961e-02 1.142381280660629272e-01 -1.189509704709053040e-01 -3.538567200303077698e-02 2.451171576976776123e-01 -1.162719354033470154e-01 -6.470461934804916382e-02 -2.903092801570892334e-01 -1.101984269917011261e-02 2.442537248134613037e-02 1.717685163021087646e-02 -1.873160749673843384e-01 3.790068328380584717e-01 9.409248828887939453e-02 -7.102504372596740723e-02 -2.509188055992126465e-01 -5.673596262931823730e-01 -7.013212144374847412e-02 -1.850258708000183105e-01 -9.499827772378921509e-02 -8.771047741174697876e-02 -2.204152941703796387e-01
2.096966356039047241e-01 -1.963373720645904541e-01 -3.066046163439750671e-02 1.022861599922180176e-01 -1.546483188867568970e-01 2.909674346446990967e-01 7.951138913631439209e-02 -5.926599726080894470e-02 -2.360749244689941406e-01 -6.733639538288116455e-02 1.256320904940366745e-02 6.835363060235977173e-02 2.720995545387268066e-01 -3.239660859107971191e-01 -4.016092419624328613e-01 -1.445114761590957642e-01 -1.025268062949180603e-01 -1.757794991135597229e-02 1.605485975742340088e-01 2.523227632045745850e-01 7.367692887783050537e-02 2.047180086374282837e-01 1.256363093852996826e-01 -1.016031485050916672e-02 -2.797375917434692383e-01 -4.164984566159546375e-04 -8.098454028367996216e-02 -3.376893326640129089e-02 -9.167850017547607422e-02 1.440008878707885742e-01 -1.587357670068740845e-01 -2.400484979152679443e-01
1.048077940940856934e-01 1.404971033334732056e-01 -1.632808595895767212e-01 7.570201158523559570e-02 -7.957419753074645996e-02 8.062074333429336548e-02 1.483211386948823929e-02 -3.466272354125976562e-02 -2.281506061553955078e-01 -1.970587670803070068e-01 6.073564291000366211e-02 -1.134194731712341309e-01 -5.432136729359626770e-02 -1.589426547288894653e-01 -2.454497152939438820e-03 2.226224541664123535e-01 -3.112004101276397705e-01 -5.088024735450744629e-01 8.129829913377761841e-02 1.501588225364685059e-01 1.608877629041671753e-01 1.687888242304325104e-02 -5.766112729907035828e-02 1.805784702301025391e-01 -1.761510223150253296e-01 -1.728443652391433716e-01 -2.214812785387039185e-01 -2.815757989883422852e-01 -2.709081768989562988e-01 8.058486878871917725e-02 1.226978152990341187e-01 -7.901980727910995483e-02
1.310809999704360962e-01 -1.905728317797183990e-02 4.992495477199554443e-02 9.681425057351589203e-03 -1.161867827177047729e-01 2.153304815292358398e-01 3.325839638710021973e-01 -5.148935317993164062e-02 -4.363404214382171631e-01 -6.725124269723892212e-02 1.336417347192764282e-01 4.751180857419967651e-02 -1.021145656704902649e-01 1.177711039781570435e-01 1.603079289197921753e-01 -1.024491414427757263e-01 1.290816813707351685e-01 -1.250258237123489380e-01 -1.609718352556228638e-01 2.407982647418975830e-01 -2.434192448854446411e-01 -4.666680004447698593e-03 6.158089637756347656e-02 1.289650565013289452e-03 -1.493616998195648193e-01 2.209052145481109619e-01 -2.204718887805938721e-01 -3.331594169139862061e-02 -2.140931934118270874e-01 -1.323595792055130005e-01 3.781658038496971130e-02 -4.078537225723266602e-01
9.646888822317123413e-02 -2.078612446784973145e-01 -9.173609316349029541e-03 -8.742915838956832886e-02 5.109460651874542236e-02 8.074085414409637451e-02 2.830658257007598877e-01 -1.140293572098016739e-02 -1.167144551873207092e-01 3.174778074026107788e-02 1.703584045171737671e-01 1.532504111528396606e-01 2.363857254385948181e-02 -1.841596961021423340e-01 1.513548493385314941e-01 3.718896806240081787e-01 -1.855978369712829590e-01 -4.473233819007873535e-01 1.169655174016952515e-01 7.535821199417114258e-02 1.834668219089508057e-01 4.358998313546180725e-02 1.255904138088226318e-01 9.454692155122756958e-02 5.331598967313766479e-02 2.856925502419471741e-02 -9.678028523921966553e-02 1.327328756451606750e-02 -3.779232501983642578e-01 -1.490072160959243774e-01 4.726184904575347900e-02 -3.048126399517059326e-01
2.137677669525146484e-01 4.501769319176673889e-02 -1.479854285717010498e-01 3.374986350536346436e-02 2.598837018013000488e-01 1.903468072414398193e-01 2.932910621166229248e-01 -2.528283298015594482e-01 -1.562334746122360229e-01 5.523902177810668945e-02 -1.087243929505348206e-01 1.233650743961334229e-01 3.383879959583282471e-01 -2.972609400749206543e-01 -1.022718772292137146e-01 8.645609021186828613e-02 9.306672960519790649e-02 -2.066872119903564453e-01 7.609099149703979492e-02 1.660616546869277954e-01 1.106818988919258118e-01 2.780150175094604492e-01 3.684694766998291016e-01 -1.128463656641542912e-03 -5.142449960112571716e-02 5.662049353122711182e-02 -1.048313081264495850e-01 8.706948906183242798e-02 3.166683018207550049e-02 4.771667718887329102e-02 6.154689192771911621e-02 -2.422185242176055908e-01
-2.209258079528808594e-01 1.005089655518531799e-01 -2.734849154949188232e-01 -1.866366416215896606e-01 -2.413162775337696075e-02 2.336290478706359863e-01 2.448796778917312622e-01 1.053895428776741028e-01 -1.296150982379913330e-01 -2.883936762809753418e-01 -5.183752253651618958e-02 -1.921568997204303741e-02 -8.359555900096893311e-02 -2.642601430416107178e-01 -6.932490319013595581e-02 1.158945336937904358e-01 -2.941027469933032990e-02 -1.745549142360687256e-01 1.073222532868385315e-01 1.936657726764678955e-01 -2.570732533931732178e-01 2.093917280435562134e-01 2.910275459289550781e-01 -2.127485163509845734e-02 -1.590721011161804199e-01 -1.763898134231567383e-01 -9.273924678564071655e-02 -1.348035484552383423e-01 -2.793887853622436523e-01 -1.827760636806488037e-01 3.506442159414291382e-02 -1.892445236444473267e-01
1.049309223890304565e-01 -1.747616752982139587e-02 1.392066627740859985e-01 5.275147408246994019e-02 -2.635501921176910400e-01 -9.463270753622055054e-02 -4.297775030136108398e-02 2.728689648211002350e-02 -3.405177593231201172e-01 -1.411420255899429321e-01 -2.511380426585674286e-02 9.682588279247283936e-03 -2.212007790803909302e-01 -1.308308839797973633e-01 -1.116936132311820984e-01 -9.630388766527175903e-02 -2.796656191349029541e-01 -1.083541959524154663e-01 1.763170510530471802e-01 2.826147973537445068e-01 3.637153506278991699e-01 2.867495715618133545e-01 2.586670033633708954e-02 3.282932564616203308e-02 -1.066935732960700989e-01 1.789510548114776611e-01 -8.250909298658370972e-02 -2.034387737512588501e-01 -1.451315432786941528e-01 -2.171041369438171387e-01 1.637201607227325439e-01 -2.394696176052093506e-01
8.609852939844131470e-02 -8.086546510457992554e-02 -7.812410593032836914e-02 2.306617051362991333e-01 -1.494124829769134521e-01 3.000464141368865967e-01 1.061134412884712219e-01 1.393555104732513428e-01 -2.451170831918716431e-01 -1.413384452462196350e-02 1.635182090103626251e-02 1.200591027736663818e-01 1.557922214269638062e-01 -9.752364456653594971e-02 5.231397598981857300e-02 1.094052288681268692e-02 -1.199053674936294556e-01 -1.247849240899085999e-01 -6.112309545278549194e-02 1.608182638883590698e-01 6.770739704370498657e-02 3.669583201408386230e-01 2.844510674476623535e-01 -1.180066168308258057e-01 -1.287649199366569519e-02 3.194857835769653320e-01 -2.593787908554077148e-01 1.484667789191007614e-02 1.941209882497787476e-01 -3.195929108187556267e-03 1.560698896646499634e-01 -3.830040395259857178e-01
2.928895950317382812e-01 -8.728118240833282471e-02 2.370361685752868652e-01 -1.165768653154373169e-01 2.093498408794403076e-01 1.412112861871719360e-01 2.080513238906860352e-01 -8.213870972394943237e-02 -1.467007994651794434e-01 -3.056944906711578369e-01 3.040254674851894379e-02 5.531511083245277405e-02 2.204868048429489136e-01 -6.693124026060104370e-02 1.916791051626205444e-01 -1.246721968054771423e-01 -2.308270335197448730e-01 -2.793643176555633545e-01 2.360443957149982452e-02 -7.336191833019256592e-03 2.181997001171112061e-01 1.252511590719223022e-01 1.115945447236299515e-02 2.161108553409576416e-01 -1.226406842470169067e-01 -8.397212624549865723e-02 -1.988968253135681152e-01 -2.569516897201538086e-01 -1.105066239833831787e-01 -2.082968950271606445e-01 -5.666618421673774719e-02 -2.648363709449768066e-01
1.109038740396499634e-01 -1.565097831189632416e-02 1.174836680293083191e-01 2.711273729801177979e-02 1.361426562070846558e-01 -1.098491922020912170e-01 -1.666573137044906616e-01 -1.392759103327989578e-02 -5.361966788768768311e-02 3.054713271558284760e-02 7.511695474386215210e-02 2.068225294351577759e-01 -3.831873089075088501e-02 -2.364558279514312744e-01 7.985515892505645752e-02 -9.639496915042400360e-03 -3.854211270809173584e-01 -5.348335951566696167e-02 2.163700014352798462e-01 2.305988818407058716e-01 3.563502132892608643e-01 1.203672736883163452e-01 2.995291948318481445e-01 1.580767333507537842e-01 -2.034980654716491699e-01 7.371576130390167236e-02 6.228929758071899414e-02 -9.442208707332611084e-02 -1.894352585077285767e-01 -2.488148361444473267e-01 2.016088515520095825e-01 -3.043168783187866211e-01
7.305155042558908463e-03 -1.479361802339553833e-01 2.854531258344650269e-02 -1.553141623735427856e-01 1.301878839731216431e-01 2.093213647603988647e-01 6.089462339878082275e-02 -2.669769525527954102e-02 -2.854823172092437744e-01 -2.420756369829177856e-01 -1.816030591726303101e-02 -1.024201512336730957e-01 -1.676209270954132080e-01 -8.878232538700103760e-02 1.740702986717224121e-01 -1.242479011416435242e-01 -1.856766790151596069e-01 1.169069707393646240e-01 8.200560510158538818e-02 1.000127103179693222e-02 1.135082468390464783e-01 1.885209977626800537e-01 1.782126724720001221e-01 4.199068546295166016e-01 -1.392786204814910889e-01 -1.513591259717941284e-01 -2.359370887279510498e-01 -5.597646161913871765e-02 -3.377431631088256836e-01 3.260028660297393799e-01 -1.489825993776321411e-01 1.324784290045499802e-02
4.808494076132774353e-02 -2.318585664033889771e-01 1.702155470848083496e-01 -9.943331591784954071e-03 -3.216608464717864990e-01 1.143485754728317261e-01 1.964902728796005249e-01 -1.598897948861122131e-02 -2.983463928103446960e-02 -3.888446688652038574e-01 5.931047350168228149e-02 3.366091987118124962e-03 1.839072704315185547e-01 -2.413962483406066895e-01 1.980940252542495728e-01 3.080487549304962158e-01 1.409202814102172852e-01 -2.015075534582138062e-01 1.157468371093273163e-02 1.202611699700355530e-01 1.720275282859802246e-01 1.653519831597805023e-02 1.995706856250762939e-01 7.892697304487228394e-02 -1.499103903770446777e-01 -8.553998172283172607e-02 -2.303662300109863281e-01 -7.852376252412796021e-02 -1.952294707298278809e-01 -1.719308644533157349e-01 1.593177467584609985e-01 -2.110356390476226807e-01
-4.654120281338691711e-02 -1.788996458053588867e-01 2.291880175471305847e-02 8.222813159227371216e-02 -1.915522366762161255e-01 2.672984898090362549e-01 3.328633308410644531e-02 -1.540434919297695160e-02 2.069319412112236023e-02 -8.543473482131958008e-02 9.786317497491836548e-02 9.388127177953720093e-02 -6.329533457756042480e-02 -2.490362524986267090e-01 3.347124159336090088e-01 1.123636662960052490e-01 -2.241479754447937012e-01 -2.158536463975906372e-01 1.324153319001197815e-02 2.667307257652282715e-01 -9.084150195121765137e-03 3.306078314781188965e-01 1.573947370052337646e-01 1.270563900470733643e-01 -3.797412514686584473e-01 -4.144496843218803406e-02 -1.041818633675575256e-01 -9.201375395059585571e-02 6.785835325717926025e-02 1.148284897208213806e-01 2.312684804201126099e-01 -2.779953479766845703e-01
-1.729909479618072510e-01 2.289709150791168213e-01 2.811416685581207275e-01 3.184354603290557861e-01 -1.306441277265548706e-01 2.332767993211746216e-01 -1.327520757913589478e-01 -1.139371991157531738e-01 -3.551143705844879150e-01 1.938355900347232819e-02 5.161591991782188416e-02 1.541929692029953003e-01 -3.911586245521903038e-04 1.006183475255966187e-01 1.124704405665397644e-01 -1.652617566287517548e-02 -1.012738719582557678e-01 9.470114111900329590e-02 -9.812194108963012695e-02 1.147987172007560730e-01 2.384825944900512695e-01 2.689881026744842529e-01 1.248133629560470581e-01 1.745837628841400146e-01 -3.768159076571464539e-02 1.304999440908432007e-01 -3.364656567573547363e-01 1.500433981418609619e-01 -2.562735378742218018e-01 1.016331836581230164e-01 1.078604832291603088e-01 -4.009241703897714615e-03
2.992710173130035400e-01 -1.533457487821578979e-01 7.076601684093475342e-02 2.006608620285987854e-02 -1.233636513352394104e-01 -1.374528855085372925e-01 1.315985433757305145e-02 5.106111615896224976e-02 -3.347571194171905518e-01 -1.076429858803749084e-01 -9.925303049385547638e-03 9.230979532003402710e-02 1.979257464408874512e-01 -9.757877886295318604e-02 -1.511852145195007324e-01 1.105110794305801392e-01 1.108590513467788696e-01 -4.012520015239715576e-01 -9.626404196023941040e-02 9.881384670734405518e-02 9.125009179115295410e-03 1.376018524169921875e-01 4.108796119689941406e-01 4.530061781406402588e-02 -7.505153864622116089e-02 -2.338212542235851288e-02 -2.553979754447937012e-01 2.394776493310928345e-01 -1.161453202366828918e-01 4.865786805748939514e-02 -3.688907949253916740e-03 -3.189682960510253906e-01
1.695990413427352905e-01 -5.494235828518867493e-02 -3.595837950706481934e-02 1.536316275596618652e-01 -1.339360922574996948e-01 -5.820416845381259918e-03 8.398064225912094116e-02 -9.121684730052947998e-02 -4.014166891574859619e-01 -2.149545550346374512e-01 -5.012371018528938293e-02 3.872331231832504272e-02 2.082986235618591309e-01 -5.564993992447853088e-02 -1.008014827966690063e-01 -4.160003364086151123e-02 -3.726557642221450806e-02 -5.038496851921081543e-01 -5.175864696502685547e-02 -2.739960886538028717e-02 1.106809228658676147e-01 1.326948702335357666e-01 3.148212730884552002e-01 -1.032297685742378235e-01 8.030560612678527832e-02 1.109549403190612793e-01 -3.197191357612609863e-01 6.561928242444992065e-02 -1.657500714063644409e-01 -5.445233080536127090e-03 1.437289118766784668e-01 -2.617048621177673340e-01
1.427001357078552246e-01 1.986598968505859375e-02 -2.872361103072762489e-03 -1.041698604822158813e-01 4.902243241667747498e-02 -6.366883963346481323e-02 7.883211225271224976e-02 -5.868307780474424362e-03 -2.150004506111145020e-01 -6.733742356300354004e-02 -1.840977370738983154e-01 3.489122167229652405e-02 -4.639646410942077637e-01 2.738076746463775635e-01 -1.766082197427749634e-01 -9.859276004135608673e-03 4.256403818726539612e-02 -2.880726456642150879e-01 1.713955849409103394e-01 2.722886800765991211e-01 1.964793950319290161e-01 1.190478280186653137e-01 3.371641933917999268e-01 2.726151645183563232e-01 -1.440028995275497437e-01 9.856929630041122437e-02 -1.472202688455581665e-01 -4.587583243846893311e-02 -1.917521208524703979e-01 -9.068528190255165100e-03 -8.176891505718231201e-02 -1.463806629180908203e-01
1.736234575510025024e-01 3.526762425899505615e-01 1.429428905248641968e-01 1.631606966257095337e-01 -4.071851726621389389e-03 1.569834798574447632e-01 7.510978728532791138e-02 8.025358617305755615e-02 -8.843578398227691650e-02 -5.862789601087570190e-02 -7.383149117231369019e-02 1.081568524241447449e-01 5.564080551266670227e-02 -6.363290548324584961e-02 -3.994572907686233521e-02 -2.326702028512954712e-01 -2.712845802307128906e-01 2.471592463552951813e-02 8.863416314125061035e-02 -6.105190515518188477e-02 2.356188371777534485e-02 9.132716804742813110e-02 4.150135517120361328e-01 -3.225322812795639038e-02 -1.381892263889312744e-01 1.813391745090484619e-01 -5.364426970481872559e-02 -2.639341950416564941e-01 -4.724524021148681641e-01 -2.490280196070671082e-02 1.618261337280273438e-01 -1.670163124799728394e-01
-1.601757258176803589e-01 -1.649055182933807373e-01 -9.700768440961837769e-02 5.102153494954109192e-02 -4.733079299330711365e-02 1.577826291322708130e-01 -1.678594499826431274e-01 2.220586985349655151e-01 -1.384137123823165894e-01 -2.409789562225341797e-01 8.131813257932662964e-02 2.915171384811401367e-01 -1.476982235908508301e-01 -2.413021028041839600e-01 -1.605171337723731995e-02 -4.578591790050268173e-03 -1.549591720104217529e-01 -1.032508537173271179e-01 1.828471124172210693e-01 1.144337430596351624e-01 2.711029052734375000e-01 -2.161348797380924225e-02 1.014208421111106873e-01 2.303912788629531860e-01 -8.759723976254463196e-03 1.074901670217514038e-01 -2.058884054422378540e-01 5.501762963831424713e-03 -4.075911641120910645e-01 -3.457451611757278442e-02 3.557521104812622070e-01 -1.220710128545761108e-01
1.070414930582046509e-01 2.448406442999839783e-02 1.870939731597900391e-01 3.648938611149787903e-02 2.179273813962936401e-01 4.836297407746315002e-02 5.872014909982681274e-02 -4.283388704061508179e-02 7.467237859964370728e-02 3.277434110641479492e-01 6.813500821590423584e-02 4.244497511535882950e-03 -2.916921079158782959e-01 9.316232055425643921e-02 8.427929133176803589e-02 1.050491705536842346e-01 3.693671151995658875e-02 -1.162979379296302795e-01 1.077417731285095215e-01 1.531404107809066772e-01 -1.462543904781341553e-01 2.067873626947402954e-01 1.897972226142883301e-01 2.871899604797363281e-01 -8.851019293069839478e-02 -3.065768182277679443e-01 -3.468536734580993652e-01 -7.734213024377822876e-02 -3.644738495349884033e-01 -1.544978022575378418e-01 1.167346164584159851e-01 -1.894366592168807983e-01
2.112707048654556274e-01 1.836248300969600677e-02 -2.875269390642642975e-02 9.234795719385147095e-02 1.226300522685050964e-01 3.393610417842864990e-01 -1.287785265594720840e-02 -1.125948652625083923e-01 1.788762398064136505e-02 -2.543365582823753357e-02 1.971169607713818550e-03 2.611720003187656403e-02 1.635012924671173096e-01 5.487222969532012939e-02 -1.093247383832931519e-01 2.729522287845611572e-01 -1.267849584110081196e-03 -1.378993988037109375e-01 3.713927045464515686e-02 2.227198332548141479e-01 -1.042006462812423706e-01 4.097725078463554382e-02 6.181261315941810608e-02 4.105979204177856445e-01 -3.227882981300354004e-01 -1.153435409069061279e-01 -2.530843615531921387e-01 -1.540571600198745728e-01 2.561767399311065674e-02 -2.389607727527618408e-01 9.709417819976806641e-03 -4.082766771316528320e-01
-3.242989629507064819e-02 -9.147129207849502563e-02 1.658456586301326752e-02 -1.409041285514831543e-01 -3.920756280422210693e-03 2.278477698564529419e-01 6.020096689462661743e-02 3.775217756628990173e-02 1.452596783638000488e-01 8.202703669667243958e-03 -6.286604702472686768e-02 5.049735680222511292e-02 -6.485330313444137573e-02 -7.527600228786468506e-02 3.043289482593536377e-01 6.666621565818786621e-02 -1.056421995162963867e-01 -1.654459536075592041e-01 -1.407824009656906128e-01 1.367516964673995972e-01 -2.031679004430770874e-01 4.346553683280944824e-01 2.350039482116699219e-01 4.670329857617616653e-03 -3.427130281925201416e-01 -1.305737495422363281e-01 -2.695340514183044434e-01 -1.537569612264633179e-01 -1.409656554460525513e-01 -8.703246712684631348e-02 -2.748394943773746490e-02 -3.967024385929107666e-01
1.928264051675796509e-01 4.405483603477478027e-02 -6.182053312659263611e-02 2.048796787858009338e-02 8.129901438951492310e-02 -5.777179822325706482e-02 1.980251967906951904e-01 -5.182763189077377319e-02 -1.899341791868209839e-01 -4.827386513352394104e-02 -1.569408923387527466e-02 -8.718082308769226074e-02 1.807100325822830200e-01 -3.852638602256774902e-01 7.071436941623687744e-02 -2.153244465589523315e-01 1.458636019378900528e-02 -3.978247344493865967e-01 -1.301558464765548706e-01 1.662255674600601196e-01 1.085692867636680603e-01 2.217913568019866943e-01 4.495730251073837280e-02 9.353449940681457520e-02 -6.130657345056533813e-02 3.352372050285339355e-01 -3.244605064392089844e-01 -7.251536101102828979e-02 -8.046754449605941772e-02 1.753228008747100830e-01 5.792788788676261902e-02 -2.899054586887359619e-01
2.733451128005981445e-01 1.435980647802352905e-01 -1.372679471969604492e-01 -1.958138048648834229e-01 -1.201024204492568970e-01 3.260621428489685059e-01 7.815006375312805176e-02 -8.951294422149658203e-02 8.864149451255798340e-02 -2.657523192465305328e-02 2.738005854189395905e-02 1.880417950451374054e-02 -6.750852614641189575e-02 8.891489356756210327e-02 -1.135516166687011719e-01 -2.577647864818572998e-01 -2.043246179819107056e-01 -1.655824333429336548e-01 -1.354671269655227661e-01 2.302777469158172607e-01 1.673488616943359375e-01 2.734873890876770020e-01 2.080881297588348389e-01 2.385856211185455322e-01 -2.577843070030212402e-01 -1.507333815097808838e-01 -1.097218506038188934e-02 -2.103830501437187195e-02 -1.012501046061515808e-01 3.605859875679016113e-01 -1.081017125397920609e-02 -1.935237199068069458e-01
1.808369308710098267e-01 3.180234730243682861e-01 -3.435098528861999512e-01 8.906179666519165039e-02 -9.692452102899551392e-02 2.542109489440917969e-01 -9.679462760686874390e-02 1.382338106632232666e-01 -9.932962059974670410e-02 -2.166861444711685181e-01 -4.140203446149826050e-02 -1.292887777090072632e-01 -7.449664920568466187e-02 -1.138262078166007996e-01 6.255759298801422119e-02 -3.136569261550903320e-02 2.316704951226711273e-02 -4.381639957427978516e-01 -9.648489765822887421e-03 3.506763279438018799e-02 -9.231493622064590454e-02 5.200906097888946533e-02 4.729627966880798340e-01 1.469315737485885620e-01 -1.041373461484909058e-01 -2.411983534693717957e-02 -1.657964289188385010e-01 7.867283374071121216e-02 -5.515243113040924072e-02 -3.942094743251800537e-02 -8.118129521608352661e-02 -1.800920218229293823e-01
-1.224775090813636780e-01 -5.683779343962669373e-02 4.452229291200637817e-02 -1.062059849500656128e-01 1.593608707189559937e-01 2.003048956394195557e-01 -4.252284392714500427e-02 -3.106505237519741058e-02 -1.284788101911544800e-01 -1.960237622261047363e-01 -6.775962561368942261e-02 2.426842004060745239e-01 -1.225905418395996094e-01 -3.908089175820350647e-02 -5.029763653874397278e-02 -1.624930500984191895e-01 2.795600593090057373e-01 -1.939449012279510498e-01 -2.454709559679031372e-01 1.697177439928054810e-01 8.504006266593933105e-02 1.291898339986801147e-01 1.453988552093505859e-01 1.573495864868164062e-01 -1.286792606115341187e-01 1.104848906397819519e-01 -5.386815667152404785e-01 9.487438946962356567e-02 -4.878775775432586670e-02 3.451003730297088623e-01 3.111355751752853394e-02 -1.061599701642990112e-01
8.301183581352233887e-02 -1.889765560626983643e-01 7.742694765329360962e-02 2.702883780002593994e-01 -7.426853477954864502e-02 6.600365042686462402e-02 2.277371436357498169e-01 1.155374497175216675e-01 -1.720342338085174561e-01 -1.585304737091064453e-01 -4.340704903006553650e-02 2.763948440551757812e-01 8.366603404283523560e-02 -2.948243021965026855e-01 2.784101963043212891e-01 4.737878590822219849e-02 6.320589035749435425e-02 -1.180342510342597961e-01 -5.863476172089576721e-02 1.562705636024475098e-01 2.931769192218780518e-01 2.060094624757766724e-01 1.868911832571029663e-01 1.992871463298797607e-01 -1.320235431194305420e-01 -1.895906627178192139e-01 -2.263018488883972168e-01 -2.682343423366546631e-01 -1.236178204417228699e-01 -4.539907723665237427e-02 -2.289869785308837891e-01 -3.794845938682556152e-02
1.847767084836959839e-01 1.558179557323455811e-01 1.031824424862861633e-01 -1.924840658903121948e-01 -1.180251836776733398e-01 2.729415297508239746e-01 2.470621764659881592e-01 2.147869765758514404e-01 1.055543050169944763e-01 2.211251854896545410e-02 -4.251379147171974182e-02 5.790635943412780762e-03 2.688687853515148163e-02 -2.554999291896820068e-02 -4.239235445857048035e-02 4.616294056177139282e-02 -3.797718882560729980e-01 1.195317655801773071e-01 7.464201003313064575e-02 1.131809577345848083e-01 1.119263377040624619e-02 -1.800882220268249512e-01 6.182482466101646423e-02 1.859678924083709717e-01 -3.032660298049449921e-02 7.398843020200729370e-02 -2.367167621850967407e-01 -6.191249564290046692e-02 -1.606396585702896118e-01 1.339448988437652588e-02 1.790428757667541504e-01 -5.543859601020812988e-01
1.930224709212779999e-02 -5.609514564275741577e-02 -7.217412441968917847e-02 -8.401929587125778198e-02 1.141548082232475281e-01 2.752247452735900879e-01 1.524018943309783936e-01 -2.987481951713562012e-01 -3.816081285476684570e-01 -3.442561952397227287e-03 1.537849158048629761e-01 3.164836391806602478e-02 -2.787501513957977295e-01 2.812229990959167480e-01 -2.497580498456954956e-01 -4.456899687647819519e-02 4.964002594351768494e-02 -2.030270993709564209e-01 7.791666686534881592e-02 2.216126769781112671e-01 7.289266586303710938e-02 1.521156430244445801e-01 3.384954929351806641e-01 1.267277896404266357e-01 -1.355402870103716850e-03 6.909023225307464600e-02 -1.482480168342590332e-01 1.073584854602813721e-01 -2.816622257232666016e-01 8.508481830358505249e-02 2.569484151899814606e-02 -8.968306332826614380e-02
7.983215898275375366e-02 1.228835806250572205e-01 5.462897941470146179e-02 4.506259039044380188e-02 -1.998800337314605713e-01 1.569113582372665405e-01 -1.570286415517330170e-02 -1.530829519033432007e-01 -6.067615002393722534e-02 -2.051048129796981812e-01 2.066061347723007202e-01 2.690280079841613770e-01 4.162011202424764633e-03 -6.189211457967758179e-02 -3.129827380180358887e-01 -1.165464445948600769e-01 -2.297525666654109955e-02 9.262894839048385620e-02 -1.145843639969825745e-01 5.638142582029104233e-03 3.057265654206275940e-02 1.904802024364471436e-01 4.980232715606689453e-01 -1.114263832569122314e-01 -1.618961058557033539e-02 8.976747840642929077e-02 -5.250173807144165039e-02 -1.349935773760080338e-02 -3.662217855453491211e-01 8.837649971246719360e-02 -8.273389190435409546e-03 -3.686059713363647461e-01
4.624832421541213989e-02 7.386995851993560791e-02 2.479985505342483521e-01 2.081058174371719360e-02 -1.157205700874328613e-01 1.812790930271148682e-01 -4.983210563659667969e-02 -3.320664539933204651e-02 4.647222906351089478e-02 -1.103567183017730713e-01 -9.234852343797683716e-02 4.021071791648864746e-01 2.781836129724979401e-02 -8.753987401723861694e-02 -3.447519838809967041e-01 -2.094327472150325775e-02 -1.462957710027694702e-01 -1.494568074122071266e-03 -6.642851978540420532e-02 8.732312358915805817e-03 1.148511655628681183e-02 2.325136512517929077e-01 3.957983851432800293e-01 -1.075008958578109741e-01 9.287261217832565308e-02 -1.584052480757236481e-02 -1.540560573339462280e-01 -4.255821555852890015e-02 -4.422278702259063721e-01 -1.497463732957839966e-01 -1.962938606739044189e-01 -1.705867946147918701e-01
6.269934028387069702e-02 2.084849327802658081e-01 6.984132528305053711e-02 -3.029581010341644287e-01 2.590693905949592590e-02 3.592617213726043701e-01 4.184877872467041016e-02 -5.372931063175201416e-02 -2.608690857887268066e-01 3.261160477995872498e-02 6.363752484321594238e-02 -4.083228111267089844e-02 2.099370360374450684e-01 -5.420592054724693298e-02 -4.786757752299308777e-03 -1.539869308471679688e-01 1.553979367017745972e-01 -1.834867745637893677e-01 3.103297650814056396e-01 3.140623867511749268e-01 3.158848360180854797e-02 2.350109964609146118e-01 1.575989276170730591e-01 7.305046170949935913e-02 -1.876230984926223755e-01 -2.572593390941619873e-01 -1.552257388830184937e-01 3.941057249903678894e-02 -4.336338490247726440e-02 6.615157425403594971e-02 -8.761431276798248291e-02 -3.096130490303039551e-01
1.498074270784854889e-02 -4.944197833538055420e-02 2.416413649916648865e-02 -2.139226645231246948e-01 -9.281189739704132080e-02 -4.872217774391174316e-02 2.106321603059768677e-01 -6.283036619424819946e-02 8.268413692712783813e-02 -2.579457759857177734e-01 -2.135493792593479156e-02 1.563391536474227905e-01 -1.665490269660949707e-01 1.466675847768783569e-01 -2.392923980951309204e-01 7.180438935756683350e-02 -1.099754646420478821e-01 -1.681813001632690430e-01 1.119177937507629395e-01 2.511307597160339355e-01 2.654710598289966583e-02 1.801385171711444855e-02 3.094910681247711182e-01 -7.148788869380950928e-02 -2.671197354793548584e-01 -3.313086694106459618e-03 -3.192037045955657959e-01 3.210153579711914062e-01 -3.865403831005096436e-01 -4.442420601844787598e-02 1.901459246873855591e-01 8.839671500027179718e-04
6.213207542896270752e-02 2.727499604225158691e-01 -1.524276733398437500e-01 1.656862199306488037e-01 -1.140993610024452209e-01 8.672344684600830078e-02 3.122978210449218750e-01 1.383998245000839233e-01 -2.299785465002059937e-01 -3.029825985431671143e-01 -6.900127232074737549e-02 -1.370674520730972290e-01 1.199634373188018799e-01 -2.417603880167007446e-01 -1.180465072393417358e-01 1.737115681171417236e-01 6.304748356342315674e-02 1.641044169664382935e-01 2.452660948038101196e-01 1.708559095859527588e-01 1.725346893072128296e-01 1.103053987026214600e-01 1.203589141368865967e-01 1.693542748689651489e-01 -3.011216409504413605e-02 -1.704489253461360931e-02 -2.462480515241622925e-01 1.047597005963325500e-01 -3.914638459682464600e-01 7.174193859100341797e-02 -9.061577171087265015e-02 -6.231043487787246704e-02
-1.781585663557052612e-01 1.398909278213977814e-02 9.778690338134765625e-02 -2.042450457811355591e-01 1.079548150300979614e-01 1.000624299049377441e-01 -6.020755320787429810e-02 -1.470901817083358765e-01 -9.770440310239791870e-02 9.673578292131423950e-02 2.275900356471538544e-02 1.138420924544334412e-01 -1.949398815631866455e-01 -1.016191244125366211e-01 3.501107990741729736e-01 -1.367548853158950806e-02 2.527442872524261475e-01 -6.728520244359970093e-02 1.061387807130813599e-01 1.285763829946517944e-01 3.481322526931762695e-01 3.235048055648803711e-01 4.110759869217872620e-02 2.306344360113143921e-01 1.490091817686334252e-04 1.294949054718017578e-01 -4.036386907100677490e-01 1.274378597736358643e-01 -1.382457166910171509e-01 6.682922691106796265e-02 1.313498914241790771e-01 -2.295249104499816895e-01
2.833280861377716064e-01 2.280875593423843384e-01 -1.000946667045354843e-02 9.522578865289688110e-02 1.867576241493225098e-01 1.667198538780212402e-01 1.610211879014968872e-01 -6.429869681596755981e-02 -2.460005432367324829e-01 -1.264653652906417847e-01 2.199759632349014282e-01 1.879921555519104004e-01 -9.961956180632114410e-03 6.858133524656295776e-02 -4.354671388864517212e-02 -2.090690582990646362e-01 1.495238095521926880e-01 -5.636413767933845520e-02 6.073302403092384338e-02 3.079539723694324493e-02 -3.394681215286254883e-02 -2.085684798657894135e-02 1.922066807746887207e-01 9.355773031711578369e-02 -5.269957333803176880e-02 2.172731012105941772e-01 -3.171973526477813721e-01 -8.823546767234802246e-02 -2.829785048961639404e-01 4.396165907382965088e-01 7.679903507232666016e-02 -2.001768499612808228e-01
1.261005252599716187e-01 8.815371245145797729e-02 -4.214314371347427368e-02 8.380555361509323120e-02 1.109426021575927734e-01 -6.688031554222106934e-02 1.358270496129989624e-01 1.091352999210357666e-01 -2.026565521955490112e-01 -2.765273116528987885e-02 1.005856618285179138e-01 -4.068566113710403442e-02 -1.059797555208206177e-01 1.255635768175125122e-01 -2.167428657412528992e-02 -1.190350428223609924e-01 5.259522795677185059e-02 -5.164505913853645325e-03 9.026473388075828552e-03 1.864842176437377930e-01 5.657548829913139343e-02 -7.103528827428817749e-02 2.723713219165802002e-01 -7.395708933472633362e-03 -1.061411499977111816e-01 -1.534042209386825562e-01 -3.068644106388092041e-01 7.637235522270202637e-02 -1.412012279033660889e-01 4.458275139331817627e-01 1.820720434188842773e-01 -5.642316341400146484e-01
-1.900947093963623047e-01 1.274759974330663681e-02 3.007460236549377441e-01 -2.926386594772338867e-01 -1.302214264869689941e-01 4.696170613169670105e-02 5.990253761410713196e-02 6.282094120979309082e-02 -1.386624425649642944e-01 2.078628689050674438e-01 2.758903242647647858e-02 2.947032153606414795e-01 2.472740411758422852e-01 -2.414782531559467316e-02 8.316719532012939453e-02 -1.321101784706115723e-01 -6.663681566715240479e-02 -1.088609918951988220e-01 3.220283612608909607e-02 3.767535462975502014e-02 8.943499624729156494e-02 2.627037763595581055e-01 1.738202720880508423e-01 -8.808690123260021210e-03 -3.738843798637390137e-01 1.114848554134368896e-01 -2.906970381736755371e-01 -1.039506047964096069e-01 -1.706383973360061646e-01 -2.832130789756774902e-01 1.429117172956466675e-01 -1.464412957429885864e-01
1.416705548763275146e-01 5.628824606537818909e-02 1.074420660734176636e-01 2.338741719722747803e-01 -5.288818385452032089e-03 1.823066473007202148e-01 -1.042649243026971817e-02 2.283731549978256226e-01 -2.239580154418945312e-01 7.051403820514678955e-02 4.524242505431175232e-02 1.823521554470062256e-01 -2.229774892330169678e-01 -7.850989699363708496e-02 -4.704356938600540161e-02 -2.259740419685840607e-02 -3.356024920940399170e-01 1.335835084319114685e-03 3.295901417732238770e-01 2.063413262367248535e-01 1.673719137907028198e-01 3.524981811642646790e-02 2.018960863351821899e-01 3.581032752990722656e-01 -7.160031795501708984e-02 1.125511601567268372e-01 1.843768917024135590e-02 -2.782297134399414062e-01 -2.369530349969863892e-01 -5.805091187357902527e-02 1.227681040763854980e-01 -2.091182768344879150e-01
2.485727071762084961e-01 1.446840316057205200e-01 1.683693379163742065e-02 -5.222616717219352722e-02 1.008493453264236450e-01 1.567363440990447998e-01 1.195096820592880249e-01 -1.474460661411285400e-01 -4.176251590251922607e-01 1.097772046923637390e-01 -1.018849238753318787e-01 1.907759606838226318e-01 2.011947631835937500e-01 -3.484930098056793213e-02 1.922767758369445801e-01 -1.129528358578681946e-01 -3.889746591448783875e-02 -1.488097906112670898e-01 1.147002428770065308e-01 1.615462750196456909e-01 -1.245392858982086182e-01 1.397647988051176071e-02 1.975629478693008423e-01 -2.901133000850677490e-01 -3.901870548725128174e-02 1.931543275713920593e-02 -2.885607779026031494e-01 9.000214934349060059e-02 -6.223947554826736450e-02 -2.123137861490249634e-01 -4.270158708095550537e-02 -4.159284532070159912e-01
-1.220153197646141052e-01 1.251236796379089355e-01 1.982548832893371582e-01 2.320330739021301270e-01 2.884313166141510010e-01 3.510731756687164307e-01 4.331735521554946899e-02 -2.095073759555816650e-01 -2.317502051591873169e-01 7.115412503480911255e-02 4.691084474325180054e-02 3.251351788640022278e-02 5.068600550293922424e-02 7.935344427824020386e-02 -3.300663828849792480e-02 6.739094853401184082e-02 -2.429315596818923950e-01 4.665616899728775024e-02 -9.537775069475173950e-03 1.550007313489913940e-01 1.403073370456695557e-01 1.852666735649108887e-01 2.400234788656234741e-01 1.798396855592727661e-01 6.052288692444562912e-03 2.143357396125793457e-01 -7.231185585260391235e-02 7.709187269210815430e-02 -2.780188024044036865e-01 1.258584409952163696e-01 4.024510085582733154e-01 -7.777445763349533081e-02
1.181707233190536499e-01 3.871499300003051758e-01 -1.475224494934082031e-01 -9.163042157888412476e-02 7.031302154064178467e-02 1.060596182942390442e-01 7.229503244161605835e-03 2.181224226951599121e-01 -3.180981874465942383e-01 5.454484373331069946e-03 -7.899703830480575562e-02 -1.559525281190872192e-01 -1.952294260263442993e-02 -5.751641467213630676e-02 -2.956821583211421967e-02 -1.762844771146774292e-01 -4.506098851561546326e-02 -3.005208969116210938e-01 1.184962764382362366e-01 3.815855383872985840e-01 3.235843032598495483e-02 6.287494301795959473e-02 2.761215269565582275e-01 2.581685781478881836e-01 -2.810410261154174805e-01 -5.779126659035682678e-02 -2.112772315740585327e-01 -2.677981369197368622e-02 5.997256562113761902e-02 1.474239230155944824e-01 -2.855511382222175598e-02 -1.450520306825637817e-01
1.073833182454109192e-01 -9.555033594369888306e-02 1.422369033098220825e-01 -7.766505703330039978e-03 -2.404557764530181885e-01 -1.585256606340408325e-01 2.258267700672149658e-01 2.228131890296936035e-02 -3.596080839633941650e-01 -7.044211030006408691e-02 -1.196697875857353210e-01 7.355672121047973633e-02 -1.175069883465766907e-01 -1.243264302611351013e-01 4.424335807561874390e-02 -9.875249117612838745e-02 1.690199226140975952e-01 -3.828709423542022705e-01 7.090908009558916092e-03 1.823380738496780396e-01 2.004896253347396851e-01 2.211617082357406616e-01 1.319783926010131836e-01 -4.440947249531745911e-02 7.054325193166732788e-02 -1.839839294552803040e-02 -3.040258288383483887e-01 7.527690380811691284e-03 -1.313244402408599854e-01 1.067623030394315720e-02 6.399114429950714111e-02 -4.397786259651184082e-01
1.282690912485122681e-01 7.703130692243576050e-02 -1.003604158759117126e-01 -5.020696204155683517e-03 -2.585951387882232666e-01 2.572208642959594727e-01 1.476536989212036133e-01 1.812313869595527649e-02 -2.405281662940979004e-01 -1.773174107074737549e-01 1.046643927693367004e-01 1.216600835323333740e-01 -1.768444781191647053e-03 5.290449038147926331e-02 6.452434230595827103e-03 -2.439216822385787964e-01 2.474708259105682373e-01 -3.825747966766357422e-02 6.557686626911163330e-02 2.805365025997161865e-01 2.394125461578369141e-01 7.592900842428207397e-02 1.773588061332702637e-01 7.887120544910430908e-02 -6.166483834385871887e-02 -1.689862608909606934e-01 -1.375025957822799683e-01 1.439617276191711426e-01 -7.708336412906646729e-02 4.174078404903411865e-01 2.551895081996917725e-01 -2.668493092060089111e-01
1.239063367247581482e-01 1.001876145601272583e-01 1.091373339295387268e-01 9.142813831567764282e-02 1.793528348207473755e-02 1.991311758756637573e-01 1.634825170040130615e-01 -1.103977710008621216e-01 -1.882560551166534424e-01 -8.832581341266632080e-02 2.599147334694862366e-02 2.346038818359375000e-02 2.001255601644515991e-01 -1.687507033348083496e-01 1.000894755125045776e-01 -8.019489049911499023e-02 -2.056821994483470917e-02 -1.723012626171112061e-01 -1.392361223697662354e-01 3.319096863269805908e-01 1.567795723676681519e-01 1.861761063337326050e-01 2.687448263168334961e-01 1.975920237600803375e-02 2.787394635379314423e-02 4.282375276088714600e-01 -1.340434402227401733e-01 -1.244259402155876160e-01 1.347960531711578369e-01 1.716021746397018433e-01 -2.054683864116668701e-02 -4.345529079437255859e-01
1.228135153651237488e-01 -1.585480421781539917e-01 1.330414414405822754e-01 -1.499535590410232544e-01 -2.050344347953796387e-01 2.164652571082115173e-02 4.015304893255233765e-02 -1.194934942759573460e-03 6.216073408722877502e-03 -6.368000805377960205e-02 -1.493940055370330811e-01 9.164457023143768311e-02 1.433266252279281616e-01 3.320620860904455185e-03 2.172850519418716431e-01 3.154437243938446045e-01 -1.305509358644485474e-01 -2.181750684976577759e-01 -1.040953793562948704e-03 4.261656701564788818e-01 4.550749436020851135e-02 1.473005861043930054e-01 1.957366019487380981e-01 1.975513994693756104e-01 1.165201961994171143e-01 -1.686176061630249023e-01 -3.155454993247985840e-01 2.182607538998126984e-02 -1.306361109018325806e-01 -2.476760745048522949e-01 3.247424364089965820e-01 9.927628561854362488e-03
1.037969589233398438e-01 -6.960229575634002686e-02 3.181663528084754944e-02 3.772528171539306641e-01 -4.113036021590232849e-02 1.873314678668975830e-01 1.383297294378280640e-01 5.826727300882339478e-02 1.564139872789382935e-01 -9.992796927690505981e-02 1.295746676623821259e-02 8.526728302240371704e-02 7.832527160644531250e-02 2.114824801683425903e-01 -9.921482950448989868e-02 -1.098587643355131149e-02 1.013887152075767517e-01 1.615738570690155029e-01 -1.218172833323478699e-01 3.769561946392059326e-01 1.370115131139755249e-01 1.884111464023590088e-01 2.042320966720581055e-01 1.362832635641098022e-01 -2.778023779392242432e-01 9.772843867540359497e-02 -2.391545772552490234e-01 7.970546931028366089e-02 -1.706018447875976562e-01 3.154693245887756348e-01 1.860127151012420654e-01 -2.400957345962524414e-01
[truncated: 3,270,220 more chars]
