# Supplementary material for: The Language of Innovation
Source: PLoS One. 2020 Apr 30;15(4):e0230107. doi: 10.1371/journal.pone.0230107 (PMC7194493; doi:10.1371/journal.pone.0230107)
Supplement: S10 File — (GZ) [file pone.0230107.s010.tar.gz › 1988-1992/V2Run_20_VS_4500_embeddings1988-1992ED32.txt]

-5.332170799374580383e-02 1.205164343118667603e-01 1.112547293305397034e-01 -6.883659213781356812e-02 -6.764777004718780518e-02 6.326992064714431763e-02 -5.498247221112251282e-02 3.383997678756713867e-01 -5.695622041821479797e-02 3.948983550071716309e-02 -1.308175269514322281e-02 1.790233850479125977e-01 -2.527082264423370361e-01 7.411891222000122070e-02 -5.819232389330863953e-02 3.101453781127929688e-01 5.892287939786911011e-02 1.279383897781372070e-01 -5.578912794589996338e-02 1.348716951906681061e-02 -9.994511306285858154e-02 -3.648006319999694824e-01 -5.497420951724052429e-02 3.532687425613403320e-01 -2.024518549442291260e-01 5.545512586832046509e-02 -1.513418704271316528e-01 3.506866395473480225e-01 -1.477758884429931641e-01 1.943767443299293518e-02 -3.467626869678497314e-01 -8.374279737472534180e-02
1.749117672443389893e-01 -2.854247391223907471e-02 -2.470940053462982178e-01 8.463937789201736450e-02 1.477801501750946045e-01 7.709588855504989624e-02 2.521350085735321045e-01 3.690949082374572754e-01 1.682801246643066406e-01 1.415784955024719238e-01 -3.189139068126678467e-02 9.414717555046081543e-02 1.284402236342430115e-02 4.629047214984893799e-02 -3.315882682800292969e-01 2.450471669435501099e-01 -1.186026958748698235e-03 3.807226121425628662e-01 3.443100750446319580e-01 -2.856893278658390045e-02 8.934704586863517761e-03 -1.857063770294189453e-01 1.365878432989120483e-01 6.771339476108551025e-02 -9.185690432786941528e-02 2.880406752228736877e-02 -2.205220162868499756e-01 1.517794579267501831e-01 7.218078523874282837e-02 1.210038438439369202e-01 -2.746759355068206787e-02 1.362735480070114136e-01
1.852540224790573120e-01 -1.279778545722365379e-03 1.235623881220817566e-01 -3.816781938076019287e-02 2.767699360847473145e-01 -5.026927217841148376e-02 2.561977207660675049e-01 2.073817402124404907e-01 -9.769687429070472717e-03 7.353433966636657715e-02 -2.217529267072677612e-01 1.566393822431564331e-01 -2.507074773311614990e-01 -1.478523910045623779e-01 5.244310572743415833e-02 2.209738194942474365e-01 9.060486406087875366e-02 2.733963131904602051e-01 2.638185918331146240e-01 -1.653205007314682007e-01 2.257269341498613358e-03 9.280697256326675415e-02 1.843374967575073242e-01 -8.506790548563003540e-02 -5.596539378166198730e-02 -2.657020092010498047e-01 -2.266297042369842529e-01 2.453160583972930908e-01 -2.794808335602283478e-02 -2.874102592468261719e-01 -1.861026287078857422e-01 1.125302389264106750e-01
2.088985741138458252e-01 1.691580563783645630e-02 -7.037142664194107056e-02 -1.252946704626083374e-01 3.256486952304840088e-01 1.594328321516513824e-02 1.255054771900177002e-01 2.954281270503997803e-01 1.058562621474266052e-01 -3.150286525487899780e-02 2.636553347110748291e-01 2.256578952074050903e-01 -2.478591799736022949e-01 5.438889563083648682e-02 -4.210322629660367966e-03 2.049317061901092529e-01 1.601678878068923950e-01 1.838766932487487793e-01 2.785114645957946777e-01 -1.287828087806701660e-01 -1.174740046262741089e-01 -7.665823400020599365e-02 1.067892462015151978e-01 -2.181463986635208130e-01 -3.105640113353729248e-01 3.318194672465324402e-02 6.691073626279830933e-02 2.267604917287826538e-01 -1.945710182189941406e-01 -1.468081623315811157e-01 -1.916881948709487915e-01 -7.185566425323486328e-02
1.287233233451843262e-01 -2.979653514921665192e-02 -8.373636007308959961e-02 -1.648399233818054199e-01 -5.521458573639392853e-03 -3.253516182303428650e-02 -6.192735582590103149e-02 1.260622143745422363e-01 1.695719212293624878e-01 -1.870840601623058319e-02 1.732140779495239258e-01 5.038257837295532227e-01 -3.647031784057617188e-01 -2.034626342356204987e-02 -7.193823903799057007e-02 4.580762386322021484e-01 6.880763173103332520e-02 7.590098679065704346e-02 2.605390548706054688e-01 -2.165843695402145386e-01 2.939298003911972046e-02 9.360061958432197571e-03 3.049835264682769775e-01 -1.788154989480972290e-02 4.719055816531181335e-02 -1.180935055017471313e-01 5.521081760525703430e-02 7.577818632125854492e-02 3.644543886184692383e-02 7.089526951313018799e-02 -1.234721392393112183e-01 -5.365461576730012894e-03
6.986955646425485611e-03 -7.993495464324951172e-02 1.010483726859092712e-01 1.420629322528839111e-01 -2.118275910615921021e-01 3.388535231351852417e-02 2.246458679437637329e-01 1.574350893497467041e-01 1.086916327476501465e-01 -2.382134348154067993e-01 5.309412255883216858e-02 2.786105573177337646e-01 -9.253472089767456055e-02 -1.774104684591293335e-02 -2.162206619977951050e-01 2.667057514190673828e-01 -8.416158705949783325e-02 3.910927772521972656e-01 1.742508411407470703e-01 -1.649603843688964844e-01 1.441829930990934372e-02 -2.016667835414409637e-02 -1.608899096027016640e-03 1.337292939424514771e-01 -2.506020665168762207e-01 1.358410418033599854e-01 -2.954295277595520020e-01 9.204010665416717529e-02 8.247078955173492432e-02 3.653765097260475159e-02 -2.246676385402679443e-01 3.072563707828521729e-01
5.367578193545341492e-02 -9.190784394741058350e-02 4.521868005394935608e-02 1.911800913512706757e-02 6.330774724483489990e-02 -5.317573621869087219e-02 -4.442059621214866638e-02 1.987198293209075928e-01 6.335452198982238770e-02 7.267423719167709351e-02 8.924337476491928101e-02 5.948534607887268066e-01 -1.611344516277313232e-01 -9.376972913742065430e-02 -5.422760546207427979e-02 1.634306460618972778e-01 1.818479746580123901e-01 3.153645694255828857e-01 -1.913158595561981201e-02 -2.905321680009365082e-02 -2.331341989338397980e-02 -2.756725549697875977e-01 1.108986958861351013e-01 7.340407371520996094e-02 -2.393555343151092529e-01 -1.380157172679901123e-01 -1.309686750173568726e-01 -1.150998398661613464e-01 -3.152358531951904297e-01 -4.440990835428237915e-02 -2.426908612251281738e-01 8.661223948001861572e-02
-5.337787419557571411e-02 1.283952742815017700e-01 -1.421211361885070801e-01 1.116118356585502625e-01 -3.846471011638641357e-02 7.493252400308847427e-03 1.419989317655563354e-01 3.718640506267547607e-01 3.117467276751995087e-02 -1.008831262588500977e-01 -1.853759735822677612e-01 3.933002650737762451e-01 1.380530465394258499e-02 4.105598479509353638e-02 -1.044392958283424377e-01 3.034326434135437012e-01 2.151611000299453735e-01 2.284915149211883545e-01 4.866341128945350647e-02 5.026808753609657288e-02 -1.712565273046493530e-01 2.801128849387168884e-02 3.905010968446731567e-02 -2.380889840424060822e-02 -1.864847093820571899e-01 -1.421750187873840332e-01 -3.556278645992279053e-01 2.911070287227630615e-01 1.458276808261871338e-01 7.039625197649002075e-02 2.253414541482925415e-01 6.454460322856903076e-02
1.551058143377304077e-01 -1.755982339382171631e-01 -2.052600309252738953e-02 1.278249174356460571e-01 -1.866072118282318115e-01 2.688331902027130127e-02 9.082420915365219116e-02 -1.208162233233451843e-01 1.165966913104057312e-01 -8.042720705270767212e-02 -2.332373522222042084e-02 3.199656307697296143e-01 -4.200458154082298279e-02 6.210606917738914490e-02 -3.039321601390838623e-01 3.100059628486633301e-01 1.350166350603103638e-01 2.371950298547744751e-01 4.262302070856094360e-02 3.652435541152954102e-02 -2.406734973192214966e-01 1.042293682694435120e-01 3.731288015842437744e-01 2.075948119163513184e-01 -1.681663990020751953e-01 1.403264403343200684e-01 -2.987186908721923828e-01 1.383864879608154297e-01 2.879675012081861496e-03 1.263071298599243164e-01 -1.836803555488586426e-01 1.344091445207595825e-01
1.070148423314094543e-01 -1.035164762288331985e-02 2.323223501443862915e-01 -5.057138949632644653e-02 -6.088300421833992004e-02 2.537762522697448730e-01 -1.437016427516937256e-01 1.188557073473930359e-01 -3.846831386908888817e-04 1.395561844110488892e-01 1.403808742761611938e-01 1.590589731931686401e-01 -2.409460097551345825e-01 -1.366376429796218872e-01 -7.140498608350753784e-02 -1.175003126263618469e-01 5.501287803053855896e-02 1.339840739965438843e-01 2.082241326570510864e-01 6.849789619445800781e-02 -5.581509321928024292e-02 1.916157901287078857e-01 1.635739654302597046e-01 3.053211569786071777e-01 -3.282658010721206665e-02 1.457228064537048340e-01 -3.724186718463897705e-01 3.979457169771194458e-02 7.587464153766632080e-02 6.954496353864669800e-02 -4.944079518318176270e-01 1.498330384492874146e-01
2.021552026271820068e-01 2.234911322593688965e-01 1.949539333581924438e-01 8.283523470163345337e-02 -2.835727035999298096e-01 -5.461414158344268799e-02 3.429468274116516113e-01 1.439609229564666748e-01 -9.997620433568954468e-02 8.698853198438882828e-04 -7.612710446119308472e-02 2.650910615921020508e-01 -2.220770567655563354e-01 1.071557253599166870e-01 -2.677389383316040039e-01 3.230667412281036377e-01 2.514639496803283691e-01 2.290024012327194214e-01 2.750355303287506104e-01 -6.720643490552902222e-02 -5.209380388259887695e-02 -1.365434378385543823e-01 7.819114625453948975e-02 4.895809665322303772e-02 -3.219158947467803955e-02 -7.860938459634780884e-02 -2.187433242797851562e-01 1.417452991008758545e-01 6.144385039806365967e-02 5.544907599687576294e-02 1.058069989085197449e-01 2.746133506298065186e-02
1.580130606889724731e-01 1.509278863668441772e-01 2.433734983205795288e-01 1.300761997699737549e-01 -9.549105167388916016e-02 5.186849832534790039e-02 1.112110465764999390e-01 2.805349528789520264e-01 7.928140461444854736e-02 3.244662284851074219e-02 1.109605282545089722e-01 2.467031925916671753e-01 -1.060554981231689453e-01 -2.360705658793449402e-02 -6.594138592481613159e-02 2.190485447645187378e-01 9.985452145338058472e-02 1.099436879158020020e-01 3.128924369812011719e-01 -1.191071867942810059e-01 -2.737343311309814453e-01 -3.432668149471282959e-01 5.931735411286354065e-02 2.884013950824737549e-01 6.416144967079162598e-02 5.463206022977828979e-02 5.075144395232200623e-02 2.062377631664276123e-01 8.891386911273002625e-03 9.007715433835983276e-02 -3.274409472942352295e-01 2.176051288843154907e-01
1.256269067525863647e-01 -6.696304678916931152e-02 1.155491080135107040e-02 8.014257997274398804e-02 2.167912572622299194e-01 1.072108820080757141e-01 2.956468760967254639e-01 1.851707100868225098e-01 -2.861697375774383545e-01 -1.136980578303337097e-01 -8.425705879926681519e-02 5.561228990554809570e-01 -5.671418085694313049e-02 6.352389231324195862e-03 -1.379088759422302246e-01 1.498178839683532715e-01 1.026340574026107788e-01 2.018906176090240479e-01 1.754322499036788940e-01 -2.034899294376373291e-01 -1.525422781705856323e-01 -2.082916535437107086e-02 -1.054886262863874435e-02 -9.824497252702713013e-02 -1.873870342969894409e-01 -6.795395910739898682e-02 -1.812691241502761841e-01 3.663138020783662796e-03 4.519221186637878418e-02 -1.416767835617065430e-01 -2.767611443996429443e-01 -9.389834105968475342e-02
2.725746333599090576e-01 1.779283434152603149e-01 2.923349738121032715e-01 -1.992163620889186859e-02 -1.790534704923629761e-01 4.039384797215461731e-02 -1.778759211301803589e-01 1.300331801176071167e-01 -4.437676444649696350e-02 1.346131414175033569e-01 3.116239793598651886e-02 4.223048686981201172e-01 -4.612120240926742554e-02 -5.168791860342025757e-02 -1.969078630208969116e-01 4.360071718692779541e-01 1.023885160684585571e-01 1.848146766424179077e-01 1.621742248535156250e-01 -9.690766781568527222e-02 2.912976965308189392e-02 -1.534698158502578735e-01 1.091039329767227173e-01 -5.193529650568962097e-02 -3.676705956459045410e-01 3.136173635721206665e-02 -1.504160091280937195e-02 1.236145570874214172e-01 -1.174157336354255676e-01 -5.898025631904602051e-02 -6.237677857279777527e-02 -2.663823217153549194e-02
1.031817495822906494e-01 1.552894711494445801e-01 1.729048788547515869e-01 -9.821780025959014893e-02 -1.052676141262054443e-01 7.082486897706985474e-02 2.415335625410079956e-01 2.396257072687149048e-01 -8.592984825372695923e-02 -4.790740087628364563e-03 1.196577548980712891e-01 2.800249755382537842e-01 -1.229891460388898849e-02 -2.004700452089309692e-01 -7.358202245086431503e-03 3.893651068210601807e-01 1.564641743898391724e-01 4.583666026592254639e-01 8.882148563861846924e-02 1.674333661794662476e-01 -9.234656393527984619e-02 -1.943817734718322754e-01 1.805155128240585327e-01 1.917187571525573730e-01 -8.916011452674865723e-02 7.406131178140640259e-02 -1.906812936067581177e-01 9.974082559347152710e-02 2.012244760990142822e-01 -7.286105304956436157e-02 5.340852215886116028e-02 8.455035090446472168e-02
-2.888035774230957031e-02 1.796655058860778809e-01 -1.374207437038421631e-01 4.886432550847530365e-03 6.749826669692993164e-02 1.348902583122253418e-01 1.609773933887481689e-01 2.402436882257461548e-01 1.292540580034255981e-01 -1.108920201659202576e-01 2.505908310413360596e-01 5.442062616348266602e-01 -2.171233743429183960e-01 -1.933429688215255737e-01 3.664660081267356873e-02 2.090179771184921265e-01 7.183156162500381470e-02 1.996489986777305603e-02 1.120323166251182556e-01 4.585382342338562012e-02 2.190298885107040405e-01 5.383487418293952942e-02 -2.685740962624549866e-02 -7.623544335365295410e-02 -2.711477577686309814e-01 1.254305010661482811e-03 5.202878639101982117e-02 2.552510797977447510e-01 2.617685589939355850e-03 9.095534682273864746e-02 -3.043447434902191162e-01 6.460898369550704956e-02
2.721155285835266113e-01 7.195516675710678101e-02 9.658931940793991089e-02 3.194411844015121460e-02 -1.636210829019546509e-01 -1.736657917499542236e-01 -2.414166927337646484e-02 1.772747784852981567e-01 1.479979902505874634e-01 1.025813221931457520e-01 -2.453999221324920654e-02 3.048342764377593994e-01 -1.683007031679153442e-01 3.014499135315418243e-02 -2.059025168418884277e-01 2.160283178091049194e-01 5.260372906923294067e-02 1.987727731466293335e-01 8.105162531137466431e-02 1.052645221352577209e-01 7.275583595037460327e-02 -2.271894961595535278e-01 2.053113132715225220e-01 1.945896595716476440e-01 -3.761712610721588135e-01 -5.098692607134580612e-03 -1.010359525680541992e-01 2.308941483497619629e-01 -1.872446537017822266e-01 -2.343028932809829712e-01 -2.781971693038940430e-01 -8.931361883878707886e-02
-3.815579041838645935e-02 1.258216500282287598e-01 -1.336237937211990356e-01 1.153559982776641846e-01 9.919375181198120117e-02 2.822820097208023071e-02 2.864491641521453857e-01 1.329035162925720215e-01 -1.337966918945312500e-01 -2.578139677643775940e-02 2.478151470422744751e-01 2.788433730602264404e-01 2.396450005471706390e-02 -2.230071276426315308e-01 -6.052993610501289368e-02 2.993941307067871094e-01 1.055185496807098389e-02 2.504283785820007324e-01 2.559346258640289307e-01 -9.451594948768615723e-02 -5.646914616227149963e-02 -7.892459630966186523e-02 -1.363931447267532349e-01 4.672830402851104736e-01 -8.751115947961807251e-02 -2.051122784614562988e-01 1.628241688013076782e-02 1.891402602195739746e-01 -9.758551418781280518e-02 3.825279325246810913e-02 -6.976085901260375977e-02 -2.336697876453399658e-01
-8.406792581081390381e-02 2.221118956804275513e-01 7.906907051801681519e-02 9.985043108463287354e-02 -2.862035296857357025e-02 1.903554610908031464e-02 -1.500773709267377853e-03 2.261992841958999634e-01 -8.286591619253158569e-02 1.438273116946220398e-02 -2.142860740423202515e-02 1.646018177270889282e-01 5.270660668611526489e-02 2.074133604764938354e-02 -3.618254363536834717e-01 1.994292810559272766e-02 -5.553589388728141785e-02 2.425716957077383995e-03 8.312639594078063965e-02 -1.759683191776275635e-01 4.537295177578926086e-02 -9.828995913267135620e-02 1.659795194864273071e-01 -1.430892944335937500e-01 2.623502910137176514e-02 1.209373101592063904e-01 -4.729374945163726807e-01 4.138913452625274658e-01 2.703545987606048584e-02 1.034263297915458679e-01 -4.218480587005615234e-01 -7.412729412317276001e-02
1.754704266786575317e-01 -3.467733040452003479e-02 1.301749795675277710e-01 -1.719404011964797974e-01 -1.709295809268951416e-01 -2.342189103364944458e-01 -1.592108905315399170e-01 1.476828455924987793e-01 4.268126934766769409e-02 8.237738162279129028e-02 1.183046698570251465e-01 3.071365356445312500e-01 -4.433438554406166077e-02 1.171821728348731995e-02 -6.607237458229064941e-02 2.854091227054595947e-01 -2.898370474576950073e-02 3.469631373882293701e-01 5.799627304077148438e-02 5.889242142438888550e-02 1.072698831558227539e-01 -1.535312235355377197e-01 4.991121962666511536e-02 -1.592876613140106201e-01 -3.029163479804992676e-01 -2.205920964479446411e-02 -3.070007562637329102e-01 2.066248208284378052e-01 -2.281013727188110352e-01 -2.092462778091430664e-01 -2.579453289508819580e-01 5.353020131587982178e-02
2.560387551784515381e-01 1.254918426275253296e-01 4.386840760707855225e-02 -2.341046929359436035e-01 3.167637884616851807e-01 1.081522926688194275e-01 3.328288793563842773e-01 6.250019371509552002e-02 4.568766057491302490e-02 2.806902527809143066e-01 -6.780013442039489746e-02 3.369258642196655273e-01 -2.607698738574981689e-02 -4.708866775035858154e-02 -1.599186332896351814e-03 1.750360727310180664e-01 1.171514540910720825e-01 2.337486147880554199e-01 2.105594873428344727e-01 -1.255745626986026764e-02 4.004589095711708069e-02 7.439959794282913208e-03 3.434015065431594849e-02 -1.445998903363943100e-02 -1.521488577127456665e-01 1.759116947650909424e-01 -1.646492332220077515e-01 8.979299664497375488e-02 -3.447189182043075562e-02 -1.947188675403594971e-01 -3.556484282016754150e-01 1.787790507078170776e-01
-1.967529021203517914e-02 1.348793208599090576e-01 5.731422826647758484e-02 -3.237185254693031311e-02 -2.956421971321105957e-01 -2.322992384433746338e-01 1.244663596153259277e-01 1.844174712896347046e-01 2.345139533281326294e-01 4.226947575807571411e-02 -1.884928643703460693e-01 2.208017855882644653e-01 -1.272071897983551025e-01 -1.203638538718223572e-01 -3.336687982082366943e-01 1.246270760893821716e-01 1.196778491139411926e-01 3.036555945873260498e-01 1.272275596857070923e-01 -4.199269041419029236e-02 -8.613660931587219238e-02 -6.629402935504913330e-02 1.811412870883941650e-01 -9.462270885705947876e-02 -8.293993026018142700e-02 2.830524146556854248e-01 -2.247429937124252319e-01 2.109664082527160645e-01 -2.728293538093566895e-01 1.916851848363876343e-01 -1.276549547910690308e-01 8.234242908656597137e-03
1.145351901650428772e-01 -1.237679645419120789e-02 -4.376392066478729248e-02 1.869805008172988892e-01 -1.614135652780532837e-01 -1.657940633594989777e-02 4.710377454757690430e-01 1.868510395288467407e-01 1.648837029933929443e-01 -9.523341059684753418e-02 1.449015643447637558e-02 3.346100449562072754e-01 7.808450609445571899e-02 -2.266203612089157104e-01 -2.452704310417175293e-02 1.507079303264617920e-01 1.982456743717193604e-01 1.227478086948394775e-01 1.988996751606464386e-02 -2.167425677180290222e-02 -1.117562279105186462e-01 -1.379929035902023315e-01 2.881668135523796082e-02 2.488342858850955963e-02 -2.019255757331848145e-01 -3.224200606346130371e-01 -2.142690569162368774e-01 -5.856862291693687439e-02 2.956786006689071655e-02 2.542683482170104980e-01 -2.877856492996215820e-01 8.307759463787078857e-02
1.865310221910476685e-01 1.463273316621780396e-01 4.653530195355415344e-02 -1.296545267105102539e-01 -2.601932287216186523e-01 -7.483284175395965576e-02 -1.246237941086292267e-02 1.793902665376663208e-01 5.894189700484275818e-02 1.613243520259857178e-01 6.149772554636001587e-02 3.910488486289978027e-01 -2.069828957319259644e-01 -8.773086965084075928e-02 -1.020314767956733704e-01 8.943436294794082642e-02 1.851357519626617432e-01 3.064115345478057861e-01 3.406386673450469971e-01 1.210570917464792728e-03 1.748226955533027649e-02 6.324660032987594604e-02 1.173859834671020508e-01 -6.170243956148624420e-03 -4.391025900840759277e-01 -4.450175538659095764e-02 -6.328693777322769165e-02 1.182323396205902100e-01 -1.694690585136413574e-01 -1.333419084548950195e-01 -1.491424739360809326e-01 1.420989036560058594e-01
2.745043635368347168e-01 -6.129195541143417358e-02 -3.657642379403114319e-02 1.934422105550765991e-01 1.519364118576049805e-02 1.770794391632080078e-01 -1.092857494950294495e-02 2.978086173534393311e-01 2.155311219394207001e-02 5.200671032071113586e-02 2.164611779153347015e-02 2.788888514041900635e-01 1.017973870038986206e-01 -3.486288785934448242e-01 4.726800322532653809e-02 1.455540508031845093e-01 1.119689270853996277e-01 3.191444873809814453e-01 2.234686017036437988e-01 -3.356641530990600586e-01 -1.212075054645538330e-01 -8.710038661956787109e-02 -2.453314885497093201e-02 3.786352872848510742e-01 -4.027967527508735657e-02 -1.149569079279899597e-01 -3.703957423567771912e-02 9.859997034072875977e-02 -1.410591006278991699e-01 1.082049086689949036e-01 -9.653521329164505005e-02 -1.220407709479331970e-01
4.892102256417274475e-02 1.039989739656448364e-01 -7.341409474611282349e-02 -3.463879600167274475e-02 -1.560572087764739990e-01 -4.314829036593437195e-02 7.951163500547409058e-02 3.793967142701148987e-02 7.578223943710327148e-02 7.410960644483566284e-02 1.952843219041824341e-01 5.214628577232360840e-01 5.393739044666290283e-02 3.266962245106697083e-02 -1.997402161359786987e-01 1.791446357965469360e-01 8.294753730297088623e-02 2.359884232282638550e-01 2.069197744131088257e-01 9.351678937673568726e-02 8.221592754125595093e-02 -4.283985495567321777e-02 1.961198151111602783e-01 6.027191132307052612e-02 -2.768179774284362793e-01 -1.424345225095748901e-01 -2.227014452219009399e-01 3.360190689563751221e-01 -2.411273717880249023e-01 -2.382573932409286499e-01 1.537666469812393188e-02 9.785594046115875244e-02
2.541892826557159424e-01 1.114116013050079346e-01 2.413339465856552124e-01 2.445125877857208252e-01 1.176159009337425232e-01 1.754848808050155640e-01 -4.328793287277221680e-02 5.173017457127571106e-02 8.128044009208679199e-02 2.398054674267768860e-02 -9.340310841798782349e-02 2.547722458839416504e-01 -3.378720255568623543e-03 -3.142474889755249023e-01 -1.261228043586015701e-02 4.753755033016204834e-01 3.599554300308227539e-02 1.655302047729492188e-01 2.518463730812072754e-01 -9.979423135519027710e-02 -6.487318873405456543e-02 -1.968459337949752808e-01 -2.757293917238712311e-02 1.476911604404449463e-01 -8.257631212472915649e-02 1.654176563024520874e-01 -3.230592012405395508e-01 1.999744772911071777e-01 -1.197716034948825836e-02 -3.978811949491500854e-02 1.090329606086015701e-02 4.532649368047714233e-02
2.371364682912826538e-01 5.620941892266273499e-02 -2.863044105470180511e-02 -4.187240824103355408e-02 -1.182767301797866821e-01 -7.580482214689254761e-02 -1.032663974910974503e-03 1.510957181453704834e-01 8.128105849027633667e-02 1.611157953739166260e-01 1.095512732863426208e-01 3.522179126739501953e-01 -1.845721602439880371e-01 -6.620644778013229370e-02 -3.281019628047943115e-01 8.740147203207015991e-02 8.673188835382461548e-02 3.347159326076507568e-01 1.643567085266113281e-01 -1.145992726087570190e-01 1.083409935235977173e-01 -1.975244134664535522e-01 -2.380530536174774170e-01 1.507778614759445190e-01 -2.177137136459350586e-01 -1.305090337991714478e-01 -1.564729511737823486e-01 2.250612229108810425e-01 -2.221599072217941284e-01 -2.284251302480697632e-01 -1.948351263999938965e-01 6.465861946344375610e-02
1.008150633424520493e-02 4.227035865187644958e-02 4.616344347596168518e-03 5.217024683952331543e-02 9.812936931848526001e-02 1.179589144885540009e-02 -6.810194998979568481e-02 2.925864458084106445e-01 -7.111439853906631470e-02 2.957182377576828003e-02 -8.250341564416885376e-02 5.274243950843811035e-01 -4.861371591687202454e-02 -8.756674826145172119e-02 3.999956697225570679e-02 3.462740480899810791e-01 -1.839770004153251648e-02 1.542192548513412476e-01 9.593861550092697144e-02 -4.028780013322830200e-02 2.627014815807342529e-01 -9.494207054376602173e-02 2.648442089557647705e-01 -7.709976285696029663e-02 -2.294063270092010498e-01 2.179083526134490967e-01 -1.658232063055038452e-01 2.716777324676513672e-01 2.899325080215930939e-02 1.982498541474342346e-02 -2.794260978698730469e-01 5.577595531940460205e-02
1.202792227268218994e-01 4.503468871116638184e-01 9.735162556171417236e-02 1.625346578657627106e-02 1.312846243381500244e-01 4.867290705442428589e-02 -5.360577628016471863e-02 1.464269012212753296e-01 2.369200438261032104e-01 -2.173858880996704102e-01 -8.556253276765346527e-03 1.938582360744476318e-01 2.054751664400100708e-02 -2.154337018728256226e-01 5.745089147239923477e-03 2.754012346267700195e-01 -7.956546545028686523e-02 6.879403721541166306e-03 1.357663720846176147e-01 -1.780580878257751465e-01 9.335543215274810791e-02 -3.596816360950469971e-01 2.449585050344467163e-01 -1.822764286771416664e-03 -1.252575814723968506e-01 9.120263159275054932e-02 -2.031996548175811768e-01 2.820557653903961182e-01 -1.228742599487304688e-01 1.176314428448677063e-01 -1.889540106058120728e-01 -3.470350056886672974e-02
-1.871510036289691925e-02 1.162905767560005188e-01 -1.048063766211271286e-02 -2.984328269958496094e-01 7.483081519603729248e-02 3.089779615402221680e-01 1.433072090148925781e-01 1.060568764805793762e-01 1.414362192153930664e-01 -8.734584599733352661e-02 2.522413134574890137e-01 1.592627763748168945e-01 -3.260398209095001221e-01 -9.493272751569747925e-03 -7.329488545656204224e-02 2.553133368492126465e-01 -1.404720991849899292e-01 -6.711542606353759766e-02 -3.772076917812228203e-03 1.022404283285140991e-01 -4.022574797272682190e-02 -3.862718343734741211e-01 -4.891430959105491638e-02 4.700937494635581970e-02 -2.169260382652282715e-01 -3.174878060817718506e-01 -1.867817938327789307e-01 1.338550448417663574e-01 2.483066618442535400e-01 6.532644480466842651e-02 3.435176238417625427e-02 1.124041229486465454e-01
-8.015216886997222900e-02 7.398990541696548462e-02 7.986589334905147552e-03 -6.281945854425430298e-02 -9.267432242631912231e-02 1.720516830682754517e-01 7.467593997716903687e-02 7.163955271244049072e-02 -9.954496286809444427e-03 -1.049327999353408813e-01 6.331457197666168213e-02 2.424582540988922119e-01 -1.187448874115943909e-01 -3.349272012710571289e-01 -3.913484513759613037e-02 1.329064071178436279e-01 3.829303979873657227e-01 -3.739786520600318909e-02 2.922862768173217773e-01 1.390163302421569824e-01 -1.505751162767410278e-01 7.780476659536361694e-02 1.283489353954792023e-02 2.808300852775573730e-01 -1.325774192810058594e-01 2.608520388603210449e-01 -2.556069195270538330e-01 2.797626554965972900e-01 2.494591474533081055e-01 -9.694039821624755859e-03 -2.394724041223526001e-01 -7.983558624982833862e-02
6.458539515733718872e-03 -1.136488541960716248e-01 6.287979334592819214e-02 1.565439254045486450e-01 5.302780121564865112e-02 2.167875468730926514e-01 2.026366740465164185e-01 1.564803421497344971e-01 2.861891686916351318e-01 -1.723655462265014648e-01 1.013836860656738281e-01 5.437480658292770386e-02 -8.871970325708389282e-02 -1.093995273113250732e-01 1.619471907615661621e-01 -1.026676688343286514e-02 -5.059537664055824280e-02 1.822931021451950073e-01 2.612849175930023193e-01 -3.509066253900527954e-02 3.393311798572540283e-01 -1.337525993585586548e-01 3.269128501415252686e-02 6.590038537979125977e-02 -3.079379498958587646e-01 -3.437946364283561707e-02 -2.735210657119750977e-01 1.918319314718246460e-01 8.505174517631530762e-02 1.001388505101203918e-01 -1.850664615631103516e-01 -4.115019440650939941e-01
7.694546878337860107e-02 -1.628510802984237671e-01 2.238364666700363159e-01 -3.121055364608764648e-01 7.491914927959442139e-02 2.107171574607491493e-03 2.606177330017089844e-01 2.219757437705993652e-01 -7.259248942136764526e-02 -2.259436100721359253e-01 -3.438543528318405151e-02 -1.136652529239654541e-01 -1.005952581763267517e-01 3.019016049802303314e-02 -2.722794413566589355e-01 3.245944082736968994e-01 5.865541845560073853e-02 1.056201290339231491e-02 2.492734491825103760e-01 1.098374128341674805e-01 -2.010812461376190186e-01 1.819869577884674072e-01 -7.471653819084167480e-02 8.560834825038909912e-02 7.775388658046722412e-02 2.038394063711166382e-01 -3.402148187160491943e-01 6.964168697595596313e-02 2.991599962115287781e-02 1.684433668851852417e-01 -2.327476441860198975e-01 -1.429470330476760864e-01
1.058591157197952271e-01 2.645125426352024078e-02 -2.963123843073844910e-02 -2.437490969896316528e-01 1.366819590330123901e-01 -5.093949288129806519e-02 2.339932136237621307e-02 1.754723936319351196e-01 -8.177573978900909424e-02 -2.371635884046554565e-01 -2.886749058961868286e-02 4.046267271041870117e-01 -2.001837491989135742e-01 -2.152847945690155029e-01 1.411277353763580322e-01 7.726848870515823364e-02 8.047839254140853882e-02 -5.980087444186210632e-02 1.586330831050872803e-01 2.117002941668033600e-02 -2.044483870267868042e-01 -2.632775604724884033e-01 -5.348975211381912231e-02 2.065425813198089600e-01 3.230390138924121857e-03 3.198058530688285828e-02 -3.973895311355590820e-01 3.042508065700531006e-01 2.626585066318511963e-01 8.584914356470108032e-02 -3.472568467259407043e-02 -1.183338761329650879e-01
1.416330635547637939e-01 -7.152885943651199341e-02 2.539203129708766937e-02 -6.436949223279953003e-02 -2.667329907417297363e-01 -1.268940567970275879e-01 1.916416585445404053e-01 -3.345416486263275146e-02 -2.339516580104827881e-01 -1.133808195590972900e-01 -2.887291014194488525e-01 1.419281065464019775e-01 -2.391992323100566864e-02 -1.909835636615753174e-01 1.695379167795181274e-01 2.418180555105209351e-01 4.084312822669744492e-03 3.881933689117431641e-01 1.566607356071472168e-01 1.048938110470771790e-01 -6.286624819040298462e-02 -2.592533826828002930e-02 -2.503751814365386963e-01 1.754422932863235474e-01 -7.500013709068298340e-02 6.918767839670181274e-02 -3.023861944675445557e-01 2.600516974925994873e-01 5.178851634263992310e-02 3.534083440899848938e-02 -2.856759727001190186e-01 1.010561734437942505e-01
2.283471971750259399e-01 6.324590742588043213e-02 3.679872676730155945e-02 -5.541302636265754700e-02 -1.232593134045600891e-02 1.224720403552055359e-01 9.747781604528427124e-02 1.939950585365295410e-01 -4.156688451766967773e-01 -4.824889451265335083e-02 -2.312198281288146973e-01 1.693670004606246948e-01 -3.561512231826782227e-01 -1.365022957324981689e-01 -1.187528893351554871e-01 1.839339286088943481e-01 1.930183619260787964e-01 1.096756905317306519e-01 1.433860324323177338e-02 7.402452826499938965e-02 -6.514135748147964478e-02 -1.372053623199462891e-01 -2.965795993804931641e-01 1.907253563404083252e-01 -5.657991766929626465e-02 -2.144068107008934021e-02 -2.480628490447998047e-01 2.423425316810607910e-01 1.280032396316528320e-01 1.843880414962768555e-01 -1.771464645862579346e-01 1.356962770223617554e-01
2.801165170967578888e-02 6.348156929016113281e-02 8.715671300888061523e-02 1.109670922160148621e-01 -6.982170790433883667e-02 -1.209812089800834656e-01 7.111373543739318848e-02 9.569878876209259033e-02 2.169498354196548462e-01 2.913349270820617676e-01 7.011977722868323326e-04 5.155329108238220215e-01 -3.055377602577209473e-01 5.552275478839874268e-02 -1.007823497056961060e-01 2.481616288423538208e-01 1.380383074283599854e-01 1.839270293712615967e-01 7.812665402889251709e-02 -1.570934206247329712e-01 -5.026628822088241577e-02 1.191534195095300674e-02 -2.893308363854885101e-02 -1.361798346042633057e-01 -1.357311904430389404e-01 1.161254104226827621e-02 -2.323962189257144928e-02 2.472253292798995972e-01 -1.368808746337890625e-01 1.698441617190837860e-02 -4.021329283714294434e-01 -9.477604180574417114e-02
7.140790671110153198e-02 1.606898158788681030e-01 3.016203045845031738e-01 -9.604176133871078491e-02 2.911638319492340088e-01 1.568046361207962036e-01 6.996153295040130615e-02 -3.126370906829833984e-02 1.750461012125015259e-01 -3.014636933803558350e-01 4.460388422012329102e-02 1.263073235750198364e-01 -1.983717381954193115e-01 7.244417816400527954e-02 1.964123360812664032e-02 2.583770751953125000e-01 -1.476640254259109497e-01 -1.054551675915718079e-01 2.209482342004776001e-01 1.865526437759399414e-01 2.143060117959976196e-01 -1.859973371028900146e-01 1.169893331825733185e-02 3.762134015560150146e-01 -8.076303452253341675e-02 -8.710277825593948364e-02 -1.872743964195251465e-01 2.163278162479400635e-01 -8.072052150964736938e-02 -5.301101133227348328e-02 -2.188814431428909302e-01 -1.023778244853019714e-01
-2.239061053842306137e-03 8.353977650403976440e-02 3.623849153518676758e-02 -7.844231277704238892e-02 -4.553057625889778137e-02 6.713587790727615356e-02 1.344647165387868881e-02 1.422635316848754883e-01 -1.066647469997406006e-01 2.093311399221420288e-01 -8.473096042871475220e-02 1.319943368434906006e-01 -1.579236537218093872e-01 -8.475739508867263794e-02 3.105567954480648041e-02 2.161446809768676758e-01 -3.108701407909393311e-01 1.456114649772644043e-01 2.428105026483535767e-01 -1.525679975748062134e-01 -1.317928880453109741e-01 -1.314309239387512207e-01 -6.925801746547222137e-03 -2.327538132667541504e-01 -1.570548117160797119e-01 1.956862211227416992e-01 -3.415368199348449707e-01 3.645091056823730469e-01 -3.123238682746887207e-01 2.534700632095336914e-01 1.887494176626205444e-01 1.041706930845975876e-02
-1.174209266901016235e-01 7.218067348003387451e-02 2.074024826288223267e-01 -1.032613813877105713e-01 1.284633576869964600e-01 -1.637129299342632294e-02 1.144916340708732605e-01 1.153074949979782104e-01 -5.165449902415275574e-02 2.771316170692443848e-01 5.415047332644462585e-02 3.042720630764961243e-02 -2.171262651681900024e-01 8.640418201684951782e-02 8.335562795400619507e-02 -1.828427016735076904e-01 1.447776984423398972e-02 4.378548562526702881e-01 1.345989406108856201e-01 -5.384010728448629379e-03 7.056920230388641357e-02 -3.739849850535392761e-02 2.149453759193420410e-01 8.920565992593765259e-02 -2.354957163333892822e-02 2.176084965467453003e-01 -5.244737267494201660e-01 3.010604977607727051e-01 2.219577785581350327e-03 6.891777273267507553e-03 -9.866759926080703735e-02 -1.086979731917381287e-01
2.164504081010818481e-01 1.286529749631881714e-02 1.176512241363525391e-01 1.649929210543632507e-02 5.839450284838676453e-02 1.959777474403381348e-01 -4.613989591598510742e-02 -9.268612414598464966e-02 -3.529162332415580750e-02 2.783211171627044678e-01 3.668754100799560547e-01 2.028971463441848755e-01 -1.660098880529403687e-01 -1.337949335575103760e-01 -4.705320671200752258e-02 2.463541459292173386e-03 2.761157453060150146e-01 1.120900511741638184e-01 2.922772765159606934e-01 -7.599424570798873901e-02 1.306842174381017685e-02 1.638257354497909546e-01 1.185959503054618835e-01 2.057716995477676392e-01 -7.602445781230926514e-03 3.945576772093772888e-02 -4.363258779048919678e-01 1.785689741373062134e-01 -1.644226908683776855e-01 1.611660420894622803e-01 7.891531102359294891e-03 -2.092945724725723267e-01
3.447060706093907356e-03 1.024869233369827271e-01 -1.648501157760620117e-01 -2.864900231361389160e-01 -2.311186939477920532e-01 5.861321464180946350e-03 2.993157804012298584e-01 3.539960980415344238e-01 1.633769869804382324e-01 -1.488230377435684204e-01 -2.029984891414642334e-01 1.536329686641693115e-01 -2.609907686710357666e-01 -3.313824534416198730e-02 -5.458942428231239319e-02 2.816887199878692627e-01 -1.319143921136856079e-01 1.910718232393264771e-01 1.889428868889808655e-02 -1.330792754888534546e-01 -1.540170460939407349e-01 -2.908697128295898438e-01 1.823171675205230713e-01 1.093018427491188049e-02 -8.962716162204742432e-02 1.789221316576004028e-01 -9.438799321651458740e-02 2.119175195693969727e-01 3.837674483656883240e-02 -1.889646053314208984e-01 -3.943243250250816345e-02 -2.055426687002182007e-02
4.127803444862365723e-02 -1.279976069927215576e-01 2.489192634820938110e-01 -1.526113897562026978e-01 1.551614850759506226e-01 1.698322743177413940e-01 -2.232323139905929565e-01 2.247293591499328613e-01 1.271308064460754395e-01 1.232735291123390198e-01 5.048301443457603455e-02 1.422562003135681152e-01 -2.784011662006378174e-01 1.069778110831975937e-02 -2.089097499847412109e-01 -1.122804135084152222e-01 1.514626294374465942e-01 6.811814010143280029e-02 1.254794746637344360e-01 -2.252709716558456421e-01 3.746389597654342651e-02 -2.018732763826847076e-02 2.341368347406387329e-01 3.183425590395927429e-02 -2.382768504321575165e-02 -2.923449873924255371e-01 -5.007467865943908691e-01 1.679233312606811523e-01 -1.032176986336708069e-01 -8.032441255636513233e-04 -1.631373316049575806e-01 -3.777368739247322083e-02
8.268412202596664429e-02 -1.688731312751770020e-01 1.083840280771255493e-01 1.192634925246238708e-02 -1.883615255355834961e-01 3.613978996872901917e-02 1.577685624361038208e-01 1.273055821657180786e-01 -2.248465828597545624e-02 -2.246654406189918518e-02 1.112443506717681885e-01 5.432761311531066895e-01 -2.430474609136581421e-01 -1.683837324380874634e-01 -9.744155406951904297e-02 1.013896688818931580e-01 3.157400339841842651e-02 2.275820374488830566e-01 2.947063744068145752e-01 -2.905405461788177490e-01 -2.083718031644821167e-01 -2.435055524110794067e-01 1.464674770832061768e-01 -1.741553544998168945e-01 2.133644931018352509e-02 8.437684923410415649e-02 -1.138021424412727356e-01 2.274239212274551392e-01 1.186496112495660782e-02 -1.106787193566560745e-02 -4.057176783680915833e-02 8.017623424530029297e-02
3.198286145925521851e-02 -1.451179534196853638e-01 -8.034114539623260498e-02 -4.913697484880685806e-03 -1.009314879775047302e-01 -2.555510960519313812e-02 -2.753613330423831940e-02 3.212536871433258057e-01 7.243520021438598633e-02 8.050940185785293579e-02 6.720285117626190186e-02 3.332895934581756592e-01 -2.640940845012664795e-01 7.093186676502227783e-02 9.983374923467636108e-02 2.602871656417846680e-01 -1.449935976415872574e-02 1.642728596925735474e-01 2.673220336437225342e-01 7.636243104934692383e-02 1.781744062900543213e-01 4.122915863990783691e-02 2.879307419061660767e-02 3.430552780628204346e-01 -9.472497552633285522e-02 2.703619003295898438e-01 1.577741056680679321e-01 2.592086791992187500e-01 -1.875086128711700439e-01 -2.938075736165046692e-02 -2.685706317424774170e-01 -1.950992643833160400e-01
3.374316543340682983e-02 1.368826627731323242e-01 7.154295593500137329e-02 -2.541631162166595459e-01 1.764211058616638184e-01 -2.189962267875671387e-01 1.771552413702011108e-01 1.425905525684356689e-01 7.722272071987390518e-03 6.366723775863647461e-02 -5.666340142488479614e-02 5.051734447479248047e-01 -1.998499929904937744e-01 1.615728586912155151e-01 5.629740655422210693e-02 2.497630864381790161e-01 1.289866864681243896e-01 2.958069443702697754e-01 1.569389104843139648e-01 -9.797989577054977417e-02 -2.073784619569778442e-01 5.774089694023132324e-02 -1.211845949292182922e-01 -1.490882690995931625e-02 -1.345078349113464355e-01 -2.301092743873596191e-01 -8.070912212133407593e-02 1.761362552642822266e-01 -9.001649916172027588e-02 -1.484996825456619263e-01 -2.170843780040740967e-01 2.858405234292149544e-03
7.011456787586212158e-02 1.331194210797548294e-02 1.141847670078277588e-01 -1.294341236352920532e-01 -2.621912956237792969e-01 8.152278512716293335e-02 1.639295369386672974e-01 4.213692545890808105e-01 -1.214888840913772583e-01 3.319369629025459290e-02 2.189048975706100464e-01 3.461286425590515137e-01 -2.445060908794403076e-01 -7.861314713954925537e-02 -1.467247903347015381e-01 1.018639057874679565e-01 -4.160472750663757324e-02 -1.418487131595611572e-01 5.442453175783157349e-02 6.478670984506607056e-02 2.406694367527961731e-02 5.194088816642761230e-02 2.290212213993072510e-01 3.196285665035247803e-02 -2.395332157611846924e-01 5.068102106451988220e-02 -1.172532513737678528e-01 3.914869725704193115e-01 -2.885724604129791260e-01 -8.023895323276519775e-02 2.186561003327369690e-02 3.066948987543582916e-02
-7.298162579536437988e-02 -7.809787243604660034e-02 -1.219175457954406738e-01 3.726239129900932312e-02 -1.830693781375885010e-01 1.587302535772323608e-01 6.370773911476135254e-02 1.019450798630714417e-01 -4.817685857415199280e-02 2.885772101581096649e-02 -1.036498695611953735e-01 2.796863913536071777e-01 -1.559328436851501465e-01 -7.238477468490600586e-02 -8.672333508729934692e-02 1.678891181945800781e-01 3.526803478598594666e-02 4.072375297546386719e-01 1.794881969690322876e-01 -5.485502257943153381e-02 1.514086872339248657e-01 -3.332570195198059082e-01 9.258433431386947632e-02 -1.667152643203735352e-01 -4.382096827030181885e-01 1.173376739025115967e-01 -1.267982125282287598e-01 6.030789762735366821e-02 -3.299113512039184570e-01 6.546586006879806519e-02 -1.718737930059432983e-01 -3.060430474579334259e-02
1.772015243768692017e-01 -6.838456029072403908e-04 1.040201410651206970e-01 -1.638324111700057983e-01 -1.963097900152206421e-01 2.047481015324592590e-02 6.043570116162300110e-02 2.832935154438018799e-01 2.449106723070144653e-01 1.455372273921966553e-01 -1.266489773988723755e-01 5.521179437637329102e-01 -2.335627228021621704e-01 1.323295384645462036e-02 -1.006730645895004272e-01 1.197045892477035522e-01 1.132156327366828918e-01 3.199189603328704834e-01 2.281542867422103882e-01 3.541364520788192749e-02 4.214234277606010437e-02 -2.568757720291614532e-02 -7.593289948999881744e-03 1.473686005920171738e-02 -1.052018254995346069e-01 1.185235232114791870e-01 -1.443605031818151474e-02 2.197633534669876099e-01 -1.999584734439849854e-01 -1.474013775587081909e-01 7.747070491313934326e-02 1.197035312652587891e-01
1.603094786405563354e-01 2.047509253025054932e-01 -2.150025516748428345e-01 -1.414865348488092422e-02 -5.763893947005271912e-02 -1.025630906224250793e-01 3.023918159306049347e-02 7.492250949144363403e-02 -1.379265822470188141e-02 -1.838753521442413330e-01 -1.450028419494628906e-01 2.220263928174972534e-01 -1.504129171371459961e-01 -2.016314417123794556e-01 -1.009282544255256653e-01 5.092709064483642578e-01 5.244947969913482666e-02 -1.798756234347820282e-02 2.388520538806915283e-01 -1.500049829483032227e-01 7.322249561548233032e-02 -1.000819057226181030e-01 2.068645805120468140e-01 -2.420407980680465698e-01 -1.552823483943939209e-01 8.126308768987655640e-02 -1.728904545307159424e-01 1.432520300149917603e-01 -7.417225837707519531e-02 1.879354715347290039e-01 -3.238213062286376953e-01 -4.740183055400848389e-02
2.695661224424839020e-02 1.101818680763244629e-02 4.952732846140861511e-02 -2.841551303863525391e-01 -2.438539713621139526e-01 1.508423238992691040e-01 1.018264591693878174e-01 3.253974616527557373e-01 1.351153198629617691e-02 1.213658973574638367e-02 1.546462327241897583e-01 2.972469329833984375e-01 -4.084460139274597168e-01 -2.370415776968002319e-01 -1.654734313488006592e-01 1.599444299936294556e-01 8.073292672634124756e-02 4.256575182080268860e-02 6.195411831140518188e-02 -9.817150980234146118e-02 1.139341369271278381e-01 -4.438040405511856079e-02 2.071028351783752441e-01 2.993656098842620850e-01 -2.268383353948593140e-01 1.737775355577468872e-01 1.156378015875816345e-01 9.127059578895568848e-02 -1.344087570905685425e-01 1.149588450789451599e-01 -5.918426439166069031e-02 1.466107368469238281e-01
1.628191239433363080e-04 -6.681437045335769653e-02 2.354870736598968506e-01 -3.177822530269622803e-01 -2.967837154865264893e-01 -1.624826192855834961e-01 1.237776055932044983e-01 2.644555866718292236e-01 1.967594586312770844e-02 4.841168224811553955e-02 1.935840994119644165e-01 3.773841857910156250e-01 -6.223315000534057617e-02 -8.702512085437774658e-02 -1.513722701929509640e-03 1.740934103727340698e-01 1.198772713541984558e-01 1.308008283376693726e-01 5.302572250366210938e-02 -7.646733429282903671e-03 2.635329663753509521e-01 4.194108303636312485e-03 7.133901864290237427e-02 8.185272663831710815e-02 -2.972464263439178467e-01 -1.725617349147796631e-01 -8.750490844249725342e-02 2.373656481504440308e-01 -1.600622832775115967e-01 2.144673652946949005e-02 -2.505575120449066162e-01 1.684583425521850586e-01
9.830942749977111816e-02 -6.413975358009338379e-02 -1.196401193737983704e-02 -1.211806759238243103e-01 -3.678799793124198914e-02 8.610809594392776489e-02 6.983212381601333618e-02 2.205479145050048828e-01 -3.220871090888977051e-02 -3.401492163538932800e-02 -1.313706338405609131e-01 1.616208404302597046e-01 -1.078601554036140442e-01 -3.596333563327789307e-01 -1.011895015835762024e-01 -2.246373565867543221e-03 3.776289820671081543e-01 6.767100095748901367e-02 2.477396577596664429e-01 1.051359623670578003e-01 -1.260204613208770752e-01 -1.724989414215087891e-01 -3.222828963771462440e-03 3.027391731739044189e-01 -4.018901288509368896e-02 -1.621370613574981689e-01 -4.186991453170776367e-01 3.373659849166870117e-01 1.408656835556030273e-01 1.010427996516227722e-01 -4.732957482337951660e-02 7.802648842334747314e-02
-1.266944408416748047e-01 1.054054573178291321e-01 2.251506447792053223e-01 1.904374919831752777e-02 -3.114183805882930756e-02 1.986756771802902222e-01 -2.355800867080688477e-01 7.757912576198577881e-02 1.605815291404724121e-01 7.197157293558120728e-02 -1.881445641629397869e-03 1.414498537778854370e-01 -2.587521076202392578e-01 1.317452546209096909e-02 -1.401890665292739868e-01 8.544936776161193848e-03 -1.468508038669824600e-02 1.069761291146278381e-01 -1.375979743897914886e-02 -2.536776959896087646e-01 -1.923184543848037720e-01 1.293467730283737183e-01 2.154822945594787598e-01 7.494124001823365688e-04 -1.412417590618133545e-01 -1.032864451408386230e-01 -4.695888459682464600e-01 4.686260223388671875e-01 -4.817745462059974670e-02 7.294788211584091187e-02 -1.649333685636520386e-01 7.487941998988389969e-03
-4.769656062126159668e-02 -9.062018245458602905e-03 5.861343443393707275e-02 -1.006543338298797607e-01 -5.107080191373825073e-02 7.937363535165786743e-02 3.513602614402770996e-01 1.320501118898391724e-01 -2.833263203501701355e-02 5.380792077630758286e-03 -2.902023121714591980e-02 -1.978957653045654297e-02 -1.467795521020889282e-01 -2.842571437358856201e-01 -2.343852445483207703e-02 -2.793328277766704559e-02 3.341397047042846680e-01 1.106348931789398193e-01 2.931046187877655029e-01 1.097690686583518982e-01 -2.874250411987304688e-01 -6.050292029976844788e-02 1.088250707834959030e-02 2.507741749286651611e-01 -2.215093672275543213e-01 1.304393857717514038e-01 -3.618252575397491455e-01 2.721466124057769775e-01 1.405382603406906128e-01 -1.021045893430709839e-01 -1.654819250106811523e-01 -1.696563363075256348e-01
-1.068478971719741821e-01 2.139828056097030640e-01 1.249727979302406311e-01 -1.172683387994766235e-01 -7.553207874298095703e-02 2.741309702396392822e-01 -1.734044104814529419e-01 -8.716880530118942261e-02 9.622082114219665527e-02 -1.837364165112376213e-03 1.255440115928649902e-01 1.604581475257873535e-01 -2.943707704544067383e-01 5.805441737174987793e-02 -2.016073912382125854e-01 -1.615034192800521851e-01 2.036767452955245972e-01 2.486298531293869019e-01 1.417152881622314453e-01 -1.441276222467422485e-01 -6.887393444776535034e-02 -1.225152015686035156e-01 3.069007992744445801e-01 9.747117757797241211e-02 -3.513686358928680420e-02 -8.891957998275756836e-02 -4.516206383705139160e-01 1.766544282436370850e-01 4.130190610885620117e-02 9.110068529844284058e-02 -2.478368282318115234e-01 6.359463930130004883e-02
-1.247477456927299500e-01 -3.774704784154891968e-02 9.802945889532566071e-03 -2.391524910926818848e-01 6.840681284666061401e-02 -3.118987195193767548e-02 1.932934485375881195e-02 1.030916795134544373e-01 1.843178719282150269e-01 -1.452472805976867676e-01 4.799021407961845398e-02 2.045646607875823975e-01 -2.980854213237762451e-01 -2.375836521387100220e-01 -8.378967642784118652e-02 2.508634030818939209e-01 3.535842001438140869e-01 1.969200819730758667e-01 3.079964816570281982e-01 -1.959511041641235352e-01 -9.663196653127670288e-02 -6.073486804962158203e-02 -1.470940262079238892e-01 1.421172916889190674e-01 2.612885646522045135e-02 -2.085568942129611969e-02 -2.905201613903045654e-01 1.577852964401245117e-01 1.807320863008499146e-01 8.408989757299423218e-03 -3.731715679168701172e-02 -3.132635056972503662e-01
2.737746015191078186e-02 -1.505577266216278076e-01 8.781674504280090332e-02 -3.837683796882629395e-01 -3.233489990234375000e-01 -3.297991305589675903e-02 5.997372791171073914e-02 4.829821884632110596e-01 -9.464267641305923462e-03 -1.567237079143524170e-02 -7.680460810661315918e-03 4.214139580726623535e-01 -2.496124655008316040e-01 -1.246409267187118530e-01 -4.346138983964920044e-02 1.588751673698425293e-01 1.928465515375137329e-01 1.927097141742706299e-02 1.377387344837188721e-02 -1.400147080421447754e-01 -6.377249956130981445e-03 1.739673167467117310e-01 6.889036297798156738e-02 -5.691197142004966736e-02 -2.079150378704071045e-01 -4.435149580240249634e-02 -7.071325927972793579e-02 -4.594784229993820190e-02 7.279965211637318134e-04 -5.708468705415725708e-02 -2.118018120527267456e-01 -7.383013144135475159e-03
2.011539600789546967e-02 1.533767729997634888e-01 3.314760029315948486e-01 -6.732256710529327393e-02 -6.812822818756103516e-02 1.913875043392181396e-01 -8.532438427209854126e-02 1.149485483765602112e-01 7.761105895042419434e-02 1.439407914876937866e-01 1.364311277866363525e-01 1.048069521784782410e-01 -2.286368906497955322e-01 1.441049110144376755e-02 -9.746006876230239868e-02 -4.938099160790443420e-02 2.925932109355926514e-01 7.088458538055419922e-02 -5.348291248083114624e-02 -9.993056952953338623e-02 -9.389369934797286987e-02 1.638827100396156311e-02 2.839138507843017578e-01 -7.947015762329101562e-02 -1.543624252080917358e-01 -3.565434366464614868e-02 -4.736828207969665527e-01 4.171966016292572021e-02 -6.267807632684707642e-02 2.027998268604278564e-01 -4.259334206581115723e-01 4.425871372222900391e-02
1.802232712507247925e-01 -1.194884907454252243e-02 8.338998258113861084e-02 1.405688226222991943e-01 7.039044797420501709e-02 3.408335149288177490e-02 -1.146598602645099163e-03 1.833731532096862793e-01 1.822502315044403076e-01 -6.089642178267240524e-03 2.770104706287384033e-01 4.947836399078369141e-01 -3.494985103607177734e-01 -2.228039689362049103e-02 -2.414778620004653931e-01 4.460616409778594971e-01 5.915571749210357666e-02 -7.540325075387954712e-02 6.475117802619934082e-02 -1.637778431177139282e-01 -7.783463597297668457e-02 -4.027297720313072205e-02 3.403373435139656067e-02 8.866629004478454590e-02 2.555952779948711395e-02 -3.797904029488563538e-02 -4.029283300042152405e-02 2.559985220432281494e-01 -1.175992563366889954e-01 -5.209133028984069824e-02 -1.394603997468948364e-01 -6.360713392496109009e-02
-6.166137382388114929e-02 -6.381134153343737125e-04 1.564317941665649414e-01 -2.002116441726684570e-01 -6.260794401168823242e-02 -4.348968341946601868e-02 2.247817516326904297e-01 3.090572655200958252e-01 -2.868194878101348877e-02 1.596750617027282715e-01 1.204232424497604370e-01 3.034833967685699463e-01 -2.325536012649536133e-01 -6.101740524172782898e-02 1.430336479097604752e-02 1.274298131465911865e-01 -7.891824841499328613e-02 7.237582653760910034e-02 2.223074436187744141e-02 -1.664778441190719604e-01 1.958771049976348877e-01 7.834935188293457031e-02 3.265907466411590576e-01 1.678376346826553345e-01 -3.206678330898284912e-01 -1.835399121046066284e-01 -4.258464649319648743e-02 2.510939240455627441e-01 -1.152899861335754395e-01 -1.729446351528167725e-01 -3.219797611236572266e-01 7.318301498889923096e-02
1.340858340263366699e-01 3.123715817928314209e-01 -1.991315558552742004e-02 -9.533999115228652954e-02 1.522710323333740234e-01 -1.268694400787353516e-01 2.047368325293064117e-02 1.737539172172546387e-01 -1.103936112485826015e-03 -1.637800484895706177e-01 1.290280073881149292e-01 4.381128251552581787e-01 -8.874044567346572876e-02 5.537730827927589417e-02 -1.263451576232910156e-01 -1.349502354860305786e-01 1.907125674188137054e-02 3.347147405147552490e-01 -8.975611068308353424e-03 -6.141259148716926575e-02 8.551834523677825928e-02 -1.701096445322036743e-01 1.095678135752677917e-01 1.089077815413475037e-01 -9.895033389329910278e-02 -1.615539938211441040e-01 -1.452401578426361084e-01 1.273574307560920715e-02 -8.967003226280212402e-02 2.962643504142761230e-01 -4.248587787151336670e-01 -1.212520897388458252e-01
2.236085385084152222e-02 3.292327225208282471e-01 -1.084092855453491211e-01 -4.095531105995178223e-01 -2.828929722309112549e-01 -1.368579268455505371e-01 3.470212221145629883e-01 1.664563864469528198e-01 8.957415819168090820e-02 5.019849166274070740e-03 1.748829036951065063e-01 2.340008616447448730e-01 -7.977674156427383423e-02 -4.698577523231506348e-02 -8.337909728288650513e-02 1.751994788646697998e-01 9.798377752304077148e-02 2.748169898986816406e-01 4.046642035245895386e-02 -1.173820346593856812e-01 -1.846527457237243652e-01 -1.808165311813354492e-01 9.278365969657897949e-02 -1.065256446599960327e-01 5.556047335267066956e-02 2.768682315945625305e-02 -1.680575758218765259e-01 2.825797498226165771e-01 -2.101305313408374786e-02 -2.126753889024257660e-02 -7.306715846061706543e-02 -1.401832997798919678e-01
2.265872210264205933e-01 -1.322258710861206055e-01 8.658764511346817017e-02 1.139717176556587219e-01 1.072045415639877319e-01 5.515930056571960449e-02 1.188146695494651794e-02 4.603751003742218018e-02 5.442086234688758850e-02 -4.520450234413146973e-01 -1.665848493576049805e-01 1.335981488227844238e-01 -1.962973326444625854e-01 9.727478027343750000e-03 1.351084909401834011e-03 3.366420269012451172e-01 1.486596912145614624e-01 3.426450788974761963e-01 3.060680925846099854e-01 1.632471382617950439e-01 -1.783004105091094971e-01 2.249488607048988342e-02 3.326677531003952026e-02 1.592146605253219604e-01 5.202267318964004517e-02 5.959627032279968262e-02 -1.945444792509078979e-01 1.705158501863479614e-01 2.769403159618377686e-02 2.414333224296569824e-01 -1.588685214519500732e-01 -1.138688400387763977e-01
6.145004183053970337e-03 1.152083557099103928e-02 1.412220746278762817e-01 -2.427393198013305664e-02 2.890134453773498535e-01 -3.805027157068252563e-02 3.146990239620208740e-01 1.262405663728713989e-01 4.417976364493370056e-02 1.004826873540878296e-01 2.947806008160114288e-02 3.585218191146850586e-01 -2.721411585807800293e-01 -2.422265708446502686e-01 1.232992485165596008e-01 3.921360969543457031e-01 -1.399967670440673828e-01 1.876602694392204285e-02 3.213942646980285645e-01 -1.003325507044792175e-01 -6.953835487365722656e-02 -1.055054515600204468e-01 -8.869909495115280151e-02 -1.222088932991027832e-01 -1.677186489105224609e-01 7.765455543994903564e-02 -1.584197878837585449e-01 -1.208568084985017776e-02 -1.000644564628601074e-01 8.686368912458419800e-02 -2.449152171611785889e-01 1.647986918687820435e-01
-1.920809894800186157e-01 1.275116950273513794e-01 3.117244541645050049e-01 -2.299656160175800323e-02 -1.961400546133518219e-02 2.887891829013824463e-01 -2.634364180266857147e-02 2.368897199630737305e-01 1.721476465463638306e-01 2.430288493633270264e-01 5.519774183630943298e-02 2.212816029787063599e-01 -4.062957316637039185e-02 -1.936827003955841064e-01 2.095479890704154968e-02 2.273004502058029175e-01 -5.592063069343566895e-02 -1.398938000202178955e-01 3.788352012634277344e-01 1.727508902549743652e-01 2.944254130125045776e-02 8.091641962528228760e-02 1.513509303331375122e-01 3.659269511699676514e-01 -1.140110269188880920e-01 -1.005867794156074524e-01 -1.670137643814086914e-01 4.157147556543350220e-02 -6.544995307922363281e-02 9.390473365783691406e-02 -2.219039946794509888e-01 3.478451073169708252e-02
3.525565266609191895e-01 1.956016123294830322e-01 -7.852498674765229225e-05 -2.538182735443115234e-01 -2.249234169721603394e-01 2.950382418930530548e-02 -9.950198233127593994e-03 9.527390450239181519e-02 -1.009533777832984924e-01 -9.956984966993331909e-02 -1.641657948493957520e-01 3.284646868705749512e-01 -4.211316257715225220e-02 -2.056556642055511475e-01 1.124572083353996277e-01 1.767847836017608643e-01 8.298058807849884033e-02 1.552902758121490479e-01 1.296700239181518555e-01 1.495574116706848145e-01 -2.441557347774505615e-01 -1.396203488111495972e-01 -3.437197506427764893e-01 2.030305266380310059e-01 -7.489560544490814209e-02 6.278129667043685913e-02 -2.122203409671783447e-01 1.680974960327148438e-01 1.023328979499638081e-03 2.743676304817199707e-01 -4.206475242972373962e-02 -3.040190041065216064e-02
1.399040818214416504e-01 -4.209914803504943848e-02 2.794685661792755127e-01 -1.792553514242172241e-01 -2.622282207012176514e-01 1.127565279603004456e-01 1.449040472507476807e-01 4.232187867164611816e-01 1.037019714713096619e-01 1.303804516792297363e-01 1.254720687866210938e-01 1.659185737371444702e-01 -1.577328741550445557e-01 -1.310978457331657410e-02 -1.538257747888565063e-01 1.927238851785659790e-01 4.835041239857673645e-02 1.089124530553817749e-01 -3.913784772157669067e-02 -1.824413239955902100e-01 -9.187301248311996460e-02 8.485318720340728760e-02 2.709721773862838745e-02 -2.268230728805065155e-02 -3.784898817539215088e-01 -2.307614386081695557e-01 -1.820741221308708191e-02 2.329937368631362915e-01 -2.301468402147293091e-01 -1.704758703708648682e-01 -1.688284575939178467e-01 4.885774478316307068e-02
-1.217685118317604065e-01 1.480555254966020584e-02 -7.691082358360290527e-02 -1.502559930086135864e-01 -2.273537516593933105e-01 1.314965449273586273e-02 2.309226244688034058e-02 1.143395900726318359e-01 -9.320089221000671387e-02 -9.386306256055831909e-02 -6.061200425028800964e-02 2.640367150306701660e-01 -1.541496813297271729e-01 -1.190647333860397339e-01 3.893325924873352051e-01 1.186956241726875305e-01 -6.688533723354339600e-02 2.652991190552711487e-02 1.562095731496810913e-01 -1.371620744466781616e-01 2.962362021207809448e-02 -2.411678880453109741e-01 3.117804229259490967e-01 2.546098828315734863e-01 -1.179312840104103088e-01 2.729431986808776855e-01 -3.974245786666870117e-01 2.168215811252593994e-01 -5.094349384307861328e-02 1.257905215024948120e-01 1.234653145074844360e-01 2.823182148858904839e-03
1.332921981811523438e-01 3.209459781646728516e-02 1.141809597611427307e-01 -2.210109680891036987e-01 -1.470507867634296417e-02 1.864733994007110596e-01 -1.633292585611343384e-01 9.231293946504592896e-02 1.214991137385368347e-01 2.301059514284133911e-01 2.414252161979675293e-01 -2.342072129249572754e-02 -2.185307070612907410e-02 -8.305904269218444824e-02 8.955841185525059700e-04 -1.633044183254241943e-01 9.891117364168167114e-02 2.942371964454650879e-01 2.002407461404800415e-01 -1.657279431819915771e-01 -1.317057609558105469e-01 1.125405728816986084e-02 -7.562047243118286133e-02 1.756979674100875854e-01 -4.674780741333961487e-02 1.396507620811462402e-01 -4.372016191482543945e-01 1.156117022037506104e-01 5.937235429883003235e-02 2.760676741600036621e-01 -2.838657796382904053e-01 -2.899014055728912354e-01
1.180854737758636475e-01 1.133172661066055298e-01 -2.268420755863189697e-01 1.626546978950500488e-01 1.793703064322471619e-02 9.973628818988800049e-02 3.117278218269348145e-01 4.905075207352638245e-02 9.768335521221160889e-02 -1.369952559471130371e-01 1.643166542053222656e-01 1.687534451484680176e-01 -2.580737769603729248e-01 -1.363528519868850708e-01 1.675164252519607544e-01 4.816209077835083008e-01 2.133372798562049866e-02 2.045464143157005310e-02 5.237270891666412354e-02 1.577778346836566925e-02 3.330674953758716583e-03 -2.139524929225444794e-02 5.112019926309585571e-02 1.830637827515602112e-02 5.638782307505607605e-02 2.740306779742240906e-02 -2.032633572816848755e-01 2.312941849231719971e-01 -1.474627852439880371e-01 7.466656714677810669e-02 -3.951026797294616699e-01 2.588379681110382080e-01
-9.553269296884536743e-02 3.198303282260894775e-01 1.407851725816726685e-01 -1.953881829977035522e-01 1.067141219973564148e-01 6.906471401453018188e-02 -7.046893239021301270e-02 1.947541683912277222e-01 2.578924000263214111e-01 -2.163928598165512085e-01 -1.196496114134788513e-01 3.356504142284393311e-01 6.553527712821960449e-02 1.556979119777679443e-02 -1.926848441362380981e-01 1.718419641256332397e-01 -2.712610736489295959e-02 2.099804282188415527e-01 3.293003886938095093e-02 3.524748235940933228e-02 -6.578359752893447876e-03 1.283976528793573380e-02 2.349503934383392334e-01 8.422099985182285309e-03 1.398288905620574951e-01 1.315460205078125000e-01 -2.280913591384887695e-01 4.734147489070892334e-01 -3.812601044774055481e-02 5.926296859979629517e-02 -1.691343784332275391e-01 -1.039965823292732239e-01
-6.810440123081207275e-02 2.060298621654510498e-01 -2.155519425868988037e-01 -2.082439884543418884e-02 -1.683194488286972046e-01 -4.345173016190528870e-02 1.098001077771186829e-01 -2.221253886818885803e-02 -3.018864989280700684e-02 -7.840226590633392334e-02 -8.079282939434051514e-02 1.582141071557998657e-01 -2.404402196407318115e-01 -5.894323438405990601e-02 -2.435061931610107422e-01 1.478118151426315308e-01 -2.738808393478393555e-01 4.047369211912155151e-02 1.945844590663909912e-01 2.010291367769241333e-01 5.677824094891548157e-02 1.582980006933212280e-01 1.219445988535881042e-01 1.464733779430389404e-01 7.290870882570743561e-03 -2.215033024549484253e-01 -3.700451552867889404e-01 2.218010574579238892e-01 -1.438277959823608398e-01 -2.615710198879241943e-01 -3.639854192733764648e-01 7.637178897857666016e-02
2.987846434116363525e-01 -9.088927507400512695e-02 -7.029424607753753662e-02 1.934836246073246002e-02 -9.113959968090057373e-02 -1.245020702481269836e-01 -9.760213643312454224e-02 1.769697666168212891e-01 -2.158847749233245850e-01 -8.629151433706283569e-02 -2.146821916103363037e-01 1.542764157056808472e-01 -7.621859014034271240e-02 -9.566652774810791016e-02 3.014724887907505035e-02 1.288060396909713745e-01 2.775680720806121826e-01 2.442889660596847534e-01 2.620934247970581055e-01 7.637712359428405762e-02 -1.455826461315155029e-01 -1.375554688274860382e-02 -3.479782044887542725e-01 -7.045032083988189697e-02 -9.099362045526504517e-02 -9.076097048819065094e-03 -3.237167298793792725e-01 3.262844979763031006e-01 -2.200577035546302795e-02 2.286275029182434082e-01 -2.008560895919799805e-01 -6.854624301195144653e-02
7.376372814178466797e-02 5.616953596472740173e-02 -4.687978327274322510e-02 3.977100178599357605e-02 2.090420573949813843e-01 -1.023508906364440918e-01 -2.882434055209159851e-03 3.318437635898590088e-01 -6.348335649818181992e-03 -8.101785182952880859e-02 1.829211264848709106e-01 3.547208607196807861e-01 -4.314991086721420288e-02 -9.821608662605285645e-02 1.895301789045333862e-01 3.219584524631500244e-01 8.452720940113067627e-02 1.953913718461990356e-01 2.212482988834381104e-01 1.140010505914688110e-01 -5.056567490100860596e-02 -1.664236187934875488e-01 -1.868762820959091187e-02 2.168417572975158691e-01 -1.181879937648773193e-01 6.337719410657882690e-02 -2.977487444877624512e-01 -1.813431829214096069e-01 1.405677795410156250e-01 -2.166787981986999512e-01 -3.387497961521148682e-01 2.156259492039680481e-02
9.339969605207443237e-02 3.606241568922996521e-02 1.763805374503135681e-02 -1.316871196031570435e-01 -1.055780649185180664e-01 1.315321587026119232e-02 1.991049498319625854e-01 2.057320177555084229e-01 7.856902480125427246e-02 2.004525214433670044e-01 1.452311277389526367e-01 -1.093999575823545456e-02 -2.626700699329376221e-01 -3.195455670356750488e-01 1.231624037027359009e-01 1.114645674824714661e-01 2.584753632545471191e-01 1.280588656663894653e-01 1.798851191997528076e-01 2.150815725326538086e-01 5.555786192417144775e-02 7.687903195619583130e-02 -1.622758656740188599e-01 2.035661786794662476e-01 -7.004743814468383789e-02 5.643686652183532715e-02 -2.466693967580795288e-01 4.679696857929229736e-01 2.512792348861694336e-01 2.335521578788757324e-02 -1.393533647060394287e-01 -5.598809570074081421e-02
2.023968994617462158e-01 1.521779298782348633e-01 -5.923984199762344360e-02 -3.313472568988800049e-01 1.748448051512241364e-02 -1.040032058954238892e-01 1.451106965541839600e-01 3.988312929868698120e-02 -1.189102903008460999e-01 -1.878959536552429199e-01 3.333022445440292358e-02 1.331402957439422607e-01 -2.450327277183532715e-01 -1.171512082219123840e-01 -9.881544113159179688e-02 2.193620502948760986e-01 7.198105752468109131e-02 -7.167249172925949097e-02 2.905658781528472900e-01 8.148447424173355103e-02 -3.224690258502960205e-01 -3.193766176700592041e-01 2.344886027276515961e-02 1.732904613018035889e-01 2.439119294285774231e-02 -3.783404082059860229e-02 -4.105117619037628174e-01 3.200003877282142639e-02 1.918800771236419678e-01 1.034511029720306396e-01 6.610703468322753906e-02 -1.657151430845260620e-01
6.283001601696014404e-02 2.035304903984069824e-02 -5.763474106788635254e-02 -1.246449127793312073e-01 -2.122307568788528442e-01 3.324407041072845459e-01 -2.100030034780502319e-01 -2.419205382466316223e-02 3.346870839595794678e-02 2.430011890828609467e-02 -1.602150797843933105e-01 1.096730157732963562e-01 -1.344547718763351440e-01 -5.912613123655319214e-02 8.931836485862731934e-02 1.292704418301582336e-02 -1.192044764757156372e-01 3.488711416721343994e-01 1.381562501192092896e-01 -4.118673875927925110e-02 -7.384927570819854736e-02 8.766725659370422363e-02 2.896444499492645264e-01 1.490977257490158081e-01 -8.165985345840454102e-02 -3.352873325347900391e-01 -8.781484514474868774e-02 4.173789918422698975e-01 -1.324822604656219482e-01 -1.423739790916442871e-01 -2.543835043907165527e-01 -1.670485138893127441e-01
1.108920425176620483e-01 -2.206069827079772949e-01 6.720256060361862183e-02 8.596516400575637817e-02 -1.307612359523773193e-01 -3.755819797515869141e-02 6.920144706964492798e-02 1.962833553552627563e-01 1.131461858749389648e-01 -2.579135261476039886e-02 1.653928309679031372e-01 5.932625532150268555e-01 -1.615806221961975098e-01 -6.815632432699203491e-02 -9.713059663772583008e-02 1.794335097074508667e-01 -1.616243124008178711e-01 1.746219694614410400e-01 2.598428428173065186e-01 -6.398124247789382935e-02 -2.539430558681488037e-01 -1.143484786152839661e-01 1.522863805294036865e-01 -1.640763878822326660e-01 -7.488887012004852295e-02 1.054972633719444275e-01 -1.423379033803939819e-01 2.242807298898696899e-01 -6.973583996295928955e-02 -1.455883383750915527e-01 -1.713193804025650024e-01 3.906539455056190491e-02
-4.040152207016944885e-02 7.217136770486831665e-02 -5.031935498118400574e-02 -1.539910286664962769e-01 -2.983380556106567383e-01 7.820617407560348511e-02 2.225412726402282715e-01 2.438395172357559204e-01 3.057308197021484375e-01 7.411304395645856857e-04 1.313070394098758698e-02 2.718478143215179443e-01 -2.078617066144943237e-01 -8.775742352008819580e-02 1.472995430231094360e-01 1.349550187587738037e-01 -1.379188001155853271e-01 1.530538946390151978e-01 8.944695442914962769e-02 1.066578850150108337e-01 7.582755386829376221e-02 -1.216046810150146484e-01 1.392484158277511597e-01 9.511254727840423584e-02 -3.604011535644531250e-01 1.638490110635757446e-01 1.419111490249633789e-01 1.223183870315551758e-01 -2.604574859142303467e-01 -3.517929837107658386e-02 -3.490753769874572754e-01 -1.043217927217483521e-01
2.478134185075759888e-01 3.173106117174029350e-03 -3.021061420440673828e-02 -1.626181900501251221e-01 -2.519277334213256836e-01 -1.750371754169464111e-01 2.424567043781280518e-01 8.834178745746612549e-02 1.399915367364883423e-01 3.380614146590232849e-02 2.563932351768016815e-02 2.362564653158187866e-01 -1.958459764719009399e-01 1.383028328418731689e-01 -1.439987123012542725e-01 2.624758183956146240e-01 -1.222255229949951172e-01 3.609811067581176758e-01 2.159527838230133057e-01 -2.111843377351760864e-01 -1.424191296100616455e-01 9.877274185419082642e-02 2.193407863378524780e-01 6.528574228286743164e-02 -1.587274372577667236e-01 9.935666620731353760e-02 -5.231944471597671509e-02 -3.397339582443237305e-02 -2.637052536010742188e-01 1.462051868438720703e-01 -2.615368664264678955e-01 9.502761811017990112e-02
-7.110512815415859222e-04 2.131877243518829346e-01 1.137434020638465881e-01 -2.791776061058044434e-01 -1.739221364259719849e-01 1.861546635627746582e-01 -2.641979232430458069e-02 -7.339156232774257660e-03 -2.673355937004089355e-01 -1.288556754589080811e-01 -1.015944704413414001e-01 1.546258032321929932e-01 -1.437140256166458130e-01 -7.355919480323791504e-02 -1.364875677973031998e-02 3.090154230594635010e-01 -4.937625303864479065e-02 3.394976630806922913e-02 1.769562959671020508e-01 -5.410074070096015930e-02 -2.070951461791992188e-02 -4.827216863632202148e-01 -3.020747378468513489e-02 2.715329825878143311e-01 2.790967561304569244e-02 -1.875906735658645630e-01 -3.931337594985961914e-02 1.653587669134140015e-01 5.094888433814048767e-02 -2.007110118865966797e-01 -3.080604672431945801e-01 -7.356002181768417358e-02
2.680965363979339600e-01 -2.233078703284263611e-02 -8.167609572410583496e-02 2.212988585233688354e-01 1.041748523712158203e-01 2.023106440901756287e-02 3.169768750667572021e-01 2.309491187334060669e-01 1.671399027109146118e-01 -5.636059865355491638e-02 1.128007993102073669e-01 4.094104468822479248e-01 -1.453597247600555420e-01 -1.358431726694107056e-01 1.265207976102828979e-01 2.235072404146194458e-01 7.601409405469894409e-02 2.614847756922245026e-02 2.319460958242416382e-01 3.997949883341789246e-03 -2.329440861940383911e-01 -1.426313668489456177e-01 1.051552593708038330e-01 5.170444026589393616e-02 -1.323937345296144485e-02 -1.130537129938602448e-02 -1.561588197946548462e-01 2.757175862789154053e-01 1.395556479692459106e-01 2.135894298553466797e-01 -2.479280382394790649e-01 1.184104681015014648e-01
2.432769984006881714e-01 5.280441418290138245e-02 -3.397654742002487183e-02 -3.097487390041351318e-01 5.657737702131271362e-02 -5.115890502929687500e-02 7.784397900104522705e-02 3.086049854755401611e-01 -8.986098319292068481e-02 -1.136146858334541321e-01 5.867668613791465759e-02 1.986319571733474731e-01 -2.246125638484954834e-01 -2.248716056346893311e-01 1.186933517456054688e-01 2.251866906881332397e-01 -1.135777961462736130e-02 9.447711706161499023e-02 8.942756801843643188e-02 -7.364774588495492935e-03 -2.166719734668731689e-01 -2.782101333141326904e-01 3.568137064576148987e-02 3.623380362987518311e-01 -1.690557785332202911e-02 -6.312588602304458618e-02 -3.045394122600555420e-01 1.183791682124137878e-01 3.318696618080139160e-01 6.348191946744918823e-02 -6.995130330324172974e-02 3.585182828828692436e-03
2.839298546314239502e-01 -1.822311133146286011e-01 8.289590477943420410e-02 -8.439990133047103882e-02 8.863030001521110535e-03 1.794704496860504150e-01 2.654833495616912842e-01 1.762590110301971436e-01 2.180937379598617554e-01 -2.302108258008956909e-01 -8.616413921117782593e-03 3.646284937858581543e-01 -6.174854189157485962e-02 -3.582683578133583069e-02 -2.093578279018402100e-01 3.461683094501495361e-01 1.550182849168777466e-01 2.404089644551277161e-02 2.089951783418655396e-01 1.219450496137142181e-02 -7.155156228691339493e-03 -9.613361209630966187e-02 1.945809572935104370e-01 1.076675802469253540e-01 -1.247344389557838440e-01 2.023347914218902588e-01 -5.938560143113136292e-02 1.777104437351226807e-01 -2.630990743637084961e-02 1.490822136402130127e-01 -1.231870800256729126e-01 2.812690734863281250e-01
3.383071422576904297e-01 1.593543887138366699e-01 1.104870662093162537e-01 -4.294797405600547791e-02 -1.524389535188674927e-01 2.929479256272315979e-02 1.445686817169189453e-01 2.162092626094818115e-01 -1.174805918708443642e-03 4.193300008773803711e-02 9.746863692998886108e-02 1.074214428663253784e-01 -2.750290930271148682e-01 7.952830940485000610e-02 3.185142576694488525e-01 1.302636563777923584e-01 -1.241120398044586182e-01 5.726586654782295227e-02 6.706700474023818970e-02 -5.365191400051116943e-02 -5.172589048743247986e-02 -2.533546984195709229e-01 7.099468726664781570e-03 1.574713438749313354e-01 5.898045375943183899e-02 1.669995337724685669e-01 -5.257747769355773926e-01 2.558079659938812256e-01 8.257862180471420288e-02 1.563919931650161743e-01 7.332360744476318359e-02 -5.920472368597984314e-02
1.441669017076492310e-01 1.130364164710044861e-01 1.271596699953079224e-01 -1.892587095499038696e-01 1.711817532777786255e-01 1.244380511343479156e-02 -8.239892125129699707e-02 1.366959959268569946e-01 1.739667356014251709e-01 -2.350360751152038574e-01 -3.679072111845016479e-02 1.706661283969879150e-01 -1.890434026718139648e-01 1.382515765726566315e-02 3.595922142267227173e-02 1.810299456119537354e-01 2.302496694028377533e-02 3.013473153114318848e-01 3.710119426250457764e-01 2.826738655567169189e-01 -2.358240634202957153e-01 -1.498725265264511108e-02 -1.037227213382720947e-01 -5.147782713174819946e-02 1.709180697798728943e-02 -1.822800636291503906e-01 -1.519564688205718994e-01 8.717770874500274658e-02 -2.192007601261138916e-01 9.165146201848983765e-02 8.929057419300079346e-02 -4.083688855171203613e-01
-1.625328958034515381e-01 -2.867300249636173248e-02 4.687548056244850159e-02 -1.666415184736251831e-01 -3.130161762237548828e-01 8.469959348440170288e-02 8.482220768928527832e-02 3.315176665782928467e-01 2.598408050835132599e-02 -2.680543251335620880e-02 9.417439997196197510e-02 3.734295964241027832e-01 -2.103731036186218262e-01 8.343571424484252930e-02 -1.294406950473785400e-01 1.536162197589874268e-01 6.351829320192337036e-02 7.179643027484416962e-03 1.784701496362686157e-01 5.969473719596862793e-02 1.657957583665847778e-01 -1.092040017247200012e-01 2.673418447375297546e-02 -6.844606250524520874e-02 -3.713189363479614258e-01 -7.409285008907318115e-02 -5.189886316657066345e-02 2.226945608854293823e-01 -2.357516437768936157e-01 -2.196428775787353516e-01 -2.332435846328735352e-01 2.026483118534088135e-01
-6.564999371767044067e-02 -4.067673534154891968e-02 1.392699033021926880e-01 1.370682269334793091e-01 -1.941302120685577393e-01 4.312035739421844482e-01 1.410576049238443375e-02 -5.190084874629974365e-02 9.768817573785781860e-03 -1.196005865931510925e-01 1.270441059023141861e-02 1.178177818655967712e-01 -1.388262808322906494e-01 -1.615773439407348633e-01 -3.928888961672782898e-02 1.811195015907287598e-01 1.656668186187744141e-01 1.128014177083969116e-01 2.520603835582733154e-01 -1.811864972114562988e-02 -1.877452433109283447e-01 -1.424089670181274414e-01 4.245830699801445007e-03 2.582559585571289062e-01 4.192884080111980438e-03 6.695309281349182129e-02 -3.772104680538177490e-01 2.150540202856063843e-01 3.841632604598999023e-01 1.091491580009460449e-01 -9.493564814329147339e-02 -1.826113611459732056e-01
-1.379152946174144745e-02 2.520152926445007324e-01 -1.519391536712646484e-01 -1.185590624809265137e-01 1.639210246503353119e-02 -1.085610687732696533e-01 1.487156748771667480e-01 3.795084953308105469e-01 -9.467734023928642273e-03 -9.413828700780868530e-02 -2.928316891193389893e-01 4.439948871731758118e-02 -2.313928008079528809e-01 -1.051325164735317230e-02 -2.201740164309740067e-03 1.821952015161514282e-01 -3.258575871586799622e-02 3.762914240360260010e-01 3.109578490257263184e-01 -1.126380264759063721e-01 9.904333949089050293e-02 -7.675622403621673584e-02 7.524858415126800537e-02 -1.089395955204963684e-01 -1.900378018617630005e-01 -4.006293416023254395e-02 -1.232277452945709229e-01 3.233642280101776123e-01 -1.957058440893888474e-03 2.606909275054931641e-01 4.823910817503929138e-02 1.562130451202392578e-01
2.447327822446823120e-01 1.198372803628444672e-02 -1.510283201932907104e-01 -1.321756392717361450e-01 7.135926932096481323e-02 -2.030733823776245117e-01 -1.482097338885068893e-02 3.071665167808532715e-01 2.401432693004608154e-01 -6.942361593246459961e-02 6.601793318986892700e-02 4.582715332508087158e-01 -1.431215703487396240e-01 -8.197668194770812988e-02 8.638239651918411255e-02 1.699265092611312866e-01 1.145454570651054382e-01 8.503842353820800781e-02 9.998399764299392700e-02 -1.293112486600875854e-01 -1.429838687181472778e-01 -1.716721802949905396e-01 3.841682896018028259e-02 1.975923925638198853e-01 -2.343602180480957031e-01 1.206509023904800415e-01 -3.296727836132049561e-01 1.188180223107337952e-01 -1.166978552937507629e-01 -1.510064303874969482e-01 1.439846903085708618e-01 -1.773108094930648804e-01
1.050589606165885925e-01 -5.312241986393928528e-02 2.375679910182952881e-01 -2.314349561929702759e-01 3.057476691901683807e-02 4.417727887630462646e-02 2.382843941450119019e-01 2.187285125255584717e-01 -7.033339887857437134e-02 1.688198745250701904e-02 -1.419777274131774902e-01 5.802242085337638855e-02 6.128630414605140686e-02 -2.683211565017700195e-01 -1.144178560934960842e-03 1.781428009271621704e-01 1.040875762701034546e-01 2.865128219127655029e-01 2.728713154792785645e-01 -7.007769495248794556e-02 -1.997834146022796631e-01 8.457572013139724731e-02 3.227613270282745361e-01 -1.004057563841342926e-02 -1.565903797745704651e-02 -2.912712991237640381e-01 -2.367521673440933228e-01 -1.421601604670286179e-02 1.430724412202835083e-01 3.775712549686431885e-01 -1.932766637764871120e-03 -6.618254631757736206e-02
4.582014679908752441e-02 1.079628337174654007e-02 2.768390476703643799e-01 -2.620835043489933014e-02 -7.786423712968826294e-02 3.276975154876708984e-01 -1.325551122426986694e-01 1.742943525314331055e-01 2.215319871902465820e-02 3.103098087012767792e-02 1.106432899832725525e-01 2.255355715751647949e-01 -2.082600444555282593e-01 1.389955282211303711e-01 -2.392297983169555664e-01 -1.324510276317596436e-01 2.065950930118560791e-01 1.190177071839570999e-02 1.141845136880874634e-01 -2.590202689170837402e-01 7.281616330146789551e-02 -1.179364770650863647e-01 -7.502956315875053406e-03 -1.129564270377159119e-01 -1.932548284530639648e-01 4.860410094261169434e-02 -4.535929560661315918e-01 3.166324198246002197e-01 -1.098320335149765015e-01 -1.906861737370491028e-02 -2.095444798469543457e-01 1.980910543352365494e-03
-7.083333283662796021e-02 -1.483020335435867310e-01 -4.807110875844955444e-02 -2.182684391736984253e-01 -6.388495862483978271e-02 6.519180536270141602e-02 -3.265894204378128052e-02 1.633542478084564209e-01 -6.874642521142959595e-02 -4.410235583782196045e-02 1.693046689033508301e-01 3.669852614402770996e-01 -2.115145623683929443e-01 -2.273911237716674805e-01 1.343350708484649658e-01 3.104712367057800293e-01 -5.000994540750980377e-03 3.008466660976409912e-01 1.592228263616561890e-01 -2.755036056041717529e-01 1.560663245618343353e-02 1.438287273049354553e-02 -6.178313493728637695e-02 7.286340463906526566e-03 8.401348441839218140e-02 6.452982127666473389e-02 3.716138890013098717e-03 3.856448829174041748e-01 -3.472456932067871094e-01 1.080666203051805496e-02 -3.333686292171478271e-02 -1.678794324398040771e-01
3.194312751293182373e-01 -7.466167211532592773e-02 6.649747490882873535e-02 -1.058953553438186646e-01 1.057559475302696228e-01 -1.352185010910034180e-01 -2.700123935937881470e-02 -1.744513399899005890e-02 1.360877603292465210e-01 -1.781961321830749512e-01 9.472401440143585205e-02 4.171184003353118896e-01 -1.883629709482192993e-01 1.106311008334159851e-01 -2.913018763065338135e-01 1.417168825864791870e-01 -1.173263881355524063e-02 3.567411005496978760e-01 3.234997093677520752e-01 2.971806749701499939e-02 -5.620427895337343216e-03 -1.304052770137786865e-02 1.805658489465713501e-01 2.386049032211303711e-01 -2.608436048030853271e-01 1.031565144658088684e-01 -1.716218143701553345e-01 1.037409603595733643e-01 -1.104046627879142761e-01 -5.066564190201461315e-04 -2.325166389346122742e-02 7.781537622213363647e-02
2.167494148015975952e-01 -1.011096984148025513e-01 -1.243061013519763947e-02 2.277941256761550903e-01 5.123435519635677338e-03 9.529628604650497437e-02 1.275729835033416748e-01 2.962113618850708008e-01 8.123535662889480591e-02 -1.530091464519500732e-01 1.329694837331771851e-01 4.229095876216888428e-01 -8.384956419467926025e-02 2.970088459551334381e-02 2.079071700572967529e-01 3.445682525634765625e-01 -7.136087864637374878e-02 1.586891338229179382e-02 1.172465905547142029e-01 1.385941868647933006e-03 -1.469392776489257812e-01 -2.177107930183410645e-01 1.600456982851028442e-02 -1.235266923904418945e-01 -1.489410456269979477e-02 -3.329772874712944031e-02 -1.371520012617111206e-01 1.060806438326835632e-01 -6.215117871761322021e-02 1.593575030565261841e-01 -3.917590677738189697e-01 2.519805133342742920e-01
2.067203819751739502e-01 2.612568736076354980e-01 -2.196538448333740234e-01 -2.787320613861083984e-01 2.835108712315559387e-02 -1.037163287401199341e-01 2.060433775186538696e-01 2.139423042535781860e-01 -1.903598010540008545e-01 -3.613755479454994202e-02 -8.501853048801422119e-02 7.463929057121276855e-02 -9.617775678634643555e-02 -7.098761945962905884e-02 2.413498759269714355e-01 2.017490416765213013e-01 -1.718576811254024506e-02 1.763027310371398926e-01 2.474868446588516235e-01 2.264889627695083618e-01 -9.985785931348800659e-02 -7.015071809291839600e-02 -1.477127373218536377e-01 1.043279096484184265e-01 -7.403759658336639404e-02 5.395262036472558975e-03 -3.214566707611083984e-01 1.944625526666641235e-01 1.752966791391372681e-01 1.472913026809692383e-01 -2.658542692661285400e-01 1.960065662860870361e-01
8.088957518339157104e-02 5.662191659212112427e-02 1.610338315367698669e-02 5.420936271548271179e-02 -3.093314468860626221e-01 8.194857835769653320e-02 8.064705133438110352e-02 1.607586592435836792e-01 4.311811178922653198e-02 -5.902463197708129883e-02 4.834537580609321594e-02 7.392135262489318848e-02 -1.190413013100624084e-01 -1.269624680280685425e-01 -2.493997663259506226e-01 7.736392319202423096e-02 -4.111687839031219482e-01 1.357304453849792480e-01 3.301097154617309570e-01 2.840972840785980225e-01 8.705351501703262329e-02 4.115180671215057373e-02 1.319886445999145508e-01 3.143210429698228836e-03 4.925131052732467651e-02 -1.456030756235122681e-01 -2.109714299440383911e-01 2.730146944522857666e-01 -2.679112553596496582e-01 -9.497633576393127441e-02 -3.339843750000000000e-01 4.242717102169990540e-02
1.129707098007202148e-01 2.281691282987594604e-01 9.076481312513351440e-02 -1.158321201801300049e-01 1.313324086368083954e-02 1.992918699979782104e-01 -2.260071337223052979e-01 1.518963836133480072e-02 2.411434352397918701e-01 7.434909045696258545e-02 8.058194071054458618e-02 4.052842501550912857e-03 -1.954405605792999268e-01 1.247749775648117065e-01 -1.489818841218948364e-01 -1.157338395714759827e-01 1.441769003868103027e-01 1.441704481840133667e-01 9.008704125881195068e-02 -2.259243428707122803e-01 -2.215216904878616333e-01 -7.948492467403411865e-02 2.229258567094802856e-01 -3.911019489169120789e-02 -2.486793100833892822e-01 -6.665573269128799438e-02 -4.584673941135406494e-01 2.047162652015686035e-01 -6.559649109840393066e-02 5.783184617757797241e-02 -3.591489195823669434e-01 2.030533179640769958e-02
2.762998342514038086e-01 -1.570490747690200806e-01 1.020319908857345581e-01 4.302466660737991333e-02 -3.521244823932647705e-01 1.050604656338691711e-01 2.893724441528320312e-01 2.659077644348144531e-01 -3.380484133958816528e-02 -1.909525245428085327e-01 1.537730991840362549e-01 2.075207680463790894e-01 -1.783830523490905762e-01 -1.564721763134002686e-01 -1.177804917097091675e-01 3.680277243256568909e-02 5.277467891573905945e-02 1.645079255104064941e-01 2.435582280158996582e-01 -2.833017110824584961e-01 7.612282037734985352e-02 2.820124290883541107e-02 2.781475186347961426e-01 -9.742441028356552124e-02 -1.944641768932342529e-01 -1.364467442035675049e-01 -4.687961563467979431e-02 1.834222227334976196e-01 -1.890569329261779785e-01 1.397731304168701172e-01 -1.029813811182975769e-01 1.940531097352504730e-02
1.573318541049957275e-01 5.622470751404762268e-02 8.764112740755081177e-02 -4.382177814841270447e-02 3.741108477115631104e-01 -1.211867928504943848e-01 1.559670083224773407e-02 9.855335950851440430e-02 1.235131919384002686e-01 -8.458006381988525391e-02 2.233989387750625610e-01 3.542812466621398926e-01 -2.440776079893112183e-01 -2.443784028291702271e-01 3.638619557023048401e-03 1.706794500350952148e-01 -2.318320423364639282e-02 1.094669476151466370e-01 3.957617580890655518e-01 -4.048332199454307556e-02 3.990971669554710388e-02 3.012542612850666046e-02 -1.454534828662872314e-01 2.756852805614471436e-01 -1.990418508648872375e-02 1.049478873610496521e-01 -3.497550189495086670e-01 -2.723971940577030182e-02 7.032614201307296753e-02 1.450429856777191162e-01 -5.151466652750968933e-02 1.343424767255783081e-01
-4.578401148319244385e-02 -4.867172986268997192e-02 -2.681158483028411865e-01 2.919399365782737732e-02 -1.013560444116592407e-01 -1.838311180472373962e-02 -2.130599133670330048e-02 7.772707939147949219e-02 2.195404022932052612e-01 7.292708754539489746e-02 8.429548144340515137e-02 5.150821805000305176e-01 -2.197907567024230957e-01 -1.271335482597351074e-01 7.063094526529312134e-02 1.997115164995193481e-01 1.261561363935470581e-01 1.858991980552673340e-01 8.609624952077865601e-02 -1.840868890285491943e-01 7.535243034362792969e-02 6.472470611333847046e-02 -1.320222392678260803e-02 3.103767037391662598e-01 -1.404769122600555420e-01 9.852867573499679565e-02 -8.004942536354064941e-02 1.310470402240753174e-01 -1.825478971004486084e-01 -4.542189836502075195e-02 -3.770544528961181641e-01 -2.041676193475723267e-01
2.875846326351165771e-01 -9.039033204317092896e-02 -4.463980346918106079e-02 -4.289544224739074707e-01 8.134210109710693359e-02 1.393021047115325928e-01 1.069473922252655029e-01 1.758169382810592651e-01 -8.384202420711517334e-02 -1.551127284765243530e-01 -3.181031718850135803e-02 1.997621804475784302e-01 -1.726598441600799561e-01 -3.262497484683990479e-02 -2.735208906233310699e-02 -1.269167196005582809e-02 1.610471457242965698e-01 8.051034994423389435e-03 7.438130676746368408e-02 5.720170959830284119e-02 -1.997882127761840820e-01 -2.245490550994873047e-01 -1.702712029218673706e-01 4.090073108673095703e-01 -3.785698115825653076e-02 -1.728001832962036133e-01 -2.962441444396972656e-01 8.584359288215637207e-02 2.064584493637084961e-01 1.962037086486816406e-01 -1.458149701356887817e-01 2.719252742826938629e-02
2.524605691432952881e-01 -6.986039131879806519e-02 1.403236389160156250e-01 3.695251792669296265e-02 1.001434028148651123e-01 9.969904273748397827e-02 1.886321231722831726e-02 2.599044516682624817e-02 2.587893605232238770e-01 -2.446598857641220093e-01 -4.915004596114158630e-02 -1.010281443595886230e-01 -1.049703434109687805e-01 1.049859598278999329e-01 -6.945969909429550171e-02 4.940655529499053955e-01 3.321751207113265991e-02 2.154196947813034058e-01 2.753469347953796387e-01 2.142622508108615875e-02 -3.323981463909149170e-01 1.342394948005676270e-01 1.013815999031066895e-01 1.638891696929931641e-01 -3.237308934330940247e-02 3.874615952372550964e-02 -2.953758835792541504e-01 1.651100665330886841e-01 -7.493928819894790649e-02 2.474935948848724365e-01 -7.432672381401062012e-02 5.140783730894327164e-03
-4.544153809547424316e-02 1.371996551752090454e-01 -1.119473390281200409e-02 -6.539858877658843994e-03 2.200133800506591797e-01 1.561700105667114258e-01 2.273748964071273804e-01 1.593682318925857544e-01 -1.493633091449737549e-01 2.069237679243087769e-01 -3.109104335308074951e-01 3.472912907600402832e-01 -2.112558484077453613e-01 1.661237329244613647e-01 1.261543929576873779e-01 3.830329179763793945e-01 -5.947483703494071960e-02 -2.703580074012279510e-02 2.144815325736999512e-01 -1.249033361673355103e-01 -1.225858405232429504e-01 -4.323507100343704224e-02 -1.354742646217346191e-01 6.667123734951019287e-02 -1.185070946812629700e-01 9.282925724983215332e-02 -2.297278791666030884e-01 2.192717939615249634e-01 -2.454862743616104126e-01 8.713301271200180054e-03 -1.183324009180068970e-01 9.147540479898452759e-02
5.090926960110664368e-02 1.423255652189254761e-01 1.022834926843643188e-01 1.029045730829238892e-01 1.221648678183555603e-01 2.570733428001403809e-01 1.066162809729576111e-01 3.063565790653228760e-01 1.938615143299102783e-01 1.517083793878555298e-01 1.844976469874382019e-02 4.910657182335853577e-02 -1.476519703865051270e-01 -4.056797188241034746e-04 -4.130155220627784729e-02 2.743789255619049072e-01 3.813105523586273193e-01 6.836099177598953247e-02 1.972229182720184326e-01 -2.301856689155101776e-02 -8.522436022758483887e-02 -8.686650544404983521e-02 -2.813121378421783447e-01 2.592092156410217285e-01 -7.316453754901885986e-02 1.411819607019424438e-01 -3.074968755245208740e-01 2.556788623332977295e-01 6.009748578071594238e-02 1.926316320896148682e-01 -1.403716355562210083e-01 1.070548370480537415e-01
4.491433035582304001e-03 7.061812281608581543e-02 8.948509395122528076e-02 -9.126986563205718994e-02 -1.510774791240692139e-01 3.497847169637680054e-02 1.030214950442314148e-01 7.173496484756469727e-02 6.895972788333892822e-02 -1.296396106481552124e-01 4.926930740475654602e-02 2.481588423252105713e-01 -7.889185845851898193e-02 -9.565901756286621094e-02 6.024323031306266785e-02 1.741632074117660522e-01 4.330434799194335938e-01 -1.290408312343060970e-03 1.925005465745925903e-01 -2.561097033321857452e-02 -1.617514044046401978e-01 1.625264436006546021e-02 -3.821404278278350830e-01 2.293143421411514282e-01 -1.210680752992630005e-01 -1.287850439548492432e-01 -4.779256582260131836e-01 2.466289699077606201e-02 1.814476996660232544e-01 4.434966947883367538e-03 -2.386728972196578979e-01 -5.901248008012771606e-02
-5.489502474665641785e-02 -3.514605388045310974e-02 -3.597757592797279358e-02 -1.525852382183074951e-01 -2.595840096473693848e-01 2.219069004058837891e-01 8.772210031747817993e-02 2.951059043407440186e-01 3.693083301186561584e-02 2.291323803365230560e-02 6.958552449941635132e-02 1.977954953908920288e-01 9.979492425918579102e-02 -2.522485256195068359e-01 -1.450121849775314331e-01 3.295116126537322998e-01 2.281924337148666382e-01 5.409767106175422668e-02 3.513016700744628906e-01 3.301728889346122742e-02 -5.244308337569236755e-02 -4.697965458035469055e-02 -9.934682399034500122e-02 2.573049962520599365e-01 -1.479004621505737305e-01 1.225834861397743225e-01 -3.148084878921508789e-01 6.116480007767677307e-02 3.141741454601287842e-01 -1.043914407491683960e-01 -2.340991981327533722e-02 -1.687033101916313171e-02
4.791779071092605591e-02 5.046024918556213379e-03 1.635054796934127808e-01 -5.837314575910568237e-02 -3.684158623218536377e-02 2.537845671176910400e-01 6.457706540822982788e-02 3.779860138893127441e-01 1.480363160371780396e-01 5.934233218431472778e-02 -1.574025303125381470e-01 1.950961351394653320e-02 2.604373171925544739e-02 1.626198142766952515e-01 2.608796954154968262e-02 1.376124769449234009e-01 1.548667065799236298e-02 -1.367924064397811890e-01 3.782640695571899414e-01 1.934907138347625732e-01 -9.572899341583251953e-02 2.563847005367279053e-01 2.362333536148071289e-01 3.338015377521514893e-01 -6.981163471937179565e-02 -1.543471217155456543e-01 -3.598094880580902100e-01 -2.879182249307632446e-02 -7.562547456473112106e-03 -5.208035930991172791e-03 -2.132219374179840088e-01 -1.061040684580802917e-01
-9.543135762214660645e-02 1.268050074577331543e-01 4.899637028574943542e-02 -2.030736505985260010e-01 1.492172777652740479e-01 1.510538458824157715e-01 2.155233025550842285e-01 1.074530184268951416e-01 -1.819619536399841309e-01 1.790752708911895752e-01 -1.453044116497039795e-01 3.815544545650482178e-01 1.375748030841350555e-02 -5.571195855736732483e-03 3.269938230514526367e-01 3.099926710128784180e-01 -2.165198624134063721e-01 9.079004079103469849e-02 3.484250903129577637e-01 -1.177283748984336853e-01 2.957905642688274384e-02 -2.416282333433628082e-02 -1.049388721585273743e-01 -9.823954850435256958e-02 -2.480795681476593018e-01 5.672910436987876892e-02 -1.944601833820343018e-01 2.255627959966659546e-01 -5.067192390561103821e-02 -1.899136789143085480e-02 -1.503475457429885864e-01 3.853824734687805176e-02
6.848663091659545898e-02 9.886048734188079834e-02 -5.219429731369018555e-02 -1.875839084386825562e-01 -1.769965589046478271e-01 4.544943571090698242e-02 4.109811782836914062e-02 1.882758289575576782e-01 1.057839021086692810e-01 -8.005265891551971436e-02 1.259901821613311768e-01 4.066195189952850342e-01 -5.239964276552200317e-02 -7.361225038766860962e-02 1.755101233720779419e-01 2.908336818218231201e-01 -2.066499087959527969e-03 3.288328349590301514e-01 2.674260139465332031e-01 -1.981806159019470215e-01 1.168583333492279053e-01 4.297085106372833252e-03 -2.915855050086975098e-01 1.888988316059112549e-01 2.558610215783119202e-02 9.732783585786819458e-02 -8.020087145268917084e-03 7.687140256166458130e-02 -3.406692147254943848e-01 -5.180628597736358643e-02 -2.038432508707046509e-01 -1.582099050283432007e-01
-1.202220991253852844e-01 1.307315677404403687e-01 1.871045492589473724e-02 1.210601180791854858e-01 3.008967936038970947e-01 -5.691602826118469238e-03 9.600752964615821838e-03 -3.740683570504188538e-02 -1.211355160921812057e-02 -1.038428992033004761e-01 7.596270740032196045e-02 1.184824183583259583e-01 -1.679546833038330078e-01 -4.375519230961799622e-02 -3.279758393764495850e-01 4.529432356357574463e-01 -2.044203281402587891e-01 1.139744669198989868e-01 2.217216044664382935e-01 1.343710813671350479e-02 -1.665961444377899170e-01 -2.263705432415008545e-02 2.076630890369415283e-01 2.691118419170379639e-01 -1.006028279662132263e-01 -1.214829646050930023e-02 -1.612498164176940918e-01 1.864573806524276733e-01 -1.676606088876724243e-01 3.110258579254150391e-01 -1.512931734323501587e-01 1.452451050281524658e-01
1.233438849449157715e-01 -1.741880923509597778e-01 -1.489386521279811859e-02 -1.382070593535900116e-02 -4.435168206691741943e-02 1.089817732572555542e-01 1.138460487127304077e-01 1.728740334510803223e-01 6.544552743434906006e-03 1.080740615725517273e-01 -1.773261874914169312e-01 1.314611285924911499e-01 -1.760005801916122437e-01 6.936081498861312866e-02 -3.076062165200710297e-02 1.353309452533721924e-01 -2.465886622667312622e-01 4.597289562225341797e-01 5.545384436845779419e-02 6.104512512683868408e-02 1.252801865339279175e-01 -1.267066746950149536e-01 1.469441950321197510e-01 3.677476197481155396e-02 2.293913215398788452e-01 -1.742000281810760498e-01 -2.510732412338256836e-01 2.484879456460475922e-02 1.775487512350082397e-01 -1.882749199867248535e-01 -4.523985683917999268e-01 -1.730164140462875366e-01
1.933375746011734009e-01 -1.151272505521774292e-01 2.367874681949615479e-01 -1.062291637063026428e-01 -1.148298829793930054e-01 1.532251238822937012e-01 2.110721021890640259e-01 4.711720943450927734e-01 2.314678579568862915e-01 5.710316076874732971e-02 2.495760023593902588e-01 3.324776887893676758e-01 -2.098820731043815613e-02 -1.796715855598449707e-01 -1.070097386837005615e-01 8.014077693223953247e-02 4.143112152814865112e-02 8.938249200582504272e-02 4.435368999838829041e-02 1.595375537872314453e-01 5.408809334039688110e-02 7.258179783821105957e-02 2.405275106430053711e-01 -4.534241277724504471e-03 -4.009570479393005371e-01 -5.266552045941352844e-02 -8.885410428047180176e-02 6.071006506681442261e-02 -5.077043548226356506e-02 -6.528646498918533325e-02 -1.010453104972839355e-01 5.628062412142753601e-02
1.742793023586273193e-01 -2.015623152256011963e-01 7.039690762758255005e-02 -1.109604761004447937e-01 -5.802735313773155212e-02 -3.079636953771114349e-02 3.380768895149230957e-01 2.263693064451217651e-01 5.118038132786750793e-02 -1.505203545093536377e-01 1.102348491549491882e-01 2.296668589115142822e-01 3.766040131449699402e-02 2.088061161339282990e-02 6.676347553730010986e-02 3.679627776145935059e-01 1.348289251327514648e-01 9.186741709709167480e-02 3.263305127620697021e-01 -8.397264778614044189e-02 3.359455987811088562e-02 -1.936752200126647949e-01 2.419885247945785522e-01 3.782005282118916512e-03 -1.009903848171234131e-01 1.013739854097366333e-01 -1.747408509254455566e-01 -5.948434397578239441e-02 -9.832648932933807373e-02 1.892309337854385376e-01 -3.653007149696350098e-01 1.978674530982971191e-01
-1.494226008653640747e-01 1.622168719768524170e-01 2.607137560844421387e-01 2.040305733680725098e-02 1.380740106105804443e-02 2.836394608020782471e-01 -2.448130212724208832e-02 2.259093225002288818e-01 6.379539519548416138e-02 2.856819331645965576e-01 1.193371340632438660e-01 4.085799753665924072e-01 2.622323483228683472e-02 -5.048001930117607117e-02 -4.952721297740936279e-03 6.876226980239152908e-03 1.345695406198501587e-01 -1.183099597692489624e-01 3.790845572948455811e-01 -1.015692949295043945e-02 -1.415892392396926880e-01 4.674833267927169800e-02 9.937844425439834595e-02 1.982296109199523926e-01 -1.465291809290647507e-02 -1.402013748884201050e-01 -3.915820419788360596e-01 7.075239554978907108e-04 -1.410133391618728638e-01 1.567081063985824585e-01 -9.478826820850372314e-02 -8.105592429637908936e-02
6.484457850456237793e-02 -1.195112522691488266e-02 -5.855823308229446411e-02 -1.457526534795761108e-01 -1.798170059919357300e-01 -3.266799747943878174e-01 4.168816283345222473e-02 3.303145170211791992e-01 4.753949493169784546e-02 -2.579483576118946075e-02 4.801663011312484741e-02 4.209705591201782227e-01 -1.758971363306045532e-01 -2.153376340866088867e-01 -5.380365252494812012e-02 2.031864523887634277e-01 -6.078284978866577148e-02 1.326030343770980835e-01 2.487581372261047363e-01 -1.481683850288391113e-01 1.053364574909210205e-02 -1.872598230838775635e-01 5.335221439599990845e-02 2.525753080844879150e-01 -3.142871558666229248e-01 1.432562619447708130e-01 -2.080459892749786377e-01 -5.978078395128250122e-02 4.973673727363348007e-03 -1.191278621554374695e-01 -9.349107742309570312e-02 -1.452586054801940918e-01
1.614948660135269165e-01 2.663426399230957031e-01 1.742680668830871582e-01 -8.287309855222702026e-02 -1.639969348907470703e-01 8.663187175989151001e-02 -2.933272719383239746e-02 1.289872527122497559e-01 -1.158492118120193481e-01 -3.798902267590165138e-03 1.650163829326629639e-01 2.218976318836212158e-01 3.961056470870971680e-02 2.154781818389892578e-01 2.243612706661224365e-01 1.296754479408264160e-01 6.058807671070098877e-02 2.235836088657379150e-01 -1.021946445107460022e-01 -1.857574582099914551e-01 -2.124149650335311890e-01 7.931187748908996582e-02 1.201504394412040710e-01 7.286777347326278687e-02 -3.388725966215133667e-02 -2.499838471412658691e-01 -2.184467613697052002e-01 5.495170503854751587e-02 1.179102957248687744e-01 3.780171871185302734e-01 -3.956788778305053711e-01 -1.062107607722282410e-01
1.783326864242553711e-01 1.613942980766296387e-01 6.266665458679199219e-02 -9.000053256750106812e-02 1.556509286165237427e-01 -8.004280924797058105e-02 2.546232342720031738e-01 1.285345107316970825e-01 -1.667167544364929199e-01 1.341030746698379517e-01 -9.432589262723922729e-02 2.639108300209045410e-01 -1.441200077533721924e-01 1.169629544019699097e-01 1.869971603155136108e-01 2.043407708406448364e-01 -8.122394792735576630e-03 1.532557606697082520e-01 4.051434993743896484e-01 -1.337872445583343506e-01 -4.349901154637336731e-02 -6.791524123400449753e-03 -1.628901809453964233e-02 -5.445099994540214539e-02 -1.919580399990081787e-01 -6.603366136550903320e-02 -3.589318692684173584e-01 -1.107674688100814819e-01 -2.301583141088485718e-01 -1.981681585311889648e-01 -3.037838935852050781e-01 -7.096096873283386230e-02
9.394633769989013672e-02 5.190556868910789490e-02 4.724546894431114197e-02 -2.936150729656219482e-01 -8.454348146915435791e-02 8.796758018434047699e-03 4.127960205078125000e-01 1.705289036035537720e-01 3.019051551818847656e-01 7.363893836736679077e-02 1.948330253362655640e-01 1.395180672407150269e-01 -1.860759258270263672e-01 -8.773367106914520264e-02 -8.485133200883865356e-02 3.379075527191162109e-01 -1.872741430997848511e-01 2.784803211688995361e-01 2.753531634807586670e-01 1.813765764236450195e-01 -9.275157935917377472e-03 1.520874053239822388e-01 9.638408571481704712e-02 -5.184406414628028870e-02 -5.552529171109199524e-02 1.494733691215515137e-01 -1.199507042765617371e-01 -1.341705918312072754e-01 -2.294641882181167603e-01 -1.778719946742057800e-02 -4.940478131175041199e-02 7.664594799280166626e-02
2.424964867532253265e-02 2.855785749852657318e-02 -5.201482400298118591e-02 -1.594381332397460938e-01 -1.471688300371170044e-01 3.245740234851837158e-01 1.082772016525268555e-02 -1.097663491964340210e-01 -1.066251192241907120e-02 -1.905159056186676025e-01 -3.325425982475280762e-01 3.266049325466156006e-01 -1.564064472913742065e-01 -6.619055569171905518e-02 -1.178941428661346436e-01 6.728260964155197144e-02 1.275766640901565552e-01 1.610937565565109253e-01 2.139713317155838013e-01 2.933671325445175171e-02 -1.297343969345092773e-01 -3.199101090431213379e-01 -1.428088247776031494e-01 -5.821759998798370361e-02 2.295087426900863647e-01 -1.348003894090652466e-01 -3.366791903972625732e-01 1.222323700785636902e-01 5.711049586534500122e-02 -3.627714002504944801e-03 -1.829511076211929321e-01 -2.502970695495605469e-01
1.349204927682876587e-01 5.254182592034339905e-02 -1.643470376729965210e-01 -3.298317641019821167e-02 6.720954924821853638e-02 -3.303105384111404419e-02 2.109097391366958618e-01 2.499769926071166992e-01 -1.445719301700592041e-01 -1.633436232805252075e-01 2.614183723926544189e-02 -2.048361860215663910e-02 -2.113491892814636230e-01 -3.906477689743041992e-01 4.727569408714771271e-03 5.917924642562866211e-02 9.690335392951965332e-02 2.965456545352935791e-01 1.878336817026138306e-01 2.227902710437774658e-01 3.864061459898948669e-02 -4.817563295364379883e-02 -2.603100240230560303e-01 5.518479645252227783e-02 -1.150657907128334045e-01 1.082739699631929398e-02 -3.110949099063873291e-01 3.224883079528808594e-01 7.348687201738357544e-02 2.741574645042419434e-01 -1.838005930185317993e-01 5.938122048974037170e-02
2.423179103061556816e-03 1.703687757253646851e-01 1.012349203228950500e-01 9.891311079263687134e-02 6.296736001968383789e-02 6.232495419681072235e-03 -1.864643841981887817e-01 1.214856803417205811e-01 3.530663624405860901e-02 8.196569979190826416e-02 -7.774376869201660156e-02 5.539445877075195312e-01 -1.639084070920944214e-01 -1.985936909914016724e-01 -7.621149718761444092e-02 2.377454638481140137e-01 9.776635095477104187e-03 2.818513214588165283e-01 4.483881220221519470e-02 1.849096082150936127e-02 -4.797620233148336411e-03 -1.668204963207244873e-01 -6.992880254983901978e-02 -5.340227112174034119e-02 -2.872691452503204346e-01 -3.787298873066902161e-02 -4.711630567908287048e-02 2.052563279867172241e-01 9.533950686454772949e-02 -8.696191012859344482e-02 -4.257249534130096436e-01 -6.496745347976684570e-02
7.411346584558486938e-02 1.404251456260681152e-01 9.993656724691390991e-02 -3.286086022853851318e-03 -7.713259011507034302e-02 2.077849060297012329e-01 1.948277950286865234e-01 3.074948489665985107e-01 4.121037572622299194e-02 -1.227448582649230957e-01 5.354291945695877075e-02 3.063330948352813721e-01 3.557780757546424866e-03 -1.402016431093215942e-01 1.229882687330245972e-01 4.317908883094787598e-01 2.739112824201583862e-02 1.415955368429422379e-02 1.907610297203063965e-01 -2.211299836635589600e-01 -1.938097923994064331e-01 -1.182161495089530945e-01 -5.541924014687538147e-02 -1.845175921916961670e-01 -2.234696177765727043e-03 1.142757385969161987e-01 -7.043182104825973511e-02 -1.552378535270690918e-01 -1.398059129714965820e-01 1.013355888426303864e-02 -4.488540589809417725e-01 1.015320867300033569e-01
2.950278818607330322e-01 1.161766052246093750e-01 1.969497948884963989e-01 -2.146437764167785645e-01 1.808074414730072021e-01 1.188594400882720947e-01 3.235941231250762939e-01 -6.490437686443328857e-02 1.354860067367553711e-01 -3.114617466926574707e-01 1.971765607595443726e-02 2.516667246818542480e-01 -1.199705451726913452e-01 7.823998108506202698e-03 -5.559307709336280823e-02 8.780078589916229248e-02 7.586804032325744629e-02 2.211621850728988647e-01 -5.680856481194496155e-02 2.337931096553802490e-01 -2.527213096618652344e-01 -2.434044778347015381e-01 -3.794064000248908997e-02 -5.579136312007904053e-02 3.717769309878349304e-02 2.636819779872894287e-01 -3.086825311183929443e-01 6.454228609800338745e-02 -1.257595717906951904e-01 5.062434822320938110e-02 -1.521818935871124268e-01 -4.891470074653625488e-02
-3.196922317147254944e-02 1.187866404652595520e-01 1.657892614603042603e-01 2.831915579736232758e-02 1.760353893041610718e-01 1.385023295879364014e-01 -1.084288954734802246e-01 5.313272029161453247e-02 1.662583351135253906e-01 1.450829654932022095e-01 6.575559079647064209e-02 1.198859661817550659e-01 -3.826090395450592041e-01 6.539143621921539307e-02 -1.912265866994857788e-01 -6.561937928199768066e-02 1.765880286693572998e-01 8.383664488792419434e-02 2.930107116699218750e-01 -1.233246624469757080e-01 1.793251745402812958e-02 1.273635681718587875e-02 2.268598824739456177e-01 -3.277571406215429306e-03 -2.234854251146316528e-01 -3.477831929922103882e-02 -5.064040422439575195e-01 1.978567689657211304e-01 4.010064527392387390e-02 9.956990182399749756e-02 -2.296171337366104126e-01 1.751334667205810547e-01
1.891976147890090942e-01 1.609509885311126709e-01 2.916936762630939484e-02 -2.006157189607620239e-01 -3.936367854475975037e-02 -1.399612724781036377e-01 -8.698309212923049927e-02 8.910402655601501465e-02 -1.076529547572135925e-01 -2.022865861654281616e-01 6.829414516687393188e-02 2.228839099407196045e-01 -4.047713428735733032e-02 -2.494684159755706787e-01 -2.559840977191925049e-01 1.641401201486587524e-01 -1.668952256441116333e-01 2.533913254737854004e-01 3.769069910049438477e-01 -2.477750033140182495e-01 -4.450789466500282288e-02 1.716978549957275391e-01 2.590245008468627930e-01 1.267595887184143066e-01 1.489200722426176071e-02 8.395802974700927734e-02 -7.448343932628631592e-02 4.084698855876922607e-02 -1.693398132920265198e-02 1.509008556604385376e-01 -2.895298004150390625e-01 -2.566252648830413818e-01
-2.302443683147430420e-01 5.214182287454605103e-02 5.105352401733398438e-02 -2.355751693248748779e-01 4.346243292093276978e-02 1.102833300828933716e-01 -2.661667764186859131e-01 1.693352013826370239e-01 2.926532644778490067e-03 6.037033721804618835e-02 3.081106841564178467e-01 1.386768370866775513e-01 -1.940935850143432617e-01 -5.680485814809799194e-02 -3.007296472787857056e-02 -2.443894557654857635e-02 4.833156988024711609e-02 5.243787169456481934e-02 2.576920986175537109e-01 -8.019562810659408569e-03 -1.893601380288600922e-02 1.982785463333129883e-01 2.015180438756942749e-01 -7.822646200656890869e-02 -7.349370419979095459e-02 1.124903634190559387e-01 -5.277339816093444824e-01 1.684472858905792236e-01 6.908763665705919266e-03 4.670567810535430908e-02 -3.545641899108886719e-01 3.928816691040992737e-02
1.217004731297492981e-01 -1.757358461618423462e-01 1.253703683614730835e-01 -1.516752988100051880e-01 -9.825286269187927246e-02 -6.669332832098007202e-02 1.659500151872634888e-01 2.592854499816894531e-01 -2.310710400342941284e-02 1.931269913911819458e-01 -2.085065245628356934e-01 1.304703056812286377e-01 -1.940947771072387695e-01 -2.628545165061950684e-01 1.844019861891865730e-03 1.428502202033996582e-01 3.350260257720947266e-01 -1.672440394759178162e-02 1.458808481693267822e-01 9.084831923246383667e-02 -1.345139145851135254e-01 -1.234660521149635315e-01 -8.321164548397064209e-02 3.279278576374053955e-01 1.018598675727844238e-01 1.049543544650077820e-01 -3.028989136219024658e-01 2.286020964384078979e-01 1.654191315174102783e-01 9.229022264480590820e-02 -2.482753247022628784e-01 -1.686229109764099121e-01
3.380303503945469856e-03 -4.492626339197158813e-02 1.537526696920394897e-01 -1.863901913166046143e-01 1.075457856059074402e-01 1.604645699262619019e-01 1.559758037328720093e-01 1.654546111822128296e-01 -6.311421841382980347e-02 -4.147101044654846191e-01 2.694020606577396393e-02 2.181605808436870575e-02 -1.974278502166271210e-02 1.101980581879615784e-01 -2.073559761047363281e-01 3.364512920379638672e-01 7.761143893003463745e-02 1.502985805273056030e-01 2.762234508991241455e-01 -4.418615996837615967e-02 -2.880621254444122314e-01 -8.665885776281356812e-02 1.109894830733537674e-02 6.857160478830337524e-02 -1.139212399721145630e-01 -8.612810075283050537e-02 -3.325597345829010010e-01 2.238757610321044922e-01 2.617262899875640869e-01 1.617546081542968750e-01 -1.089847162365913391e-01 -1.218049973249435425e-01
3.160079196095466614e-02 2.111224681138992310e-01 -1.614281982183456421e-01 -1.117691993713378906e-01 6.244609877467155457e-02 1.616774946451187134e-01 1.726026833057403564e-02 2.242816388607025146e-01 -1.373291853815317154e-02 -1.349550783634185791e-01 3.652578219771385193e-02 3.773216307163238525e-01 7.015527039766311646e-02 -7.080035656690597534e-02 -7.315208762884140015e-02 1.974911838769912720e-01 4.365139454603195190e-02 2.860524654388427734e-01 1.884955167770385742e-01 4.207524657249450684e-02 2.702403068542480469e-02 -2.832281403243541718e-02 2.963730394840240479e-01 7.996752858161926270e-02 1.769374758005142212e-01 9.595099836587905884e-02 -9.690406918525695801e-02 2.826657518744468689e-02 -4.580596089363098145e-01 2.010122686624526978e-01 -3.165250718593597412e-01 3.049970418214797974e-02
1.405974179506301880e-01 -1.795295439660549164e-02 7.220788300037384033e-02 -1.344893500208854675e-02 1.452112942934036255e-01 1.925039291381835938e-01 1.212029680609703064e-01 7.054384052753448486e-02 1.478938162326812744e-01 1.744861006736755371e-01 2.834344655275344849e-02 4.317498803138732910e-01 -2.952933907508850098e-01 -3.040361106395721436e-01 2.413309216499328613e-01 2.854553163051605225e-01 -6.026815623044967651e-02 1.512196660041809082e-01 5.189134273678064346e-03 -1.766455620527267456e-01 -1.031794119626283646e-02 1.221794262528419495e-01 2.652877569198608398e-01 5.361433327198028564e-02 1.800194233655929565e-01 6.191422045230865479e-02 -1.220503523945808411e-01 3.358450531959533691e-01 -1.223390698432922363e-01 1.114935204386711121e-01 5.980262067168951035e-03 2.085954882204532623e-02
6.356275081634521484e-02 1.976837664842605591e-01 1.798996031284332275e-01 -1.521716266870498657e-01 -1.016453504562377930e-01 3.112636208534240723e-01 -8.461887389421463013e-02 1.688265204429626465e-01 1.068052090704441071e-02 2.356280758976936340e-02 2.920262813568115234e-01 -1.868417859077453613e-02 -9.756348282098770142e-02 -1.982411295175552368e-01 1.198377907276153564e-01 -3.723217546939849854e-02 2.221854776144027710e-01 1.192728653550148010e-01 2.149201333522796631e-01 -2.221496850252151489e-01 2.558146661613136530e-04 -4.197705537080764771e-02 2.171765267848968506e-01 6.156691536307334900e-02 4.793322831392288208e-02 5.146790295839309692e-02 -3.915277421474456787e-01 1.539856940507888794e-01 2.496663853526115417e-02 8.365283161401748657e-02 -4.098940789699554443e-01 -1.953962445259094238e-01
-1.191505491733551025e-01 -7.580313365906476974e-03 1.631838828325271606e-01 5.671360716223716736e-02 -1.490592211484909058e-01 2.060530185699462891e-01 -1.114504858851432800e-01 1.673978418111801147e-01 2.072232365608215332e-01 1.021670922636985779e-01 2.245339304208755493e-01 4.140683263540267944e-02 -2.433407902717590332e-01 -2.190985530614852905e-01 -6.843922287225723267e-02 -8.014856278896331787e-02 1.001526787877082825e-01 1.510927528142929077e-01 2.747912108898162842e-01 -7.248735427856445312e-02 -8.518214523792266846e-02 1.059694588184356689e-01 1.651034504175186157e-01 2.268778346478939056e-02 -1.036349609494209290e-01 8.478789031505584717e-02 -4.619033336639404297e-01 2.395853213965892792e-02 -1.036063209176063538e-01 9.044455736875534058e-02 -4.640010893344879150e-01 -3.148588165640830994e-02
2.022265493869781494e-01 4.851690027862787247e-03 8.509681373834609985e-02 2.476867735385894775e-01 -1.436881870031356812e-01 1.638445556163787842e-01 4.236096441745758057e-01 3.006993532180786133e-01 1.546588838100433350e-01 -8.985310792922973633e-02 7.824203372001647949e-02 3.423516154289245605e-01 9.226969629526138306e-02 1.110685691237449646e-01 2.483301330357789993e-03 2.617034912109375000e-01 3.976182080805301666e-03 -2.236214000731706619e-03 1.846924722194671631e-01 -9.269056841731071472e-03 -2.637806832790374756e-01 -4.948283731937408447e-02 5.215160176157951355e-02 -1.248990595340728760e-01 -9.873107075691223145e-02 1.270764321088790894e-01 -1.460474580526351929e-01 8.263402618467807770e-03 -1.335025131702423096e-01 2.642708420753479004e-01 -2.625249326229095459e-01 5.251374561339616776e-03
-1.136409714818000793e-01 -2.544377930462360382e-02 1.856428384780883789e-01 -2.216583788394927979e-01 -1.495157629251480103e-01 -4.118614643812179565e-02 7.850973308086395264e-02 2.873875796794891357e-01 2.112892270088195801e-01 -1.508676707744598389e-01 1.664443016052246094e-01 1.154213324189186096e-01 3.201981261372566223e-02 -3.307150304317474365e-01 -1.374837905168533325e-01 4.135414958000183105e-01 4.253533110022544861e-02 1.810981705784797668e-02 6.616466492414474487e-02 1.998688876628875732e-01 2.154108369722962379e-04 -8.293770998716354370e-02 2.751120030879974365e-01 1.792798042297363281e-01 6.557583808898925781e-02 -1.948551237583160400e-01 -2.344935983419418335e-01 2.426533401012420654e-01 -1.111470311880111694e-01 -2.201153188943862915e-01 -4.964009672403335571e-02 2.675117924809455872e-02
3.741036355495452881e-01 -7.595966011285781860e-02 5.039114132523536682e-02 -8.170389384031295776e-02 -1.797110736370086670e-01 -8.581668138504028320e-02 1.760223805904388428e-01 1.630617231130599976e-01 -1.202391739934682846e-02 -8.526405692100524902e-02 -8.423940837383270264e-02 3.895919322967529297e-01 -1.181560680270195007e-01 1.466876119375228882e-01 -3.521996140480041504e-01 1.617788821458816528e-01 -6.799036264419555664e-02 2.120803445577621460e-01 1.428041905164718628e-01 1.975648999214172363e-01 1.145937945693731308e-03 1.086883321404457092e-01 6.041482463479042053e-02 1.812244504690170288e-01 -2.316013723611831665e-01 1.444548368453979492e-01 -1.384113729000091553e-01 2.127004563808441162e-01 -1.973662823438644409e-01 7.129211723804473877e-02 -1.051912754774093628e-01 2.109530419111251831e-01
1.249430701136589050e-01 1.199863925576210022e-01 6.182554364204406738e-02 -4.691474139690399170e-02 1.076394096016883850e-01 -5.560098588466644287e-02 9.006041288375854492e-02 2.490529417991638184e-01 1.113696098327636719e-01 -1.726204901933670044e-01 -2.250150889158248901e-01 -6.970454007387161255e-02 -2.683159112930297852e-01 -1.365476697683334351e-01 -9.694598615169525146e-02 1.466797292232513428e-01 1.641420572996139526e-01 1.101915910840034485e-01 9.477411955595016479e-02 1.176311820745468140e-01 -2.067463845014572144e-01 -2.403705865144729614e-01 5.847566947340965271e-02 -4.737434163689613342e-02 -5.328919366002082825e-02 -2.665727734565734863e-01 -4.006142616271972656e-01 -4.103179648518562317e-02 -3.921981155872344971e-01 2.166118919849395752e-01 -6.577587127685546875e-02 -2.251154780387878418e-01
9.904140233993530273e-02 8.187235891819000244e-02 -3.964808210730552673e-02 -2.728377580642700195e-01 -1.679585725069046021e-01 1.413244158029556274e-01 1.912702918052673340e-01 3.417794108390808105e-01 1.764844171702861786e-02 -1.201126277446746826e-01 -1.467397212982177734e-01 4.065542817115783691e-01 -3.900283873081207275e-01 -2.425285801291465759e-02 9.636834263801574707e-02 1.851341575384140015e-01 -8.591239154338836670e-02 2.442035228013992310e-01 -1.712697185575962067e-02 -1.028632000088691711e-01 -1.465513855218887329e-01 -2.461044192314147949e-01 2.245495617389678955e-01 1.157072260975837708e-01 -6.690944731235504150e-02 1.083976924419403076e-01 -3.877660259604454041e-02 1.725391149520874023e-01 -7.318433374166488647e-02 -7.115772366523742676e-02 1.154935285449028015e-01 1.142860651016235352e-01
3.679800033569335938e-02 -9.582380205392837524e-02 2.549306452274322510e-01 -2.445826306939125061e-02 -1.346762478351593018e-01 1.060425192117691040e-01 1.168226450681686401e-01 1.935615390539169312e-01 4.000196233391761780e-02 -1.046161875128746033e-01 1.719869673252105713e-01 4.067393392324447632e-02 -9.266923367977142334e-02 4.757704213261604309e-02 -2.788165509700775146e-01 4.331825971603393555e-01 1.930640637874603271e-02 5.158649086952209473e-01 4.772023484110832214e-02 -8.734554797410964966e-02 4.580169916152954102e-02 -7.355700433254241943e-02 2.079210728406906128e-01 1.295038759708404541e-01 5.012385547161102295e-02 -1.916389465332031250e-01 -1.305451840162277222e-01 3.894424811005592346e-02 1.123851314187049866e-01 2.839167714118957520e-01 -1.327611953020095825e-01 -1.039040535688400269e-01
7.660379167646169662e-03 2.609026134014129639e-01 -2.291577607393264771e-01 6.856442987918853760e-02 -2.987963892519474030e-02 6.880918145179748535e-02 4.544123262166976929e-02 4.383136332035064697e-02 -2.419173419475555420e-01 -2.201866358518600464e-01 -2.560991942882537842e-01 2.188247740268707275e-01 -1.031223163008689880e-01 -1.168409138917922974e-01 -2.859725952148437500e-01 3.130778372287750244e-01 2.105781249701976776e-02 2.146811634302139282e-01 1.299319565296173096e-01 2.459626831114292145e-02 -7.770811766386032104e-02 -4.565452411770820618e-02 2.120932042598724365e-01 5.561525747179985046e-02 -4.725914075970649719e-02 1.901430264115333557e-02 -1.480382382869720459e-01 1.157665252685546875e-01 -2.282728999853134155e-01 -2.735421527177095413e-03 -4.640708565711975098e-01 -1.219586506485939026e-01
-2.057008631527423859e-02 4.664366543292999268e-01 8.150947093963623047e-02 -1.275654137134552002e-02 1.120134815573692322e-01 4.900628700852394104e-02 2.558804862201213837e-02 5.872585996985435486e-02 1.905583590269088745e-01 -2.335021048784255981e-01 -1.503966152667999268e-01 1.290850490331649780e-01 -4.279413074254989624e-02 1.651930436491966248e-02 -2.624590098857879639e-01 6.481465697288513184e-02 -5.096681788563728333e-02 1.704580187797546387e-01 2.044878602027893066e-01 -1.916455924510955811e-01 1.217047646641731262e-01 -2.720890007913112640e-02 -6.774464249610900879e-02 -8.523143082857131958e-02 -1.673614829778671265e-01 -1.225651334971189499e-02 -3.457727730274200439e-01 3.372820615768432617e-01 -6.416645646095275879e-02 3.101765215396881104e-01 -1.687456965446472168e-01 -1.515404284000396729e-01
2.514978051185607910e-01 -2.816548645496368408e-01 2.520020604133605957e-01 -7.128877565264701843e-03 -8.022692054510116577e-02 1.277538239955902100e-01 8.895920962095260620e-02 5.877070128917694092e-02 1.774563193321228027e-01 -1.853295117616653442e-01 -3.807444497942924500e-02 4.063513129949569702e-02 3.844869509339332581e-02 -4.653978347778320312e-02 -3.592102974653244019e-02 3.276924490928649902e-01 5.113188177347183228e-02 2.872477471828460693e-01 5.225655436515808105e-01 9.250461310148239136e-02 1.526852697134017944e-02 1.223993897438049316e-01 9.893182665109634399e-02 1.058928817510604858e-01 -3.366076573729515076e-02 -9.671095013618469238e-02 -1.704109460115432739e-01 1.512902677059173584e-01 -3.715109080076217651e-02 2.998917400836944580e-01 -8.525487780570983887e-02 1.204633340239524841e-01
-9.183403849601745605e-02 -8.412679284811019897e-02 -2.361621409654617310e-01 -6.316880136728286743e-02 -5.175086855888366699e-02 5.392301082611083984e-02 6.269814819097518921e-02 3.193286955356597900e-01 7.110935449600219727e-02 -7.314617186784744263e-02 -5.012122914195060730e-03 2.796291112899780273e-01 -6.067071110010147095e-02 -7.752321660518646240e-02 3.988251462578773499e-02 1.935368180274963379e-01 1.647160798311233521e-01 2.038002461194992065e-01 3.579444289207458496e-01 -1.911726891994476318e-01 6.816743314266204834e-02 -9.260620176792144775e-02 -1.405814886093139648e-01 1.289504617452621460e-01 1.328772157430648804e-01 4.917637445032596588e-03 -3.140459209680557251e-02 1.341032087802886963e-01 -4.486674070358276367e-01 7.141708582639694214e-02 -3.368077278137207031e-01 -1.908725798130035400e-01
1.781398653984069824e-01 -1.616189032793045044e-01 -2.754107415676116943e-01 -2.810635864734649658e-01 -1.607640683650970459e-01 -1.727063953876495361e-02 2.461082935333251953e-01 1.476319730281829834e-01 1.491962186992168427e-02 5.680977180600166321e-02 1.575398147106170654e-01 3.652690947055816650e-01 -2.997123003005981445e-01 -6.128215417265892029e-02 1.168357357382774353e-01 3.384719491004943848e-01 8.042557537555694580e-02 2.392128705978393555e-01 5.281931906938552856e-02 -1.278064697980880737e-01 6.671158969402313232e-02 -2.195653021335601807e-01 7.986870408058166504e-02 1.800813525915145874e-01 1.343455910682678223e-01 1.198658049106597900e-01 -4.660734534263610840e-02 1.659083068370819092e-01 -1.489268094301223755e-01 -1.070300564169883728e-01 -5.418591573834419250e-02 -1.494478285312652588e-01
-1.444167196750640869e-01 1.886175721883773804e-01 1.864797621965408325e-01 -2.028705738484859467e-02 -1.025862023234367371e-01 2.673408389091491699e-01 -1.513140350580215454e-01 2.983825504779815674e-01 5.311162024736404419e-02 8.106117695569992065e-02 1.094852089881896973e-01 6.225552409887313843e-02 -3.146888911724090576e-01 -2.364621758460998535e-01 -6.061291322112083435e-02 -9.942690283060073853e-02 3.245272487401962280e-02 1.427539717406034470e-02 3.065936863422393799e-01 -5.914956703782081604e-02 -1.345669776201248169e-01 1.548024266958236694e-01 1.834656298160552979e-01 -5.351421888917684555e-03 -5.254884064197540283e-02 1.684858798980712891e-01 -4.267437160015106201e-01 -4.368484020233154297e-02 -9.650588035583496094e-02 1.712625324726104736e-01 -3.038734197616577148e-01 -5.820340476930141449e-03
1.671941578388214111e-01 1.511276364326477051e-01 2.871458418667316437e-02 3.071098960936069489e-02 1.065260171890258789e-01 -7.884266227483749390e-02 -1.041098460555076599e-01 2.755079567432403564e-01 -9.386813640594482422e-02 2.494571171700954437e-02 -2.875660359859466553e-02 3.600524663925170898e-01 -2.026393264532089233e-01 -3.277695178985595703e-01 -8.643200248479843140e-02 2.849407494068145752e-01 9.942277334630489349e-03 1.043344587087631226e-01 9.323129057884216309e-02 -2.362451329827308655e-02 1.723462939262390137e-01 -3.385436907410621643e-02 2.395906448364257812e-01 -1.562488675117492676e-01 -3.252409100532531738e-01 1.513850688934326172e-01 -1.155242919921875000e-01 3.208275139331817627e-01 -7.769098132848739624e-02 9.955977648496627808e-02 -2.570169866085052490e-01 7.869920134544372559e-02
-3.751716343685984612e-03 -9.298294782638549805e-03 9.954968094825744629e-02 -2.527706325054168701e-01 1.211161911487579346e-02 2.081630527973175049e-01 -3.092695772647857666e-02 -1.562964022159576416e-01 5.237672105431556702e-02 -6.744772940874099731e-02 -1.010185480117797852e-02 2.443897873163223267e-01 -3.468886315822601318e-01 6.460452079772949219e-02 -1.488732844591140747e-01 1.348462849855422974e-01 -2.771897614002227783e-01 2.955453693866729736e-01 -5.077425017952919006e-02 2.719398587942123413e-02 -2.589523494243621826e-01 -1.098686903715133667e-01 2.564431540668010712e-02 7.631858438253402710e-02 -3.798567652702331543e-01 -1.597123444080352783e-01 -2.047216445207595825e-01 1.670967936515808105e-01 3.367488384246826172e-01 1.328976005315780640e-01 -1.854321546852588654e-02 3.338350355625152588e-02
-1.174748539924621582e-01 1.954702287912368774e-01 1.618140935897827148e-01 -8.374463021755218506e-02 2.252698838710784912e-01 1.684918254613876343e-02 -1.996369510889053345e-01 1.916766911745071411e-02 9.146441519260406494e-02 -1.624997407197952271e-01 1.802955120801925659e-01 2.439983040094375610e-01 -3.028889186680316925e-02 -1.525621265172958374e-01 -2.921136319637298584e-01 -8.002223074436187744e-02 -5.255512520670890808e-02 2.792864397633820772e-04 1.600162833929061890e-01 -8.045163750648498535e-02 -1.543655525892972946e-02 4.647978767752647400e-02 9.245048463344573975e-02 -3.765977546572685242e-02 -1.917271614074707031e-01 -7.406497746706008911e-02 -5.251078009605407715e-01 2.636548578739166260e-01 -7.854855060577392578e-02 6.222084164619445801e-02 -3.555145561695098877e-01 9.832962602376937866e-02
-1.053345724940299988e-01 3.521820902824401855e-02 -1.264311820268630981e-01 2.929772250354290009e-03 1.014541164040565491e-01 7.058245688676834106e-02 -5.181738361716270447e-02 1.739741116762161255e-01 6.422950327396392822e-02 1.585500389337539673e-01 1.573180705308914185e-01 2.904107868671417236e-01 -4.091017544269561768e-01 2.877877466380596161e-02 -1.436307728290557861e-01 -1.311787404119968414e-02 -2.708640694618225098e-02 -2.019938677549362183e-01 2.918573319911956787e-01 6.014607101678848267e-02 -1.413288563489913940e-01 7.730238884687423706e-02 7.859484106302261353e-02 2.038811743259429932e-01 1.214687600731849670e-01 1.608570367097854614e-01 -4.297858774662017822e-01 1.249079108238220215e-01 1.534020602703094482e-01 -7.108835130929946899e-02 -3.240917325019836426e-01 -1.322964131832122803e-01
2.562929689884185791e-02 2.497748583555221558e-01 1.363908797502517700e-01 -2.524558007717132568e-01 -2.557509839534759521e-01 9.190943092107772827e-02 2.586686313152313232e-01 3.942984044551849365e-01 1.516660898923873901e-01 6.391836702823638916e-02 -1.011649295687675476e-01 2.691971659660339355e-01 -1.418447792530059814e-01 -1.073190420866012573e-01 -1.216665282845497131e-01 1.389220505952835083e-01 8.702097088098526001e-02 3.354715704917907715e-01 -3.137135878205299377e-02 -4.599758237600326538e-02 -2.958030402660369873e-01 -2.491579055786132812e-01 8.288560062646865845e-02 -7.057129591703414917e-02 6.107371672987937927e-02 -3.138012439012527466e-02 -7.585808634757995605e-02 1.441975086927413940e-01 1.213638782501220703e-01 1.353212594985961914e-01 -7.006642967462539673e-02 -1.702876240015029907e-01
-1.375088542699813843e-01 -1.081106513738632202e-01 3.642894327640533447e-01 5.109246820211410522e-02 -8.118509501218795776e-02 1.029304862022399902e-01 1.105825230479240417e-01 1.354073435068130493e-01 2.966073751449584961e-01 1.733948439359664917e-01 8.065468072891235352e-02 1.695920825004577637e-01 -1.767454743385314941e-01 -9.049061685800552368e-02 2.260710895061492920e-01 1.692302972078323364e-01 1.380917131900787354e-01 -1.181596070528030396e-01 4.409641325473785400e-01 -9.036518633365631104e-02 -1.516708731651306152e-01 -2.062433632090687752e-03 7.387334108352661133e-02 8.019363880157470703e-02 6.429143249988555908e-03 -8.684778958559036255e-02 -4.582214951515197754e-01 9.934855625033378601e-03 -2.484003640711307526e-02 -2.500494569540023804e-02 -1.480645984411239624e-01 4.996234923601150513e-02
1.488971710205078125e-01 -1.348780989646911621e-01 1.725132912397384644e-01 -3.566772043704986572e-01 -9.170855395495891571e-03 1.811086237430572510e-01 1.090962514281272888e-01 -5.886747688055038452e-02 6.221396848559379578e-02 -2.415501698851585388e-02 -3.744696676731109619e-01 3.507687747478485107e-01 -3.886469006538391113e-01 8.268454670906066895e-02 -1.545214504003524780e-01 1.863795816898345947e-01 -6.762742251157760620e-02 1.412932276725769043e-01 -5.888541415333747864e-02 1.377263367176055908e-01 7.995069772005081177e-02 3.491049259901046753e-02 -2.327233925461769104e-02 1.131210699677467346e-01 -9.429355710744857788e-02 -1.887834072113037109e-01 -4.705604538321495056e-02 3.200472891330718994e-01 1.664402037858963013e-01 -5.246407911181449890e-02 -9.779547154903411865e-02 -1.143360808491706848e-01
3.801807388663291931e-02 -1.577857881784439087e-03 1.029724553227424622e-01 -1.214579418301582336e-01 -2.189678885042667389e-02 -1.638229936361312866e-02 1.437884569168090820e-01 2.293498069047927856e-01 -5.247394088655710220e-03 1.699091494083404541e-02 1.310704201459884644e-01 6.278648227453231812e-02 -1.816347986459732056e-01 -3.031116425991058350e-01 -7.421602308750152588e-02 1.245572939515113831e-01 3.432905375957489014e-01 1.116607990115880966e-02 1.688722819089889526e-01 2.944936789572238922e-02 -1.530499607324600220e-01 -1.116275042295455933e-01 -1.766847446560859680e-02 1.305121481418609619e-01 -1.431478373706340790e-02 1.847259998321533203e-01 -4.282483160495758057e-01 3.954728245735168457e-01 2.931692302227020264e-01 1.814832724630832672e-02 -2.149795144796371460e-01 -1.569645106792449951e-01
1.922404021024703979e-01 2.609614841639995575e-02 -9.443500638008117676e-02 2.408463694155216217e-02 -2.830445766448974609e-01 2.077104300260543823e-01 -2.448563463985919952e-02 2.731091380119323730e-01 4.576643928885459900e-02 -5.984276905655860901e-02 1.677583158016204834e-01 1.193843334913253784e-01 -1.304001212120056152e-01 1.084468737244606018e-01 -2.135943174362182617e-01 2.881285548210144043e-01 -7.319397479295730591e-02 -4.246095567941665649e-02 2.905685603618621826e-01 9.229826927185058594e-02 3.366286307573318481e-02 -7.613471895456314087e-02 -1.651723682880401611e-01 6.339783314615488052e-03 -3.598071634769439697e-02 -3.077397942543029785e-01 -3.235972821712493896e-01 2.143594026565551758e-01 -3.566374480724334717e-01 -1.883092522621154785e-01 -5.947827547788619995e-02 4.158144444227218628e-02
-2.883261144161224365e-01 -5.977549403905868530e-02 -4.814352840185165405e-02 -3.080928921699523926e-01 2.556783892214298248e-02 1.931669712066650391e-01 1.731809228658676147e-01 4.160798341035842896e-02 -1.531250178813934326e-01 5.268316715955734253e-02 3.007988631725311279e-02 1.237293928861618042e-01 -1.014144271612167358e-01 -1.233502998948097229e-01 1.365348100662231445e-01 3.507104516029357910e-01 -4.660577774047851562e-01 -7.050075381994247437e-02 5.533904209733009338e-02 7.216411083936691284e-02 -1.015172600746154785e-01 -9.984124451875686646e-02 4.907591640949249268e-02 -9.129928052425384521e-02 -2.419460117816925049e-01 2.933297120034694672e-02 -3.165489435195922852e-01 1.838278323411941528e-01 1.598573476076126099e-01 1.771736145019531250e-01 -1.580041348934173584e-01 4.123984836041927338e-03
3.065582811832427979e-01 -3.237978741526603699e-02 -9.207464009523391724e-02 7.691288739442825317e-02 5.803533270955085754e-02 -1.346248984336853027e-01 1.762730628252029419e-02 1.765865832567214966e-01 3.399104997515678406e-02 -7.055529952049255371e-02 1.091340780258178711e-01 4.200869798660278320e-01 -3.729647770524024963e-02 -2.104309201240539551e-01 -2.486237138509750366e-02 2.583828866481781006e-01 6.857214123010635376e-02 1.652799099683761597e-01 3.149035871028900146e-01 -9.963554143905639648e-02 -1.788526624441146851e-01 -4.779198020696640015e-02 -1.648523844778537750e-02 3.130168318748474121e-01 1.404094099998474121e-01 -5.556308478116989136e-02 -1.446679383516311646e-01 -1.855317875742912292e-02 -2.576462030410766602e-01 1.433358043432235718e-01 -1.753418296575546265e-01 -3.076436817646026611e-01
2.152802497148513794e-01 1.005459651350975037e-01 1.505067497491836548e-01 -1.369221955537796021e-01 -1.810583323240280151e-01 8.992612361907958984e-02 1.724774986505508423e-01 1.462039351463317871e-01 2.506572008132934570e-01 -2.000177949666976929e-01 -1.411871612071990967e-01 2.609912157058715820e-01 -2.956913411617279053e-02 1.002198681235313416e-01 6.129438057541847229e-02 1.959066838026046753e-01 1.448618173599243164e-01 2.084264308214187622e-01 1.969555467367172241e-01 -2.339918464422225952e-01 -3.780793845653533936e-01 -7.920280098915100098e-02 1.952086091041564941e-01 2.828405424952507019e-02 -1.680054217576980591e-01 4.577978700399398804e-02 -1.044371873140335083e-01 9.981916844844818115e-02 6.750327348709106445e-02 -5.397719889879226685e-02 -2.843600213527679443e-01 2.838903665542602539e-01
2.524469494819641113e-01 -8.979155123233795166e-02 2.390881478786468506e-01 -2.632389776408672333e-02 -3.314056992530822754e-01 1.611547023057937622e-01 2.575528025627136230e-01 -7.809606939554214478e-02 1.664974391460418701e-01 -3.348377346992492676e-02 1.333753317594528198e-01 2.005718350410461426e-01 -2.879854440689086914e-01 -7.178180664777755737e-02 8.335033804178237915e-02 -3.555198013782501221e-02 5.442624166607856750e-02 1.435830146074295044e-01 2.945729792118072510e-01 5.424665659666061401e-02 -2.045996636152267456e-01 -2.548300623893737793e-01 2.345282770693302155e-02 -2.228125929832458496e-01 -1.529316008090972900e-01 -1.344158202409744263e-01 -4.783534631133079529e-02 2.086677849292755127e-01 8.661247789859771729e-02 3.555763512849807739e-02 -3.186270296573638916e-01 -1.053302362561225891e-01
-8.251567371189594269e-03 3.331458941102027893e-02 -1.123813986778259277e-01 -7.212682813405990601e-02 -2.647807598114013672e-01 3.782732486724853516e-01 -7.717093080282211304e-02 -5.698886141180992126e-02 -8.911402523517608643e-02 9.301780909299850464e-02 -5.243344232439994812e-02 3.261750638484954834e-01 -1.633566319942474365e-01 -1.008822843432426453e-01 1.163862571120262146e-01 -2.146856859326362610e-02 -2.348067313432693481e-01 2.705684900283813477e-01 2.374305129051208496e-01 4.068691283464431763e-02 -5.905224010348320007e-02 2.792614102363586426e-01 1.115021482110023499e-02 1.056652590632438660e-01 -1.202929299324750900e-03 -7.575997710227966309e-02 -2.027405351400375366e-01 3.551788032054901123e-01 -1.183687224984169006e-01 -9.862404316663742065e-02 -2.426317632198333740e-01 2.173630446195602417e-01
2.699491195380687714e-02 1.800956577062606812e-01 1.447268128395080566e-01 -1.180771663784980774e-01 2.049387395381927490e-01 4.828744009137153625e-02 7.879606634378433228e-02 4.252148866653442383e-01 -2.498065382242202759e-01 -1.287569254636764526e-01 3.917005658149719238e-02 1.636788696050643921e-01 -2.155545353889465332e-01 -1.396559625864028931e-01 -2.952969446778297424e-02 1.808955222368240356e-01 1.525439918041229248e-01 1.937285512685775757e-01 1.186227649450302124e-01 6.864822655916213989e-02 -6.648197025060653687e-02 2.477285452187061310e-02 1.655122339725494385e-01 3.461634516716003418e-01 1.915051043033599854e-01 -7.571324706077575684e-02 -1.439914107322692871e-01 9.487289935350418091e-03 -1.273278146982192993e-01 6.369898468255996704e-02 -5.970487743616104126e-02 -4.181206822395324707e-01
3.283327519893646240e-01 3.723236173391342163e-02 3.597498685121536255e-02 -2.738557457923889160e-01 -1.248348429799079895e-01 1.050145104527473450e-01 9.154669195413589478e-02 1.202337667346000671e-01 -2.269977629184722900e-01 1.880689710378646851e-02 -3.786729276180267334e-02 1.275841146707534790e-01 -3.773789107799530029e-02 -3.117178976535797119e-01 -2.975569665431976318e-02 2.447177469730377197e-01 1.230979803949594498e-02 1.029166728258132935e-01 7.835422456264495850e-02 2.889166772365570068e-01 -2.599491178989410400e-01 -1.260244250297546387e-01 -2.486418932676315308e-01 8.695330470800399780e-02 -1.516413390636444092e-01 -1.406209170818328857e-01 -3.851186633110046387e-01 1.922479867935180664e-01 1.201431155204772949e-01 1.177089959383010864e-01 -8.155942708253860474e-02 1.411814093589782715e-01
3.636062741279602051e-01 1.877343654632568359e-01 1.312612742185592651e-02 2.235735952854156494e-02 -1.077800989151000977e-01 2.226657122373580933e-01 1.261673718690872192e-01 4.409442842006683350e-01 -3.458957001566886902e-02 9.066829085350036621e-02 8.270463906228542328e-03 3.962494134902954102e-01 -2.112329304218292236e-01 -2.010760903358459473e-01 -1.875672340393066406e-01 1.522561013698577881e-01 -1.521396338939666748e-01 -1.204930841922760010e-01 6.406138837337493896e-02 1.363993734121322632e-01 -1.883771643042564392e-02 1.501305848360061646e-01 1.278152167797088623e-01 -3.504513576626777649e-02 -6.710528396070003510e-03 -9.589837491512298584e-02 3.528158739209175110e-02 2.213835529983043671e-02 -6.493740528821945190e-02 2.963216900825500488e-01 -1.977805495262145996e-01 -8.639580756425857544e-02
3.483632504940032959e-01 4.331141337752342224e-02 -1.386485248804092407e-01 -1.958810389041900635e-01 -3.206887841224670410e-02 1.729044020175933838e-01 -1.065037325024604797e-01 9.198471903800964355e-02 4.008054360747337341e-02 -3.521731868386268616e-02 -2.046046555042266846e-01 1.724482029676437378e-01 -3.173954188823699951e-01 -2.741015553474426270e-01 1.704801470041275024e-01 8.363603055477142334e-02 -6.620951741933822632e-02 7.554942369461059570e-02 5.451328679919242859e-02 3.198850899934768677e-02 -3.965329527854919434e-01 -1.920402795076370239e-01 6.198005750775337219e-02 -2.773881424218416214e-03 -3.784670680761337280e-02 -9.994961321353912354e-02 -1.674659848213195801e-01 3.788299560546875000e-01 2.248333245515823364e-01 1.381820440292358398e-01 -1.303294450044631958e-01 2.011890523135662079e-02
3.262892365455627441e-02 -6.119668483734130859e-02 2.567066811025142670e-02 -5.426533892750740051e-02 -2.895919978618621826e-01 -9.470685385167598724e-03 7.230170071125030518e-02 3.543483316898345947e-01 1.214406192302703857e-01 -2.220964804291725159e-02 1.203340664505958557e-01 2.519915997982025146e-01 -3.509734570980072021e-01 1.283983290195465088e-01 -1.243116036057472229e-01 4.352850466966629028e-02 3.410123884677886963e-01 2.514596283435821533e-02 8.418671041727066040e-02 9.702760726213455200e-03 1.846396923065185547e-01 6.998365372419357300e-02 1.554757058620452881e-01 1.611734032630920410e-01 -3.727788627147674561e-01 -1.236664056777954102e-01 -3.162631392478942871e-02 1.842163205146789551e-01 -1.868416070938110352e-01 1.061261370778083801e-01 -2.763159871101379395e-01 4.057714715600013733e-02
2.216342091560363770e-01 7.929816842079162598e-02 -4.333437606692314148e-02 6.179972365498542786e-02 -3.768684342503547668e-02 1.008892199024558067e-03 2.229970246553421021e-01 2.162812203168869019e-01 -1.773665398359298706e-01 -2.655481398105621338e-01 1.281138956546783447e-01 -2.390558645129203796e-02 -5.019073933362960815e-02 -4.714793339371681213e-02 6.950493901968002319e-02 4.576668143272399902e-01 2.056487202644348145e-01 3.146149814128875732e-01 7.933986932039260864e-02 -6.350030750036239624e-02 -8.399661630392074585e-02 -2.520961165428161621e-01 2.083965390920639038e-01 -1.426749825477600098e-01 -2.656705677509307861e-01 -9.724584966897964478e-02 -2.456966042518615723e-01 5.770893767476081848e-03 -8.355925232172012329e-02 1.823737919330596924e-01 -1.897891312837600708e-01 -1.676138862967491150e-02
2.210482023656368256e-02 1.130337193608283997e-01 -5.251695215702056885e-02 -3.017029166221618652e-02 1.897493600845336914e-01 1.544179469347000122e-01 5.837412923574447632e-02 7.274977862834930420e-03 -1.513089239597320557e-02 -9.738786518573760986e-02 2.737209200859069824e-03 2.068205773830413818e-01 -1.877706199884414673e-01 -1.828176528215408325e-01 -5.469692870974540710e-03 3.472587168216705322e-01 5.433985963463783264e-02 2.660099864006042480e-01 1.488278955221176147e-01 -1.110460311174392700e-01 -1.306881904602050781e-01 -1.941825151443481445e-01 -1.417824178934097290e-01 2.089439034461975098e-01 -4.336480982601642609e-03 -2.956643700599670410e-01 -4.217103719711303711e-01 2.101114541292190552e-01 3.154850304126739502e-01 1.015327423810958862e-01 2.895320393145084381e-02 -1.764090359210968018e-01
-1.557043753564357758e-02 1.468402445316314697e-01 2.032642066478729248e-01 -2.607631981372833252e-01 -4.608828946948051453e-02 1.765849888324737549e-01 -1.281820684671401978e-01 2.249382808804512024e-02 1.436034590005874634e-01 6.582272797822952271e-02 1.704970598220825195e-01 4.583982005715370178e-02 -1.629187911748886108e-01 -1.406513750553131104e-01 -1.940839141607284546e-01 -8.336493372917175293e-02 1.958088576793670654e-01 8.009618520736694336e-02 3.111280314624309540e-02 -1.909255534410476685e-01 -9.788831323385238647e-02 3.114146552979946136e-02 3.793933689594268799e-01 -1.227591279894113541e-02 -2.315364181995391846e-01 -1.096574664115905762e-01 -3.446486294269561768e-01 2.779177725315093994e-01 1.092857122421264648e-01 1.184612065553665161e-01 -3.820177018642425537e-01 -3.438322991132736206e-02
1.308487699134275317e-04 1.126465573906898499e-01 1.745155006647109985e-01 3.066426143050193787e-02 -6.987660378217697144e-02 -1.729206293821334839e-01 -4.735804349184036255e-02 5.075313150882720947e-03 -1.761615276336669922e-02 1.870347112417221069e-01 -2.646058611571788788e-02 3.374852240085601807e-01 -4.214254021644592285e-02 -2.826751172542572021e-01 5.974913761019706726e-02 7.015272229909896851e-02 -1.552529036998748779e-01 3.075626790523529053e-01 6.043697521090507507e-02 -2.154758423566818237e-01 1.689072251319885254e-01 1.302796788513660431e-02 1.314576268196105957e-01 7.735995948314666748e-02 -4.705124199390411377e-01 -2.377481460571289062e-01 -1.153566911816596985e-01 3.208706378936767578e-01 -1.537338495254516602e-01 9.242781251668930054e-02 -1.144918948411941528e-01 -1.363749951124191284e-01
3.881713375449180603e-02 2.327201515436172485e-01 -8.098609000444412231e-02 -3.893131613731384277e-01 -3.042786121368408203e-01 9.800800681114196777e-02 1.254136115312576294e-01 3.552564680576324463e-01 7.404705137014389038e-02 2.179262042045593262e-02 1.957697421312332153e-01 3.127881884574890137e-01 -1.952902972698211670e-01 -6.225341558456420898e-02 -7.673311233520507812e-02 1.028263382613658905e-02 1.123866289854049683e-01 -5.342135205864906311e-02 5.973077565431594849e-02 -1.615220308303833008e-01 4.290271922945976257e-02 8.892598003149032593e-02 2.033485025167465210e-01 2.515967786312103271e-01 -2.545769810676574707e-01 -1.078236177563667297e-01 -1.064862012863159180e-01 -1.225311309099197388e-02 -1.563472747802734375e-01 -9.368131309747695923e-02 -2.662213146686553955e-01 1.989678479731082916e-02
6.812147796154022217e-02 -1.041300371289253235e-01 1.625736951828002930e-01 -1.977092176675796509e-01 -7.699774205684661865e-02 1.966602206230163574e-01 9.412519633769989014e-02 2.517710626125335693e-01 3.639900684356689453e-02 -1.734411865472793579e-01 1.548711806535720825e-01 8.994562923908233643e-02 -9.817819297313690186e-02 3.902374999597668648e-03 -2.015531361103057861e-01 3.808299005031585693e-01 5.559772625565528870e-02 1.571948826313018799e-01 2.074170708656311035e-01 2.632476985454559326e-01 -1.530811041593551636e-01 9.250713139772415161e-02 2.781318724155426025e-01 1.771261729300022125e-02 1.395276635885238647e-01 -2.535485625267028809e-01 -1.219527572393417358e-01 -7.335680723190307617e-02 1.703956276178359985e-01 3.379010856151580811e-01 -1.869256049394607544e-01 -1.068050935864448547e-01
3.035789728164672852e-01 -3.682791814208030701e-02 -1.723705977201461792e-01 -2.917566895484924316e-01 -3.264681994915008545e-01 2.088792622089385986e-02 4.676019772887229919e-03 2.747604250907897949e-01 3.389942348003387451e-01 1.293094083666801453e-02 -1.311798393726348877e-01 3.207310736179351807e-01 -2.034801840782165527e-01 -2.656902670860290527e-01 -1.035409942269325256e-01 1.491537243127822876e-01 3.148912638425827026e-02 2.693314254283905029e-01 -6.228274665772914886e-03 6.126794964075088501e-02 -9.203767776489257812e-02 -3.152593597769737244e-02 7.968137413263320923e-02 -9.293689578771591187e-02 6.058037653565406799e-02 -2.716331779956817627e-01 -2.998909913003444672e-02 1.622354090213775635e-01 -9.196916967630386353e-02 2.153970673680305481e-02 -1.130982041358947754e-01 2.881953492760658264e-02
-1.464480608701705933e-01 2.342695742845535278e-01 8.696217834949493408e-02 -2.439027577638626099e-01 -6.218376103788614273e-03 -2.225176990032196045e-02 3.447751402854919434e-01 4.859640821814537048e-02 -2.240206487476825714e-02 9.195602685213088989e-02 -9.019442647695541382e-02 2.428491264581680298e-01 -3.307013511657714844e-01 -1.126330271363258362e-01 -2.904762029647827148e-01 8.299075067043304443e-02 -2.110794000327587128e-02 3.884589374065399170e-01 1.767315417528152466e-01 -8.411569148302078247e-02 -2.015500068664550781e-01 1.751620471477508545e-01 2.018654644489288330e-01 2.101349681615829468e-01 3.247761353850364685e-02 5.983670242130756378e-03 -2.116374969482421875e-01 2.180025912821292877e-02 6.636828184127807617e-02 1.620503813028335571e-01 3.124360367655754089e-02 -1.470004320144653320e-01
2.701499499380588531e-02 1.677049845457077026e-01 -6.558001972734928131e-03 -2.624403238296508789e-01 2.237957119941711426e-01 3.060315176844596863e-02 2.457577139139175415e-01 5.711484700441360474e-02 -7.798816263675689697e-02 3.388233482837677002e-01 1.418936438858509064e-02 2.861460149288177490e-01 -1.300872117280960083e-01 -2.523856796324253082e-02 9.994791448116302490e-02 4.145683348178863525e-01 -7.802930474281311035e-02 -1.298099756240844727e-01 3.831005990505218506e-01 -3.301390632987022400e-02 -4.246249794960021973e-02 4.218706861138343811e-02 -7.644417881965637207e-02 -2.031306736171245575e-02 -3.570270836353302002e-01 7.775166630744934082e-02 -1.856687813997268677e-01 9.572742879390716553e-02 -1.418337970972061157e-01 -5.395948886871337891e-02 -1.042050868272781372e-02 6.515321135520935059e-02
6.931184977293014526e-02 -6.923109292984008789e-02 -7.554774172604084015e-03 -4.102905988693237305e-01 2.059841752052307129e-01 1.580476015806198120e-01 1.344974637031555176e-01 6.555620580911636353e-02 1.749226637184619904e-02 -4.635490477085113525e-02 7.131592184305191040e-02 6.417161226272583008e-02 -2.551501095294952393e-01 8.341052383184432983e-02 2.882875734940171242e-03 2.454792559146881104e-01 -1.481846719980239868e-01 8.748825639486312866e-02 2.521125674247741699e-01 -2.178879640996456146e-02 -2.722603678703308105e-01 -2.036282420158386230e-01 -2.006121166050434113e-02 1.253357380628585815e-01 -2.501046657562255859e-01 -1.015195399522781372e-01 -1.106209531426429749e-01 3.184795677661895752e-01 3.951843678951263428e-01 1.178158372640609741e-01 -7.726006209850311279e-02 1.818271540105342865e-02
1.486469060182571411e-01 2.005451470613479614e-01 1.808525919914245605e-01 -2.135250568389892578e-01 4.604262858629226685e-02 -9.822916984558105469e-02 -5.090200155973434448e-02 1.300146579742431641e-01 -1.266594380140304565e-01 -9.598365053534507751e-03 -5.989902839064598083e-02 3.150703012943267822e-01 6.487020850181579590e-02 -7.905647158622741699e-02 -3.060834407806396484e-01 3.914772272109985352e-01 -1.256274431943893433e-01 -1.205261275172233582e-01 1.593276159837841988e-03 4.163699969649314880e-02 4.211544990539550781e-03 -8.579438924789428711e-02 5.602113530039787292e-02 3.539318591356277466e-02 -5.929669737815856934e-02 -2.713160514831542969e-01 -9.482410550117492676e-02 5.587819963693618774e-02 -3.711940720677375793e-02 2.995107769966125488e-01 -4.415342211723327637e-01 -1.806544810533523560e-01
2.252635061740875244e-01 -9.472730755805969238e-02 -3.076533675193786621e-01 -2.608066499233245850e-01 -1.426648944616317749e-01 2.159526199102401733e-01 -1.168968826532363892e-01 2.888885326683521271e-03 7.549235969781875610e-02 -4.661484435200691223e-02 -3.917166590690612793e-02 3.015223741531372070e-01 -3.983884751796722412e-01 -1.616329997777938843e-01 1.007364243268966675e-01 1.468537747859954834e-01 -5.100002139806747437e-02 -1.157568693161010742e-01 2.127054184675216675e-01 4.204645454883575439e-01 -1.399349868297576904e-01 -2.348958402872085571e-01 2.505062706768512726e-02 -6.689330935478210449e-02 9.834729280555620790e-05 1.631879480555653572e-03 -1.756729483604431152e-01 1.434120833873748779e-01 -3.853022307157516479e-02 -6.553548574447631836e-02 -6.303509324789047241e-02 -3.158245608210563660e-02
-8.423461765050888062e-02 -9.856741875410079956e-02 -6.477700918912887573e-02 -1.720243394374847412e-01 1.638860255479812622e-02 -1.954971551895141602e-01 3.906743600964546204e-02 -1.242007222026586533e-02 -1.068673729896545410e-01 7.198508083820343018e-02 -9.336861968040466309e-02 1.838862001895904541e-01 -2.687626183032989502e-01 5.158048868179321289e-02 1.395985931158065796e-01 3.317807316780090332e-01 -3.555184006690979004e-01 5.902611464262008667e-02 -6.743041798472404480e-03 3.295261040329933167e-02 -4.393905773758888245e-02 -2.870223522186279297e-01 2.627291977405548096e-01 5.882672592997550964e-02 -3.150924444198608398e-01 3.716737031936645508e-02 -1.913371980190277100e-01 3.927389383316040039e-01 -2.475294917821884155e-01 6.115450710058212280e-02 -3.541627153754234314e-02 -6.780728232115507126e-03
4.154835361987352371e-03 1.066384837031364441e-01 -2.768801897764205933e-02 -5.796303972601890564e-02 -1.644236147403717041e-01 1.674893200397491455e-01 1.780593991279602051e-01 2.342962771654129028e-01 1.348482966423034668e-01 -2.141388207674026489e-01 2.799393795430660248e-02 -1.248323619365692139e-01 -1.094858944416046143e-01 2.206359757110476494e-03 -1.186985075473785400e-01 2.691830098628997803e-01 -9.587906301021575928e-02 -4.180948063731193542e-02 2.648439407348632812e-01 2.226657122373580933e-01 1.201008856296539307e-01 1.954258531332015991e-01 5.194994807243347168e-02 3.314135968685150146e-02 -6.364000029861927032e-03 -3.579882681369781494e-01 -3.969105482101440430e-01 1.350812017917633057e-01 -2.684611976146697998e-01 -1.403928846120834351e-01 -2.529103457927703857e-01 -1.305676847696304321e-01
5.061459261924028397e-03 1.770996898412704468e-01 4.104425385594367981e-02 -2.993393838405609131e-01 -7.728483527898788452e-02 2.828503027558326721e-02 2.235208600759506226e-01 1.386720538139343262e-01 -1.216836944222450256e-01 -2.587276101112365723e-01 1.178270354866981506e-01 3.337344825267791748e-01 -2.588083744049072266e-01 -1.325515955686569214e-01 -1.394954323768615723e-01 1.295584291219711304e-01 4.767703264951705933e-02 4.241399765014648438e-01 1.760879158973693848e-01 -8.617334067821502686e-02 -1.708053350448608398e-01 -1.125974729657173157e-01 9.993568062782287598e-02 2.831317484378814697e-01 -1.056017130613327026e-01 -3.389230743050575256e-02 4.533891007304191589e-02 2.027264237403869629e-01 2.082691639661788940e-01 9.359373897314071655e-02 4.988248273730278015e-02 -1.042592450976371765e-01
1.516597867012023926e-01 1.584669947624206543e-01 -1.267490349709987640e-02 -2.302981019020080566e-01 -1.020089760422706604e-01 1.371752619743347168e-01 1.954109072685241699e-01 1.421428918838500977e-01 1.837602108716964722e-01 -5.476848408579826355e-02 2.907423861324787140e-02 1.156902909278869629e-01 6.034169346094131470e-02 -1.303991675376892090e-01 2.188860438764095306e-02 2.342860400676727295e-01 3.038032352924346924e-01 1.327357292175292969e-01 4.089658558368682861e-01 8.043260127305984497e-02 -2.068254947662353516e-01 5.248268693685531616e-02 1.330603007227182388e-02 1.681333482265472412e-01 -2.211718633770942688e-02 1.082127690315246582e-01 -3.847302198410034180e-01 1.306232511997222900e-01 3.181241452693939209e-01 -1.434082835912704468e-01 -1.381962895393371582e-01 -9.113042801618576050e-02
2.342609167098999023e-01 5.489268898963928223e-02 4.205854982137680054e-02 -3.215565904974937439e-02 1.147367283701896667e-01 -4.786291345953941345e-02 2.267836183309555054e-01 2.578095793724060059e-01 4.076223671436309814e-01 -2.309067994356155396e-01 -5.721943080425262451e-02 2.544033825397491455e-01 -1.742257028818130493e-01 -2.323382943868637085e-01 -8.677193522453308105e-02 2.132022827863693237e-01 -2.564363367855548859e-02 7.278267294168472290e-02 5.979754775762557983e-02 -5.154693126678466797e-02 -3.785602003335952759e-02 3.300621733069419861e-02 1.896008402109146118e-01 -2.856482379138469696e-02 -8.800445497035980225e-02 1.801803112030029297e-01 -1.283053755760192871e-01 9.130682796239852905e-02 -4.248551279306411743e-02 2.714021801948547363e-01 -4.045366048812866211e-01 1.598963141441345215e-01
1.450109779834747314e-01 1.428881138563156128e-01 6.124411150813102722e-02 -1.441360861063003540e-01 -2.341618090867996216e-01 4.630415737628936768e-01 1.609662175178527832e-01 3.326951861381530762e-01 -9.070485830307006836e-02 2.012017928063869476e-02 -2.443113923072814941e-01 1.386691629886627197e-01 -2.061793804168701172e-01 -2.643311023712158203e-01 -7.922319322824478149e-02 1.344840824604034424e-01 -2.595303393900394440e-02 3.220269680023193359e-01 8.004409819841384888e-02 -2.438922971487045288e-01 -5.789013952016830444e-02 -9.274894744157791138e-02 -1.112646758556365967e-01 9.256438910961151123e-02 1.303683780133724213e-02 -2.779790572822093964e-02 -2.911642752587795258e-02 -6.161504611372947693e-02 -1.927080154418945312e-01 -1.536187827587127686e-01 -2.739598415791988373e-02 -1.834691613912582397e-01
-7.531750202178955078e-02 1.821906119585037231e-01 1.083284243941307068e-01 -8.563752472400665283e-02 5.054489523172378540e-02 1.378945410251617432e-01 2.288104444742202759e-01 3.731891214847564697e-01 -1.826035529375076294e-01 -4.426343366503715515e-02 2.729902975261211395e-03 1.412998586893081665e-01 -2.013963460922241211e-01 -1.599556505680084229e-01 -7.348701357841491699e-02 2.922547161579132080e-01 1.609047651290893555e-01 3.725137412548065186e-01 2.522135674953460693e-01 1.606021374464035034e-01 -7.978163659572601318e-02 1.552997529506683350e-01 2.662538290023803711e-01 1.722560375928878784e-01 9.730657935142517090e-02 5.060226097702980042e-02 -2.018754780292510986e-01 1.914545744657516479e-01 7.161004841327667236e-02 5.094876512885093689e-02 1.246051415801048279e-01 1.372558027505874634e-01
-1.810992211103439331e-01 1.246893778443336487e-01 1.823855191469192505e-01 -2.418456822633743286e-01 -5.087481066584587097e-02 1.118050590157508850e-01 -2.045561820268630981e-01 5.925322696566581726e-02 -2.717811800539493561e-02 -1.111784875392913818e-01 2.124250978231430054e-01 1.217520385980606079e-01 -1.304384917020797729e-01 1.783034503459930420e-01 -2.072385102510452271e-01 2.871043607592582703e-02 1.601593643426895142e-01 1.773495823144912720e-01 3.024613671004772186e-02 -3.680459856986999512e-01 -4.055677726864814758e-02 1.476610079407691956e-02 1.813857555389404297e-01 1.347065567970275879e-01 -2.154674977064132690e-01 -9.951750934123992920e-02 -4.691044390201568604e-01 2.154788076877593994e-01 -3.792406618595123291e-02 -9.423041716217994690e-03 -2.385806590318679810e-01 7.860811799764633179e-02
2.193130105733871460e-01 1.364379189908504486e-02 6.579055637121200562e-02 -2.027523815631866455e-01 4.568387567996978760e-02 -8.816162124276161194e-03 -4.249767959117889404e-02 5.290672555565834045e-02 -3.435223400592803955e-01 -2.205471992492675781e-01 -1.908509284257888794e-01 1.401945799589157104e-01 -1.777795553207397461e-01 -2.656459212303161621e-01 2.273357240483164787e-03 7.177343964576721191e-02 1.876044273376464844e-01 2.870125770568847656e-01 2.817089259624481201e-01 1.710044145584106445e-01 -1.654953211545944214e-01 -1.687456220388412476e-01 -2.208622843027114868e-01 1.669849902391433716e-01 -1.069600507616996765e-01 9.428049437701702118e-03 -3.318964540958404541e-01 7.832527905702590942e-02 2.588951215147972107e-02 1.167345345020294189e-01 -1.966398805379867554e-01 1.731056869029998779e-01
1.973998546600341797e-01 -3.794313967227935791e-02 -3.412291035056114197e-02 -3.066356182098388672e-01 -1.463458240032196045e-01 3.781553506851196289e-01 -1.385254710912704468e-01 -4.688485339283943176e-02 -1.207346692681312561e-01 2.915119230747222900e-01 -1.148529537022113800e-02 1.380488872528076172e-01 -1.477759778499603271e-01 -2.121050804853439331e-01 -9.565510600805282593e-02 9.405438788235187531e-03 -9.818380326032638550e-02 9.323523193597793579e-02 1.831946969032287598e-01 6.360217928886413574e-02 -4.018511250615119934e-02 -6.557837873697280884e-02 1.676161438226699829e-01 7.564951665699481964e-03 2.157347053289413452e-01 -3.542163074016571045e-01 -2.784876227378845215e-01 2.985028028488159180e-01 -2.324727922677993774e-01 3.208278911188244820e-03 -1.036137342453002930e-02 -3.082616627216339111e-02
4.579255729913711548e-02 1.513165682554244995e-01 1.386372298002243042e-01 -3.334160447120666504e-01 -6.068262085318565369e-02 1.428097635507583618e-01 4.483046531677246094e-01 -5.500425398349761963e-02 2.331955283880233765e-01 -3.639267385005950928e-02 -2.612370848655700684e-01 2.751671671867370605e-01 -3.326566517353057861e-01 8.903754875063896179e-03 2.244175598025321960e-02 6.742567569017410278e-02 -2.106361277401447296e-02 -1.743054986000061035e-01 -6.077043339610099792e-02 -8.166653662919998169e-02 -7.472309283912181854e-03 -1.626062095165252686e-01 6.720615550875663757e-03 9.688908606767654419e-02 -1.286565512418746948e-01 -1.075858026742935181e-01 -2.294088453054428101e-01 2.039331495761871338e-01 1.752393133938312531e-02 3.309036418795585632e-02 -1.942564249038696289e-01 -2.499690800905227661e-01
-1.038052421063184738e-02 -1.852458156645298004e-02 4.093085881322622299e-03 -4.234512746334075928e-01 -2.040581554174423218e-01 1.710097193717956543e-01 3.453406393527984619e-01 2.716430127620697021e-01 8.322758972644805908e-02 1.311144232749938965e-01 5.665658786892890930e-02 2.123948633670806885e-01 -1.942953616380691528e-01 -6.659444421529769897e-02 -1.238160878419876099e-01 -1.299999803304672241e-01 -7.665503770112991333e-02 3.386934399604797363e-01 8.817696571350097656e-02 6.523118168115615845e-02 2.543427608907222748e-02 -3.497176468372344971e-01 9.757816791534423828e-02 -3.880566358566284180e-02 3.696902841329574585e-02 -3.205913677811622620e-02 -2.713346853852272034e-02 2.475747466087341309e-01 2.150655537843704224e-01 1.634221225976943970e-01 -7.125002145767211914e-02 1.936875656247138977e-02
3.269836306571960449e-02 -2.628309652209281921e-02 -3.977305889129638672e-01 -1.549501717090606689e-02 1.960859820246696472e-02 -1.421945691108703613e-01 1.264995783567428589e-01 2.755201756954193115e-01 -8.269675821065902710e-02 1.333874911069869995e-01 1.679505035281181335e-02 4.089486896991729736e-01 -1.935746222734451294e-01 4.784911498427391052e-02 4.728273674845695496e-02 2.422292083501815796e-01 1.724999696016311646e-01 9.419768303632736206e-02 1.546756029129028320e-01 -1.797176003456115723e-01 -7.406361401081085205e-02 -2.249861508607864380e-01 -7.958510518074035645e-02 3.864578306674957275e-01 5.089484900236129761e-02 -6.998082995414733887e-02 -6.149298697710037231e-02 1.941886395215988159e-01 -1.437765359878540039e-01 1.247015446424484253e-01 -1.474753618240356445e-01 -1.445002853870391846e-01
-1.127796694636344910e-01 1.352178454399108887e-01 1.560951471328735352e-01 -9.390512108802795410e-02 -9.872130304574966431e-02 8.446604758501052856e-02 -8.483135700225830078e-02 2.683737576007843018e-01 1.757042258977890015e-01 5.748270452022552490e-02 1.689889729022979736e-01 6.613902747631072998e-02 -2.729701697826385498e-01 -2.649420797824859619e-01 -4.406177625060081482e-02 -6.745430827140808105e-02 3.290212526917457581e-02 9.545534104108810425e-02 3.247393667697906494e-01 -3.343189880251884460e-02 -1.325495354831218719e-02 1.631127744913101196e-01 1.503417640924453735e-01 6.266214698553085327e-02 -5.946989730000495911e-02 8.124270290136337280e-02 -4.430396556854248047e-01 -9.878754615783691406e-02 -4.463216662406921387e-02 1.828996539115905762e-01 -4.468412399291992188e-01 5.962452385574579239e-03
1.201362833380699158e-01 1.480442844331264496e-02 3.614012897014617920e-01 -2.946223616600036621e-01 -1.024080556817352772e-03 -1.846732497215270996e-01 -4.070356022566556931e-03 2.555005252361297607e-01 1.579345315694808960e-01 1.589180827140808105e-01 1.061494648456573486e-01 3.071003034710884094e-02 -1.694025413598865271e-04 -6.765870749950408936e-02 -1.459039002656936646e-01 2.598378658294677734e-01 8.952715434134006500e-03 1.546135842800140381e-01 2.838450670242309570e-01 2.257658988237380981e-01 -2.663899958133697510e-02 3.267701715230941772e-02 8.469539880752563477e-02 2.444566190242767334e-01 1.610168516635894775e-01 -1.637974083423614502e-01 -2.715525031089782715e-01 2.983655631542205811e-01 -1.432825475931167603e-01 5.338699743151664734e-02 1.943444013595581055e-01 -1.088122054934501648e-01
1.330410540103912354e-01 5.034495890140533447e-02 5.409401655197143555e-02 2.996189147233963013e-02 -6.041373312473297119e-02 4.378970563411712646e-01 9.615790843963623047e-02 2.644112892448902130e-02 -2.577727735042572021e-01 7.986670359969139099e-03 -8.902806043624877930e-02 2.751128971576690674e-01 -2.785468995571136475e-01 -9.180797636508941650e-02 -1.615937948226928711e-01 4.142721593379974365e-01 2.304921001195907593e-01 1.238160580396652222e-01 1.993716210126876831e-01 1.933126151561737061e-01 -9.399155154824256897e-03 -1.866150796413421631e-01 -8.388398587703704834e-02 6.652820855379104614e-02 2.483398914337158203e-01 -1.200137510895729065e-01 -1.626646071672439575e-01 -6.261083297431468964e-03 -1.685250848531723022e-01 -1.992323435842990875e-02 -8.336677215993404388e-03 -1.154281571507453918e-01
3.498629629611968994e-01 1.706980764865875244e-01 2.113765478134155273e-02 -1.634984612464904785e-01 -1.799549162387847900e-01 3.159312009811401367e-01 2.537676990032196045e-01 1.398202329874038696e-01 3.889058828353881836e-01 -7.491502910852432251e-02 -3.455734550952911377e-01 1.475527137517929077e-01 -3.080863952636718750e-01 -1.785380691289901733e-01 7.604320347309112549e-02 9.418801963329315186e-02 -8.957700431346893311e-02 5.799428001046180725e-02 -4.543054848909378052e-02 9.831364452838897705e-02 -2.071178704500198364e-02 -1.040939018130302429e-01 5.392187461256980896e-02 -2.081998623907566071e-02 1.208863314241170883e-02 1.785449124872684479e-02 -1.193706020712852478e-01 1.093306485563516617e-02 -8.867760747671127319e-02 -3.108254447579383850e-02 -3.113172352313995361e-01 -8.562175184488296509e-02
1.425628662109375000e-01 2.327162474393844604e-01 3.512459248304367065e-02 9.119862224906682968e-04 -2.861603535711765289e-02 -1.438629161566495895e-02 9.796857833862304688e-02 1.998749226331710815e-01 7.130155712366104126e-02 -1.240520998835563660e-01 3.527592122554779053e-01 7.641181349754333496e-02 -2.246913611888885498e-01 -1.461921334266662598e-01 1.683869212865829468e-01 2.270343005657196045e-01 -2.363828271627426147e-01 2.381419539451599121e-01 -5.838060006499290466e-02 -2.218848466873168945e-01 -4.613347724080085754e-02 4.898558557033538818e-02 -6.665171682834625244e-02 -1.408609654754400253e-02 -1.194633692502975464e-01 -2.003414630889892578e-01 -1.469316631555557251e-01 1.956798136234283447e-01 8.241961151361465454e-02 2.936404347419738770e-01 -4.330334365367889404e-01 4.451239481568336487e-02
6.146246567368507385e-02 -1.968892961740493774e-01 -1.625032573938369751e-01 -1.508637666702270508e-01 1.276514977216720581e-01 2.188329100608825684e-01 1.183438152074813843e-01 -1.131427437067031860e-01 1.856100112199783325e-01 1.101097762584686279e-01 -1.835067570209503174e-02 2.037505507469177246e-01 -4.075744748115539551e-01 -4.633418470621109009e-02 -6.615940481424331665e-02 1.413995325565338135e-01 -3.944874554872512817e-02 2.250787317752838135e-01 1.249257326126098633e-01 1.122080907225608826e-01 -3.401553332805633545e-01 -2.010927647352218628e-01 -8.254465460777282715e-02 2.064704596996307373e-01 -3.987627625465393066e-01 5.231088399887084961e-02 -7.957680523395538330e-02 1.775493025779724121e-01 8.597754687070846558e-02 1.714140027761459351e-01 1.176793128252029419e-01 3.221611259505152702e-03
1.113538891077041626e-01 -6.786391139030456543e-02 3.426424786448478699e-02 -5.237244442105293274e-02 -2.590010762214660645e-01 -1.229712441563606262e-01 -9.362230449914932251e-02 3.921287357807159424e-01 9.018021635711193085e-03 -1.471144109964370728e-01 2.335969209671020508e-01 2.780892550945281982e-01 -2.238282263278961182e-01 4.256808012723922729e-02 -4.009603336453437805e-02 6.786412000656127930e-02 -8.750609308481216431e-02 4.019670560956001282e-02 1.832405924797058105e-01 9.393715858459472656e-02 -2.549082040786743164e-02 -3.631265461444854736e-02 2.233754843473434448e-01 2.694833278656005859e-01 -3.394511640071868896e-01 -1.895740628242492676e-01 -9.335973113775253296e-02 1.683126688003540039e-01 -2.387695759534835815e-01 6.728545576333999634e-02 -1.378699094057083130e-01 2.787065804004669189e-01
8.837360143661499023e-02 8.033768087625503540e-02 1.755994409322738647e-01 -1.982310414314270020e-01 -5.867081508040428162e-02 1.376983523368835449e-01 -3.320213779807090759e-02 1.291588991880416870e-01 1.099639162421226501e-01 -1.298699826002120972e-01 -1.097674965858459473e-01 1.291645616292953491e-01 -4.594850167632102966e-02 -3.746322095394134521e-01 -9.049270302057266235e-02 -6.559935398399829865e-03 1.981019228696823120e-01 9.640756994485855103e-03 1.856100857257843018e-01 -1.847581565380096436e-02 1.808938384056091309e-02 -1.172262132167816162e-01 -2.287000417709350586e-01 4.055474102497100830e-01 -1.153765469789505005e-01 -9.595366567373275757e-02 -3.364177346229553223e-01 3.248766958713531494e-01 2.144908607006072998e-01 2.242323160171508789e-01 -1.554905921220779419e-01 -1.894056797027587891e-02
-1.632670164108276367e-01 3.016504924744367599e-03 1.000047102570533752e-01 -6.116251647472381592e-02 1.561566605232656002e-03 2.291734516620635986e-01 -7.094283401966094971e-02 4.221836626529693604e-01 1.746702492237091064e-01 2.549781799316406250e-01 5.218290165066719055e-02 1.353017985820770264e-01 3.938992321491241455e-02 1.004390344023704529e-01 8.329048007726669312e-02 1.151951700448989868e-01 8.409497141838073730e-02 2.396054752171039581e-02 4.331336319446563721e-01 1.641920804977416992e-01 -1.193208247423171997e-01 9.520623832941055298e-02 1.457025706768035889e-01 2.319682389497756958e-01 -1.257472634315490723e-01 -2.022765427827835083e-01 -3.989367187023162842e-01 1.582986675202846527e-02 2.546576783061027527e-02 1.098750624805688858e-02 -1.902117431163787842e-01 4.205992445349693298e-02
2.146025300025939941e-01 -1.921539306640625000e-01 6.165548786520957947e-02 -1.544293761253356934e-01 2.883759327232837677e-02 1.605052649974822998e-01 3.063827566802501678e-02 2.077017128467559814e-01 1.132928282022476196e-01 3.176308050751686096e-02 9.022146114148199558e-04 1.460108011960983276e-01 1.071678847074508667e-01 -3.008472025394439697e-01 2.611555857583880424e-03 1.098304763436317444e-01 3.788363635540008545e-01 -2.874905988574028015e-02 -4.676239937543869019e-02 2.439841926097869873e-01 8.364204317331314087e-03 4.616067185997962952e-02 6.567851454019546509e-02 2.102863490581512451e-01 -7.707893848419189453e-02 -3.113385438919067383e-01 -4.180295467376708984e-01 2.456255704164505005e-01 -1.419172156602144241e-02 1.024949923157691956e-01 -2.524451315402984619e-01 -1.706057041883468628e-02
-4.567623883485794067e-02 2.598231732845306396e-01 -2.291646301746368408e-01 -6.275603920221328735e-02 -1.605110317468643188e-01 7.348151504993438721e-02 1.522921174764633179e-01 6.535094231367111206e-02 -1.184958219528198242e-01 2.689446210861206055e-01 -1.526654511690139771e-01 -4.227848723530769348e-03 -1.282609552145004272e-01 6.879903376102447510e-02 4.209147393703460693e-02 4.729456901550292969e-01 -1.079561486840248108e-01 2.162652909755706787e-01 3.425342738628387451e-01 4.375797510147094727e-02 9.619849920272827148e-02 -1.857740581035614014e-01 2.436908036470413208e-01 -4.003262892365455627e-02 -1.772434860467910767e-01 -1.297399401664733887e-01 -1.860411614179611206e-01 1.423326879739761353e-01 6.668136268854141235e-02 1.704172790050506592e-01 -1.706808358430862427e-01 1.040754914283752441e-01
-2.913624420762062073e-02 8.533523976802825928e-02 2.004154920578002930e-01 -2.913132905960083008e-01 1.130584254860877991e-02 3.339151144027709961e-01 1.283090263605117798e-01 1.546257883310317993e-01 2.804814577102661133e-01 -1.180747747421264648e-01 -4.005851224064826965e-02 1.469432841986417770e-02 -7.719782739877700806e-02 1.604073047637939453e-01 -7.953633368015289307e-02 4.028752818703651428e-02 1.428316086530685425e-01 -1.283130496740341187e-01 1.684499233961105347e-01 -1.011221110820770264e-02 6.703307479619979858e-02 1.489772498607635498e-01 7.440092414617538452e-02 3.852006793022155762e-01 1.398737914860248566e-02 8.388362824916839600e-02 -4.138561487197875977e-01 3.221271038055419922e-01 6.150491535663604736e-03 1.766780912876129150e-01 -1.454878300428390503e-01 -1.133008487522602081e-02
1.056129857897758484e-01 2.184959948062896729e-01 1.315561681985855103e-01 -2.388143837451934814e-01 -9.582150727510452271e-02 4.429236352443695068e-01 1.923083066940307617e-01 8.193193376064300537e-02 5.682179238647222519e-03 5.084763467311859131e-02 -1.920445710420608521e-01 2.879429459571838379e-01 -2.369954735040664673e-01 1.657774001359939575e-01 -1.952891498804092407e-01 2.161773890256881714e-01 1.632250547409057617e-01 1.459246724843978882e-01 -2.235765159130096436e-01 3.475579619407653809e-02 -4.859736934304237366e-02 3.057695738971233368e-02 -2.067116647958755493e-01 6.423909962177276611e-02 -4.272517561912536621e-02 -1.329687833786010742e-01 -2.146764248609542847e-01 1.303101330995559692e-01 -1.833501756191253662e-01 -1.130040958523750305e-01 5.088808014988899231e-02 -2.143467813730239868e-01
-1.190862432122230530e-01 1.244477182626724243e-01 1.101007834076881409e-01 -1.252030879259109497e-01 1.075615808367729187e-01 2.005032300949096680e-01 -1.796651780605316162e-01 2.298904955387115479e-01 1.168162375688552856e-01 1.557516306638717651e-01 3.410325646400451660e-01 4.588027670979499817e-02 -2.328948974609375000e-01 -1.996263861656188965e-01 -1.066960915923118591e-01 -3.737132251262664795e-02 -1.077913586050271988e-02 4.713058844208717346e-02 3.244479596614837646e-01 -1.070653498172760010e-01 -5.519187450408935547e-02 1.447717100381851196e-01 2.934716641902923584e-01 2.443184703588485718e-02 -5.661740154027938843e-02 3.725726529955863953e-02 -3.922712206840515137e-01 1.849149465560913086e-01 -6.460939347743988037e-02 1.090697571635246277e-01 -3.098332881927490234e-01 8.901224285364151001e-02
8.599939197301864624e-02 -3.696960583329200745e-02 4.910140112042427063e-02 4.410653561353683472e-02 2.489907294511795044e-01 4.209363162517547607e-01 -9.184899181127548218e-02 1.980827599763870239e-01 1.805822551250457764e-01 -2.731249332427978516e-01 2.856162190437316895e-02 2.529336214065551758e-01 -1.712667495012283325e-01 1.729798763990402222e-01 -6.605406850576400757e-02 1.036515366286039352e-02 4.015932604670524597e-02 1.169278174638748169e-01 2.664987370371818542e-02 1.413065642118453979e-01 1.769042015075683594e-01 1.749458461999893188e-01 1.362217366695404053e-01 6.510731298476457596e-03 -3.422180116176605225e-01 -7.564657181501388550e-02 -3.950067460536956787e-01 2.153597772121429443e-01 2.958142943680286407e-02 -6.100024282932281494e-02 -5.306207388639450073e-02 -1.232114657759666443e-01
-7.044859975576400757e-02 3.752025961875915527e-02 -2.954829251393675804e-03 -1.866346001625061035e-01 2.154117524623870850e-01 6.372892111539840698e-02 3.017045855522155762e-01 -6.835824996232986450e-02 -1.177316829562187195e-01 2.782838046550750732e-01 -9.304537624120712280e-02 4.259331524372100830e-01 -2.247383296489715576e-01 2.297168821096420288e-01 1.182413324713706970e-01 2.627143859863281250e-01 -3.024974465370178223e-02 -5.812259018421173096e-02 3.756550252437591553e-01 -2.049607634544372559e-01 -5.018410831689834595e-02 -5.502545461058616638e-02 7.378345727920532227e-02 1.815844140946865082e-02 -1.952528804540634155e-01 7.900027930736541748e-02 -1.821021735668182373e-01 1.869891136884689331e-01 -1.599976569414138794e-01 5.002280697226524353e-02 -5.577055364847183228e-02 5.028168484568595886e-02
-1.200092807412147522e-01 2.106477767229080200e-01 2.067582905292510986e-01 1.306654792279005051e-02 -9.460382908582687378e-02 2.666033506393432617e-01 4.253113865852355957e-01 2.246841043233871460e-01 1.443644799292087555e-02 -9.672235697507858276e-02 -2.463261783123016357e-02 1.509691923856735229e-01 -1.434510760009288788e-02 -2.964174747467041016e-01 -4.329575970768928528e-02 1.590679287910461426e-01 1.485090106725692749e-01 2.155414223670959473e-01 1.269374638795852661e-01 9.678269177675247192e-02 -1.501567512750625610e-01 8.158469200134277344e-02 6.549721956253051758e-02 2.456016689538955688e-01 6.138349696993827820e-02 -8.944729343056678772e-03 -2.130479067564010620e-01 2.991246879100799561e-01 2.326017469167709351e-01 2.029768377542495728e-01 -2.442760579288005829e-02 -1.275864839553833008e-01
-4.094357602298259735e-03 -2.150004953145980835e-01 -1.535234004259109497e-01 5.683819577097892761e-02 -2.144683897495269775e-01 4.647306203842163086e-01 1.107783019542694092e-01 3.794586658477783203e-02 -2.663075178861618042e-02 -2.078968798741698265e-03 -2.422969341278076172e-01 1.537110656499862671e-01 -2.127923816442489624e-01 -1.441337764263153076e-01 1.944158822298049927e-01 1.341570019721984863e-01 -1.130192503333091736e-01 -1.576309464871883392e-02 3.092770092189311981e-02 1.303230673074722290e-01 -3.458574786782264709e-02 -1.354814618825912476e-01 9.438182413578033447e-02 3.014738205820322037e-03 -1.036690734326839447e-02 -2.226390689611434937e-01 -1.349018365144729614e-01 1.577337980270385742e-01 -2.887655198574066162e-01 1.016244366765022278e-01 -4.235574007034301758e-01 -1.451797038316726685e-01
-1.076191216707229614e-01 1.192384287714958191e-01 -8.281876146793365479e-02 -1.086224988102912903e-01 1.207313090562820435e-01 -3.588502109050750732e-02 3.229943811893463135e-01 3.070046007633209229e-01 -9.274003654718399048e-02 -1.003172546625137329e-01 -9.164730459451675415e-02 1.290681213140487671e-01 -2.023801952600479126e-01 -2.999135851860046387e-01 -5.447039753198623657e-02 1.935481578111648560e-01 -1.543516516685485840e-01 3.082186281681060791e-01 3.002598881721496582e-01 5.364699289202690125e-02 -1.077797636389732361e-01 7.492682337760925293e-02 1.287042796611785889e-01 3.076363801956176758e-01 1.567240953445434570e-01 9.567737579345703125e-03 -1.393379420042037964e-01 -2.170750126242637634e-02 -9.183283150196075439e-02 2.206843197345733643e-01 -6.018676981329917908e-02 -2.836469113826751709e-01
-1.508088503032922745e-02 2.488282918930053711e-01 -1.771063506603240967e-01 -2.303153127431869507e-01 1.743724569678306580e-02 3.564627766609191895e-01 9.336750209331512451e-02 -2.596493661403656006e-01 -2.162386029958724976e-01 -1.211792975664138794e-01 1.451880186796188354e-01 1.639808714389801025e-01 -2.675116658210754395e-01 2.064590156078338623e-02 6.242137402296066284e-02 6.670967489480972290e-02 -1.023180559277534485e-01 1.629246920347213745e-01 8.747594803571701050e-02 1.826107054948806763e-01 -1.094961017370223999e-01 -3.215657770633697510e-01 7.769156247377395630e-02 2.838265299797058105e-01 3.833353519439697266e-02 -4.291821643710136414e-02 -8.868329226970672607e-02 1.726191341876983643e-01 -2.458999007940292358e-01 1.000542938709259033e-01 -2.500510215759277344e-01 -7.884034514427185059e-02
1.099414229393005371e-01 -2.046726047992706299e-01 -9.974845498800277710e-02 -1.521815806627273560e-01 -3.755721822381019592e-02 1.661347746849060059e-01 3.178566992282867432e-01 -6.429958343505859375e-02 -5.532867088913917542e-02 -3.892111033201217651e-02 3.387195989489555359e-02 3.937483727931976318e-01 -2.743177413940429688e-01 2.672215104103088379e-01 -8.782985061407089233e-02 1.101093143224716187e-01 -1.869472265243530273e-01 2.739437520503997803e-01 9.994711726903915405e-02 5.186288803815841675e-02 1.006688624620437622e-01 1.457530707120895386e-01 -8.639683574438095093e-02 -4.808934032917022705e-02 -9.234159439802169800e-02 -9.457695297896862030e-03 -3.779133856296539307e-01 -1.157528534531593323e-02 2.877210378646850586e-01 1.461028493940830231e-02 -1.036122292280197144e-01 -2.057853192090988159e-01
7.705307006835937500e-02 1.892419308423995972e-01 9.780744463205337524e-02 1.840740814805030823e-02 1.251583099365234375e-01 1.532962620258331299e-01 1.063267365097999573e-01 1.875977516174316406e-01 -9.443167597055435181e-03 -3.483889997005462646e-02 8.269214630126953125e-02 2.355276793241500854e-02 -1.519435644149780273e-01 -3.625747561454772949e-01 -1.442908197641372681e-01 7.295226305723190308e-02 3.431761264801025391e-01 1.150229275226593018e-01 1.748601347208023071e-01 3.019455447793006897e-02 -6.533987075090408325e-02 -6.310375034809112549e-02 -1.788360327482223511e-01 2.406245321035385132e-01 -1.357439607381820679e-01 -6.000282242894172668e-03 -4.550730586051940918e-01 3.522636890411376953e-01 1.309516578912734985e-01 8.126175403594970703e-02 -1.574932932853698730e-01 -1.203175336122512817e-01
1.342994123697280884e-01 -6.374422460794448853e-03 6.883314251899719238e-02 2.417984157800674438e-01 1.527495384216308594e-01 -4.947568476200103760e-02 4.493840038776397705e-02 2.133411169052124023e-01 7.198639959096908569e-02 -1.624130085110664368e-02 -2.369815111160278320e-01 4.293644130229949951e-01 -4.783205315470695496e-02 -5.957362055778503418e-02 -8.592805266380310059e-02 3.721417784690856934e-01 1.427489668130874634e-01 1.579789072275161743e-01 2.223095148801803589e-01 -1.272072792053222656e-01 -2.466703020036220551e-02 -4.505332186818122864e-02 -4.499940946698188782e-02 1.998405717313289642e-02 -3.187137842178344727e-01 5.970599129796028137e-02 -2.928986549377441406e-01 2.310631275177001953e-01 5.846081674098968506e-02 2.464771866798400879e-01 -7.875559478998184204e-02 1.305376291275024414e-01
-7.558051496744155884e-02 2.739520370960235596e-01 -2.687210142612457275e-01 -1.546178827993571758e-03 1.178887560963630676e-01 1.513284891843795776e-01 -6.106835603713989258e-02 1.498664617538452148e-01 -2.147432267665863037e-01 -1.929425150156021118e-01 -1.335047632455825806e-01 3.171074092388153076e-01 2.370272763073444366e-02 -2.154661566019058228e-01 -1.205532327294349670e-01 3.576882481575012207e-01 -1.391971204429864883e-02 1.155414432287216187e-01 7.234002649784088135e-02 5.166760832071304321e-02 -1.013160049915313721e-01 -1.698973178863525391e-01 1.862527430057525635e-01 -5.357842519879341125e-02 -1.495028287172317505e-01 -8.572141639888286591e-03 -1.639131456613540649e-01 1.991301625967025757e-01 -3.275336921215057373e-01 1.109454706311225891e-01 -2.817607522010803223e-01 -8.243434876203536987e-02
9.421073645353317261e-02 -5.129650235176086426e-02 -4.201186448335647583e-02 -7.522422820329666138e-02 1.935166418552398682e-01 -1.535839634016156197e-03 -1.208153292536735535e-01 -3.387387469410896301e-02 1.110858395695686340e-01 -9.404776990413665771e-02 6.457965075969696045e-02 1.491742879152297974e-01 -8.658199012279510498e-02 -2.283658385276794434e-01 1.115730032324790955e-01 4.696726202964782715e-01 3.966232016682624817e-02 3.558904230594635010e-01 1.761448383331298828e-01 -1.464261859655380249e-01 -3.228149190545082092e-02 4.501916468143463135e-02 -4.068151116371154785e-02 3.856829553842544556e-02 -8.620726317167282104e-02 -8.440953493118286133e-02 -4.780549108982086182e-01 2.311396151781082153e-01 2.483534812927246094e-01 1.859921067953109741e-01 4.587723687291145325e-02 -7.597246766090393066e-02
6.087925657629966736e-02 1.467276811599731445e-01 -1.050984561443328857e-01 -8.767964690923690796e-02 -1.726517677307128906e-01 -1.682875156402587891e-01 1.133729666471481323e-01 3.655230104923248291e-01 2.289890944957733154e-01 9.591829776763916016e-02 -3.788578882813453674e-02 4.734317064285278320e-01 -2.586344182491302490e-01 -1.558967381715774536e-01 5.840560421347618103e-03 1.873913109302520752e-01 -7.383286952972412109e-02 2.019440382719039917e-01 2.187041193246841431e-01 -1.729616969823837280e-01 6.548408418893814087e-02 -1.311020851135253906e-01 -3.659029304981231689e-02 1.385673135519027710e-01 -2.783745825290679932e-01 1.270978525280952454e-02 -1.519219279289245605e-01 -1.591627672314643860e-02 -1.358620077371597290e-01 -1.038529798388481140e-01 1.524744648486375809e-02 -2.035374939441680908e-01
2.279726043343544006e-02 -1.422215104103088379e-01 -3.448180854320526123e-02 -1.794557422399520874e-01 -3.256895542144775391e-01 7.133454084396362305e-02 -7.116190344095230103e-02 8.779408037662506104e-02 5.539744719862937927e-02 2.493212521076202393e-01 -4.739489033818244934e-02 2.183606177568435669e-01 -1.656024158000946045e-01 -2.250275313854217529e-01 1.930276602506637573e-01 1.858542710542678833e-01 -2.747806906700134277e-01 7.751577347517013550e-02 2.873831391334533691e-01 -3.823880478739738464e-02 9.478607773780822754e-02 -2.626289427280426025e-01 -8.771286904811859131e-02 -2.014915198087692261e-01 -7.295021321624517441e-03 -2.787972390651702881e-01 -1.073549017310142517e-01 1.235619485378265381e-01 -1.895705312490463257e-01 2.191114574670791626e-01 -2.442370951175689697e-01 -1.300689131021499634e-01
1.602129936218261719e-01 2.468805313110351562e-01 5.895761400461196899e-02 -4.905091598629951477e-02 1.540068630129098892e-02 1.813637763261795044e-01 1.708233505487442017e-01 3.723404407501220703e-01 2.969475090503692627e-01 -2.543338835239410400e-01 -1.641799956560134888e-01 7.088246941566467285e-02 -2.984460629522800446e-02 9.216640889644622803e-02 4.564745351672172546e-02 1.917861402034759521e-01 -2.000952363014221191e-01 -1.190301179885864258e-01 1.498936954885721207e-02 1.648387461900711060e-01 -1.221318468451499939e-01 7.074612379074096680e-02 -1.636738181114196777e-01 1.643999963998794556e-01 -9.100029245018959045e-03 -2.265711724758148193e-01 -2.677221298217773438e-01 3.338082432746887207e-01 -1.198018640279769897e-01 -1.005403250455856323e-01 -2.313301265239715576e-01 -7.498382776975631714e-02
-1.145464107394218445e-01 2.833786904811859131e-01 -3.644966334104537964e-02 -1.208891868591308594e-01 2.102783322334289551e-01 3.037867322564125061e-02 9.867693483829498291e-02 2.124981731176376343e-01 -1.247864440083503723e-01 3.482208028435707092e-02 -1.690296381711959839e-01 3.247759342193603516e-01 -2.437198460102081299e-01 -1.305659022182226181e-02 1.827708631753921509e-01 1.309243291616439819e-01 2.406288832426071167e-01 1.436619013547897339e-01 3.431554436683654785e-01 -1.636981815099716187e-01 -1.541154980659484863e-01 -9.747358411550521851e-02 4.753861576318740845e-02 3.906749561429023743e-02 -2.778897285461425781e-01 -2.000105828046798706e-01 -1.772892028093338013e-01 -3.125904500484466553e-02 -2.193348705768585205e-01 -1.860909610986709595e-01 -1.829191744327545166e-01 -6.069742888212203979e-02
8.024368435144424438e-02 -1.468575298786163330e-01 1.590500921010971069e-01 -3.979970216751098633e-01 -1.114812493324279785e-01 -2.162843383848667145e-02 3.755773603916168213e-01 -1.514992266893386841e-01 2.290413379669189453e-01 -3.535082563757896423e-02 -2.191696017980575562e-01 2.460603117942810059e-01 -1.802380532026290894e-01 2.566185593605041504e-01 -1.596634089946746826e-01 1.238834112882614136e-01 -3.693798929452896118e-02 -9.667906910181045532e-02 9.712134301662445068e-02 -1.051238849759101868e-01 -9.293512254953384399e-02 -2.175707221031188965e-01 1.542022824287414551e-02 9.618375450372695923e-02 -2.453926503658294678e-01 -4.485358670353889465e-02 -1.740835607051849365e-01 1.783246248960494995e-01 -5.258788168430328369e-02 9.137382358312606812e-02 -8.033753186464309692e-02 -2.671316266059875488e-01
-7.297227857634425163e-04 -1.333514302968978882e-01 1.621070802211761475e-01 -1.368224173784255981e-01 -5.338424816727638245e-03 1.235580444335937500e-01 1.353068798780441284e-01 1.920392960309982300e-01 -2.696691267192363739e-02 -4.730226099491119385e-02 7.833637297153472900e-02 -5.788360536098480225e-02 -9.949975460767745972e-02 1.489449143409729004e-01 -6.272124499082565308e-02 3.364770412445068359e-01 7.788917515426874161e-03 3.116016089916229248e-01 3.960069417953491211e-01 1.192861795425415039e-01 -4.409597069025039673e-02 1.132343783974647522e-01 2.606734037399291992e-01 4.087299481034278870e-02 5.943680927157402039e-02 -1.277167946100234985e-01 -6.340801715850830078e-02 2.786347270011901855e-01 1.856564730405807495e-01 3.753477632999420166e-01 -2.235713452100753784e-01 -1.600404083728790283e-01
-6.228746473789215088e-02 2.005148679018020630e-01 -1.880898177623748779e-01 2.946794591844081879e-02 -1.896981000900268555e-01 5.309057235717773438e-02 1.803410351276397705e-01 -4.703985154628753662e-02 -3.177827224135398865e-02 1.100127547979354858e-01 8.790364861488342285e-02 6.800347566604614258e-02 -1.281523108482360840e-01 -5.107922479510307312e-02 8.287003636360168457e-02 3.255856931209564209e-01 1.735520511865615845e-01 3.710977435111999512e-01 6.787172704935073853e-02 9.033780544996261597e-03 1.692657917737960815e-01 -2.104007899761199951e-01 -8.592919260263442993e-02 -8.218503743410110474e-02 -2.396134138107299805e-01 -3.182766214013099670e-02 -2.263482213020324707e-01 2.194772660732269287e-01 -3.704192340373992920e-01 2.765457332134246826e-01 -2.353201359510421753e-01 4.779065772891044617e-02
-1.734271347522735596e-01 1.218050718307495117e-02 2.277082353830337524e-01 -3.046301007270812988e-01 1.009578183293342590e-01 3.329554796218872070e-01 1.982228755950927734e-01 1.385050565004348755e-01 6.440203171223402023e-03 -3.133788406848907471e-01 1.640730053186416626e-01 6.849946081638336182e-02 -1.047135069966316223e-01 -9.866673499345779419e-03 -1.383426599204540253e-02 1.305059641599655151e-01 1.730163767933845520e-02 2.857643924653530121e-02 2.090945094823837280e-01 1.440739333629608154e-01 -7.753381133079528809e-02 -4.196537286043167114e-02 -2.784696519374847412e-01 -2.006544470787048340e-01 -2.141579240560531616e-01 8.530505746603012085e-02 -3.423919081687927246e-01 1.767890155315399170e-01 2.006494402885437012e-01 1.247666329145431519e-01 -1.966072618961334229e-01 1.298367045819759369e-02
2.305787056684494019e-01 1.514827311038970947e-01 1.132872551679611206e-01 -1.119278520345687866e-01 1.400418281555175781e-01 -1.622153259813785553e-02 1.468566060066223145e-01 1.595311164855957031e-01 -1.712074317038059235e-02 -2.473701722919940948e-02 8.056420832872390747e-02 -9.282223135232925415e-02 -3.866356015205383301e-01 -2.698630392551422119e-01 -2.439721822738647461e-01 2.210409492254257202e-01 3.383154422044754028e-02 1.569864749908447266e-01 1.755465716123580933e-01 2.124395370483398438e-01 -1.867337971925735474e-01 -9.828655421733856201e-02 -6.310866028070449829e-02 -1.289792656898498535e-01 -8.270482718944549561e-02 -1.747244149446487427e-01 -2.755356132984161377e-01 -1.313400715589523315e-01 -1.763139069080352783e-01 7.805654406547546387e-02 -2.100444026291370392e-02 -3.871465623378753662e-01
3.157577216625213623e-01 4.787912964820861816e-02 -1.032676175236701965e-01 -2.119104415178298950e-01 1.180519461631774902e-01 5.629643052816390991e-02 -1.452091895043849945e-02 2.343723773956298828e-01 -3.007180392742156982e-01 1.125212684273719788e-01 -1.633724570274353027e-01 2.669964432716369629e-01 -1.981823146343231201e-01 -3.147785663604736328e-01 8.802736178040504456e-03 1.047900617122650146e-01 9.148818254470825195e-02 2.179811000823974609e-01 1.372212022542953491e-01 1.078113242983818054e-01 -2.332124859094619751e-01 -1.487016379833221436e-01 -1.295822411775588989e-01 1.725065559148788452e-01 -6.719533354043960571e-02 -7.466117292642593384e-02 -3.119535446166992188e-01 1.435902565717697144e-01 1.998222619295120239e-01 2.031712830066680908e-01 -3.276642411947250366e-02 2.099532168358564377e-03
1.497593820095062256e-01 9.879738092422485352e-02 -6.384675204753875732e-02 -2.663925476372241974e-02 -7.963970303535461426e-03 7.590909302234649658e-02 1.050314158201217651e-01 9.053427726030349731e-02 1.671918630599975586e-01 3.056058846414089203e-02 3.197928071022033691e-01 1.755753159523010254e-01 -9.698683768510818481e-02 -4.165807366371154785e-02 1.396978199481964111e-01 5.115184187889099121e-01 -8.390415459871292114e-03 8.829320967197418213e-02 -6.324227899312973022e-02 -3.184631839394569397e-02 3.327736258506774902e-02 -1.226903349161148071e-01 2.143720090389251709e-01 -1.209526881575584412e-01 -8.623716980218887329e-02 1.623886637389659882e-02 -6.535345315933227539e-02 2.022988498210906982e-01 1.634201556444168091e-01 2.723687291145324707e-01 -4.870451390743255615e-01 -5.528740584850311279e-02
-1.488548666238784790e-01 -4.399921000003814697e-02 2.079355120658874512e-01 -5.362409632652997971e-03 5.734616145491600037e-02 1.353874206542968750e-01 1.359810680150985718e-01 1.780375391244888306e-01 -2.003036588430404663e-01 -2.214929461479187012e-01 -9.674219787120819092e-02 4.157207533717155457e-02 -1.769552230834960938e-01 2.055287826806306839e-03 -3.295830264687538147e-02 -5.319599434733390808e-02 2.434805780649185181e-02 4.239552915096282959e-01 3.083208799362182617e-01 2.171173542737960815e-01 -2.901643812656402588e-01 -4.825098812580108643e-02 -1.335369944572448730e-01 6.574331223964691162e-02 -8.475056849420070648e-03 -1.926464885473251343e-01 -3.741805851459503174e-01 8.636925369501113892e-02 -2.190307080745697021e-01 2.307881265878677368e-01 -5.622598528861999512e-02 -7.118777185678482056e-02
1.757304221391677856e-01 1.741270720958709717e-01 2.966325581073760986e-01 1.752138137817382812e-01 2.586121261119842529e-01 2.306340932846069336e-01 2.218450009822845459e-01 8.941773325204849243e-03 2.822734117507934570e-01 -1.417635679244995117e-01 -1.162957474589347839e-01 1.352187991142272949e-01 2.552574686706066132e-02 8.302392065525054932e-02 -9.873690456151962280e-02 1.327731907367706299e-01 -4.657292738556861877e-03 1.780891865491867065e-01 2.511064708232879639e-01 -1.697696000337600708e-02 -1.223111897706985474e-01 -1.453239563852548599e-02 -4.889198765158653259e-02 2.254410684108734131e-01 -1.316044181585311890e-01 -1.290509942919015884e-02 -4.751881957054138184e-01 2.086644917726516724e-01 -5.922412872314453125e-02 1.463493555784225464e-01 -4.258799925446510315e-02 -8.484363555908203125e-02
8.039709925651550293e-02 -6.440100073814392090e-02 1.844851821660995483e-01 -1.091527566313743591e-01 7.908616214990615845e-02 3.198892772197723389e-01 -1.122672930359840393e-01 -1.253437697887420654e-01 -6.762071698904037476e-02 2.478935420513153076e-01 2.361788451671600342e-01 1.020825728774070740e-01 -1.574693471193313599e-01 -2.402194291353225708e-01 3.144848160445690155e-03 1.700372099876403809e-01 1.604665219783782959e-01 -3.150767087936401367e-02 2.710326015949249268e-01 -1.143884435296058655e-01 -5.883277207612991333e-02 5.450946837663650513e-02 2.022630423307418823e-01 1.038894131779670715e-01 -1.377603858709335327e-01 1.574700623750686646e-01 -4.703487455844879150e-01 -7.859973266022279859e-05 -1.808938942849636078e-02 1.723337918519973755e-01 -1.169383898377418518e-01 -2.876914441585540771e-01
2.257311493158340454e-01 1.499582827091217041e-01 4.527508839964866638e-02 1.115780547261238098e-01 3.615461662411689758e-02 -1.583988368511199951e-01 1.122743040323257446e-01 2.891596555709838867e-01 -7.700717449188232422e-02 1.727646738290786743e-01 -6.588695198297500610e-02 3.958047032356262207e-01 -1.479025185108184814e-01 -2.667138874530792236e-01 -6.877741962671279907e-02 2.303913831710815430e-01 -1.578067392110824585e-01 1.530128121376037598e-01 2.242479920387268066e-01 -1.339148432016372681e-01 2.835799753665924072e-01 -9.943152219057083130e-02 9.535390883684158325e-02 1.023542787879705429e-02 -2.697636485099792480e-01 -7.120186090469360352e-02 -1.112931072711944580e-01 1.549588441848754883e-01 4.561804980039596558e-02 -5.359015613794326782e-02 -3.092415332794189453e-01 -1.047799438238143921e-01
2.077918797731399536e-01 3.759918808937072754e-01 7.528763264417648315e-02 -1.228990554809570312e-01 -3.792543709278106689e-02 1.277057677507400513e-01 1.607176661491394043e-01 2.265903204679489136e-01 1.301775425672531128e-01 1.814477704465389252e-02 -5.643794685602188110e-02 5.897978320717811584e-02 -7.422811351716518402e-03 1.451995372772216797e-01 -7.399825751781463623e-02 3.808664977550506592e-01 -6.770879030227661133e-02 1.970859467983245850e-01 1.498533785343170166e-01 1.958460658788681030e-01 -2.166344374418258667e-01 -3.351859152317047119e-01 1.145177781581878662e-01 -1.661465317010879517e-01 -9.899865090847015381e-02 8.379317820072174072e-02 -3.426709473133087158e-01 8.851585909724235535e-03 1.024555340409278870e-01 1.600031852722167969e-01 8.320407569408416748e-02 -1.502143889665603638e-01
1.654267162084579468e-01 9.364208579063415527e-02 -3.365158662199974060e-02 1.855818927288055420e-02 1.936995387077331543e-01 -3.552816063165664673e-02 1.202737912535667419e-01 5.539103969931602478e-02 -1.898709312081336975e-02 -4.966370761394500732e-02 8.977791666984558105e-02 1.395617574453353882e-01 -2.222044765949249268e-01 -2.490394115447998047e-01 -4.129450023174285889e-02 2.578503489494323730e-01 1.431724429130554199e-01 8.562388271093368530e-02 1.993836164474487305e-01 -2.477687597274780273e-02 -1.150799766182899475e-01 -2.519651949405670166e-01 -1.096390113234519958e-01 3.612985014915466309e-01 1.336763203144073486e-01 -3.638231754302978516e-02 -4.044810831546783447e-01 3.171563446521759033e-01 2.152770608663558960e-01 2.222328484058380127e-01 -1.675052046775817871e-01 -3.821171447634696960e-02
9.292191267013549805e-02 7.905378937721252441e-02 1.821081638336181641e-01 2.409977018833160400e-01 1.208011656999588013e-01 2.999916672706604004e-01 6.721493788063526154e-03 -1.182069107890129089e-01 8.171217143535614014e-02 1.975125372409820557e-01 9.561689198017120361e-02 2.026837319135665894e-01 -1.358511000871658325e-01 -1.087169647216796875e-01 -7.688108831644058228e-02 1.065301969647407532e-01 1.721404790878295898e-01 -1.729255318641662598e-01 1.558196544647216797e-01 7.804210484027862549e-02 -1.158893033862113953e-01 -2.219302803277969360e-01 2.327990680932998657e-01 -1.835581846535205841e-02 -4.019724205136299133e-02 2.540924400091171265e-02 -5.531493425369262695e-01 1.727657616138458252e-01 -1.089316755533218384e-01 1.586410701274871826e-01 -6.660415977239608765e-02 -2.124775499105453491e-01
1.430017650127410889e-01 1.286315321922302246e-01 -1.550380885601043701e-02 -1.296519935131072998e-01 1.864033341407775879e-01 8.292796462774276733e-02 2.310415506362915039e-01 1.683332920074462891e-01 -6.075411289930343628e-02 1.446928530931472778e-01 -2.846084535121917725e-01 3.141043484210968018e-01 -1.128121465444564819e-01 -5.705499649047851562e-02 4.549725353717803955e-02 2.705211937427520752e-01 -1.039415821433067322e-01 -7.603448629379272461e-02 3.715973198413848877e-01 -1.303609758615493774e-01 -1.181610599160194397e-01 6.395109812729060650e-04 6.720400601625442505e-02 -1.372234076261520386e-01 -3.076797723770141602e-01 4.719021171331405640e-02 -2.023224979639053345e-01 5.419445410370826721e-02 -3.526789247989654541e-01 -9.929354488849639893e-02 -2.076217085123062134e-01 2.115300856530666351e-03
-3.138111159205436707e-02 2.840261720120906830e-02 8.838950842618942261e-02 1.353248767554759979e-02 3.227408826351165771e-01 -9.258301556110382080e-02 4.497250914573669434e-02 4.935587570071220398e-02 -6.634660810232162476e-02 9.121755138039588928e-03 -9.423024952411651611e-03 2.767754793167114258e-01 -3.459394723176956177e-02 -1.606036573648452759e-01 -3.205025792121887207e-01 3.790494203567504883e-01 9.964016498997807503e-05 -5.019590258598327637e-02 2.264157682657241821e-01 -6.882392615079879761e-02 -1.485003083944320679e-01 -4.871250316500663757e-02 2.290038019418716431e-02 2.458711415529251099e-01 9.853564947843551636e-02 2.019466459751129150e-02 -3.638342618942260742e-01 3.537566959857940674e-02 1.379393786191940308e-01 -2.452016621828079224e-01 -3.833247423171997070e-01 6.852718442678451538e-02
9.230359643697738647e-02 8.730392158031463623e-02 4.004513844847679138e-02 -5.655918121337890625e-01 1.468593329191207886e-01 2.340029776096343994e-01 6.770981103181838989e-02 4.049540311098098755e-02 2.593886479735374451e-02 -1.967852711677551270e-01 2.119229137897491455e-01 2.537397742271423340e-01 -7.614104449748992920e-02 -9.978809952735900879e-02 9.821772575378417969e-02 9.916854649782180786e-02 -1.235040575265884399e-01 1.484384834766387939e-01 -5.024650320410728455e-02 -6.363098323345184326e-02 -2.091949135065078735e-01 -1.198955625295639038e-01 -1.816005110740661621e-01 7.834582030773162842e-02 -2.839530408382415771e-01 -1.256255358457565308e-01 -2.293056994676589966e-01 1.644367128610610962e-01 2.247274816036224365e-01 -7.929056137800216675e-02 7.140004541724920273e-03 -1.479698121547698975e-01
1.387573480606079102e-01 -1.262520402669906616e-01 1.264774799346923828e-01 -2.076089680194854736e-01 9.237881004810333252e-02 1.200244352221488953e-01 1.383685506880283356e-02 -6.425150483846664429e-02 -2.550960925873368979e-04 5.694149434566497803e-02 2.254093140363693237e-01 3.305934369564056396e-01 -2.274961583316326141e-02 -3.396368771791458130e-02 -8.548275381326675415e-02 1.906676739454269409e-01 3.833992779254913330e-01 -7.088280469179153442e-02 5.987403169274330139e-02 3.654770851135253906e-01 -1.156066805124282837e-01 -1.397087126970291138e-01 1.910517364740371704e-01 1.994788646697998047e-01 -1.410062760114669800e-01 -2.042024433612823486e-01 -3.883179426193237305e-01 1.233279183506965637e-01 7.268153131008148193e-02 1.414106935262680054e-01 -1.026191189885139465e-01 8.959358930587768555e-02
1.760247945785522461e-01 1.293983459472656250e-01 -2.211222648620605469e-01 -2.734487056732177734e-01 -8.860217034816741943e-02 1.171955317258834839e-01 1.646853685379028320e-01 -3.355152532458305359e-02 2.460570037364959717e-01 -1.035291329026222229e-01 -2.886625565588474274e-02 2.784999608993530273e-01 -3.446869552135467529e-01 -1.105687022209167480e-01 1.849547959864139557e-02 -2.743477523326873779e-01 -1.428679674863815308e-01 6.413000822067260742e-02 2.494993656873703003e-01 -1.753811836242675781e-01 -2.276432663202285767e-01 -1.157227158546447754e-01 8.512577973306179047e-03 1.149004027247428894e-01 -1.911530494689941406e-01 -2.191584408283233643e-01 -1.561984866857528687e-01 7.046832889318466187e-02 -3.164406716823577881e-01 1.143443770706653595e-02 -1.045130193233489990e-01 -3.642404824495315552e-02
9.741279482841491699e-02 8.528080582618713379e-02 3.069487512111663818e-01 -1.900068372488021851e-01 5.689923837780952454e-02 6.099923700094223022e-02 1.765415370464324951e-01 -1.327923126518726349e-02 1.745639592409133911e-01 -1.450274437665939331e-01 -1.958899796009063721e-01 3.415409624576568604e-01 -8.122839778661727905e-02 -3.628345951437950134e-02 1.474851220846176147e-01 2.051054090261459351e-01 -1.177772134542465210e-01 3.607853651046752930e-01 -1.635156869888305664e-01 1.946520209312438965e-01 8.532134443521499634e-02 -4.263002052903175354e-02 7.918159477412700653e-03 -1.902518868446350098e-01 -1.199546828866004944e-02 1.807707250118255615e-01 -3.185529410839080811e-01 2.114869952201843262e-01 -1.810396164655685425e-01 -1.598271578550338745e-01 -2.113573998212814331e-01 1.778974756598472595e-02
2.375057041645050049e-01 -1.314820647239685059e-01 -2.592246830463409424e-01 2.002184092998504639e-02 -9.397305548191070557e-04 1.672551184892654419e-01 1.496875286102294922e-01 -1.331569347530603409e-02 4.263541661202907562e-03 -4.644811153411865234e-02 3.996132686734199524e-02 2.924329042434692383e-01 -3.159082829952239990e-01 -1.111119091510772705e-01 -1.602299064397811890e-01 -2.668775618076324463e-02 -1.528753936290740967e-01 2.800538837909698486e-01 -2.572699487209320068e-01 2.033863067626953125e-01 -4.338941071182489395e-03 -4.267588630318641663e-02 9.841859340667724609e-02 1.372289955615997314e-01 -1.506449133157730103e-01 5.743922293186187744e-02 -3.576246500015258789e-01 1.149575877934694290e-02 1.978234648704528809e-01 1.122484132647514343e-01 -1.402813792228698730e-01 -3.393830358982086182e-01
1.643638610839843750e-01 -8.732504397630691528e-02 1.508188098669052124e-01 -7.122638076543807983e-02 -1.337875425815582275e-01 9.655477851629257202e-02 1.657140552997589111e-01 -1.398231387138366699e-01 -1.221104059368371964e-02 4.929747059941291809e-02 2.581622898578643799e-01 -8.521036244928836823e-03 1.737749576568603516e-02 -2.116709798574447632e-01 -7.740190625190734863e-02 2.693250179290771484e-01 2.724519670009613037e-01 1.075944975018501282e-01 3.736608326435089111e-01 -2.694591693580150604e-02 -1.713473498821258545e-01 -3.576716780662536621e-02 6.845399737358093262e-03 1.911441534757614136e-01 -1.908624619245529175e-01 1.942828148603439331e-01 -3.960846960544586182e-01 3.175152242183685303e-01 1.386481672525405884e-01 2.063826844096183777e-02 -8.113539963960647583e-02 -1.374396979808807373e-01
2.467406094074249268e-01 -4.013234376907348633e-02 2.430463582277297974e-01 -3.833207488059997559e-01 -5.261213984340429306e-03 1.016161590814590454e-01 2.004837393760681152e-01 -2.762223593890666962e-02 3.006792664527893066e-01 1.016256660223007202e-01 -1.653611063957214355e-01 1.792656481266021729e-01 -3.227722644805908203e-01 -5.326241720467805862e-03 -1.304707825183868408e-01 2.093543261289596558e-01 -4.230239242315292358e-02 2.101278901100158691e-01 -3.060418367385864258e-02 -5.261261388659477234e-02 2.650991678237915039e-01 -1.316757313907146454e-02 2.160188853740692139e-01 -3.494402766227722168e-02 -1.010301634669303894e-01 -2.366944700479507446e-01 -8.761088550090789795e-02 -3.973613958805799484e-03 -1.968861073255538940e-01 2.674470096826553345e-02 -2.553336024284362793e-01 -9.127899259328842163e-02
1.940015256404876709e-01 -1.587496101856231689e-01 1.129109635949134827e-01 -1.269533336162567139e-01 -9.030471742153167725e-02 1.897721886634826660e-01 2.241207659244537354e-01 1.998157612979412079e-02 -6.550974794663488865e-04 -2.309199124574661255e-01 -2.779555916786193848e-01 1.550970375537872314e-01 -2.351999878883361816e-01 1.413003057241439819e-01 -1.072803810238838196e-01 2.600131928920745850e-01 -1.382100023329257965e-02 -5.929468199610710144e-02 1.320588290691375732e-01 1.132790837436914444e-02 3.882955014705657959e-01 -1.371067613363265991e-01 -1.813835948705673218e-01 3.415137231349945068e-01 -8.530540764331817627e-02 -8.981737494468688965e-02 -1.285454928874969482e-01 2.443615198135375977e-01 -8.298190683126449585e-02 9.919748455286026001e-02 -2.308803796768188477e-01 -4.967806860804557800e-02
3.140369057655334473e-02 8.087851107120513916e-02 4.619245976209640503e-02 -7.903033494949340820e-02 -4.788296669721603394e-02 1.527237743139266968e-01 1.227614283561706543e-01 2.189666479825973511e-01 2.138262540102005005e-01 2.600422687828540802e-02 9.501619637012481689e-02 -7.254731026478111744e-04 -2.038658410310745239e-01 -3.278827965259552002e-01 7.205645740032196045e-02 2.591632008552551270e-01 4.577931165695190430e-01 -2.439261041581630707e-02 1.676217913627624512e-01 -2.284732647240161896e-02 -6.005673855543136597e-02 -1.196341887116432190e-01 -3.201113268733024597e-02 1.317327618598937988e-01 -1.838962286710739136e-01 1.244921386241912842e-01 -3.167693614959716797e-01 2.920540273189544678e-01 2.080628424882888794e-01 4.297228157520294189e-02 -2.354953587055206299e-01 -8.928107470273971558e-02
-3.613377735018730164e-02 1.805920340120792389e-02 2.824794352054595947e-01 -1.659956574440002441e-01 -6.572020798921585083e-02 -4.080580919981002808e-02 1.069160476326942444e-01 2.654399573802947998e-01 7.608972489833831787e-02 -7.625532150268554688e-02 1.028000563383102417e-01 2.801910638809204102e-01 -2.211435511708259583e-02 -1.363105922937393188e-01 -2.756294906139373779e-01 1.878811419010162354e-01 2.710022628307342529e-01 2.112742960453033447e-01 1.573404669761657715e-01 2.046458274126052856e-01 -2.988180816173553467e-01 -1.553571969270706177e-01 9.120433032512664795e-02 1.912504285573959351e-01 8.878578990697860718e-02 1.585335582494735718e-01 -2.478705942630767822e-01 2.709417343139648438e-01 1.561786830425262451e-01 4.090427979826927185e-02 1.463183946907520294e-02 -1.869307756423950195e-01
-1.839880133047699928e-03 6.001961976289749146e-02 -1.562164276838302612e-01 6.214385107159614563e-02 -1.645856648683547974e-01 1.054206043481826782e-01 1.135321259498596191e-01 8.648142218589782715e-02 1.076355800032615662e-01 -3.864989057183265686e-02 -1.148062720894813538e-01 1.729987412691116333e-01 -1.148738488554954529e-01 -1.980127245187759399e-01 7.216467708349227905e-02 5.629287958145141602e-01 1.161643192172050476e-01 3.613100945949554443e-01 -1.501568313688039780e-02 -4.367671906948089600e-03 1.916765868663787842e-01 -3.437198325991630554e-02 2.031785622239112854e-02 -6.935583800077438354e-02 -1.693439185619354248e-01 2.802450582385063171e-02 -1.166676580905914307e-01 5.103319138288497925e-02 -3.659787476062774658e-01 1.410486251115798950e-01 -3.029759526252746582e-01 -1.149420253932476044e-02
8.626770228147506714e-02 -2.060384675860404968e-02 7.828378677368164062e-02 -2.744559645652770996e-01 -8.652516454458236694e-02 1.848734468221664429e-01 1.438768804073333740e-01 1.750209629535675049e-01 -8.414031565189361572e-02 -4.802190139889717102e-02 1.859555244445800781e-01 5.858895778656005859e-01 -1.797441691160202026e-01 -1.041683107614517212e-01 7.308594137430191040e-02 2.345492392778396606e-01 -5.535714328289031982e-02 -3.252808377146720886e-02 -2.860117554664611816e-01 2.053939923644065857e-02 -1.925707012414932251e-01 4.483625292778015137e-02 3.771323338150978088e-02 2.677426636219024658e-01 3.406262025237083435e-02 1.404196582734584808e-02 3.285830467939376831e-02 1.883653700351715088e-01 -4.995380342006683350e-02 2.055635452270507812e-01 -1.580689102411270142e-01 -1.439796686172485352e-01
1.443923413753509521e-01 1.466631237417459488e-02 3.158963518217206001e-03 -8.037404157221317291e-03 -1.812749803066253662e-01 -1.985374987125396729e-01 1.044298633933067322e-01 2.576819956302642822e-01 9.198366850614547729e-02 -1.209195256233215332e-01 1.299458891153335571e-01 3.552374541759490967e-01 -2.308740764856338501e-01 4.808817431330680847e-02 -1.980686932802200317e-01 2.063310891389846802e-01 -8.488116413354873657e-02 3.516400456428527832e-01 1.742939352989196777e-01 1.413586142007261515e-04 -8.961148560047149658e-02 1.322217881679534912e-01 9.445983171463012695e-02 1.953704953193664551e-01 -1.800910234451293945e-01 2.584165520966053009e-02 -8.925235271453857422e-02 1.164476126432418823e-01 -3.544964194297790527e-01 1.708277314901351929e-01 -1.779597550630569458e-01 2.251923680305480957e-01
1.687182858586311340e-02 -1.328350044786930084e-02 2.700202725827693939e-02 -9.970440715551376343e-02 -6.824865937232971191e-02 -4.108230024576187134e-02 4.495214521884918213e-01 1.124796718358993530e-01 2.934397161006927490e-01 5.938185751438140869e-02 2.207736298441886902e-02 2.157762497663497925e-01 -3.647314310073852539e-01 7.874500937759876251e-03 -3.191231787204742432e-01 2.928942739963531494e-01 -3.079706802964210510e-02 1.837674826383590698e-01 1.601587086915969849e-01 5.902130529284477234e-02 -1.876739859580993652e-01 9.675821661949157715e-02 6.001991219818592072e-03 5.307110026478767395e-02 -7.446119934320449829e-02 2.239368557929992676e-01 -1.217167302966117859e-01 3.431040421128273010e-02 -2.926347553730010986e-01 -4.618294909596443176e-02 -1.437227278947830200e-01 1.378637999296188354e-01
2.531883418560028076e-01 -1.484758257865905762e-01 -3.009843230247497559e-01 -3.242168128490447998e-01 -1.154583096504211426e-01 2.000400424003601074e-01 2.376046776771545410e-02 -2.142501529306173325e-03 5.681288987398147583e-02 -1.156402826309204102e-01 -1.332799643278121948e-01 1.632962673902511597e-01 -4.759441912174224854e-01 -3.746086657047271729e-01 2.066173963248729706e-02 -4.585072863847017288e-03 9.328790754079818726e-02 1.554273813962936401e-01 2.522811591625213623e-01 1.651041656732559204e-01 -6.210009753704071045e-02 -1.254080086946487427e-01 3.814819827675819397e-02 5.871647596359252930e-02 -2.053926140069961548e-01 6.591702997684478760e-02 -4.165837913751602173e-02 3.906738385558128357e-02 -9.775716811418533325e-02 1.589384377002716064e-01 -5.008571967482566833e-02 2.288045175373554230e-02
3.988055512309074402e-02 1.205676868557929993e-01 -1.243863329291343689e-01 -1.112584769725799561e-01 -1.205864995718002319e-01 6.435836851596832275e-02 1.206988096237182617e-01 1.929713040590286255e-01 9.773667901754379272e-02 -1.771300435066223145e-01 1.418105512857437134e-01 2.977835945785045624e-02 -5.072622001171112061e-02 -5.221854522824287415e-02 1.028929557651281357e-02 5.066467523574829102e-01 -1.886017620563507080e-01 3.101897835731506348e-01 4.364661499857902527e-02 3.178964853286743164e-01 -5.347609519958496094e-02 -1.366615742444992065e-01 1.016234382987022400e-01 -9.175698459148406982e-02 -2.785287797451019287e-01 -2.724868655204772949e-01 -2.238300442695617676e-01 -1.705095171928405762e-01 -1.196802482008934021e-01 1.986370682716369629e-01 -2.911207824945449829e-02 2.914626710116863251e-02
1.446790844202041626e-01 5.507316812872886658e-02 -2.320683598518371582e-01 -1.756138056516647339e-01 -2.783596515655517578e-01 -7.281344383955001831e-02 1.956294178962707520e-01 1.146441251039505005e-01 -1.214037239551544189e-01 -6.355412304401397705e-02 -1.344216912984848022e-01 2.450335770845413208e-01 -2.186225056648254395e-01 1.699888519942760468e-02 2.464616298675537109e-01 -2.606649510562419891e-02 -6.559645384550094604e-02 8.261261135339736938e-02 1.109525784850120544e-01 -2.318037599325180054e-01 9.346003644168376923e-03 -2.302429527044296265e-01 2.685079537332057953e-02 1.832783371210098267e-01 -4.758833348751068115e-02 3.593953326344490051e-02 -5.877054333686828613e-01 1.162610501050949097e-01 6.434556841850280762e-02 6.965950876474380493e-02 -6.613443791866302490e-02 -1.016043350100517273e-01
1.180263310670852661e-01 1.295995116233825684e-01 1.237505897879600525e-01 -4.400338530540466309e-01 -1.555018275976181030e-01 -9.703969955444335938e-02 -1.006584614515304565e-01 2.789052128791809082e-01 2.124253958463668823e-01 -2.643561363220214844e-01 1.500649154186248779e-01 3.175359219312667847e-02 -1.708423346281051636e-01 -3.020920455455780029e-01 6.945646554231643677e-02 1.364382207393646240e-01 -6.736852973699569702e-02 2.953863441944122314e-01 1.188179999589920044e-01 1.089616194367408752e-01 -1.510337293148040771e-01 -1.267905831336975098e-01 -1.382735837250947952e-02 1.951659917831420898e-01 -4.095984995365142822e-02 2.952168136835098267e-02 -5.795801430940628052e-02 3.543851375579833984e-01 -1.190531477332115173e-01 -1.168619841337203979e-01 3.856153413653373718e-02 2.499181963503360748e-02
6.172129884362220764e-02 1.962752193212509155e-01 -1.032561510801315308e-01 -6.095845997333526611e-02 -3.205300271511077881e-01 -1.017338857054710388e-01 -1.713429838418960571e-01 1.092032417654991150e-01 2.294068187475204468e-01 1.465771347284317017e-01 -3.760143741965293884e-02 3.807921111583709717e-01 -3.773007988929748535e-01 -3.420378565788269043e-01 -1.046041697263717651e-01 2.560837008059024811e-02 -1.049316823482513428e-01 -8.930745720863342285e-02 3.845943883061408997e-02 3.353689238429069519e-02 3.445498272776603699e-02 -2.125648707151412964e-01 1.840198487043380737e-01 -8.607860654592514038e-02 -2.107601463794708252e-01 7.583139929920434952e-03 -1.426885277032852173e-01 8.269064873456954956e-02 -1.174745857715606689e-01 6.943500041961669922e-02 -3.127790093421936035e-01 9.041829034686088562e-03
-1.007676422595977783e-01 5.641391128301620483e-02 5.115012824535369873e-02 -1.632076501846313477e-01 -1.139505356550216675e-01 1.468046307563781738e-01 -2.917599081993103027e-01 5.463453754782676697e-02 1.737240850925445557e-01 -4.153857380151748657e-02 3.281581215560436249e-03 1.743680983781814575e-01 -1.854597181081771851e-01 -1.218367926776409149e-02 -2.285875082015991211e-01 -8.942244946956634521e-02 2.797167003154754639e-01 1.080726981163024902e-01 1.246464252471923828e-01 -1.940528452396392822e-01 -4.119009152054786682e-02 6.926140189170837402e-02 1.934500932693481445e-01 1.005961745977401733e-01 -1.782216429710388184e-01 -6.889593601226806641e-02 -4.119272530078887939e-01 3.011156916618347168e-01 5.038625001907348633e-02 1.991698294878005981e-01 -3.759269714355468750e-01 1.043251529335975647e-02
-1.156612932682037354e-01 1.978206485509872437e-01 -4.254056140780448914e-02 -2.364137470722198486e-01 -1.900072842836380005e-01 2.060628496110439301e-02 3.995584249496459961e-01 2.142524570226669312e-01 -6.343819946050643921e-02 -1.201470419764518738e-01 2.159551829099655151e-01 2.052345573902130127e-01 -6.283724308013916016e-02 -3.535030484199523926e-01 -2.709853835403919220e-02 2.161888629198074341e-01 2.279070764780044556e-01 1.729887723922729492e-01 7.460419088602066040e-02 1.732259988784790039e-02 -1.604446917772293091e-01 -2.144298981875181198e-03 1.428715331712737679e-04 2.660606801509857178e-02 4.137011989951133728e-02 -6.612891331315040588e-03 -8.444110304117202759e-02 3.180857300758361816e-01 1.081277057528495789e-01 2.574833929538726807e-01 -1.121468618512153625e-01 -2.220124751329421997e-01
-3.105841204524040222e-02 -8.089529722929000854e-02 8.679193258285522461e-02 -2.365463972091674805e-01 -1.625140607357025146e-01 -3.426352888345718384e-02 3.682216703891754150e-01 3.218495845794677734e-02 1.868602186441421509e-01 8.264644443988800049e-02 1.388925015926361084e-01 1.585012525320053101e-01 -1.644966900348663330e-01 -1.514041423797607422e-01 -2.694622576236724854e-01 3.434854447841644287e-01 -1.967500299215316772e-01 4.225711226463317871e-01 6.073572859168052673e-02 -8.501617610454559326e-02 -1.024772897362709045e-01 4.570499435067176819e-02 1.029490157961845398e-01 8.320855349302291870e-02 3.486767038702964783e-02 1.534171495586633682e-02 -1.774309575557708740e-01 8.662555366754531860e-02 -2.966643571853637695e-01 -1.003748103976249695e-01 -2.018043547868728638e-01 2.254087477922439575e-02
1.134119853377342224e-01 4.683619365096092224e-02 7.986263185739517212e-02 -4.404608011245727539e-01 -1.635263711214065552e-01 -8.069407194852828979e-02 1.036160215735435486e-01 1.830688118934631348e-01 4.446573853492736816e-01 3.314656764268875122e-02 2.577198110520839691e-02 1.050790697336196899e-01 -2.075730413198471069e-01 -1.396279931068420410e-01 -1.424855887889862061e-01 2.677872776985168457e-01 -2.277573645114898682e-01 1.297596544027328491e-01 9.744780510663986206e-02 -4.374752938747406006e-02 -1.900195330381393433e-01 -1.070349290966987610e-02 2.289332747459411621e-01 1.493884623050689697e-01 -3.229085355997085571e-02 -1.342155039310455322e-01 -4.495577141642570496e-02 1.779974997043609619e-01 -2.106681615114212036e-01 -1.076059937477111816e-01 -5.984101444482803345e-02 1.963821947574615479e-01
1.601031422615051270e-01 -1.080819368362426758e-01 -1.030921936035156250e-01 -1.064291596412658691e-01 -1.410904824733734131e-01 3.867528438568115234e-01 4.943062365055084229e-02 1.147059574723243713e-01 -8.743349462747573853e-02 -1.742427945137023926e-01 3.973785415291786194e-02 1.211356893181800842e-01 1.399983912706375122e-01 1.031927019357681274e-01 -2.799254842102527618e-03 2.447354346513748169e-01 -1.418772488832473755e-01 8.112470060586929321e-02 1.391297876834869385e-01 8.406639099121093750e-02 2.948268055915832520e-01 -6.207029800862073898e-03 6.135520339012145996e-02 1.430545747280120850e-01 -1.603621840476989746e-01 1.639949828386306763e-01 -3.221597671508789062e-01 3.117437660694122314e-01 5.837500095367431641e-03 -7.973523437976837158e-02 -1.194116994738578796e-01 -4.155451357364654541e-01
1.024572253227233887e-01 1.003730520606040955e-01 2.512456476688385010e-01 -6.686778366565704346e-02 1.297340840101242065e-01 4.440519958734512329e-02 3.348394632339477539e-01 4.181082174181938171e-02 -6.859653443098068237e-02 -1.149822100996971130e-01 8.371850848197937012e-02 1.727794855833053589e-01 -3.365097045898437500e-01 5.780993029475212097e-02 -2.711562439799308777e-02 9.636373817920684814e-02 2.487157844007015228e-02 3.583100140094757080e-01 -1.127475127577781677e-01 1.815083920955657959e-01 -1.418161690235137939e-01 -2.543151080608367920e-01 1.327418684959411621e-01 1.466658413410186768e-01 2.756020985543727875e-03 1.280099749565124512e-01 -3.494851887226104736e-01 2.814811095595359802e-02 -3.046874403953552246e-01 2.480465471744537354e-01 6.992666423320770264e-02 2.480232156813144684e-02
3.660389184951782227e-01 5.468429531902074814e-03 -2.738505974411964417e-02 -2.013227343559265137e-01 -8.114556223154067993e-02 1.676826924085617065e-02 2.838469110429286957e-02 1.565402746200561523e-02 -1.031488031148910522e-01 -8.209770917892456055e-02 -1.554590016603469849e-01 1.932166218757629395e-01 8.264780975878238678e-03 -1.881147176027297974e-01 6.819673627614974976e-02 2.403357625007629395e-01 3.904633596539497375e-02 2.112600356340408325e-01 1.374249756336212158e-01 7.543828338384628296e-02 -2.616313993930816650e-01 6.954941898584365845e-02 -4.058270752429962158e-01 1.154031381011009216e-01 -2.323934249579906464e-02 9.141331166028976440e-02 -3.493642508983612061e-01 1.525919437408447266e-01 1.939759701490402222e-01 1.783381029963493347e-02 -3.335357606410980225e-01 1.207499131560325623e-01
-1.882971376180648804e-01 6.261061877012252808e-02 6.432639807462692261e-02 2.524766325950622559e-01 1.899801790714263916e-01 6.430516391992568970e-02 6.509590893983840942e-02 3.753472864627838135e-01 -1.461533550173044205e-02 -2.546073496341705322e-01 3.092109598219394684e-02 1.319927722215652466e-01 -4.073622226715087891e-01 -1.801241636276245117e-01 -6.568936258554458618e-02 7.531387358903884888e-02 -1.022170931100845337e-01 3.199720084667205811e-01 1.651317626237869263e-01 -8.677158504724502563e-03 -2.826653420925140381e-01 -2.727120518684387207e-01 1.235054060816764832e-01 1.667517423629760742e-02 -4.970464855432510376e-02 -1.732580363750457764e-01 -3.003416582942008972e-02 1.712310463190078735e-01 -1.869363710284233093e-02 1.190005522221326828e-02 -1.980904936790466309e-01 -5.638297274708747864e-02
-2.412230707705020905e-02 2.639500200748443604e-01 3.983259946107864380e-02 6.094920262694358826e-02 1.224533021450042725e-01 2.625184357166290283e-01 4.752107337117195129e-02 2.628944218158721924e-01 1.710197180509567261e-01 1.562179923057556152e-01 1.251156181097030640e-01 1.229252219200134277e-01 -1.957636922597885132e-01 -1.472710818052291870e-01 -4.127150401473045349e-02 1.719047278165817261e-01 3.277901113033294678e-01 -2.426286041736602783e-02 1.689694821834564209e-01 7.803202420473098755e-02 -1.012719944119453430e-01 -4.728839546442031860e-02 -1.795745491981506348e-01 2.733511626720428467e-01 -3.413672675378620625e-04 2.142383530735969543e-02 -3.523577451705932617e-01 4.218244850635528564e-01 1.694960892200469971e-02 5.890363827347755432e-02 -1.140187829732894897e-01 -1.097199767827987671e-01
3.593356907367706299e-01 -4.430612921714782715e-02 -4.248588085174560547e-01 -4.889205396175384521e-01 4.927776008844375610e-02 7.096364349126815796e-02 4.577992018312215805e-03 5.174654349684715271e-02 3.377953171730041504e-02 1.830631196498870850e-01 -1.138681322336196899e-01 1.102076917886734009e-01 -3.533475100994110107e-01 -6.988374143838882446e-02 -7.326033711433410645e-02 2.496745251119136810e-02 1.566094905138015747e-01 1.133767813444137573e-01 1.983157545328140259e-02 4.644764587283134460e-02 -2.967270091176033020e-02 -3.802994638681411743e-02 1.097988784313201904e-01 -1.935439556837081909e-02 -6.820496171712875366e-02 1.130977198481559753e-01 -1.028756275773048401e-01 1.169535070657730103e-01 -7.489128410816192627e-02 7.721018791198730469e-02 -3.677229583263397217e-01 -2.295597642660140991e-02
1.647603809833526611e-01 3.111067414283752441e-01 1.201617568731307983e-01 3.846963867545127869e-02 2.691084519028663635e-03 1.538181900978088379e-01 1.545264571905136108e-01 1.309101432561874390e-01 -7.103959470987319946e-02 5.418647825717926025e-02 1.726533323526382446e-01 2.462822645902633667e-01 -2.343378514051437378e-01 4.674734082072973251e-03 -1.676857322454452515e-01 1.321157962083816528e-01 -9.417573362588882446e-02 1.374978572130203247e-01 1.915374696254730225e-01 -1.393118053674697876e-01 1.449472904205322266e-01 -1.101369932293891907e-01 -1.235735341906547546e-01 -1.239216253161430359e-01 -2.619528174400329590e-01 2.683775424957275391e-01 4.099772498011589050e-02 5.980549007654190063e-02 1.397189646959304810e-01 2.530264258384704590e-01 -4.643478095531463623e-01 -6.169780343770980835e-02
6.345096230506896973e-02 6.708747148513793945e-02 1.548451837152242661e-02 -1.576981544494628906e-01 -1.249783635139465332e-01 -8.436607569456100464e-02 3.642821907997131348e-01 -1.685267779976129532e-03 2.112202793359756470e-01 -1.447762399911880493e-01 1.510626077651977539e-01 1.774057745933532715e-01 -3.260102272033691406e-01 -9.307573549449443817e-03 -3.787885010242462158e-01 3.379926383495330811e-01 -8.194710244424641132e-04 2.674455940723419189e-01 1.620979756116867065e-01 3.152621537446975708e-02 -1.004180312156677246e-01 6.163113191723823547e-02 1.000800803303718567e-01 -4.600842483341693878e-03 -1.443271338939666748e-01 6.323134154081344604e-02 -1.489729285240173340e-01 -3.290417045354843140e-02 -3.028643131256103516e-01 -1.254176050424575806e-01 -2.122200280427932739e-01 6.043688952922821045e-02
5.514756590127944946e-02 1.957655251026153564e-01 -1.470753252506256104e-01 -6.061630323529243469e-02 -2.488058358430862427e-01 1.459353119134902954e-01 -2.212030813097953796e-02 1.684545278549194336e-01 -8.080943673849105835e-02 2.835919260978698730e-01 -2.943817973136901855e-01 1.218630298972129822e-01 -1.767224371433258057e-01 -2.655278705060482025e-02 1.506230384111404419e-01 4.876669049263000488e-01 -1.748239547014236450e-01 2.208886891603469849e-01 1.016532331705093384e-01 9.456482529640197754e-02 -6.586582958698272705e-02 -3.270808756351470947e-01 1.337218582630157471e-01 3.917314112186431885e-02 -2.615876197814941406e-01 -1.663945242762565613e-02 -1.378842145204544067e-01 1.027117744088172913e-01 -4.369044303894042969e-02 1.020151823759078979e-01 -1.870304532349109650e-02 7.318782620131969452e-03
4.096501469612121582e-01 -4.814686253666877747e-02 -3.206206262111663818e-01 -1.633641570806503296e-01 -1.180398687720298767e-01 -4.098566714674234390e-03 -3.241704031825065613e-02 1.843260824680328369e-01 1.398262828588485718e-01 8.860213309526443481e-02 -2.437891960144042969e-01 2.949204444885253906e-01 -6.220635399222373962e-02 -2.434672713279724121e-01 -1.353497356176376343e-01 2.300249785184860229e-02 -2.189021930098533630e-02 -5.072298645973205566e-02 2.744865138083696365e-03 2.199628800153732300e-01 -1.680496037006378174e-01 -1.066591665148735046e-01 2.716949880123138428e-01 1.953909695148468018e-01 -2.116400562226772308e-02 -2.680334746837615967e-01 -9.790477901697158813e-02 1.625776588916778564e-01 -7.511564344167709351e-02 1.785322129726409912e-01 -2.070766687393188477e-01 6.196053326129913330e-02
7.845965772867202759e-02 -6.103590130805969238e-02 -1.602547243237495422e-02 2.040205299854278564e-01 8.430799096822738647e-02 1.383599191904067993e-01 9.688492864370346069e-02 -8.487356454133987427e-02 6.755222100764513016e-03 -4.180700704455375671e-02 1.332559287548065186e-01 3.536698222160339355e-01 -4.601651430130004883e-01 -2.485539168119430542e-01 2.199508249759674072e-01 3.573303818702697754e-01 -1.979555748403072357e-02 7.946915179491043091e-02 -5.609579756855964661e-02 -2.846596064046025276e-03 -8.873046934604644775e-02 1.329157203435897827e-01 2.479799389839172363e-01 -1.254463382065296173e-02 -7.123635709285736084e-02 -4.811814427375793457e-02 -1.952289491891860962e-01 8.919403702020645142e-02 -2.069004774093627930e-01 2.642986774444580078e-01 -2.147631496191024780e-01 4.325518757104873657e-02
1.545569449663162231e-01 -6.848051398992538452e-02 -1.541329026222229004e-01 -3.044488728046417236e-01 -1.534529179334640503e-01 -5.643704906105995178e-02 1.265928000211715698e-01 2.473441064357757568e-01 -9.189466387033462524e-02 1.440299153327941895e-01 8.375594019889831543e-02 2.489806711673736572e-01 -2.309307605028152466e-01 9.866741299629211426e-02 3.371812701225280762e-01 9.302423149347305298e-02 9.719382040202617645e-03 -1.034080609679222107e-02 1.601917594671249390e-01 -1.392448693513870239e-01 9.512554854154586792e-02 -7.884146273136138916e-02 2.361108362674713135e-01 1.900608390569686890e-01 2.390766702592372894e-02 -1.117336377501487732e-01 -5.101867914199829102e-01 1.010038629174232483e-01 -3.247275203466415405e-02 8.009934425354003906e-02 9.955499321222305298e-02 1.188096106052398682e-01
8.416927605867385864e-02 -6.228599231690168381e-03 -2.392173558473587036e-02 -2.933297455310821533e-01 -8.383725583553314209e-02 3.185315057635307312e-03 2.237782925367355347e-01 7.316176593303680420e-02 -6.068992987275123596e-02 7.438017427921295166e-02 5.514327436685562134e-02 3.352956473827362061e-01 -2.640167772769927979e-01 -1.470019221305847168e-01 -1.350759714841842651e-01 -3.993514552712440491e-02 -8.291601389646530151e-02 5.051240324974060059e-01 -1.203421619720757008e-03 -2.923962846398353577e-02 -4.021834135055541992e-01 -5.932253226637840271e-02 2.411400824785232544e-01 -8.361375331878662109e-02 -3.206867352128028870e-02 1.207355689257383347e-02 -5.273691937327384949e-02 1.994679421186447144e-01 -2.045735269784927368e-01 -1.760331727564334869e-02 -1.593080163002014160e-01 -5.818287655711174011e-02
1.062214672565460205e-01 1.514079887419939041e-02 -1.198482811450958252e-01 -4.173413291573524475e-02 -2.586866021156311035e-01 2.630899427458643913e-03 3.031467199325561523e-01 1.583779156208038330e-01 1.267075836658477783e-01 -9.148027747869491577e-02 1.569327861070632935e-01 1.982516348361968994e-01 -1.872325688600540161e-01 9.715829044580459595e-02 -2.653023302555084229e-01 3.793503344058990479e-01 -1.261218339204788208e-01 1.441373080015182495e-01 1.983527243137359619e-01 -3.869522362947463989e-02 -3.370092064142227173e-02 1.602208018302917480e-01 2.326813340187072754e-01 4.137788414955139160e-01 -1.861349195241928101e-01 1.155545487999916077e-01 -5.984422937035560608e-02 7.402320951223373413e-02 -5.473807081580162048e-02 3.744347766041755676e-02 -2.218584716320037842e-01 3.114137426018714905e-02
-5.684026703238487244e-02 1.406092941761016846e-02 9.510363638401031494e-02 3.558581322431564331e-02 4.978979006409645081e-02 2.063777893781661987e-01 -1.328544020652770996e-01 -7.133776694536209106e-02 -2.255629003047943115e-02 3.477313518524169922e-01 2.544111311435699463e-01 1.458794027566909790e-01 -1.472260951995849609e-01 -2.150067538022994995e-01 -4.147898405790328979e-02 1.679316908121109009e-01 1.844576895236968994e-01 4.420323669910430908e-02 1.361520588397979736e-01 6.229203194379806519e-02 -2.210694402456283569e-01 -2.747702598571777344e-02 3.490558564662933350e-01 1.550848782062530518e-01 -1.540971100330352783e-01 2.205670028924942017e-01 -4.769647717475891113e-01 4.986394569277763367e-02 -2.788768149912357330e-02 3.795200213789939880e-02 -1.061932295560836792e-01 -2.083426117897033691e-01
1.114698797464370728e-01 -4.394232854247093201e-02 3.450721502304077148e-02 -1.293100416660308838e-01 -4.019490256905555725e-02 9.702583774924278259e-03 2.229497283697128296e-01 9.222068637609481812e-02 9.857997298240661621e-02 4.223320633172988892e-02 1.928942799568176270e-01 -9.101982414722442627e-02 -2.411883473396301270e-01 -3.824269473552703857e-01 7.946126163005828857e-02 1.920615583658218384e-01 1.350732892751693726e-01 7.388413697481155396e-02 1.918389350175857544e-01 -3.005299158394336700e-02 -6.009842455387115479e-02 8.310662955045700073e-02 -1.994076222181320190e-01 1.748789548873901367e-01 -1.342446506023406982e-01 -2.143287286162376404e-02 -2.640286982059478760e-01 5.270497202873229980e-01 2.297121286392211914e-01 -5.561652407050132751e-02 -1.623872667551040649e-01 -1.127597838640213013e-01
3.900073841214179993e-02 6.341221928596496582e-02 -4.170581325888633728e-02 5.034058168530464172e-02 1.862436681985855103e-01 3.914200961589813232e-01 1.034145802259445190e-01 3.534501791000366211e-01 1.780372262001037598e-01 2.155043780803680420e-01 1.176992729306221008e-01 -1.934119313955307007e-02 -1.289335191249847412e-01 -1.246258392930030823e-01 2.390218153595924377e-02 5.537028238177299500e-02 1.217803061008453369e-01 1.117921322584152222e-01 3.613283038139343262e-01 4.735421016812324524e-02 -1.550677716732025146e-01 -6.670484691858291626e-02 -1.384094506502151489e-01 3.901257216930389404e-01 -2.305268310010433197e-02 1.226849332451820374e-01 -2.216245532035827637e-01 2.879029512405395508e-01 -1.137173697352409363e-01 -9.979798644781112671e-02 4.702935926616191864e-03 8.958683907985687256e-02
6.551681552082300186e-03 4.241758584976196289e-02 -1.428875178098678589e-01 -1.127935200929641724e-01 -9.638254344463348389e-02 3.288513720035552979e-01 -1.694988012313842773e-01 2.477268576622009277e-01 1.688768118619918823e-01 4.270636290311813354e-02 -1.867676824331283569e-01 1.733262985944747925e-01 -2.911889851093292236e-01 -5.038870871067047119e-02 -1.423911452293395996e-01 8.729702234268188477e-02 -3.206514120101928711e-01 1.207046061754226685e-01 2.170929163694381714e-01 1.741147190332412720e-01 7.126531004905700684e-02 9.590858966112136841e-02 1.929690092802047729e-01 6.025421619415283203e-02 1.170363053679466248e-01 -1.658556908369064331e-01 -2.460062205791473389e-01 2.252050936222076416e-01 -1.891245692968368530e-01 -1.946665644645690918e-01 -2.445604950189590454e-01 1.053645759820938110e-01
2.740875184535980225e-01 9.577049314975738525e-02 1.194511875510215759e-01 -3.267809748649597168e-01 -2.156229168176651001e-01 1.867893040180206299e-01 9.213151037693023682e-02 1.877092421054840088e-01 -1.085329726338386536e-01 -5.387968942523002625e-02 -4.562210291624069214e-02 3.032557666301727295e-01 -1.293684095144271851e-01 -1.375254988670349121e-01 -2.976365014910697937e-02 3.488853573799133301e-01 -2.293777912855148315e-01 2.937560202553868294e-04 -2.591698244214057922e-02 1.085042357444763184e-01 7.030312716960906982e-02 -9.006466716527938843e-02 -1.750601828098297119e-01 3.371941447257995605e-01 -2.705863118171691895e-02 -3.756256401538848877e-02 1.823874264955520630e-01 1.702813357114791870e-01 6.615021079778671265e-02 2.155132144689559937e-01 -2.277777194976806641e-01 -1.139795258641242981e-01
-1.400689184665679932e-01 2.729723453521728516e-01 -7.577026635408401489e-02 -1.274051666259765625e-01 -2.482508569955825806e-01 3.080443479120731354e-02 1.650977134704589844e-01 4.803721308708190918e-01 3.775662556290626526e-02 -4.772626236081123352e-02 -1.028427630662918091e-01 1.776842772960662842e-01 -5.089055001735687256e-02 -1.150994747877120972e-01 -1.517634559422731400e-02 1.806299686431884766e-01 8.215991407632827759e-02 4.155960083007812500e-01 2.448224090039730072e-02 1.018139198422431946e-01 -2.072346657514572144e-01 -2.445417493581771851e-01 -4.658039251808077097e-04 -1.419442296028137207e-01 -7.566296309232711792e-02 5.294597521424293518e-02 -1.510606706142425537e-01 1.321962773799896240e-01 2.908192016184329987e-02 2.904591858386993408e-01 -1.254758536815643311e-01 -7.512418925762176514e-02
9.137760847806930542e-03 7.643997669219970703e-02 1.651223897933959961e-01 -2.317642569541931152e-01 -2.191090732812881470e-01 1.392963379621505737e-01 1.836613714694976807e-01 2.737963795661926270e-01 2.126586288213729858e-01 1.829935237765312195e-02 2.880956828594207764e-01 3.777643740177154541e-01 -2.340196967124938965e-01 1.935255341231822968e-02 -2.527039051055908203e-01 1.767113655805587769e-01 -9.520817548036575317e-02 1.983274966478347778e-01 1.143761575222015381e-01 -3.805269673466682434e-02 6.064552813768386841e-02 1.327528338879346848e-02 1.095590814948081970e-01 9.863207489252090454e-02 -2.211908996105194092e-01 -2.103007584810256958e-01 1.508563905954360962e-01 1.231108307838439941e-01 -1.880189776420593262e-01 1.887456327676773071e-01 -1.454634517431259155e-01 6.148507446050643921e-02
-1.271820664405822754e-01 1.972338743507862091e-02 2.767666280269622803e-01 4.431924968957901001e-02 -1.844381168484687805e-02 3.024732172489166260e-01 -4.132369067519903183e-03 4.244554638862609863e-01 1.237845867872238159e-01 1.365240365266799927e-01 -1.035819053649902344e-01 1.643280386924743652e-01 4.972091689705848694e-02 2.358971629291772842e-03 2.092988044023513794e-02 1.711114645004272461e-01 1.103417947888374329e-02 -1.519508808851242065e-01 3.600915074348449707e-01 1.590831428766250610e-01 -1.368471384048461914e-01 1.841143816709518433e-01 1.752517223358154297e-01 1.504456996917724609e-01 -1.250996589660644531e-01 -1.874869018793106079e-01 -3.852924108505249023e-01 8.224864304065704346e-02 -6.994491070508956909e-02 -2.027747966349124908e-02 -1.754138618707656860e-01 -5.221507325768470764e-02
3.113416433334350586e-01 -1.301974244415760040e-02 2.094696462154388428e-01 -1.807923913002014160e-01 -7.776123285293579102e-02 2.831245400011539459e-02 2.348747849464416504e-01 1.836519688367843628e-01 8.310066163539886475e-02 -2.203124165534973145e-01 1.328887939453125000e-01 -6.802379339933395386e-02 -2.918703556060791016e-01 -8.734178543090820312e-02 2.103094011545181274e-01 -4.496374353766441345e-02 -6.659481674432754517e-02 3.936599791049957275e-01 -8.687950670719146729e-02 -6.581404805183410645e-02 6.665593385696411133e-02 -2.063309252262115479e-01 -2.940036728978157043e-02 1.539276391267776489e-01 -1.417405158281326294e-01 1.667810082435607910e-01 -3.139706850051879883e-01 7.864457368850708008e-02 -2.895389497280120850e-01 7.931438088417053223e-02 -1.079500541090965271e-01 -1.284151375293731689e-01
6.432907283306121826e-02 5.910212546586990356e-02 -1.464274674654006958e-01 -9.174187481403350830e-02 -8.308396488428115845e-02 4.891117289662361145e-02 -8.374558389186859131e-02 2.299802005290985107e-01 -3.028741665184497833e-02 1.597421318292617798e-01 -5.407196283340454102e-02 1.922122389078140259e-01 -3.389130830764770508e-01 -1.667416244745254517e-01 -1.927448809146881104e-01 1.119622066617012024e-01 5.722662433981895447e-02 7.273528724908828735e-02 -1.028687134385108948e-01 -6.516546756029129028e-02 2.043966054916381836e-01 -3.285562992095947266e-01 2.004510909318923950e-01 2.006235998123884201e-03 -2.944611478596925735e-04 -3.287011384963989258e-01 -1.774937957525253296e-01 1.568725556135177612e-01 -3.617549240589141846e-01 2.235498428344726562e-01 -2.206819504499435425e-01 1.662875562906265259e-01
3.283879160881042480e-01 -1.295423656702041626e-01 1.158784404397010803e-01 -6.139090284705162048e-02 -3.778079524636268616e-02 -1.921060234308242798e-01 1.057617515325546265e-01 2.835933864116668701e-01 -6.359542906284332275e-02 7.190497219562530518e-02 -1.650949381291866302e-02 3.218435943126678467e-01 -1.898417174816131592e-01 -1.139102205634117126e-01 2.522539347410202026e-02 2.063571065664291382e-01 -1.933512836694717407e-01 2.670656517148017883e-02 1.644996255636215210e-01 -1.610691845417022705e-01 7.554020732641220093e-02 2.112161554396152496e-02 -6.627359986305236816e-02 1.808008700609207153e-01 -3.795760869979858398e-01 -5.643050186336040497e-03 -2.350496649742126465e-01 9.206192940473556519e-02 -3.050943017005920410e-01 -1.643663048744201660e-01 1.151748076081275940e-01 -2.177212983369827271e-01
-7.393585145473480225e-02 -6.503901630640029907e-02 1.000621393322944641e-01 -1.245493143796920776e-01 -1.463759839534759521e-01 -1.627270579338073730e-01 1.405069977045059204e-01 1.497083157300949097e-01 1.555305868387222290e-01 -4.498276486992835999e-02 3.959894552826881409e-02 4.393461346626281738e-01 -9.107966721057891846e-02 -1.074079498648643494e-01 -4.061133861541748047e-01 2.735545337200164795e-01 -1.975272744894027710e-01 2.619021236896514893e-01 2.118020504713058472e-01 4.384612292051315308e-02 -1.415001899003982544e-01 5.100831016898155212e-02 2.050317525863647461e-01 1.093586236238479614e-01 -6.274030078202486038e-03 -1.997965946793556213e-02 -1.150568649172782898e-01 1.559945344924926758e-01 -3.022727966308593750e-01 8.362255245447158813e-02 -1.578260958194732666e-01 4.498573392629623413e-02
-1.363126635551452637e-01 1.726433783769607544e-01 1.529043316841125488e-01 -2.006231062114238739e-02 -6.410085409879684448e-02 1.636231988668441772e-01 -3.775957226753234863e-02 1.786218769848346710e-02 2.169492095708847046e-01 1.095118597149848938e-01 -9.888269752264022827e-02 4.339091014117002487e-03 -1.855777055025100708e-01 -4.791445657610893250e-02 -2.633936107158660889e-01 -1.486765146255493164e-01 1.845595836639404297e-01 4.490042477846145630e-02 1.858965307474136353e-01 -2.682789266109466553e-01 -2.823683060705661774e-02 1.528058201074600220e-03 1.563801467418670654e-01 1.383052170276641846e-01 -2.092759758234024048e-01 -1.451089382171630859e-01 -4.822410047054290771e-01 1.526953727006912231e-01 -5.193831026554107666e-02 1.924996376037597656e-01 -3.871330320835113525e-01 2.809389680624008179e-02
5.911121517419815063e-02 5.326434969902038574e-02 1.289248913526535034e-01 -9.788050502538681030e-02 1.235792785882949829e-01 -2.114169113337993622e-02 9.184949100017547607e-02 2.969326265156269073e-02 1.164593696594238281e-01 -2.415463924407958984e-01 -4.376487061381340027e-02 -1.278971284627914429e-01 -3.201410174369812012e-01 -1.726276725530624390e-01 -8.618433773517608643e-02 2.989643216133117676e-01 4.332755878567695618e-02 1.299716383218765259e-01 1.338188797235488892e-01 2.719503939151763916e-01 -9.068372100591659546e-02 -5.069368332624435425e-02 1.031192019581794739e-01 -1.574666351079940796e-01 -5.979395471513271332e-03 -7.182633876800537109e-02 -4.436190724372863770e-01 9.540113806724548340e-02 -3.596041202545166016e-01 2.917143702507019043e-01 -2.008564583957195282e-02 -2.009584009647369385e-01
4.334879815578460693e-01 -3.983984515070915222e-02 -1.486377418041229248e-01 -3.641218543052673340e-01 5.667976569384336472e-03 6.709386408329010010e-02 1.231488659977912903e-01 -2.546030096709728241e-02 -1.160666048526763916e-01 4.332291707396507263e-02 -1.716350317001342773e-01 2.857281565666198730e-01 -3.186550438404083252e-01 8.776723593473434448e-02 -5.095248669385910034e-02 -7.148119807243347168e-02 1.241662427783012390e-01 8.179116994142532349e-02 -1.036259010434150696e-01 6.835436075925827026e-02 -7.973708212375640869e-02 8.858347684144973755e-02 -6.090630218386650085e-02 -3.859423566609621048e-03 -1.070679873228073120e-01 1.127014458179473877e-01 -1.458100974559783936e-01 3.590391874313354492e-01 3.089159540832042694e-02 6.261951476335525513e-02 -3.947734534740447998e-01 3.968108072876930237e-02
3.725263476371765137e-01 1.808383464813232422e-01 1.937696784734725952e-01 -1.888515651226043701e-01 -1.027808859944343567e-01 1.421093046665191650e-01 -1.954354494810104370e-01 8.264452219009399414e-02 -9.499150514602661133e-02 -8.180267363786697388e-02 2.027925401926040649e-01 5.264813899993896484e-01 -6.839463859796524048e-02 9.903677273541688919e-04 -1.481308192014694214e-01 1.597700119018554688e-01 -7.684918493032455444e-02 7.075554132461547852e-02 2.051007747650146484e-02 -1.221112459897994995e-01 8.413859456777572632e-02 -8.064960688352584839e-02 -2.100063487887382507e-02 -2.898338064551353455e-02 -6.877836585044860840e-02 3.429971262812614441e-02 -1.238616853952407837e-01 -9.299098700284957886e-02 4.365826956927776337e-03 4.275906682014465332e-01 -1.985182464122772217e-01 -9.397497400641441345e-03
7.903365045785903931e-02 -1.219250708818435669e-01 9.913733601570129395e-02 -1.738508641719818115e-01 -1.071949955075979233e-02 8.730550855398178101e-02 2.310110926628112793e-01 3.854466229677200317e-02 7.281415164470672607e-02 -3.019263148307800293e-01 9.812930971384048462e-02 1.231303066015243530e-01 -1.828946471214294434e-01 -2.229003310203552246e-01 1.848421990871429443e-01 1.718298196792602539e-01 -1.849308162927627563e-01 1.453953683376312256e-01 -1.246719807386398315e-01 2.692193388938903809e-01 1.559297442436218262e-01 4.891597852110862732e-02 3.351125121116638184e-01 8.842028677463531494e-02 -2.168300747871398926e-01 -9.476023726165294647e-03 -3.010841012001037598e-01 4.359670728445053101e-02 -8.789278566837310791e-02 -1.565556675195693970e-01 -2.217097580432891846e-01 -3.113411962985992432e-01
5.135714262723922729e-02 2.439488470554351807e-01 8.748157322406768799e-02 -6.460325419902801514e-02 -1.571429073810577393e-01 6.646005809307098389e-02 -2.136640064418315887e-02 1.062988564372062683e-01 -3.015446960926055908e-01 -2.537269592285156250e-01 3.876742422580718994e-01 1.256880760192871094e-01 2.276561968028545380e-02 -6.345169991254806519e-02 -3.484882041811943054e-02 1.389479339122772217e-01 2.017362564802169800e-01 1.210394799709320068e-01 -8.843643218278884888e-02 -1.129968091845512390e-01 -1.040389165282249451e-01 -4.281331971287727356e-02 -1.083864197134971619e-01 3.915474563837051392e-02 -1.457029134035110474e-01 -1.864616423845291138e-01 -4.059688448905944824e-01 8.116721361875534058e-02 -1.031890232115983963e-02 2.898321151733398438e-01 -3.538615405559539795e-01 -9.942514821887016296e-03
2.747816145420074463e-01 3.529866784811019897e-02 6.317748129367828369e-02 -1.048580780625343323e-01 1.580789685249328613e-01 3.774854168295860291e-02 3.711775317788124084e-02 3.359333276748657227e-01 -2.315152585506439209e-01 9.285029768943786621e-02 -1.043863594532012939e-01 2.943247854709625244e-01 -2.080850005149841309e-01 -4.577258229255676270e-01 9.475222975015640259e-02 1.327974498271942139e-01 2.444544881582260132e-01 3.145693242549896240e-02 1.435954272747039795e-01 1.429693847894668579e-01 -1.043763682246208191e-01 9.743488393723964691e-03 -8.683281391859054565e-02 2.314391434192657471e-01 -1.437799725681543350e-02 -1.074528917670249939e-01 -2.690373063087463379e-01 2.386984378099441528e-01 -9.269621223211288452e-04 1.122487783432006836e-01 -4.780042450875043869e-03 -2.855083718895912170e-02
4.692243412137031555e-02 3.648828342556953430e-02 -1.734799742698669434e-01 -3.415932655334472656e-01 -2.235796004533767700e-01 8.037390559911727905e-02 1.124479472637176514e-01 7.079434394836425781e-02 2.241642447188496590e-03 -2.054225206375122070e-01 -1.052151173353195190e-01 3.034552633762359619e-01 -4.222020506858825684e-01 1.121489033102989197e-01 1.782198995351791382e-01 1.599304229021072388e-01 6.493497639894485474e-02 2.096745967864990234e-01 1.447248309850692749e-01 1.895924210548400879e-01 -1.449613720178604126e-01 -3.148890733718872070e-01 -2.555869333446025848e-02 6.506895273923873901e-02 -1.131909787654876709e-01 9.203759953379631042e-03 3.313730657100677490e-02 2.064102143049240112e-01 1.395972818136215210e-01 8.986833691596984863e-02 -2.523885965347290039e-01 6.371754407882690430e-02
-4.259500652551651001e-02 3.374957293272018433e-02 1.857441812753677368e-01 1.170348450541496277e-01 -6.467421352863311768e-02 5.255447328090667725e-02 1.130181271582841873e-02 3.227749168872833252e-01 1.189730912446975708e-01 2.399153113365173340e-01 2.079959064722061157e-01 1.504977494478225708e-01 -3.798903226852416992e-01 -1.666780114173889160e-01 -2.500042915344238281e-01 -3.310274705290794373e-02 8.691915869712829590e-02 6.671301275491714478e-02 2.482753396034240723e-01 1.614187806844711304e-01 -2.467550635337829590e-01 6.066469103097915649e-02 -3.808391839265823364e-02 6.486219167709350586e-02 -7.856676727533340454e-02 4.062534309923648834e-03 -3.400593101978302002e-01 -2.092338167130947113e-02 1.606525629758834839e-01 1.504470407962799072e-01 -3.433784246444702148e-01 -7.564915716648101807e-02
1.546444147825241089e-01 -8.608096977695822716e-04 -1.330011636018753052e-01 -1.398557424545288086e-01 -1.010802164673805237e-01 -5.015240237116813660e-02 -5.537958443164825439e-02 -2.236293070018291473e-02 -7.425753772258758545e-02 1.559334695339202881e-01 -5.203538388013839722e-02 2.402739226818084717e-01 -1.721210330724716187e-01 2.103778570890426636e-01 2.696861922740936279e-01 9.271880239248275757e-02 -7.530102971941232681e-03 2.823737859725952148e-01 1.497693955898284912e-01 -1.673228740692138672e-01 1.060283929109573364e-01 2.180453985929489136e-01 4.310737550258636475e-02 1.854209303855895996e-01 -9.436777979135513306e-02 -2.252447418868541718e-02 -6.505738496780395508e-01 -1.242100540548563004e-02 6.399992108345031738e-02 1.163450628519058228e-01 7.551100105047225952e-03 3.617287427186965942e-02
1.130822151899337769e-01 2.249943166971206665e-01 3.065663278102874756e-01 -4.830587282776832581e-02 3.477694839239120483e-02 1.104162354022264481e-02 1.158173084259033203e-01 8.347309380769729614e-02 1.263197660446166992e-01 1.301699876785278320e-01 -6.844049785286188126e-03 3.194644674658775330e-02 -4.423660337924957275e-01 1.230432465672492981e-01 1.662960201501846313e-01 -1.188530921936035156e-01 6.085209548473358154e-02 9.364990890026092529e-02 8.216998726129531860e-02 2.823124825954437256e-02 7.768845558166503906e-02 -2.347520142793655396e-01 1.824479550123214722e-01 1.757725775241851807e-01 -5.204909667372703552e-02 2.236690558493137360e-02 -4.784275889396667480e-01 1.859696954488754272e-01 1.479501090943813324e-02 2.594405710697174072e-01 -8.827343583106994629e-02 -2.112527042627334595e-01
5.147626996040344238e-02 -6.068678572773933411e-02 3.461466133594512939e-01 1.831482723355293274e-02 1.195757985115051270e-01 8.227277547121047974e-02 2.773185446858406067e-02 3.491201996803283691e-01 -2.949917018413543701e-01 -5.853510275483131409e-02 6.511040031909942627e-02 9.330282360315322876e-02 -5.810393020510673523e-03 -1.107668504118919373e-01 -6.327804177999496460e-02 2.305839061737060547e-01 -1.708476543426513672e-01 3.398790955543518066e-01 -1.054168213158845901e-02 1.437247395515441895e-01 -6.913869827985763550e-02 -2.784276902675628662e-01 8.085639029741287231e-02 -7.486970722675323486e-02 -5.826532840728759766e-02 -2.230686247348785400e-01 -2.287946939468383789e-01 2.994344756007194519e-02 -2.384392172098159790e-01 1.895113438367843628e-01 -1.149181574583053589e-01 -2.909188270568847656e-01
-9.159480035305023193e-02 1.873374283313751221e-01 2.494015730917453766e-03 1.801841259002685547e-01 2.000256329774856567e-01 2.290696837007999420e-02 -1.726527884602546692e-02 2.722762525081634521e-01 -1.783789135515689850e-02 -3.299908041954040527e-01 8.378895372152328491e-02 2.177602797746658325e-01 -2.676353156566619873e-01 -3.016464971005916595e-02 -3.741124272346496582e-02 1.936843395233154297e-01 -1.755226999521255493e-01 1.427977234125137329e-01 3.926928937435150146e-01 8.790051192045211792e-02 -3.476796448230743408e-01 -4.930296540260314941e-02 2.886949852108955383e-02 -1.282534301280975342e-01 -1.138499826192855835e-01 -1.905617420561611652e-03 -1.484097391366958618e-01 3.136423826217651367e-01 -5.631445348262786865e-02 1.951250731945037842e-01 2.897234819829463959e-02 -6.925269961357116699e-02
2.819038629531860352e-01 -5.424249917268753052e-02 2.578597962856292725e-01 -3.307514488697052002e-01 -5.157788842916488647e-02 -8.544015884399414062e-02 2.815353274345397949e-01 1.042607501149177551e-01 1.257584095001220703e-01 -1.326721906661987305e-01 1.188559755682945251e-01 -2.533462084829807281e-02 -2.607912719249725342e-01 1.414930969476699829e-01 1.745420992374420166e-01 1.335476040840148926e-01 -3.142559900879859924e-02 2.775391936302185059e-01 -1.289643347263336182e-01 -1.347693055868148804e-01 -1.153399944305419922e-01 -5.404497310519218445e-02 1.568552553653717041e-01 1.272101886570453644e-02 -2.109009772539138794e-01 1.086821258068084717e-01 -3.610163331031799316e-01 9.006740152835845947e-02 -2.973280251026153564e-01 -6.821399554610252380e-03 -5.239206925034523010e-02 -1.317494362592697144e-01
-9.386224299669265747e-02 6.561332941055297852e-02 8.900222927331924438e-02 -1.076580658555030823e-01 -9.907210245728492737e-03 1.771495789289474487e-01 1.929902583360671997e-01 1.986171454191207886e-01 6.416031718254089355e-02 1.251492351293563843e-01 1.870549321174621582e-01 2.007626444101333618e-01 4.683455452322959900e-02 -2.341948151588439941e-01 4.644914716482162476e-02 3.022977709770202637e-01 3.037811219692230225e-01 4.617792740464210510e-02 2.644988894462585449e-01 -1.724320203065872192e-01 -1.350086778402328491e-01 -2.395108938217163086e-01 -2.151066362857818604e-01 6.758604943752288818e-02 1.193924546241760254e-01 1.093790680170059204e-02 -4.695169925689697266e-01 1.351826488971710205e-01 7.923976331949234009e-02 4.092784970998764038e-02 -1.697107553482055664e-01 5.615149065852165222e-02
1.215014532208442688e-01 1.565912216901779175e-01 3.200326114892959595e-02 -4.288666695356369019e-02 -4.088095203042030334e-02 1.068269275128841400e-02 -8.157010376453399658e-02 1.615034937858581543e-01 8.812399953603744507e-02 6.504843384027481079e-02 -6.220776960253715515e-02 5.358298420906066895e-01 -1.184399276971817017e-01 5.636912211775779724e-02 1.212107464671134949e-01 1.515757143497467041e-01 1.227908357977867126e-01 2.523988783359527588e-01 1.428574323654174805e-01 -1.117452010512351990e-01 -1.761040091514587402e-01 -2.171605825424194336e-01 -1.000560745596885681e-01 -1.133314818143844604e-01 -3.943617939949035645e-01 -1.593318432569503784e-01 -1.629074513912200928e-01 3.041774034500122070e-02 8.407527580857276917e-03 -2.559396028518676758e-01 -2.795061171054840088e-01 -2.648192271590232849e-02
2.472465485334396362e-01 2.564905956387519836e-02 -7.060855627059936523e-02 -4.034372568130493164e-01 9.325329959392547607e-02 2.192870527505874634e-02 6.464138627052307129e-02 2.107023298740386963e-01 -1.920981854200363159e-01 -2.015304416418075562e-01 5.962152779102325439e-02 1.654681861400604248e-01 -3.506587445735931396e-01 1.582306437194347382e-02 1.586710289120674133e-02 5.999604985117912292e-02 -3.280648216605186462e-02 -5.623809993267059326e-03 1.415863484144210815e-01 9.140282124280929565e-02 -2.051333785057067871e-01 -3.040014803409576416e-01 -5.786359682679176331e-02 3.151206970214843750e-01 -1.037832275032997131e-01 -1.363530904054641724e-01 -3.176329731941223145e-01 4.250648245215415955e-02 2.306085079908370972e-01 1.327319294214248657e-01 -8.703961223363876343e-02 -1.047084666788578033e-02
9.438427537679672241e-02 -1.602345108985900879e-01 7.011931389570236206e-02 -2.187084257602691650e-01 2.198159247636795044e-01 1.667199134826660156e-01 -3.967406228184700012e-02 -9.166245162487030029e-02 5.657252669334411621e-02 1.042815297842025757e-01 1.962710767984390259e-01 2.178228348493576050e-01 7.711597532033920288e-02 -1.886514425277709961e-01 3.263781080022454262e-03 2.638938128948211670e-01 2.764718830585479736e-01 -5.827979370951652527e-02 7.983221113681793213e-02 2.248204350471496582e-01 -1.965854018926620483e-01 -1.815266609191894531e-01 1.102450489997863770e-01 1.951240748167037964e-01 -1.272442191839218140e-01 -1.752390563488006592e-01 -3.939563035964965820e-01 2.646824717521667480e-01 1.558968871831893921e-01 1.477147191762924194e-01 -1.918102651834487915e-01 -4.118527099490165710e-02
8.544582128524780273e-02 -7.150072604417800903e-02 -4.058811068534851074e-02 5.959248542785644531e-02 6.007372960448265076e-02 1.536659151315689087e-01 -1.315983384847640991e-01 3.073597252368927002e-01 -1.235622018575668335e-01 -5.812534689903259277e-02 9.741158783435821533e-02 2.596006989479064941e-01 -3.640168011188507080e-01 6.801266223192214966e-02 -1.193912625312805176e-01 2.334953099489212036e-01 -1.047759503126144409e-01 1.394847184419631958e-01 1.242200285196304321e-01 -1.825412660837173462e-01 2.399280071258544922e-01 -6.481145322322845459e-02 3.281893581151962280e-02 7.765862345695495605e-02 -3.355577588081359863e-01 -7.646906375885009766e-02 -4.745050892233848572e-02 1.038999408483505249e-01 -1.037333905696868896e-01 -6.767221540212631226e-02 -4.647664129734039307e-01 1.761838942766189575e-01
5.250234156847000122e-02 8.744639903306961060e-02 -2.310394495725631714e-01 -3.449119031429290771e-01 -1.929676830768585205e-01 3.582477569580078125e-01 -1.871359348297119141e-01 -6.393703818321228027e-02 4.427340254187583923e-02 -1.188022717833518982e-01 9.618987143039703369e-02 7.401174306869506836e-02 -2.007108926773071289e-01 -1.141554042696952820e-01 -3.879415616393089294e-02 1.451587378978729248e-01 -1.682038456201553345e-01 1.552881300449371338e-01 3.565133363008499146e-02 -1.079521141946315765e-02 5.637414380908012390e-02 -3.274224996566772461e-01 2.212004363536834717e-01 2.082188986241817474e-02 -9.899980388581752777e-03 3.186358511447906494e-02 -2.903922796249389648e-01 -1.212970837950706482e-01 -3.038146495819091797e-01 1.833660900592803955e-02 -3.135281801223754883e-01 3.515760228037834167e-02
1.072796583175659180e-01 -2.174601703882217407e-01 -8.864120393991470337e-02 1.699426174163818359e-01 1.472924351692199707e-01 -1.051162034273147583e-01 2.432981729507446289e-01 1.121302992105484009e-01 6.414705514907836914e-02 2.115422189235687256e-01 5.885790660977363586e-02 3.569463491439819336e-01 -2.534628212451934814e-01 -1.609422564506530762e-01 7.989685237407684326e-02 2.474010735750198364e-01 -7.301253080368041992e-02 1.513486057519912720e-01 1.067520231008529663e-01 -2.012312263250350952e-01 -3.430631458759307861e-01 -1.006660014390945435e-01 1.727417111396789551e-02 -4.101748764514923096e-02 -1.485246233642101288e-03 2.841124124825000763e-02 -1.445443630218505859e-01 3.950893580913543701e-01 3.944021835923194885e-02 -6.594540551304817200e-03 -2.626250982284545898e-01 6.460040062665939331e-02
9.128440171480178833e-02 -1.528101712465286255e-01 1.624841094017028809e-01 -4.236749112606048584e-01 7.111820578575134277e-02 2.228337079286575317e-01 1.122732535004615784e-01 1.124443337321281433e-01 3.567432239651679993e-02 -9.226187318563461304e-02 4.561796411871910095e-02 2.070230990648269653e-01 -2.674059271812438965e-01 2.046887064352631569e-03 4.420769587159156799e-02 3.061874508857727051e-01 -2.398712188005447388e-01 1.138400882482528687e-01 6.151775270700454712e-02 6.345027685165405273e-02 -1.329082697629928589e-01 -1.497823297977447510e-01 -2.214216291904449463e-01 1.407299041748046875e-01 -2.607389986515045166e-01 -8.911771327257156372e-02 -2.554968297481536865e-01 1.413560956716537476e-01 3.123984932899475098e-01 7.357810437679290771e-02 6.857966631650924683e-02 6.615880876779556274e-02
2.694708993658423424e-03 3.959795460104942322e-02 2.034559547901153564e-01 -4.504095762968063354e-02 -4.676556587219238281e-01 -7.383166253566741943e-02 -4.577126726508140564e-02 2.221644818782806396e-01 7.416682317852973938e-03 -1.008953973650932312e-01 1.342879831790924072e-01 3.359358012676239014e-01 -2.311414778232574463e-01 -4.688187316060066223e-02 1.466034632176160812e-02 6.774358451366424561e-02 1.112157758325338364e-02 1.476192623376846313e-01 1.773548871278762817e-01 2.263990230858325958e-02 9.553098678588867188e-02 8.671400696039199829e-02 1.659096926450729370e-01 2.224513441324234009e-01 -4.453652799129486084e-01 -7.460077852010726929e-02 -4.669961333274841309e-02 1.875101476907730103e-01 -1.613557189702987671e-01 1.862590434029698372e-03 -2.168682366609573364e-01 1.264174282550811768e-01
3.006938379257917404e-03 -1.188970729708671570e-01 -4.752618446946144104e-02 -3.461052775382995605e-01 1.257992698810994625e-03 1.068414822220802307e-01 -8.416943252086639404e-02 3.538295999169349670e-02 7.802434265613555908e-02 2.284435331821441650e-01 -1.556208580732345581e-01 3.779747709631919861e-02 -1.051923781633377075e-01 1.181454658508300781e-01 -4.243229329586029053e-02 2.377207428216934204e-01 -3.286821022629737854e-02 2.583355009555816650e-01 1.734103709459304810e-01 1.599974334239959717e-01 -2.524514198303222656e-01 -1.434204876422882080e-01 1.243036687374114990e-01 3.234091401100158691e-01 -3.374565020203590393e-02 -2.571320533752441406e-01 -3.375827074050903320e-01 -8.651159703731536865e-02 -2.342433631420135498e-01 -2.579561769962310791e-01 -5.190950259566307068e-02 -1.901463717222213745e-01
1.388406604528427124e-01 6.296087801456451416e-02 -1.641283370554447174e-02 -2.866422235965728760e-01 -1.004984229803085327e-01 -1.844033971428871155e-02 1.036870852112770081e-01 1.132026985287666321e-01 -7.602623105049133301e-02 1.347217112779617310e-01 -8.228714019060134888e-02 4.982236027717590332e-01 -1.970335692167282104e-01 -4.317705333232879639e-02 -4.902202636003494263e-02 -3.639724478125572205e-02 5.530612543225288391e-02 3.485585451126098633e-01 4.357736930251121521e-02 1.260917335748672485e-01 -3.470975160598754883e-01 -7.806704938411712646e-02 1.508103013038635254e-01 6.228087097406387329e-02 -5.491339042782783508e-02 2.678699493408203125e-01 9.028666466474533081e-02 2.817176282405853271e-01 -1.133515313267707825e-01 1.842068508267402649e-02 -2.325885891914367676e-01 -1.089154630899429321e-01
2.073627114295959473e-01 1.031764037907123566e-02 -1.442545503377914429e-01 -1.096524149179458618e-01 -2.771090269088745117e-01 1.092319414019584656e-01 1.568490266799926758e-01 -8.439100347459316254e-03 2.594762742519378662e-01 9.742542356252670288e-02 -6.592699885368347168e-02 3.685941696166992188e-01 -1.326867640018463135e-01 -2.313611507415771484e-01 1.423492580652236938e-01 1.736475080251693726e-01 9.895531833171844482e-02 -5.225703492760658264e-02 3.094867467880249023e-01 1.865532845258712769e-01 -2.540238499641418457e-01 -2.883377671241760254e-02 2.393257319927215576e-01 -5.339165031909942627e-02 3.961190115660429001e-03 -1.233788207173347473e-01 7.119469344615936279e-02 2.065405994653701782e-01 -5.797146633267402649e-02 1.547736972570419312e-01 -3.356638252735137939e-01 2.331686206161975861e-02
7.921021431684494019e-02 7.424165308475494385e-02 4.397633951157331467e-03 -1.865670680999755859e-01 -1.307597905397415161e-01 4.042501747608184814e-01 2.237805575132369995e-01 1.203471422195434570e-01 6.621861457824707031e-02 1.276752650737762451e-01 -1.264111995697021484e-01 1.384174078702926636e-01 -1.641449034214019775e-01 -2.345134764909744263e-01 -1.208435222506523132e-01 2.204663902521133423e-01 3.549774736166000366e-02 2.890730500221252441e-01 8.613838255405426025e-02 -3.198752105236053467e-01 -5.615628883242607117e-02 -1.451693177223205566e-01 -1.070360019803047180e-01 1.189338564872741699e-01 1.547227501869201660e-01 -4.968095943331718445e-02 -1.603780835866928101e-01 9.864059835672378540e-02 -3.786486387252807617e-01 -2.000024914741516113e-01 -1.330734491348266602e-01 -6.247267010621726513e-04
7.435672916471958160e-03 -2.336145043373107910e-01 -1.703976988792419434e-01 -1.986726373434066772e-01 -7.386127859354019165e-02 1.049917563796043396e-01 1.082787737250328064e-01 -6.413966417312622070e-02 1.239237189292907715e-01 2.500178851187229156e-02 2.273309230804443359e-01 2.713766880333423615e-02 -3.208484947681427002e-01 -9.781390428543090820e-02 1.776363700628280640e-02 1.007450222969055176e-01 1.324481070041656494e-01 1.349850147962570190e-01 -1.065684631466865540e-01 -1.041482836008071899e-01 9.735822677612304688e-02 -3.613992333412170410e-01 -2.289126813411712646e-02 -3.350233286619186401e-02 -3.227091431617736816e-01 -3.551234304904937744e-02 -4.072874784469604492e-01 4.159212410449981689e-01 8.735685795545578003e-02 -1.207003369927406311e-02 3.675087541341781616e-02 8.154947310686111450e-03
9.421084076166152954e-02 1.854069381952285767e-01 -1.785037294030189514e-02 -1.605016295798122883e-04 -2.092726081609725952e-01 4.464538097381591797e-01 -2.104003578424453735e-01 -1.058053895831108093e-01 2.258211374282836914e-02 1.270838230848312378e-01 9.759578970260918140e-04 2.488845437765121460e-01 -1.135987415909767151e-01 -1.026311591267585754e-01 3.813213109970092773e-02 5.720213428139686584e-02 -1.594969332218170166e-01 2.930832505226135254e-01 1.826640218496322632e-01 1.269684731960296631e-01 -1.272504925727844238e-01 1.268760263919830322e-01 7.930113375186920166e-02 4.335421696305274963e-02 -6.539729982614517212e-02 -1.357056349515914917e-01 -1.492386758327484131e-01 5.052238106727600098e-01 -1.722267270088195801e-01 -1.213650628924369812e-01 -7.070472836494445801e-02 1.388083770871162415e-02
-2.777191102504730225e-01 -1.614566445350646973e-01 4.555326700210571289e-02 -2.361963093280792236e-01 7.384940236806869507e-02 1.056723669171333313e-01 8.263055235147476196e-02 6.646850705146789551e-02 1.079708263278007507e-01 -1.939233019948005676e-02 2.585805393755435944e-02 2.550900578498840332e-01 -1.527386903762817383e-01 -1.667034626007080078e-01 1.455569416284561157e-01 3.685244619846343994e-01 2.840581834316253662e-01 1.714878082275390625e-01 2.066338360309600830e-01 -1.926128119230270386e-01 -3.136515617370605469e-02 7.473547756671905518e-02 -1.722531616687774658e-01 3.246249258518218994e-01 4.635159298777580261e-02 -9.807484596967697144e-02 -2.596400976181030273e-01 1.802220642566680908e-01 1.900306344032287598e-01 9.552141278982162476e-02 -1.318055391311645508e-01 -1.392818987369537354e-01
-1.034162268042564392e-01 1.617117524147033691e-01 1.690087616443634033e-01 3.799207881093025208e-02 -5.920067429542541504e-02 2.658082544803619385e-01 -2.492846399545669556e-01 1.523027569055557251e-01 8.052001893520355225e-02 9.681675583124160767e-02 2.118826210498809814e-01 1.458464860916137695e-01 -2.896456122398376465e-01 -1.783997118473052979e-01 -7.390689104795455933e-02 -6.750456988811492920e-02 3.337048366665840149e-02 2.573413588106632233e-02 2.892036736011505127e-01 -1.610545068979263306e-01 -1.253444999456405640e-01 6.740339845418930054e-02 1.822057217359542847e-01 4.362624883651733398e-02 -4.288102686405181885e-02 -7.504602894186973572e-03 -4.189247190952301025e-01 2.854234352707862854e-02 -1.183594539761543274e-01 1.594030857086181641e-01 -4.255751371383666992e-01 2.089958079159259796e-02
1.195503622293472290e-01 2.392124682664871216e-01 -1.159319356083869934e-01 -9.674718230962753296e-02 -1.817314773797988892e-01 3.547047972679138184e-01 3.035826683044433594e-01 2.324194163084030151e-01 1.195642352104187012e-01 -7.750955224037170410e-02 7.697829604148864746e-02 2.626475989818572998e-01 -2.068216651678085327e-01 6.875021755695343018e-02 -2.013606429100036621e-01 2.196873724460601807e-01 3.407735377550125122e-02 1.923786103725433350e-01 1.115897968411445618e-01 2.285746671259403229e-02 -1.844892799854278564e-01 3.135763704776763916e-01 1.801348030567169189e-01 6.183793768286705017e-03 -7.762946933507919312e-02 1.267724633216857910e-01 -8.594419062137603760e-02 1.542395651340484619e-01 5.426393821835517883e-02 2.867557108402252197e-01 1.211927905678749084e-01 -2.203076612204313278e-03
1.608444191515445709e-02 1.921442151069641113e-01 8.937022835016250610e-02 -2.944034636020660400e-01 -3.218840360641479492e-01 -1.128251850605010986e-01 2.050354033708572388e-01 4.104664623737335205e-01 1.040414944291114807e-01 -1.454362366348505020e-02 -1.774993352591991425e-02 3.306352496147155762e-01 -2.002562731504440308e-01 -8.077002316713333130e-02 -9.106753021478652954e-02 1.251445263624191284e-01 8.490590751171112061e-02 3.177056312561035156e-01 1.235837861895561218e-01 -1.431610584259033203e-01 -2.004125565290451050e-01 -2.990594804286956787e-01 -1.426592096686363220e-02 -8.538378030061721802e-02 -2.391765080392360687e-02 1.139215603470802307e-01 -2.212202847003936768e-01 -2.652966789901256561e-02 2.412373386323451996e-02 6.557434052228927612e-02 3.599901217967271805e-03 -3.084845095872879028e-02
1.794022023677825928e-01 1.393518447875976562e-01 7.881364226341247559e-02 -1.591221243143081665e-01 1.978757977485656738e-01 -9.221623092889785767e-02 9.002128243446350098e-02 6.630615144968032837e-02 1.338143795728683472e-01 2.809267640113830566e-01 -1.325945109128952026e-01 3.467828035354614258e-01 -1.542211621999740601e-01 4.446072503924369812e-02 1.438677012920379639e-01 2.774491533637046814e-02 -1.863059103488922119e-01 2.738889157772064209e-01 2.423370629549026489e-01 -1.613948345184326172e-01 1.644810847938060760e-02 1.112422347068786621e-01 7.858511060476303101e-02 2.183190137147903442e-01 -4.253995716571807861e-01 -6.028638686984777451e-03 -2.092250138521194458e-01 1.359572112560272217e-01 -2.470622211694717407e-01 -8.113875985145568848e-02 -4.248033091425895691e-02 -3.373420238494873047e-02
-6.078760698437690735e-02 -1.364269852638244629e-01 4.718316346406936646e-02 -2.017276287078857422e-01 8.196916431188583374e-02 1.320306360721588135e-01 2.600765228271484375e-01 -4.480567201972007751e-02 7.141144573688507080e-02 1.685353219509124756e-01 1.437757909297943115e-01 3.207867443561553955e-01 -2.617180347442626953e-01 -1.408571749925613403e-02 6.211616843938827515e-02 1.185475587844848633e-01 -3.718965649604797363e-01 1.705003678798675537e-01 -5.892950296401977539e-02 1.148343086242675781e-01 -1.347702294588088989e-01 -1.340203285217285156e-01 -4.606802947819232941e-03 2.272125184535980225e-01 -3.207150101661682129e-01 3.464223816990852356e-02 -4.499326646327972412e-02 1.466749757528305054e-01 2.696816027164459229e-01 9.857927262783050537e-02 -2.952944636344909668e-01 -1.680437028408050537e-01
2.457981184124946594e-02 1.348360031843185425e-01 2.031739354133605957e-01 -6.961776316165924072e-02 -7.248261570930480957e-02 1.087858974933624268e-01 -1.650214940309524536e-01 2.326682955026626587e-01 1.578697860240936279e-01 1.408898830413818359e-01 1.789180338382720947e-01 -1.076972559094429016e-01 -3.608477115631103516e-01 -1.630550175905227661e-01 1.486729178577661514e-02 -9.481840580701828003e-02 5.783860385417938232e-02 1.167994141578674316e-01 3.352168202400207520e-01 -5.600456148386001587e-02 4.619608446955680847e-02 -1.549176289699971676e-03 1.836528182029724121e-01 8.392189443111419678e-02 -4.656665772199630737e-02 1.497501283884048462e-01 -4.559859931468963623e-01 3.988128900527954102e-02 -1.029483005404472351e-01 6.408746540546417236e-02 -3.970356583595275879e-01 1.972807571291923523e-02
5.615887045860290527e-02 6.198655813932418823e-02 -6.895603239536285400e-02 -3.044111728668212891e-01 -3.945110738277435303e-02 -1.006104499101638794e-01 -4.038413986563682556e-02 1.937862634658813477e-01 4.178060591220855713e-02 3.949382156133651733e-02 1.891506314277648926e-01 2.388904392719268799e-01 -7.850382477045059204e-02 -5.667430534958839417e-02 7.357616722583770752e-02 2.647680342197418213e-01 2.092760205268859863e-01 5.497485771775245667e-02 1.226699724793434143e-01 -1.460221558809280396e-01 -2.201719284057617188e-01 -3.477904200553894043e-01 2.992131374776363373e-02 3.676387965679168701e-01 -1.592818945646286011e-01 1.210013777017593384e-02 -3.289420604705810547e-01 1.723729819059371948e-01 2.332597076892852783e-01 2.271699309349060059e-01 1.276204176247119904e-02 7.341409474611282349e-02
1.258160471916198730e-01 -1.469207108020782471e-01 -2.536455988883972168e-01 -2.386318892240524292e-01 -1.111308559775352478e-01 5.750782415270805359e-02 1.208039224147796631e-01 1.956171840429306030e-01 4.976565390825271606e-02 1.872129365801811218e-02 -1.141336932778358459e-01 3.467643857002258301e-01 -1.959429681301116943e-02 3.705706819891929626e-02 2.124366611242294312e-01 2.974967360496520996e-01 -5.313462764024734497e-02 1.778624653816223145e-01 3.049370646476745605e-01 -1.990915536880493164e-01 8.391536027193069458e-02 -8.496268093585968018e-02 8.564241230487823486e-02 3.115587532520294189e-01 1.243991777300834656e-02 7.228904962539672852e-02 -5.388438701629638672e-02 1.726197600364685059e-01 -2.879444062709808350e-01 -6.040199473500251770e-02 -1.951209604740142822e-01 -2.298609465360641479e-01
3.091581724584102631e-02 3.670800030231475830e-01 4.714102298021316528e-02 -3.994480147957801819e-02 4.144424200057983398e-02 1.157899107784032822e-02 1.098230406641960144e-01 -2.184022031724452972e-02 4.448181018233299255e-02 -4.811043292284011841e-02 1.013979539275169373e-01 1.560813635587692261e-01 -1.606809794902801514e-01 3.133298829197883606e-02 -1.070767547935247421e-02 2.457119971513748169e-01 -2.815551459789276123e-01 5.513935685157775879e-01 8.372137695550918579e-02 -6.912504136562347412e-02 -2.515682876110076904e-01 -1.206295471638441086e-02 -1.354803740978240967e-01 1.649174392223358154e-01 1.095796376466751099e-01 8.866303833201527596e-04 -5.041822046041488647e-02 1.609696894884109497e-01 -7.241034507751464844e-02 1.151656173169612885e-02 -2.561695575714111328e-01 -3.229900300502777100e-01
-3.887385129928588867e-02 1.238080114126205444e-01 1.161854788661003113e-01 -5.382617190480232239e-02 -9.508105926215648651e-03 2.851310968399047852e-01 -6.663653254508972168e-02 1.938823610544204712e-01 3.695028424263000488e-01 -5.353891104459762573e-02 2.206907570362091064e-01 2.845649421215057373e-01 -1.968940906226634979e-02 -1.768813133239746094e-01 9.804745763540267944e-02 1.822652369737625122e-01 3.122892677783966064e-01 -7.469882071018218994e-02 1.871922910213470459e-01 -3.204309381544589996e-03 -1.835032403469085693e-01 -1.230330690741539001e-01 -2.172195315361022949e-01 1.003444716334342957e-01 3.917425125837326050e-02 1.822582483291625977e-01 -3.974603712558746338e-01 1.697669923305511475e-01 -1.664523035287857056e-02 9.066665172576904297e-02 -1.276168078184127808e-01 9.593087434768676758e-02
-1.714625656604766846e-01 7.938094437122344971e-02 1.922072023153305054e-01 -1.376066654920578003e-01 1.502409428358078003e-01 3.702767938375473022e-02 4.179323613643646240e-01 2.424314618110656738e-01 -1.462686061859130859e-01 -7.692202180624008179e-02 -9.034825116395950317e-02 1.768562793731689453e-01 3.727551782503724098e-03 -4.348025098443031311e-02 -1.514071226119995117e-01 2.350958436727523804e-01 9.503371268510818481e-02 2.453450709581375122e-01 1.144843362271785736e-02 8.555433899164199829e-02 -1.242887452244758606e-01 -6.912086624652147293e-03 4.411294460296630859e-01 3.763037919998168945e-02 1.044963523745536804e-01 -1.600684411823749542e-02 -2.956849038600921631e-01 2.560227513313293457e-01 7.779981195926666260e-02 -1.063074022531509399e-01 -1.840347200632095337e-01 2.502565085887908936e-02
4.843488708138465881e-02 3.402513265609741211e-02 1.375215314328670502e-02 -1.142975464463233948e-01 -2.678594887256622314e-01 -1.872297376394271851e-02 1.485892832279205322e-01 2.079242318868637085e-01 2.350600436329841614e-02 -1.111161187291145325e-01 2.642181813716888428e-01 3.485691845417022705e-01 -1.353652477264404297e-01 1.341869533061981201e-01 -1.429276466369628906e-01 1.695534288883209229e-01 -5.082523450255393982e-03 1.464487910270690918e-01 3.632987141609191895e-01 4.550898075103759766e-02 7.964387536048889160e-02 6.725276261568069458e-02 1.584145724773406982e-01 2.214491665363311768e-01 -3.462594449520111084e-01 -7.764570415019989014e-02 8.729192614555358887e-02 1.996692419052124023e-01 -2.953586876392364502e-01 1.310889273881912231e-01 -1.590826809406280518e-01 1.115506961941719055e-01
1.618699878454208374e-01 8.922263979911804199e-02 1.824002265930175781e-01 8.389939367771148682e-02 1.135523989796638489e-01 3.287676349282264709e-02 1.867124885320663452e-01 2.519720494747161865e-01 -3.180721402168273926e-02 1.674906015396118164e-01 -4.292169213294982910e-02 5.519523620605468750e-01 -6.149201467633247375e-02 5.200948566198348999e-02 7.400431483983993530e-02 2.764464914798736572e-01 1.224595680832862854e-01 2.631960213184356689e-01 2.078568637371063232e-01 -3.121267072856426239e-02 -1.171047016978263855e-01 -9.862746298313140869e-02 -6.462267041206359863e-02 -8.936523646116256714e-02 -2.331149131059646606e-01 -1.626033931970596313e-01 -3.209551051259040833e-02 8.023787289857864380e-02 -7.589250057935714722e-02 -1.333212405443191528e-01 -3.116980493068695068e-01 -1.275422871112823486e-01
-1.310813128948211670e-01 -2.794445306062698364e-02 -5.681546032428741455e-02 -1.874834448099136353e-01 -3.274257760494947433e-03 4.407587647438049316e-02 3.349459171295166016e-02 -5.340385437011718750e-02 2.930790651589632034e-03 1.204677522182464600e-01 -1.006445735692977905e-01 1.990486979484558105e-01 -2.934545837342739105e-02 9.982676804065704346e-02 1.915208250284194946e-01 2.740373909473419189e-01 2.404996426776051521e-03 2.251959741115570068e-01 3.160983622074127197e-01 -6.571990996599197388e-02 3.193040192127227783e-02 -3.216396868228912354e-01 1.257466226816177368e-01 -2.594408690929412842e-01 -1.412933766841888428e-01 5.305694788694381714e-02 -3.261047005653381348e-01 1.911296695470809937e-01 -2.744839191436767578e-01 3.288770318031311035e-01 -9.601225703954696655e-02 2.234596312046051025e-01
1.417401731014251709e-01 -7.480372488498687744e-02 -1.311764568090438843e-01 -1.377964764833450317e-01 -1.382942590862512589e-02 3.236382603645324707e-01 1.376589238643646240e-01 6.399614363908767700e-02 -8.722177892923355103e-02 -1.891632080078125000e-01 1.384071558713912964e-01 5.387554690241813660e-02 3.725421056151390076e-02 -1.829938963055610657e-02 -4.540881514549255371e-02 1.131872385740280151e-01 3.974758554250001907e-03 2.147032693028450012e-02 2.048040479421615601e-01 7.381308823823928833e-02 4.268298149108886719e-01 -1.586691141128540039e-01 1.186120137572288513e-02 1.848795413970947266e-01 -2.357217371463775635e-01 6.397441029548645020e-02 -4.194020330905914307e-01 3.150663077831268311e-01 -1.659357249736785889e-01 -1.710502617061138153e-02 5.432736128568649292e-02 -2.700803577899932861e-01
8.820343017578125000e-02 1.811981797218322754e-01 -1.390758901834487915e-01 -2.032450437545776367e-01 -2.761758863925933838e-01 1.993042826652526855e-01 3.540089130401611328e-01 3.392815887928009033e-01 3.660890832543373108e-02 -1.360739618539810181e-01 2.501679956912994385e-01 2.878175675868988037e-01 -4.023637473583221436e-01 -2.075343877077102661e-01 5.599631927907466888e-03 1.753562092781066895e-01 -1.191227436065673828e-01 -1.560684293508529663e-01 -3.315210342407226562e-02 9.396919049322605133e-03 -1.532421857118606567e-01 2.047853544354438782e-02 5.850822851061820984e-02 -2.643995173275470734e-02 -1.357997953891754150e-01 1.051524281501770020e-02 -1.490307748317718506e-01 1.791871711611747742e-02 -8.936703205108642578e-02 1.328218430280685425e-01 6.616231985390186310e-03 8.224634826183319092e-02
-1.938616782426834106e-01 8.116215467453002930e-02 1.183802261948585510e-01 5.351332202553749084e-02 -7.845434546470642090e-02 4.738938808441162109e-02 -1.800828613340854645e-02 -6.895871460437774658e-02 -1.347652226686477661e-01 -1.491296570748090744e-02 -9.470737725496292114e-02 1.286519020795822144e-01 -3.662444055080413818e-01 -1.486275345087051392e-01 1.964974403381347656e-02 3.242393732070922852e-01 2.611133456230163574e-01 -9.138742089271545410e-02 1.335858553647994995e-01 -1.821208372712135315e-02 -1.761603057384490967e-01 6.798899918794631958e-02 -3.113490715622901917e-02 3.076134622097015381e-01 5.161096900701522827e-02 -9.077619761228561401e-02 -2.984699904918670654e-01 8.978561311960220337e-02 -1.428866237401962280e-01 -5.606177449226379395e-02 -2.302017956972122192e-01 -4.574538767337799072e-01
2.631829977035522461e-01 9.050718694925308228e-02 -1.183578073978424072e-01 1.326828896999359131e-01 -6.243302673101425171e-02 -2.318362146615982056e-01 2.970927059650421143e-01 3.402194380760192871e-01 -2.808470092713832855e-02 -5.957260355353355408e-02 -1.008139625191688538e-01 4.445284008979797363e-01 -2.553633451461791992e-01 -2.212967723608016968e-01 1.977888122200965881e-02 2.180952429771423340e-01 8.228100091218948364e-02 4.565082862973213196e-02 1.743069142103195190e-01 -1.482391059398651123e-01 1.036566868424415588e-01 -1.033783704042434692e-01 1.056893356144428253e-02 5.777266249060630798e-02 -1.702384352684020996e-01 -8.246795088052749634e-02 -1.408221274614334106e-01 7.925555109977722168e-02 -2.213812321424484253e-01 -1.148709561675786972e-02 -6.948498636484146118e-02 -2.303632944822311401e-01
-4.303895309567451477e-02 -5.260416120290756226e-02 1.375283747911453247e-01 -3.014701902866363525e-01 -5.350643396377563477e-02 -1.017650067806243896e-01 2.867560684680938721e-01 2.228838354349136353e-01 2.205250710248947144e-01 2.397212758660316467e-02 7.757623493671417236e-02 3.302782773971557617e-01 -4.944947361946105957e-02 -4.388286918401718140e-02 -2.684847712516784668e-01 1.363212764263153076e-01 -1.532878279685974121e-01 3.297400474548339844e-01 6.371040642261505127e-02 1.481656283140182495e-01 -2.630870342254638672e-01 2.372665405273437500e-01 6.623411923646926880e-02 -1.114285737276077271e-01 -1.245556920766830444e-01 -9.465191513299942017e-02 -1.553096622228622437e-01 7.727411389350891113e-02 -3.048075735569000244e-01 7.020698394626379013e-03 -1.714653074741363525e-01 6.030478328466415405e-02
2.584954500198364258e-01 -1.047918051481246948e-01 -9.739801287651062012e-02 -1.073750555515289307e-01 -1.375818848609924316e-01 -9.159367531538009644e-02 -2.666040090844035149e-03 3.613188397139310837e-03 5.734705924987792969e-02 -8.065161108970642090e-02 1.288822442293167114e-01 3.065151870250701904e-01 -2.326861172914505005e-01 9.531436860561370850e-02 -3.209742009639739990e-01 2.756862640380859375e-01 1.870766878128051758e-01 2.719929218292236328e-01 3.446327149868011475e-01 5.148170515894889832e-02 1.119309365749359131e-01 -6.974056363105773926e-02 -1.937296427786350250e-02 3.557454049587249756e-02 -1.805230528116226196e-01 2.084403336048126221e-01 -3.178190588951110840e-01 5.237742140889167786e-02 -1.801872551441192627e-01 -8.560942485928535461e-03 -1.482029352337121964e-02 2.219287902116775513e-01
1.487675309181213379e-01 8.530921489000320435e-02 1.210943683981895447e-01 8.689498156309127808e-02 7.024564594030380249e-02 1.131974160671234131e-01 -7.170699536800384521e-02 2.618615031242370605e-01 9.764920175075531006e-02 3.050075098872184753e-02 -1.443869154900312424e-02 5.520911216735839844e-01 -1.557656973600387573e-01 -1.282987594604492188e-01 -9.409166127443313599e-02 3.778192102909088135e-01 -5.132860690355300903e-02 1.626388132572174072e-01 7.389514893293380737e-02 -1.121925115585327148e-01 7.499580085277557373e-02 -8.121711760759353638e-02 -1.059632599353790283e-01 -7.004911452531814575e-02 -3.030071556568145752e-01 -2.128341421484947205e-02 -5.144917592406272888e-02 1.254688501358032227e-01 -2.325724624097347260e-02 -5.010114610195159912e-02 -3.905684053897857666e-01 -8.586026728153228760e-02
-1.514839679002761841e-01 1.627745106816291809e-02 3.236304819583892822e-01 1.118974760174751282e-01 -9.845802932977676392e-02 1.205191016197204590e-01 -1.092442274093627930e-01 1.839404255151748657e-01 1.785704791545867920e-01 -6.286324933171272278e-04 2.334121316671371460e-01 3.334173858165740967e-01 -2.642955183982849121e-01 2.045083674602210522e-04 -2.818790264427661896e-02 1.169616132974624634e-01 1.724717170000076294e-01 8.225131779909133911e-02 4.178458452224731445e-01 3.317669034004211426e-02 -1.917986422777175903e-01 9.099129587411880493e-02 1.226845309138298035e-01 4.462521895766258240e-02 -4.582457244396209717e-03 7.155785709619522095e-02 -3.300147652626037598e-01 -3.362122923135757446e-02 7.377535849809646606e-02 1.009613573551177979e-01 -3.110212385654449463e-01 -7.623048126697540283e-02
1.133288443088531494e-01 8.901029080152511597e-02 1.321569979190826416e-01 -1.672814041376113892e-01 -1.221512779593467712e-01 5.035314708948135376e-02 2.860338985919952393e-01 1.071422919631004333e-01 -1.679517477750778198e-01 -9.847309440374374390e-02 -3.391692414879798889e-02 6.982527673244476318e-02 -9.313640743494033813e-02 -2.903834879398345947e-01 -6.951987743377685547e-02 1.401776969432830811e-01 3.851861953735351562e-01 -4.956242069602012634e-02 3.331805169582366943e-01 1.327013671398162842e-01 -1.429505646228790283e-01 -1.340968012809753418e-01 3.392008692026138306e-02 2.553489506244659424e-01 -1.594188362360000610e-01 3.671281039714813232e-02 -2.267649024724960327e-01 3.696734905242919922e-01 1.310232132673263550e-01 -3.667954728007316589e-02 -1.822969466447830200e-01 -1.040265783667564392e-01
7.790274918079376221e-02 2.120771110057830811e-01 1.472656279802322388e-01 6.820273399353027344e-02 1.894825845956802368e-01 9.339081496000289917e-02 -8.978667110204696655e-02 2.506588995456695557e-01 -6.360882893204689026e-03 -5.274567753076553345e-03 -7.668745517730712891e-02 5.176043510437011719e-01 -2.696548402309417725e-01 -1.082088127732276917e-01 -1.553793698549270630e-01 4.373523592948913574e-01 8.153321593999862671e-02 1.463198363780975342e-01 3.761372715234756470e-02 -3.537367284297943115e-02 9.513314813375473022e-02 3.044911660254001617e-02 4.882822558283805847e-02 -1.401341408491134644e-01 -2.023038864135742188e-01 1.448801625519990921e-02 -5.506272241473197937e-02 1.547093391418457031e-01 1.371306739747524261e-02 1.789459213614463806e-02 -3.190886676311492920e-01 -1.550544332712888718e-02
1.144859716296195984e-01 -1.061853617429733276e-01 6.659056246280670166e-02 1.551864445209503174e-01 -5.307941883802413940e-02 1.116243228316307068e-01 1.720355153083801270e-01 9.208863973617553711e-02 1.395932212471961975e-02 2.775443792343139648e-01 1.606726199388504028e-01 3.881478905677795410e-01 4.643955826759338379e-02 -1.585154980421066284e-01 -7.701885700225830078e-02 8.396382629871368408e-02 -5.072355270385742188e-03 -7.730916142463684082e-02 4.388250410556793213e-01 8.851756155490875244e-02 -3.299723565578460693e-01 -3.789253160357475281e-02 1.613759398460388184e-01 1.829863786697387695e-01 2.454083561897277832e-01 3.448856063187122345e-03 -2.593772411346435547e-01 1.287229806184768677e-01 5.484247952699661255e-02 -5.698920413851737976e-02 -2.653904557228088379e-01 -5.254241079092025757e-02
4.691178724169731140e-02 -4.482940584421157837e-02 5.370601266622543335e-02 1.534071713685989380e-01 -3.151279687881469727e-02 2.405156195163726807e-01 1.193927377462387085e-01 -8.023958653211593628e-02 -2.654307708144187927e-02 -7.093577086925506592e-02 -1.971704661846160889e-01 2.218810766935348511e-01 -4.156572744250297546e-02 -1.814728528261184692e-01 -2.982070855796337128e-02 3.356932103633880615e-01 -6.002638116478919983e-02 1.577224433422088623e-01 5.487228184938430786e-02 -2.359572052955627441e-01 9.499765932559967041e-02 -2.204201519489288330e-01 9.936422109603881836e-02 7.493490725755691528e-02 -1.887986510992050171e-01 1.196693852543830872e-01 -4.628805220127105713e-01 3.138149529695510864e-02 -5.237540695816278458e-03 3.939873874187469482e-01 4.046677425503730774e-02 -2.557151019573211670e-01
2.844693064689636230e-01 1.596899628639221191e-01 8.160057663917541504e-02 -1.715843230485916138e-01 1.203192993998527527e-01 2.497282773256301880e-01 -5.504853092133998871e-03 3.001762032508850098e-01 -1.184937283396720886e-01 -3.474267199635505676e-03 1.209972277283668518e-01 1.990385502576828003e-01 1.240840181708335876e-01 5.097507312893867493e-02 2.495258450508117676e-01 -5.656338483095169067e-02 2.454151362180709839e-01 2.238939329981803894e-02 -7.105197012424468994e-02 5.518304929137229919e-02 -9.575869143009185791e-02 -3.419042006134986877e-02 2.059050351381301880e-01 2.819395959377288818e-01 -2.311688512563705444e-01 -2.418386191129684448e-02 -3.191460669040679932e-01 2.144487798213958740e-01 1.047104224562644958e-01 2.604305446147918701e-01 -2.381425946950912476e-01 1.779177971184253693e-02
1.601339131593704224e-01 -3.760994598269462585e-02 -2.337893545627593994e-01 -2.494398355484008789e-01 -2.837304174900054932e-01 1.824957579374313354e-01 4.399415850639343262e-02 2.471042275428771973e-01 3.476724028587341309e-02 -4.312491044402122498e-02 5.915441084653139114e-03 4.066442847251892090e-01 -4.850349128246307373e-01 -8.677712827920913696e-02 1.576354261487722397e-03 1.796473413705825806e-01 -5.048741027712821960e-02 -8.020807057619094849e-02 -6.274273991584777832e-02 -6.420150399208068848e-02 -1.871253848075866699e-01 -1.290286928415298462e-01 1.456182748079299927e-01 1.695277690887451172e-01 5.577807314693927765e-03 7.948680967092514038e-02 1.077319085597991943e-01 1.734263449907302856e-01 -1.275364588946104050e-02 -2.088169381022453308e-02 -2.397736012935638428e-01 -1.046976372599601746e-01
7.619385421276092529e-02 1.610111743211746216e-01 -1.042813286185264587e-01 -1.044382825493812561e-01 -3.449429944157600403e-02 1.632737070322036743e-01 3.174871802330017090e-01 1.048916131258010864e-01 7.863847911357879639e-02 1.118412464857101440e-01 9.073794935829937458e-04 9.589204564690589905e-03 -2.174606323242187500e-01 -3.301100134849548340e-01 -6.947650760412216187e-02 1.426648199558258057e-01 3.164980113506317139e-01 -7.841347903013229370e-02 1.858409792184829712e-01 -3.823653608560562134e-02 5.418833717703819275e-02 -2.019547373056411743e-01 -2.966209128499031067e-02 2.459554672241210938e-01 -1.581857204437255859e-01 1.679166108369827271e-01 -3.224584162235260010e-01 2.485827505588531494e-01 1.205973923206329346e-01 -1.484466791152954102e-01 -3.214647173881530762e-01 -1.692064478993415833e-02
-4.806512594223022461e-02 -1.020656079053878784e-01 2.405867427587509155e-01 -7.109954953193664551e-02 7.487294264137744904e-03 -5.986835435032844543e-02 1.306395232677459717e-01 2.313350886106491089e-01 -2.075613439083099365e-01 1.838636547327041626e-01 1.816429942846298218e-02 1.955818384885787964e-01 -1.127059534192085266e-01 -1.885861307382583618e-01 4.619171097874641418e-02 2.406543493270874023e-01 3.686141073703765869e-01 -2.869313769042491913e-02 1.575342863798141479e-01 9.346662089228630066e-03 5.612606555223464966e-02 1.800625585019588470e-02 5.148447677493095398e-02 3.008226752281188965e-01 1.556356698274612427e-01 -6.058439239859580994e-02 -4.530357718467712402e-01 1.002990156412124634e-01 1.604303866624832153e-01 7.967058569192886353e-02 -2.872607409954071045e-01 1.015162318944931030e-01
1.122781708836555481e-01 1.905560120940208435e-02 -5.489303544163703918e-02 -5.795397982001304626e-02 -1.242141574621200562e-01 -4.570288956165313721e-02 2.902228236198425293e-01 1.897073984146118164e-01 -1.965643838047981262e-03 1.364302635192871094e-02 -3.914389386773109436e-02 1.036759838461875916e-01 -9.213556349277496338e-02 -2.603417336940765381e-01 -3.506127744913101196e-02 7.471515238285064697e-02 4.211059510707855225e-01 2.672800561413168907e-03 2.265734970569610596e-01 2.173557430505752563e-01 1.794609613716602325e-02 -4.812455177307128906e-02 8.506384491920471191e-02 1.812852323055267334e-01 -1.239385548979043961e-02 4.468407109379768372e-02 -3.872124850749969482e-01 3.606393933296203613e-01 2.047907412052154541e-01 -8.837819844484329224e-02 -3.063398897647857666e-01 -5.458751320838928223e-02
4.839956387877464294e-02 8.133802562952041626e-02 1.058060452342033386e-01 -1.521919071674346924e-01 1.446932181715965271e-02 1.977652609348297119e-01 1.879377812147140503e-01 1.212857440114021301e-01 2.480088025331497192e-01 1.144341304898262024e-01 6.304533034563064575e-02 1.724586039781570435e-01 -2.953662723302841187e-02 -2.255738079547882080e-01 -2.891497686505317688e-02 3.106443583965301514e-01 3.945222496986389160e-01 6.400359328836202621e-03 2.556511461734771729e-01 -5.898181721568107605e-02 -2.660833299160003662e-01 -1.246121749281883240e-01 -2.044993042945861816e-01 2.677343487739562988e-01 1.560869999229907990e-02 1.352879256010055542e-01 -3.366392552852630615e-01 -2.119203098118305206e-03 4.930444434285163879e-02 1.173892766237258911e-01 -1.814666241407394409e-01 6.743402779102325439e-02
-6.716680526733398438e-02 3.305976092815399170e-02 -6.731856614351272583e-02 -2.058793604373931885e-01 -1.641914993524551392e-01 1.368054896593093872e-01 -9.240810573101043701e-02 1.001947522163391113e-01 -1.057282611727714539e-01 -7.784090191125869751e-02 -2.482135593891143799e-01 5.719546228647232056e-02 -5.377392470836639404e-02 1.865968257188796997e-01 1.536830365657806396e-01 3.460215926170349121e-01 1.430617570877075195e-01 3.791719675064086914e-01 3.804758787155151367e-01 -1.267824620008468628e-01 -6.817235052585601807e-02 -1.052584797143936157e-01 9.849921613931655884e-02 -7.536472752690315247e-03 -3.552965223789215088e-01 -1.194675732403993607e-02 -8.713728189468383789e-02 1.403979957103729248e-01 -1.735919713973999023e-01 2.707042694091796875e-01 -1.038733497262001038e-01 -3.999365866184234619e-02
2.907003164291381836e-01 -6.156162172555923462e-02 -3.824543952941894531e-01 -9.567590802907943726e-02 3.904421254992485046e-02 2.111457139253616333e-01 1.876669377088546753e-01 2.852162905037403107e-02 6.986466795206069946e-02 -1.147879585623741150e-01 2.845197916030883789e-03 5.105352029204368591e-02 -3.832488656044006348e-01 -4.299927353858947754e-01 -4.927751421928405762e-02 1.082591935992240906e-01 -7.326332479715347290e-02 1.791059374809265137e-01 1.826348751783370972e-01 1.117235720157623291e-01 -3.587986826896667480e-01 2.474278956651687622e-02 -2.456119656562805176e-02 1.037443801760673523e-02 -1.755982935428619385e-01 -1.197898611426353455e-01 -6.363004446029663086e-02 8.398066461086273193e-02 3.861910104751586914e-02 3.317704051733016968e-02 -1.792523264884948730e-01 5.649978294968605042e-02
6.770433485507965088e-02 1.329967938363552094e-02 -2.123652249574661255e-01 -2.949385344982147217e-01 -2.405954748392105103e-01 1.696401089429855347e-01 -2.401410788297653198e-01 -3.114975057542324066e-02 2.722336053848266602e-01 5.672198906540870667e-02 -1.703834533691406250e-01 1.938354820013046265e-01 -2.071464434266090393e-02 -1.425880491733551025e-01 -1.972651630640029907e-01 7.267898321151733398e-02 -8.859493583440780640e-02 3.451987206935882568e-01 5.701833218336105347e-02 2.045632600784301758e-01 3.285986930131912231e-02 5.939942225813865662e-02 4.817707836627960205e-02 1.073628291487693787e-01 3.407873213291168213e-02 -9.325705468654632568e-02 -2.247455716133117676e-01 1.460159569978713989e-01 -1.622448712587356567e-01 5.308992788195610046e-02 -4.484727382659912109e-01 8.024097234010696411e-02
2.823096513748168945e-01 -1.304913461208343506e-01 1.260858774185180664e-01 -1.273914724588394165e-01 1.550765186548233032e-01 2.288383096456527710e-01 1.677400022745132446e-01 -7.066088914871215820e-02 2.107482850551605225e-01 1.850369572639465332e-02 -1.467636823654174805e-01 1.395975351333618164e-01 -1.179258227348327637e-01 1.623484045267105103e-01 1.880359500646591187e-01 4.171676933765411377e-02 1.990503864362835884e-03 -1.203576698899269104e-01 7.331269234418869019e-02 -9.175324440002441406e-02 1.820777077227830887e-03 -6.578555703163146973e-02 2.023594081401824951e-01 4.069320261478424072e-01 -1.740005053579807281e-02 6.012535840272903442e-02 -2.321746647357940674e-01 3.709477782249450684e-01 1.413898169994354248e-01 8.528660982847213745e-02 -3.182721734046936035e-01 -1.879138946533203125e-01
1.355105489492416382e-01 -1.319316476583480835e-01 -2.921330928802490234e-02 5.143005400896072388e-02 -1.479398906230926514e-01 1.711241086013615131e-03 -1.624111384153366089e-01 2.177234590053558350e-01 8.941601030528545380e-03 2.249751612544059753e-02 1.530600488185882568e-01 2.496284097433090210e-01 -2.278727889060974121e-01 5.660786852240562439e-02 -9.502248466014862061e-02 3.777526915073394775e-01 2.421949291601777077e-03 1.251607090234756470e-01 3.691387176513671875e-02 -9.157819300889968872e-02 1.523845940828323364e-01 2.340601682662963867e-01 1.514027118682861328e-01 1.403365284204483032e-01 -2.923387885093688965e-01 -1.391160488128662109e-01 -1.065138205885887146e-01 2.396561801433563232e-01 -1.266003400087356567e-01 -3.496614471077919006e-02 -4.197176098823547363e-01 2.425419092178344727e-01
1.699905991554260254e-01 -1.001884695142507553e-02 4.112045094370841980e-02 -8.649144321680068970e-02 -2.670427560806274414e-01 2.037670165300369263e-01 1.054528653621673584e-01 5.112583041191101074e-01 1.877236962318420410e-01 -2.640151884406805038e-03 2.415943294763565063e-01 2.390810847282409668e-01 -8.570066094398498535e-02 6.124806404113769531e-02 4.681416973471641541e-02 7.038593292236328125e-02 1.485996693372726440e-01 2.101703584194183350e-01 5.189487338066101074e-02 -9.256906807422637939e-02 1.415879130363464355e-01 3.772804141044616699e-02 1.992062628269195557e-01 -3.683263808488845825e-02 -2.800273299217224121e-01 -1.491606831550598145e-01 -1.759031563997268677e-01 2.003341168165206909e-01 -1.367049664258956909e-01 -8.472219109535217285e-02 -1.647631525993347168e-01 2.066344767808914185e-01
1.276548504829406738e-01 -1.700634360313415527e-01 1.755571663379669189e-01 -9.414380043745040894e-02 -5.118380859494209290e-02 6.263598799705505371e-02 1.071028858423233032e-01 2.532680928707122803e-01 -1.064278408885002136e-01 -6.470454484224319458e-02 1.599282622337341309e-01 8.411385864019393921e-02 -6.407609907910227776e-04 1.565187424421310425e-01 -1.504168808460235596e-01 1.068573594093322754e-01 8.958194404840469360e-02 3.460585176944732666e-01 3.587424457073211670e-01 3.268778622150421143e-01 -2.271845489740371704e-01 -1.097467392683029175e-01 -8.281124755740165710e-03 1.409606486558914185e-01 5.885371193289756775e-02 2.910707332193851471e-02 -2.627839446067810059e-01 8.671412616968154907e-02 -2.849319875240325928e-01 1.463162004947662354e-01 3.760846704244613647e-02 -3.072709739208221436e-01
4.127663373947143555e-02 -1.054442971944808960e-01 2.088584154844284058e-01 1.612601578235626221e-01 6.233788281679153442e-02 2.482763528823852539e-01 -1.488927006721496582e-01 1.206481978297233582e-01 9.653335437178611755e-03 -4.620229452848434448e-02 1.343283802270889282e-01 3.936754465103149414e-01 -2.187320291996002197e-01 -4.244431853294372559e-01 -4.436925053596496582e-02 1.932631582021713257e-01 -1.878450214862823486e-01 5.156567320227622986e-02 2.027203589677810669e-01 9.036752581596374512e-02 5.582723021507263184e-02 -4.004974290728569031e-02 -1.433480232954025269e-01 1.997410953044891357e-01 -8.460262417793273926e-02 2.434294521808624268e-01 -2.600991427898406982e-01 -1.550070047378540039e-01 1.554180085659027100e-01 1.581863733008503914e-03 -1.919158697128295898e-01 3.572012856602668762e-02
7.059141248464584351e-02 -9.216669201850891113e-02 2.134917303919792175e-02 -1.572263687849044800e-01 1.306494772434234619e-01 -9.435615688562393188e-02 7.372065633535385132e-02 2.871105670928955078e-01 -3.006057143211364746e-01 7.053289562463760376e-02 -1.114258542656898499e-01 1.947030127048492432e-01 -2.321790903806686401e-01 -3.507766127586364746e-01 1.516072899103164673e-01 1.727955043315887451e-01 2.186899930238723755e-01 -1.883953250944614410e-02 1.697328537702560425e-01 1.177959516644477844e-01 -8.532282710075378418e-02 -7.541063427925109863e-02 1.492876652628183365e-02 3.396508991718292236e-01 7.121086120605468750e-02 -2.344204671680927277e-02 -3.347406089305877686e-01 2.484633922576904297e-01 4.268390312790870667e-02 1.652514338493347168e-01 -1.656821966171264648e-01 1.290136128664016724e-01
1.230743899941444397e-01 3.031542301177978516e-01 -1.068270653486251831e-01 -7.863778620958328247e-02 -2.550475299358367920e-01 2.178495936095714569e-02 4.900834336876869202e-02 2.442325651645660400e-01 7.903798483312129974e-03 1.606288850307464600e-01 -8.805467933416366577e-02 3.735099732875823975e-01 -3.186274170875549316e-01 -2.038577646017074585e-01 -2.035940140485763550e-01 7.490264624357223511e-02 -9.282357990741729736e-02 -1.974362134933471680e-01 1.165622472763061523e-01 -2.864669449627399445e-02 5.059343576431274414e-02 -6.341982167214155197e-03 1.556518822908401489e-01 1.733754724264144897e-01 -1.250225901603698730e-01 1.274121403694152832e-01 -7.213673740625381470e-02 6.352290511131286621e-02 -1.785677820444107056e-01 3.675092160701751709e-01 -2.078795135021209717e-01 1.197975724935531616e-01
7.629508525133132935e-02 -3.433235287666320801e-01 9.127584099769592285e-02 -1.220255941152572632e-01 -1.610263735055923462e-01 -9.330982714891433716e-02 1.554412990808486938e-01 1.359661519527435303e-01 -2.497146837413311005e-02 -6.418691575527191162e-02 1.315163355320692062e-02 3.714989125728607178e-01 -1.608331352472305298e-01 -1.845405697822570801e-01 5.905463546514511108e-02 -3.295813873410224915e-02 -1.058843731880187988e-02 1.355042755603790283e-01 2.270817160606384277e-01 -6.143045797944068909e-02 -2.813658118247985840e-01 -3.563166558742523193e-01 1.650242805480957031e-01 4.421058669686317444e-02 -1.041180267930030823e-01 1.376890577375888824e-02 -3.907202556729316711e-02 2.305506765842437744e-01 1.218549534678459167e-01 8.775196038186550140e-04 -3.905324637889862061e-01 1.617802679538726807e-01
2.051962763071060181e-01 -2.043204195797443390e-02 3.479917049407958984e-01 -8.796082437038421631e-02 -1.869400590658187866e-01 2.656447589397430420e-01 -3.790780529379844666e-02 1.807066798210144043e-02 1.240942627191543579e-01 2.868166565895080566e-01 3.440158367156982422e-01 -3.368378430604934692e-02 -2.617986202239990234e-01 4.537522792816162109e-02 6.348568946123123169e-02 -6.075817346572875977e-02 6.678088754415512085e-02 2.230552136898040771e-01 1.624764353036880493e-01 -1.064944565296173096e-01 4.967235401272773743e-02 -7.522212713956832886e-02 1.414687335491180420e-01 1.024830862879753113e-01 -7.438094168901443481e-02 8.729675412178039551e-02 -4.179618954658508301e-01 1.068077236413955688e-01 -4.211831092834472656e-02 6.055534258484840393e-02 -2.995307147502899170e-01 -2.987885847687721252e-02
5.150649696588516235e-02 4.843005537986755371e-02 1.646270751953125000e-01 -4.231013730168342590e-02 -9.317935258150100708e-02 9.788142144680023193e-02 -1.573453843593597412e-01 2.183807641267776489e-01 1.329114735126495361e-01 4.132032021880149841e-02 2.197776436805725098e-01 4.981603007763624191e-03 -3.281421363353729248e-01 -1.461441665887832642e-01 4.681522399187088013e-02 -1.179143115878105164e-01 1.779913716018199921e-02 1.368188112974166870e-01 3.172254264354705811e-01 -7.864755392074584961e-02 -5.326772481203079224e-02 1.394279003143310547e-01 2.426805347204208374e-01 9.689582139253616333e-02 -9.104183316230773926e-02 1.325128525495529175e-01 -4.321545064449310303e-01 8.426195383071899414e-02 -8.158352971076965332e-02 1.795938014984130859e-01 -4.318906366825103760e-01 -3.175941854715347290e-02
-2.468917332589626312e-02 2.175562456250190735e-02 -6.146633252501487732e-02 -1.495216637849807739e-01 3.009854629635810852e-02 1.003040596842765808e-01 9.851157665252685547e-02 -6.797459907829761505e-03 -1.088228382286615670e-04 3.771610185503959656e-02 3.699247241020202637e-01 2.379916608333587646e-01 -3.616209030151367188e-01 1.926032006740570068e-01 -6.417505443096160889e-02 -5.609329044818878174e-02 2.443013191223144531e-01 -1.867863833904266357e-01 3.150374293327331543e-01 5.483720451593399048e-02 -1.105904695577919483e-03 -8.404932916164398193e-02 9.859478473663330078e-02 1.704131513833999634e-01 -1.843526400625705719e-02 2.276884950697422028e-02 -3.929423093795776367e-01 1.577762812376022339e-01 2.020338326692581177e-01 1.794992536306381226e-01 -1.723867952823638916e-01 -2.376172840595245361e-01
-1.069787070155143738e-01 -1.126217991113662720e-01 2.601294219493865967e-01 -1.085548549890518188e-01 9.645713120698928833e-02 1.996292322874069214e-01 2.202257700264453888e-02 2.362762540578842163e-01 2.019973695278167725e-01 -2.456166744232177734e-01 -1.358609199523925781e-01 -1.108839586377143860e-01 -8.669427037239074707e-02 1.889368444681167603e-01 -8.615373075008392334e-02 1.489827185869216919e-01 1.573163717985153198e-01 1.611923426389694214e-01 3.474567234516143799e-01 1.721558570861816406e-01 -4.004933685064315796e-02 -2.136700302362442017e-01 9.015231579542160034e-02 3.493303060531616211e-01 -2.737477049231529236e-02 -4.136861488223075867e-02 -2.432596981525421143e-01 3.389984071254730225e-01 -4.683687910437583923e-02 1.409601420164108276e-01 -9.493905305862426758e-02 9.589819237589836121e-03
-3.470370545983314514e-03 7.090403232723474503e-03 5.270394682884216309e-02 -7.613477110862731934e-02 6.412459909915924072e-02 2.785274684429168701e-01 -8.984206244349479675e-03 2.108803391456604004e-01 3.155427575111389160e-01 -1.274323090910911560e-03 2.228585183620452881e-01 1.149235367774963379e-01 -1.340534836053848267e-01 -9.566317498683929443e-02 8.248086273670196533e-02 3.326929509639739990e-01 2.743048965930938721e-01 -1.349030733108520508e-01 1.482949703931808472e-01 -2.299109846353530884e-02 -1.682557463645935059e-01 -1.356493979692459106e-01 -2.110218554735183716e-01 7.038261741399765015e-02 3.518673032522201538e-02 1.881967335939407349e-01 -4.490035474300384521e-01 2.527182698249816895e-01 1.369439903646707535e-02 1.336739510297775269e-01 -1.522292047739028931e-01 5.057056248188018799e-02
-1.911103874444961548e-01 1.281900256872177124e-01 2.646545171737670898e-01 5.218514055013656616e-02 1.084004156291484833e-02 7.903224974870681763e-02 4.566801711916923523e-02 1.431220620870590210e-01 1.223555281758308411e-01 2.069196105003356934e-01 1.840309351682662964e-01 -2.952361851930618286e-02 -2.947625219821929932e-01 -7.362561672925949097e-02 -1.124165430665016174e-01 1.481315940618515015e-01 6.852999329566955566e-02 4.227777570486068726e-02 2.959405481815338135e-01 3.710647672414779663e-02 -1.716905087232589722e-01 7.428360637277364731e-03 1.309900581836700439e-01 8.074630051851272583e-02 1.803099922835826874e-02 -1.152411401271820068e-01 -4.639289975166320801e-01 1.347437053918838501e-01 2.707193493843078613e-01 2.632237598299980164e-02 -3.339377045631408691e-01 -2.116446495056152344e-01
3.784664869308471680e-01 8.426100015640258789e-02 1.999689340591430664e-01 1.116950763389468193e-03 9.146584570407867432e-02 -7.611277699470520020e-02 6.054169684648513794e-02 1.229770854115486145e-01 -9.982722252607345581e-02 1.222039684653282166e-01 -1.155590787529945374e-01 6.578011810779571533e-02 -8.384962379932403564e-02 -2.492687553167343140e-01 1.206032559275627136e-02 2.636287212371826172e-01 7.227622717618942261e-02 2.649272978305816650e-01 1.661158204078674316e-01 1.355737149715423584e-01 -1.142984479665756226e-01 -1.078160777688026428e-01 -2.834620773792266846e-01 8.511559665203094482e-02 -1.281421631574630737e-01 -7.061355561017990112e-02 -3.161170184612274170e-01 2.748991549015045166e-01 -1.623930223286151886e-02 3.063324391841888428e-01 -1.423837840557098389e-01 2.244629412889480591e-01
-1.592191159725189209e-01 -1.873261183500289917e-01 -1.564069837331771851e-01 -2.220580540597438812e-02 -1.420777887105941772e-01 4.187476634979248047e-01 4.900113120675086975e-02 8.784493058919906616e-02 -2.103398442268371582e-01 6.333626061677932739e-02 -4.321014508605003357e-02 1.486366987228393555e-01 -3.041704297065734863e-01 6.235423311591148376e-02 -3.627549856901168823e-02 2.349082678556442261e-01 -1.805226057767868042e-01 -3.872606530785560608e-02 2.725348062813282013e-02 3.299867734313011169e-02 -1.599658653140068054e-02 1.546090543270111084e-01 2.347714453935623169e-01 -3.512293398380279541e-01 -1.169076412916183472e-01 -1.406043469905853271e-01 -2.671019136905670166e-01 1.479656398296356201e-01 -7.012294977903366089e-02 8.733472228050231934e-02 -2.960562705993652344e-01 -1.356504261493682861e-01
2.439130991697311401e-01 2.330219000577926636e-01 -1.702171713113784790e-01 -1.611481606960296631e-01 -1.946133971214294434e-01 2.483275234699249268e-01 1.313210725784301758e-01 1.807244271039962769e-01 -1.104132384061813354e-01 1.315806508064270020e-01 -2.325327135622501373e-03 -6.545544415712356567e-02 -6.271474808454513550e-02 2.055517435073852539e-01 -1.790143698453903198e-01 2.868335247039794922e-01 1.621281914412975311e-02 1.421289741992950439e-01 1.615943610668182373e-01 2.584760785102844238e-01 -1.544486582279205322e-01 4.945755377411842346e-02 2.903533913195133209e-02 1.067118719220161438e-02 1.293037384748458862e-01 -3.506864607334136963e-01 -3.713078498840332031e-01 7.594734430313110352e-02 -2.032221257686614990e-01 -2.520217932760715485e-02 -1.468488574028015137e-01 6.164592690765857697e-03
-7.401926815509796143e-02 -2.024214714765548706e-02 2.305268347263336182e-01 -7.678462564945220947e-02 -3.622192889451980591e-02 6.912536919116973877e-02 -4.543817415833473206e-02 2.977213263511657715e-01 1.484713256359100342e-01 9.401436895132064819e-02 2.353455424308776855e-01 1.806469112634658813e-01 -4.233444333076477051e-01 -1.190452352166175842e-01 -1.171797364950180054e-01 -9.981273673474788666e-03 5.590974166989326477e-02 1.328372489660978317e-02 3.485891222953796387e-01 1.231841295957565308e-01 -2.840252220630645752e-01 6.428484618663787842e-02 -3.212898969650268555e-03 4.041450843214988708e-02 1.540428027510643005e-02 -1.420924160629510880e-02 -2.857812941074371338e-01 -4.336730390787124634e-02 1.468939632177352905e-01 -2.057990059256553650e-02 -4.212462007999420166e-01 -4.770504310727119446e-02
1.991962790489196777e-01 2.633352577686309814e-01 -9.473031759262084961e-02 7.505540270358324051e-03 -1.101851686835289001e-01 6.507167965173721313e-02 2.833248078823089600e-01 1.730971187353134155e-01 2.255113720893859863e-01 1.412500888109207153e-01 6.057384982705116272e-02 8.187159150838851929e-02 -8.625129610300064087e-02 -3.477850854396820068e-01 4.352089762687683105e-02 1.163935735821723938e-01 3.177336156368255615e-01 -1.059438362717628479e-01 1.932723671197891235e-01 1.378955692052841187e-01 1.638863235712051392e-02 -1.251738369464874268e-01 -9.042679518461227417e-02 2.392489612102508545e-01 -2.395712435245513916e-01 6.836398690938949585e-02 -3.254460394382476807e-01 2.394718825817108154e-01 1.475863605737686157e-01 2.878446877002716064e-02 -1.619800478219985962e-01 -7.899340987205505371e-02
3.601612523198127747e-02 -3.799468278884887695e-02 -2.665637247264385223e-02 -6.974826753139495850e-02 -2.271123789250850677e-02 2.438879460096359253e-01 3.954081609845161438e-02 4.379124939441680908e-02 -5.650591254234313965e-01 -1.113008558750152588e-01 -7.671376690268516541e-03 1.406217664480209351e-01 -1.532056778669357300e-01 -1.406118273735046387e-01 8.374320715665817261e-02 1.242369785904884338e-01 2.721390686929225922e-02 3.455636501312255859e-01 2.838861942291259766e-01 2.416662871837615967e-01 3.980198875069618225e-03 -6.417193263769149780e-02 -9.516769088804721832e-03 1.602287217974662781e-02 -2.351293116807937622e-01 3.038214333355426788e-02 -2.199388593435287476e-01 1.030071638524532318e-03 -2.187652140855789185e-01 2.301002889871597290e-01 -1.495550721883773804e-01 1.400617063045501709e-01
8.301265537738800049e-02 1.295965313911437988e-01 5.439323186874389648e-02 -4.555694386363029480e-02 -1.052506850101053715e-03 2.885712981224060059e-01 1.338515430688858032e-01 2.132123261690139771e-01 -5.642325058579444885e-02 -1.549889296293258667e-01 3.223718330264091492e-02 1.522742062807083130e-01 5.005435645580291748e-02 3.221594169735908508e-02 -2.321062237024307251e-02 6.531707644462585449e-01 1.814445853233337402e-01 2.986328899860382080e-01 -4.094148054718971252e-02 1.278213504701852798e-02 2.837770618498325348e-02 1.409958153963088989e-01 3.716129576787352562e-03 1.256951987743377686e-01 1.588801592588424683e-01 -1.107970327138900757e-01 -1.345133185386657715e-01 2.763639017939567566e-02 -1.535230278968811035e-01 1.128921434283256531e-01 -2.751264870166778564e-01 1.168630421161651611e-01
8.823536336421966553e-02 -1.462444812059402466e-01 8.326452225446701050e-02 -7.620523869991302490e-02 1.848151236772537231e-01 1.416067630052566528e-01 -1.981518045067787170e-02 -8.388068526983261108e-02 6.769497692584991455e-02 8.584277331829071045e-02 1.566433906555175781e-01 2.495661824941635132e-01 -6.424172222614288330e-02 -9.805481135845184326e-02 1.155809536576271057e-01 2.398766875267028809e-01 3.029276728630065918e-01 -1.009871959686279297e-01 2.270187586545944214e-01 3.379684090614318848e-01 -5.911560729146003723e-02 3.649825975298881531e-02 9.991930425167083740e-02 1.074639484286308289e-01 -1.359972655773162842e-01 -1.391227841377258301e-01 -4.813352227210998535e-01 2.262081801891326904e-01 1.634031385183334351e-01 1.983180940151214600e-01 -1.784120649099349976e-01 -1.967083290219306946e-02
-4.845744371414184570e-02 1.447344571352005005e-01 -5.603186786174774170e-02 -1.544117331504821777e-01 -2.273904085159301758e-01 3.271282017230987549e-01 -2.099225223064422607e-01 1.336219757795333862e-01 1.302235573530197144e-01 6.920643150806427002e-02 -7.869967818260192871e-02 2.114352136850357056e-01 -1.384425908327102661e-01 -1.861255168914794922e-01 2.832513302564620972e-03 3.093737550079822540e-02 -2.877507209777832031e-01 2.637652456760406494e-01 1.455776095390319824e-01 1.797744929790496826e-01 9.683796763420104980e-02 9.496154636144638062e-02 1.342705339193344116e-01 1.838300377130508423e-01 -1.709434017539024353e-02 -3.386534750461578369e-01 -1.521688103675842285e-01 2.787984609603881836e-01 -1.248471066355705261e-01 -4.456004127860069275e-02 -2.085762172937393188e-01 2.204970121383666992e-01
2.656322717666625977e-01 -1.466078162193298340e-01 7.345339655876159668e-02 -2.023057341575622559e-01 -2.705915570259094238e-01 -9.491041302680969238e-02 -1.204870045185089111e-01 5.317552015185356140e-02 7.349771261215209961e-02 1.089096218347549438e-01 6.807890720665454865e-03 3.230749368667602539e-01 7.403746247291564941e-02 -6.589982658624649048e-02 -3.912342786788940430e-01 3.459982573986053467e-01 4.394506663084030151e-02 2.965977191925048828e-01 1.749414801597595215e-01 -2.000490389764308929e-02 -9.896945953369140625e-02 4.318265989422798157e-02 -4.169546812772750854e-02 1.931280791759490967e-01 -2.465422004461288452e-01 -3.720282763242721558e-02 -2.103342264890670776e-01 8.961118757724761963e-02 -6.716223806142807007e-02 -9.877897053956985474e-02 -1.084772422909736633e-01 2.137377858161926270e-01
4.511854425072669983e-02 1.436143070459365845e-01 1.432930827140808105e-01 -2.283592335879802704e-02 -7.535758614540100098e-02 7.427086238749325275e-04 1.440527588129043579e-01 1.375045627355575562e-01 -1.383821815252304077e-01 -5.068587884306907654e-02 3.085609674453735352e-01 2.147334218025207520e-01 1.061409562826156616e-01 3.187322616577148438e-02 -1.222767755389213562e-01 -1.387818604707717896e-01 -6.178901717066764832e-02 1.043725758790969849e-01 -8.756015449762344360e-02 -1.596941798925399780e-01 1.185633987188339233e-01 6.900068372488021851e-02 -1.617508977651596069e-01 1.308897137641906738e-01 -1.316744368523359299e-03 -1.971586346626281738e-01 -4.687543809413909912e-01 3.031809628009796143e-01 2.150559239089488983e-02 1.906507760286331177e-01 -3.877013325691223145e-01 -2.318933755159378052e-01
-2.229436933994293213e-01 2.629326879978179932e-01 -2.389345318078994751e-02 -1.230233535170555115e-01 3.244341015815734863e-01 1.721769124269485474e-01 1.386556588113307953e-02 1.631326079368591309e-01 1.904538571834564209e-01 -7.987399399280548096e-02 8.528006263077259064e-03 1.816245019435882568e-01 1.867233812808990479e-01 8.345537632703781128e-02 -2.338746786117553711e-01 1.020237356424331665e-01 1.657546684145927429e-02 2.940773405134677887e-02 8.334457874298095703e-02 -1.742979325354099274e-02 8.824263513088226318e-02 -2.244611643254756927e-02 1.113043576478958130e-01 8.232356607913970947e-02 -3.382549330126494169e-04 -9.655227512121200562e-02 -4.346051216125488281e-01 2.558524012565612793e-01 5.152417719364166260e-02 -4.373343288898468018e-02 -4.491932392120361328e-01 -1.234831064939498901e-01
-9.813559800386428833e-02 6.664178520441055298e-02 -1.124952509999275208e-01 -1.666054278612136841e-01 -1.943074464797973633e-01 5.830113962292671204e-02 3.948681950569152832e-01 2.553955912590026855e-01 3.546814620494842529e-02 1.217189207673072815e-01 4.729597643017768860e-02 7.940485328435897827e-02 8.787107467651367188e-02 -2.222520411014556885e-01 4.173926543444395065e-03 1.306285411119461060e-01 -9.281455725431442261e-02 2.453460842370986938e-01 -8.838310837745666504e-02 -1.464683562517166138e-01 -1.905266493558883667e-01 -1.055905446410179138e-01 1.129468251019716263e-02 -2.381885796785354614e-01 -6.278254091739654541e-02 -1.026471182703971863e-01 -2.359563559293746948e-01 2.356134355068206787e-01 -6.283926218748092651e-02 4.332676529884338379e-01 -2.541481554508209229e-01 -9.304604493081569672e-03
2.075153738260269165e-01 1.994476020336151123e-01 1.300886273384094238e-01 1.402249839156866074e-02 -9.385924786329269409e-02 6.558555364608764648e-02 1.015567258000373840e-01 -4.543905705213546753e-02 -9.712274372577667236e-02 2.448688820004463196e-02 -3.174671530723571777e-02 3.804165422916412354e-01 -7.885771244764328003e-02 2.042933851480484009e-01 -2.746229767799377441e-01 3.039563596248626709e-01 -2.029233425855636597e-01 1.518251150846481323e-01 6.431894004344940186e-02 2.230493538081645966e-02 3.041400015354156494e-01 -1.205440051853656769e-02 2.372953444719314575e-01 -1.003081444650888443e-03 2.070451080799102783e-01 -8.270197361707687378e-02 -3.537445068359375000e-01 1.391164213418960571e-01 -4.826703667640686035e-02 8.184352517127990723e-02 -2.862647175788879395e-01 -6.251754239201545715e-03
2.157326228916645050e-02 -3.515291810035705566e-01 -1.773267537355422974e-01 -1.606177836656570435e-01 -7.553067058324813843e-02 2.451940067112445831e-02 2.125570625066757202e-01 -2.335073798894882202e-01 7.344194501638412476e-02 -3.889222443103790283e-02 1.313104033470153809e-01 2.171737700700759888e-01 -3.794721066951751709e-01 -3.892945349216461182e-01 -1.037142146378755569e-02 1.871596127748489380e-01 -1.247455477714538574e-01 1.646253019571304321e-01 2.019016146659851074e-01 -4.438411071896553040e-02 -2.221261858940124512e-01 -9.823045134544372559e-02 1.085160300135612488e-01 1.244359165430068970e-01 -2.483808398246765137e-01 -1.686976104974746704e-01 -1.615387350320816040e-01 -6.138357147574424744e-02 1.920675858855247498e-02 1.136515364050865173e-01 -7.514391839504241943e-02 -1.070242375135421753e-02
2.499421983957290649e-01 6.871891766786575317e-02 -1.432876884937286377e-01 7.374913990497589111e-02 -2.439615726470947266e-01 -1.221227496862411499e-01 1.566156446933746338e-01 2.223085612058639526e-01 -3.022570908069610596e-01 1.194195821881294250e-01 -1.874721497297286987e-01 6.213742867112159729e-02 -1.281057447195053101e-01 -2.881947457790374756e-01 1.054451018571853638e-01 6.338758766651153564e-02 -3.176789358258247375e-02 5.338951200246810913e-02 7.177966088056564331e-02 1.645212173461914062e-01 -2.093271166086196899e-02 -2.284450531005859375e-01 -6.557352840900421143e-02 1.650846004486083984e-01 -1.237652003765106201e-01 -8.272632956504821777e-02 -4.197065234184265137e-01 9.645195305347442627e-02 1.671240329742431641e-01 2.713000215590000153e-02 -3.570289611816406250e-01 -1.233404353260993958e-01
2.790984213352203369e-01 2.982706017792224884e-02 -1.646147370338439941e-01 -1.000427305698394775e-01 -3.295027315616607666e-01 -1.047185510396957397e-01 2.137724608182907104e-01 9.532597661018371582e-02 -2.098503410816192627e-01 4.085693135857582092e-02 -1.093593309633433819e-03 8.840939402580261230e-02 -2.111639529466629028e-01 -1.189785152673721313e-01 8.365924656391143799e-02 -1.014662347733974457e-02 7.427762448787689209e-02 6.630986183881759644e-02 1.475010514259338379e-01 -1.266131848096847534e-01 1.739602535963058472e-02 -2.104155719280242920e-01 1.052300631999969482e-01 1.473023742437362671e-01 3.906240314245223999e-02 -1.072018989361822605e-03 -6.284974217414855957e-01 2.263617664575576782e-01 4.474486038088798523e-02 1.090103685855865479e-01 5.844178376719355583e-04 -6.083394587039947510e-02
1.534410864114761353e-01 6.975829135626554489e-03 -2.724097808822989464e-03 1.157676503062248230e-01 1.130905840545892715e-02 -6.450748443603515625e-02 -7.263550907373428345e-02 2.422338128089904785e-01 9.606306254863739014e-02 1.889950186014175415e-01 1.437857449054718018e-01 3.671166300773620605e-01 -1.299066692590713501e-01 9.637075476348400116e-03 -2.381676435470581055e-01 1.764965057373046875e-01 -1.693575829267501831e-01 2.614306807518005371e-01 2.337178736925125122e-01 1.411938518285751343e-01 8.403761684894561768e-02 -4.786395654082298279e-02 1.280999034643173218e-01 1.798719167709350586e-01 -4.572763741016387939e-01 4.313476011157035828e-02 -1.015539243817329407e-01 7.846211642026901245e-02 -2.207279801368713379e-01 -1.869567111134529114e-02 -2.007631063461303711e-01 2.073722034692764282e-01
7.308576721698045731e-03 1.850233823060989380e-01 -4.923258349299430847e-02 -2.074949294328689575e-01 -6.942544877529144287e-02 4.257287681102752686e-01 -1.203693915158510208e-02 -7.056939066387712955e-04 -1.831805519759654999e-02 2.336690947413444519e-02 -8.789264410734176636e-02 1.090535894036293030e-01 -7.326138764619827271e-02 1.017855331301689148e-01 5.201697349548339844e-02 4.264101684093475342e-01 1.146104484796524048e-01 3.808794021606445312e-01 2.402729392051696777e-01 -1.863682717084884644e-01 -1.863874681293964386e-02 -1.266494393348693848e-01 -9.844722598791122437e-02 5.900852265767753124e-04 -3.003290891647338867e-01 -3.194079548120498657e-02 -1.196153741329908371e-02 5.008540302515029907e-02 -2.332512736320495605e-01 2.880168259143829346e-01 -7.245408743619918823e-02 6.227110046893358231e-03
9.139519929885864258e-02 -9.245271794497966766e-03 6.019337475299835205e-02 7.467405498027801514e-02 4.262083396315574646e-02 1.433499157428741455e-01 8.041805028915405273e-02 1.110778301954269409e-01 1.150530204176902771e-01 6.967117637395858765e-02 -1.329944431781768799e-01 2.150671929121017456e-01 -2.227123975753784180e-01 -2.760409414768218994e-01 -1.173818930983543396e-01 2.693980038166046143e-01 -5.985880270600318909e-02 3.423358798027038574e-01 1.062485668808221817e-02 2.927409410476684570e-01 3.131957054138183594e-01 -2.139315456151962280e-01 1.190424859523773193e-01 -1.238651126623153687e-01 -2.184652388095855713e-01 7.500520348548889160e-02 -1.683617532253265381e-01 8.262678980827331543e-02 -3.496492505073547363e-01 -1.539365351200103760e-01 -1.798428148031234741e-01 -1.502471603453159332e-02
1.600369065999984741e-01 -8.057828061282634735e-03 -1.830616593360900879e-01 7.287100423127412796e-03 -2.130842953920364380e-01 1.132162958383560181e-01 -3.166623413562774658e-02 3.310643732547760010e-01 4.682609066367149353e-02 2.820480465888977051e-01 -5.098009482026100159e-02 4.763019979000091553e-01 -1.191863268613815308e-01 -1.713097393512725830e-01 -2.682380378246307373e-01 -1.382772345095872879e-02 8.909744024276733398e-02 -1.186669096350669861e-01 -8.281282335519790649e-02 -9.121565520763397217e-02 1.209423467516899109e-01 -3.034856319427490234e-01 1.961501836776733398e-01 -1.177577581256628036e-02 4.338884260505437851e-03 -4.178645834326744080e-02 -1.950101554393768311e-01 2.443598657846450806e-01 -1.247727721929550171e-01 1.108123138546943665e-01 -1.874343901872634888e-01 -3.260419762227684259e-04
2.186807692050933838e-01 6.243639439344406128e-02 3.309974819421768188e-02 -1.127657666802406311e-01 -1.847704946994781494e-01 1.233083903789520264e-01 5.664849653840065002e-02 3.084746301174163818e-01 -9.885075688362121582e-02 1.093806251883506775e-01 4.389575496315956116e-02 1.711738109588623047e-01 -1.610222309827804565e-01 3.700674325227737427e-02 3.820003271102905273e-01 1.345186866819858551e-02 -1.217914596199989319e-01 1.533991247415542603e-01 2.115229815244674683e-01 -1.171050220727920532e-01 1.024188995361328125e-01 -2.306139916181564331e-01 1.059445142745971680e-01 3.597289025783538818e-01 2.081279642879962921e-02 1.469116774387657642e-03 -4.187444746494293213e-01 1.685336679220199585e-01 5.624075978994369507e-02 1.983158290386199951e-01 9.054753184318542480e-02 -6.628472357988357544e-02
6.337756663560867310e-02 3.927743434906005859e-02 -1.000240519642829895e-01 -2.406432032585144043e-01 -2.351560443639755249e-01 3.229379355907440186e-01 1.597056537866592407e-01 -1.175387352705001831e-01 5.703793838620185852e-02 9.288765490055084229e-02 -7.504037022590637207e-02 -2.212498039007186890e-01 -4.895067214965820312e-02 -2.776810526847839355e-01 -1.546106338500976562e-01 8.460299670696258545e-02 1.708626747131347656e-02 3.671198785305023193e-01 3.644995689392089844e-01 1.745426654815673828e-01 -2.047846559435129166e-03 -1.478413585573434830e-02 -1.238105446100234985e-01 5.456417053937911987e-02 -1.945072598755359650e-02 4.265988618135452271e-02 -1.633490771055221558e-01 2.346116602420806885e-01 -7.440461963415145874e-02 9.906457364559173584e-02 -3.630737960338592529e-01 -5.069394037127494812e-02
2.376661300659179688e-01 -1.811416596174240112e-01 3.467211723327636719e-01 2.947742817923426628e-03 -6.174964457750320435e-02 1.653894037008285522e-01 2.030065208673477173e-01 1.351874917745590210e-01 1.904371380805969238e-01 -1.415729671716690063e-01 1.026067323982715607e-02 9.082411229610443115e-02 -1.485493630170822144e-01 2.931440770626068115e-01 -8.608724921941757202e-02 2.385863959789276123e-01 4.110906273126602173e-02 1.462949216365814209e-01 1.902043670415878296e-01 7.045300304889678955e-02 4.057624936103820801e-02 1.031861230731010437e-01 2.282645553350448608e-02 2.647429704666137695e-01 7.290410995483398438e-02 -3.939606249332427979e-02 -1.419098824262619019e-01 2.031376361846923828e-01 1.472727209329605103e-01 3.720153272151947021e-01 -1.574086546897888184e-01 -2.501124739646911621e-01
3.062874376773834229e-01 1.329202055931091309e-01 -1.347945481538772583e-01 -1.723164469003677368e-01 -2.705873548984527588e-01 -8.600901067256927490e-02 4.340940155088901520e-03 2.507980763912200928e-01 -3.418669998645782471e-01 2.119368910789489746e-01 -2.431773394346237183e-02 3.708532825112342834e-02 -6.896418333053588867e-02 -3.566603362560272217e-01 2.330713346600532532e-02 3.901080042123794556e-02 -1.939080189913511276e-03 1.036967784166336060e-01 1.406095921993255615e-01 5.492656026035547256e-03 -5.682134255766868591e-02 -2.430470734834671021e-01 -2.901264093816280365e-02 1.859446913003921509e-01 5.025366321206092834e-03 1.096111908555030823e-02 -4.473183751106262207e-01 2.104373872280120850e-01 1.995573192834854126e-02 1.066222116351127625e-01 -1.214461848139762878e-01 -5.002217832952737808e-03
1.442481279373168945e-01 4.644871130585670471e-02 -9.644039720296859741e-02 -2.940995097160339355e-01 3.719368949532508850e-02 1.701638996601104736e-01 9.779613465070724487e-02 3.695346415042877197e-02 4.420948401093482971e-02 1.229295581579208374e-01 -5.577086284756660461e-02 3.308019638061523438e-01 1.339017897844314575e-01 -5.500179529190063477e-02 -1.244040578603744507e-01 1.577596217393875122e-01 -9.471590816974639893e-02 2.237113118171691895e-01 1.861117221415042877e-02 1.461043059825897217e-01 1.112194061279296875e-01 -3.177935779094696045e-01 -2.278733998537063599e-01 -1.309445798397064209e-01 -2.789025194942951202e-02 -2.939770817756652832e-01 -2.647753059864044189e-01 2.375780493021011353e-01 1.209437623620033264e-01 1.862288564443588257e-01 -1.970723122358322144e-01 -2.898334562778472900e-01
-1.255528181791305542e-01 -1.576964706182479858e-01 1.712447553873062134e-01 8.310761302709579468e-02 -9.753797203302383423e-03 2.872634828090667725e-01 2.441846020519733429e-02 3.209157586097717285e-01 6.958301365375518799e-02 1.144134402275085449e-01 2.378665208816528320e-01 8.174854330718517303e-03 -1.021688655018806458e-01 -6.394056975841522217e-02 -1.315243244171142578e-01 4.275444895029067993e-02 1.246721297502517700e-01 -3.384324535727500916e-02 4.676052033901214600e-01 -2.380966581404209137e-02 -3.401741087436676025e-01 -1.041157264262437820e-02 -7.536116056144237518e-03 2.182529121637344360e-01 4.116778727620840073e-03 -1.386493146419525146e-01 -3.995727598667144775e-01 1.233813092112541199e-01 1.046849042177200317e-01 6.016232818365097046e-02 -1.406741440296173096e-01 -2.805965580046176910e-02
-2.157242409884929657e-02 7.264173030853271484e-02 1.297716349363327026e-01 -1.058549657464027405e-01 -1.167465969920158386e-01 1.554823815822601318e-01 -1.213421970605850220e-01 2.196588367223739624e-01 1.805892884731292725e-01 1.948876976966857910e-01 2.435609549283981323e-01 -1.174542959779500961e-02 -2.854487895965576172e-01 -9.088825434446334839e-02 -1.078896448016166687e-01 5.211053416132926941e-02 1.192136853933334351e-01 1.031379029154777527e-01 2.136410027742385864e-01 -2.167687006294727325e-02 -5.505176633596420288e-02 2.667483389377593994e-01 2.690854072570800781e-01 -1.270070206373929977e-03 4.723845794796943665e-02 1.372819840908050537e-01 -5.303536653518676758e-01 3.118866123259067535e-02 -1.534527353942394257e-02 1.900871098041534424e-02 -3.313530981540679932e-01 3.097275737673044205e-03
-1.843715459108352661e-02 -1.294312328100204468e-01 8.769106119871139526e-02 -9.170803427696228027e-02 -1.476409882307052612e-01 -3.565270453691482544e-02 1.249106079339981079e-01 -1.077865213155746460e-01 1.104497313499450684e-01 -3.943207263946533203e-01 -1.205845326185226440e-01 2.290280908346176147e-01 -1.452963054180145264e-01 -2.224024012684822083e-02 -5.920815840363502502e-02 1.054443940520286560e-01 6.002001091837882996e-02 1.454876214265823364e-01 -1.975297033786773682e-01 3.918627649545669556e-02 8.031820505857467651e-02 -1.142078340053558350e-01 2.645946741104125977e-01 -2.657396718859672546e-02 -1.851922124624252319e-01 -1.904651150107383728e-02 -4.239875376224517822e-01 3.519734740257263184e-02 -1.897609382867813110e-01 -1.454169452190399170e-01 -4.574449062347412109e-01 -8.943122625350952148e-02
-9.013126790523529053e-02 -3.000754117965698242e-02 1.230532750487327576e-01 -2.221899852156639099e-02 -4.496778920292854309e-02 -6.738074123859405518e-03 2.857460826635360718e-02 1.603407859802246094e-01 1.009863615036010742e-01 -8.258296549320220947e-02 1.154741570353507996e-01 2.437686622142791748e-01 -4.986747726798057556e-02 -2.654463648796081543e-01 -1.596125066280364990e-01 2.231778204441070557e-01 3.120028078556060791e-01 6.485151499509811401e-02 3.937937319278717041e-01 9.776972234249114990e-02 -1.218208484351634979e-02 2.071569859981536865e-02 3.925636783242225647e-02 2.320256829261779785e-01 -2.229869179427623749e-02 -1.333788782358169556e-02 -4.775084555149078369e-01 2.098312526941299438e-01 2.156084328889846802e-01 4.534539207816123962e-02 1.551132276654243469e-02 2.551421523094177246e-01
1.306408345699310303e-01 1.595972329378128052e-01 1.294589415192604065e-02 -1.697170436382293701e-01 2.632694318890571594e-02 2.902000248432159424e-01 3.516149893403053284e-02 1.240781247615814209e-01 1.801812946796417236e-01 2.108273804187774658e-01 -1.537998765707015991e-01 2.171281538903713226e-02 -2.493126839399337769e-01 1.066353637725114822e-02 -4.763457551598548889e-02 1.129156574606895447e-01 -1.356875747442245483e-01 2.286087274551391602e-01 2.133065462112426758e-01 2.572937309741973877e-01 -9.714114665985107422e-02 -2.700691223144531250e-01 -1.725363880395889282e-01 3.536012470722198486e-01 -1.394968181848526001e-01 -1.724761277437210083e-01 -2.067145556211471558e-01 -1.859722733497619629e-01 -2.294304370880126953e-01 -9.465260803699493408e-02 -3.674178943037986755e-02 -1.989966928958892822e-01
1.902693361043930054e-01 -2.249756306409835815e-01 -6.192560493946075439e-02 -4.404536485671997070e-01 1.642274558544158936e-01 1.076270490884780884e-01 -6.195847527123987675e-04 2.444562464952468872e-01 5.674101412296295166e-04 -1.817744672298431396e-01 5.995414033532142639e-02 8.649023622274398804e-02 -6.052772700786590576e-02 -4.238683357834815979e-02 8.373620361089706421e-02 1.669635772705078125e-01 2.704638242721557617e-01 -1.298990696668624878e-01 -2.972236461937427521e-02 2.739947140216827393e-01 -5.500412546098232269e-03 -4.958543553948402405e-02 -3.675821702927350998e-03 2.813348174095153809e-01 -2.197435349225997925e-01 -1.016476377844810486e-01 -3.356646299362182617e-01 2.350685745477676392e-01 6.960732862353324890e-04 2.079843282699584961e-01 -1.095274835824966431e-01 5.599198117852210999e-02
2.603437006473541260e-02 1.452035009860992432e-01 6.161130033433437347e-03 -1.354227215051651001e-01 6.927784532308578491e-02 1.145209223031997681e-01 1.289874464273452759e-01 2.822194099426269531e-01 -2.982160151004791260e-01 1.433084458112716675e-01 8.458875119686126709e-02 -6.493238359689712524e-02 -1.660196930170059204e-01 -2.549927495419979095e-02 2.220614254474639893e-02 1.586491912603378296e-01 5.029576271772384644e-02 2.381235659122467041e-01 1.950294077396392822e-01 -3.308994174003601074e-01 -2.639266252517700195e-01 3.869894193485379219e-03 -2.285018265247344971e-01 -1.866916380822658539e-02 -4.590437412261962891e-01 1.235129013657569885e-01 -3.095766901969909668e-01 7.383169978857040405e-02 -6.591814756393432617e-02 3.258042782545089722e-02 -8.027419447898864746e-02 5.320303887128829956e-02
1.883479356765747070e-01 -1.772537641227245331e-02 2.771807014942169189e-01 -1.224348172545433044e-01 -1.365088075399398804e-01 1.208750680088996887e-01 1.796465665102005005e-01 1.910457946360111237e-02 3.111128211021423340e-01 4.683623835444450378e-02 -3.208455741405487061e-01 1.911619305610656738e-01 -4.386440217494964600e-01 2.119848504662513733e-02 9.104906022548675537e-02 -1.713994443416595459e-01 -1.225950717926025391e-01 2.350185215473175049e-01 9.049280732870101929e-02 -4.802282899618148804e-03 -5.578862503170967102e-02 -1.164868399500846863e-01 -1.617112159729003906e-01 1.596781462430953979e-01 -1.216470450162887573e-01 -3.425808250904083252e-02 -3.132187426090240479e-01 1.821822673082351685e-01 7.297440618276596069e-02 1.951752752065658569e-01 -2.521998016163706779e-03 3.937971312552690506e-03
9.831854701042175293e-02 1.588321030139923096e-01 -3.047139942646026611e-02 7.560579478740692139e-02 -1.747208833694458008e-01 1.751230806112289429e-01 -1.181942038238048553e-02 9.052896499633789062e-02 -6.533481925725936890e-02 -1.388211995363235474e-01 -1.643581390380859375e-01 3.921841681003570557e-01 -8.832961320877075195e-02 -3.655841648578643799e-01 -1.656472086906433105e-01 2.290214896202087402e-01 -1.895413547754287720e-01 1.737350523471832275e-01 2.275755405426025391e-01 2.512696757912635803e-02 1.414692401885986328e-01 -7.508530467748641968e-02 -1.055347081273794174e-02 1.516840308904647827e-01 7.012994587421417236e-02 -1.472337637096643448e-02 -8.782615512609481812e-02 -7.409103680402040482e-03 -3.527948558330535889e-01 7.710345834493637085e-02 -3.818991780281066895e-01 8.223726600408554077e-02
1.296290308237075806e-01 -3.372461721301078796e-02 1.411612480878829956e-01 -1.503001600503921509e-01 2.501772157847881317e-02 9.660442918539047241e-02 2.648945450782775879e-01 -1.486481428146362305e-01 2.266531437635421753e-01 -1.802649646997451782e-01 2.982631511986255646e-02 -5.403069034218788147e-02 -3.463481962680816650e-01 4.588622599840164185e-02 2.201422303915023804e-01 1.552197635173797607e-01 8.439332991838455200e-02 2.839128375053405762e-01 -1.890155971050262451e-01 -5.153157189488410950e-02 -1.836645156145095825e-01 -1.376875638961791992e-01 4.948803037405014038e-02 2.108420580625534058e-01 -2.658816277980804443e-01 1.779503934085369110e-02 -2.995792329311370850e-01 2.251078337430953979e-01 -2.971063852310180664e-01 4.231649637222290039e-02 -1.095618158578872681e-01 -1.257832497358322144e-01
2.325836122035980225e-01 -5.953850690275430679e-03 1.107379198074340820e-01 1.103870272636413574e-01 -1.507875174283981323e-01 9.241703897714614868e-02 -1.354685127735137939e-01 3.026687800884246826e-01 -3.111850619316101074e-01 -1.086276117712259293e-02 3.876426815986633301e-02 4.538846388459205627e-02 7.245699316263198853e-02 -3.860587626695632935e-02 6.319012027233839035e-03 1.824080348014831543e-01 -1.043976023793220520e-01 4.487599134445190430e-01 1.006507650017738342e-01 1.374349147081375122e-01 -2.050221711397171021e-02 -2.457274496555328369e-01 -2.897562980651855469e-01 -8.931152522563934326e-02 -5.265825241804122925e-02 9.854473173618316650e-03 -3.054147064685821533e-01 1.144576296210289001e-01 -1.980669647455215454e-01 1.613743603229522705e-01 -2.395025938749313354e-01 -1.170046702027320862e-01
-5.218769982457160950e-02 1.717146188020706177e-01 1.566973887383937836e-02 -1.861474215984344482e-01 -1.004672199487686157e-01 -3.924562409520149231e-02 2.311323285102844238e-01 9.398929774761199951e-02 7.387136667966842651e-02 7.962398976087570190e-02 3.844781592488288879e-02 4.413110390305519104e-02 -1.000211089849472046e-01 -3.713579177856445312e-01 -3.605725243687629700e-02 1.284310668706893921e-01 4.063945114612579346e-01 -7.754237949848175049e-02 4.333227574825286865e-01 1.131556853652000427e-01 2.692473307251930237e-02 -7.252371311187744141e-02 2.683731541037559509e-02 9.538949280977249146e-02 -1.126727387309074402e-01 6.297374516725540161e-02 -3.930041790008544922e-01 2.530229687690734863e-01 1.002648174762725830e-01 7.797425985336303711e-02 -1.478176862001419067e-01 -1.319576650857925415e-01
2.135037183761596680e-01 -1.161593124270439148e-01 3.317571803927421570e-02 -2.042092978954315186e-01 -4.571044072508811951e-02 5.040593743324279785e-01 -5.147473141551017761e-02 -4.657307639718055725e-02 -1.313198506832122803e-01 -2.392877824604511261e-03 -1.343805044889450073e-01 2.097024917602539062e-01 -1.338958591222763062e-01 -7.172319293022155762e-02 2.373252250254154205e-02 2.717622518539428711e-01 7.068807631731033325e-02 1.658603250980377197e-01 2.257353216409683228e-01 1.320098061114549637e-02 -3.633963689208030701e-02 1.211848855018615723e-02 -2.288005501031875610e-02 -6.379880756139755249e-02 6.958460062742233276e-02 -1.416257768869400024e-01 -1.354147642850875854e-01 4.145087003707885742e-01 -1.896159201860427856e-01 -3.283514082431793213e-01 -1.020085290074348450e-01 -3.788793832063674927e-02
5.889664217829704285e-02 6.777975708246231079e-02 -1.093256920576095581e-01 -1.852380037307739258e-01 -1.704305112361907959e-01 4.282107576727867126e-02 3.543207943439483643e-01 2.335368096828460693e-01 1.610706597566604614e-01 -1.986463516950607300e-01 -1.414118111133575439e-01 2.064067870378494263e-01 -2.469999045133590698e-01 1.279368437826633453e-02 -2.019772380590438843e-01 3.172050416469573975e-01 8.699394762516021729e-02 3.309575319290161133e-01 2.508982419967651367e-01 -1.991676092147827148e-01 -2.247867137193679810e-01 -4.449988529086112976e-02 1.528205722570419312e-01 8.099877834320068359e-02 -1.868189722299575806e-01 1.659711599349975586e-01 -1.578131914138793945e-01 2.592185884714126587e-02 9.427253971807658672e-04 -1.299618743360042572e-02 -1.521848142147064209e-02 1.163979470729827881e-01
-3.962219879031181335e-02 5.217987671494483948e-02 -1.125892996788024902e-02 -2.164106070995330811e-01 4.076531156897544861e-02 6.518047302961349487e-02 6.403513997793197632e-02 1.808329820632934570e-01 -4.136977493762969971e-01 1.113048493862152100e-01 7.625693082809448242e-02 3.837917372584342957e-02 -2.076174318790435791e-01 1.614444330334663391e-02 -2.340379729866981506e-02 2.599394023418426514e-01 2.213739752769470215e-01 1.899452209472656250e-01 2.325392067432403564e-01 -2.792564034461975098e-01 -1.122463420033454895e-01 -6.917183846235275269e-02 -9.090563654899597168e-02 4.599368944764137268e-02 -4.821047484874725342e-01 9.430538862943649292e-02 -2.165050953626632690e-01 1.477687805891036987e-01 -1.374183893203735352e-01 1.209229677915573120e-01 3.154225647449493408e-02 1.195571199059486389e-01
-2.541950531303882599e-02 1.954523921012878418e-01 -2.777223587036132812e-01 -6.113088689744472504e-03 -1.540460586547851562e-01 1.118944436311721802e-01 2.098902165889739990e-01 1.457394659519195557e-02 8.882045745849609375e-02 3.604522719979286194e-02 -3.835636004805564880e-02 9.157318621873855591e-02 -7.668235898017883301e-02 1.191885583102703094e-02 7.353841513395309448e-02 2.741731107234954834e-01 -2.385330013930797577e-02 3.268279433250427246e-01 3.548097610473632812e-02 -1.562097221612930298e-01 9.537801891565322876e-02 -3.015632629394531250e-01 -3.217387571930885315e-02 -9.133207798004150391e-02 -2.189315706491470337e-01 -1.174854189157485962e-01 -1.903830617666244507e-01 7.932364940643310547e-02 -3.357804119586944580e-01 3.243262767791748047e-01 -3.416845798492431641e-01 1.280858367681503296e-01
5.855939909815788269e-02 -1.857385933399200439e-01 -1.584240645170211792e-01 -1.383191645145416260e-01 -1.541497707366943359e-01 3.519916832447052002e-01 2.462167441844940186e-01 -5.824387446045875549e-02 -1.398027408868074417e-02 -8.464615792036056519e-02 6.834606826305389404e-02 1.351726949214935303e-01 -2.351855337619781494e-01 -1.965830624103546143e-01 -8.581007272005081177e-02 1.934219300746917725e-01 -4.229509457945823669e-02 1.148824095726013184e-01 1.994413696229457855e-02 -1.752248704433441162e-01 9.892575442790985107e-02 -2.095092535018920898e-01 1.913904547691345215e-01 2.246436923742294312e-01 -4.500292241573333740e-01 -1.540843695402145386e-01 -8.952912688255310059e-02 1.270510107278823853e-01 2.932714223861694336e-01 9.409758448600769043e-02 -7.007640600204467773e-02 8.228778839111328125e-03
2.968699932098388672e-01 1.153134703636169434e-01 6.779608130455017090e-02 6.055287644267082214e-02 5.350428167730569839e-03 1.952144056558609009e-01 1.363596171140670776e-01 -8.770726621150970459e-02 1.843909323215484619e-01 -9.580705314874649048e-02 1.993556171655654907e-01 1.802732199430465698e-01 -1.856226623058319092e-01 1.435678899288177490e-01 1.677958369255065918e-01 1.332626491785049438e-02 1.375380344688892365e-02 1.860115863382816315e-02 1.709527224302291870e-01 9.284789673984050751e-03 5.440057814121246338e-02 1.877093501389026642e-02 1.956922560930252075e-01 1.608056277036666870e-01 -2.893401868641376495e-02 1.259774863719940186e-01 -4.105318486690521240e-01 3.114789426326751709e-01 1.143099442124366760e-01 4.510772228240966797e-01 -4.961322620511054993e-02 -1.687889993190765381e-01
1.960044801235198975e-01 7.961377501487731934e-02 -5.644801259040832520e-02 3.894873196259140968e-03 -3.675361275672912598e-01 1.412198841571807861e-01 -2.268443070352077484e-02 3.330405354499816895e-01 -5.311901122331619263e-02 2.962962724268436432e-03 4.466399550437927246e-02 -8.336190879344940186e-02 -1.027612686157226562e-01 1.566016227006912231e-01 -1.198707595467567444e-01 4.266189336776733398e-01 -6.371103972196578979e-02 -4.493685439229011536e-03 2.440155893564224243e-01 9.288090467453002930e-02 -1.440726071596145630e-01 -5.119233205914497375e-02 -1.644165515899658203e-01 -1.854488849639892578e-01 1.580266281962394714e-02 -1.567865759134292603e-01 -3.880744576454162598e-01 2.030017673969268799e-01 -1.545421630144119263e-01 -7.537942379713058472e-02 -5.284579098224639893e-02 -1.905311048030853271e-01
-4.159187898039817810e-02 -1.893637478351593018e-01 6.460394710302352905e-02 6.746479868888854980e-02 1.379771530628204346e-01 3.701555728912353516e-01 1.011033058166503906e-01 2.931038439273834229e-01 8.483996987342834473e-02 -4.423488676548004150e-02 -3.313681855797767639e-02 1.302981376647949219e-01 -2.191578298807144165e-01 8.361929655075073242e-02 -2.111186385154724121e-01 -6.499258335679769516e-03 -1.357784569263458252e-01 -2.912190742790699005e-03 1.918502300977706909e-01 2.551193535327911377e-01 2.874561846256256104e-01 -1.698459833860397339e-01 -7.864134013652801514e-02 8.360836654901504517e-03 -3.003454506397247314e-01 2.011201232671737671e-01 -4.080039560794830322e-01 1.663417518138885498e-01 3.112723305821418762e-02 4.059782251715660095e-02 -7.308968901634216309e-02 -6.175431981682777405e-02
1.909322738647460938e-01 -7.486319541931152344e-02 2.434450536966323853e-01 -2.236579731106758118e-02 9.542479366064071655e-02 3.061210513114929199e-01 2.276803851127624512e-01 3.154494464397430420e-01 4.832482663914561272e-04 -4.447910189628601074e-02 -9.144006669521331787e-02 4.860914871096611023e-02 -8.988845348358154297e-02 -5.886047706007957458e-02 -1.196581646800041199e-01 -1.587534248828887939e-01 -1.256212145090103149e-01 -3.292850404977798462e-02 1.736341416835784912e-01 2.299132496118545532e-01 9.107722342014312744e-02 -1.677143946290016174e-02 -2.611737549304962158e-01 -2.625080570578575134e-02 -4.382623434066772461e-01 7.430125027894973755e-02 -2.887379229068756104e-01 2.596394121646881104e-01 -6.130077410489320755e-03 2.285503596067428589e-01 -2.494441904127597809e-02 -4.026009142398834229e-02
2.300652116537094116e-01 1.210358291864395142e-01 -7.842954993247985840e-02 -3.371250033378601074e-01 2.599981427192687988e-01 6.653904169797897339e-02 2.997201867401599884e-02 2.477671951055526733e-01 -2.007661461830139160e-01 -1.249911114573478699e-01 -5.839908029884099960e-03 1.950650662183761597e-01 -2.739045023918151855e-01 -1.803536117076873779e-01 4.061857983469963074e-02 1.771976947784423828e-01 1.091224625706672668e-01 1.633974760770797729e-01 1.956178694963455200e-01 1.203010231256484985e-01 -2.113141566514968872e-01 -2.309071421623229980e-01 -5.933525413274765015e-02 1.974515169858932495e-01 -1.813132762908935547e-01 -3.792607784271240234e-02 -3.247220218181610107e-01 4.096481949090957642e-02 1.832668334245681763e-01 1.396550089120864868e-01 9.783726930618286133e-02 8.812288939952850342e-02
1.223832443356513977e-01 4.389461129903793335e-02 -9.887883067131042480e-02 -3.123981654644012451e-01 -1.286976635456085205e-01 -3.570348024368286133e-02 1.884944140911102295e-01 7.361002266407012939e-02 2.199948281049728394e-01 -6.288908421993255615e-02 -1.106857433915138245e-01 3.595605194568634033e-01 -9.656874835491180420e-02 -2.271358817815780640e-01 -1.714438050985336304e-01 -7.549671083688735962e-02 -2.948214113712310791e-01 6.398489326238632202e-02 -1.247540023177862167e-02 -5.463089048862457275e-02 1.310352981090545654e-02 -4.935158044099807739e-02 3.244191408157348633e-01 3.272434696555137634e-02 -1.170029789209365845e-01 4.129606112837791443e-02 -1.383071541786193848e-01 2.026127129793167114e-01 -7.444500178098678589e-02 1.035851426422595978e-02 -4.926698207855224609e-01 -3.751555690541863441e-03
4.622534289956092834e-02 1.678863465785980225e-01 6.920791417360305786e-02 5.279505252838134766e-02 1.310199797153472900e-01 -1.403135061264038086e-01 1.321025043725967407e-01 2.501888275146484375e-01 -1.466332934796810150e-02 8.119615912437438965e-02 -9.920579195022583008e-02 4.818992018699645996e-01 -2.657295167446136475e-01 -3.184269741177558899e-02 1.382857263088226318e-01 2.626880109310150146e-01 8.572381734848022461e-02 9.913619607686996460e-02 2.005002349615097046e-01 -7.943795993924140930e-03 -2.457679212093353271e-01 -5.919619277119636536e-02 -6.227266415953636169e-02 -8.057605475187301636e-02 -3.719891905784606934e-01 -8.761039376258850098e-02 -1.105863004922866821e-01 4.294512420892715454e-02 -8.399161696434020996e-02 -1.635005474090576172e-01 -3.053332865238189697e-01 -1.330905705690383911e-01
3.828032314777374268e-01 -1.454947590827941895e-01 8.849225193262100220e-02 -2.390139922499656677e-02 -2.099962830543518066e-01 1.292242258787155151e-01 -1.578914821147918701e-01 1.575396060943603516e-01 9.943149983882904053e-02 2.506912648677825928e-01 1.936438530683517456e-01 3.623657524585723877e-01 -1.453164517879486084e-01 -1.411425322294235229e-01 -1.775746932253241539e-03 2.761169970035552979e-01 5.046687275171279907e-02 2.561457455158233643e-01 -1.954182982444763184e-02 9.111652523279190063e-02 -1.761031895875930786e-01 1.575804650783538818e-01 -8.697361499071121216e-02 8.953458815813064575e-02 -1.900196522474288940e-01 1.275712102651596069e-01 6.776718050241470337e-02 1.029499992728233337e-01 -2.667027711868286133e-01 9.006347507238388062e-02 -9.608343243598937988e-02 -2.240760028362274170e-01
1.252800822257995605e-01 8.153357356786727905e-02 2.960895746946334839e-02 -4.170244559645652771e-03 -2.185115218162536621e-01 2.845685184001922607e-02 -2.888431400060653687e-02 1.308150738477706909e-01 -1.330364197492599487e-01 -1.823612451553344727e-01 6.421453505754470825e-02 3.722054362297058105e-01 -1.795592755079269409e-01 -5.378575250506401062e-02 -2.409886568784713745e-01 4.028250575065612793e-01 -8.874611556529998779e-02 2.269432097673416138e-01 1.926191896200180054e-01 4.701349884271621704e-02 -3.193692117929458618e-02 2.169256061315536499e-01 1.418406069278717041e-01 5.405961349606513977e-02 -2.248565256595611572e-01 8.181438595056533813e-02 5.206895247101783752e-02 1.265028119087219238e-01 -2.512009441852569580e-01 -3.124255128204822540e-02 -3.710093200206756592e-01 1.168887168169021606e-01
3.156473487615585327e-02 7.692253589630126953e-02 -2.523108422756195068e-01 -3.895962238311767578e-02 -2.003483623266220093e-01 2.432067096233367920e-01 -4.996688663959503174e-02 2.028153687715530396e-01 1.121056452393531799e-01 -6.916488707065582275e-02 -6.992793828248977661e-02 1.581911295652389526e-01 -4.268502295017242432e-01 1.495665013790130615e-01 -9.670887887477874756e-02 1.748439222574234009e-01 -2.435821592807769775e-01 4.576222226023674011e-02 2.400416731834411621e-01 1.579510122537612915e-01 1.110258623957633972e-01 1.545415371656417847e-01 -3.055039048194885254e-02 -5.189564451575279236e-02 1.242567524313926697e-01 -1.866481751203536987e-01 -2.886605560779571533e-01 2.645724713802337646e-01 -1.370111405849456787e-01 -4.274125397205352783e-02 -2.853608429431915283e-01 6.136975437402725220e-02
5.970779061317443848e-02 1.585013978183269501e-02 -5.837024655193090439e-03 -4.890912473201751709e-01 -1.623066514730453491e-01 2.210741788148880005e-01 3.029401302337646484e-01 4.040670115500688553e-03 -4.773828759789466858e-02 -7.216556463390588760e-03 1.447383910417556763e-01 -1.007581725716590881e-01 -9.297037869691848755e-02 -1.865335404872894287e-01 -1.647955924272537231e-01 1.876919120550155640e-01 -3.754597604274749756e-01 5.781692266464233398e-02 -1.002914644777774811e-02 -7.431427016854286194e-03 -2.141488194465637207e-01 -2.861227095127105713e-01 1.103580370545387268e-01 1.044589281082153320e-01 -2.195420116186141968e-01 -2.129136398434638977e-02 -2.625460326671600342e-01 1.524641215801239014e-01 2.981634065508842468e-02 -1.012817546725273132e-01 -5.708095058798789978e-02 -1.258855219930410385e-02
5.192460492253303528e-02 2.211705893278121948e-01 6.945975124835968018e-02 -8.396414667367935181e-02 4.202323034405708313e-03 2.572287023067474365e-01 2.228721678256988525e-01 3.219467103481292725e-01 -1.216277573257684708e-02 2.084673196077346802e-02 6.065345834940671921e-03 3.856500983238220215e-02 -2.508479356765747070e-01 -2.641085982322692871e-01 -1.360063701868057251e-01 1.138132736086845398e-01 -1.209925562143325806e-01 3.627777993679046631e-01 4.668202251195907593e-02 -1.185550317168235779e-01 -4.448760300874710083e-02 -2.022728472948074341e-01 -1.734641045331954956e-01 2.916968166828155518e-01 2.218374311923980713e-01 4.590636864304542542e-02 -2.583520710468292236e-01 -5.962172057479619980e-03 -2.564227879047393799e-01 -1.674471497535705566e-01 -1.186631396412849426e-01 -6.516748666763305664e-02
-1.033222526311874390e-01 1.856153011322021484e-01 -8.528573065996170044e-02 -1.351163983345031738e-01 2.740313112735748291e-02 -1.464508026838302612e-01 5.297936499118804932e-02 1.677917838096618652e-01 -4.520935937762260437e-02 2.201250642538070679e-01 -1.803644448518753052e-01 1.194801181554794312e-01 -2.669695019721984863e-01 -7.207576185464859009e-02 -3.707016259431838989e-02 3.634498417377471924e-01 -2.548032104969024658e-01 1.248610839247703552e-01 2.024775594472885132e-01 2.907073497772216797e-02 1.605671048164367676e-01 -1.969041526317596436e-01 1.075046509504318237e-01 -3.088359162211418152e-02 -2.515623271465301514e-01 1.036868020892143250e-01 -1.814411133527755737e-01 2.863061428070068359e-01 -3.806102871894836426e-01 1.785786747932434082e-01 -5.493439733982086182e-02 -2.860522456467151642e-02
1.331668347120285034e-01 1.172937676310539246e-01 2.693512737751007080e-01 -1.207203045487403870e-01 -2.847854420542716980e-02 2.594521343708038330e-01 -7.563901692628860474e-02 5.694207176566123962e-02 1.271501183509826660e-01 4.095318168401718140e-02 3.751188516616821289e-01 -4.342577233910560608e-02 -2.370539158582687378e-01 1.144353374838829041e-01 -8.782951533794403076e-02 -1.029949337244033813e-01 5.013685207813978195e-03 1.364116668701171875e-01 1.010217666625976562e-01 -1.736728549003601074e-01 2.911661006510257721e-02 5.954311788082122803e-02 1.240912899374961853e-01 1.487583518028259277e-01 -3.594842553138732910e-02 -8.942383527755737305e-02 -4.913721382617950439e-01 1.964432895183563232e-01 -1.133794784545898438e-01 1.961788386106491089e-01 -3.384667038917541504e-01 -9.528694674372673035e-03
2.978935241699218750e-01 1.418150961399078369e-01 -2.374304533004760742e-01 -2.579857110977172852e-01 -1.035150699317455292e-02 6.028881669044494629e-02 8.169461786746978760e-02 1.557214558124542236e-01 6.627562642097473145e-02 6.754510104656219482e-04 1.605918407440185547e-01 6.047056242823600769e-02 -2.553235888481140137e-01 1.052649915218353271e-01 -2.720429897308349609e-01 2.475874871015548706e-01 -1.567241698503494263e-01 -9.929926693439483643e-02 1.722490042448043823e-01 1.849431693553924561e-01 1.176895052194595337e-01 -5.398276820778846741e-02 -9.925089031457901001e-02 3.590813651680946350e-02 9.128499776124954224e-02 -3.233512639999389648e-01 -2.810302078723907471e-01 3.838076591491699219e-01 -3.530345857143402100e-02 -1.184469833970069885e-01 -2.284236438572406769e-02 -8.343440294265747070e-02
2.187225073575973511e-01 1.888601332902908325e-01 -3.674517571926116943e-02 -1.145971342921257019e-01 -1.072374880313873291e-01 3.204776048660278320e-01 2.227750569581985474e-01 2.081100344657897949e-01 1.022839173674583435e-01 -2.118177413940429688e-01 2.837001159787178040e-02 -1.474287640303373337e-02 -1.934072226285934448e-01 -1.675252616405487061e-02 -7.867028936743736267e-03 1.677589267492294312e-01 -2.461706548929214478e-01 -6.433324515819549561e-02 2.212621420621871948e-01 2.266443222761154175e-01 -6.394470110535621643e-03 -2.529364079236984253e-02 -2.303218841552734375e-01 2.511214651167392731e-02 -1.029063686728477478e-01 -3.876114785671234131e-01 -1.129481121897697449e-01 3.630701601505279541e-01 -1.629911512136459351e-01 7.260753214359283447e-02 9.736130945384502411e-03 -1.259259283542633057e-01
2.354643344879150391e-01 1.345027983188629150e-01 2.444477677345275879e-01 -4.673479869961738586e-02 -5.097687616944313049e-02 5.371196195483207703e-02 3.494102358818054199e-01 6.307551264762878418e-02 8.262132294476032257e-03 -1.695241592824459076e-02 1.229407042264938354e-01 -1.052051559090614319e-01 -2.878516316413879395e-01 4.563455283641815186e-02 1.732378751039505005e-01 -6.226945202797651291e-03 2.639277465641498566e-02 2.308481931686401367e-01 -1.030566915869712830e-01 -4.083777219057083130e-02 -4.331627860665321350e-02 -2.810350656509399414e-01 1.274062991142272949e-01 1.450172960758209229e-01 -1.230623126029968262e-01 1.625142246484756470e-02 -3.560185134410858154e-01 1.801060885190963745e-01 -4.180428683757781982e-01 -5.591164156794548035e-02 -1.589608043432235718e-01 -1.711784005165100098e-01
4.411077126860618591e-02 -4.462255164980888367e-02 -1.072217151522636414e-01 -3.069828748703002930e-01 -1.735874712467193604e-01 5.324895307421684265e-02 2.034583240747451782e-01 9.211115539073944092e-02 2.363591045141220093e-01 2.196133602410554886e-03 -5.886630713939666748e-02 3.497808575630187988e-01 -9.321030229330062866e-02 -1.922371834516525269e-01 -8.687014132738113403e-02 5.177590250968933105e-02 -3.931599855422973633e-02 -5.209828168153762817e-02 4.935269057750701904e-02 -1.968475878238677979e-01 8.988143503665924072e-02 3.117792122066020966e-02 2.553631067276000977e-01 -6.999260932207107544e-02 -3.944751918315887451e-01 9.005229175090789795e-02 -1.035966426134109497e-01 2.305103838443756104e-01 -2.298305034637451172e-01 -2.078910544514656067e-02 -4.018958508968353271e-01 -5.441579222679138184e-02
2.331842780113220215e-01 -6.418994814157485962e-02 6.039734184741973877e-02 -2.152587324380874634e-01 6.578408926725387573e-02 -6.982424855232238770e-02 1.523337215185165405e-01 2.938296794891357422e-01 -1.287723481655120850e-01 5.375421047210693359e-02 1.434746682643890381e-01 6.799401342868804932e-02 -3.005621433258056641e-01 -1.267231702804565430e-01 3.308922648429870605e-01 1.418610801920294762e-03 1.162444651126861572e-01 2.698878943920135498e-02 2.759500443935394287e-01 -3.947968780994415283e-02 -2.307233959436416626e-02 -1.963883191347122192e-01 1.297666132450103760e-01 3.311646580696105957e-01 -1.573510095477104187e-02 -4.733663052320480347e-02 -3.732030987739562988e-01 2.385681420564651489e-01 1.424311995506286621e-01 1.837552040815353394e-01 3.350985050201416016e-02 2.811427228152751923e-02
2.458711564540863037e-01 -1.336075216531753540e-01 8.040470629930496216e-02 -1.167063191533088684e-01 -1.142276450991630554e-01 1.279925405979156494e-01 2.403919585049152374e-02 3.261004984378814697e-01 1.679298281669616699e-01 3.548178374767303467e-01 -2.360807545483112335e-02 2.927868366241455078e-01 -1.993510872125625610e-02 -3.115242905914783478e-02 6.620449572801589966e-02 8.747065067291259766e-02 -2.939529418945312500e-01 5.678350478410720825e-02 -3.438410535454750061e-02 -2.563811242580413818e-01 -2.087408453226089478e-01 -6.386993825435638428e-02 -2.194391749799251556e-02 2.123184315860271454e-02 -3.815847933292388916e-01 1.397173106670379639e-01 -3.429187238216400146e-01 -8.256205916404724121e-02 -6.615264713764190674e-02 2.231008373200893402e-03 -1.111205518245697021e-01 -9.201752953231334686e-03
-4.277079552412033081e-02 2.377695403993129730e-03 -2.056321203708648682e-01 -7.138846814632415771e-02 -8.273902535438537598e-02 4.363708198070526123e-01 9.871776401996612549e-02 -3.460694849491119385e-02 -1.819712072610855103e-01 -4.128291271626949310e-03 -1.439930051565170288e-01 1.185942366719245911e-01 2.097040414810180664e-02 8.359870314598083496e-02 -5.562173202633857727e-02 2.508510351181030273e-01 2.374694496393203735e-02 2.941557466983795166e-01 3.106688261032104492e-01 -5.694638565182685852e-02 6.368783116340637207e-02 -9.835051745176315308e-02 -9.070859849452972412e-02 1.075227628462016582e-03 -3.993299603462219238e-01 2.411044836044311523e-01 -1.874425411224365234e-01 2.038933932781219482e-01 -2.165601551532745361e-01 6.939668208360671997e-02 -5.626561120152473450e-03 -2.152715772390365601e-01
2.916670739650726318e-01 2.323623001575469971e-02 1.002690121531486511e-01 1.575912386178970337e-01 1.039603874087333679e-01 8.944313228130340576e-02 1.139870360493659973e-01 9.213444590568542480e-02 2.131631374359130859e-01 -7.709722220897674561e-02 1.683371812105178833e-01 1.749529093503952026e-01 -1.249476447701454163e-01 -2.228023111820220947e-01 -3.262371942400932312e-02 2.791520357131958008e-01 2.312955558300018311e-01 -1.479501184076070786e-02 2.087449431419372559e-01 -1.603369414806365967e-01 -3.022661209106445312e-01 -1.432214975357055664e-01 -9.522131085395812988e-02 2.169332355260848999e-01 1.559112221002578735e-01 -9.062565863132476807e-02 -2.171458899974822998e-01 2.696367800235748291e-01 7.740761153399944305e-03 2.508152425289154053e-01 -2.572194635868072510e-01 1.101345643401145935e-01
9.431441873311996460e-02 3.629469573497772217e-01 -1.326101422309875488e-01 -3.842017650604248047e-01 -8.785848319530487061e-02 3.386641442775726318e-01 7.735071331262588501e-02 -7.081367075443267822e-02 -1.570421010255813599e-01 -1.112264841794967651e-01 9.323792904615402222e-02 1.078870892524719238e-01 -2.426106333732604980e-01 -2.181791216135025024e-01 5.184540152549743652e-02 1.310400217771530151e-01 -3.137306123971939087e-02 1.987727284431457520e-01 6.930742412805557251e-02 1.003059968352317810e-01 -1.922326982021331787e-01 -3.544936180114746094e-01 1.425087898969650269e-01 1.656203120946884155e-01 2.599883079528808594e-02 -1.189000010490417480e-01 -2.296640723943710327e-01 9.243225306272506714e-02 -3.440697118639945984e-02 -1.246409118175506592e-01 -1.173553019762039185e-01 -6.905164569616317749e-02
1.504635214805603027e-01 2.257843315601348877e-01 1.829029619693756104e-01 7.493349909782409668e-02 2.719560861587524414e-01 5.404600873589515686e-02 8.454929292201995850e-02 1.956544667482376099e-01 4.844583198428153992e-02 -1.153996959328651428e-01 6.108425185084342957e-02 1.895502358675003052e-01 -1.411802470684051514e-01 2.007519751787185669e-01 -2.531685829162597656e-01 -1.303352136164903641e-02 3.486588969826698303e-02 4.811852425336837769e-02 -7.422047108411788940e-02 -2.200125306844711304e-01 1.475241184234619141e-01 -7.945402711629867554e-02 1.215846091508865356e-01 -4.480468854308128357e-02 -1.382407248020172119e-01 -1.138707995414733887e-01 -5.031097531318664551e-01 3.954011797904968262e-01 3.270895779132843018e-02 3.773764893412590027e-02 -1.964737325906753540e-01 -1.532415300607681274e-02
1.944271922111511230e-01 -2.967830896377563477e-01 1.319945007562637329e-01 -3.278723359107971191e-02 1.625714637339115143e-02 5.874747410416603088e-02 -5.655286833643913269e-02 1.372400224208831787e-01 2.104561962187290192e-02 5.577268451452255249e-02 1.884437911212444305e-02 1.693111360073089600e-01 -1.747570186853408813e-01 -1.864039748907089233e-01 7.220289111137390137e-02 2.720698416233062744e-01 1.849484443664550781e-01 9.902350604534149170e-02 -1.040313392877578735e-01 4.187429547309875488e-01 -1.820420920848846436e-01 2.446521371603012085e-01 1.385887246578931808e-02 2.000413089990615845e-01 -2.456304877996444702e-01 -3.059793114662170410e-01 -2.402904331684112549e-01 2.499564886093139648e-01 3.175286948680877686e-02 8.533189445734024048e-02 -8.298090100288391113e-02 -6.452051457017660141e-03
-1.729285120964050293e-01 2.889297436922788620e-03 1.119345426559448242e-01 -6.034187227487564087e-02 -4.171544313430786133e-02 4.856738261878490448e-03 3.306324481964111328e-01 -2.542152069509029388e-02 1.605770438909530640e-01 4.875878803431987762e-03 1.190024428069591522e-02 1.908434927463531494e-01 -4.467830359935760498e-01 5.410058889538049698e-03 -6.047672405838966370e-02 1.551759093999862671e-01 -7.244877517223358154e-02 1.444748044013977051e-01 2.993864715099334717e-01 2.636661008000373840e-02 -3.081100881099700928e-01 8.807769417762756348e-02 3.552590012550354004e-01 -1.591706722974777222e-01 -3.166630119085311890e-02 9.151255339384078979e-02 -1.201617121696472168e-01 1.911291331052780151e-01 -1.139806509017944336e-01 6.366793531924486160e-04 -2.139825522899627686e-01 2.502524554729461670e-01
2.845532894134521484e-01 3.264702856540679932e-02 -2.674239221960306168e-03 -5.000028014183044434e-02 -1.106230989098548889e-01 -1.045885682106018066e-01 -2.170916646718978882e-02 2.726032212376594543e-02 1.012530028820037842e-01 5.615580826997756958e-02 2.306010574102401733e-02 3.567157685756683350e-01 -1.525513380765914917e-01 1.224283725023269653e-01 -3.450347781181335449e-01 2.425738722085952759e-01 1.484254840761423111e-02 3.754453361034393311e-01 1.857753992080688477e-01 -1.274334043264389038e-01 1.256602108478546143e-01 -1.577565632760524750e-02 1.522181928157806396e-01 2.592313587665557861e-01 -6.585314124822616577e-02 1.726452261209487915e-01 -3.945335149765014648e-01 5.806151777505874634e-02 -7.016623020172119141e-02 -1.558626443147659302e-01 -9.176332503557205200e-02 6.768270581960678101e-02
1.450978964567184448e-01 -7.849182933568954468e-02 9.371782094240188599e-02 1.304606497287750244e-01 1.580345630645751953e-02 2.045655399560928345e-01 -1.773985624313354492e-01 -2.512479946017265320e-02 5.110811907798051834e-04 2.504126131534576416e-01 4.854232445359230042e-02 3.564653173089027405e-02 -3.339599445462226868e-02 -9.125541895627975464e-02 -1.048516295850276947e-02 3.162441551685333252e-01 2.923665940761566162e-01 -2.806986868381500244e-02 2.650143802165985107e-01 1.664357483386993408e-01 1.241435185074806213e-01 -1.937361508607864380e-01 1.575481444597244263e-01 1.220815330743789673e-01 -8.166704326868057251e-02 1.871540583670139313e-02 -5.872048735618591309e-01 7.670824415981769562e-03 -8.540554344654083252e-02 1.214122250676155090e-01 -1.682995259761810303e-01 -1.333009451627731323e-01
-3.729065507650375366e-02 -9.780768305063247681e-02 -2.468188107013702393e-01 -4.394578933715820312e-02 -2.574835671111941338e-03 2.391166836023330688e-01 -3.679204732179641724e-02 1.101658716797828674e-01 -1.147762835025787354e-01 4.039838537573814392e-02 -3.896282054483890533e-03 1.184543147683143616e-01 -2.980711637064814568e-03 -2.304397337138652802e-02 1.127446889877319336e-01 5.955880880355834961e-02 -1.730514764785766602e-01 3.232613205909729004e-01 6.795002520084381104e-02 1.716231107711791992e-01 -9.935779869556427002e-02 -9.117180854082107544e-02 7.116852700710296631e-02 -2.993790805339813232e-01 -1.324983984231948853e-01 -3.303484916687011719e-01 -2.854956686496734619e-01 1.843168884515762329e-01 -2.757835388183593750e-01 -5.140350386500358582e-02 -3.717004358768463135e-01 -2.635296285152435303e-01
1.816029995679855347e-01 -3.844173252582550049e-02 1.165799051523208618e-01 -5.253725498914718628e-02 -8.329764008522033691e-02 -6.819263566285371780e-03 -3.850378468632698059e-02 3.487390577793121338e-01 4.258700087666511536e-02 5.219574645161628723e-02 5.348145589232444763e-02 -1.066109165549278259e-02 -1.648239195346832275e-01 7.726425305008888245e-03 -1.627932339906692505e-01 2.343454360961914062e-01 1.203153803944587708e-01 3.692625463008880615e-01 2.661615908145904541e-01 3.621899783611297607e-01 -3.303415179252624512e-01 -1.036407500505447388e-01 3.804689645767211914e-02 -2.252131886780261993e-02 -8.779064565896987915e-02 -4.781651496887207031e-02 -2.012107670307159424e-01 7.694377005100250244e-02 -1.276225149631500244e-01 1.646385341882705688e-01 1.378439664840698242e-01 -3.308733999729156494e-01
2.468774616718292236e-01 -8.351455628871917725e-02 -1.718863695859909058e-01 -2.313552945852279663e-01 6.473175436258316040e-02 -8.698614686727523804e-02 2.123730182647705078e-01 1.918808072805404663e-01 2.439424991607666016e-01 -1.477855443954467773e-01 -6.554739177227020264e-02 3.331379890441894531e-01 -3.017741441726684570e-01 -2.799058258533477783e-01 -8.247250318527221680e-02 -6.058383360505104065e-02 -1.832660287618637085e-01 5.875773355364799500e-02 3.697014600038528442e-02 -2.783546447753906250e-01 -4.320217669010162354e-02 8.240946568548679352e-03 2.272906303405761719e-01 1.078828349709510803e-01 -2.188953459262847900e-01 3.124414384365081787e-02 -7.544913142919540405e-02 1.146820336580276489e-01 -1.994494646787643433e-01 1.697382181882858276e-01 -2.457062900066375732e-01 -3.156672045588493347e-02
1.562076658010482788e-01 -8.483154326677322388e-02 -2.025219053030014038e-02 -2.693759799003601074e-01 -1.380175203084945679e-01 3.541752994060516357e-01 -5.413374677300453186e-02 1.474681198596954346e-01 -3.393360972404479980e-02 5.982568860054016113e-02 -1.373220235109329224e-01 2.077707350254058838e-01 -1.946220733225345612e-02 1.008028686046600342e-01 -4.306590557098388672e-02 -1.763219237327575684e-01 5.646539106965065002e-02 3.393618166446685791e-01 1.214490458369255066e-01 2.074429690837860107e-01 -3.420135937631130219e-03 -2.587341070175170898e-01 -2.316057449206709862e-03 -9.213045984506607056e-02 2.947443164885044098e-02 -7.287793606519699097e-02 -2.502160370349884033e-01 3.614308312535285950e-02 -4.047444760799407959e-01 5.666432529687881470e-02 -3.534475266933441162e-01 4.886857420206069946e-02
1.668170094490051270e-01 1.608828902244567871e-01 -6.038965657353401184e-02 6.752325594425201416e-02 2.904265129473060369e-04 -5.138591676950454712e-02 1.015603318810462952e-01 -2.026020735502243042e-02 -1.996749937534332275e-01 3.453332185745239258e-02 2.214146852493286133e-01 2.098878473043441772e-01 -9.759684652090072632e-02 1.076153889298439026e-01 1.647691428661346436e-01 8.655975759029388428e-02 -2.510090358555316925e-02 2.343631535768508911e-01 -6.444139778614044189e-02 -7.989814877510070801e-02 3.559915348887443542e-02 2.599368570372462273e-03 1.731474548578262329e-01 1.465131342411041260e-01 -2.154516428709030151e-01 -4.208254441618919373e-02 -2.763843238353729248e-01 3.680330812931060791e-01 9.307942539453506470e-02 4.652490019798278809e-01 -3.526956439018249512e-01 8.046548068523406982e-02
-1.185457855463027954e-01 4.559817723929882050e-03 3.471890389919281006e-01 -2.093100547790527344e-02 -1.040419656783342361e-02 4.887555167078971863e-02 -3.998386207967996597e-03 2.960384190082550049e-01 1.075284481048583984e-01 1.473876982927322388e-01 2.480341494083404541e-01 1.734824776649475098e-01 -1.663839221000671387e-01 -2.021393738687038422e-02 1.037079957313835621e-03 -2.133498154580593109e-02 4.378734156489372253e-03 9.830404818058013916e-02 4.211301803588867188e-01 1.193192899227142334e-01 -1.218215227127075195e-01 4.711835831403732300e-02 1.260496824979782104e-01 1.612602770328521729e-01 -2.686311304569244385e-02 2.016288973391056061e-02 -5.534953474998474121e-01 -3.167135640978813171e-02 -1.225722115486860275e-02 -8.002486824989318848e-02 -2.099800109863281250e-01 4.456632211804389954e-02
-1.760072857141494751e-01 -9.751538187265396118e-02 2.132062166929244995e-01 3.573803976178169250e-02 1.403831243515014648e-01 3.789640367031097412e-01 9.779610671103000641e-03 1.232402101159095764e-01 2.716952562332153320e-01 1.133523583412170410e-01 1.924387663602828979e-01 1.991616487503051758e-01 -2.874434925615787506e-02 -6.457918137311935425e-02 7.990128546953201294e-02 7.951498031616210938e-03 5.796661600470542908e-02 -1.110581681132316589e-02 3.307692110538482666e-01 1.491332799196243286e-01 -9.641072154045104980e-02 3.852034732699394226e-02 8.259944617748260498e-02 1.022495627403259277e-01 -6.276959180831909180e-02 -2.381224483251571655e-01 -4.748598933219909668e-01 -8.111813664436340332e-02 -2.456154972314834595e-01 3.149001300334930420e-02 -1.970508098602294922e-01 5.755989253520965576e-02
3.520654886960983276e-02 3.026017844676971436e-01 1.827012598514556885e-01 2.224875986576080322e-02 -6.825097650289535522e-02 -1.491852402687072754e-01 -2.883466659113764763e-03 7.057287544012069702e-02 5.710071325302124023e-02 2.372235804796218872e-01 1.119803413748741150e-01 3.894837200641632080e-01 -1.018722075968980789e-02 -9.151294082403182983e-02 -1.656334102153778076e-01 1.518169939517974854e-01 -2.530229687690734863e-01 2.741796374320983887e-01 1.880501210689544678e-02 -1.182373687624931335e-01 9.495976567268371582e-02 -8.374100178480148315e-02 -6.113135442137718201e-02 2.344799228012561798e-02 -4.726072847843170166e-01 -7.597088813781738281e-02 -2.245211601257324219e-01 1.787545233964920044e-01 -1.752446293830871582e-01 -1.788096502423286438e-03 -2.024620771408081055e-01 -4.047724604606628418e-02
4.696602374315261841e-02 -3.627783060073852539e-02 1.360987424850463867e-01 -1.766476631164550781e-01 7.907112687826156616e-02 -6.693575531244277954e-02 -1.571139097213745117e-01 2.184104919433593750e-01 -1.735708266496658325e-01 -1.306409686803817749e-01 -1.333989351987838745e-01 1.831876635551452637e-01 -2.749174535274505615e-01 -1.652262657880783081e-01 -1.591714173555374146e-01 3.480288982391357422e-01 1.650075428187847137e-02 -3.533979877829551697e-02 2.262447923421859741e-01 2.424504756927490234e-01 -2.500027120113372803e-01 -1.732334643602371216e-01 1.525932103395462036e-01 -1.178476214408874512e-01 -1.383695751428604126e-01 -1.915726661682128906e-01 -3.105588853359222412e-01 -1.675186008214950562e-01 -1.249835193157196045e-01 1.468733549118041992e-01 -2.420453540980815887e-02 -2.375631630420684814e-01
4.459759593009948730e-02 -2.378577552735805511e-02 2.930915057659149170e-01 -1.995274052023887634e-02 7.884743809700012207e-02 1.485812366008758545e-01 4.413653910160064697e-02 2.719015479087829590e-01 1.296847313642501831e-01 3.177036046981811523e-01 8.110491931438446045e-02 1.556947678327560425e-01 -1.031274050474166870e-01 -2.178573794662952423e-02 3.307622298598289490e-02 -1.035621296614408493e-02 -8.065626770257949829e-02 -1.013718917965888977e-01 5.996677279472351074e-01 1.363961398601531982e-01 -1.565928012132644653e-02 3.337240964174270630e-02 1.850928366184234619e-01 1.166863217949867249e-01 -6.775503605604171753e-02 -1.385267972946166992e-01 -3.370696306228637695e-01 9.206444770097732544e-02 9.321740828454494476e-03 7.817596942186355591e-02 -2.158415466547012329e-01 5.665612220764160156e-02
1.495257318019866943e-01 -1.167130619287490845e-01 -2.245656251907348633e-01 -1.045776978135108948e-01 -7.885863631963729858e-02 2.121037840843200684e-01 2.325643748044967651e-01 -5.707084760069847107e-02 2.034383267164230347e-01 -8.884041570127010345e-03 -7.148974388837814331e-02 1.904656589031219482e-01 -2.866635620594024658e-01 -2.868112027645111084e-01 -5.033138021826744080e-02 1.282193139195442200e-02 -3.413254022598266602e-01 3.999204933643341064e-01 1.852694898843765259e-01 -7.747832220047712326e-03 -1.689527630805969238e-01 -1.285803616046905518e-01 -6.728459894657135010e-02 1.168067976832389832e-01 -2.213958203792572021e-01 -1.211735233664512634e-01 -8.714077994227409363e-03 -4.084254801273345947e-02 -2.314874529838562012e-01 1.558162719011306763e-01 -1.570402830839157104e-01 -4.552413150668144226e-02
-4.829407110810279846e-02 1.648149453103542328e-02 -5.928882956504821777e-02 -1.594908833503723145e-01 -5.630028992891311646e-02 1.679865568876266479e-01 -3.042598813772201538e-02 1.597763448953628540e-01 -2.426781691610813141e-02 1.917262822389602661e-01 -9.972371906042098999e-02 1.306611020117998123e-02 -5.604152381420135498e-02 1.093976795673370361e-01 1.588202118873596191e-01 3.159654140472412109e-01 -9.725932776927947998e-02 2.582216262817382812e-01 4.551418721675872803e-01 -2.480793371796607971e-02 4.070735350251197815e-02 -1.993418633937835693e-01 1.262751594185829163e-02 -3.064018487930297852e-02 -3.584081530570983887e-01 6.586611270904541016e-02 -1.249794661998748779e-01 8.053842186927795410e-02 -3.068384230136871338e-01 3.782721459865570068e-01 1.575620472431182861e-02 6.466391682624816895e-02
1.150584146380424500e-01 1.234819814562797546e-01 -2.904405817389488220e-02 -1.577699929475784302e-01 -3.349876999855041504e-01 5.201006680727005005e-02 5.681104212999343872e-02 3.219470083713531494e-01 1.099012121558189392e-01 -1.452900320291519165e-01 1.856469810009002686e-01 3.854103982448577881e-01 -2.585763335227966309e-01 4.140725359320640564e-02 -1.936990767717361450e-01 7.702109217643737793e-02 1.207912042737007141e-01 2.901535294950008392e-02 2.216715812683105469e-01 -4.441220313310623169e-02 1.661982685327529907e-01 1.218023821711540222e-01 1.548006534576416016e-01 2.238613665103912354e-01 -2.838050723075866699e-01 2.198214642703533173e-02 2.905507944524288177e-02 2.580586969852447510e-01 -1.397094428539276123e-01 1.715779006481170654e-01 -1.030210331082344055e-01 6.813437491655349731e-02
1.847898364067077637e-01 2.043295651674270630e-01 8.788258582353591919e-02 -1.026706546545028687e-01 -2.674225345253944397e-02 6.388186663389205933e-02 1.281986683607101440e-01 2.152454806491732597e-03 3.439018502831459045e-02 1.849758028984069824e-01 1.590985991060733795e-02 5.345313996076583862e-02 -1.374829858541488647e-01 -2.189949452877044678e-01 -1.429034620523452759e-01 6.972918659448623657e-02 2.686231732368469238e-01 -5.396608635783195496e-02 2.053032815456390381e-01 1.796608865261077881e-01 -2.856983244419097900e-01 -8.917234092950820923e-02 -1.123119145631790161e-01 2.426903694868087769e-01 -2.585621774196624756e-01 3.687206655740737915e-02 -2.408382296562194824e-01 4.696936309337615967e-01 1.093486696481704712e-01 -1.251094639301300049e-01 -1.753553748130798340e-01 -1.953836530447006226e-01
4.702541977167129517e-02 -6.052256748080253601e-02 5.367954447865486145e-02 -2.174959629774093628e-01 -9.740607440471649170e-02 2.330610305070877075e-01 3.211004734039306641e-01 -6.877935677766799927e-02 9.648809581995010376e-02 -2.237306684255599976e-01 -2.032261900603771210e-02 2.499115467071533203e-01 -1.890973746776580811e-01 6.829560548067092896e-02 7.559631019830703735e-02 1.385555602610111237e-02 4.289222136139869690e-02 2.278140932321548462e-01 -6.244187057018280029e-02 3.478808104991912842e-01 1.292442530393600464e-01 -7.684483379125595093e-02 1.411914527416229248e-01 9.700883924961090088e-02 -2.115152627229690552e-01 1.603877693414688110e-01 -3.063744604587554932e-01 -6.463198456913232803e-03 2.450848370790481567e-02 -1.167576611042022705e-01 -2.540221512317657471e-01 -3.605423867702484131e-01
1.567934751510620117e-01 -2.249402254819869995e-01 -9.903001785278320312e-02 -2.350260466337203979e-01 -3.028058074414730072e-02 1.113426461815834045e-01 -9.782782196998596191e-02 6.618224829435348511e-02 2.244777083396911621e-01 -1.709426054731011391e-03 -1.068589985370635986e-01 1.114713251590728760e-01 -3.715983331203460693e-01 -1.602068841457366943e-01 1.342768669128417969e-01 -3.974193334579467773e-02 -3.278201520442962646e-01 4.256829991936683655e-02 5.548685416579246521e-02 4.506277292966842651e-02 -2.872093394398689270e-02 -2.194331139326095581e-01 7.986036688089370728e-02 -1.311117261648178101e-01 1.479110494256019592e-02 9.695789776742458344e-03 -2.748565077781677246e-01 1.222428455948829651e-01 -4.653117060661315918e-02 3.965314924716949463e-01 -3.370829522609710693e-01 -1.553999632596969604e-01
-1.274902224540710449e-01 4.192058742046356201e-02 1.586415916681289673e-01 -6.671538203954696655e-02 -9.021621942520141602e-02 6.997583061456680298e-02 -7.362540811300277710e-02 9.763408452272415161e-02 2.193688601255416870e-01 -3.578204195946455002e-03 2.155617028474807739e-01 3.910017013549804688e-02 -3.101549148559570312e-01 -1.881923079490661621e-01 -8.325693756341934204e-02 -1.572895795106887817e-01 7.105837017297744751e-02 7.652465999126434326e-02 2.832771539688110352e-01 -7.857307791709899902e-02 -3.692260384559631348e-02 8.428773283958435059e-02 1.474989354610443115e-01 7.696335762739181519e-02 9.058329276740550995e-03 -3.931790217757225037e-02 -5.466137528419494629e-01 9.420382976531982422e-02 -5.912007391452789307e-02 1.295260936021804810e-01 -4.466567337512969971e-01 4.931103065609931946e-02
9.954638779163360596e-02 4.266232252120971680e-02 -2.766667306423187256e-01 -1.979106217622756958e-01 -2.919384837150573730e-02 -2.535225450992584229e-01 -3.934476152062416077e-02 3.172128200531005859e-01 -5.508277937769889832e-02 -4.301252588629722595e-02 5.703965201973915100e-02 3.588622212409973145e-01 -2.386319339275360107e-01 -1.171272397041320801e-01 2.138824313879013062e-01 2.574909292161464691e-02 9.396835416555404663e-02 2.089142352342605591e-01 6.939519662410020828e-03 -9.565148502588272095e-02 -1.942042559385299683e-01 -2.738523185253143311e-01 1.077027693390846252e-01 2.031776607036590576e-01 -1.873959004878997803e-01 5.194779857993125916e-02 -2.996839880943298340e-01 1.230569407343864441e-01 2.045235782861709595e-01 -4.806031659245491028e-02 -1.717093884944915771e-01 -8.723528683185577393e-02
9.406169503927230835e-02 -7.126618921756744385e-02 2.175635844469070435e-01 -3.350230157375335693e-01 3.003636561334133148e-02 3.058193922042846680e-01 -6.481739878654479980e-02 3.557401001453399658e-01 -1.260090023279190063e-01 -2.781217992305755615e-01 5.857287719845771790e-02 -9.025676990859210491e-04 -6.844837218523025513e-02 -6.770523637533187866e-02 -7.588760554790496826e-02 1.924199908971786499e-01 -1.034104004502296448e-01 1.787566840648651123e-01 2.007963508367538452e-01 1.759116537868976593e-02 -1.469703167676925659e-01 -3.820893540978431702e-02 -2.318689376115798950e-01 -3.204320743680000305e-02 -2.493602186441421509e-01 -1.074483543634414673e-01 -2.112220972776412964e-01 1.008505001664161682e-01 1.843423843383789062e-01 3.541944324970245361e-01 -5.062478128820657730e-03 -5.920283496379852295e-02
1.668300628662109375e-01 -3.361054882407188416e-02 -5.180141702294349670e-02 -4.978334903717041016e-02 -2.906910181045532227e-01 4.205310344696044922e-02 2.510206103324890137e-01 2.022458054125308990e-02 -5.560853332281112671e-02 -1.515617966651916504e-01 1.020915955305099487e-01 2.978277504444122314e-01 -2.818670570850372314e-01 7.394400238990783691e-02 -4.235326945781707764e-01 3.455894291400909424e-01 -2.868404053151607513e-02 8.859010785818099976e-02 2.786711454391479492e-01 -2.383684180676937103e-02 -8.068802952766418457e-02 2.183264791965484619e-01 1.086770445108413696e-01 1.281599998474121094e-01 -2.501585483551025391e-01 1.034187376499176025e-01 -3.769723698496818542e-02 -1.628884114325046539e-02 -1.446894407272338867e-01 6.740574538707733154e-02 -1.720937192440032959e-01 -8.890743553638458252e-02
4.746343940496444702e-02 -6.038812175393104553e-02 3.528737723827362061e-01 2.140878699719905853e-02 -1.015252918004989624e-01 1.669349372386932373e-01 -5.111267790198326111e-02 2.787175476551055908e-01 1.178950369358062744e-01 2.606498003005981445e-01 1.936022341251373291e-01 3.062030375003814697e-01 -3.543776273727416992e-02 -1.410011760890483856e-02 1.743862032890319824e-01 2.650232911109924316e-01 1.007160916924476624e-01 -1.068314611911773682e-01 4.467765390872955322e-01 -1.011735014617443085e-02 -2.977845631539821625e-02 3.596385940909385681e-02 1.208641603589057922e-01 1.746287494897842407e-01 9.035389125347137451e-02 -7.267522066831588745e-02 -3.496611118316650391e-01 1.376030296087265015e-01 7.091885060071945190e-02 4.282950423657894135e-03 -8.491148054599761963e-02 -4.097201395779848099e-03
2.682180702686309814e-01 1.402035634964704514e-02 1.098789125680923462e-01 -1.538085937500000000e-01 7.101944088935852051e-02 3.030446469783782959e-01 1.367036104202270508e-01 6.387192755937576294e-02 -1.908962428569793701e-02 -2.765476107597351074e-01 7.603406906127929688e-02 1.476219743490219116e-01 -3.930319473147392273e-02 1.222750023007392883e-01 -2.012641169130802155e-02 2.096257358789443970e-01 7.796740531921386719e-02 -1.010849699378013611e-01 4.015481472015380859e-02 2.159612327814102173e-01 2.056927680969238281e-01 -1.699700206518173218e-01 -1.299747377634048462e-01 3.529709875583648682e-01 -3.699385374784469604e-02 -7.033344358205795288e-02 -3.092249333858489990e-01 4.044372737407684326e-01 -1.411994546651840210e-01 1.328814476728439331e-01 -1.867453008890151978e-02 -1.629292964935302734e-01
1.739255189895629883e-01 -1.830578595399856567e-01 -1.434874683618545532e-01 -2.188703864812850952e-01 -3.539920598268508911e-02 1.328896135091781616e-01 1.215796321630477905e-01 -7.105084508657455444e-02 3.954419791698455811e-01 -1.890836842358112335e-02 -3.806761279702186584e-02 2.242671996355056763e-01 -3.332946300506591797e-01 -2.057500630617141724e-01 6.896945089101791382e-02 1.256965845823287964e-01 -1.553880721330642700e-01 1.608277261257171631e-01 1.343367248773574829e-01 4.812912642955780029e-02 -1.519690155982971191e-01 -6.654498726129531860e-02 -1.313554644584655762e-01 3.350499868392944336e-01 -3.699423968791961670e-01 -1.153003051877021790e-01 -1.157769747078418732e-02 1.249351501464843750e-01 7.382898777723312378e-02 2.116509377956390381e-01 -2.384035661816596985e-02 -4.933326318860054016e-02
-1.060042679309844971e-01 1.617440879344940186e-01 -1.270109564065933228e-01 -1.511893570423126221e-01 2.880551218986511230e-01 5.234442278742790222e-02 6.621874868869781494e-02 2.469756007194519043e-01 -2.461749613285064697e-01 8.225870318710803986e-03 -5.576854199171066284e-02 3.546953499317169189e-01 -2.349994331598281860e-01 -3.675590157508850098e-01 1.485296338796615601e-01 3.173793554306030273e-01 1.665262877941131592e-01 2.861728891730308533e-02 1.024442389607429504e-01 -4.514674469828605652e-02 -4.032096639275550842e-02 3.323481976985931396e-02 -3.209388256072998047e-02 -1.737321540713310242e-02 -1.115226522088050842e-01 2.249382378067821264e-04 -3.149703145027160645e-01 -7.995487004518508911e-02 -3.133014738559722900e-01 1.781779341399669647e-02 -3.199964761734008789e-02 8.443860709667205811e-02
-2.334197610616683960e-01 1.530315130949020386e-01 1.967342942953109741e-01 -1.358266621828079224e-01 -3.289953172206878662e-01 -1.604870148003101349e-02 5.217786505818367004e-02 1.793337315320968628e-01 7.508537918329238892e-02 -1.392907500267028809e-01 5.630365107208490372e-03 4.006043076515197754e-01 1.375039815902709961e-01 -1.498412936925888062e-01 -1.427135765552520752e-01 3.116257190704345703e-01 -1.479720026254653931e-01 3.460738956928253174e-01 1.772399097681045532e-01 -1.646291092038154602e-02 -2.026510089635848999e-01 -1.401097476482391357e-01 2.843851149082183838e-01 7.681007683277130127e-02 -4.246123135089874268e-02 -1.801923103630542755e-02 -1.836344003677368164e-01 1.670669205486774445e-02 -7.874565571546554565e-02 4.789349436759948730e-02 -8.945642411708831787e-02 6.103765219449996948e-02
2.298015728592872620e-02 7.405481487512588501e-02 6.168868020176887512e-02 1.182014495134353638e-02 -1.318456977605819702e-01 -8.324413001537322998e-02 1.658830791711807251e-02 3.323630690574645996e-01 1.690043807029724121e-01 -1.771195828914642334e-01 2.005337774753570557e-01 4.198984503746032715e-01 -3.270338177680969238e-01 3.487294912338256836e-02 -3.225984424352645874e-02 2.561785876750946045e-01 3.927081450819969177e-02 1.503281891345977783e-01 6.176150217652320862e-02 -1.408206764608621597e-02 -3.778349235653877258e-02 1.386205255985260010e-01 5.778608471155166626e-02 2.236269116401672363e-01 -1.740616112947463989e-01 3.403938561677932739e-02 -1.169080659747123718e-01 9.965509176254272461e-02 -4.014319479465484619e-01 1.791981458663940430e-01 -1.498666312545537949e-02 2.302336096763610840e-01
3.343740850687026978e-02 1.389810740947723389e-01 -1.378742158412933350e-01 -9.040156751871109009e-02 -1.771190166473388672e-01 9.693148732185363770e-02 1.773917227983474731e-01 -7.287984341382980347e-02 -2.627659738063812256e-01 -5.631533265113830566e-02 -1.515123546123504639e-01 -1.962760649621486664e-02 -1.060003638267517090e-01 4.172138497233390808e-02 -3.244775906205177307e-02 1.089619994163513184e-01 3.437876701354980469e-02 3.512409925460815430e-01 3.129072487354278564e-01 1.729753464460372925e-01 -3.049962222576141357e-01 -1.361709367483854294e-02 8.213154971599578857e-02 -4.636735469102859497e-02 -4.739958643913269043e-01 1.780072301626205444e-01 -3.080966472625732422e-01 2.265932410955429077e-02 -2.122858166694641113e-01 2.321320772171020508e-02 -3.164524957537651062e-02 2.211503684520721436e-02
-1.858936436474323273e-02 5.678161606192588806e-02 1.916625052690505981e-01 1.723211817443370819e-02 -7.145007699728012085e-02 2.966553568840026855e-01 9.977744519710540771e-02 3.015653491020202637e-01 -2.188034541904926300e-02 7.633525878190994263e-02 -1.213430240750312805e-01 5.351427569985389709e-02 -2.591137774288654327e-02 2.372393608093261719e-01 4.684638977050781250e-02 3.718470782041549683e-02 1.411257684230804443e-01 -1.128463260829448700e-02 3.247337341308593750e-01 3.696520626544952393e-02 1.268185116350650787e-02 2.256920188665390015e-01 1.613018065690994263e-01 3.899892866611480713e-01 -2.056996375322341919e-01 -3.044379949569702148e-01 -2.286020070314407349e-01 3.035412430763244629e-01 -9.894103556871414185e-02 -2.632895298302173615e-02 -1.509530842304229736e-01 -1.106209009885787964e-01
1.469464153051376343e-01 1.515917330980300903e-01 -3.269710019230842590e-02 -1.328279078006744385e-01 -1.531749665737152100e-01 7.851900160312652588e-02 2.110102921724319458e-01 6.681466102600097656e-02 5.245628952980041504e-02 -1.296015232801437378e-01 -7.488130778074264526e-02 3.964354097843170166e-01 9.517892450094223022e-02 8.947692811489105225e-03 -6.834609061479568481e-02 2.535751760005950928e-01 -2.268034517765045166e-01 6.042741239070892334e-03 6.111582368612289429e-02 7.221009582281112671e-03 2.063091844320297241e-01 -2.513927817344665527e-01 1.730192154645919800e-01 -1.268652677536010742e-01 1.151614114642143250e-01 2.135244160890579224e-01 -3.597369790077209473e-01 6.342421472072601318e-02 -1.577832251787185669e-01 8.404937386512756348e-02 -3.232474327087402344e-01 -2.487512230873107910e-01
3.435815274715423584e-01 2.316763401031494141e-01 -1.187961846590042114e-01 -2.127665728330612183e-01 -2.678004205226898193e-01 2.232945114374160767e-01 8.346480131149291992e-02 1.154217496514320374e-01 5.194890126585960388e-02 -2.052805721759796143e-01 2.746561542153358459e-02 1.475528031587600708e-01 -1.042946949601173401e-01 -8.395137637853622437e-02 -1.341162919998168945e-01 2.642662227153778076e-01 -2.821959555149078369e-01 5.277734622359275818e-02 2.136662900447845459e-01 1.104576215147972107e-01 -1.672146283090114594e-02 -9.261874109506607056e-02 -1.097248867154121399e-01 -4.049993306398391724e-02 1.076844632625579834e-01 -2.159829288721084595e-01 -3.312653899192810059e-01 2.387192696332931519e-01 -1.850747019052505493e-01 -1.664031594991683960e-01 -6.216771528124809265e-02 1.811034791171550751e-02
3.885013461112976074e-01 1.562222279608249664e-02 1.903694421052932739e-01 -3.923875093460083008e-02 1.219632551074028015e-01 1.222217306494712830e-01 2.057245820760726929e-01 6.328350305557250977e-02 -8.163401484489440918e-02 -1.026090607047080994e-01 4.737870991230010986e-01 1.788738220930099487e-01 -7.804771512746810913e-02 -3.120782598853111267e-02 -3.007475845515727997e-02 1.145181804895401001e-01 9.970784187316894531e-03 2.373796850442886353e-01 9.663955308496952057e-03 1.146789193153381348e-01 -3.805842995643615723e-02 1.460442841053009033e-01 1.834678500890731812e-01 -9.703139215707778931e-02 -9.536930918693542480e-02 1.052492558956146240e-01 -1.180029809474945068e-01 2.164334952831268311e-01 -2.250226214528083801e-02 3.283002376556396484e-01 -3.365946114063262939e-01 -4.565528407692909241e-02
-2.685566246509552002e-01 -2.662436664104461670e-01 -1.967148929834365845e-01 -1.697631478309631348e-01 5.958864931017160416e-03 -3.925513848662376404e-02 6.693145632743835449e-02 9.974589198827743530e-02 -1.731156855821609497e-01 1.251344382762908936e-01 7.068021222949028015e-03 8.710093796253204346e-02 -1.308051645755767822e-01 1.489160358905792236e-01 1.957492679357528687e-01 2.311800420284271240e-01 -1.762828230857849121e-01 7.630331069231033325e-02 1.533938199281692505e-01 -5.406300537288188934e-03 -2.124482542276382446e-01 -3.047508895397186279e-01 9.504346549510955811e-02 -1.156080812215805054e-01 -2.385570108890533447e-01 -2.259509265422821045e-01 -2.784400582313537598e-01 2.039767801761627197e-01 -1.143982708454132080e-01 2.514390051364898682e-01 -2.503170371055603027e-01 -4.721525311470031738e-02
3.789466619491577148e-02 1.632297337055206299e-01 7.794369012117385864e-03 -2.662929296493530273e-01 1.566148847341537476e-01 4.073400422930717468e-02 1.360660642385482788e-01 2.073690295219421387e-01 -8.363981544971466064e-02 3.427554965019226074e-01 -2.180141955614089966e-01 3.486153483390808105e-01 -3.363862037658691406e-01 4.843812435865402222e-02 1.711710095405578613e-01 1.980900168418884277e-01 -1.723884232342243195e-02 -1.073049232363700867e-01 2.220653891563415527e-01 -9.881042689085006714e-02 -7.191769778728485107e-02 5.947752296924591064e-02 -8.455096185207366943e-02 -1.740308552980422974e-01 -1.979141533374786377e-01 1.776624619960784912e-01 -2.549321949481964111e-01 2.422802746295928955e-01 -1.044629290699958801e-01 -1.130464598536491394e-01 -1.960850134491920471e-02 1.136248745024204254e-02
-1.449379920959472656e-01 3.204975426197052002e-01 -2.818457484245300293e-01 -8.011822402477264404e-02 7.404358685016632080e-02 1.321121752262115479e-01 -8.369976282119750977e-02 -4.591128602623939514e-02 -2.303577810525894165e-01 -7.293929159641265869e-02 -4.180106148123741150e-02 1.969543695449829102e-01 6.309245526790618896e-02 -1.024057045578956604e-01 -1.141916438937187195e-01 3.634588122367858887e-01 -1.339475214481353760e-01 2.607164718210697174e-02 5.931058526039123535e-02 8.570728451013565063e-02 -2.078970819711685181e-01 -1.921148449182510376e-01 1.752401739358901978e-01 1.447421405464410782e-02 -2.815718650817871094e-01 3.806842118501663208e-02 -2.158732563257217407e-01 2.099310904741287231e-01 -2.281178683042526245e-01 9.700728207826614380e-02 -3.506681919097900391e-01 -5.901035666465759277e-02
2.200683206319808960e-01 6.513366475701332092e-03 -1.618342250585556030e-01 -2.459060251712799072e-01 -3.107181787490844727e-01 2.140943109989166260e-01 -2.784497439861297607e-01 1.415763795375823975e-01 4.179898649454116821e-02 1.791845262050628662e-01 2.069356851279735565e-03 1.608496457338333130e-01 9.234493598341941833e-03 -9.754282981157302856e-02 6.191608496010303497e-03 -3.282869234681129456e-02 5.831919983029365540e-02 2.595989108085632324e-01 1.421716958284378052e-01 3.094610571861267090e-01 1.043961122632026672e-01 -1.161418557167053223e-01 2.637730836868286133e-01 1.548608541488647461e-01 -1.155673041939735413e-01 1.562651060521602631e-02 -2.233942151069641113e-01 2.879653684794902802e-02 -3.135643005371093750e-01 4.344709590077400208e-02 -2.876357138156890869e-01 4.963879287242889404e-02
1.931748837232589722e-01 1.189355626702308655e-01 -1.330176461488008499e-02 -1.377906501293182373e-01 -2.264959514141082764e-01 -1.755901873111724854e-01 -1.309913694858551025e-01 5.314378440380096436e-02 1.549410223960876465e-01 -1.955015212297439575e-02 7.563318312168121338e-02 4.525540769100189209e-01 -2.459805458784103394e-01 -2.009470015764236450e-01 -1.009560152888298035e-01 1.967493444681167603e-01 -1.222483254969120026e-02 1.231353953480720520e-01 2.868435084819793701e-01 4.533779621124267578e-02 1.432799845933914185e-01 -9.518635272979736328e-02 5.670417472720146179e-02 2.097202241420745850e-01 -3.422098159790039062e-01 8.939348161220550537e-03 -1.954089850187301636e-01 2.612417750060558319e-02 -1.185365542769432068e-01 -2.997229397296905518e-01 -7.851164788007736206e-02 -4.335164092481136322e-03
1.428987830877304077e-01 -3.379949033260345459e-01 -4.330315440893173218e-02 -1.498908400535583496e-01 -1.772458702325820923e-01 1.814023591578006744e-02 -9.349786490201950073e-02 2.162948250770568848e-01 6.542947143316268921e-02 -2.341256663203239441e-02 2.462138235569000244e-01 5.242029428482055664e-01 -2.052372880280017853e-02 -1.079824939370155334e-01 9.779628366231918335e-03 2.043516337871551514e-01 -1.570658087730407715e-01 1.166288629174232483e-01 -1.324288547039031982e-01 -6.127170845866203308e-02 -3.999760374426841736e-02 -1.086328774690628052e-01 -2.537562698125839233e-02 2.669912278652191162e-01 -1.946029663085937500e-01 8.680677413940429688e-02 -5.064304545521736145e-02 1.343326270580291748e-01 -1.481983214616775513e-01 5.601162463426589966e-02 -2.933675646781921387e-01 -1.935915350914001465e-01
3.392251208424568176e-02 2.417285740375518799e-02 -1.097199842333793640e-01 -9.370564483106136322e-03 1.715569943189620972e-01 -6.049895659089088440e-02 -1.236685737967491150e-01 7.292186841368675232e-03 1.222514435648918152e-01 -2.495474927127361298e-02 -1.523822844028472900e-01 3.219124674797058105e-01 -6.964175403118133545e-02 -3.267784370109438896e-03 -1.153955981135368347e-02 3.768891394138336182e-01 -3.634699434041976929e-02 3.385401368141174316e-01 1.534718722105026245e-01 -1.990438699722290039e-01 -5.246531590819358826e-02 6.136743724346160889e-02 -2.187976390123367310e-01 3.463386744260787964e-02 -3.695968165993690491e-02 2.351851016283035278e-02 -5.255525112152099609e-01 7.883779704570770264e-02 7.504297792911529541e-02 3.380448222160339355e-01 5.448947846889495850e-02 7.960133254528045654e-02
1.244922652840614319e-01 -1.537325978279113770e-01 -1.634359955787658691e-01 4.929600656032562256e-02 1.265108585357666016e-02 1.982630044221878052e-01 1.275350153446197510e-01 -6.632784008979797363e-02 6.274131685495376587e-02 -1.012592688202857971e-01 -3.255426709074527025e-04 9.428711980581283569e-02 -3.396709682419896126e-03 -7.817879319190979004e-02 1.039576679468154907e-01 4.498520791530609131e-01 -1.619384884834289551e-01 3.974625170230865479e-01 -3.352282568812370300e-02 -5.449745804071426392e-02 1.203308477997779846e-01 1.788379251956939697e-01 -1.340175271034240723e-01 2.824094891548156738e-02 -1.379411220550537109e-01 2.568743564188480377e-02 -5.331673026084899902e-01 3.712813928723335266e-02 1.118521913886070251e-01 1.217597350478172302e-01 -1.258925199508666992e-01 -1.648706346750259399e-01
7.972665131092071533e-02 -1.984542235732078552e-02 8.526695519685745239e-02 1.278105974197387695e-01 2.142588198184967041e-01 2.564326822757720947e-01 -1.591582000255584717e-01 2.647745609283447266e-01 1.561871916055679321e-01 -1.692832261323928833e-01 8.956753462553024292e-02 4.851540625095367432e-01 -2.784403860569000244e-01 -1.203503385186195374e-01 2.060122042894363403e-02 2.985149621963500977e-01 -9.364570491015911102e-03 3.984281420707702637e-02 2.306124120950698853e-01 -1.260443869978189468e-02 1.326689422130584717e-01 -8.575717359781265259e-02 -9.771206229925155640e-02 6.911375373601913452e-02 3.207014501094818115e-02 3.023395538330078125e-01 -2.906321883201599121e-01 -2.180372551083564758e-02 9.223082661628723145e-02 3.025130555033683777e-02 1.980082504451274872e-02 5.527960509061813354e-02
-1.351332068443298340e-01 1.541401147842407227e-01 -8.110220544040203094e-03 -6.301630288362503052e-02 -2.514173090457916260e-01 -6.162158772349357605e-02 -5.689465627074241638e-02 5.457336455583572388e-02 -3.034875961020588875e-03 1.073968186974525452e-01 -8.786527812480926514e-02 2.379779070615768433e-01 -1.418047547340393066e-01 -1.527294814586639404e-01 1.700066477060317993e-01 1.853218376636505127e-01 -5.409962683916091919e-02 8.871718496084213257e-02 1.168118640780448914e-01 1.422252226620912552e-02 1.779746711254119873e-01 -2.515712678432464600e-01 1.848989538848400116e-02 -1.341698765754699707e-01 -5.705853104591369629e-01 -1.005070190876722336e-02 -2.029325366020202637e-01 2.978508472442626953e-01 -3.066117167472839355e-01 4.760309308767318726e-02 -4.855627194046974182e-02 -7.739703357219696045e-02
-3.674224391579627991e-02 4.643155261874198914e-02 6.625755131244659424e-02 4.121260717511177063e-02 5.867756158113479614e-02 1.247805636376142502e-02 -6.736548244953155518e-02 1.116180866956710815e-01 2.241629809141159058e-01 -7.175771519541740417e-03 6.179903075098991394e-02 6.086676716804504395e-01 -3.296489715576171875e-01 -1.145956665277481079e-02 -2.103679180145263672e-01 2.286548018455505371e-01 -1.889892220497131348e-01 2.273357063531875610e-01 1.603064388036727905e-01 -1.535916328430175781e-01 -1.574236452579498291e-01 -7.740619778633117676e-02 6.367975473403930664e-02 -6.243032962083816528e-02 -1.008309498429298401e-01 3.911749646067619324e-02 -3.049816377460956573e-02 1.753272265195846558e-01 -3.176379203796386719e-02 -1.277828216552734375e-01 -2.856088578701019287e-01 -1.489507853984832764e-01
1.701416224241256714e-01 1.593225002288818359e-01 -6.098006293177604675e-02 -1.057181805372238159e-01 -1.379910856485366821e-01 8.850921690464019775e-02 -9.179985523223876953e-02 1.062457114458084106e-01 1.220873221755027771e-01 -2.994817122817039490e-02 -2.182024717330932617e-01 1.954102069139480591e-01 7.391730695962905884e-02 -9.422723948955535889e-02 -8.147678524255752563e-02 3.761077821254730225e-01 9.963723272085189819e-02 3.051201999187469482e-01 1.588712781667709351e-01 1.023061424493789673e-01 -2.480228245258331299e-01 -4.151602461934089661e-02 1.621812134981155396e-01 2.531267404556274414e-01 -4.218243807554244995e-02 -1.224977001547813416e-01 -3.766525685787200928e-01 3.090656548738479614e-02 5.707291141152381897e-02 1.425980031490325928e-01 1.457628011703491211e-01 -3.512146174907684326e-01
-8.586415648460388184e-02 -3.643577992916107178e-01 -4.208413418382406235e-03 -3.810604810714721680e-01 7.304802536964416504e-03 3.123894631862640381e-01 2.076265960931777954e-01 1.233690306544303894e-01 1.470618695020675659e-01 1.405759304761886597e-01 -8.122093975543975830e-02 5.523949861526489258e-02 -3.310419321060180664e-01 1.440373510122299194e-01 -7.062321156263351440e-02 1.042653173208236694e-01 -1.620353162288665771e-01 1.215077340602874756e-01 4.284627363085746765e-02 1.392607111483812332e-03 -8.259994536638259888e-02 7.614475674927234650e-03 -1.022386252880096436e-01 -1.289782971143722534e-01 -2.815931737422943115e-01 -1.717002093791961670e-01 -2.532833516597747803e-01 -3.457565233111381531e-02 1.689048260450363159e-01 2.097165733575820923e-01 -1.897620111703872681e-01 -4.445204138755798340e-02
-6.761147826910018921e-02 -1.194623634219169617e-01 2.510837092995643616e-02 -6.502851028926670551e-04 1.399353593587875366e-01 5.442129075527191162e-02 7.153861969709396362e-02 1.855819821357727051e-01 7.753021270036697388e-02 -4.686997458338737488e-02 1.543662697076797485e-01 1.152111291885375977e-01 -2.326958924531936646e-01 -1.015362963080406189e-01 1.064385101199150085e-02 2.385094612836837769e-01 2.620334327220916748e-01 2.693198919296264648e-01 1.918424367904663086e-01 -1.364148855209350586e-01 -7.685615867376327515e-02 -4.020369425415992737e-02 -9.652754664421081543e-02 4.077579081058502197e-01 -4.965724423527717590e-02 1.122610718011856079e-01 -3.198342025279998779e-01 2.031617909669876099e-01 5.358733236789703369e-02 -6.996808946132659912e-02 -3.782860189676284790e-02 -4.517824947834014893e-01
3.292646408081054688e-01 -7.491371780633926392e-02 -5.058963596820831299e-02 -1.041245535016059875e-01 -2.089260965585708618e-01 -7.169717550277709961e-02 2.771277353167533875e-02 9.028769284486770630e-02 1.207756772637367249e-01 -1.934954337775707245e-02 8.683919161558151245e-02 4.528599083423614502e-01 -1.142435669898986816e-01 -3.512124344706535339e-02 -2.071944922208786011e-01 1.981190294027328491e-01 1.256249994039535522e-01 3.346617817878723145e-01 1.987816840410232544e-01 -3.475851193070411682e-02 1.189222037792205811e-01 -6.222739443182945251e-02 -1.400481630116701126e-02 2.822003960609436035e-01 -3.336526453495025635e-01 1.182673275470733643e-01 -6.631799042224884033e-02 6.373347342014312744e-02 -2.596582286059856415e-02 1.028581336140632629e-02 -2.350113838911056519e-01 1.862230300903320312e-01
1.912170462310314178e-02 -4.047258198261260986e-02 2.952928543090820312e-01 5.373832583427429199e-02 -3.075617551803588867e-02 3.048195838928222656e-01 8.988881111145019531e-02 4.059660062193870544e-02 1.954796165227890015e-01 -4.531620815396308899e-02 5.066597461700439453e-02 3.061116039752960205e-01 -1.021158322691917419e-01 2.631726302206516266e-02 -1.889363974332809448e-01 -1.175726391375064850e-02 1.816309243440628052e-01 1.333904862403869629e-01 1.302318572998046875e-01 -5.492476746439933777e-03 3.882829248905181885e-01 1.097627356648445129e-01 -3.236518427729606628e-02 2.888216674327850342e-01 1.148121152073144913e-02 -4.852657392621040344e-02 -3.871723711490631104e-01 3.100163340568542480e-01 -3.610016405582427979e-02 1.542245596647262573e-01 -8.406122773885726929e-02 -1.585085391998291016e-01
7.508622854948043823e-02 -9.188279509544372559e-02 -8.647558093070983887e-02 1.928987912833690643e-02 -4.202337935566902161e-03 6.038543209433555603e-02 -1.538972109556198120e-01 3.628795742988586426e-01 2.314582765102386475e-01 -7.724198698997497559e-02 1.120372265577316284e-01 2.664429843425750732e-01 -3.814988136291503906e-01 -7.622379809617996216e-02 -7.891250774264335632e-03 2.317347526550292969e-01 -9.852991253137588501e-02 2.348509579896926880e-01 1.302856355905532837e-01 -1.842980235815048218e-01 1.524190157651901245e-01 8.220930397510528564e-02 5.158792436122894287e-02 1.336199641227722168e-01 -2.413396090269088745e-01 -6.738695502281188965e-02 4.312426969408988953e-02 2.462643831968307495e-01 4.147436097264289856e-02 7.245639711618423462e-02 -3.765359520912170410e-01 1.746182739734649658e-01
-8.487790822982788086e-02 1.365130692720413208e-01 3.013386391103267670e-03 -2.433048635721206665e-01 -1.145841628313064575e-01 1.624410301446914673e-01 1.472598612308502197e-01 3.961091861128807068e-02 1.146530732512474060e-02 1.412240564823150635e-01 -2.753896713256835938e-01 2.784888744354248047e-01 -1.114205420017242432e-01 -3.685647388920187950e-03 -1.471525058150291443e-02 -1.647706888616085052e-02 -1.687017381191253662e-01 3.408448994159698486e-01 3.753762692213058472e-03 2.212503850460052490e-01 1.160847023129463196e-01 1.082450672984123230e-01 -3.057396411895751953e-02 1.623146384954452515e-01 -9.097554534673690796e-02 -2.979096174240112305e-01 -2.686077356338500977e-01 -1.726049631834030151e-01 -2.182322442531585693e-01 -3.888823091983795166e-02 -3.727327883243560791e-01 -1.807866096496582031e-01
3.130369484424591064e-01 1.487150788307189941e-01 1.472396403551101685e-01 -1.524485945701599121e-01 5.453494191169738770e-02 6.859296560287475586e-02 3.021247982978820801e-01 1.278532445430755615e-01 2.915234267711639404e-01 -2.727925181388854980e-01 4.466781020164489746e-02 2.581512331962585449e-01 -9.683891385793685913e-02 -2.733850181102752686e-01 -1.281749755144119263e-01 2.752571105957031250e-01 -1.358969956636428833e-01 1.186215281486511230e-01 2.933075837790966034e-02 -1.998840570449829102e-01 8.077660202980041504e-02 7.056131213903427124e-02 1.617041528224945068e-01 -9.940438717603683472e-02 -2.972432971000671387e-02 2.358020842075347900e-01 -2.068092972040176392e-01 9.970648586750030518e-02 -1.100424677133560181e-01 1.428033709526062012e-01 -2.271615415811538696e-01 -3.357115760445594788e-02
1.865706741809844971e-01 8.400597423315048218e-02 -3.146471455693244934e-02 -5.277035757899284363e-02 -6.691648066043853760e-02 2.599836289882659912e-01 -9.020894020795822144e-02 2.543742060661315918e-01 7.540537416934967041e-02 1.639932096004486084e-01 -1.430446505546569824e-01 3.073878288269042969e-01 -2.121319621801376343e-01 -2.489321380853652954e-01 -8.683724701404571533e-02 2.060121111571788788e-02 -1.046414226293563843e-01 -7.826502621173858643e-02 1.345253139734268188e-01 1.657331287860870361e-01 1.464974284172058105e-01 1.778499633073806763e-01 4.619907215237617493e-02 9.008523076772689819e-02 1.007726490497589111e-01 -1.155489385128021240e-01 4.379198886454105377e-03 4.202432632446289062e-01 -3.034421205520629883e-01 1.333090960979461670e-01 -2.933371663093566895e-01 1.580452919006347656e-01
-1.547597050666809082e-01 2.184105515480041504e-01 3.531254827976226807e-02 6.205796822905540466e-02 -3.715107217431068420e-02 1.515484899282455444e-01 -1.678223162889480591e-02 5.712638050317764282e-02 -1.688021421432495117e-01 3.695677593350410461e-02 2.280165441334247589e-02 9.940638393163681030e-02 -3.024543225765228271e-01 -9.674170613288879395e-02 1.040234714746475220e-01 3.073551058769226074e-01 2.398228347301483154e-01 -1.519585847854614258e-01 2.169482111930847168e-01 1.608790457248687744e-01 -2.404068559408187866e-01 1.183296963572502136e-01 3.882325813174247742e-02 1.221956536173820496e-01 1.681946404278278351e-02 -4.418392851948738098e-02 -2.288660407066345215e-01 2.210654616355895996e-01 -1.190545484423637390e-01 -2.893876098096370697e-02 -2.667006254196166992e-01 -4.664246439933776855e-01
-1.259180158376693726e-01 1.249255053699016571e-02 1.427476853132247925e-01 -2.055366039276123047e-01 -9.751542657613754272e-02 2.219385281205177307e-02 1.537612825632095337e-01 -1.228669509291648865e-01 3.383336588740348816e-02 9.169607423245906830e-03 7.842077314853668213e-02 2.951946854591369629e-01 -6.010296940803527832e-02 -2.604475617408752441e-01 -3.346055001020431519e-02 1.296817809343338013e-01 2.795781493186950684e-01 5.489628016948699951e-02 1.706692725419998169e-01 -2.858048863708972931e-02 -4.685660451650619507e-02 -3.561239317059516907e-02 -3.276199698448181152e-01 1.946240812540054321e-01 -1.129015311598777771e-01 -1.761544868350028992e-02 -4.115304350852966309e-01 3.030451834201812744e-01 3.052085041999816895e-01 2.926759049296379089e-02 -2.445310652256011963e-01 -2.950241602957248688e-02
-4.889925941824913025e-02 -3.309155814349651337e-03 1.389010250568389893e-01 -1.232054680585861206e-01 2.964751049876213074e-02 -5.959949269890785217e-02 -2.748153544962406158e-02 5.562659353017807007e-02 -1.321686953306198120e-01 3.651335537433624268e-01 -1.873796731233596802e-01 3.776318579912185669e-02 -3.896088004112243652e-01 6.991253048181533813e-02 -2.156581170856952667e-02 3.253720402717590332e-01 -2.453860640525817871e-01 8.569946885108947754e-02 2.138035893440246582e-01 7.655733078718185425e-02 -3.469755873084068298e-02 -2.424721121788024902e-01 -4.217018932104110718e-02 5.609678570181131363e-03 -1.943376660346984863e-01 1.777183115482330322e-01 -3.169989287853240967e-01 2.208668738603591919e-01 -1.714545190334320068e-01 2.658435702323913574e-01 3.629504889249801636e-02 5.962127447128295898e-02
1.149377301335334778e-01 2.940644919872283936e-01 2.788210287690162659e-03 -1.110832542181015015e-01 -1.721207201480865479e-01 -2.049887180328369141e-02 1.186691150069236755e-01 1.653316617012023926e-01 -1.919640600681304932e-01 1.272901706397533417e-02 1.895601004362106323e-01 2.133643776178359985e-01 6.026701256632804871e-02 1.825568825006484985e-02 3.229546919465065002e-02 -1.533243954181671143e-01 -2.046866714954376221e-01 2.665686309337615967e-01 2.383363246917724609e-02 -1.066314615309238434e-02 2.561807334423065186e-01 -5.637536942958831787e-02 7.141894847154617310e-02 1.412788480520248413e-01 -8.460897207260131836e-02 -1.792632192373275757e-01 -4.154454767704010010e-01 1.326153129339218140e-01 1.453956663608551025e-01 1.531134247779846191e-01 -4.253824949264526367e-01 -8.369574695825576782e-02
[truncated: 3,270,751 more chars]
