# Supplementary material for: The Language of Innovation
Source: PLoS One. 2020 Apr 30;15(4):e0230107. doi: 10.1371/journal.pone.0230107 (PMC7194493; doi:10.1371/journal.pone.0230107)
Supplement: S10 File — (GZ) [file pone.0230107.s010.tar.gz › 1988-1992/V2Run_21_VS_4500_embeddings1988-1992ED32.txt]

-9.792978316545486450e-02 -2.799877524375915527e-01 2.318256534636020660e-02 6.277408916503190994e-03 1.493077576160430908e-01 -6.485567688941955566e-01 2.432570159435272217e-01 9.432782419025897980e-03 1.664470322430133820e-02 -1.964700967073440552e-01 -2.024699151515960693e-01 -1.862105131149291992e-01 -1.816516816616058350e-01 1.636923253536224365e-01 -1.647871136665344238e-01 6.671459972858428955e-02 -2.491934411227703094e-02 -5.367900431156158447e-02 -1.235316991806030273e-01 -7.842922350391745567e-04 4.738350585103034973e-02 1.788619607686996460e-01 -8.453235775232315063e-02 2.263986878097057343e-02 -1.660951972007751465e-01 -2.999843060970306396e-01 1.219584047794342041e-01 -1.789077185094356537e-03 -3.148776013404130936e-03 -2.604758739471435547e-02 2.430192381143569946e-02 -9.445440769195556641e-02
-2.148428559303283691e-01 -4.364408180117607117e-02 1.280058920383453369e-01 2.448882609605789185e-01 3.815349042415618896e-01 -1.114251092076301575e-01 1.966052353382110596e-01 -1.013972386717796326e-01 -1.596181094646453857e-01 -8.351708203554153442e-02 2.952835857868194580e-01 -2.575422404333949089e-03 -5.727936699986457825e-02 1.708030551671981812e-01 -3.137803450226783752e-02 2.709973156452178955e-01 -1.273195445537567139e-01 -5.686307698488235474e-02 -7.213292177766561508e-03 -4.433389604091644287e-01 -1.349960714578628540e-01 1.084232777357101440e-01 -7.807932794094085693e-02 -1.197534203529357910e-01 -6.163651123642921448e-03 -7.406915724277496338e-02 1.923753470182418823e-01 -2.479884773492813110e-02 -3.454243764281272888e-02 -2.212406843900680542e-01 1.379147022962570190e-01 2.517166137695312500e-01
4.578229412436485291e-02 -1.779915839433670044e-01 -6.147892400622367859e-02 2.768257819116115570e-02 2.009464204311370850e-01 -2.649615108966827393e-01 3.116162717342376709e-01 3.649776428937911987e-02 -4.781764745712280273e-01 2.211890742182731628e-02 3.779768943786621094e-01 -2.219961732625961304e-01 -1.115129888057708740e-01 5.973834544420242310e-02 -9.427096694707870483e-02 -9.938366711139678955e-02 -3.611496463418006897e-02 -3.975620865821838379e-02 6.209904700517654419e-02 8.275547623634338379e-02 1.197432652115821838e-01 1.561755239963531494e-01 -6.325385719537734985e-02 -1.128785759210586548e-01 -9.685988724231719971e-02 2.462483942508697510e-02 3.493888974189758301e-01 9.064175933599472046e-02 1.184362396597862244e-01 -3.907892853021621704e-02 2.624685764312744141e-01 5.305519327521324158e-02
1.099553778767585754e-01 -5.212370306253433228e-02 2.379279732704162598e-01 -6.940127909183502197e-02 1.165089681744575500e-01 -3.055169582366943359e-01 1.056746020913124084e-01 2.566972970962524414e-01 -3.289191722869873047e-01 -1.567801833152770996e-01 3.799633085727691650e-01 -1.633502542972564697e-01 -1.153677478432655334e-01 -1.946423016488552094e-02 -5.107248667627573013e-03 -2.239872068166732788e-01 6.353396177291870117e-02 9.889997541904449463e-02 1.612399816513061523e-01 -2.592431008815765381e-01 6.757519394159317017e-02 1.185780465602874756e-01 -1.725209504365921021e-01 5.666806921362876892e-02 -1.673265844583511353e-01 -2.338145114481449127e-02 2.003080993890762329e-01 5.204265192151069641e-02 -3.172069489955902100e-01 -1.727296411991119385e-01 9.962069988250732422e-02 -4.124603420495986938e-02
-5.320229381322860718e-02 -1.311529725790023804e-01 4.600557684898376465e-02 7.746853679418563843e-02 8.547438681125640869e-02 -8.477247506380081177e-02 1.521383970975875854e-01 3.749935328960418701e-01 -2.225303947925567627e-01 -2.116697132587432861e-01 3.449524939060211182e-01 -2.252033911645412445e-03 -2.644848637282848358e-02 7.271508127450942993e-02 2.616072073578834534e-02 -4.595568403601646423e-02 2.433628216385841370e-02 -7.269222289323806763e-02 4.539915919303894043e-01 -1.968701481819152832e-01 5.851934477686882019e-02 3.549789637327194214e-02 -8.069296926259994507e-02 1.999476999044418335e-01 -2.258407771587371826e-01 -1.690124869346618652e-01 1.081814616918563843e-01 2.435928881168365479e-01 7.565692067146301270e-02 -1.520728468894958496e-01 -5.760703980922698975e-02 2.946035563945770264e-01
-2.787739932537078857e-01 -1.103230714797973633e-01 2.480503357946872711e-02 1.592036187648773193e-01 1.869757622480392456e-01 -3.866824507713317871e-01 1.358936876058578491e-01 1.115923821926116943e-01 -3.067918717861175537e-01 -1.052814498543739319e-01 9.805634617805480957e-02 -2.213528752326965332e-01 -2.028389871120452881e-01 2.270405888557434082e-01 -1.322803180664777756e-02 5.696375295519828796e-02 1.630467176437377930e-01 -4.335884749889373779e-02 -3.408728400245308876e-03 -2.368204891681671143e-01 -2.117895781993865967e-01 6.414830684661865234e-02 -3.543816134333610535e-02 -9.390844404697418213e-02 1.352837085723876953e-01 -1.216034069657325745e-01 1.196934469044208527e-02 2.411507219076156616e-01 -1.180183738470077515e-01 -1.398264020681381226e-01 -2.946585714817047119e-01 2.313600182533264160e-01
-7.332189381122589111e-02 -1.769150048494338989e-01 1.261192411184310913e-01 -4.241897910833358765e-02 1.392999291419982910e-01 -2.838797271251678467e-01 2.405912056565284729e-02 9.908570908010005951e-03 -2.757951021194458008e-01 -1.605397760868072510e-01 2.526386082172393799e-01 -3.791629374027252197e-01 -4.275207594037055969e-02 2.582530379295349121e-01 2.170153558254241943e-01 -9.177705645561218262e-02 4.615485295653343201e-02 1.539890188723802567e-02 2.718535959720611572e-01 -9.028401225805282593e-03 -1.804267615079879761e-01 1.588985696434974670e-02 -8.857295662164688110e-02 2.812254428863525391e-01 -1.731889396905899048e-01 1.074278876185417175e-01 9.802545607089996338e-02 1.384260207414627075e-01 5.273944884538650513e-02 -3.246736824512481689e-01 4.191460460424423218e-02 1.874377578496932983e-01
5.021893978118896484e-02 -7.702325284481048584e-02 1.097140237689018250e-01 1.100623607635498047e-01 1.271286159753799438e-01 -4.441655706614255905e-03 1.064571738243103027e-01 4.715703800320625305e-02 -2.474346160888671875e-01 -9.995053708553314209e-02 1.990242898464202881e-01 -2.205258756875991821e-01 -2.327709496021270752e-01 2.223261296749114990e-01 1.855070702731609344e-02 1.873203665018081665e-01 2.393792122602462769e-01 7.650811225175857544e-02 1.172282323241233826e-01 -4.866069555282592773e-01 -1.882667541503906250e-01 -1.687106490135192871e-01 -3.217107057571411133e-01 -1.471902728080749512e-01 -1.931176185607910156e-01 -1.134826615452766418e-01 -5.306913331151008606e-02 -9.995497018098831177e-02 -2.534247562289237976e-02 -1.658198088407516479e-01 5.515517294406890869e-02 2.055241912603378296e-01
-3.538638055324554443e-01 -4.829485341906547546e-02 1.225463375449180603e-01 1.066240444779396057e-01 2.994136512279510498e-01 -4.757035076618194580e-01 7.339871674776077271e-02 1.882515698671340942e-01 -2.328081876039505005e-01 -2.212466448545455933e-01 8.175081759691238403e-02 -1.035612151026725769e-01 8.956860005855560303e-02 2.402182966470718384e-01 2.515185773372650146e-01 -5.983549728989601135e-02 1.269860714673995972e-01 1.126781925559043884e-01 -1.112437993288040161e-02 -1.933832466602325439e-01 -1.432709991931915283e-01 7.492527365684509277e-02 1.151930838823318481e-01 -3.447360917925834656e-02 -6.583485752344131470e-02 -1.331883221864700317e-01 -1.603566855192184448e-01 1.535015553236007690e-01 1.443710774183273315e-01 -1.419255137443542480e-01 3.169679269194602966e-02 1.260334551334381104e-01
-4.911151714622974396e-03 -2.672651596367359161e-02 2.629916965961456299e-01 -3.876473605632781982e-01 1.117391809821128845e-01 -1.864174306392669678e-01 1.415317654609680176e-01 -4.655460640788078308e-02 -1.958458125591278076e-02 -3.686734437942504883e-01 2.247224561870098114e-02 -2.489174902439117432e-01 1.214108318090438843e-01 -9.209208935499191284e-02 -7.206492125988006592e-02 1.796666085720062256e-01 1.474068164825439453e-01 -3.856788948178291321e-02 -7.513727247714996338e-02 -2.075920701026916504e-01 1.034320816397666931e-01 -6.996998190879821777e-02 -1.164650246500968933e-01 -1.950093731284141541e-02 -2.704761922359466553e-01 2.062143199145793915e-02 3.724675476551055908e-01 2.131039947271347046e-01 1.918372213840484619e-01 -5.817376822233200073e-02 -3.369919955730438232e-02 2.244618088006973267e-01
-2.012870758771896362e-01 -1.540994364768266678e-02 2.216000556945800781e-01 2.064862251281738281e-01 8.814414590597152710e-02 -3.843382298946380615e-01 1.400204300880432129e-01 1.988379061222076416e-01 1.157378628849983215e-01 1.268079876899719238e-01 2.244117707014083862e-01 -1.473841071128845215e-01 -6.868634372949600220e-02 2.444430291652679443e-01 -1.245580315589904785e-01 1.111710667610168457e-01 2.987002134323120117e-01 9.044960141181945801e-02 -2.982518076896667480e-02 -4.083387255668640137e-01 -1.560601592063903809e-01 -7.573653757572174072e-02 -1.397341042757034302e-01 -1.687614023685455322e-01 -8.738866448402404785e-02 -1.007282957434654236e-01 7.867142558097839355e-02 8.407233655452728271e-02 2.314132601022720337e-01 -1.707240343093872070e-01 -3.085106611251831055e-03 4.576984047889709473e-02
-1.726727336645126343e-01 -2.581343352794647217e-01 7.675834745168685913e-02 -1.408413425087928772e-02 4.542780295014381409e-02 -3.862012922763824463e-01 8.243048936128616333e-02 3.468542993068695068e-01 -4.212766885757446289e-02 -3.063304722309112549e-02 2.333458960056304932e-01 -8.442424237728118896e-02 -1.636746674776077271e-01 3.600493306294083595e-03 1.996422111988067627e-01 1.306982934474945068e-01 5.163112282752990723e-02 1.782866939902305603e-02 2.022096328437328339e-02 -3.001861274242401123e-01 4.812855273485183716e-02 -6.282382458448410034e-02 2.405414544045925140e-02 -2.674039006233215332e-01 -1.912295967340469360e-01 -2.289293557405471802e-01 3.515500128269195557e-01 -4.216372966766357422e-02 -4.600835964083671570e-02 -3.798306360840797424e-02 -2.015370428562164307e-01 2.018426060676574707e-01
1.131949275732040405e-01 4.538457840681076050e-02 2.447933554649353027e-01 1.218473762273788452e-01 2.287784516811370850e-01 -2.994414567947387695e-01 2.507317960262298584e-01 8.578753471374511719e-02 -9.636771678924560547e-02 4.616055637598037720e-03 4.972845017910003662e-01 -4.218842983245849609e-01 -1.426505744457244873e-01 1.397588197141885757e-02 1.156718581914901733e-01 5.323531851172447205e-02 1.252426952123641968e-01 9.515038132667541504e-02 9.589067846536636353e-02 -2.903216332197189331e-02 4.765060916543006897e-02 1.055241078138351440e-01 3.771763294935226440e-03 -1.512847691774368286e-01 -2.493268847465515137e-01 9.322255849838256836e-02 6.718184798955917358e-02 2.344328612089157104e-01 -2.940316498279571533e-02 -6.679335981607437134e-02 -9.711989015340805054e-02 1.030154079198837280e-01
-2.001799941062927246e-01 1.196283400058746338e-01 1.867311298847198486e-01 1.927328296005725861e-02 1.361166536808013916e-01 -3.906414508819580078e-01 3.671746551990509033e-01 1.322279721498489380e-01 -1.461652666330337524e-01 1.122885644435882568e-01 7.768423110246658325e-02 -2.139691859483718872e-01 -4.868611227720975876e-03 2.661993801593780518e-01 -3.645455092191696167e-02 -2.820051610469818115e-01 -2.304099127650260925e-02 -3.093277290463447571e-02 2.727007269859313965e-01 -2.049623578786849976e-01 -3.757660463452339172e-02 -1.583072394132614136e-01 6.765040010213851929e-02 1.448552459478378296e-01 -2.683222591876983643e-01 4.292444139719009399e-02 2.300233989953994751e-01 4.181705415248870850e-02 7.295804470777511597e-02 -1.928044110536575317e-01 -8.943661302328109741e-02 -2.291163429617881775e-02
-1.990130543708801270e-01 -2.727963924407958984e-01 2.494402676820755005e-01 1.402827948331832886e-01 1.152734234929084778e-01 -2.750762999057769775e-01 -1.640639267861843109e-02 -4.096762463450431824e-02 -1.093032956123352051e-01 -1.400980865582823753e-03 1.783452481031417847e-01 -3.347065448760986328e-01 1.062300056219100952e-01 3.190130293369293213e-01 -1.734034419059753418e-01 1.222052983939647675e-02 2.365129888057708740e-01 -2.078322134912014008e-02 9.053181856870651245e-03 -1.536182463169097900e-01 3.331618010997772217e-02 -1.149414703249931335e-01 -1.393238306045532227e-01 -1.114778369665145874e-01 -1.555947661399841309e-01 -3.551580607891082764e-01 1.160294190049171448e-01 -1.035407185554504395e-02 9.781412035226821899e-02 -2.005725651979446411e-01 1.411244273185729980e-01 2.329727262258529663e-01
-2.947451546788215637e-03 1.698164828121662140e-02 -1.902311891317367554e-01 -1.496046129614114761e-02 2.211435586214065552e-01 -3.455236852169036865e-01 1.926744729280471802e-01 1.876909732818603516e-01 -8.956443518400192261e-02 -4.174405336380004883e-02 3.174747526645660400e-01 -6.658416986465454102e-02 -3.258034586906433105e-01 2.911570966243743896e-01 -1.732716453261673450e-03 3.207619488239288330e-02 5.464402958750724792e-03 2.223775535821914673e-02 2.453857064247131348e-01 -1.901046037673950195e-01 -1.329296827316284180e-01 -5.998371914029121399e-02 -8.833733201026916504e-02 2.600155174732208252e-01 -2.889325469732284546e-02 3.664743527770042419e-02 3.181510269641876221e-01 1.575026661157608032e-01 -2.077725380659103394e-01 6.119820103049278259e-02 -2.155886441469192505e-01 2.349749207496643066e-02
-2.701722383499145508e-01 1.625317484140396118e-01 3.403598070144653320e-01 -3.850401565432548523e-02 4.427531734108924866e-02 -3.816649615764617920e-01 1.125029772520065308e-01 3.866359591484069824e-02 -1.664832234382629395e-01 -1.465733945369720459e-01 2.272353507578372955e-02 -2.107020467519760132e-01 -1.214098408818244934e-01 1.983201205730438232e-01 1.262420117855072021e-01 -8.575677871704101562e-03 3.159698471426963806e-02 1.921475678682327271e-01 1.139723733067512512e-01 -2.254762798547744751e-01 -7.553287595510482788e-02 -5.549969151616096497e-02 -1.907809264957904816e-02 1.325825154781341553e-01 -1.191832646727561951e-01 1.464105546474456787e-01 4.322175681591033936e-01 7.897101342678070068e-02 -1.545075029134750366e-01 -2.514396309852600098e-01 -5.376330763101577759e-02 1.006916463375091553e-01
-1.266681551933288574e-01 -1.722643710672855377e-02 1.201597750186920166e-01 9.543814510107040405e-02 1.273448765277862549e-01 -2.079264670610427856e-01 -1.137184817343950272e-02 1.876092329621315002e-02 -8.161167800426483154e-02 1.339824683964252472e-02 2.290879189968109131e-01 -3.092763125896453857e-01 -3.351831436157226562e-01 3.361984491348266602e-01 5.048378556966781616e-02 2.038886547088623047e-01 -7.670806348323822021e-02 -2.443572282791137695e-01 1.312863528728485107e-01 -1.234643161296844482e-01 1.469804793596267700e-01 -7.280674576759338379e-02 -4.369134306907653809e-01 -1.327968835830688477e-01 -2.700716443359851837e-02 6.726623326539993286e-02 1.760656386613845825e-01 1.323593556880950928e-01 8.929237723350524902e-02 1.254208236932754517e-01 -2.308803647756576538e-01 1.068769916892051697e-01
-2.004294991493225098e-01 7.052796334028244019e-02 1.973188295960426331e-02 -4.172476008534431458e-02 4.633030593395233154e-01 -2.365408465266227722e-02 8.706440776586532593e-02 -1.907879114151000977e-02 -7.718804478645324707e-02 -4.553348422050476074e-01 -1.315711736679077148e-01 -2.739852070808410645e-01 -1.012298017740249634e-01 -1.802780479192733765e-02 -1.500880569219589233e-01 -2.629995532333850861e-02 -4.151303321123123169e-02 1.732003241777420044e-01 1.825671046972274780e-01 -3.070371747016906738e-01 3.008883297443389893e-01 1.056246608495712280e-01 -1.088778376579284668e-01 -5.437996238470077515e-02 -1.473480463027954102e-01 -1.164707168936729431e-01 1.602177321910858154e-01 -8.151084929704666138e-02 3.559466451406478882e-02 1.353960931301116943e-01 5.694408342242240906e-02 1.544487178325653076e-01
-1.706180274486541748e-01 1.125051081180572510e-01 2.173161655664443970e-01 1.154186204075813293e-02 1.397289335727691650e-01 -2.917073071002960205e-01 2.240535020828247070e-01 -1.864822357892990112e-01 -1.179692745208740234e-01 -4.965428635478019714e-02 1.702522188425064087e-01 -2.121601253747940063e-01 -1.970118731260299683e-01 1.476700007915496826e-01 -7.169895619153976440e-02 2.449795417487621307e-02 3.847484290599822998e-02 -1.474382728338241577e-01 6.223536282777786255e-02 -1.965023279190063477e-01 -7.202667742967605591e-02 8.847462385892868042e-02 -5.976874381303787231e-03 2.810488641262054443e-01 -1.531142294406890869e-01 1.181549727916717529e-01 3.179298639297485352e-01 2.510875463485717773e-01 3.022718615829944611e-02 -4.103565812110900879e-01 -1.613955050706863403e-01 -9.955122321844100952e-02
5.448216572403907776e-02 -1.742978096008300781e-01 1.986356675624847412e-01 2.901589572429656982e-01 8.198485523462295532e-02 -3.265205919742584229e-01 1.572843939065933228e-01 1.811717599630355835e-01 -4.704575538635253906e-01 -1.223271340131759644e-01 8.997363597154617310e-02 -3.133496344089508057e-01 -5.130062997341156006e-02 4.002172127366065979e-02 -9.631761163473129272e-02 -1.316481977701187134e-01 -3.942797333002090454e-02 1.139978021383285522e-01 -7.306352257728576660e-02 1.767918467521667480e-02 1.290169358253479004e-01 2.318846136331558228e-01 4.006529599428176880e-02 -3.746207430958747864e-02 -3.010097444057464600e-01 1.233955174684524536e-01 1.952775567770004272e-01 -7.602120749652385712e-04 -1.124700382351875305e-01 -7.385465502738952637e-02 6.813979893922805786e-02 1.958218514919281006e-01
-3.002150356769561768e-01 -3.320440351963043213e-01 4.495922848582267761e-02 5.791835114359855652e-02 1.597603857517242432e-01 -2.352133989334106445e-01 9.373385459184646606e-02 1.539949178695678711e-01 -6.561602652072906494e-02 -1.061618775129318237e-01 1.430586576461791992e-01 -1.526708602905273438e-01 -3.560452461242675781e-01 2.057953029870986938e-01 3.267030790448188782e-02 -2.025696635246276855e-01 2.395651042461395264e-01 -3.615067526698112488e-02 3.094621933996677399e-02 -2.854262888431549072e-01 -5.500552803277969360e-02 1.285660117864608765e-01 6.266243755817413330e-02 9.070587158203125000e-02 -1.967457681894302368e-01 -7.180210202932357788e-03 7.938145101070404053e-02 -1.366242915391921997e-01 -9.187873452901840210e-03 -3.862004876136779785e-01 1.546592563390731812e-01 2.459746412932872772e-02
-1.992662101984024048e-01 -3.193691372871398926e-01 4.573149979114532471e-02 -1.216185167431831360e-01 2.103996723890304565e-01 -2.018502354621887207e-01 3.303038179874420166e-01 2.095973044633865356e-01 1.616532355546951294e-01 -1.194841321557760239e-02 2.241161465644836426e-01 -2.638640105724334717e-01 -3.305195271968841553e-02 -5.531905964016914368e-02 2.426372375339269638e-03 1.336822062730789185e-01 3.101257607340812683e-02 -1.608549803495407104e-02 4.715751484036445618e-02 1.369266491383314133e-02 -3.214279413223266602e-01 1.642292924225330353e-02 -7.568283379077911377e-02 -3.489371389150619507e-02 -1.451931893825531006e-01 -1.345583796501159668e-01 6.076635792851448059e-02 3.133257925510406494e-01 -5.549762770533561707e-02 -2.713636755943298340e-01 2.821770012378692627e-01 1.538083851337432861e-01
-3.887637332081794739e-02 4.209708049893379211e-02 1.520282477140426636e-01 9.650808759033679962e-03 3.437456488609313965e-02 -4.366820156574249268e-01 1.469379961490631104e-01 2.164785861968994141e-01 -8.628199249505996704e-02 1.197623163461685181e-01 1.121257022023200989e-01 -1.756930500268936157e-01 -1.829947680234909058e-01 1.578781157732009888e-01 -1.752584613859653473e-02 -1.308332663029432297e-02 8.220962435007095337e-02 1.354268342256546021e-01 2.106300443410873413e-01 -1.616535037755966187e-01 -3.492140024900436401e-02 3.756321966648101807e-02 -8.079089224338531494e-03 8.823481202125549316e-02 -1.020993068814277649e-01 2.121466696262359619e-01 2.465641796588897705e-01 3.567152619361877441e-01 1.034034788608551025e-01 -4.621511101722717285e-01 1.119629815220832825e-01 5.202708020806312561e-02
4.025812074542045593e-02 -1.118169277906417847e-01 4.465115442872047424e-02 1.151243522763252258e-01 1.225242316722869873e-01 -3.262915611267089844e-01 6.964377313852310181e-02 1.509908586740493774e-01 -1.253043953329324722e-02 -1.073136776685714722e-01 2.609269618988037109e-01 -1.788701862096786499e-01 -1.961782276630401611e-01 7.006047666072845459e-02 1.904089152812957764e-01 6.984085589647293091e-02 -1.656246632337570190e-01 -1.608576774597167969e-01 2.008201479911804199e-01 -2.534498274326324463e-01 1.057474091649055481e-01 -1.039322391152381897e-01 -2.530635893344879150e-01 -2.774887681007385254e-01 -2.842921391129493713e-02 3.188732564449310303e-01 9.941387921571731567e-02 1.491911411285400391e-01 9.540043026208877563e-02 -1.322856992483139038e-01 7.749960571527481079e-02 3.702558279037475586e-01
-1.486207693815231323e-01 1.427887082099914551e-01 2.414480745792388916e-01 4.839370399713516235e-02 1.516642570495605469e-01 -1.342119127511978149e-01 2.561127245426177979e-01 1.770941019058227539e-01 -2.648796737194061279e-01 3.760479390621185303e-02 -1.138092800974845886e-01 -1.695479899644851685e-01 -3.478590548038482666e-01 1.717958152294158936e-01 1.718871593475341797e-01 -4.541607573628425598e-02 1.664931029081344604e-01 -8.523290045559406281e-03 2.350326031446456909e-01 -1.419433355331420898e-01 -9.149765968322753906e-02 -5.202477797865867615e-02 -2.520458996295928955e-01 1.695607900619506836e-01 -6.242158636450767517e-02 -1.519768685102462769e-02 2.246543914079666138e-01 2.520326972007751465e-01 2.824513241648674011e-02 -3.581519722938537598e-01 -9.892366826534271240e-02 -2.007130569836590439e-05
-8.084131032228469849e-02 -2.587412949651479721e-03 1.321390084922313690e-02 1.424474865198135376e-01 2.334343194961547852e-01 -6.441055536270141602e-01 3.250158429145812988e-01 5.551972240209579468e-02 -9.258644282817840576e-02 1.015914529561996460e-01 1.230065226554870605e-01 -1.283219903707504272e-01 -2.046679109334945679e-01 -3.547535464167594910e-02 -1.028710976243019104e-01 -6.362672895193099976e-02 1.057463139295578003e-01 -3.186547663062810898e-03 4.524172469973564148e-02 -2.642273902893066406e-01 -4.542713984847068787e-02 7.195271551609039307e-02 -2.900439798831939697e-01 -1.239438280463218689e-01 -9.934960305690765381e-02 -8.574098348617553711e-02 -4.601029679179191589e-02 -1.657174974679946899e-01 -8.945342153310775757e-03 1.478384584188461304e-01 -6.590808928012847900e-02 1.541989445686340332e-01
-1.400902122259140015e-01 4.595196992158889771e-02 6.931898742914199829e-02 7.376103103160858154e-02 2.241540551185607910e-01 -4.252200722694396973e-01 -2.345145680010318756e-03 5.216670781373977661e-02 -2.251335978507995605e-01 -1.190209090709686279e-01 9.308937937021255493e-02 -2.096822559833526611e-01 -1.852435171604156494e-01 7.999266684055328369e-02 1.692385673522949219e-01 -1.214623004198074341e-01 4.678115248680114746e-02 2.114966958761215210e-01 1.523043066263198853e-01 -2.513278126716613770e-01 7.479817420244216919e-02 -6.474684923887252808e-03 -4.484998807311058044e-02 5.945694819092750549e-02 3.280127048492431641e-02 1.692967563867568970e-01 2.996883690357208252e-01 1.451290845870971680e-01 1.473905742168426514e-01 -4.600235819816589355e-01 -8.490253984928131104e-02 8.372096717357635498e-02
-1.896173804998397827e-01 -5.586601328104734421e-03 -6.290086079388856888e-03 4.769097641110420227e-02 1.082127839326858521e-01 -2.918975353240966797e-01 2.668149769306182861e-01 3.197828680276870728e-02 -1.196480244398117065e-01 -1.723825931549072266e-01 1.312164217233657837e-01 -4.494309127330780029e-01 -2.208892256021499634e-01 3.439984470605850220e-02 -1.466744393110275269e-01 -1.651310920715332031e-01 -8.301457762718200684e-02 -5.487586930394172668e-02 2.368438243865966797e-01 -1.645922213792800903e-01 -2.656168043613433838e-01 -4.253683984279632568e-02 -9.438776969909667969e-02 1.697913706302642822e-01 -1.706736981868743896e-01 -1.308782845735549927e-01 2.197344899177551270e-01 1.346835792064666748e-01 -1.239300742745399475e-01 -1.008027717471122742e-01 -2.936031818389892578e-01 5.464493855834007263e-02
-1.870089024305343628e-01 -1.723415255546569824e-01 -9.768846444785594940e-03 7.578695565462112427e-02 3.018821477890014648e-01 -1.967324763536453247e-01 1.920930445194244385e-01 3.910413086414337158e-01 -1.215524692088365555e-02 -2.989672720432281494e-01 -8.922277390956878662e-02 -2.660442888736724854e-01 -3.158111590892076492e-03 1.132846251130104065e-01 -1.263885200023651123e-01 -2.207388728857040405e-01 -1.350820064544677734e-01 2.969344705343246460e-02 2.244140803813934326e-01 -1.882990151643753052e-01 -1.091937273740768433e-01 -9.716224670410156250e-02 -8.348837494850158691e-02 -1.510999649763107300e-01 -3.237282931804656982e-01 1.140315756201744080e-01 3.425319865345954895e-02 -1.795324981212615967e-01 -2.206582129001617432e-01 -4.364750534296035767e-02 -7.803491503000259399e-02 4.423680249601602554e-03
1.512159109115600586e-01 1.242255568504333496e-01 -2.151389420032501221e-01 -1.396763622760772705e-01 9.870320558547973633e-02 -1.686434596776962280e-01 -8.754923008382320404e-03 3.924675285816192627e-02 -3.589138686656951904e-01 -1.977781802415847778e-01 -1.573870889842510223e-02 -3.289696946740150452e-02 1.771681308746337891e-01 3.897126019001007080e-01 -7.405813783407211304e-02 -1.699684858322143555e-01 5.676553398370742798e-02 4.745376110076904297e-02 1.509978435933589935e-02 -2.436006665229797363e-01 9.982597082853317261e-02 4.758807271718978882e-02 -1.112816333770751953e-01 -2.779657244682312012e-01 2.859103865921497345e-02 -1.977026760578155518e-01 8.836315572261810303e-02 2.983447611331939697e-01 -4.241723939776420593e-02 -3.092125654220581055e-01 2.364847958087921143e-01 1.105617135763168335e-01
3.085068427026271820e-02 9.546744823455810547e-02 -5.551179870963096619e-02 -2.612947225570678711e-01 3.376790583133697510e-01 -1.785760968923568726e-01 7.248018682003021240e-02 1.740284562110900879e-01 -6.520176678895950317e-02 1.217729747295379639e-01 1.398389190435409546e-01 -1.203446015715599060e-01 1.528704259544610977e-02 1.589581221342086792e-01 1.120089441537857056e-01 1.218978986144065857e-01 2.650830745697021484e-01 1.161672174930572510e-01 -6.650010589510202408e-03 -1.116453260183334351e-01 2.897272445261478424e-02 1.486962195485830307e-02 -2.832687199115753174e-01 3.627209737896919250e-02 -3.266955614089965820e-01 -2.815636098384857178e-01 1.514683514833450317e-01 4.183338209986686707e-02 1.061041280627250671e-01 -2.125895172357559204e-01 2.837093360722064972e-02 4.292430579662322998e-01
7.493967562913894653e-02 1.463629156351089478e-01 2.330815792083740234e-01 -3.590606749057769775e-01 1.710270494222640991e-01 -2.764437198638916016e-01 2.895982861518859863e-01 3.137825429439544678e-01 -4.370014742016792297e-02 -5.381971225142478943e-02 -6.014018133282661438e-02 1.398334056138992310e-01 -1.483725011348724365e-01 3.568580448627471924e-01 -2.030087262392044067e-02 -1.117409840226173401e-01 -1.492587029933929443e-01 3.387523815035820007e-02 -5.499690026044845581e-02 -2.026023864746093750e-01 2.567383050918579102e-01 2.422316372394561768e-01 -1.920009404420852661e-01 -2.157679498195648193e-01 -2.444001846015453339e-02 -4.682318121194839478e-02 3.338706120848655701e-02 3.253685310482978821e-02 1.352682858705520630e-01 9.251695871353149414e-02 5.305705592036247253e-02 3.649260476231575012e-02
-7.127413153648376465e-02 -4.886182397603988647e-02 1.202986761927604675e-02 -8.599758148193359375e-02 5.196986794471740723e-01 -1.594144999980926514e-01 2.477333694696426392e-02 8.549465239048004150e-02 -9.018323384225368500e-03 -1.235752552747726440e-01 2.033379375934600830e-01 2.627529669553041458e-03 1.293606404215097427e-02 3.361371755599975586e-01 -9.858706593513488770e-02 1.685701161623001099e-01 2.215063124895095825e-01 5.219724029302597046e-02 2.143376767635345459e-01 1.169812902808189392e-01 -1.903649047017097473e-02 1.596046388149261475e-01 1.286205351352691650e-01 -2.876830697059631348e-01 -2.856290936470031738e-01 1.181870251893997192e-01 -1.832721829414367676e-01 1.221610829234123230e-01 2.141303196549415588e-02 -1.862801760435104370e-01 1.726965233683586121e-02 2.397840172052383423e-01
4.138574004173278809e-02 -7.048995792865753174e-02 -1.278295367956161499e-01 1.186749786138534546e-01 4.858031868934631348e-02 -3.936686813831329346e-01 7.701628655195236206e-02 2.388159781694412231e-01 -1.160277891904115677e-02 -8.846709132194519043e-02 1.508146990090608597e-02 -9.938813745975494385e-02 1.267088502645492554e-01 2.692029476165771484e-01 6.131704524159431458e-02 9.397414326667785645e-02 1.398874372243881226e-01 2.226453125476837158e-01 8.557383902370929718e-03 -6.061194837093353271e-02 9.828621894121170044e-02 -6.116638891398906708e-03 -5.204598903656005859e-01 -1.789989620447158813e-01 -3.904717564582824707e-01 -1.324094235897064209e-01 -8.182974159717559814e-02 1.038480773568153381e-01 9.115776419639587402e-02 -1.632842570543289185e-01 1.227349415421485901e-01 1.981358602643013000e-02
-7.137149572372436523e-02 -5.878369510173797607e-02 -1.164074763655662537e-01 1.662052273750305176e-01 1.143033578991889954e-01 -2.876610457897186279e-01 1.191013157367706299e-01 -3.354594483971595764e-02 -5.501941218972206116e-02 8.639460057020187378e-02 -7.686347514390945435e-02 -9.035412222146987915e-02 -2.276034206151962280e-01 2.605006098747253418e-01 1.407225877046585083e-01 -7.910622656345367432e-02 1.295427232980728149e-01 -3.249610960483551025e-01 1.859569996595382690e-01 -4.445818439126014709e-02 -1.911720186471939087e-01 2.125166654586791992e-01 -2.149597853422164917e-01 6.166509166359901428e-02 -3.852176666259765625e-01 -1.145004108548164368e-01 -1.216859444975852966e-01 1.081908494234085083e-01 1.733694970607757568e-01 2.792587131261825562e-02 2.306081950664520264e-01 3.258418440818786621e-01
1.802336126565933228e-01 -7.589555531740188599e-02 -1.478020995855331421e-01 2.948918342590332031e-01 2.538005411624908447e-01 -2.179492115974426270e-01 -3.616420924663543701e-02 5.891615524888038635e-03 -1.713232137262821198e-02 1.401092857122421265e-02 5.029594060033559799e-03 -1.093696132302284241e-01 1.361207365989685059e-01 3.464174866676330566e-01 -1.014844924211502075e-01 1.157734543085098267e-01 5.191063135862350464e-02 -1.339012384414672852e-01 1.063819136470556259e-02 -1.063485667109489441e-01 -1.560139954090118408e-01 1.131291091442108154e-01 -2.851510643959045410e-01 -1.806651242077350616e-03 -4.651660025119781494e-01 5.599505454301834106e-02 -7.723866403102874756e-02 2.349883913993835449e-01 -7.043241709470748901e-02 -1.810950040817260742e-01 1.006121784448623657e-01 2.930823862552642822e-01
1.979898288846015930e-02 -6.981409341096878052e-02 -6.861858069896697998e-02 -4.117599502205848694e-02 1.070397347211837769e-01 -2.243877053260803223e-01 2.904632985591888428e-01 2.077130787074565887e-02 -3.239879608154296875e-01 -4.570170491933822632e-02 1.901195347309112549e-01 -3.082209527492523193e-01 6.081236898899078369e-02 2.182489037513732910e-01 7.845745235681533813e-02 -2.750886678695678711e-01 3.117110813036561012e-03 9.633723646402359009e-02 2.279994934797286987e-01 -3.037599325180053711e-01 1.454867329448461533e-02 1.974937617778778076e-01 7.627796381711959839e-02 3.564061224460601807e-02 -1.450438648462295532e-01 6.654265522956848145e-02 1.583978384733200073e-01 1.232549399137496948e-01 -1.134441569447517395e-01 -2.835792899131774902e-01 -2.947194874286651611e-01 1.568995565176010132e-01
-7.408477365970611572e-02 2.712557315826416016e-01 5.464747920632362366e-02 -2.464220076799392700e-01 1.959082335233688354e-01 -2.090174704790115356e-01 3.454707190394401550e-02 1.879893839359283447e-01 -8.663427084684371948e-02 -4.505176842212677002e-01 1.100938543677330017e-01 3.764081373810768127e-02 -1.556047648191452026e-01 4.247340857982635498e-01 -1.347540039569139481e-02 7.343425601720809937e-02 1.578768491744995117e-01 -2.121702954173088074e-02 -3.185610985383391380e-03 1.203979477286338806e-01 1.527680456638336182e-01 -2.205552160739898682e-02 -2.979444265365600586e-01 -4.333835840225219727e-02 -1.597081720829010010e-01 1.055008992552757263e-01 -2.700424380600452423e-02 1.254670321941375732e-01 -2.991091609001159668e-01 7.504191994667053223e-02 -4.290370643138885498e-02 4.813156556338071823e-03
-6.646890938282012939e-02 1.388295292854309082e-01 4.858966171741485596e-02 2.669999301433563232e-01 1.659217029809951782e-01 -3.609039783477783203e-01 -2.489073947072029114e-02 -2.291623689234256744e-02 -2.843895852565765381e-01 -2.959175407886505127e-01 -2.364026606082916260e-01 8.891828358173370361e-02 -2.656532824039459229e-01 1.923232078552246094e-01 -1.541186869144439697e-01 -6.301239598542451859e-03 -1.942655444145202637e-01 1.802202314138412476e-01 1.976658701896667480e-01 -1.154763717204332352e-02 -1.686698198318481445e-01 -1.679221391677856445e-01 -9.655176103115081787e-02 -1.459375470876693726e-01 -2.022515833377838135e-01 -4.308336973190307617e-02 3.429380059242248535e-01 -4.118078574538230896e-02 1.270338445901870728e-01 7.204170525074005127e-02 6.395481061190366745e-03 4.333834163844585419e-03
-1.037444826215505600e-02 5.470079556107521057e-02 1.273269206285476685e-01 -2.880124449729919434e-01 3.329954147338867188e-01 -2.238307595252990723e-01 -5.579387024044990540e-02 -1.318868249654769897e-01 1.584070548415184021e-02 -2.140630036592483521e-01 2.607548236846923828e-01 -3.832833096385002136e-02 -4.003460332751274109e-02 2.039896398782730103e-01 8.370650559663772583e-02 1.896934956312179565e-01 -6.322003155946731567e-02 2.087060511112213135e-01 -1.282540708780288696e-01 -3.055421076714992523e-02 -1.140084266662597656e-01 3.562487363815307617e-01 -2.247028350830078125e-01 1.486151218414306641e-01 -2.006713002920150757e-01 -1.551599204540252686e-01 3.137595057487487793e-01 9.168677031993865967e-02 2.357432097196578979e-01 1.006035953760147095e-01 1.317854318767786026e-02 3.389545483514666557e-03
1.809050291776657104e-01 -1.125110015273094177e-01 1.115853041410446167e-01 -2.400642335414886475e-01 1.438630521297454834e-01 -3.082447052001953125e-01 -1.390372868627309799e-02 -8.212441205978393555e-02 -2.411424741148948669e-02 -9.348069876432418823e-02 1.145074144005775452e-01 -2.506102919578552246e-01 7.582090049982070923e-02 1.019914895296096802e-01 -3.023634254932403564e-01 2.684313356876373291e-01 -3.478205949068069458e-02 1.574054807424545288e-01 -2.984553016722202301e-02 -8.284438401460647583e-02 5.954412743449211121e-02 3.320258259773254395e-01 -2.478002458810806274e-01 -5.584950745105743408e-02 -5.433805636130273342e-04 3.809333220124244690e-02 2.538529038429260254e-01 1.314272433519363403e-01 4.480616375803947449e-02 -2.032857388257980347e-01 -3.150259256362915039e-01 2.433618158102035522e-01
-9.137643128633499146e-02 -2.308504879474639893e-01 -4.497577995061874390e-02 3.086734116077423096e-01 -1.416878700256347656e-01 -2.145338505506515503e-01 3.169129788875579834e-02 -5.456169322133064270e-02 -1.544552147388458252e-01 -2.201947420835494995e-01 2.143262326717376709e-01 -1.141671985387802124e-01 -1.421259045600891113e-01 4.745346307754516602e-01 9.434542804956436157e-02 7.183758169412612915e-02 1.805902123451232910e-01 7.046996802091598511e-02 6.816638261079788208e-02 -9.736770391464233398e-02 3.525705263018608093e-02 1.044142246246337891e-01 1.450451016426086426e-01 -1.341356039047241211e-01 -9.850887954235076904e-02 -1.853424906730651855e-01 1.929885447025299072e-01 9.732767194509506226e-02 -2.170419394969940186e-01 -3.326743543148040771e-01 6.457240134477615356e-02 1.568898260593414307e-01
3.307843580842018127e-02 -6.652647256851196289e-02 1.841767281293869019e-01 -2.858881950378417969e-01 2.613171935081481934e-01 -3.054221272468566895e-01 -8.307580649852752686e-02 8.235728740692138672e-02 -5.574347823858261108e-02 -4.467259943485260010e-01 -1.760020107030868530e-01 -2.068883478641510010e-01 -9.095633402466773987e-03 1.441383659839630127e-01 -3.308802098035812378e-02 -1.874038428068161011e-01 -5.667604878544807434e-02 1.718589961528778076e-01 1.283397376537322998e-01 9.386831521987915039e-02 2.919080853462219238e-02 4.603601992130279541e-02 -2.265500128269195557e-01 -6.534216552972793579e-02 -1.165235415101051331e-01 -8.407238125801086426e-02 3.179421126842498779e-01 -4.010766372084617615e-02 2.972568869590759277e-01 -9.829805046319961548e-02 -1.790175288915634155e-01 -6.273397244513034821e-03
-4.367341101169586182e-02 -9.307396411895751953e-02 2.163374610245227814e-02 7.678357511758804321e-02 1.680772155523300171e-01 -2.932932972908020020e-01 9.280071407556533813e-02 1.708330959081649780e-01 -2.139982283115386963e-01 5.162183567881584167e-02 2.426054775714874268e-01 -3.381110429763793945e-01 1.514131873846054077e-01 1.159076988697052002e-01 1.995021104812622070e-01 -9.412054717540740967e-02 2.666242420673370361e-01 -1.509361714124679565e-01 1.313376724720001221e-01 -4.810208678245544434e-01 9.103581309318542480e-02 3.332343697547912598e-02 3.262571990489959717e-03 -5.896771699190139771e-02 -2.347837537527084351e-01 -1.723771542310714722e-01 5.310449004173278809e-02 1.248423159122467041e-01 -1.124180182814598083e-01 -1.874237060546875000e-01 -1.288048028945922852e-01 3.682950511574745178e-02
-1.102619990706443787e-01 1.103354096412658691e-01 1.073015779256820679e-01 -4.546244814991950989e-02 5.314391478896141052e-02 -4.010553061962127686e-01 1.015822887420654297e-01 2.445974200963973999e-01 1.233782712370157242e-02 1.532846502959728241e-02 9.389808773994445801e-02 -1.278900355100631714e-01 -1.472955644130706787e-01 3.086531758308410645e-01 1.179300919175148010e-01 -1.941430717706680298e-01 -2.792195975780487061e-01 -2.067959010601043701e-01 1.643679291009902954e-01 -2.460532337427139282e-01 3.126582205295562744e-01 2.622867822647094727e-01 -9.423173964023590088e-02 1.109619662165641785e-01 -5.744331330060958862e-02 -8.603422343730926514e-02 1.919355392456054688e-01 2.423021644353866577e-01 1.194394566118717194e-02 -1.440300047397613525e-01 -7.085189223289489746e-02 7.721712440252304077e-02
6.820867955684661865e-02 1.573665738105773926e-01 8.589846640825271606e-02 3.356677293777465820e-02 1.002331897616386414e-01 -1.319240182638168335e-01 1.997963637113571167e-01 1.156390756368637085e-01 -4.302977323532104492e-01 -3.016041964292526245e-02 2.130413949489593506e-01 -4.188119471073150635e-01 -4.815047606825828552e-02 1.304074078798294067e-01 1.785550564527511597e-01 -3.779460117220878601e-02 2.282213233411312103e-02 1.937674731016159058e-01 2.652246356010437012e-01 -2.291531115770339966e-02 -2.411140501499176025e-02 3.081295192241668701e-01 -7.922514528036117554e-02 -1.432417184114456177e-01 -5.620531737804412842e-02 -5.061148665845394135e-03 3.159108161926269531e-01 1.628539264202117920e-01 -1.058382913470268250e-01 -1.889371573925018311e-01 4.924048855900764465e-02 1.084473952651023865e-01
1.132354736328125000e-01 -1.291466057300567627e-01 1.132631003856658936e-01 2.017885148525238037e-01 3.822357952594757080e-02 -3.045149147510528564e-01 1.196125149726867676e-01 1.398904472589492798e-01 -1.837540417909622192e-01 -2.586217224597930908e-01 4.414923116564750671e-02 -3.342569991946220398e-02 -2.813879251480102539e-01 1.349180340766906738e-01 -3.607129678130149841e-02 4.612638801336288452e-02 1.473699212074279785e-01 -8.726293593645095825e-02 -4.110822919756174088e-03 -2.250668406486511230e-01 2.341411262750625610e-01 -6.766419112682342529e-02 -2.943933568894863129e-02 2.503859102725982666e-01 1.219590157270431519e-01 -1.601594835519790649e-01 3.356593251228332520e-01 4.056744277477264404e-01 -1.528499126434326172e-01 -1.636310517787933350e-01 -9.775783121585845947e-02 -6.271331757307052612e-02
-2.258558198809623718e-02 -2.282327413558959961e-02 2.407030910253524780e-01 6.740368902683258057e-02 1.109998580068349838e-02 -1.286932528018951416e-01 1.585250347852706909e-02 9.917173534631729126e-02 -2.269923686981201172e-01 -1.413753330707550049e-01 4.471218213438987732e-02 -1.619987934827804565e-01 -2.714701592922210693e-01 1.586322635412216187e-01 1.734415143728256226e-01 5.096583440899848938e-02 -5.199463292956352234e-02 -8.001968264579772949e-02 1.740216910839080811e-01 -4.072480201721191406e-01 -3.137505948543548584e-01 -9.701609611511230469e-02 -3.977508842945098877e-02 -1.124319508671760559e-01 -2.781057059764862061e-01 2.828932404518127441e-01 2.400136590003967285e-01 3.179966211318969727e-01 1.081316545605659485e-01 -1.156844347715377808e-01 7.565356045961380005e-02 6.486038118600845337e-02
-3.037467896938323975e-01 -1.043165475130081177e-01 1.087345182895660400e-01 7.629705965518951416e-02 -2.062914818525314331e-01 -3.318534791469573975e-01 8.108773082494735718e-02 1.302889138460159302e-01 -2.997670471668243408e-01 -2.552402764558792114e-02 4.861406236886978149e-02 -2.448529154062271118e-01 -2.328723520040512085e-01 1.183379516005516052e-01 1.131096631288528442e-01 -3.307672590017318726e-02 7.199575006961822510e-02 3.348784893751144409e-02 1.004398465156555176e-01 -1.894094645977020264e-01 1.928459107875823975e-01 1.184014081954956055e-01 -2.954624220728874207e-02 7.778825610876083374e-02 -9.076188504695892334e-02 -9.618798643350601196e-02 2.652995884418487549e-01 1.817239224910736084e-01 1.872643977403640747e-01 -3.708902895450592041e-01 2.020631283521652222e-01 1.525560021400451660e-01
-2.354668229818344116e-01 1.042090281844139099e-01 -2.424315735697746277e-02 1.534773558378219604e-01 2.518925964832305908e-01 -2.613943219184875488e-01 2.360195517539978027e-01 2.069625705480575562e-01 1.788422465324401855e-01 -2.122701406478881836e-01 1.952396035194396973e-01 -1.938279569149017334e-01 -1.448718905448913574e-01 2.548941038548946381e-02 -2.101798169314861298e-02 -3.678916096687316895e-01 -1.456362158060073853e-01 -5.852841958403587341e-02 1.893084496259689331e-01 -1.961043179035186768e-01 -1.307882964611053467e-01 -7.716348022222518921e-02 8.050917088985443115e-02 -1.259847581386566162e-01 -3.242570161819458008e-01 -1.163388341665267944e-01 2.251123636960983276e-01 1.510788500308990479e-01 -1.380583792924880981e-01 -2.736192196607589722e-02 1.081853136420249939e-01 3.238080441951751709e-02
-4.706291854381561279e-02 -1.139515414834022522e-01 8.826585859060287476e-02 1.664098501205444336e-01 -2.388464286923408508e-02 -3.981726467609405518e-01 -1.458439677953720093e-01 4.079757928848266602e-01 -1.019109487533569336e-01 -1.707661449909210205e-01 1.260770559310913086e-01 -4.436965286731719971e-02 -1.227624267339706421e-01 1.408104896545410156e-01 -5.382938310503959656e-02 1.475677490234375000e-01 1.482161134481430054e-01 4.456100612878799438e-02 1.495058238506317139e-01 -3.859232366085052490e-01 2.000118196010589600e-01 2.630767971277236938e-02 -1.174651458859443665e-02 2.217496186494827271e-01 2.274727448821067810e-02 9.483371861279010773e-03 2.988439798355102539e-01 3.057055175304412842e-01 -3.356579691171646118e-02 -5.786662921309471130e-02 6.257379800081253052e-02 9.217146039009094238e-02
7.825066894292831421e-02 -7.798250764608383179e-03 4.571287706494331360e-02 -5.260930955410003662e-02 7.854792475700378418e-02 -3.064773380756378174e-01 1.860320270061492920e-01 1.936168819665908813e-01 -2.262617051601409912e-01 3.276365995407104492e-02 -3.878245875239372253e-02 4.159909486770629883e-02 -3.368951082229614258e-01 1.003981232643127441e-01 1.363639440387487411e-02 8.019584417343139648e-02 4.516305401921272278e-02 -1.846492141485214233e-01 1.460946798324584961e-01 -1.992227137088775635e-01 9.709540754556655884e-03 -4.542199149727821350e-02 2.012482583522796631e-01 2.392272651195526123e-01 -1.221579760313034058e-01 -3.546376526355743408e-02 3.609287142753601074e-01 2.266562730073928833e-01 1.247329916805028915e-02 -4.232766628265380859e-01 2.716743014752864838e-02 2.369202375411987305e-01
3.149337694048881531e-02 -5.110087245702743530e-02 1.698821410536766052e-02 -1.626745611429214478e-02 4.161690771579742432e-01 -3.791804611682891846e-01 4.031724110245704651e-02 1.828088313341140747e-01 9.597631543874740601e-02 1.444586813449859619e-01 5.629386752843856812e-02 -4.302743077278137207e-02 5.732825491577386856e-03 2.642970383167266846e-01 8.509460836648941040e-02 2.413249760866165161e-02 2.339620292186737061e-01 6.749598681926727295e-02 -7.319380342960357666e-02 -1.536485701799392700e-01 1.997941881418228149e-01 4.040110483765602112e-02 -4.236915111541748047e-01 -1.740481257438659668e-01 -2.720161378383636475e-01 -1.721639186143875122e-02 -5.052535329014062881e-03 1.030281484127044678e-01 1.574027687311172485e-01 -1.414236575365066528e-01 1.916295886039733887e-01 1.580229401588439941e-01
1.297585964202880859e-01 1.458032708615064621e-02 1.368081420660018921e-01 -1.725919693708419800e-01 3.207733333110809326e-01 -1.609638631343841553e-01 1.387077271938323975e-01 -4.576269164681434631e-02 -2.079180926084518433e-01 -5.602083802223205566e-01 -8.002918958663940430e-02 -3.284755349159240723e-01 4.827754944562911987e-02 3.701968118548393250e-02 -8.457343280315399170e-02 -1.096859350800514221e-01 5.425068736076354980e-02 7.330305129289627075e-02 1.189526617527008057e-01 2.373906970024108887e-02 9.130421280860900879e-02 1.571617424488067627e-01 -1.453318446874618530e-01 -1.739541292190551758e-01 -8.037944138050079346e-02 -2.551168203353881836e-01 1.084591075778007507e-01 9.772600978612899780e-02 1.825243979692459106e-01 1.080476939678192139e-01 -2.000003457069396973e-01 -6.900437921285629272e-02
2.018195390701293945e-02 7.815605401992797852e-02 -1.070056334137916565e-01 7.758488506078720093e-02 3.841590583324432373e-01 -4.189653694629669189e-01 1.554167736321687698e-02 1.916715800762176514e-01 -9.401305764913558960e-02 2.314671576023101807e-01 -1.852100342512130737e-02 -2.539880275726318359e-01 1.404183078557252884e-02 3.356413841247558594e-01 -9.246180951595306396e-02 1.742181330919265747e-01 7.619214802980422974e-02 1.211514919996261597e-01 4.500718932831659913e-05 1.507759243249893188e-01 1.785037964582443237e-01 5.132257472723722458e-03 -1.328912973403930664e-01 -3.096045367419719696e-02 -1.810561418533325195e-01 -2.515946030616760254e-01 1.500364840030670166e-01 -1.565537415444850922e-02 1.666030287742614746e-01 -1.674484610557556152e-01 5.601438507437705994e-02 2.557493150234222412e-01
-2.838795445859432220e-02 2.448877692222595215e-02 1.368712484836578369e-01 -3.290193378925323486e-01 1.646041125059127808e-01 -3.555605709552764893e-01 3.575921431183815002e-02 -5.682615190744400024e-02 5.423922091722488403e-02 -4.531872272491455078e-01 1.734902337193489075e-02 -3.006016314029693604e-01 -1.076533198356628418e-01 7.326436042785644531e-02 -2.130914926528930664e-01 -1.824354231357574463e-01 -3.388893604278564453e-02 1.684344112873077393e-01 1.175007689744234085e-02 -8.027058094739913940e-02 1.089720800518989563e-01 4.488119855523109436e-02 -6.921323388814926147e-02 -1.535079069435596466e-02 -2.108148485422134399e-01 -2.098503559827804565e-01 1.660165190696716309e-02 2.016159594058990479e-01 3.033344447612762451e-01 -6.859012693166732788e-02 -1.066678240895271301e-01 1.625915616750717163e-01
-1.767453849315643311e-01 1.731905490159988403e-01 -1.778674195520579815e-03 9.902299940586090088e-02 1.827824115753173828e-01 -2.929964661598205566e-01 6.773643940687179565e-02 2.346067726612091064e-01 2.975151641294360161e-03 -6.156692653894424438e-02 2.902261167764663696e-02 -1.310925036668777466e-01 4.873872548341751099e-02 5.414920672774314880e-02 -1.139136180281639099e-01 1.344259530305862427e-01 1.435118466615676880e-01 9.048701822757720947e-02 1.358624547719955444e-01 1.889923028647899628e-02 3.193080723285675049e-01 1.257959157228469849e-01 -2.584236860275268555e-01 -3.898026049137115479e-01 -1.387091577053070068e-01 -1.820790916681289673e-01 1.258967220783233643e-01 3.254292532801628113e-02 2.048179693520069122e-02 -3.732147514820098877e-01 -1.940272748470306396e-01 2.472314089536666870e-01
1.341032832860946655e-01 -7.903184741735458374e-02 -6.582102738320827484e-03 4.122828692197799683e-02 -1.532156467437744141e-01 -2.521815598011016846e-01 1.651101708412170410e-01 2.265743017196655273e-01 -1.283895075321197510e-01 -1.848992407321929932e-01 2.206240892410278320e-01 -2.197952121496200562e-01 -1.563946306705474854e-01 1.764623820781707764e-01 -1.064366996288299561e-01 8.463966101408004761e-02 1.650250852108001709e-01 1.487209349870681763e-01 4.338322952389717102e-02 -5.153745785355567932e-02 2.026022672653198242e-01 3.428217023611068726e-02 1.121657863259315491e-01 3.480137586593627930e-01 -4.540600255131721497e-02 -1.295243203639984131e-01 1.702136248350143433e-01 2.418351471424102783e-01 4.171538725495338440e-02 -2.926142513751983643e-01 1.079797223210334778e-01 3.892129957675933838e-01
1.118865758180618286e-01 -3.311821073293685913e-02 -3.558013960719108582e-02 -2.676491141319274902e-01 2.726935446262359619e-01 -3.717812597751617432e-01 -2.334028482437133789e-02 -6.186259537935256958e-02 2.016653679311275482e-02 -4.472678601741790771e-01 -1.241063401103019714e-01 -3.701733946800231934e-01 7.707152049988508224e-03 -4.047920182347297668e-02 -1.867255270481109619e-01 1.681837588548660278e-01 2.734091365709900856e-03 2.690965831279754639e-01 -8.137823897413909435e-04 -1.140909492969512939e-01 2.020525000989437103e-02 4.025427624583244324e-02 3.319204971194267273e-02 -1.372395306825637817e-01 -1.361643373966217041e-01 1.226196810603141785e-02 2.258112430572509766e-01 1.097005158662796021e-01 2.861389219760894775e-01 -2.509187720715999603e-02 -2.738753100857138634e-03 8.461752533912658691e-02
-9.758668951690196991e-03 -2.788596153259277344e-01 5.888776853680610657e-02 -6.090110167860984802e-02 1.700217425823211670e-01 -3.510023057460784912e-01 1.797735989093780518e-01 4.454074501991271973e-01 -1.190302222967147827e-01 8.893784135580062866e-02 2.245569527149200439e-01 -1.231188848614692688e-01 1.512096375226974487e-01 2.080173790454864502e-01 -9.299010271206498146e-04 4.159973934292793274e-02 -1.006051823496818542e-01 2.869264781475067139e-02 3.692327439785003662e-01 -1.914214044809341431e-01 -3.679752117022871971e-03 1.972101181745529175e-01 -1.257084757089614868e-01 1.066986694931983948e-01 -1.840523183345794678e-01 7.972639054059982300e-02 4.958464577794075012e-02 5.881783366203308105e-02 -1.585549674928188324e-02 -1.028066650032997131e-01 -1.921930760145187378e-01 1.808289736509323120e-01
2.549925148487091064e-01 2.339285984635353088e-02 1.700270771980285645e-01 6.693573296070098877e-02 5.371010303497314453e-02 -2.892031371593475342e-01 7.204250246286392212e-02 1.838529109954833984e-01 -3.287751376628875732e-01 -3.623475879430770874e-02 -3.210730478167533875e-02 -2.484659701585769653e-01 -1.251590996980667114e-01 1.947257965803146362e-01 -8.342561125755310059e-02 8.887567371129989624e-02 5.774566903710365295e-02 -1.458538025617599487e-01 1.884466260671615601e-01 -1.742817908525466919e-01 2.760940045118331909e-02 -7.785972952842712402e-02 1.633082181215286255e-01 1.699375957250595093e-01 -3.396539390087127686e-02 3.958424925804138184e-02 3.211835622787475586e-01 3.227432668209075928e-01 -2.157009094953536987e-01 -1.574627906084060669e-01 -1.922164708375930786e-01 2.524570822715759277e-01
-9.264497086405754089e-03 -2.435510903596878052e-01 -6.696101278066635132e-02 -2.606365084648132324e-01 2.948478460311889648e-01 -1.935214363038539886e-02 2.856768667697906494e-01 4.223124310374259949e-02 4.965537413954734802e-02 -2.644859254360198975e-01 1.054132282733917236e-01 -3.259726464748382568e-01 -1.534068137407302856e-01 2.658466994762420654e-01 7.973770052194595337e-02 2.053893059492111206e-01 -7.653324306011199951e-02 2.015969753265380859e-01 4.009599387645721436e-01 -2.400749623775482178e-01 2.834965474903583527e-02 -9.719847142696380615e-02 4.866757895797491074e-03 1.654364317655563354e-01 -9.513957053422927856e-02 3.849418461322784424e-02 3.633720055222511292e-02 9.102424234151840210e-02 1.060922369360923767e-01 -1.304374039173126221e-01 4.559592157602310181e-02 -1.090992838144302368e-01
-1.751117408275604248e-02 -2.606396973133087158e-01 -7.216054480522871017e-03 2.131665498018264771e-01 5.434032157063484192e-02 -8.057100325822830200e-02 5.635270848870277405e-02 1.334560513496398926e-01 -1.472020000219345093e-01 2.748977392911911011e-03 1.496501415967941284e-01 -2.205546647310256958e-01 -1.696264594793319702e-01 3.780967891216278076e-01 -1.525687873363494873e-01 -2.889311872422695160e-02 3.652423620223999023e-01 -4.073807597160339355e-02 2.331843078136444092e-01 -1.187386438250541687e-01 7.969351112842559814e-02 -9.657435864210128784e-02 -3.855028375983238220e-02 -1.201289668679237366e-01 -8.303327858448028564e-02 -1.979156434535980225e-01 3.342658579349517822e-01 2.506272494792938232e-01 7.744506746530532837e-02 -3.152906298637390137e-01 -5.264977365732192993e-02 5.795578286051750183e-02
-3.093752861022949219e-01 -1.539502739906311035e-01 9.931603074073791504e-02 2.301150709390640259e-01 3.233115077018737793e-01 -4.705219268798828125e-01 2.644499838352203369e-01 9.219682961702346802e-02 7.205380499362945557e-02 -1.621183753013610840e-01 1.218736320734024048e-01 -5.241695791482925415e-02 -1.515743136405944824e-01 1.699463129043579102e-01 2.933219075202941895e-02 3.906260803341865540e-02 -9.540974162518978119e-03 -2.482156008481979370e-01 -3.196451067924499512e-02 -2.639204077422618866e-02 1.759933978319168091e-01 1.159017160534858704e-01 -1.260934174060821533e-01 -2.630637884140014648e-01 -1.515239179134368896e-01 -1.680847108364105225e-01 -1.999396085739135742e-01 1.069743484258651733e-01 1.728213205933570862e-02 -9.719002991914749146e-02 6.802905350923538208e-02 -1.279232092201709747e-02
6.063552200794219971e-02 1.976504474878311157e-01 4.339499399065971375e-03 1.208785027265548706e-01 1.215590089559555054e-01 -3.029145896434783936e-01 2.443290948867797852e-01 3.223736286163330078e-01 -3.988865911960601807e-01 6.526262313127517700e-02 2.088279277086257935e-01 -2.522953450679779053e-01 3.500437736511230469e-02 9.789630770683288574e-02 -9.446227550506591797e-02 -5.360364541411399841e-02 -1.618679761886596680e-01 -1.108362972736358643e-01 1.672216504812240601e-01 -1.698279380798339844e-01 -7.621217519044876099e-03 7.126110792160034180e-02 -3.302252665162086487e-02 -1.988297402858734131e-01 -3.486103713512420654e-01 1.801772601902484894e-02 1.551436781883239746e-01 1.513335257768630981e-01 -1.540720909833908081e-01 1.319104433059692383e-01 1.199667453765869141e-01 1.175948530435562134e-01
1.233564573340117931e-03 1.525278985500335693e-01 2.137843817472457886e-01 -2.015649974346160889e-01 2.345952242612838745e-01 -3.283768296241760254e-01 -1.432877480983734131e-01 2.379339337348937988e-01 -2.959277294576168060e-02 -2.558175027370452881e-01 3.708606213331222534e-02 -2.874917164444923401e-02 5.087877810001373291e-02 1.263898462057113647e-01 -2.578349709510803223e-01 2.201201207935810089e-02 9.698545187711715698e-02 -2.690151333808898926e-01 4.869693890213966370e-02 -1.983855366706848145e-01 1.763907521963119507e-01 -1.256668567657470703e-01 -6.101887673139572144e-02 4.103883355855941772e-02 -1.779564023017883301e-01 4.892195761203765869e-02 3.049798309803009033e-01 3.796421363949775696e-02 1.171033903956413269e-01 -6.079525128006935120e-02 -8.614618331193923950e-02 4.088783562183380127e-01
1.400593817234039307e-01 -3.522328734397888184e-01 -1.660984605550765991e-01 3.316704034805297852e-01 7.542200386524200439e-02 -4.745208024978637695e-01 1.407164614647626877e-02 4.569964483380317688e-02 -1.894566416740417480e-02 4.837971180677413940e-02 -1.464774757623672485e-01 -1.448413822799921036e-02 -8.268601447343826294e-02 3.595395386219024658e-01 -7.294395938515663147e-03 -7.247864454984664917e-02 9.810922294855117798e-02 -1.154394969344139099e-01 1.411097794771194458e-01 -4.176347330212593079e-02 -1.642699986696243286e-01 9.497848153114318848e-02 -2.902620434761047363e-01 -1.040756031870841980e-01 -2.239983975887298584e-01 -1.146929264068603516e-01 -1.558774057775735855e-02 6.282389909029006958e-02 1.682546883821487427e-01 -2.691250666975975037e-02 2.678523212671279907e-02 2.164054214954376221e-01
8.945691585540771484e-02 -1.796440184116363525e-01 1.340743005275726318e-01 -1.841531321406364441e-02 -1.545785367488861084e-01 -3.083280622959136963e-01 1.575932949781417847e-01 1.573956012725830078e-01 -1.504733413457870483e-01 -9.748893231153488159e-02 1.102522090077400208e-01 -2.017647624015808105e-01 -2.435531765222549438e-01 1.722525209188461304e-01 -2.514837980270385742e-01 -7.080999016761779785e-02 1.986485570669174194e-01 -4.394872114062309265e-02 -2.996701188385486603e-02 -2.063102424144744873e-01 1.630420982837677002e-01 -1.563766598701477051e-01 9.694530069828033447e-02 1.517736613750457764e-01 -1.702178418636322021e-01 6.864085793495178223e-02 3.013072609901428223e-01 2.287968397140502930e-01 -1.990030705928802490e-02 -3.278223276138305664e-01 -2.072397023439407349e-01 1.860813498497009277e-01
-2.981219589710235596e-01 4.677487909793853760e-02 -2.014997787773609161e-02 2.181137204170227051e-01 -1.785494685173034668e-01 -2.671765089035034180e-01 1.646747440099716187e-01 7.204635441303253174e-02 1.191184204071760178e-02 -3.099346756935119629e-01 -7.690391037613153458e-03 -2.459356002509593964e-02 -9.149544872343540192e-03 3.071765005588531494e-01 7.315179705619812012e-02 2.374265342950820923e-02 -5.642820894718170166e-02 2.765689492225646973e-01 1.118347570300102234e-01 4.533718526363372803e-02 -1.039906516671180725e-01 -1.418108195066452026e-01 -2.978640794754028320e-01 9.804312139749526978e-03 -3.910104930400848389e-01 -1.560631394386291504e-01 1.994264572858810425e-01 -5.797966942191123962e-02 2.459944784641265869e-01 -4.167344793677330017e-02 -8.915570378303527832e-02 1.536422520875930786e-01
4.360085353255271912e-02 -4.064772650599479675e-02 -7.234650850296020508e-02 -3.157753348350524902e-01 3.029919862747192383e-01 -3.045480549335479736e-01 2.128260135650634766e-01 -2.352568060159683228e-01 -7.342853397130966187e-02 -9.618152678012847900e-02 6.169291213154792786e-02 -9.305119514465332031e-02 -8.139571547508239746e-02 -5.127976648509502411e-03 -3.499293923377990723e-01 1.790316104888916016e-01 -9.958173334598541260e-02 1.270128637552261353e-01 8.923546969890594482e-02 -1.675869822502136230e-01 1.429176926612854004e-01 6.513788551092147827e-02 -3.129105865955352783e-01 8.056941628456115723e-02 -2.399471700191497803e-01 5.898072849959135056e-03 1.191903725266456604e-01 2.429947108030319214e-01 2.124734669923782349e-01 -1.190969124436378479e-01 1.461782678961753845e-02 1.909652501344680786e-01
1.982904970645904541e-03 -2.185049802064895630e-01 9.976138174533843994e-02 8.519155532121658325e-02 5.848275497555732727e-03 -2.457657903432846069e-01 1.235543265938758850e-01 2.150033712387084961e-01 5.894994363188743591e-03 -2.180572003126144409e-01 1.792545616626739502e-01 -3.470701873302459717e-01 -1.690333522856235504e-02 1.576767303049564362e-02 -3.106907382607460022e-02 8.333016932010650635e-02 -1.925839334726333618e-01 -2.518992424011230469e-01 2.166460305452346802e-01 -1.972560584545135498e-01 -2.563129663467407227e-01 1.560730338096618652e-01 -1.239460036158561707e-01 -1.175092905759811401e-01 -7.805371284484863281e-02 -2.432855963706970215e-01 2.753778100013732910e-01 2.305176258087158203e-01 -2.281720787286758423e-01 1.558968871831893921e-01 1.170089002698659897e-02 1.677176356315612793e-01
-1.902516931295394897e-01 -1.719598621129989624e-01 1.027101650834083557e-01 -3.949773311614990234e-02 3.570098876953125000e-01 4.554231837391853333e-02 1.811158061027526855e-01 2.482193410396575928e-01 1.229992322623729706e-02 -3.906860649585723877e-01 -2.362489886581897736e-02 -4.335729181766510010e-01 -2.057519704103469849e-01 2.494791597127914429e-01 -8.551017940044403076e-02 -2.370604127645492554e-01 1.806583553552627563e-01 1.168115139007568359e-01 -3.540852665901184082e-02 -1.846092939376831055e-01 4.472139850258827209e-02 1.110328547656536102e-02 -5.691419914364814758e-02 -1.024683341383934021e-01 -1.273013800382614136e-01 -1.409821808338165283e-01 -3.276037983596324921e-03 -4.956272616982460022e-02 -9.206294268369674683e-02 -1.408070558682084084e-03 -2.100991159677505493e-01 -1.086518075317144394e-02
1.302184015512466431e-01 5.541883781552314758e-02 2.165019363164901733e-01 -7.859782129526138306e-02 4.362287521362304688e-01 -2.168665975332260132e-01 2.460415065288543701e-01 2.468084171414375305e-02 -2.054171822965145111e-02 -1.275991946458816528e-01 -1.160308942198753357e-01 -1.415034234523773193e-01 -1.693200916051864624e-01 3.237321972846984863e-01 2.150746881961822510e-01 -1.561322957277297974e-01 3.070775568485260010e-01 -2.096849232912063599e-01 2.288706004619598389e-01 -1.072525531053543091e-01 5.360906571149826050e-02 7.578381150960922241e-02 -6.796979904174804688e-02 1.456414610147476196e-01 5.128488689661026001e-02 1.649812608957290649e-01 1.261247545480728149e-01 -6.228829175233840942e-02 -1.317658927291631699e-02 -3.603560477495193481e-02 2.790598869323730469e-01 -9.258641302585601807e-02
5.703767761588096619e-02 -1.014791056513786316e-01 -8.358010090887546539e-03 1.775642484426498413e-01 3.128600120544433594e-01 -3.668461740016937256e-01 -7.452860474586486816e-02 -1.215324178338050842e-02 -1.453573107719421387e-01 -3.028279636055231094e-03 -2.605020999908447266e-01 -6.081868428736925125e-03 -1.169711053371429443e-01 2.502814829349517822e-01 1.397423595190048218e-01 1.720158755779266357e-01 -1.014295890927314758e-01 -2.025590837001800537e-01 1.825975179672241211e-01 -1.368973255157470703e-01 -2.854385673999786377e-01 1.179616898298263550e-01 -3.987258672714233398e-01 -1.088643223047256470e-01 -7.503499835729598999e-02 -7.748080790042877197e-02 -1.194857656955718994e-01 2.016030400991439819e-01 7.256183028221130371e-02 -5.530584976077079773e-02 1.167144030332565308e-01 2.099721431732177734e-01
-1.187850441783666611e-02 7.212055474519729614e-02 2.797455489635467529e-01 2.101431041955947876e-02 1.091599017381668091e-01 -3.847792744636535645e-01 1.584744602441787720e-01 -8.316259831190109253e-02 -1.543536633253097534e-01 -1.415168344974517822e-01 9.942284226417541504e-02 -4.117983281612396240e-01 7.852709293365478516e-02 -4.513468593358993530e-02 1.671099960803985596e-01 -2.446740306913852692e-02 -1.903105229139328003e-01 -1.658186018466949463e-01 -4.167500883340835571e-03 9.974322281777858734e-03 1.384369581937789917e-01 -3.595757484436035156e-02 -2.114663422107696533e-01 -5.705312266945838928e-02 -1.745978444814682007e-01 -2.649550437927246094e-01 1.448251307010650635e-01 7.410366088151931763e-02 -1.216819807887077332e-01 -3.774010017514228821e-02 5.491023138165473938e-02 4.304128885269165039e-01
-2.365148998796939850e-02 -1.268875040113925934e-02 -6.869398802518844604e-02 3.034832142293453217e-02 2.687184512615203857e-01 -3.195278346538543701e-01 3.016130998730659485e-02 2.739874422550201416e-01 2.060411721467971802e-01 9.016019850969314575e-02 -8.253912627696990967e-02 -1.826183646917343140e-01 7.346837222576141357e-02 2.350491732358932495e-01 -1.450802683830261230e-01 2.732118070125579834e-01 6.077576056122779846e-02 2.622435614466667175e-02 -1.167077850550413132e-02 1.132553145289421082e-01 -3.864077478647232056e-02 4.732574149966239929e-02 -3.698979020118713379e-01 2.387525141239166260e-02 -1.393803656101226807e-01 -8.061599731445312500e-02 2.349890619516372681e-01 1.775702685117721558e-01 -9.578626602888107300e-03 -2.259951382875442505e-01 2.843342423439025879e-01 3.051400184631347656e-01
-3.238602727651596069e-02 2.220394089818000793e-03 -7.705646753311157227e-02 3.256379365921020508e-01 1.219694167375564575e-01 -4.350495636463165283e-01 3.769686445593833923e-02 1.160371750593185425e-01 1.368480771780014038e-01 3.843204677104949951e-02 -5.937562137842178345e-02 -1.492660492658615112e-01 1.466325968503952026e-01 3.664990067481994629e-01 -5.738174170255661011e-02 2.654397189617156982e-01 1.917746067047119141e-01 -2.990731038153171539e-03 2.888289280235767365e-02 -1.124905347824096680e-01 4.892690852284431458e-02 1.156868189573287964e-01 -3.316307067871093750e-01 -3.047156631946563721e-01 -1.645272970199584961e-01 -2.453951090574264526e-01 -3.446353366598486900e-03 1.039998978376388550e-01 -1.195120066404342651e-01 -9.334501624107360840e-02 4.855127632617950439e-02 1.479663420468568802e-03
3.340956568717956543e-01 2.802928350865840912e-02 -5.878561735153198242e-02 3.172519057989120483e-02 2.627100646495819092e-01 -3.408251404762268066e-01 1.542438119649887085e-01 2.047661542892456055e-01 2.694328501820564270e-02 -5.461912602186203003e-03 4.600768536329269409e-02 -3.475413918495178223e-01 -1.497649401426315308e-01 2.257705330848693848e-01 -8.896350860595703125e-02 -1.816011220216751099e-02 2.733360528945922852e-01 -1.931969374418258667e-01 -4.290615394711494446e-02 2.716059051454067230e-02 -9.347786009311676025e-02 -8.063993416726589203e-03 -1.073823403567075729e-02 -3.879402950406074524e-02 1.630844324827194214e-01 2.819915115833282471e-01 3.412152528762817383e-01 2.338695675134658813e-01 1.452741175889968872e-01 -2.046956360572949052e-04 1.867272518575191498e-02 5.655455589294433594e-02
-6.996982544660568237e-02 -1.581470519304275513e-01 -3.736494807526469231e-03 3.655969351530075073e-02 7.470560073852539062e-02 -3.126074075698852539e-01 3.243747949600219727e-01 9.189856052398681641e-02 -2.840994298458099365e-01 8.472926169633865356e-02 1.780433654785156250e-01 -2.723664045333862305e-01 4.207269474864006042e-02 4.279949143528938293e-02 1.733151674270629883e-01 7.320070266723632812e-02 8.954297751188278198e-02 -2.138755172491073608e-01 6.127713620662689209e-02 -4.574969410896301270e-01 8.454156666994094849e-02 1.961523592472076416e-01 3.215280547738075256e-02 1.522839069366455078e-01 -2.547043859958648682e-01 -1.556114256381988525e-01 -9.771489538252353668e-03 1.940286457538604736e-01 3.481700271368026733e-02 -2.094034403562545776e-01 -1.011738553643226624e-01 -1.432881224900484085e-02
-4.966396093368530273e-02 -2.045306414365768433e-01 1.399929821491241455e-01 2.948932722210884094e-02 -1.975995302200317383e-01 -1.615002751350402832e-01 1.825309693813323975e-01 2.051657736301422119e-01 -1.129947006702423096e-01 -9.061391651630401611e-02 -6.227171421051025391e-02 -2.151307463645935059e-01 -3.971109986305236816e-01 3.014611601829528809e-01 1.771677881479263306e-01 1.779752373695373535e-01 6.858754903078079224e-02 -1.297462135553359985e-01 6.386305391788482666e-02 -1.430689394474029541e-01 -1.136387288570404053e-01 3.596126288175582886e-02 -5.354826152324676514e-02 2.344872057437896729e-01 -2.336813658475875854e-01 1.236685365438461304e-01 2.867484092712402344e-01 3.086804747581481934e-01 -1.921986341476440430e-01 -7.079548388719558716e-02 -1.702322438359260559e-02 6.420252472162246704e-02
-2.155701220035552979e-01 -1.083762422204017639e-01 2.773711085319519043e-01 9.671122580766677856e-02 3.446491807699203491e-02 -3.511257469654083252e-01 1.860952526330947876e-01 2.967500090599060059e-01 -1.695405542850494385e-01 -2.045589685440063477e-01 -5.857183784246444702e-02 -2.001332640647888184e-01 1.859657280147075653e-02 1.250294446945190430e-01 7.734946161508560181e-02 -6.968811899423599243e-02 1.968989521265029907e-01 -1.992851197719573975e-01 3.383874297142028809e-01 -2.646779716014862061e-01 -1.249868348240852356e-01 2.002361565828323364e-01 1.377658993005752563e-01 -6.667388230562210083e-02 8.559615910053253174e-02 -1.734212040901184082e-02 8.673609793186187744e-02 4.703819751739501953e-02 -4.473915323615074158e-02 -2.518593966960906982e-01 -1.915685273706912994e-02 2.051510810852050781e-01
2.262374013662338257e-01 -1.012815255671739578e-02 -8.720888197422027588e-02 1.273588091135025024e-01 3.783178701996803284e-02 -3.245982825756072998e-01 -1.583290984854102135e-03 1.850597411394119263e-01 -9.653881192207336426e-03 4.081705212593078613e-02 -2.767231762409210205e-01 -3.848810791969299316e-01 -1.581686884164810181e-01 4.223426282405853271e-01 5.537652596831321716e-02 3.554854914546012878e-02 -5.028799641877412796e-03 -5.501774325966835022e-02 -5.080318450927734375e-02 -4.649584367871284485e-02 2.251485586166381836e-01 6.397090107202529907e-02 1.659886837005615234e-01 -2.068691849708557129e-01 -1.568263322114944458e-01 -1.272894889116287231e-01 5.525811389088630676e-02 2.660667002201080322e-01 1.318235695362091064e-01 -1.232281327247619629e-01 1.809089183807373047e-01 -1.918209642171859741e-01
-2.921935357153415680e-02 -1.384981572628021240e-01 -1.238930299878120422e-01 8.800421841442584991e-03 1.943067014217376709e-01 -3.162846863269805908e-01 2.293695062398910522e-01 3.231431245803833008e-01 -1.088154129683971405e-02 -6.044994108378887177e-03 3.538373708724975586e-01 -2.923694849014282227e-01 5.858238413929939270e-02 -1.220721844583749771e-02 1.046931222081184387e-01 1.278750896453857422e-01 -1.701636612415313721e-01 -3.948699310421943665e-02 2.826242009177803993e-03 -2.568497359752655029e-01 -7.251587510108947754e-02 4.120440036058425903e-02 -1.442196667194366455e-01 -1.819487512111663818e-01 -1.707426905632019043e-01 -3.404283821582794189e-01 5.682907998561859131e-02 3.366665244102478027e-01 2.923970296978950500e-02 -5.368889868259429932e-02 -3.552080132067203522e-03 7.253441959619522095e-02
9.845427237451076508e-03 -1.199214160442352295e-01 -1.228119358420372009e-01 1.520957499742507935e-01 -2.972260862588882446e-02 -3.861115276813507080e-01 2.015166580677032471e-01 8.580500632524490356e-02 7.303492724895477295e-02 -8.381605893373489380e-02 2.730926126241683960e-02 -2.434736043214797974e-01 6.329157948493957520e-02 4.375578463077545166e-01 7.369430363178253174e-02 8.780054003000259399e-02 3.548323642462491989e-03 6.829627603292465210e-02 -5.055785924196243286e-02 -1.206654757261276245e-01 2.155375331640243530e-01 -8.646645396947860718e-02 -3.587256371974945068e-01 -2.495984882116317749e-01 -2.575810849666595459e-01 -2.378421872854232788e-01 3.187110647559165955e-02 1.111335828900337219e-01 -1.154196076095104218e-02 -3.495478257536888123e-02 2.317896783351898193e-01 1.015272289514541626e-01
-2.394131124019622803e-01 -4.755830764770507812e-02 -1.478536054491996765e-02 1.773210763931274414e-01 1.952519118785858154e-01 -2.968669235706329346e-01 1.971673518419265747e-01 4.511441886425018311e-01 -2.242285907268524170e-01 -1.303293704986572266e-01 2.270531654357910156e-01 -8.866790682077407837e-02 -1.626288741827011108e-01 1.658782064914703369e-01 1.368563473224639893e-01 6.368261575698852539e-02 -2.505417680367827415e-03 -5.218844860792160034e-02 -1.328779309988021851e-01 -1.842144578695297241e-01 -9.343362413346767426e-03 1.152526289224624634e-01 1.668857783079147339e-01 -5.109211802482604980e-02 -7.205966860055923462e-02 -3.445425331592559814e-01 5.310543999075889587e-02 1.932677775621414185e-01 -1.370208710432052612e-01 -1.355137974023818970e-01 1.158093735575675964e-01 1.545719057321548462e-01
-1.175570338964462280e-01 -3.991634398698806763e-02 -4.307827912271022797e-03 1.179031841456890106e-02 -2.096953243017196655e-01 -4.394838511943817139e-01 2.566027641296386719e-01 7.818593829870223999e-02 9.511750191450119019e-02 -2.260373979806900024e-01 2.021645903587341309e-01 1.140316575765609741e-01 -1.348043978214263916e-01 2.639061808586120605e-01 1.833649910986423492e-02 1.877919286489486694e-01 2.363974228501319885e-02 7.502763718366622925e-02 -5.559495091438293457e-02 -4.938590805977582932e-03 1.529260426759719849e-01 3.599200025200843811e-02 -3.249616026878356934e-01 -4.291391465812921524e-03 -2.445098757743835449e-01 -1.421177089214324951e-01 1.377618312835693359e-01 1.573785543441772461e-01 3.186790347099304199e-01 6.334181129932403564e-02 2.398421764373779297e-01 1.072080433368682861e-01
2.875888720154762268e-02 4.731624200940132141e-02 2.259309589862823486e-01 9.958614408969879150e-02 3.142612576484680176e-01 -1.206449349410831928e-03 2.270647287368774414e-01 1.628459841012954712e-01 1.478570699691772461e-01 -1.342773088254034519e-03 -1.522286087274551392e-01 -2.070861309766769409e-01 -6.158867850899696350e-02 3.421044051647186279e-01 -1.278959400951862335e-02 3.488432615995407104e-02 3.331497311592102051e-02 -2.231218665838241577e-01 2.188480943441390991e-01 1.459033600986003876e-02 2.166928946971893311e-01 1.409050673246383667e-01 1.165857631713151932e-02 -2.585833966732025146e-01 -3.890280425548553467e-01 -2.673125267028808594e-01 -3.505703806877136230e-02 2.104539126157760620e-01 9.095785766839981079e-02 -1.469666957855224609e-01 -1.340150386095046997e-01 6.238040514290332794e-03
1.244889274239540100e-01 -6.612675637006759644e-02 5.124526843428611755e-02 -7.299832999706268311e-02 -5.303889513015747070e-02 -4.213580489158630371e-01 1.582991033792495728e-01 2.501869201660156250e-01 -3.872422873973846436e-01 -1.399428397417068481e-02 -9.340615011751651764e-03 -1.565703749656677246e-01 -3.610980212688446045e-01 1.848918199539184570e-01 9.741996973752975464e-02 6.232332065701484680e-02 5.064480472356081009e-03 -4.153027012944221497e-02 -3.610465303063392639e-02 -1.949627101421356201e-01 -7.817024737596511841e-02 -6.936830282211303711e-02 2.730773948132991791e-02 1.376468688249588013e-01 4.915914312005043030e-02 3.612958360463380814e-03 3.548745214939117432e-01 2.961627542972564697e-01 1.360890567302703857e-01 -2.060298621654510498e-01 -3.080976381897926331e-02 4.226611554622650146e-02
-1.524799317121505737e-01 -1.829301472753286362e-03 -1.578424274921417236e-01 -9.080082178115844727e-02 3.351211547851562500e-01 -3.049852550029754639e-01 1.461775451898574829e-01 6.428033858537673950e-02 -4.367179423570632935e-02 3.586709126830101013e-02 1.832918375730514526e-01 9.521457366645336151e-03 1.063132882118225098e-01 2.900747358798980713e-01 -5.613995715975761414e-02 9.237119928002357483e-03 1.571209356188774109e-02 -1.015499047935009003e-02 -3.198781907558441162e-01 -2.174811363220214844e-01 -9.483905509114265442e-03 -6.554001569747924805e-02 -2.261293977499008179e-01 -2.607465684413909912e-01 -8.656638115644454956e-02 -2.743290364742279053e-01 2.406202703714370728e-01 1.145715862512588501e-01 2.096832990646362305e-01 -7.485983520746231079e-02 1.756881549954414368e-02 3.163366317749023438e-01
-2.095443308353424072e-01 2.661043405532836914e-02 -9.661177545785903931e-02 3.515394628047943115e-01 2.156224101781845093e-01 -1.410773396492004395e-01 1.448321938514709473e-01 4.222583398222923279e-02 -1.416036784648895264e-01 -4.211734607815742493e-02 9.370098263025283813e-02 -1.261374950408935547e-01 -2.637149393558502197e-01 1.539337337017059326e-01 -1.726469695568084717e-01 6.759106181561946869e-03 1.741339713335037231e-01 2.540031969547271729e-01 5.026687681674957275e-02 -3.410419225692749023e-01 -2.639708220958709717e-01 -6.433581933379173279e-03 -3.032804131507873535e-01 -2.024543844163417816e-02 -1.311963349580764771e-01 -9.953650087118148804e-02 2.985574603080749512e-01 4.763115942478179932e-02 -1.172129586338996887e-01 -7.350172847509384155e-02 1.987533569335937500e-01 -1.036679223179817200e-01
7.842078059911727905e-02 2.416743040084838867e-01 5.744245275855064392e-02 1.658179759979248047e-01 9.968014061450958252e-02 -3.672786653041839600e-01 7.843379676342010498e-02 1.054304689168930054e-01 -1.104804500937461853e-01 -1.031738817691802979e-01 2.062127441167831421e-01 -2.381076961755752563e-01 5.236221104860305786e-02 2.135912030935287476e-01 1.865710318088531494e-01 -1.802412122488021851e-01 3.441963717341423035e-02 2.000207901000976562e-01 2.722886502742767334e-01 -6.196395307779312134e-02 2.386812493205070496e-02 -1.320473998785018921e-01 -3.015196919441223145e-01 9.680420905351638794e-02 4.038988053798675537e-02 -3.137767314910888672e-01 4.435334354639053345e-02 1.276955157518386841e-01 7.775417715311050415e-02 -3.114745020866394043e-01 8.002952486276626587e-02 1.988228708505630493e-01
-1.028895154595375061e-01 -2.408223301172256470e-01 -2.164365537464618683e-02 -8.813517540693283081e-02 2.437002807855606079e-01 -2.032856494188308716e-01 1.665998995304107666e-01 -1.157459709793329239e-02 -5.440359935164451599e-02 -1.554757803678512573e-01 4.323258399963378906e-01 8.866136521100997925e-02 -1.421348899602890015e-01 1.865066438913345337e-01 -1.547336727380752563e-01 1.981674134731292725e-01 1.361761093139648438e-01 -2.063438147306442261e-01 1.998526751995086670e-01 5.723143741488456726e-02 4.424081742763519287e-02 -8.133168518543243408e-02 -8.499174565076828003e-02 -1.278000921010971069e-01 -2.831468284130096436e-01 -1.965899318456649780e-01 7.505346089601516724e-02 2.867546165362000465e-03 2.648314833641052246e-01 -2.626088559627532959e-01 2.296531647443771362e-01 -4.137035086750984192e-02
-8.252022787928581238e-03 -8.769968897104263306e-02 1.403787732124328613e-01 -2.000646144151687622e-01 3.417904376983642578e-01 -3.011853694915771484e-01 1.126808766275644302e-02 5.948296934366226196e-02 -9.897425770759582520e-04 -5.401490926742553711e-01 -8.875614404678344727e-02 -4.850978404283523560e-02 1.126292645931243896e-01 -6.873583048582077026e-02 -4.007815569639205933e-02 -1.186943352222442627e-01 -5.562191829085350037e-02 7.462392002344131470e-02 4.143255949020385742e-02 2.120107226073741913e-02 8.698964864015579224e-02 3.160285949707031250e-01 -1.592334508895874023e-01 -6.078056246042251587e-02 1.584195345640182495e-02 -2.118835151195526123e-01 1.561084538698196411e-01 9.575293213129043579e-02 3.447019457817077637e-01 -1.774479299783706665e-01 9.950036555528640747e-02 1.229052664712071419e-03
-9.359949082136154175e-02 -1.697574853897094727e-01 -1.213079784065485001e-02 3.523652851581573486e-01 5.859055742621421814e-02 -3.698761165142059326e-01 -1.025331392884254456e-01 1.239165365695953369e-01 3.369751945137977600e-02 -4.167116805911064148e-02 8.595735579729080200e-02 -9.121806174516677856e-02 3.437479585409164429e-02 1.760862767696380615e-01 -3.718867897987365723e-02 -1.939631998538970947e-01 -4.428865015506744385e-02 -2.036865502595901489e-01 2.772508859634399414e-01 -2.191240340471267700e-01 2.515439987182617188e-01 3.505206108093261719e-01 -1.578595340251922607e-01 9.177735447883605957e-02 -1.425768435001373291e-01 1.790139526128768921e-01 2.781281173229217529e-01 8.198741823434829712e-02 -4.304303973913192749e-02 -1.807875782251358032e-01 -1.335151046514511108e-01 7.483352720737457275e-02
-4.039223492145538330e-01 3.191573321819305420e-01 1.978542506694793701e-01 4.396444186568260193e-02 2.348052412271499634e-01 -3.929185271263122559e-01 1.058192104101181030e-01 2.437656372785568237e-01 -1.913045942783355713e-01 -1.082134023308753967e-01 8.533493429422378540e-02 -2.368484139442443848e-01 -1.818061470985412598e-01 1.390440911054611206e-01 1.134819685830734670e-04 1.039839163422584534e-01 1.016926616430282593e-01 -4.461121186614036560e-02 2.152136862277984619e-01 -2.288700044155120850e-01 -2.549294196069240570e-02 1.377243399620056152e-01 -4.434849694371223450e-02 1.255885958671569824e-01 -3.018340840935707092e-02 6.452918797731399536e-02 -4.043857008218765259e-02 1.058703809976577759e-01 1.152562946081161499e-01 -1.848932951688766479e-01 -3.110225498676300049e-02 1.553680151700973511e-01
-3.774965880438685417e-03 -2.585045695304870605e-01 -5.247842520475387573e-02 -1.357361823320388794e-01 6.823520362377166748e-02 -3.501331508159637451e-01 2.641336619853973389e-01 3.461699187755584717e-01 -9.299704432487487793e-02 -1.013094261288642883e-01 2.365645915269851685e-01 -2.539103925228118896e-01 -1.072209477424621582e-01 -1.953999325633049011e-02 2.215096205472946167e-01 1.114490926265716553e-01 -1.105781123042106628e-01 -1.464029848575592041e-01 2.772093117237091064e-01 -2.370439022779464722e-01 -2.020521908998489380e-01 -4.521641135215759277e-02 -8.695574849843978882e-02 -1.250956058502197266e-01 -2.009661793708801270e-01 -2.561175525188446045e-01 1.043815091252326965e-01 1.485139578580856323e-01 -5.979249626398086548e-02 8.317061513662338257e-02 -1.476304698735475540e-02 -7.499001221731305122e-04
4.203541204333305359e-02 -3.985969722270965576e-02 -5.107348412275314331e-02 3.467580378055572510e-01 9.199009835720062256e-02 -1.523134410381317139e-01 1.169932857155799866e-01 3.488812968134880066e-02 -3.537787869572639465e-02 -5.174817517399787903e-02 -1.560437381267547607e-01 -1.297996938228607178e-01 -5.785993114113807678e-02 1.252827644348144531e-01 6.977038830518722534e-02 5.468767508864402771e-02 8.137580752372741699e-02 -3.702402859926223755e-02 1.241408810019493103e-01 -1.580145359039306641e-01 1.200625952333211899e-02 1.701028645038604736e-01 -4.948628246784210205e-01 -1.833263933658599854e-01 -3.759023547172546387e-01 -9.166210889816284180e-02 1.901257932186126709e-01 1.910611540079116821e-01 1.147445961833000183e-01 -3.002520650625228882e-03 3.871614933013916016e-01 1.175754591822624207e-01
8.342482149600982666e-02 1.176380515098571777e-01 1.839494556188583374e-01 -6.549826264381408691e-02 3.751119971275329590e-01 -6.346063315868377686e-02 1.068857982754707336e-01 1.303966790437698364e-01 9.888386726379394531e-02 -2.064776569604873657e-01 1.366375982761383057e-01 -1.855136156082153320e-01 -9.645541012287139893e-02 3.063615560531616211e-01 3.141498267650604248e-01 -9.817425906658172607e-02 2.735432088375091553e-01 -2.460822314023971558e-01 1.614757478237152100e-01 -1.524292677640914917e-01 2.007272653281688690e-02 2.092546038329601288e-02 9.148617088794708252e-02 1.375970244407653809e-01 -3.736280277371406555e-02 1.093799993395805359e-01 3.976280093193054199e-01 -2.416257048025727272e-03 1.616655290126800537e-01 3.038923023268580437e-03 1.638636142015457153e-01 1.167028918862342834e-01
1.594335138797760010e-01 -4.164296761155128479e-02 2.041406780481338501e-01 -2.936354279518127441e-01 2.571810483932495117e-01 -3.688672780990600586e-01 1.517272591590881348e-01 -1.062241047620773315e-01 -3.338153660297393799e-02 -3.753061294555664062e-01 -6.210407614707946777e-02 -3.421930968761444092e-01 -1.044154241681098938e-01 2.373358793556690216e-02 -1.465031057596206665e-01 -1.865442991256713867e-01 9.102406352758407593e-02 1.199041083455085754e-01 6.265035271644592285e-02 -1.327313333749771118e-01 2.795786224305629730e-02 2.001636922359466553e-01 -1.582452654838562012e-02 -8.469163626432418823e-02 -1.443488597869873047e-01 -1.108354330062866211e-02 1.491526141762733459e-02 5.775262415409088135e-02 3.915427029132843018e-01 -2.287570759654045105e-02 1.148290000855922699e-02 8.269555121660232544e-02
1.988069266080856323e-01 -2.250589728355407715e-01 1.585394889116287231e-01 -6.304673105478286743e-02 1.462021321058273315e-01 -2.768711447715759277e-01 2.707265019416809082e-01 3.398663997650146484e-01 -2.354338914155960083e-01 -1.293622851371765137e-01 1.615172475576400757e-01 -8.402412384748458862e-02 -1.190972626209259033e-01 1.537301093339920044e-01 7.183619588613510132e-02 -5.473562702536582947e-02 4.705748707056045532e-02 -1.976985037326812744e-01 9.570615738630294800e-02 -3.253329992294311523e-01 -3.103335760533809662e-02 -1.804265081882476807e-01 4.289547726511955261e-02 -1.772458106279373169e-02 1.583032757043838501e-01 -2.483172109350562096e-03 1.905068159103393555e-01 3.013426661491394043e-01 -1.196653693914413452e-01 -1.451800465583801270e-01 2.070592939853668213e-01 1.420799493789672852e-01
5.551324412226676941e-02 1.981704384088516235e-01 3.421860048547387123e-03 -8.837563544511795044e-02 5.695863440632820129e-02 -5.087106823921203613e-01 2.192875295877456665e-01 1.450156718492507935e-01 -1.137128323316574097e-01 -1.633387953042984009e-01 1.138805225491523743e-01 -7.603545486927032471e-02 -1.302435249090194702e-01 1.645294576883316040e-02 -1.916752010583877563e-02 1.531455516815185547e-01 -3.111121654510498047e-01 -7.593869417905807495e-02 -3.321865573525428772e-02 -1.993846595287322998e-01 1.793803125619888306e-01 -9.056819975376129150e-02 -2.724518775939941406e-01 -9.975343197584152222e-02 -2.056376188993453979e-01 -2.075640857219696045e-01 7.376430183649063110e-02 -8.009216934442520142e-02 -1.176497638225555420e-01 -6.322202831506729126e-02 1.220735758543014526e-01 3.483104407787322998e-01
7.477720081806182861e-02 -8.558002859354019165e-02 1.469201147556304932e-01 3.630968183279037476e-02 -3.170090168714523315e-02 -2.987180054187774658e-01 3.710749745368957520e-02 1.244126409292221069e-01 2.886543422937393188e-02 -2.551219426095485687e-02 1.810647994279861450e-01 -2.630927562713623047e-01 -2.450656145811080933e-01 2.967924773693084717e-01 1.175997704267501831e-01 -1.020960807800292969e-01 -2.062096744775772095e-01 -2.039844542741775513e-02 2.820052802562713623e-01 -2.050234079360961914e-01 3.438555821776390076e-02 2.761456966400146484e-01 -2.923960387706756592e-01 2.124504745006561279e-01 -7.054990530014038086e-02 -2.740675210952758789e-02 1.479099392890930176e-01 2.286386042833328247e-01 1.908727921545505524e-02 -1.032703071832656860e-01 -1.466325521469116211e-01 3.101999461650848389e-01
1.381236612796783447e-01 -1.577838063240051270e-01 -2.622476220130920410e-01 2.209698706865310669e-01 1.113480404019355774e-01 -3.298671543598175049e-01 1.300207525491714478e-01 -7.339753210544586182e-02 -1.680294424295425415e-01 -1.445185393095016479e-01 -2.321282625198364258e-01 -1.254328042268753052e-01 9.984826296567916870e-02 3.363641798496246338e-01 -3.685891255736351013e-02 1.485583633184432983e-01 2.144007831811904907e-01 7.325983792543411255e-02 -6.813675165176391602e-02 -3.914231434464454651e-02 2.474140673875808716e-01 8.322609961032867432e-02 -3.131090700626373291e-01 -1.044523492455482483e-01 -2.801557779312133789e-01 -1.178542822599411011e-01 -1.238141283392906189e-01 1.347562521696090698e-01 3.006631694734096527e-02 -1.020351946353912354e-01 1.904200613498687744e-01 1.469960361719131470e-01
-2.624875307083129883e-01 -2.852085791528224945e-02 1.227112337946891785e-01 1.268299221992492676e-01 3.816950321197509766e-01 -3.807307183742523193e-01 3.795416355133056641e-01 -1.716490648686885834e-02 1.298729032278060913e-01 -2.680952548980712891e-01 2.324364781379699707e-01 -4.700542613863945007e-02 -1.322006285190582275e-01 9.229867160320281982e-02 2.457093819975852966e-02 1.478328835219144821e-02 2.037117779254913330e-01 -2.290087640285491943e-01 -1.386029869318008423e-01 8.415572345256805420e-02 -1.020992845296859741e-01 8.771692961454391479e-02 -4.233199357986450195e-02 -2.110399752855300903e-01 -1.372183412313461304e-01 -1.258828341960906982e-01 -1.285426467657089233e-01 1.150895133614540100e-01 2.816189825534820557e-02 -9.957944601774215698e-02 -1.047506704926490784e-01 1.467722207307815552e-01
5.250076577067375183e-02 1.118457764387130737e-01 8.889370411634445190e-02 3.470702767372131348e-01 1.962493509054183960e-01 -4.322930276393890381e-01 -6.674180924892425537e-02 3.870417922735214233e-02 -3.366935253143310547e-01 -1.808972209692001343e-01 3.223721385002136230e-01 -1.806717813014984131e-01 -2.425862550735473633e-01 1.070998534560203552e-01 -2.543878853321075439e-01 4.519420117139816284e-02 -1.007420867681503296e-01 -5.838197539560496807e-04 1.004586815834045410e-01 4.828573390841484070e-02 -7.810646295547485352e-02 1.949699223041534424e-01 -1.023130193352699280e-01 -7.318070624023675919e-03 -2.746514976024627686e-01 -9.225083142518997192e-02 1.652343124151229858e-01 -1.273624133318662643e-02 7.180532813072204590e-02 9.473107755184173584e-02 -9.977964684367179871e-03 -4.957961291074752808e-02
-2.260258421301841736e-02 -1.129972264170646667e-01 5.833680555224418640e-02 -8.917262405157089233e-02 2.413331717252731323e-01 -2.287394404411315918e-01 1.318915635347366333e-01 2.227304577827453613e-01 -4.732460528612136841e-02 -1.382338553667068481e-01 -1.439108140766620636e-02 -3.138395845890045166e-01 -8.166271448135375977e-02 4.624973610043525696e-02 -1.115812063217163086e-01 7.326954510062932968e-03 1.066552251577377319e-01 -1.034524291753768921e-01 -1.707991361618041992e-01 -1.532164774835109711e-02 -9.192897379398345947e-02 2.355867624282836914e-02 -2.731580138206481934e-01 -2.401823699474334717e-01 -1.347674429416656494e-01 2.627444081008434296e-02 8.206517249345779419e-02 -2.975327149033546448e-02 6.554846465587615967e-02 -1.011386215686798096e-01 1.813833862543106079e-01 6.242947578430175781e-01
-4.791554063558578491e-02 -2.090851776301860809e-02 -3.401726484298706055e-01 -3.601255267858505249e-02 3.103222250938415527e-01 -3.050148189067840576e-01 -1.512020081281661987e-01 -7.828599214553833008e-02 3.869422897696495056e-02 -1.638934016227722168e-01 1.742599159479141235e-02 -2.406251281499862671e-01 -2.227551676332950592e-02 6.482837349176406860e-02 -5.306985229253768921e-03 1.186278834939002991e-01 1.724782139062881470e-01 -8.109625428915023804e-02 -8.191439323127269745e-03 -4.815479367971420288e-02 8.803959190845489502e-02 6.822419352829456329e-03 -3.023459017276763916e-01 -1.819309145212173462e-01 -1.628437340259552002e-01 9.638362377882003784e-02 1.740089505910873413e-01 -1.308022998273372650e-02 -1.841250956058502197e-01 -2.807458639144897461e-01 -4.040862899273633957e-03 4.544781446456909180e-01
-1.465695202350616455e-01 1.300490200519561768e-01 -2.280492335557937622e-02 4.088390246033668518e-02 4.075325429439544678e-01 -1.730770766735076904e-01 -7.243020832538604736e-02 1.247199252247810364e-01 -5.729145184159278870e-02 1.357109658420085907e-02 -1.228858605027198792e-01 -2.727564871311187744e-01 1.165741775184869766e-02 1.377662420272827148e-01 9.849606454372406006e-02 9.870050102472305298e-02 2.845693528652191162e-01 5.874853581190109253e-02 -2.108032628893852234e-02 -2.875148952007293701e-01 9.222465753555297852e-02 -3.661204595118761063e-03 -1.553703546524047852e-01 -1.432459354400634766e-01 -2.469017356634140015e-01 -2.969846427440643311e-01 1.450085341930389404e-01 -6.131463125348091125e-02 -1.304652839899063110e-01 -2.982309833168983459e-02 -7.084850221872329712e-02 4.398356378078460693e-01
1.366157531738281250e-01 -7.379198074340820312e-02 1.367245167493820190e-01 -2.047005444765090942e-01 3.792572915554046631e-01 -2.530371248722076416e-01 -1.023773998022079468e-01 2.620849907398223877e-01 -1.492092758417129517e-01 -3.686293661594390869e-01 1.763636618852615356e-01 5.279212817549705505e-02 8.615706115961074829e-02 2.347801327705383301e-01 -1.400862187147140503e-01 2.609428167343139648e-01 1.701756417751312256e-01 -2.696419656276702881e-01 -1.625749170780181885e-01 -1.259477585554122925e-01 4.880927130579948425e-02 1.546240746974945068e-01 6.342535465955734253e-02 4.942810535430908203e-02 -8.413510769605636597e-02 -1.525995880365371704e-01 1.412998288869857788e-01 -4.486316815018653870e-02 -4.367179051041603088e-02 4.725826531648635864e-02 1.213231496512889862e-02 2.293709218502044678e-01
1.705545037984848022e-01 1.684929728507995605e-01 1.803185492753982544e-01 3.291833400726318359e-01 1.336283683776855469e-01 -2.378485649824142456e-01 -8.183399215340614319e-03 7.374645024538040161e-02 -3.642012178897857666e-01 -2.403838783502578735e-01 2.273492217063903809e-01 -1.290723532438278198e-01 -1.069090887904167175e-01 1.190565302968025208e-01 -1.873295009136199951e-01 -1.482936739921569824e-01 -8.694338798522949219e-02 8.415768854320049286e-03 1.271160691976547241e-01 2.433466166257858276e-02 -1.637296229600906372e-01 1.679880619049072266e-01 -3.304577991366386414e-02 7.775399833917617798e-02 -3.297511339187622070e-01 -2.841807007789611816e-01 1.455840021371841431e-01 9.204655885696411133e-02 1.616616398096084595e-01 8.879700303077697754e-02 1.543609797954559326e-01 1.292091161012649536e-01
-4.576264880597591400e-03 -5.215133726596832275e-02 5.520901829004287720e-02 2.194256931543350220e-01 1.138139981776475906e-03 -3.357720971107482910e-01 -4.187990352511405945e-02 1.262700557708740234e-01 -8.036518841981887817e-02 2.465488947927951813e-02 -6.453513167798519135e-03 -3.069233000278472900e-01 -1.398604661226272583e-01 2.186403423547744751e-01 1.363050751388072968e-02 -2.802215218544006348e-01 -1.692404448986053467e-01 -2.720190584659576416e-01 1.951868236064910889e-01 -2.085640430450439453e-01 1.120057702064514160e-01 2.447387874126434326e-01 -2.556162476539611816e-01 -5.914425477385520935e-02 8.779174834489822388e-02 6.221437943167984486e-04 3.936749994754791260e-01 -1.711597479879856110e-02 9.512526541948318481e-02 -9.295514971017837524e-02 -1.430477797985076904e-01 2.039374560117721558e-01
-1.098539531230926514e-01 -1.368430554866790771e-01 2.560975849628448486e-01 1.105761528015136719e-01 2.050890475511550903e-01 -1.240994334220886230e-01 2.162764370441436768e-01 6.600340455770492554e-02 -1.094280704855918884e-01 -3.181124329566955566e-01 1.687210500240325928e-01 -6.292134523391723633e-03 -1.533487290143966675e-01 4.266115128993988037e-01 1.939246952533721924e-01 -2.796513028442859650e-02 -1.528013199567794800e-01 -1.663156449794769287e-01 5.899775028228759766e-02 -1.489177346229553223e-01 -1.883587539196014404e-01 -7.898885756731033325e-02 -6.563588231801986694e-02 -1.724412739276885986e-01 -1.710789054632186890e-01 -1.068136543035507202e-01 2.377637475728988647e-02 1.156786009669303894e-01 2.399149723351001740e-02 1.520719677209854126e-01 -3.554649055004119873e-01 2.002777010202407837e-01
1.411502361297607422e-01 5.204384401440620422e-02 6.060600280761718750e-02 5.275795608758926392e-02 8.910425752401351929e-02 -1.006657928228378296e-01 3.073734939098358154e-01 1.607049815356731415e-02 -1.489518284797668457e-01 -2.936469316482543945e-01 -5.918755382299423218e-02 -9.797568619251251221e-02 -3.552457690238952637e-01 2.174140363931655884e-01 -1.006139516830444336e-01 -6.386041641235351562e-02 2.244755029678344727e-01 -1.544453352689743042e-01 1.905807256698608398e-01 -5.092737823724746704e-02 8.465871959924697876e-02 2.172592729330062866e-01 -6.689526885747909546e-02 -1.643014848232269287e-01 2.099567949771881104e-01 -6.855100393295288086e-03 2.967292964458465576e-01 2.057683467864990234e-01 2.729222774505615234e-01 2.190619856119155884e-01 2.281671315431594849e-01 2.942796796560287476e-02
5.034193769097328186e-02 4.590664803981781006e-02 1.247939839959144592e-01 -9.401872009038925171e-02 1.918692886829376221e-01 -4.064221978187561035e-01 1.158345937728881836e-01 2.823868095874786377e-01 -2.539372444152832031e-01 7.575713843107223511e-02 7.399629056453704834e-02 -1.329392343759536743e-01 -2.002124786376953125e-01 1.817387044429779053e-01 3.079765476286411285e-02 7.507234811782836914e-02 3.191142082214355469e-01 1.087798178195953369e-01 -2.824686840176582336e-02 -2.317398935556411743e-01 1.551886349916458130e-01 -1.729964464902877808e-01 2.404993921518325806e-01 1.335432231426239014e-01 -6.666961312294006348e-02 -2.101878821849822998e-02 1.528099477291107178e-01 3.416638076305389404e-01 -5.629206076264381409e-02 -2.351164966821670532e-01 5.861607380211353302e-03 3.761300444602966309e-02
-8.866003155708312988e-02 -7.776597142219543457e-02 2.420255988836288452e-01 -4.390820488333702087e-02 3.594718277454376221e-01 -3.157571852207183838e-01 2.274262905120849609e-01 3.528627753257751465e-01 -1.697643846273422241e-01 8.630794286727905273e-02 6.581670790910720825e-02 -1.462489217519760132e-01 -2.370996922254562378e-01 6.365223973989486694e-02 1.633764058351516724e-01 2.397141419351100922e-02 6.128691881895065308e-02 -1.747911572456359863e-01 4.928650334477424622e-02 -1.605830639600753784e-01 -1.851828247308731079e-01 3.200953360646963120e-03 1.798629388213157654e-02 -1.172714009881019592e-01 1.085797138512134552e-02 -3.422090113162994385e-01 1.148466542363166809e-01 2.366182506084442139e-01 -1.773945242166519165e-01 -3.787980228662490845e-02 1.089500859379768372e-01 1.697829514741897583e-01
1.582678593695163727e-02 -9.780367463827133179e-02 7.043050974607467651e-02 -1.607944071292877197e-01 2.463719546794891357e-01 -4.880433380603790283e-01 -1.411975324153900146e-01 1.125621944665908813e-01 -7.768665254116058350e-02 -1.793580055236816406e-01 2.636519633233547211e-02 -5.544113740324974060e-02 -5.182128399610519409e-02 6.224115565419197083e-02 -1.684882491827011108e-01 -1.059110984206199646e-01 8.543761074542999268e-02 -2.879049777984619141e-01 -1.437440663576126099e-01 -1.546030640602111816e-01 3.076112270355224609e-02 1.181934550404548645e-01 -1.116741001605987549e-01 4.432189464569091797e-02 -2.238140255212783813e-01 -4.973371699452400208e-02 2.294834703207015991e-01 4.951552674174308777e-02 4.685715585947036743e-02 1.403354704380035400e-01 -2.819909453392028809e-01 4.080983102321624756e-01
-7.053715735673904419e-02 9.992802143096923828e-02 1.482367236167192459e-02 2.766339182853698730e-01 6.410878151655197144e-02 -4.348348677158355713e-01 1.378564983606338501e-01 3.429480269551277161e-02 -1.006954386830329895e-01 -4.898815974593162537e-02 -2.004327997565269470e-02 -2.993389070034027100e-01 -8.894243091344833374e-02 3.491305410861968994e-01 9.652729332447052002e-02 1.108897663652896881e-02 -1.995790451765060425e-01 6.191030889749526978e-02 1.796013116836547852e-01 -1.110289245843887329e-01 2.643621526658535004e-02 -1.064150854945182800e-01 -2.651973068714141846e-01 1.455882042646408081e-01 1.764973998069763184e-02 -1.047695204615592957e-01 7.298940420150756836e-02 -4.093227162957191467e-02 -1.214247643947601318e-01 -4.699758887290954590e-01 -2.274355292320251465e-02 8.310186862945556641e-02
4.358461126685142517e-02 -3.301493823528289795e-01 -6.310850381851196289e-02 -1.472784429788589478e-01 1.207006797194480896e-01 -2.066479921340942383e-01 1.300913393497467041e-01 -1.952881962060928345e-01 3.032818734645843506e-01 -1.266235113143920898e-01 -1.527984142303466797e-01 -2.910032868385314941e-01 -2.158005535602569580e-02 2.616267204284667969e-01 -2.988926470279693604e-01 1.329552829265594482e-01 -1.266047656536102295e-01 6.703907996416091919e-02 1.706452071666717529e-01 -3.595082461833953857e-01 3.272557258605957031e-02 9.890409186482429504e-03 -5.130869150161743164e-02 1.824253611266613007e-02 -1.567163765430450439e-01 9.932450018823146820e-03 2.628123387694358826e-02 2.093644142150878906e-01 -2.065692543983459473e-01 -2.272056490182876587e-01 -1.882212609052658081e-02 1.107685863971710205e-01
2.752024233341217041e-01 -1.330504659563302994e-02 2.527252435684204102e-01 7.262463867664337158e-02 1.668385863304138184e-01 -2.319411635398864746e-01 1.108040213584899902e-01 5.848472565412521362e-02 -4.586564302444458008e-01 -9.551236033439636230e-02 1.257826685905456543e-01 -4.020741283893585205e-01 -1.762386411428451538e-02 2.366283684968948364e-01 -7.778535783290863037e-02 1.544914557598531246e-03 -9.105195850133895874e-02 6.527207791805267334e-02 2.261280566453933716e-01 2.508669905364513397e-02 9.510144591331481934e-02 4.736278206110000610e-03 -1.126418858766555786e-01 -1.034005284309387207e-01 -2.243251055479049683e-01 6.886983662843704224e-02 3.561483025550842285e-01 -8.128762245178222656e-02 -1.423335075378417969e-02 6.028237938880920410e-02 2.748704515397548676e-02 -9.173754602670669556e-02
2.362209744751453400e-02 -1.830875277519226074e-01 4.430254101753234863e-01 1.517757475376129150e-01 8.825932443141937256e-02 -6.784816086292266846e-02 2.208271026611328125e-01 4.190188944339752197e-01 -1.964961141347885132e-01 -1.046752035617828369e-01 -7.304041087627410889e-02 -1.600167006254196167e-01 5.148456245660781860e-02 2.406146377325057983e-01 1.082867980003356934e-01 1.187076568603515625e-01 1.708618700504302979e-01 -7.203838787972927094e-03 1.533005479723215103e-02 -1.124504357576370239e-01 -8.020391687750816345e-03 2.677128016948699951e-01 -1.255361735820770264e-01 -7.802764326333999634e-02 -3.843601327389478683e-03 -4.993255436420440674e-02 -2.657362818717956543e-02 1.916951984167098999e-01 1.392870694398880005e-01 -3.150649368762969971e-01 -1.210883557796478271e-01 -1.844165176153182983e-01
1.877386122941970825e-01 6.672802567481994629e-02 -3.987942039966583252e-01 7.789976894855499268e-02 3.179139792919158936e-01 -1.007045805454254150e-01 1.045462116599082947e-02 -3.068521060049533844e-02 8.177642710506916046e-03 -1.600989997386932373e-01 -1.758954524993896484e-01 -3.092992305755615234e-01 -2.652128040790557861e-01 3.896394073963165283e-01 -7.243297994136810303e-03 7.094679772853851318e-02 2.161659896373748779e-01 -1.133828535676002502e-01 -8.405907079577445984e-03 -4.776222631335258484e-02 -2.366140671074390411e-02 1.886463016271591187e-01 -3.028737381100654602e-02 -3.450608253479003906e-01 -1.058774814009666443e-01 -1.824584007263183594e-01 6.805763393640518188e-02 1.570480018854141235e-01 3.269270434975624084e-02 7.057780027389526367e-02 2.219449542462825775e-02 7.058311998844146729e-02
1.709054708480834961e-01 1.965339295566082001e-02 -2.493228912353515625e-01 2.832668423652648926e-01 4.968696236610412598e-01 -1.804923713207244873e-01 1.618517935276031494e-01 5.309269949793815613e-02 1.647778227925300598e-02 -6.132874265313148499e-02 4.212525486946105957e-02 -7.231646031141281128e-02 -6.747245043516159058e-02 2.142141312360763550e-01 9.351219050586223602e-03 2.641281187534332275e-01 -3.046575933694839478e-02 -1.507052183151245117e-01 3.180557861924171448e-02 6.464879959821701050e-02 1.478899642825126648e-02 -1.335634477436542511e-02 -3.167224228382110596e-01 -2.521841786801815033e-02 -2.756159901618957520e-01 -1.183019112795591354e-02 9.592428058385848999e-02 2.591274119913578033e-02 8.172761648893356323e-02 -1.092746928334236145e-01 3.610810935497283936e-01 1.518179029226303101e-01
-7.333675026893615723e-02 3.685937821865081787e-02 6.453507812693715096e-04 2.173696085810661316e-02 2.859237790107727051e-01 -3.749055266380310059e-01 2.754634022712707520e-01 -1.052149459719657898e-01 -1.945336610078811646e-01 -3.329152986407279968e-02 1.235175877809524536e-01 -2.247250527143478394e-01 -1.493313759565353394e-01 1.103927865624427795e-01 7.904762029647827148e-02 -1.874031722545623779e-01 -8.914383500814437866e-02 1.437157243490219116e-01 2.688161730766296387e-01 -1.665109992027282715e-01 5.426901206374168396e-02 2.000346928834915161e-01 3.434208780527114868e-02 3.000114560127258301e-01 -3.171841800212860107e-01 -8.873423188924789429e-02 1.908764392137527466e-01 2.297013811767101288e-02 -1.002844497561454773e-01 -1.761174798011779785e-01 -2.256807833909988403e-01 5.279659479856491089e-02
1.165647059679031372e-01 -2.428768724203109741e-01 -2.487531490623950958e-02 -2.063507027924060822e-02 1.231053769588470459e-01 -3.551003932952880859e-01 2.750819325447082520e-01 2.027294784784317017e-01 -1.683134287595748901e-01 -2.826796472072601318e-02 3.007658571004867554e-02 -3.261547684669494629e-01 -2.033866345882415771e-01 7.966975122690200806e-02 1.240293234586715698e-01 6.202814355492591858e-02 -1.784749180078506470e-01 -1.624846607446670532e-01 2.568165063858032227e-01 -6.734549999237060547e-02 -1.778858304023742676e-01 2.256150394678115845e-01 1.531716585159301758e-01 -1.490347385406494141e-01 -1.917931288480758667e-01 -1.194832623004913330e-01 1.023511495441198349e-02 2.951439470052719116e-02 -3.197257220745086670e-01 -9.457466192543506622e-03 8.738096058368682861e-02 2.146041542291641235e-01
-2.169080227613449097e-01 -2.582996189594268799e-01 6.439361721277236938e-02 7.645402103662490845e-02 -3.178147226572036743e-02 -1.434129327535629272e-01 1.860266625881195068e-01 2.019571363925933838e-01 -2.067363262176513672e-01 -8.946018666028976440e-02 1.504326015710830688e-01 -1.112851947546005249e-01 -2.413512766361236572e-02 1.942362785339355469e-01 -1.923703104257583618e-01 1.027909815311431885e-01 2.350401282310485840e-01 -1.897713728249073029e-02 -1.377803087234497070e-01 3.280936181545257568e-02 -3.117640502750873566e-03 4.791442155838012695e-01 -6.462680548429489136e-02 -7.932246476411819458e-02 -4.222517907619476318e-01 -2.820528149604797363e-01 -4.899395257234573364e-02 1.163318008184432983e-01 -9.796399623155593872e-03 8.155528455972671509e-02 8.276935666799545288e-02 6.728608906269073486e-02
1.428203433752059937e-01 -7.316895574331283569e-02 2.051129788160324097e-01 -3.238239586353302002e-01 3.128047585487365723e-01 -4.072232246398925781e-01 -2.504177019000053406e-02 1.173339411616325378e-02 -1.272019743919372559e-01 -4.845719039440155029e-01 8.024682849645614624e-02 -7.211061567068099976e-02 1.289440691471099854e-01 2.638307958841323853e-02 -1.750615388154983521e-01 -1.559100151062011719e-01 1.112036406993865967e-01 2.257840931415557861e-01 2.023208290338516235e-01 -1.155679151415824890e-01 -1.227879058569669724e-02 2.985049039125442505e-02 -1.272527724504470825e-01 -3.956922143697738647e-02 -1.761434078216552734e-01 -5.271831993013620377e-03 3.367836773395538330e-02 8.808629214763641357e-02 1.991365104913711548e-01 -7.700963411480188370e-03 -6.116060167551040649e-02 9.015522152185440063e-02
-2.253983020782470703e-01 -2.607624828815460205e-01 2.116355672478675842e-02 1.230012103915214539e-01 2.017132341861724854e-01 -1.612828969955444336e-01 3.264037966728210449e-01 2.656416036188602448e-02 -5.570390075445175171e-02 -2.730752825736999512e-01 -2.485028095543384552e-02 -2.582767903804779053e-01 -1.076712533831596375e-01 1.688923984766006470e-01 -1.448283642530441284e-01 -1.061037629842758179e-01 -1.438867449760437012e-01 -3.845316916704177856e-02 3.401721715927124023e-01 -1.549658179283142090e-01 3.253112137317657471e-01 5.881700664758682251e-02 9.197472780942916870e-02 -5.882601067423820496e-02 -6.570454686880111694e-02 1.078887190669775009e-02 -1.333151161670684814e-01 9.263549745082855225e-02 2.613794207572937012e-01 -1.659249663352966309e-01 5.357631295919418335e-02 2.483924925327301025e-01
1.393932998180389404e-01 8.355110883712768555e-02 1.447397470474243164e-01 -3.464403748512268066e-01 2.283550947904586792e-01 -3.101454973220825195e-01 4.687038436532020569e-02 -7.151587400585412979e-03 -7.052254676818847656e-02 -2.548814117908477783e-01 -1.868326365947723389e-01 -2.506107091903686523e-01 1.986449807882308960e-01 5.911539122462272644e-02 -7.067744433879852295e-02 1.682110279798507690e-01 8.312578499317169189e-02 6.537754088640213013e-02 1.247493103146553040e-01 -3.542779982089996338e-01 2.383703440427780151e-01 7.905750721693038940e-02 -1.741525232791900635e-01 1.378323584794998169e-01 -2.323315590620040894e-01 -1.343844980001449585e-01 3.771895915269851685e-02 -5.328991264104843140e-02 2.600284516811370850e-01 -1.196973025798797607e-01 -1.233941763639450073e-01 -3.768461756408214569e-03
-2.298767492175102234e-02 -8.227480947971343994e-02 1.187485232949256897e-01 3.441672772169113159e-02 3.661906421184539795e-01 -3.859927058219909668e-01 -9.720375388860702515e-02 1.154916808009147644e-01 4.637305065989494324e-02 1.570112258195877075e-02 -6.052435934543609619e-02 -1.646501421928405762e-01 6.059740856289863586e-02 7.712308317422866821e-02 7.528903335332870483e-02 1.776202768087387085e-01 2.005298137664794922e-01 9.318184852600097656e-02 1.845013052225112915e-01 1.619523614645004272e-01 1.365193575620651245e-01 1.558620948344469070e-02 -4.277339577674865723e-01 2.782187052071094513e-02 -3.111181855201721191e-01 -1.266414970159530640e-01 2.036832571029663086e-01 7.330425083637237549e-02 3.281477605924010277e-03 -1.325284689664840698e-01 8.951377123594284058e-02 3.073778748512268066e-01
-1.313357204198837280e-01 1.478084828704595566e-02 1.174745149910449982e-02 3.033244982361793518e-02 3.606064021587371826e-01 -4.052993059158325195e-01 3.048366606235504150e-01 -6.201047450304031372e-03 -1.871119588613510132e-01 -6.875595450401306152e-02 1.195483841001987457e-02 -1.097012031823396683e-02 -4.363683983683586121e-02 3.089230358600616455e-01 -5.437644943594932556e-02 2.264623343944549561e-01 2.584715485572814941e-01 4.019301757216453552e-02 2.188159525394439697e-02 8.323666639626026154e-03 1.312989294528961182e-01 3.362864628434181213e-02 -1.731286942958831787e-02 -5.058153867721557617e-01 -1.245588809251785278e-01 -1.073914319276809692e-01 -1.138848736882209778e-01 7.088185101747512817e-02 1.818969473242759705e-02 -7.589993625879287720e-02 4.816106334328651428e-02 7.537617534399032593e-02
4.272726178169250488e-02 -2.856829464435577393e-01 -2.326355502009391785e-02 1.482356488704681396e-01 3.303746879100799561e-01 -1.391234099864959717e-01 2.054163515567779541e-01 1.868663430213928223e-01 -4.536487534642219543e-02 -2.536034584045410156e-01 3.258251771330833435e-02 -2.203705757856369019e-01 -3.068946897983551025e-01 1.174242496490478516e-01 2.333200573921203613e-01 -2.197521924972534180e-01 2.815218269824981689e-02 1.302748080343008041e-02 3.195387423038482666e-01 -2.579528987407684326e-01 -1.635946929454803467e-01 2.240591198205947876e-01 9.971342235803604126e-02 -8.846324682235717773e-02 1.037270948290824890e-01 -7.704779505729675293e-02 4.818735271692276001e-02 1.295630782842636108e-01 1.577359884977340698e-01 -1.657012999057769775e-01 -9.050419926643371582e-02 3.245558962225914001e-02
2.556556835770606995e-03 -6.647164374589920044e-02 -1.822561621665954590e-01 1.630237102508544922e-01 -6.039495579898357391e-03 -1.968712657690048218e-01 2.394414842128753662e-01 7.806637138128280640e-02 -3.250899910926818848e-02 -1.773196607828140259e-01 3.545828461647033691e-01 -2.015388458967208862e-01 1.860483884811401367e-01 1.970622874796390533e-02 -1.846717894077301025e-01 2.180930376052856445e-01 -1.148335784673690796e-01 -1.363638341426849365e-01 2.250306308269500732e-01 -1.797000169754028320e-01 1.189741268754005432e-01 2.831483483314514160e-01 -1.522371917963027954e-01 8.191458880901336670e-02 -1.829783767461776733e-01 1.545167863368988037e-01 1.519448310136795044e-01 2.093687206506729126e-01 -2.222108542919158936e-01 -2.043610662221908569e-01 9.352086484432220459e-02 2.344140857458114624e-01
1.868054866790771484e-01 -6.394359469413757324e-02 4.574739141389727592e-04 -2.882115244865417480e-01 3.409965932369232178e-01 -2.471473217010498047e-01 9.558668732643127441e-02 -2.816101536154747009e-02 1.539116352796554565e-01 -1.106469929218292236e-01 -1.503760218620300293e-01 -3.129463493824005127e-01 -9.050042927265167236e-02 -5.916611105203628540e-02 -1.187579184770584106e-01 1.089648529887199402e-01 -4.691388458013534546e-02 1.455359458923339844e-01 6.384252756834030151e-02 -1.596193611621856689e-01 1.270919740200042725e-01 1.657491326332092285e-01 -2.694174051284790039e-01 -3.250070661306381226e-02 -3.294603526592254639e-01 5.622315779328346252e-02 2.534235715866088867e-01 1.104940548539161682e-01 1.925783753395080566e-01 1.891173538751900196e-03 -1.859897822141647339e-01 2.578529119491577148e-01
7.488595694303512573e-02 1.224335879087448120e-01 4.580941796302795410e-02 -3.152226507663726807e-01 3.044776618480682373e-01 -3.886730074882507324e-01 1.034530624747276306e-02 -7.296308130025863647e-02 -9.540753811597824097e-02 -2.946366071701049805e-01 -1.592663377523422241e-01 -3.203742504119873047e-01 9.243776649236679077e-02 -1.035687774419784546e-01 -8.509331941604614258e-02 1.663617789745330811e-01 2.656834386289119720e-02 6.737446784973144531e-02 3.393132239580154419e-02 -2.160387933254241943e-01 -3.142309724353253841e-04 9.839801490306854248e-02 -1.120151951909065247e-01 9.205500036478042603e-02 -3.098765313625335693e-01 -1.022547781467437744e-01 2.554286718368530273e-01 1.190786734223365784e-01 1.433679610490798950e-01 -8.301729708909988403e-02 -1.509398072957992554e-01 1.752775013446807861e-01
-1.121499463915824890e-01 -3.156481087207794189e-01 1.621573418378829956e-01 -7.598219066858291626e-02 1.679721772670745850e-01 -3.873287141323089600e-01 3.056454062461853027e-01 1.009742468595504761e-01 -2.586150728166103363e-02 -2.470412403345108032e-01 7.911992818117141724e-02 -3.324144482612609863e-01 -1.622654348611831665e-01 -5.796753987669944763e-02 1.052575036883354187e-01 1.291090250015258789e-01 3.285898268222808838e-02 -1.048754453659057617e-01 1.183750554919242859e-01 -1.980402916669845581e-01 -1.377932131290435791e-01 -6.478504743427038193e-03 1.339998692274093628e-01 -1.429859250783920288e-01 -1.096399798989295959e-01 -2.463378012180328369e-01 -1.844715625047683716e-01 1.969655603170394897e-01 -1.694178432226181030e-01 -2.677253261208534241e-02 1.260990202426910400e-01 1.561454385519027710e-01
3.181981295347213745e-02 -1.136499494314193726e-01 1.890613138675689697e-01 1.614009588956832886e-01 1.817926168441772461e-01 8.764897286891937256e-02 3.294487018138170242e-03 1.676122248172760010e-01 -9.889033436775207520e-02 -1.436170786619186401e-01 9.043477475643157959e-02 -1.921759098768234253e-01 -6.636227667331695557e-02 4.339170157909393311e-01 -1.972307078540325165e-02 1.865909397602081299e-01 1.181286349892616272e-01 -1.047903969883918762e-01 -2.612584829330444336e-01 -2.381498217582702637e-01 2.072959393262863159e-01 -7.912236452102661133e-02 -4.357764497399330139e-02 1.175090149044990540e-01 -1.956380307674407959e-01 -1.244037225842475891e-01 2.451133131980895996e-01 -1.417223662137985229e-01 6.316330283880233765e-02 -3.776634633541107178e-01 -1.698944270610809326e-01 1.666944473981857300e-01
-2.932578325271606445e-01 9.362438321113586426e-02 2.818669080734252930e-01 3.087546862661838531e-02 1.044087633490562439e-01 -2.670553624629974365e-01 3.014276325702667236e-01 2.317684739828109741e-01 -2.869579792022705078e-01 -1.471960991621017456e-01 1.278074383735656738e-01 3.525992482900619507e-02 -3.572568297386169434e-01 2.241861373186111450e-01 8.258135616779327393e-02 1.359777003526687622e-01 1.144358292222023010e-01 1.569897532463073730e-01 1.105914413928985596e-01 -1.739525049924850464e-01 3.592770919203758240e-02 7.959531992673873901e-02 -1.307825464755296707e-02 -1.045996602624654770e-02 6.563786417245864868e-02 3.047430189326405525e-03 6.934831291437149048e-02 3.303556740283966064e-01 1.861854195594787598e-01 -1.526483893394470215e-01 -8.283768594264984131e-02 4.491951316595077515e-02
-1.135264486074447632e-01 2.102574259042739868e-01 2.233896255493164062e-01 4.335138946771621704e-02 2.948941588401794434e-01 1.708717434667050838e-03 5.011199787259101868e-02 1.136979535222053528e-01 -6.717476993799209595e-02 -1.429320573806762695e-01 1.251903362572193146e-02 -3.023177087306976318e-01 -1.774534583091735840e-02 7.806744426488876343e-02 -2.140996605157852173e-01 1.473602801561355591e-01 1.797408759593963623e-01 -2.717395424842834473e-01 1.657484173774719238e-01 -6.613581627607345581e-02 4.684085398912429810e-02 1.565360426902770996e-01 -1.432272195816040039e-01 -2.557333409786224365e-01 -4.126709699630737305e-01 -1.063396930694580078e-01 1.412807852029800415e-01 2.129710465669631958e-01 1.443127244710922241e-01 -3.534275572746992111e-03 3.038912452757358551e-02 -2.810127139091491699e-01
-1.435194760560989380e-01 -1.112013831734657288e-01 -7.853508926928043365e-03 2.189998924732208252e-01 -2.611884772777557373e-01 -3.314096927642822266e-01 -3.122820146381855011e-02 1.071116626262664795e-01 -1.556993722915649414e-01 -1.186675503849983215e-01 2.539946436882019043e-01 -2.221815884113311768e-01 7.257559336721897125e-03 5.207665562629699707e-01 7.098225504159927368e-02 1.757273674011230469e-01 1.180428788065910339e-01 -1.154314447194337845e-02 1.325513422489166260e-01 -7.956843078136444092e-02 3.074193140491843224e-03 -1.227243524044752121e-02 1.448739618062973022e-01 -2.874874277040362358e-03 -2.205308228731155396e-01 -1.922095566987991333e-01 2.518109679222106934e-01 1.371487230062484741e-01 -1.407981477677822113e-02 -1.470010876655578613e-01 9.939733892679214478e-02 1.026313155889511108e-01
-3.280953764915466309e-01 -1.336000263690948486e-01 -1.220285519957542419e-01 1.044987607747316360e-02 1.968773603439331055e-01 -2.978776395320892334e-01 8.548729866743087769e-02 -2.699947915971279144e-02 -1.397426426410675049e-01 -3.223516047000885010e-01 1.827768683433532715e-01 -8.872933685779571533e-02 -2.232659012079238892e-01 3.122290670871734619e-01 -7.024197280406951904e-02 3.320208787918090820e-01 -3.817593306303024292e-02 -3.730959817767143250e-02 1.048284247517585754e-01 -1.499861627817153931e-01 9.444324672222137451e-02 -1.157939657568931580e-01 1.256700754165649414e-01 -3.469453752040863037e-01 4.962074384093284607e-02 7.785239070653915405e-02 6.281116604804992676e-02 2.817168086767196655e-02 1.441486179828643799e-01 -2.115826904773712158e-01 -1.516716629266738892e-01 1.055957656353712082e-02
-1.046947240829467773e-01 -1.074876040220260620e-01 8.758730441331863403e-02 4.207805693149566650e-01 3.536794781684875488e-01 -1.885409057140350342e-01 2.221501320600509644e-01 -3.419218957424163818e-02 1.043748334050178528e-01 -3.598936796188354492e-01 3.262272849678993225e-02 -1.823185533285140991e-01 -3.194788396358489990e-01 2.032649666070938110e-01 1.429773271083831787e-01 -1.897181719541549683e-01 -6.954946368932723999e-02 -1.257471181452274323e-02 2.107481807470321655e-01 -4.186416789889335632e-02 1.199910789728164673e-01 1.097704470157623291e-01 1.671055704355239868e-01 -1.379298567771911621e-01 -9.559528529644012451e-02 1.423894241452217102e-02 1.296465694904327393e-01 2.120731472969055176e-01 1.301898341625928879e-02 -9.050254523754119873e-02 -6.825659889727830887e-03 5.449576675891876221e-02
-2.260818779468536377e-01 4.288077354431152344e-02 -2.450349368155002594e-02 -1.434303820133209229e-01 3.430721461772918701e-01 -8.972913026809692383e-02 2.698261141777038574e-01 3.278675675392150879e-02 1.322895870544016361e-03 -4.767141342163085938e-01 -1.210363395512104034e-02 -2.087750285863876343e-01 -9.632138907909393311e-02 3.045852184295654297e-01 3.371345577761530876e-03 -1.184918358922004700e-01 -1.436227113008499146e-01 6.549352407455444336e-02 9.430525451898574829e-02 -2.379528284072875977e-01 -8.626387268304824829e-02 1.192128360271453857e-01 -6.897151470184326172e-02 -1.882378458976745605e-01 -3.123711943626403809e-01 1.025828868150711060e-01 -1.098743751645088196e-01 7.008801400661468506e-02 -4.572593420743942261e-02 2.079804539680480957e-01 -1.092505175620317459e-02 1.277735084295272827e-01
-2.472962141036987305e-01 -9.684454649686813354e-02 5.281530320644378662e-03 1.526307016611099243e-01 4.315434694290161133e-01 -4.589342474937438965e-01 6.420432776212692261e-02 2.218408137559890747e-01 -7.977458089590072632e-02 -1.066226810216903687e-01 2.122326195240020752e-01 1.315822452306747437e-01 2.275769785046577454e-02 2.067444324493408203e-01 -1.197248175740242004e-01 1.110363304615020752e-01 -1.055036578327417374e-02 -1.737272143363952637e-01 -2.456754632294178009e-02 3.343161940574645996e-02 -3.709182888269424438e-02 3.511008247733116150e-02 7.494660466909408569e-02 -2.683276236057281494e-01 -1.480957269668579102e-01 1.440270245075225830e-01 -8.318526297807693481e-02 3.038710355758666992e-01 5.617937073111534119e-02 -1.050055399537086487e-01 -1.651853621006011963e-01 1.014965102076530457e-01
-1.385071724653244019e-01 -1.118791699409484863e-01 1.514401435852050781e-01 1.596255600452423096e-01 1.101621612906455994e-01 -2.279476225376129150e-01 -1.185939386487007141e-01 -2.680866420269012451e-02 7.270988076925277710e-02 -2.997968196868896484e-01 -4.025109112262725830e-02 -3.413164317607879639e-01 -1.603313684463500977e-01 2.810356579720973969e-02 6.971850246191024780e-02 -1.279046535491943359e-01 -2.083922773599624634e-01 -3.576287329196929932e-01 2.986928820610046387e-01 -1.511770784854888916e-01 7.046908140182495117e-02 3.293053805828094482e-01 -3.008641600608825684e-01 1.493513956665992737e-02 -7.014638744294643402e-03 4.264293238520622253e-02 2.239796221256256104e-01 1.453511267900466919e-01 2.427522465586662292e-02 -1.076231449842453003e-01 -2.336062118411064148e-02 8.111730217933654785e-02
-1.445797830820083618e-01 -6.852971762418746948e-02 1.307789119891822338e-03 1.947993636131286621e-01 -6.815585494041442871e-02 -2.600330114364624023e-01 -1.458094865083694458e-01 3.206833004951477051e-01 3.871065378189086914e-02 -1.211255118250846863e-01 2.080345153808593750e-01 -1.413405984640121460e-01 -9.825891256332397461e-02 3.607432544231414795e-01 2.119237780570983887e-01 -2.211863994598388672e-01 -5.018625035881996155e-02 8.750822395086288452e-02 1.569504886865615845e-01 -1.129150688648223877e-01 8.292015641927719116e-02 2.998263835906982422e-01 -2.550581991672515869e-01 1.111258044838905334e-01 -1.088675484061241150e-01 -1.733288317918777466e-01 2.971744835376739502e-01 1.059538125991821289e-01 3.011129982769489288e-02 -1.710190773010253906e-01 1.460948586463928223e-01 1.112366542220115662e-01
2.652638964354991913e-02 1.589749008417129517e-01 3.962672129273414612e-02 -3.874311745166778564e-01 2.673070430755615234e-01 -3.480468392372131348e-01 -1.545175816863775253e-02 1.190740149468183517e-02 5.879478412680327892e-04 -3.715204894542694092e-01 -1.337286382913589478e-01 -1.430177539587020874e-01 8.778737485408782959e-02 -1.724911779165267944e-01 -2.977930381894111633e-02 9.919123351573944092e-02 9.443117305636405945e-03 5.257020890712738037e-02 3.228097036480903625e-02 -2.624026834964752197e-01 -4.215207416564226151e-03 1.683614850044250488e-01 -1.054408028721809387e-01 -3.888542577624320984e-02 -3.327099084854125977e-01 -2.041173167526721954e-02 2.692763805389404297e-01 8.472492545843124390e-02 8.711561560630798340e-02 -2.447393089532852173e-01 -1.752352863550186157e-01 4.573347792029380798e-02
-1.693801432847976685e-01 1.047542020678520203e-01 -1.330673843622207642e-01 8.045057207345962524e-02 3.039916753768920898e-01 -3.269981145858764648e-01 1.405444890260696411e-01 1.287406086921691895e-01 -1.002751141786575317e-01 -1.783756464719772339e-01 6.398693472146987915e-02 -3.815490603446960449e-01 -1.329876333475112915e-01 4.187843762338161469e-03 -1.298824995756149292e-01 -1.740487664937973022e-01 -1.357262302190065384e-02 1.814554035663604736e-01 2.116017192602157593e-01 -1.764425337314605713e-01 -1.790026724338531494e-01 -9.764015674591064453e-02 -6.859532743692398071e-02 1.652670949697494507e-01 -1.401756107807159424e-01 -9.275469183921813965e-02 1.648010611534118652e-01 2.705470323562622070e-01 -2.245464920997619629e-01 -1.675666570663452148e-01 -2.198162376880645752e-01 -7.772474735975265503e-02
6.253306567668914795e-02 -1.714235395193099976e-01 -4.469662904739379883e-02 -1.684484928846359253e-01 -1.481035053730010986e-01 -2.739073932170867920e-01 1.697419434785842896e-01 1.727369129657745361e-01 -2.830294966697692871e-01 -2.747440636157989502e-01 -1.658997982740402222e-01 -2.003716118633747101e-02 2.110684365034103394e-01 3.475078642368316650e-01 -8.597062528133392334e-02 -5.915570259094238281e-02 -1.224283501505851746e-01 -1.632537841796875000e-01 1.430070251226425171e-01 -2.281167656183242798e-01 1.328728049993515015e-01 6.318571418523788452e-02 -8.323451876640319824e-02 -3.603670299053192139e-01 -1.318778246641159058e-01 -1.583264917135238647e-01 6.747312843799591064e-02 1.594432443380355835e-01 1.010892614722251892e-01 -1.666719764471054077e-01 1.791312992572784424e-01 -7.690906524658203125e-02
-2.533602155745029449e-02 5.110434442758560181e-02 1.166924908757209778e-01 -2.073982059955596924e-01 4.396188557147979736e-01 -1.095465272665023804e-01 5.106656253337860107e-02 3.623865544795989990e-02 -5.301103368401527405e-02 -5.003034472465515137e-01 7.264786958694458008e-02 -3.614815771579742432e-01 4.613097757101058960e-02 1.582034826278686523e-01 1.108463574200868607e-02 -1.745353937149047852e-01 -2.642364799976348877e-02 1.057653576135635376e-01 3.368981182575225830e-02 -1.989745944738388062e-01 4.295462369918823242e-02 1.685424521565437317e-02 -2.236613333225250244e-01 2.714048512279987335e-02 -1.892282962799072266e-01 -5.654430016875267029e-02 1.077768132090568542e-01 -1.227881610393524170e-01 3.162747621536254883e-01 5.835520103573799133e-02 5.115886032581329346e-02 8.292505145072937012e-02
9.680482745170593262e-02 -4.056700319051742554e-02 2.201616168022155762e-01 -1.601671278476715088e-01 2.559954226016998291e-01 -3.406950533390045166e-01 9.885707497596740723e-02 -1.419688314199447632e-01 -4.939395561814308167e-02 -2.631610631942749023e-01 -1.224449202418327332e-01 2.922122832387685776e-03 3.066920340061187744e-01 -1.553339790552854538e-02 2.263060770928859711e-02 1.012855488806962967e-02 7.265931367874145508e-02 -3.275912627577781677e-02 -1.310318857431411743e-01 -3.529342114925384521e-01 2.890456020832061768e-01 -4.151996225118637085e-03 -1.345252841711044312e-01 -4.264396056532859802e-02 -4.741071537137031555e-02 -2.181411720812320709e-02 4.108158648014068604e-01 -1.141732484102249146e-01 -6.176320090889930725e-02 -2.754052579402923584e-01 1.805284991860389709e-02 7.503989338874816895e-02
-6.453827768564224243e-02 -2.907420694828033447e-01 -3.058428876101970673e-02 -2.970837289467453957e-03 2.240760810673236847e-02 -1.645152270793914795e-01 2.094051837921142578e-01 5.303978919982910156e-02 3.020578250288963318e-02 -4.616453126072883606e-02 1.989358216524124146e-01 -1.428631991147994995e-01 -6.749998033046722412e-02 3.809207677841186523e-01 -1.570420414209365845e-01 1.368309743702411652e-02 4.208625853061676025e-01 -6.246556341648101807e-02 2.090584188699722290e-01 -9.916182607412338257e-02 9.087684750556945801e-02 -5.138524249196052551e-02 2.713814750313758850e-02 -1.435019522905349731e-01 -9.806482493877410889e-02 -1.833619624376296997e-01 2.627768218517303467e-01 8.250966784544289112e-04 2.327798865735530853e-02 -3.915881514549255371e-01 2.544405758380889893e-01 -2.975234016776084900e-02
3.140336275100708008e-02 -2.229820378124713898e-02 -1.268585324287414551e-01 -2.617140412330627441e-01 3.466508984565734863e-01 -3.922903239727020264e-01 -6.135698407888412476e-03 2.375971078872680664e-01 -4.434958100318908691e-02 -2.409123331308364868e-01 8.160277456045150757e-02 -2.035862058401107788e-01 2.114741951227188110e-01 4.655350744724273682e-02 -1.836250722408294678e-01 -3.426980227231979370e-02 7.103247195482254028e-02 -1.944027990102767944e-01 6.175035983324050903e-02 -8.493441343307495117e-02 -1.009849607944488525e-01 -6.249413639307022095e-02 -1.631213873624801636e-01 5.216399673372507095e-03 -6.424514949321746826e-02 -4.742804542183876038e-02 1.134463772177696228e-01 1.316386610269546509e-01 1.260441839694976807e-01 -1.929226815700531006e-01 -3.031546473503112793e-01 3.424890041351318359e-01
-1.981687359511852264e-02 -7.698060572147369385e-02 -1.167819797992706299e-01 -1.325256228446960449e-01 6.758493836969137192e-03 -6.967852264642715454e-02 5.291556194424629211e-02 3.193811047822237015e-03 -2.025898247957229614e-01 -3.258506357669830322e-01 -2.722688019275665283e-01 -8.058454841375350952e-02 4.633681848645210266e-02 5.317341685295104980e-01 -1.244652178138494492e-02 2.288793921470642090e-01 1.850904673337936401e-01 -1.427524238824844360e-01 6.010894849896430969e-02 -2.070070207118988037e-01 3.635162860155105591e-02 3.037976920604705811e-01 -5.269305780529975891e-02 -9.450254589319229126e-02 5.498326849192380905e-03 5.875946953892707825e-02 1.250165253877639771e-01 2.852105200290679932e-01 -2.178201228380203247e-01 -7.995089888572692871e-02 1.687490940093994141e-01 1.732587628066539764e-02
-1.191990002989768982e-01 -1.516623944044113159e-01 -7.080341689288616180e-03 -1.773051172494888306e-01 3.964224159717559814e-01 -3.459128737449645996e-01 9.181689471006393433e-02 1.942551583051681519e-01 -6.912924349308013916e-02 1.291431337594985962e-01 -5.549273267388343811e-02 -1.658746749162673950e-01 9.272672235965728760e-02 2.541135251522064209e-01 -7.971095293760299683e-02 1.921782195568084717e-01 1.099707782268524170e-01 1.458475887775421143e-01 -1.531458459794521332e-02 7.967101037502288818e-02 1.065195649862289429e-01 -5.605290178209543228e-03 -3.832649588584899902e-01 -5.046593770384788513e-02 -2.831255793571472168e-01 -1.908307075500488281e-01 2.079769968986511230e-01 -6.315130740404129028e-02 2.202976122498512268e-02 -1.180394813418388367e-01 4.270434007048606873e-02 2.428929209709167480e-01
8.575723320245742798e-02 8.088771998882293701e-02 2.280038446187973022e-01 -2.127130180597305298e-01 2.085133045911788940e-01 -3.943926095962524414e-01 -2.120742499828338623e-01 1.666285544633865356e-01 9.899065643548965454e-02 -1.087505444884300232e-01 -9.760122746229171753e-02 -1.123674064874649048e-01 -3.409547805786132812e-01 2.029657959938049316e-01 2.328759580850601196e-01 3.944413736462593079e-02 2.147424519062042236e-01 -1.394771337509155273e-01 9.521936625242233276e-02 -2.132189422845840454e-01 -8.989183232188224792e-03 3.232851326465606689e-01 1.778791397809982300e-01 1.417425274848937988e-02 -3.294824436306953430e-02 -1.906500905752182007e-01 1.737695932388305664e-01 7.444100081920623779e-02 -1.860405027400702238e-04 -1.210480462759733200e-02 1.196321174502372742e-01 1.262291222810745239e-01
5.340526252985000610e-02 2.655832795426249504e-04 -2.991040609776973724e-02 -7.194014638662338257e-02 8.319263160228729248e-02 -1.759018152952194214e-01 3.738012015819549561e-01 -4.653913527727127075e-02 -2.754568457603454590e-01 -1.621091365814208984e-01 -3.952319324016571045e-01 -3.533301874995231628e-02 7.729146629571914673e-02 1.697253435850143433e-01 1.027631983160972595e-01 5.518121272325515747e-02 -7.774296402931213379e-02 6.306071765720844269e-03 1.488881707191467285e-01 1.390191726386547089e-03 -4.037233293056488037e-01 -8.255849033594131470e-02 -1.969612762331962585e-02 -2.153886258602142334e-01 -1.023402363061904907e-01 -1.871508061885833740e-01 2.801065742969512939e-01 1.766716539859771729e-01 2.767235040664672852e-02 -2.740260958671569824e-01 1.299121230840682983e-01 1.028440743684768677e-01
-1.066716983914375305e-01 -1.627030074596405029e-01 3.400812670588493347e-02 1.839827597141265869e-01 2.684806585311889648e-01 -3.366993367671966553e-01 9.261453151702880859e-02 1.901524960994720459e-01 4.220727831125259399e-02 -2.264384180307388306e-01 1.339528858661651611e-01 -1.044998019933700562e-01 -1.868401616811752319e-01 1.083081513643264771e-01 1.979456990957260132e-01 8.921059966087341309e-02 -2.877860367298126221e-01 -1.837658584117889404e-01 3.032530844211578369e-01 4.889162257313728333e-02 1.786976158618927002e-01 -5.199795588850975037e-02 -2.630508840084075928e-01 -1.198581606149673462e-01 -3.252101689577102661e-02 -1.191430911421775818e-01 1.486988663673400879e-01 1.555167734622955322e-01 1.573637276887893677e-01 -1.436764746904373169e-01 -3.711155056953430176e-02 2.894539535045623779e-01
-1.176457330584526062e-01 -1.374203711748123169e-01 1.171204224228858948e-01 2.290912121534347534e-01 1.291768439114093781e-02 -4.134418964385986328e-01 2.600919902324676514e-01 2.741957604885101318e-01 -2.381140440702438354e-01 -2.052994221448898315e-01 1.478833407163619995e-01 -8.213168382644653320e-02 -1.837610267102718353e-02 9.385313838720321655e-02 3.096943199634552002e-01 1.192816905677318573e-02 1.219642460346221924e-01 -5.401642993092536926e-02 1.990268938243389130e-03 -3.425867483019828796e-02 -1.284935325384140015e-01 -7.933808118104934692e-02 1.406973451375961304e-01 -2.245302349328994751e-01 -6.864262372255325317e-02 -3.101936578750610352e-01 2.221471369266510010e-01 6.565384566783905029e-02 -1.538672298192977905e-01 -2.224027663469314575e-01 -5.247404053807258606e-02 1.096089705824851990e-01
2.708616200834512711e-03 -8.508075773715972900e-02 -5.361092090606689453e-02 2.441609743982553482e-03 1.608560383319854736e-01 -1.547272354364395142e-01 2.628110945224761963e-01 1.798617988824844360e-01 -7.632502913475036621e-02 -4.772716388106346130e-02 2.772666700184345245e-02 1.379001326858997345e-02 1.193660646677017212e-01 -3.515052958391606808e-04 2.546195387840270996e-01 -1.040164232254028320e-01 3.276342749595642090e-01 -1.514878123998641968e-01 1.360273212194442749e-01 -1.154110804200172424e-01 -6.183400750160217285e-02 1.375065464526414871e-02 -3.039003312587738037e-01 -1.239463686943054199e-01 -1.109978184103965759e-01 -1.567652225494384766e-01 4.443033337593078613e-01 4.232684075832366943e-01 -2.137272953987121582e-01 -6.340297311544418335e-02 -3.365721181035041809e-02 -3.925941511988639832e-02
1.818549185991287231e-01 -1.581884622573852539e-01 -1.569164544343948364e-01 1.399175673723220825e-01 1.656049489974975586e-01 -4.001111984252929688e-01 4.236548393964767456e-02 6.550393253564834595e-02 1.151217222213745117e-01 -1.350544244050979614e-01 5.835169181227684021e-02 -2.450969368219375610e-01 -1.676770299673080444e-01 2.231862246990203857e-01 -6.923051178455352783e-02 -3.942221403121948242e-02 3.468097150325775146e-01 -1.066436171531677246e-01 8.600164949893951416e-02 -2.640959024429321289e-01 7.653628289699554443e-02 -1.448654849082231522e-02 -1.417379528284072876e-01 8.014103770256042480e-02 -5.469656363129615784e-02 2.965509891510009766e-01 3.531028032302856445e-01 4.021150618791580200e-02 1.606281548738479614e-01 1.243832036852836609e-01 -8.670601248741149902e-02 -1.321563720703125000e-01
-1.338418424129486084e-01 -1.243689358234405518e-01 3.077180981636047363e-01 7.131584733724594116e-02 2.759822905063629150e-01 -1.511486023664474487e-01 9.631520509719848633e-02 7.657605223357677460e-03 -1.324508488178253174e-01 -3.102238848805427551e-02 -1.417134255170822144e-01 -1.476168930530548096e-01 -9.153567999601364136e-02 2.440570890903472900e-01 -2.443668842315673828e-01 1.865456849336624146e-01 -8.102641999721527100e-02 -2.066153138875961304e-01 3.270004391670227051e-01 1.071253642439842224e-01 2.737361490726470947e-01 7.041739672422409058e-02 -2.388179153203964233e-01 -2.176322340965270996e-01 -9.051831066608428955e-02 -2.806468904018402100e-01 1.651952564716339111e-01 1.534143276512622833e-02 2.308322936296463013e-01 -5.226872488856315613e-02 -6.176823377609252930e-02 9.694653749465942383e-02
2.473795562982559204e-01 -2.721733152866363525e-01 -5.009744688868522644e-02 2.563641667366027832e-01 2.631445527076721191e-01 -2.882806956768035889e-01 -1.979350112378597260e-02 -1.005557645112276077e-02 3.671932732686400414e-03 1.288715191185474396e-02 -2.122239768505096436e-01 -9.411744028329849243e-02 1.058238907717168331e-03 2.749003767967224121e-01 -7.373476028442382812e-02 -3.920471295714378357e-02 9.074012190103530884e-02 -1.688261181116104126e-01 1.814567670226097107e-02 -1.230372041463851929e-01 9.395875036716461182e-02 5.952437967061996460e-02 -2.597652673721313477e-01 -1.085279658436775208e-01 -3.777916133403778076e-01 -2.297690957784652710e-01 -1.616826094686985016e-02 1.229421198368072510e-01 9.787540137767791748e-02 -1.880560368299484253e-01 2.683587372303009033e-01 1.879851073026657104e-01
-4.191588982939720154e-02 -1.578307896852493286e-01 -7.277322933077812195e-03 1.396937072277069092e-01 2.397783398628234863e-01 -2.617335617542266846e-01 3.041562438011169434e-01 4.662353172898292542e-02 -2.740705385804176331e-02 -2.840845882892608643e-01 6.687921285629272461e-02 -2.568968236446380615e-01 3.950231149792671204e-02 6.960534304380416870e-02 -8.641591668128967285e-02 -6.579786539077758789e-02 3.528109937906265259e-02 -1.137455850839614868e-01 1.844070404767990112e-01 -2.853780686855316162e-01 6.613198667764663696e-02 1.894615292549133301e-01 1.005387380719184875e-01 3.265167176723480225e-01 2.014892697334289551e-01 -2.788969576358795166e-01 2.003735452890396118e-01 1.987217813730239868e-01 -8.606477826833724976e-02 9.079944342374801636e-02 1.553070098161697388e-01 1.963236629962921143e-01
1.242384910583496094e-01 -1.683120876550674438e-01 -1.917470544576644897e-01 -2.285398542881011963e-02 -4.595958068966865540e-02 -2.276557981967926025e-01 -1.014557573944330215e-02 8.274098485708236694e-02 -3.513183072209358215e-02 -1.884008646011352539e-01 4.251817986369132996e-02 -2.357753068208694458e-01 4.821149259805679321e-02 2.627292573451995850e-01 3.053727447986602783e-01 -1.281888633966445923e-01 1.724217683076858521e-01 -2.162527292966842651e-01 -2.579060792922973633e-01 -1.754165291786193848e-01 -1.128267571330070496e-01 -6.061174720525741577e-02 -3.289239704608917236e-01 -3.738484531641006470e-02 -3.571300506591796875e-01 -8.212412148714065552e-02 1.296643316745758057e-01 2.551751434803009033e-01 6.465599685907363892e-02 -3.868864849209785461e-02 2.184821665287017822e-01 1.161761954426765442e-01
3.391046077013015747e-02 5.610684677958488464e-02 1.948082894086837769e-01 -1.991767734289169312e-01 -5.608442425727844238e-02 -4.645608961582183838e-01 1.392262428998947144e-01 4.173539876937866211e-01 -1.495550274848937988e-01 -1.831460148096084595e-01 1.015583723783493042e-01 -9.532643854618072510e-02 -1.108356714248657227e-01 8.523448556661605835e-02 8.992704749107360840e-02 -7.517498917877674103e-03 1.593478620052337646e-01 -1.117144897580146790e-01 4.109301790595054626e-02 -1.482666432857513428e-01 4.113828763365745544e-02 3.346683457493782043e-02 1.208810657262802124e-01 2.488382011651992798e-01 1.636310108006000519e-02 1.007385831326246262e-02 1.386321336030960083e-01 4.131085872650146484e-01 4.818093031644821167e-02 -2.035222947597503662e-01 2.273203805088996887e-02 1.647780090570449829e-01
9.826532332226634026e-04 -1.555083543062210083e-01 1.315525174140930176e-01 1.273093074560165405e-01 2.512886524200439453e-01 -3.320004343986511230e-01 3.861969411373138428e-01 6.154570356011390686e-02 -2.296742051839828491e-02 1.902935951948165894e-01 -8.092258870601654053e-02 -1.150877475738525391e-01 -2.718985974788665771e-01 1.338215172290802002e-01 -1.757307350635528564e-02 9.836026281118392944e-02 -7.525508757680654526e-03 8.558776229619979858e-03 2.004473358392715454e-01 -3.306480050086975098e-01 -4.272174090147018433e-02 -4.902217537164688110e-02 3.807651624083518982e-02 -4.116526842117309570e-01 -2.212903499603271484e-01 -1.098049879074096680e-01 8.571990579366683960e-02 1.169787421822547913e-01 -1.016764938831329346e-01 3.378388285636901855e-02 1.561109125614166260e-01 -1.223158612847328186e-01
-1.988177932798862457e-02 1.606528013944625854e-01 -6.004776223562657833e-04 4.691927880048751831e-02 1.291681267321109772e-02 -3.012098371982574463e-01 2.693865597248077393e-01 1.105748210102319717e-02 -1.361171007156372070e-01 -1.474574655294418335e-01 -2.136257849633693695e-02 -1.963208429515361786e-02 -2.899792604148387909e-02 8.665417879819869995e-02 1.124386563897132874e-01 6.725736707448959351e-02 2.841604351997375488e-01 -2.657316625118255615e-01 -1.749928295612335205e-02 1.433888636529445648e-02 7.188913971185684204e-02 -4.388210549950599670e-02 -4.584394693374633789e-01 -4.442951679229736328e-01 -2.478642165660858154e-01 -1.469555050134658813e-01 7.291278988122940063e-02 1.925229839980602264e-02 3.367161005735397339e-02 -2.159997820854187012e-01 1.012759190052747726e-02 1.955406069755554199e-01
1.450461596250534058e-01 -5.380693450570106506e-02 -1.240661367774009705e-02 -2.576937079429626465e-01 3.139999806880950928e-01 -1.585826575756072998e-01 1.894885748624801636e-01 2.570774033665657043e-02 3.505634143948554993e-02 -4.148284494876861572e-01 5.566458776593208313e-02 -4.687089323997497559e-01 1.459253020584583282e-02 8.437089854851365089e-04 -1.435751616954803467e-01 -1.104926411062479019e-02 1.289892643690109253e-01 2.280193120241165161e-01 1.070602051913738251e-02 -1.069076284766197205e-01 1.509524583816528320e-01 7.069373130798339844e-02 -1.122563555836677551e-01 8.850117772817611694e-02 -1.998177766799926758e-01 -7.397242635488510132e-02 1.002339944243431091e-01 1.026753634214401245e-01 3.487401306629180908e-01 -9.237278252840042114e-02 -8.379647880792617798e-02 -2.433235011994838715e-02
2.221482060849666595e-02 6.761507689952850342e-02 -2.461072057485580444e-02 2.374016493558883667e-01 1.132800206542015076e-01 -2.722428143024444580e-01 2.511246800422668457e-01 -1.098095104098320007e-01 -3.196767568588256836e-01 -1.138921529054641724e-01 -2.018940299749374390e-01 -1.527675092220306396e-01 -1.342268139123916626e-01 2.990531921386718750e-01 -5.682736635208129883e-02 3.969625383615493774e-02 -7.223768532276153564e-02 1.323117315769195557e-01 2.328251451253890991e-01 -2.588444650173187256e-01 1.602648571133613586e-02 -2.266142666339874268e-01 -6.485653668642044067e-02 3.030555844306945801e-01 -2.296793013811111450e-01 1.623199731111526489e-01 3.335798159241676331e-02 2.304116785526275635e-01 -4.128655418753623962e-02 -1.733129769563674927e-01 -1.660664528608322144e-01 -1.286191307008266449e-02
1.474938988685607910e-01 -4.067031666636466980e-03 1.879109591245651245e-01 2.128412015736103058e-02 -1.329280734062194824e-01 -4.587302505970001221e-01 1.519695073366165161e-01 2.495495826005935669e-01 -1.832559108734130859e-01 -1.705514341592788696e-01 -6.637238711118698120e-02 -1.154866516590118408e-01 -1.252771019935607910e-01 1.053996384143829346e-01 -1.108659803867340088e-01 2.120251953601837158e-01 2.277893722057342529e-01 1.684702350758016109e-03 8.027377724647521973e-02 -3.136395215988159180e-01 1.048344769515097141e-03 -5.178441759198904037e-03 1.092317029833793640e-01 3.580592572689056396e-01 -6.587617099285125732e-02 -1.531347930431365967e-01 3.189377188682556152e-01 3.248802572488784790e-02 -1.335321217775344849e-01 -7.249891757965087891e-02 -3.382423147559165955e-02 1.134104728698730469e-01
-1.845935881137847900e-01 -2.536852844059467316e-02 -7.292512804269790649e-02 5.625125393271446228e-02 1.522652059793472290e-01 -3.802624940872192383e-01 1.372795272618532181e-02 -7.427529990673065186e-02 2.817962504923343658e-02 -3.250800371170043945e-01 2.389619797468185425e-01 -8.359821885824203491e-02 -1.753257215023040771e-01 2.572630941867828369e-01 -3.153601288795471191e-01 3.940879702568054199e-01 2.604155428707599640e-02 -4.317434132099151611e-02 1.282016783952713013e-01 -6.671290099620819092e-02 1.194203272461891174e-01 -6.125412136316299438e-02 1.492072641849517822e-01 -1.499665379524230957e-01 -9.789524972438812256e-02 -6.386838853359222412e-02 -9.250400960445404053e-02 1.907398253679275513e-01 1.469365358352661133e-01 -2.919823527336120605e-01 9.707903116941452026e-02 1.493695192039012909e-03
-6.471257191151380539e-03 -3.163290023803710938e-01 -7.168108969926834106e-02 2.075136452913284302e-01 -3.655905649065971375e-02 -1.630393266677856445e-01 5.950750038027763367e-02 2.296856790781021118e-01 -7.400383055210113525e-02 -1.939120590686798096e-01 1.117875799536705017e-01 -3.381999433040618896e-01 -1.819062829017639160e-01 2.700682580471038818e-01 1.286804825067520142e-01 -6.963387876749038696e-02 3.931244313716888428e-01 -9.740638732910156250e-02 -4.666750133037567139e-02 -3.397531434893608093e-02 -6.530045717954635620e-02 -1.178322434425354004e-01 3.133740276098251343e-02 1.948541551828384399e-01 -1.347388327121734619e-01 1.678815926425158978e-03 2.551114857196807861e-01 2.046664804220199585e-01 1.132850348949432373e-01 -3.095581233501434326e-01 1.071266233921051025e-01 -1.901297084987163544e-02
-9.762600064277648926e-02 -1.458956003189086914e-01 6.774735450744628906e-02 1.739431172609329224e-01 1.598116159439086914e-01 -2.209679633378982544e-01 1.425830870866775513e-01 2.654806673526763916e-01 -1.724220067262649536e-01 -1.442300677299499512e-01 1.107085682451725006e-02 -2.608421742916107178e-01 1.279483642429113388e-02 3.689958155155181885e-01 -1.425452828407287598e-01 2.393547147512435913e-01 2.689280509948730469e-01 1.965517178177833557e-02 4.128393530845642090e-01 4.273941274732351303e-03 1.452595293521881104e-01 1.297286301851272583e-01 -1.776044368743896484e-01 -9.517429023981094360e-02 -4.154867306351661682e-02 -1.113613322377204895e-01 1.294926255941390991e-01 -2.544950544834136963e-01 -2.101008594036102295e-02 2.176694385707378387e-02 -9.362781792879104614e-02 -9.745398163795471191e-02
2.185846865177154541e-01 2.108143121004104614e-01 1.919551342725753784e-01 2.355178147554397583e-01 1.086736842989921570e-01 -3.803381919860839844e-01 1.137393563985824585e-01 -2.518779411911964417e-02 -4.217765033245086670e-01 -2.160253562033176422e-02 -8.102681487798690796e-03 -2.426566630601882935e-01 -1.716706156730651855e-01 -3.323226701468229294e-03 -2.298466265201568604e-01 -4.106073826551437378e-02 -5.330431275069713593e-03 -3.731175512075424194e-02 1.257803142070770264e-01 -6.525458395481109619e-02 -7.077711075544357300e-02 2.700079381465911865e-01 -5.313045158982276917e-02 1.078132167458534241e-01 -2.826726138591766357e-01 -2.741873562335968018e-01 1.969494074583053589e-01 -9.413016587495803833e-02 -3.666966035962104797e-02 4.567348957061767578e-02 6.105403602123260498e-02 1.915981061756610870e-02
6.742399418726563454e-04 8.534628152847290039e-02 -6.452582031488418579e-02 -1.838513165712356567e-01 -6.035416945815086365e-02 -1.839962154626846313e-01 2.370723783969879150e-01 4.314459394663572311e-03 -2.488390505313873291e-01 -1.623177230358123779e-01 -1.845030933618545532e-01 -2.418415993452072144e-01 2.646819055080413818e-01 2.898150384426116943e-01 4.355396330356597900e-02 4.829973727464675903e-02 4.171396791934967041e-02 4.702705144882202148e-02 3.589725866913795471e-02 -2.165195941925048828e-01 -4.838234558701515198e-02 7.710497826337814331e-02 -1.611486077308654785e-01 -2.849477827548980713e-01 -3.732675611972808838e-01 -1.277536153793334961e-01 -1.311197727918624878e-01 2.064592391252517700e-01 -1.063572242856025696e-01 -1.588505208492279053e-01 2.478679567575454712e-01 2.023196071386337280e-01
-5.804558470845222473e-02 -1.010858044028282166e-01 5.139151588082313538e-02 8.432857692241668701e-02 4.040261209011077881e-01 -3.533710166811943054e-02 1.928822845220565796e-01 4.081133008003234863e-02 1.011134311556816101e-01 -1.709820479154586792e-01 -5.576453357934951782e-02 -3.786858916282653809e-01 1.025196760892868042e-01 4.051696658134460449e-01 -1.392765790224075317e-01 -3.207712993025779724e-02 -1.740212142467498779e-01 3.003587946295738220e-02 1.206030696630477905e-01 -2.424068450927734375e-01 -4.248774796724319458e-02 -1.551205813884735107e-01 1.606996655464172363e-01 1.172570586204528809e-01 -1.512691676616668701e-01 -2.920980937778949738e-02 1.566635370254516602e-01 2.235187739133834839e-01 -4.205667600035667419e-02 1.225404143333435059e-01 2.159045189619064331e-01 2.462961524724960327e-01
6.455451995134353638e-02 -1.215766966342926025e-01 -3.387589156627655029e-01 2.186220586299896240e-01 6.173115223646163940e-02 -3.452603816986083984e-01 -1.661720126867294312e-02 5.670889094471931458e-02 -2.242264747619628906e-01 -3.495484590530395508e-01 -3.613532334566116333e-02 -7.911182194948196411e-02 9.163657575845718384e-02 3.498034775257110596e-01 2.366771697998046875e-01 -1.018641795963048935e-02 2.969551086425781250e-01 -1.884031742811203003e-01 -6.865128129720687866e-02 -3.291384130716323853e-02 1.868441887199878693e-02 -5.107726901769638062e-02 6.030056253075599670e-02 5.513247102499008179e-02 -1.505993753671646118e-01 -1.067458093166351318e-01 1.633844226598739624e-01 6.430447101593017578e-02 2.441270202398300171e-01 -6.278372555971145630e-02 2.373564690351486206e-01 3.457231819629669189e-02
-2.652362361550331116e-02 -4.373161867260932922e-02 8.082243800163269043e-02 2.985844947397708893e-02 -8.000464737415313721e-02 -1.016317009925842285e-01 2.390528470277786255e-02 1.259638965129852295e-01 -3.566968441009521484e-01 -3.669891357421875000e-01 3.602266777306795120e-03 1.110932752490043640e-01 -2.577573955059051514e-01 1.107945665717124939e-01 -9.084131568670272827e-03 -2.448607087135314941e-01 -1.026598140597343445e-01 -3.065761178731918335e-02 2.089220285415649414e-01 -1.659362763166427612e-01 -1.629325598478317261e-01 -1.125818192958831787e-01 -1.641963273286819458e-01 7.567525655031204224e-02 -4.568566083908081055e-01 -7.515683770179748535e-02 1.910374164581298828e-01 7.279042899608612061e-02 2.615563869476318359e-01 -2.157076597213745117e-01 1.313990652561187744e-01 -2.883825078606605530e-02
-8.065029978752136230e-02 8.685968071222305298e-02 9.474596381187438965e-02 -3.137987256050109863e-01 3.927519023418426514e-01 -2.452600896358489990e-01 4.864775575697422028e-03 1.219996735453605652e-01 1.974254548549652100e-01 -2.073702812194824219e-01 -1.517580598592758179e-01 7.381735369563102722e-03 -2.534419596195220947e-01 3.469853997230529785e-01 1.399405449628829956e-01 -1.150364056229591370e-01 3.105275034904479980e-01 -1.503441333770751953e-01 4.974173381924629211e-02 8.808128535747528076e-03 -3.315633907914161682e-02 1.778268814086914062e-01 2.712872065603733063e-02 -2.934983372688293457e-02 -5.872933194041252136e-02 -1.674230098724365234e-01 3.240269124507904053e-01 -1.011456921696662903e-01 -6.691341847181320190e-02 -1.384989358484745026e-03 1.365551203489303589e-01 3.075655549764633179e-02
-2.316481918096542358e-01 -9.710701555013656616e-02 -1.050715222954750061e-01 1.340791285037994385e-01 -6.168905645608901978e-02 -2.999982535839080811e-01 1.428087651729583740e-01 2.179769575595855713e-01 1.903503201901912689e-02 -1.117344945669174194e-02 1.040320321917533875e-01 -2.416121363639831543e-01 1.946195662021636963e-01 5.736901164054870605e-01 -9.075979143381118774e-02 1.544677317142486572e-01 1.518157124519348145e-01 7.405122369527816772e-02 1.990905106067657471e-01 -1.266873031854629517e-01 1.579400748014450073e-01 -3.559544682502746582e-02 -5.962656810879707336e-02 -1.064681336283683777e-01 -1.229421496391296387e-01 -2.163368612527847290e-01 -7.498119026422500610e-02 8.263628929853439331e-02 1.046584919095039368e-01 -2.559739351272583008e-01 -5.484760738909244537e-03 3.469289466738700867e-02
-3.700518980622291565e-02 -5.108840763568878174e-03 -5.046678334474563599e-02 7.762958854436874390e-02 3.337771296501159668e-01 -2.594816088676452637e-01 -1.198172758449800313e-04 3.555199503898620605e-02 -2.107862010598182678e-02 1.113455817103385925e-01 -6.048211455345153809e-02 -1.359810084104537964e-01 -7.985887676477432251e-02 1.910740733146667480e-01 1.524562388658523560e-01 2.113032937049865723e-01 2.491504997014999390e-01 1.278511434793472290e-01 -1.274655666202306747e-02 -6.140881031751632690e-02 -5.099245905876159668e-02 -1.003146022558212280e-01 -1.091534942388534546e-01 -2.248860895633697510e-01 -2.283599078655242920e-01 -1.786932200193405151e-01 2.712242007255554199e-01 -3.785369917750358582e-02 1.915723234415054321e-01 -2.464149445295333862e-01 -2.844986133277416229e-02 4.994479715824127197e-01
-2.289103716611862183e-01 3.396823303773999214e-03 -3.819894790649414062e-02 -1.050468981266021729e-01 2.251622080802917480e-01 -1.934027522802352905e-01 3.449972867965698242e-01 4.310246706008911133e-01 -1.066553965210914612e-01 -3.165266215801239014e-01 1.703819185495376587e-01 -3.812811076641082764e-01 -5.289994925260543823e-02 1.585880964994430542e-01 1.120316907763481140e-01 1.153195276856422424e-01 -1.623340882360935211e-02 -8.460644632577896118e-02 1.349683403968811035e-01 -1.579891890287399292e-01 -1.691994071006774902e-01 -4.211537912487983704e-02 2.420495077967643738e-02 -7.515783607959747314e-02 -4.159127920866012573e-02 -1.067468672990798950e-01 5.962375178933143616e-02 1.026494950056076050e-01 -2.826051115989685059e-01 7.506689429283142090e-02 3.860026597976684570e-02 3.123692236840724945e-02
-1.704023033380508423e-02 -1.089036390185356140e-01 -6.036264449357986450e-02 3.960711136460304260e-02 -4.840056970715522766e-02 -2.134574502706527710e-01 8.558905869722366333e-02 2.006338387727737427e-01 2.074134349822998047e-01 -2.809790670871734619e-01 2.044615596532821655e-01 -4.292789697647094727e-01 -1.763350963592529297e-01 3.180536329746246338e-01 -2.431618981063365936e-02 8.816132694482803345e-02 -7.455096393823623657e-02 -3.748561069369316101e-02 -1.999864540994167328e-02 1.120192185044288635e-01 -2.208968624472618103e-02 2.807409465312957764e-01 9.393877536058425903e-02 -3.064255416393280029e-01 -5.718390643596649170e-02 -5.908957496285438538e-02 3.036244809627532959e-01 -6.361896637827157974e-03 1.104595139622688293e-01 -2.309993505477905273e-01 1.413349211215972900e-01 -1.096247062087059021e-01
-1.471412479877471924e-01 -2.746612131595611572e-01 2.898317873477935791e-01 3.348716720938682556e-02 2.913470566272735596e-01 -3.342175781726837158e-01 -5.466150864958763123e-02 2.249687351286411285e-02 -4.401057958602905273e-02 -6.293382495641708374e-02 1.237297728657722473e-01 -1.740902811288833618e-01 -2.855493128299713135e-02 2.814960181713104248e-01 -3.466115519404411316e-02 2.441100031137466431e-01 2.628766596317291260e-01 2.775378525257110596e-01 1.576882898807525635e-01 -1.478861123323440552e-01 5.140590295195579529e-02 7.436491549015045166e-02 -3.502946719527244568e-02 -2.503175139427185059e-01 1.258658990263938904e-02 -2.438211441040039062e-01 8.512759208679199219e-02 -1.751721054315567017e-01 1.728667765855789185e-01 -1.294289529323577881e-01 1.240435838699340820e-01 -2.934407070279121399e-02
1.459574997425079346e-01 -5.698624998331069946e-02 8.465171558782458305e-04 -1.530558615922927856e-01 2.044093310832977295e-01 -1.965281069278717041e-01 1.400176733732223511e-01 9.941526502370834351e-02 1.343898028135299683e-01 -4.980577528476715088e-01 -3.869072068482637405e-03 -1.914225220680236816e-01 1.564173251390457153e-01 5.031515657901763916e-02 -2.314995229244232178e-01 -6.127531081438064575e-02 1.230409592390060425e-01 1.442026644945144653e-01 1.952679306268692017e-01 -8.637648820877075195e-02 1.113277580589056015e-02 8.230450749397277832e-02 -1.905569732189178467e-01 -1.473301947116851807e-01 -1.799322813749313354e-01 -2.715668082237243652e-01 4.004657268524169922e-02 2.889024280011653900e-02 3.912534415721893311e-01 -1.309076398611068726e-01 -1.623572558164596558e-01 5.851939320564270020e-02
1.403206288814544678e-01 -4.732260107994079590e-02 -1.322406083345413208e-01 2.347314953804016113e-01 3.175987601280212402e-01 -3.760516941547393799e-01 3.265627846121788025e-02 -4.139133542776107788e-02 -9.490800648927688599e-02 1.277312934398651123e-01 -1.558927912265062332e-02 -7.686919718980789185e-02 -4.618578404188156128e-02 2.779263556003570557e-01 4.551834985613822937e-02 2.054187282919883728e-02 -1.397514436393976212e-02 -1.954683661460876465e-01 1.735624223947525024e-01 -1.450687646865844727e-01 1.615956425666809082e-02 1.668359339237213135e-01 -3.195391595363616943e-01 -1.658671945333480835e-01 -3.741614520549774170e-01 -1.049733459949493408e-01 -5.745462328195571899e-02 1.197129338979721069e-01 1.303536146879196167e-01 -5.641214549541473389e-02 2.998300790786743164e-01 1.451570540666580200e-01
3.263523876667022705e-01 -8.529167622327804565e-02 -1.537632942199707031e-01 7.956808805465698242e-02 3.658457696437835693e-01 -2.502087652683258057e-01 -1.921877712011337280e-01 -2.622769912704825401e-03 1.152298692613840103e-02 -1.474104076623916626e-01 6.299276649951934814e-02 -2.031821906566619873e-01 -7.561393827199935913e-02 3.378673791885375977e-01 -5.226214230060577393e-02 -8.763678371906280518e-02 3.185087144374847412e-01 -9.153692424297332764e-02 -2.255483716726303101e-02 -9.184028953313827515e-02 -1.505058556795120239e-01 1.715651005506515503e-01 -5.542263388633728027e-03 -3.402737528085708618e-02 1.728618331253528595e-02 1.715981215238571167e-01 2.359992712736129761e-01 1.184352487325668335e-02 1.513645797967910767e-01 -3.238566815853118896e-01 -5.437902361154556274e-02 -1.925620734691619873e-01
-1.925917156040668488e-02 -1.582325249910354614e-01 -6.655856966972351074e-02 -1.247345432639122009e-01 4.764887504279613495e-03 1.352208293974399567e-02 -1.410594303160905838e-02 -2.330002188682556152e-02 -3.247496187686920166e-01 -3.737260401248931885e-01 -1.329762339591979980e-01 -2.421372830867767334e-01 -1.091284230351448059e-01 3.911764323711395264e-01 1.270429044961929321e-01 -1.539639197289943695e-02 1.051961630582809448e-01 1.149490922689437866e-01 -1.477140635251998901e-01 -1.717306375503540039e-01 6.398276984691619873e-02 3.420130312442779541e-01 -5.794829502701759338e-02 -1.614163964986801147e-01 7.946081459522247314e-02 -2.707727551460266113e-01 2.270600199699401855e-01 1.755059808492660522e-01 -1.921515017747879028e-01 -1.885120756924152374e-02 -1.202256605029106140e-01 1.054090633988380432e-01
7.670913636684417725e-02 -1.348052322864532471e-01 -1.297446191310882568e-01 1.145309954881668091e-01 4.550902917981147766e-02 1.543985027819871902e-02 7.696030288934707642e-02 1.668495535850524902e-01 -2.173585891723632812e-01 -5.515461415052413940e-02 -3.435687348246574402e-02 -8.377915620803833008e-02 1.342267394065856934e-01 2.476563006639480591e-01 -1.335370391607284546e-01 2.459530830383300781e-01 4.079331159591674805e-01 1.307117342948913574e-01 1.659068465232849121e-01 -1.612159758806228638e-01 7.945749908685684204e-03 1.740761287510395050e-02 1.334982961416244507e-01 -5.449754744768142700e-02 -1.616214364767074585e-01 -1.396461576223373413e-01 3.357452154159545898e-01 2.325899600982666016e-01 -5.704991891980171204e-02 -3.397268354892730713e-01 2.718023359775543213e-01 1.749285012483596802e-01
-5.341041088104248047e-02 -5.157705396413803101e-02 1.030549630522727966e-01 1.616136729717254639e-01 5.078392475843429565e-02 -9.807038307189941406e-02 -5.812941864132881165e-02 5.419600754976272583e-03 1.083675771951675415e-02 -1.493355929851531982e-01 3.165404796600341797e-01 -1.921790540218353271e-01 -4.063156899064779282e-03 2.101291567087173462e-01 1.489804387092590332e-01 -3.967004641890525818e-02 -1.983657479286193848e-01 -9.706131368875503540e-02 2.659179866313934326e-01 -1.716245561838150024e-01 -1.873904466629028320e-02 1.467204838991165161e-01 -5.108096003532409668e-01 1.197189185768365860e-02 -9.667585045099258423e-02 -2.097338140010833740e-01 3.530354499816894531e-01 9.509389847517013550e-02 1.948315352201461792e-01 -1.867113113403320312e-01 5.789920687675476074e-02 1.399441808462142944e-01
2.068412601947784424e-01 1.165895164012908936e-01 -6.516434252262115479e-02 -3.783366978168487549e-01 3.218552470207214355e-01 -2.909215688705444336e-01 4.643643274903297424e-02 -2.415429241955280304e-02 -7.631061226129531860e-02 -4.276076555252075195e-01 1.445473358035087585e-02 -1.614979505538940430e-01 6.383117288351058960e-02 -1.874875277280807495e-01 2.599295787513256073e-02 2.362738400697708130e-01 -7.118245586752891541e-03 -3.485303372144699097e-02 8.626969158649444580e-02 -2.411668896675109863e-01 2.113455161452293396e-02 1.127324476838111877e-01 -1.820460408926010132e-01 1.233519464731216431e-01 -2.372912019491195679e-01 8.533494174480438232e-02 1.777030080556869507e-01 1.348374336957931519e-01 -8.042290806770324707e-03 -2.030001282691955566e-01 -3.306686505675315857e-02 1.024040728807449341e-01
-1.251391321420669556e-01 -3.598746284842491150e-02 2.717975378036499023e-01 -9.594885259866714478e-02 1.744433045387268066e-01 -2.240743637084960938e-01 -9.109573811292648315e-02 1.421681344509124756e-01 -6.762800365686416626e-02 -1.272319555282592773e-01 -4.820261150598526001e-02 -1.556867808103561401e-01 -1.694145798683166504e-01 3.549677133560180664e-01 9.702703356742858887e-02 3.162981271743774414e-01 -8.677520602941513062e-02 -2.272691279649734497e-01 -9.948020428419113159e-02 -1.163650453090667725e-01 3.317201137542724609e-01 -1.578275114297866821e-01 2.372370101511478424e-02 -1.086149439215660095e-01 -3.954153358936309814e-01 9.970821440219879150e-02 5.287928879261016846e-02 -6.828699260950088501e-02 -2.983493031933903694e-03 -2.392392754554748535e-01 9.917575865983963013e-02 9.256769716739654541e-02
1.396926641464233398e-01 4.083827883005142212e-02 -4.657679423689842224e-02 2.349141538143157959e-01 1.366006433963775635e-01 -2.474269121885299683e-01 -1.317162513732910156e-01 1.891536451876163483e-02 2.188971936702728271e-01 -4.973806068301200867e-02 1.775678396224975586e-01 -2.801365852355957031e-01 -2.910118103027343750e-01 3.047330081462860107e-01 -3.269693553447723389e-01 1.066830828785896301e-01 1.627482101321220398e-02 -2.606983482837677002e-01 -8.105126023292541504e-02 -1.836597919464111328e-03 4.538077488541603088e-02 2.456689327955245972e-01 8.887924253940582275e-02 -1.714990437030792236e-01 -2.349962890148162842e-01 -2.306321859359741211e-01 8.823795616626739502e-02 1.961587071418762207e-01 9.222086519002914429e-02 -1.377483457326889038e-01 4.049323126673698425e-02 9.652753919363021851e-02
-1.188661530613899231e-02 -1.665579527616500854e-01 -2.249612808227539062e-01 1.237913146615028381e-01 3.906226158142089844e-02 -9.197473526000976562e-02 7.625915855169296265e-02 -1.483823265880346298e-02 -1.762941479682922363e-01 -1.727217137813568115e-01 -2.612746879458427429e-02 -2.787886261940002441e-01 -1.562390327453613281e-01 3.615621626377105713e-01 1.548880636692047119e-01 -1.242377012968063354e-01 4.394071996212005615e-01 -1.009136363863945007e-01 -1.761131286621093750e-01 -7.015343010425567627e-02 -6.408707797527313232e-02 3.390978574752807617e-01 -1.996058672666549683e-01 8.051981031894683838e-02 -1.766882021911442280e-03 4.332892596721649170e-02 2.317604422569274902e-01 1.519013047218322754e-01 -1.953795254230499268e-01 5.770717933773994446e-02 -1.446080505847930908e-01 1.028634011745452881e-01
7.539990358054637909e-03 -1.468595564365386963e-01 -3.928275778889656067e-02 -1.322431713342666626e-01 2.004167437553405762e-01 -5.551793798804283142e-02 1.875087320804595947e-01 2.543123364448547363e-01 5.164872109889984131e-02 1.775367371737957001e-02 -9.220813959836959839e-02 -1.910253614187240601e-01 -7.696997374296188354e-02 2.117673903703689575e-01 -1.918095499277114868e-01 8.264694362878799438e-02 -1.423837989568710327e-01 1.593116112053394318e-02 3.666020929813385010e-01 -3.575068116188049316e-01 2.657237648963928223e-01 -8.768219500780105591e-02 -1.749259084463119507e-01 -1.188995614647865295e-01 -1.679677814245223999e-01 -7.360455347225070000e-04 2.704258859157562256e-01 2.633414864540100098e-01 -2.881521880626678467e-01 5.046552792191505432e-02 -5.998268350958824158e-02 -9.086237102746963501e-02
5.241040140390396118e-02 1.216920390725135803e-01 -2.956441640853881836e-01 -2.036492675542831421e-01 -8.477033674716949463e-02 -3.620337545871734619e-01 3.918693587183952332e-02 8.027221262454986572e-02 -3.599168062210083008e-01 -1.255936771631240845e-01 -5.018723756074905396e-02 7.629504892975091934e-03 -6.467109173536300659e-02 1.450832635164260864e-01 1.471342593431472778e-01 1.307357549667358398e-01 7.770148664712905884e-02 -1.417208015918731689e-01 1.974582225084304810e-01 -3.481879532337188721e-01 -8.151352405548095703e-02 1.676238775253295898e-01 -1.798754930496215820e-01 -2.154000401496887207e-01 -1.491444110870361328e-01 -2.080974578857421875e-01 8.786430209875106812e-02 2.317165732383728027e-01 -1.098919659852981567e-01 5.767222493886947632e-02 2.277895361185073853e-01 -3.709643334150314331e-02
-6.026817485690116882e-02 -1.336275041103363037e-01 9.592959284782409668e-02 -1.550933420658111572e-01 1.339485198259353638e-01 -4.969511926174163818e-01 -3.043912351131439209e-02 3.191600143909454346e-01 -2.781048119068145752e-01 -1.114008724689483643e-01 1.860683225095272064e-02 2.584150061011314392e-02 -2.806752920150756836e-01 1.706852912902832031e-01 1.216315552592277527e-01 2.003354877233505249e-01 6.232894212007522583e-02 -5.107654258608818054e-02 1.989104300737380981e-01 -2.576041407883167267e-02 9.443651884794235229e-02 3.038317710161209106e-02 -3.810254111886024475e-02 1.426648199558258057e-01 1.044490933418273926e-01 1.667912155389785767e-01 2.134019136428833008e-01 1.863349974155426025e-01 -6.286285817623138428e-02 -3.435738682746887207e-01 -6.781882792711257935e-02 -1.535156159661710262e-03
9.603203088045120239e-02 -5.987597629427909851e-02 -3.107231855392456055e-01 -6.873369216918945312e-02 2.818236947059631348e-01 -3.605036437511444092e-01 -9.928367286920547485e-02 1.285137832164764404e-01 -1.899928897619247437e-01 8.038374595344066620e-03 -9.326628595590591431e-02 5.168593302369117737e-02 -9.264960139989852905e-02 3.351508677005767822e-01 -9.862227737903594971e-02 1.524002999067306519e-01 -1.985134184360504150e-02 2.558677084743976593e-02 1.644175872206687927e-02 -6.403037160634994507e-02 2.952468097209930420e-01 1.511348038911819458e-01 -3.265343606472015381e-01 -5.211476609110832214e-02 -3.076075315475463867e-01 -1.416620314121246338e-01 -1.482414454221725464e-02 -8.984611928462982178e-02 1.459471881389617920e-01 -7.018612325191497803e-02 9.106635302305221558e-02 2.578570842742919922e-01
1.052150204777717590e-01 -3.547463193535804749e-02 1.093260124325752258e-01 -1.558467447757720947e-01 4.509744346141815186e-01 -2.407782971858978271e-01 -2.734650857746601105e-02 2.710700929164886475e-01 -4.102537781000137329e-02 -2.657212018966674805e-01 5.320837348699569702e-02 -9.160735458135604858e-02 9.906953573226928711e-02 -3.472695872187614441e-02 -1.601727902889251709e-01 2.153545767068862915e-01 1.865335851907730103e-01 -3.406399786472320557e-01 -1.802502721548080444e-01 -1.469461917877197266e-01 5.153420940041542053e-02 8.604144304990768433e-02 -1.085522472858428955e-01 6.013341620564460754e-02 -2.356948703527450562e-01 -8.683639019727706909e-02 1.939112097024917603e-01 7.499579340219497681e-02 -5.914438888430595398e-02 -8.311247080564498901e-02 -1.524904221296310425e-01 2.809532582759857178e-01
-2.293618582189083099e-02 -6.489717215299606323e-02 -7.878348231315612793e-03 8.054211735725402832e-02 3.069215118885040283e-01 -4.122299253940582275e-01 -4.258289001882076263e-03 1.373513042926788330e-01 7.387078553438186646e-02 -4.493212327361106873e-03 -8.762180060148239136e-02 9.800554811954498291e-02 -3.437678515911102295e-01 6.525182723999023438e-02 -1.406741291284561157e-01 7.369718048721551895e-03 1.212690323591232300e-01 1.958154439926147461e-01 -2.276973128318786621e-01 1.150651805801317096e-04 2.603381276130676270e-01 1.706906594336032867e-02 -2.412768155336380005e-01 -3.876738017424941063e-03 -3.620779514312744141e-01 1.150619164109230042e-01 -5.496448278427124023e-02 2.820206284523010254e-01 5.366321653127670288e-02 -2.499919682741165161e-01 2.876737155020236969e-02 1.279283761978149414e-01
7.638264447450637817e-02 -6.831867154687643051e-03 7.955844700336456299e-02 3.369357883930206299e-01 2.278363332152366638e-02 -2.310970127582550049e-01 1.123833209276199341e-01 -6.476820260286331177e-02 4.164837673306465149e-02 -1.876497715711593628e-01 -3.019586950540542603e-02 -1.490280181169509888e-01 -9.576474130153656006e-02 7.494718581438064575e-02 -2.141197323799133301e-01 -1.894209831953048706e-01 -1.528459973633289337e-02 -1.181976124644279480e-01 -3.498278185725212097e-02 -4.071973860263824463e-01 -3.441439867019653320e-01 -4.767175763845443726e-02 9.919776022434234619e-02 -1.822407841682434082e-01 -1.995180696249008179e-01 -2.093697041273117065e-01 2.962100207805633545e-01 1.109508872032165527e-01 1.962759196758270264e-01 -1.698707193136215210e-01 2.132834941148757935e-01 7.327243685722351074e-02
-6.301817297935485840e-02 -7.113466411828994751e-02 -2.943623811006546021e-02 -3.153801560401916504e-01 2.099468857049942017e-01 -3.488694429397583008e-01 -4.637496545910835266e-02 2.275897562503814697e-01 7.223861664533615112e-02 -4.274197220802307129e-01 5.468541383743286133e-02 -1.742918938398361206e-01 -3.083072416484355927e-02 3.106487691402435303e-01 -2.303625643253326416e-01 1.568475663661956787e-01 2.400680258870124817e-02 2.040652781724929810e-01 -2.935604453086853027e-01 -9.084511548280715942e-02 1.739866733551025391e-01 7.077257335186004639e-02 -5.797961354255676270e-02 -1.041944324970245361e-01 -1.498674601316452026e-01 -8.461834490299224854e-02 -2.731177024543285370e-02 -2.558486349880695343e-02 -4.902707040309906006e-02 1.143613737076520920e-02 1.188958063721656799e-01 2.016613483428955078e-01
2.580542564392089844e-01 -3.698749095201492310e-02 4.723644629120826721e-02 2.414245344698429108e-02 1.385630369186401367e-01 8.243883028626441956e-03 1.551741510629653931e-01 1.223465874791145325e-01 -5.167339928448200226e-03 -8.966965973377227783e-02 -1.035303473472595215e-01 -1.926391869783401489e-01 -2.284156344830989838e-02 5.164773464202880859e-01 -8.620338886976242065e-02 2.143151462078094482e-01 5.514482408761978149e-02 -5.129913985729217529e-02 -8.103179931640625000e-02 -2.385327033698558807e-02 2.532605640590190887e-02 2.063424438238143921e-01 1.916585266590118408e-01 -2.779512107372283936e-01 -5.990562215447425842e-02 -1.425566524267196655e-01 5.059022903442382812e-01 6.485742330551147461e-02 -1.912312507629394531e-01 -1.613333635032176971e-02 -5.237934738397598267e-02 2.716497145593166351e-02
9.576323628425598145e-02 1.408014595508575439e-01 1.374992877244949341e-01 -2.662489414215087891e-01 3.575641810894012451e-01 -2.713375389575958252e-01 -4.362151958048343658e-03 -4.712524265050888062e-02 4.965387284755706787e-02 -3.892179429531097412e-01 -5.413554236292839050e-02 -2.239476442337036133e-01 1.122370362281799316e-01 -9.835849702358245850e-02 -6.659298390150070190e-02 2.538796514272689819e-02 8.863829821348190308e-02 -4.192243143916130066e-02 5.651976168155670166e-02 -3.140304982662200928e-01 1.101254746317863464e-01 1.003168970346450806e-01 -2.575784623622894287e-01 6.721229851245880127e-02 -2.744034528732299805e-01 4.227727279067039490e-02 1.576226055622100830e-01 1.135382279753684998e-01 1.797749400138854980e-01 -2.170637845993041992e-01 -2.106379717588424683e-01 -2.072599454550072551e-04
9.712673723697662354e-02 1.013271361589431763e-01 1.469236165285110474e-01 -1.417295187711715698e-01 2.582128643989562988e-01 -1.266817003488540649e-01 2.623547613620758057e-01 1.457546204328536987e-01 1.084836497902870178e-01 -3.497391343116760254e-01 -1.165815070271492004e-02 -1.338883638381958008e-01 1.953394114971160889e-01 3.357224464416503906e-01 -1.938722431659698486e-01 -3.128921389579772949e-01 -1.471548154950141907e-02 7.431504130363464355e-02 -1.004662178456783295e-02 -6.228679418563842773e-02 6.471388041973114014e-02 3.497378528118133545e-01 -2.620379030704498291e-01 -6.990924477577209473e-02 -3.635362908244132996e-02 1.361539363861083984e-01 2.121502533555030823e-02 -6.337859481573104858e-02 -7.141368836164474487e-02 -1.624922752380371094e-01 1.949490308761596680e-01 1.539972573518753052e-01
1.211933493614196777e-01 1.553739309310913086e-01 1.693198978900909424e-01 3.018641769886016846e-01 3.344773501157760620e-02 -3.656970858573913574e-01 1.719772517681121826e-01 1.088003367185592651e-01 -4.121148288249969482e-01 -1.919171512126922607e-01 1.751456558704376221e-01 -1.715101450681686401e-01 -2.151707112789154053e-01 1.261596474796533585e-02 -2.140429019927978516e-01 8.758792281150817871e-02 4.016573354601860046e-02 1.675757765769958496e-01 1.209220811724662781e-01 -1.238771826028823853e-01 -6.590620428323745728e-02 2.657689154148101807e-01 3.497820347547531128e-02 -3.805876709520816803e-03 -2.793542444705963135e-01 -7.533695548772811890e-02 1.860825568437576294e-01 -4.424209520220756531e-02 1.100486442446708679e-01 1.700592488050460815e-01 -1.510289218276739120e-02 -3.118001483380794525e-02
-7.938325405120849609e-02 -2.141814082860946655e-01 -7.304428517818450928e-02 6.007549911737442017e-02 3.010528385639190674e-01 -2.979546785354614258e-01 5.806257203221321106e-02 1.397703289985656738e-01 -2.053996026515960693e-01 -2.512305974960327148e-02 2.556569874286651611e-01 -1.122129485011100769e-01 -1.648959517478942871e-01 2.846637666225433350e-01 -1.811490952968597412e-01 3.116367757320404053e-01 3.660656809806823730e-01 3.119056671857833862e-02 3.131192550063133240e-02 1.067430377006530762e-01 1.069601345807313919e-02 -1.621899902820587158e-01 -2.244433611631393433e-01 -6.882048398256301880e-02 -1.880135759711265564e-02 -1.961462497711181641e-01 1.487073004245758057e-01 -3.021069336682558060e-03 2.166027575731277466e-01 2.529369480907917023e-02 7.077504694461822510e-02 1.877128630876541138e-01
1.990042626857757568e-01 -5.990330874919891357e-02 -2.892910540103912354e-01 -6.098713492974638939e-04 1.209324970841407776e-01 -1.585240215063095093e-01 1.371647268533706665e-01 1.969629377126693726e-01 -3.576354682445526123e-02 -1.771413534879684448e-01 1.496547926217317581e-02 -1.147461086511611938e-01 -1.179417013190686703e-04 1.009568348526954651e-01 1.274033728986978531e-02 -2.776885926723480225e-01 3.279581069946289062e-01 -1.631691008806228638e-01 4.361824691295623779e-02 -8.419400081038475037e-03 -3.701356947422027588e-01 3.592596054077148438e-01 2.648532018065452576e-02 1.650829911231994629e-01 -1.057123839855194092e-01 -1.586242951452732086e-02 3.574756979942321777e-01 2.245558500289916992e-01 1.362503618001937866e-01 -4.225523769855499268e-02 -1.744815707206726074e-02 -4.208461195230484009e-02
-7.122491300106048584e-02 -9.381876885890960693e-02 2.354960441589355469e-01 7.530803978443145752e-02 1.644505858421325684e-01 -2.916612625122070312e-01 1.213219761848449707e-01 1.208279877901077271e-01 6.919461488723754883e-02 -4.024105891585350037e-02 1.440569758415222168e-01 -3.005528450012207031e-01 1.089968085289001465e-01 2.271963953971862793e-01 -8.798338472843170166e-02 2.022080272436141968e-01 -2.410358004271984100e-02 -2.614940702915191650e-02 4.647927284240722656e-01 5.806442350149154663e-02 -1.117941588163375854e-01 2.147824317216873169e-01 -9.053698182106018066e-02 -2.547042965888977051e-01 -6.032648682594299316e-02 -2.338804900646209717e-01 -2.999953553080558777e-02 2.487762644886970520e-02 3.510581552982330322e-01 -1.181833520531654358e-01 -5.575332790613174438e-02 3.744871914386749268e-02
7.192809879779815674e-02 1.688203960657119751e-01 -1.748830229043960571e-01 6.138633564114570618e-02 1.737559437751770020e-01 -2.602156996726989746e-01 -1.512739658355712891e-01 2.614582180976867676e-01 6.608285754919052124e-02 -2.507385313510894775e-01 2.661319449543952942e-02 -3.142761290073394775e-01 -1.406077444553375244e-01 4.491734504699707031e-01 3.480444848537445068e-02 -5.186397209763526917e-02 -1.589092239737510681e-02 7.557294517755508423e-02 6.323798745870590210e-02 1.867569535970687866e-01 -2.926428318023681641e-01 9.397358447313308716e-02 7.771812379360198975e-02 6.310689449310302734e-02 -1.379201561212539673e-01 -1.009316816926002502e-01 2.444935403764247894e-02 3.375737369060516357e-01 1.411024332046508789e-01 -9.001237899065017700e-02 1.645930260419845581e-01 -4.982915520668029785e-02
2.240970134735107422e-01 1.713597327470779419e-01 -7.324847579002380371e-02 -4.354613646864891052e-02 -1.140263751149177551e-01 9.985781274735927582e-03 1.677908748388290405e-01 2.458707690238952637e-01 -5.086889490485191345e-02 -1.488793045282363892e-01 -2.499389462172985077e-02 1.016753613948822021e-01 -8.236405998468399048e-02 3.405560851097106934e-01 -3.232891559600830078e-01 9.466905146837234497e-02 1.602452993392944336e-01 2.015797346830368042e-01 1.379589885473251343e-01 -2.212764769792556763e-01 -1.675066500902175903e-01 2.545551359653472900e-01 -5.823323130607604980e-02 -9.052076190710067749e-02 -1.791255921125411987e-01 1.219986453652381897e-01 6.419187039136886597e-02 3.087584972381591797e-01 5.824712663888931274e-02 -4.038389027118682861e-02 1.826178431510925293e-01 3.405075967311859131e-01
4.528008773922920227e-02 -6.629190593957901001e-02 -7.680812268517911434e-04 -1.559316962957382202e-01 4.891395866870880127e-01 -2.815898954868316650e-01 9.317000955343246460e-02 7.562255859375000000e-02 -1.048500984907150269e-01 4.888718575239181519e-02 -1.138060092926025391e-01 -1.596154272556304932e-01 -1.061227545142173767e-02 1.947104632854461670e-01 -6.813961267471313477e-02 1.541048586368560791e-01 3.776714205741882324e-02 4.712484031915664673e-02 -4.105798527598381042e-02 5.810961127281188965e-02 5.436025932431221008e-02 9.159231930971145630e-02 -4.467689692974090576e-01 4.732890229206532240e-04 -2.688847184181213379e-01 -9.573487937450408936e-02 8.503520488739013672e-02 -3.918652981519699097e-02 1.155081093311309814e-01 -1.752834469079971313e-01 9.313778579235076904e-02 3.942499458789825439e-01
-2.761625498533248901e-02 3.789813816547393799e-02 -1.335254346486181021e-04 7.702342420816421509e-02 2.219399660825729370e-01 -4.255623221397399902e-01 3.570096194744110107e-01 6.339625269174575806e-02 -5.132646486163139343e-02 5.946127325296401978e-02 3.628512918949127197e-01 -1.917658895254135132e-01 -3.580875396728515625e-01 1.341560482978820801e-01 -2.227166481316089630e-02 -9.786225855350494385e-02 -1.423785276710987091e-02 1.292305439710617065e-01 -1.302163489162921906e-02 -2.686366736888885498e-01 -1.752569377422332764e-01 -8.356249332427978516e-02 -1.180610880255699158e-01 -2.240850217640399933e-02 -2.416447252035140991e-01 -5.714426934719085693e-02 2.878156118094921112e-02 -5.035262554883956909e-02 5.216854158788919449e-03 1.349944714456796646e-02 -3.913168236613273621e-02 3.016473650932312012e-01
-2.334270253777503967e-02 -4.909236729145050049e-02 1.751669123768806458e-02 4.347590208053588867e-01 4.742758274078369141e-01 -2.072552740573883057e-01 2.451188564300537109e-01 -2.471579983830451965e-02 1.607360783964395523e-03 -2.316600531339645386e-01 -7.791741937398910522e-02 -1.311853080987930298e-01 -2.576753199100494385e-01 1.027974039316177368e-01 1.622411310672760010e-01 -3.240867853164672852e-01 -7.440571486949920654e-02 2.152235433459281921e-02 2.029134482145309448e-01 -6.709411740303039551e-02 -1.241052150726318359e-01 6.585696339607238770e-02 1.255149580538272858e-02 -8.703941106796264648e-02 -1.725280433893203735e-01 -9.504012763500213623e-02 1.343185007572174072e-01 2.159228473901748657e-01 -5.449530482292175293e-02 -3.977814689278602600e-02 -7.852401584386825562e-02 -2.324459701776504517e-02
-6.108067557215690613e-02 3.371301293373107910e-02 -2.546170726418495178e-02 8.138269931077957153e-02 2.404479682445526123e-02 -3.406481146812438965e-01 4.172894656658172607e-01 1.239076405763626099e-01 -4.152986779808998108e-02 -1.780479401350021362e-01 7.513885200023651123e-02 1.689822040498256683e-02 -2.325434982776641846e-02 6.154668517410755157e-03 3.070079535245895386e-02 -1.114321723580360413e-01 2.011898756027221680e-01 -1.875637024641036987e-01 -4.129304364323616028e-02 2.225374244153499603e-02 7.203426212072372437e-03 7.339522242546081543e-02 -3.579460382461547852e-01 -4.073574841022491455e-01 -2.998292744159698486e-01 -1.872686296701431274e-01 6.268243491649627686e-02 -9.815561771392822266e-02 -6.145150214433670044e-02 -1.644484698772430420e-01 4.576917365193367004e-02 2.822331786155700684e-01
3.547255322337150574e-02 1.552785336971282959e-01 4.788697510957717896e-02 2.718430757522583008e-01 8.886828273534774780e-02 -3.657303154468536377e-01 -7.835209369659423828e-03 9.430326521396636963e-02 -1.807631403207778931e-01 -7.513113319873809814e-02 3.889257088303565979e-02 -3.225915729999542236e-01 -1.281654387712478638e-01 1.627851128578186035e-01 -2.781035378575325012e-02 1.701200902462005615e-01 -8.770620822906494141e-02 2.302832342684268951e-02 4.102964699268341064e-01 -2.373863905668258667e-01 6.857282668352127075e-02 2.225464023649692535e-02 -1.594211608171463013e-01 1.994773745536804199e-01 5.064168944954872131e-02 -4.321188852190971375e-02 2.235012054443359375e-01 4.871945455670356750e-02 -3.783190622925758362e-02 -3.989748656749725342e-01 7.420669496059417725e-02 7.135044038295745850e-02
1.832013577222824097e-01 -7.203092426061630249e-02 -1.307300180196762085e-01 3.000882565975189209e-01 9.078581631183624268e-02 -2.657110691070556641e-01 2.742736041545867920e-01 -2.538959681987762451e-02 -2.650193870067596436e-01 -3.391457200050354004e-01 -1.912653446197509766e-01 -4.098450019955635071e-02 -2.245867252349853516e-02 9.754653275012969971e-02 -4.524204414337873459e-03 2.411970347166061401e-01 1.776849627494812012e-01 9.775265119969844818e-03 5.975206568837165833e-02 -1.338521670550107956e-02 -3.311226963996887207e-01 1.109885275363922119e-01 1.272948235273361206e-01 6.143619865179061890e-02 -1.105428561568260193e-01 8.293592929840087891e-02 3.702893257141113281e-01 7.697848975658416748e-02 1.285470649600028992e-02 -1.424543410539627075e-01 1.108041852712631226e-01 -1.882205456495285034e-01
8.588346093893051147e-02 1.283903419971466064e-01 2.450313121080398560e-01 -1.041017472743988037e-01 1.008048728108406067e-01 -3.527069091796875000e-01 -5.034467205405235291e-02 2.129818648099899292e-01 -7.191981375217437744e-02 -3.456466495990753174e-01 -2.354651242494583130e-01 -7.663438469171524048e-02 -1.483566015958786011e-01 5.006031394004821777e-01 -1.038008648902177811e-02 3.731423243880271912e-02 3.563498854637145996e-01 -3.567429631948471069e-02 7.330196350812911987e-02 5.358233302831649780e-02 -4.728866770165041089e-05 -1.550435088574886322e-02 3.990218415856361389e-02 3.036855533719062805e-02 -1.132524386048316956e-02 -1.225504428148269653e-01 1.997090503573417664e-02 -1.401637196540832520e-01 -1.467241644859313965e-01 1.651348173618316650e-01 -4.963419586420059204e-02 1.924039274454116821e-01
3.098044097423553467e-01 -1.264013815671205521e-02 2.260578721761703491e-01 1.031006649136543274e-01 1.547272354364395142e-01 -2.721330523490905762e-01 4.721879214048385620e-02 -5.104545503854751587e-03 -2.809409201145172119e-01 -8.684874325990676880e-02 2.696301937103271484e-01 -1.940987259149551392e-01 -4.064524173736572266e-02 1.547497957944869995e-01 2.130630426108837128e-02 -1.842891573905944824e-01 -2.926508896052837372e-02 8.520690351724624634e-02 2.159997671842575073e-01 2.088325656950473785e-02 -4.606711119413375854e-02 3.314795792102813721e-01 1.419591531157493591e-02 -1.149942874908447266e-01 -2.855629920959472656e-01 1.119319647550582886e-01 3.565589487552642822e-01 -1.451458185911178589e-01 1.893951371312141418e-02 -2.157282233238220215e-01 9.563394822180271149e-03 1.229458376765251160e-01
-1.886406540870666504e-01 -3.920986875891685486e-02 -5.733521655201911926e-02 -1.122402921319007874e-01 -1.355958878993988037e-01 -1.589160263538360596e-01 1.062253937125205994e-01 1.807131171226501465e-01 -3.391618430614471436e-01 -4.087259471416473389e-01 -2.802599966526031494e-01 -9.212063997983932495e-02 -1.457654535770416260e-01 3.926860094070434570e-01 1.008007898926734924e-01 4.564869031310081482e-02 5.790191143751144409e-02 1.472257673740386963e-01 -4.115328658372163773e-03 -1.160776093602180481e-01 -2.337988913059234619e-01 1.825887411832809448e-01 -2.493805065751075745e-02 -1.102594360709190369e-01 -4.057917371392250061e-02 -2.096461057662963867e-01 1.063972041010856628e-01 2.870770543813705444e-02 -2.613801360130310059e-01 -3.064027987420558929e-02 -8.393027819693088531e-03 1.903321743011474609e-01
2.727864310145378113e-02 -7.537847757339477539e-02 5.414970964193344116e-02 7.577111572027206421e-02 3.423045277595520020e-01 -3.048848211765289307e-01 1.570461690425872803e-01 -1.162534132599830627e-01 -9.857447445392608643e-02 -3.908888995647430420e-01 2.719010710716247559e-01 2.282240055501461029e-02 -9.921877086162567139e-02 2.853832244873046875e-01 -1.819541603326797485e-01 2.331340312957763672e-01 1.669198647141456604e-02 -1.308755874633789062e-01 1.743569970130920410e-01 -2.514216862618923187e-02 1.796636432409286499e-01 -1.444742381572723389e-01 3.704730048775672913e-02 -2.188970744609832764e-01 4.427094385027885437e-02 -2.265149354934692383e-02 -8.647649735212326050e-02 1.909694969654083252e-01 1.365199834108352661e-01 -3.067104816436767578e-01 -9.275241941213607788e-02 4.768470674753189087e-02
-3.257616236805915833e-02 -2.236860245466232300e-01 1.800463944673538208e-01 1.628931015729904175e-01 2.389667034149169922e-01 -2.918818593025207520e-01 1.063659191131591797e-01 6.353025883436203003e-02 -1.128356009721755981e-01 -6.137456372380256653e-02 4.944196343421936035e-02 1.212663128972053528e-01 -2.000006884336471558e-01 2.119578123092651367e-01 -6.875463575124740601e-02 -7.044124603271484375e-02 -5.457617342472076416e-02 -1.835882812738418579e-01 2.819856405258178711e-01 -1.823003292083740234e-01 -3.127987086772918701e-01 6.321832537651062012e-02 1.035324856638908386e-02 9.199847280979156494e-02 -3.221915662288665771e-01 5.554167181253433228e-02 2.804533541202545166e-01 2.274821698665618896e-01 1.108383536338806152e-01 6.589756906032562256e-02 1.930913031101226807e-01 -2.301933765411376953e-01
7.247222587466239929e-03 1.316622644662857056e-01 -6.297883391380310059e-02 -1.433255374431610107e-01 1.654282063245773315e-01 -1.932259500026702881e-01 1.894579529762268066e-01 4.870467260479927063e-02 -3.529516458511352539e-01 -3.276164084672927856e-02 -1.948755532503128052e-01 -8.477454632520675659e-02 -8.025634288787841797e-02 2.871800363063812256e-01 -2.827159464359283447e-01 2.403663396835327148e-01 -4.768460243940353394e-02 -1.373552996665239334e-02 -3.860725462436676025e-02 -7.760728895664215088e-02 1.503809094429016113e-01 -3.633109852671623230e-03 2.146407216787338257e-02 -2.830181419849395752e-01 -6.539037823677062988e-02 1.116516515612602234e-01 -5.108484625816345215e-02 2.498141229152679443e-01 2.574697136878967285e-01 -2.957182526588439941e-01 1.216350644826889038e-01 3.069988489151000977e-01
-1.690336018800735474e-01 1.804157346487045288e-01 4.644557833671569824e-02 -1.215933263301849365e-01 3.243502974510192871e-01 -1.470997929573059082e-01 4.144171252846717834e-02 1.763555109500885010e-01 3.467555716633796692e-02 2.186742983758449554e-02 -1.117639318108558655e-01 -1.938368529081344604e-01 -7.444072514772415161e-02 2.739274799823760986e-01 -1.581832021474838257e-01 1.702724397182464600e-01 8.525817841291427612e-02 -3.011471331119537354e-01 3.715204000473022461e-01 9.568029083311557770e-03 -9.223963320255279541e-02 1.218028292059898376e-01 -6.071488559246063232e-02 -1.379397660493850708e-01 -3.390895426273345947e-01 -2.850279808044433594e-01 5.746475607156753540e-02 1.988771706819534302e-01 4.242762923240661621e-02 -8.131662756204605103e-02 8.164810016751289368e-03 -2.150518447160720825e-01
2.791406214237213135e-01 -1.395322382450103760e-01 9.103586897253990173e-03 1.660838872194290161e-01 1.030207127332687378e-01 -2.884525060653686523e-01 -3.492533788084983826e-02 -1.851931400597095490e-02 2.160132490098476410e-02 -5.075098574161529541e-02 1.202382892370223999e-02 -7.449926435947418213e-02 1.633076816797256470e-01 3.087828755378723145e-01 -4.344408214092254639e-02 6.969875656068325043e-03 3.689172118902206421e-02 -8.117346465587615967e-02 1.537737399339675903e-01 -1.078514158725738525e-01 -5.820061080157756805e-03 5.912331864237785339e-02 -5.249532461166381836e-01 -1.818914115428924561e-01 -3.386475443840026855e-01 -1.802727878093719482e-01 1.029086783528327942e-01 1.555589586496353149e-01 6.014255061745643616e-02 -1.148782894015312195e-01 2.625815570354461670e-01 1.540257930755615234e-01
2.530949935317039490e-02 -1.879163980484008789e-01 -2.586534321308135986e-01 5.976014770567417145e-03 1.556302756071090698e-01 -6.803836673498153687e-02 1.577242463827133179e-01 1.910247355699539185e-01 4.743854328989982605e-02 -2.466531097888946533e-01 6.504625082015991211e-02 -2.163925617933273315e-01 -1.275654882192611694e-01 6.958686560392379761e-02 7.426529191434383392e-03 2.371364533901214600e-01 -2.058719098567962646e-01 8.457452058792114258e-02 1.797887682914733887e-01 -2.637091279029846191e-01 -7.462378591299057007e-02 -3.499545529484748840e-02 -6.890890747308731079e-02 -4.229727014899253845e-02 -1.690613478422164917e-01 -9.332758933305740356e-02 1.038692370057106018e-01 5.345734953880310059e-01 -1.664156913757324219e-01 -5.807155743241310120e-02 -2.500514984130859375e-01 1.522107571363449097e-01
2.754149027168750763e-02 9.234093129634857178e-03 1.714615672826766968e-01 3.467856347560882568e-02 3.713743090629577637e-01 -2.000271230936050415e-01 2.027673423290252686e-01 -2.425131499767303467e-01 -7.187709212303161621e-02 -5.924481898546218872e-02 -2.095010690391063690e-02 -2.607866823673248291e-01 1.383712701499462128e-02 3.464578688144683838e-01 -1.775409281253814697e-02 4.082055687904357910e-01 -1.738550839945673943e-03 -1.963835209608078003e-01 1.667331159114837646e-01 2.214592136442661285e-02 1.161957308650016785e-01 1.284882575273513794e-01 9.387317299842834473e-02 -1.983797401189804077e-01 -3.717866837978363037e-01 -3.495091944932937622e-02 1.390637923032045364e-02 -1.547829527407884598e-02 1.861934661865234375e-01 3.681404516100883484e-02 7.090404629707336426e-02 2.082099020481109619e-02
-2.239537090063095093e-01 -6.237620115280151367e-02 1.449852138757705688e-01 -1.557809710502624512e-01 3.613424003124237061e-01 -3.096545040607452393e-01 2.945319116115570068e-01 2.113206088542938232e-01 -5.747095867991447449e-02 -3.025954663753509521e-01 1.814343631267547607e-01 8.361164480447769165e-02 -4.853413999080657959e-02 1.842461079359054565e-01 -4.464779980480670929e-03 4.923461936414241791e-03 8.470757864415645599e-03 -1.821570545434951782e-01 -1.146358922123908997e-01 -1.644764468073844910e-02 -1.598021760582923889e-02 2.740609645843505859e-01 -2.190746515989303589e-01 -2.604180276393890381e-01 -2.041243165731430054e-01 -1.503867805004119873e-01 -3.951782733201980591e-02 -1.289307922124862671e-01 1.428310200572013855e-02 8.759605139493942261e-02 5.375814065337181091e-02 2.015135884284973145e-01
2.237838953733444214e-01 5.731976777315139771e-02 1.385736395604908466e-03 -2.882349193096160889e-01 3.136672377586364746e-01 -2.194003760814666748e-01 3.117760829627513885e-02 3.043369203805923462e-02 -1.590662151575088501e-01 -1.034408360719680786e-01 -4.711409285664558411e-02 -1.322485506534576416e-01 8.974850177764892578e-02 1.017753481864929199e-01 -2.236446738243103027e-01 7.191865891218185425e-02 -6.872677803039550781e-02 1.948900818824768066e-01 -4.784084856510162354e-02 -1.447694748640060425e-01 9.560819715261459351e-02 1.875245422124862671e-01 -2.863739430904388428e-01 -1.046602278947830200e-01 -7.093779742717742920e-02 1.267145387828350067e-02 4.105716943740844727e-01 2.538082599639892578e-01 1.982105374336242676e-01 -3.503427142277359962e-03 -1.699985414743423462e-01 2.760726809501647949e-01
-1.328085809946060181e-01 5.526705179363489151e-03 -5.755430459976196289e-02 9.016374498605728149e-02 2.673028409481048584e-01 -4.551834762096405029e-01 6.215571984648704529e-02 -5.094758421182632446e-02 -1.118081957101821899e-01 -1.112637147307395935e-01 -4.352414980530738831e-03 -3.787116706371307373e-01 -1.734993904829025269e-01 -1.686458662152290344e-02 -1.383473873138427734e-01 -1.561278402805328369e-01 -8.896192908287048340e-02 2.356292456388473511e-01 3.622360527515411377e-01 -1.884007304906845093e-01 -6.128921359777450562e-02 3.667663037776947021e-02 6.289672106504440308e-02 1.969654113054275513e-01 -3.128636628389358521e-02 -1.040877476334571838e-01 2.565523386001586914e-01 1.127024963498115540e-01 -1.306106001138687134e-01 -9.221057593822479248e-02 -4.641903191804885864e-02 2.179774045944213867e-01
-1.282125562429428101e-01 -4.923620074987411499e-02 1.556476950645446777e-01 1.388214677572250366e-01 1.875597983598709106e-01 -5.317901074886322021e-02 1.120863929390907288e-01 -1.842292249202728271e-01 1.453811861574649811e-02 -2.489364892244338989e-01 5.807418003678321838e-02 -1.334435213357210159e-02 1.972447521984577179e-02 3.115359544754028320e-01 -1.651882007718086243e-02 -2.025123685598373413e-03 4.003350734710693359e-01 -5.255378410220146179e-02 1.800364404916763306e-01 -1.846432238817214966e-01 -1.273441165685653687e-01 -1.298959553241729736e-01 -7.912848144769668579e-02 -3.489327430725097656e-01 -2.980201542377471924e-01 -1.602683365345001221e-01 3.012191653251647949e-01 -1.723629049956798553e-02 -1.787087470293045044e-01 -5.174425430595874786e-03 -2.328291833400726318e-01 8.562098443508148193e-02
8.973728865385055542e-02 -6.239604577422142029e-02 -7.654260098934173584e-02 1.249594539403915405e-01 2.750881016254425049e-01 -4.121135473251342773e-01 1.444521546363830566e-01 1.202477738261222839e-01 1.258290261030197144e-01 -5.589596927165985107e-02 1.930301487445831299e-01 -1.359595656394958496e-01 -7.611236721277236938e-02 2.192706465721130371e-01 2.608347276691347361e-04 1.364245116710662842e-01 5.265536159276962280e-02 -7.753828167915344238e-02 -1.288382411003112793e-01 -1.470362395048141479e-02 1.071928814053535461e-01 1.980970427393913269e-02 -5.136443376541137695e-01 -2.904737889766693115e-01 -1.111084520816802979e-01 -1.962719708681106567e-01 6.968015804886817932e-03 1.186544597148895264e-01 -3.982315957546234131e-02 6.092173606157302856e-02 6.811616569757461548e-02 2.791688442230224609e-01
2.086747437715530396e-01 1.179261226207017899e-02 2.187435477972030640e-01 -6.569719314575195312e-02 2.905538976192474365e-01 -4.121409058570861816e-01 -1.302868425846099854e-01 2.207846380770206451e-02 -1.528486758470535278e-01 -1.618622839450836182e-01 1.238342449069023132e-01 -1.688186079263687134e-02 -1.378102973103523254e-02 1.246126592159271240e-01 -2.502182126045227051e-01 -7.215188443660736084e-02 5.334967002272605896e-02 2.552008926868438721e-01 -1.242153793573379517e-01 -2.555826604366302490e-01 -8.847495191730558872e-04 1.388659179210662842e-01 -3.099968731403350830e-01 -1.433548629283905029e-01 5.271058902144432068e-02 -1.864156275987625122e-01 1.618337184190750122e-01 4.740373417735099792e-02 1.057852581143379211e-01 1.444505900144577026e-01 -1.339347958564758301e-01 2.882213592529296875e-01
2.122927606105804443e-01 1.499751508235931396e-01 1.066020131111145020e-01 3.176543116569519043e-01 2.338236570358276367e-01 -2.611929178237915039e-01 2.783975303173065186e-01 1.846323460340499878e-01 -3.437223434448242188e-01 -2.971509695053100586e-01 1.716578006744384766e-01 -3.409037888050079346e-01 -2.509568929672241211e-01 -1.960342191159725189e-02 -1.259873509407043457e-01 -1.390541046857833862e-01 -3.865090012550354004e-02 -1.818291656672954559e-02 1.489563435316085815e-01 -5.371358711272478104e-03 4.990033432841300964e-02 8.823038637638092041e-02 1.429748814553022385e-02 1.765688695013523102e-02 -2.187326103448867798e-01 -4.951376840472221375e-02 5.054337158799171448e-02 -7.466035895049571991e-04 1.256985217332839966e-01 -8.083156310021877289e-03 1.402696520090103149e-01 -1.084412708878517151e-01
-2.132137678563594818e-02 1.190672442317008972e-01 2.933207750320434570e-01 -2.841078341007232666e-01 -7.263926789164543152e-03 -4.012585580348968506e-01 2.185588330030441284e-02 1.189590245485305786e-01 -3.009498119354248047e-01 -4.650413244962692261e-02 3.250481188297271729e-01 -1.009349003434181213e-01 -1.986629366874694824e-01 -5.424606055021286011e-02 -2.083177305757999420e-02 2.340276539325714111e-01 -1.075359880924224854e-01 -1.599597483873367310e-01 -1.956596598029136658e-02 -1.045115850865840912e-02 -2.131949551403522491e-02 -1.190464496612548828e-01 -1.572990566492080688e-01 -2.206198573112487793e-01 -3.255437612533569336e-01 -1.655833125114440918e-01 1.362046450376510620e-01 1.071211174130439758e-01 8.965954184532165527e-04 -3.078999370336532593e-02 -1.360270474106073380e-02 2.156174480915069580e-01
1.409956067800521851e-01 -1.962719410657882690e-01 3.450277075171470642e-02 -5.680389329791069031e-02 -2.052811682224273682e-01 -3.137110471725463867e-01 9.709528833627700806e-02 9.999693930149078369e-02 -2.336609363555908203e-01 -9.214963018894195557e-02 -1.657744199037551880e-01 -2.064608037471771240e-01 1.567919738590717316e-02 3.829350769519805908e-01 -1.794896870851516724e-01 -1.790767908096313477e-01 2.370095252990722656e-02 8.176737278699874878e-02 -1.336103677749633789e-01 -1.314684841781854630e-02 -2.167467027902603149e-02 -1.803962700068950653e-02 -1.749115735292434692e-01 -3.567034006118774414e-01 -8.896643668413162231e-02 -2.512293756008148193e-01 4.857271537184715271e-02 2.713378071784973145e-01 1.024245005100965500e-02 -1.440127491950988770e-01 2.238189727067947388e-01 1.760091632604598999e-01
7.677979767322540283e-02 -1.249161809682846069e-01 1.099152117967605591e-01 1.017424613237380981e-01 2.980906367301940918e-01 -2.928120195865631104e-01 1.166289020329713821e-02 -5.880267918109893799e-02 -1.398897320032119751e-01 -2.510212361812591553e-01 -2.088038623332977295e-02 2.121858298778533936e-02 -5.290818214416503906e-02 1.475510448217391968e-01 -1.177660003304481506e-01 -2.798886038362979889e-02 2.672240138053894043e-01 2.469089478254318237e-01 -2.384617775678634644e-01 -1.015831381082534790e-01 2.028961926698684692e-01 -1.000649482011795044e-01 -3.776341974735260010e-01 -1.009907573461532593e-01 -1.257400512695312500e-01 -1.009259894490242004e-01 -3.921860828995704651e-02 2.849294543266296387e-01 7.912157103419303894e-03 -3.500413596630096436e-01 2.936123404651880264e-03 1.425672620534896851e-01
2.912383675575256348e-01 -3.221525251865386963e-02 -2.651531696319580078e-01 -3.885716572403907776e-02 -1.971205770969390869e-01 -1.999316960573196411e-01 4.801564663648605347e-02 2.025838941335678101e-01 -2.096274048089981079e-01 -2.158917784690856934e-01 -3.427312523126602173e-02 -2.891929447650909424e-01 -1.637592166662216187e-02 1.161499843001365662e-01 2.743804268538951874e-02 2.240973263978958130e-01 1.495217680931091309e-01 -2.630242407321929932e-01 2.532806992530822754e-01 -2.665411233901977539e-01 -1.485352404415607452e-02 1.444863379001617432e-01 -1.123741120100021362e-01 1.776802986860275269e-01 -1.912888437509536743e-01 -5.551743507385253906e-02 1.627624928951263428e-01 9.656471759080886841e-02 2.184788286685943604e-01 -2.132705599069595337e-01 9.665285469964146614e-04 -1.390054672956466675e-01
-1.082966178655624390e-01 -5.624000728130340576e-02 2.167243808507919312e-01 -3.697532787919044495e-02 -4.006427153944969177e-02 -5.615394935011863708e-02 3.365517854690551758e-01 1.781179904937744141e-01 -3.015752732753753662e-01 -4.205714538693428040e-02 1.764626204967498779e-01 -2.201635986566543579e-01 -1.065770387649536133e-01 3.868411481380462646e-01 2.058127894997596741e-03 -6.270847469568252563e-02 2.059541791677474976e-01 -1.407603174448013306e-01 -5.853451788425445557e-02 -8.022841066122055054e-02 -1.884110420942306519e-01 3.760875165462493896e-01 -9.719002991914749146e-02 -5.405414849519729614e-03 -3.031492829322814941e-01 1.089954674243927002e-01 6.643369048833847046e-02 9.187854826450347900e-02 8.930282294750213623e-02 2.495269775390625000e-01 4.187399521470069885e-02 5.114733427762985229e-02
1.674819290637969971e-01 -1.194560974836349487e-01 6.272303313016891479e-02 8.159326761960983276e-02 -2.963520213961601257e-02 -1.944159567356109619e-01 3.833745718002319336e-01 3.764591217041015625e-01 3.032404370605945587e-02 -1.007264256477355957e-01 -1.142571866512298584e-01 1.296828240156173706e-01 -1.732497476041316986e-02 3.835387527942657471e-01 -1.926780045032501221e-01 1.344983559101819992e-02 1.079269200563430786e-01 2.276024669408798218e-01 8.197116851806640625e-02 -1.082718372344970703e-01 -1.492351293563842773e-01 2.063568383455276489e-01 -2.617481350898742676e-01 -2.844562381505966187e-02 -1.359571050852537155e-02 5.029860138893127441e-02 4.876758437603712082e-03 3.578140437602996826e-01 1.180404890328645706e-02 9.064698964357376099e-02 1.905287057161331177e-01 5.073695257306098938e-02
-4.026404395699501038e-02 7.638635486364364624e-02 1.214867606759071350e-01 1.885948516428470612e-02 4.168488383293151855e-01 -3.598353862762451172e-01 4.591493681073188782e-02 1.170135010033845901e-02 -2.148194462060928345e-01 1.585524082183837891e-01 -1.475372072309255600e-02 -7.053736597299575806e-02 9.362990409135818481e-02 3.884295001626014709e-02 -1.328871101140975952e-01 3.832507133483886719e-01 1.359340995550155640e-01 1.783611029386520386e-01 6.041624117642641068e-03 -9.793854504823684692e-02 -2.791616425383836031e-04 6.378109008073806763e-02 -3.065541088581085205e-01 -1.367257833480834961e-01 -6.992129981517791748e-02 -1.435836851596832275e-01 2.103605419397354126e-01 1.895474195480346680e-01 -4.996580258011817932e-02 -1.503236591815948486e-02 7.264181505888700485e-03 3.681409060955047607e-01
-5.031099915504455566e-02 -1.828471124172210693e-01 -1.002664044499397278e-01 -1.548596024513244629e-01 4.310486093163490295e-02 9.700330905616283417e-03 2.708746194839477539e-01 3.175048902630805969e-02 -3.767457604408264160e-01 -1.963906288146972656e-01 -5.162367224693298340e-02 -1.027445197105407715e-01 -1.478500217199325562e-01 3.656967580318450928e-01 -1.882500201463699341e-02 -6.043633446097373962e-03 8.279176801443099976e-02 -1.738965660333633423e-01 -7.944040000438690186e-03 -6.771796196699142456e-02 4.162730276584625244e-02 4.565701782703399658e-01 1.180861219763755798e-01 8.681167662143707275e-02 5.591689795255661011e-02 3.988892957568168640e-02 2.807698249816894531e-01 2.015410065650939941e-01 -1.508024483919143677e-01 -1.842549741268157959e-01 -1.181484609842300415e-01 1.890060007572174072e-01
8.219605684280395508e-02 -1.235179901123046875e-01 2.227939106523990631e-02 4.158853366971015930e-02 8.450008183717727661e-02 -1.227559819817543030e-01 2.179615199565887451e-02 2.161380052566528320e-01 -1.502646654844284058e-01 -5.828865766525268555e-01 -8.923692256212234497e-02 1.161725744605064392e-01 -2.085141986608505249e-01 3.667490780353546143e-01 3.312397003173828125e-02 -5.163702741265296936e-02 1.170506477355957031e-01 -8.425063639879226685e-02 -1.952110417187213898e-02 -1.062100678682327271e-01 2.854794822633266449e-02 3.006387352943420410e-01 -1.601019948720932007e-01 -1.091246753931045532e-01 -2.684955298900604248e-02 -4.429512843489646912e-02 -2.266028076410293579e-01 7.367238402366638184e-02 -2.962790429592132568e-01 -1.613762229681015015e-01 -3.191807074472308159e-03 7.953421771526336670e-02
-1.403819471597671509e-01 -5.998923256993293762e-02 -1.375924944877624512e-01 -8.222917467355728149e-02 2.893817424774169922e-01 -3.905149996280670166e-01 8.910289406776428223e-02 3.066254258155822754e-01 -1.798969507217407227e-02 5.944214016199111938e-02 -4.992890730500221252e-02 -2.311612069606781006e-01 -6.447117775678634644e-02 8.956509828567504883e-02 3.405055776238441467e-02 1.115091592073440552e-01 -4.122461250517517328e-04 1.468095779418945312e-01 -1.319762021303176880e-01 9.172619134187698364e-02 -1.960856653749942780e-02 9.331934154033660889e-02 -3.132647275924682617e-01 -1.357821673154830933e-01 -1.650031208992004395e-01 -1.028667613863945007e-01 1.625592410564422607e-01 1.640238761901855469e-01 1.433118283748626709e-01 -1.935340166091918945e-01 6.257095187902450562e-02 4.484932422637939453e-01
-2.244150191545486450e-01 -2.734811902046203613e-01 2.707791887223720551e-02 -2.802823670208454132e-02 2.891076505184173584e-01 -2.990949451923370361e-01 -3.054683469235897064e-02 5.479280278086662292e-02 -1.348005831241607666e-01 4.770107194781303406e-02 1.340902596712112427e-01 -2.451894879341125488e-01 -1.065879687666893005e-01 4.063732326030731201e-01 -2.762374840676784515e-02 3.495744764804840088e-01 2.337046414613723755e-01 -4.111266881227493286e-02 -3.916354849934577942e-03 -9.661670029163360596e-02 1.322122514247894287e-01 -1.275272518396377563e-01 -1.512418985366821289e-01 -1.240495815873146057e-01 -2.213624268770217896e-01 1.841458305716514587e-02 6.701038032770156860e-02 -1.569652706384658813e-01 -6.640259176492691040e-02 -1.745462715625762939e-01 -9.182745218276977539e-02 1.972301751375198364e-01
4.207736346870660782e-03 -2.766497135162353516e-01 2.058552503585815430e-01 2.826553881168365479e-01 1.442892998456954956e-01 -2.114998251199722290e-01 1.492229402065277100e-01 2.647820711135864258e-01 1.792790368199348450e-02 -1.570555269718170166e-01 6.288198381662368774e-02 -1.292473971843719482e-01 -2.307291477918624878e-01 2.593034803867340088e-01 -5.652150884270668030e-02 -1.021800413727760315e-01 -1.880097389221191406e-01 -1.627585887908935547e-01 1.206880658864974976e-01 -5.008156597614288330e-02 -4.232504665851593018e-01 1.145027205348014832e-01 -3.535321354866027832e-02 3.141380846500396729e-02 -1.472155749797821045e-01 1.578797399997711182e-01 1.238560229539871216e-01 3.512910008430480957e-01 2.414058335125446320e-02 -2.803727798163890839e-02 3.905753046274185181e-02 -4.304531961679458618e-02
3.196921572089195251e-02 -3.912727236747741699e-01 -4.377998411655426025e-02 2.291715145111083984e-02 -3.180387243628501892e-02 -2.963086664676666260e-01 -3.668046370148658752e-02 9.575027972459793091e-02 -6.798219680786132812e-02 2.026121877133846283e-02 -4.096821323037147522e-02 -2.421504408121109009e-01 1.989019364118576050e-01 5.339300036430358887e-01 -2.337494865059852600e-02 -1.485903840512037277e-02 1.548347920179367065e-01 9.780722111463546753e-02 1.393791288137435913e-01 -2.417353093624114990e-01 1.438228320330381393e-02 9.298253804445266724e-02 1.846484281122684479e-02 2.339349538087844849e-01 -1.396346837282180786e-01 -1.294521540403366089e-01 2.056635022163391113e-01 8.516190201044082642e-02 -1.454578340053558350e-01 6.337416172027587891e-02 -4.707597196102142334e-02 2.546416521072387695e-01
-2.403867393732070923e-01 -6.086878851056098938e-02 1.279144287109375000e-01 2.922581508755683899e-02 1.789685785770416260e-01 -4.054685831069946289e-01 1.234480887651443481e-01 3.942451477050781250e-01 -1.574118733406066895e-01 -1.096291616559028625e-01 4.977276548743247986e-02 -5.265785008668899536e-02 -1.996919363737106323e-01 3.259505629539489746e-01 1.450879573822021484e-01 3.473089262843132019e-02 7.732746656984090805e-03 -8.132869750261306763e-02 1.959426850080490112e-01 -2.226655483245849609e-01 -4.937711358070373535e-02 2.118363380432128906e-01 2.543119527399539948e-02 9.008000791072845459e-02 1.855529099702835083e-01 -5.066353455185890198e-02 9.360865503549575806e-02 1.503984630107879639e-01 1.471237093210220337e-01 -2.611886262893676758e-01 -1.468127816915512085e-01 -1.150898262858390808e-01
-1.459320932626724243e-01 -2.241609990596771240e-01 2.991244792938232422e-01 1.828023791313171387e-01 8.054451644420623779e-02 -2.129319310188293457e-01 1.200830936431884766e-01 3.036166429519653320e-01 -3.135955929756164551e-01 -1.270491778850555420e-01 -6.209445744752883911e-02 -1.407155543565750122e-01 -1.363318264484405518e-01 1.741477996110916138e-01 1.064506545662879944e-01 8.375880122184753418e-02 2.515116035938262939e-01 -3.944353759288787842e-02 1.202310472726821899e-01 -9.941262006759643555e-02 7.826371490955352783e-02 4.314510822296142578e-01 4.837373644113540649e-02 -7.639315724372863770e-02 -2.918318845331668854e-02 -7.637713104486465454e-02 1.065292744897305965e-03 1.631455719470977783e-01 -2.350020408630371094e-02 -3.041804432868957520e-01 -1.558593660593032837e-01 3.814750909805297852e-02
5.371617153286933899e-02 1.946030929684638977e-02 -3.356834650039672852e-01 1.423978209495544434e-01 1.356860157102346420e-02 -3.842435777187347412e-01 3.983018174767494202e-02 1.349519342184066772e-01 -3.352121114730834961e-01 -1.266919821500778198e-01 -2.871023491024971008e-02 -1.132718846201896667e-01 -4.687958210706710815e-02 2.888605594635009766e-01 1.331579685211181641e-01 1.296992003917694092e-01 1.954078227281570435e-01 -2.509592175483703613e-01 2.348965778946876526e-02 -1.248444691300392151e-01 -6.684950739145278931e-02 -7.484738528728485107e-02 -1.028039231896400452e-01 1.478395313024520874e-01 -1.577736884355545044e-01 -7.142376154661178589e-02 1.124783158302307129e-01 2.326714247465133667e-01 1.224522143602371216e-01 4.220770299434661865e-02 4.006505310535430908e-01 -3.005439415574073792e-03
-1.008668020367622375e-01 -1.055096760392189026e-01 2.107311487197875977e-01 1.646764129400253296e-01 1.804790943861007690e-01 -1.052655726671218872e-01 2.614393532276153564e-01 -3.517125174403190613e-02 -1.181219518184661865e-01 -1.635133475065231323e-01 -4.485465288162231445e-01 -1.024088785052299500e-01 -1.745663136243820190e-01 1.011787056922912598e-01 1.097860038280487061e-01 2.004700303077697754e-01 1.375889778137207031e-01 -8.343855291604995728e-02 2.289261519908905029e-01 -2.337273359298706055e-01 -2.374872863292694092e-01 -2.077213954180479050e-03 -2.406695112586021423e-02 -2.329157590866088867e-01 -9.231446683406829834e-02 -2.059106528759002686e-01 1.229943782091140747e-01 2.207935452461242676e-01 -1.055823639035224915e-01 -1.869365721940994263e-01 5.884946882724761963e-02 -2.002183347940444946e-01
6.978883594274520874e-02 1.061360314488410950e-01 9.342099726200103760e-02 1.908299326896667480e-01 -2.025994956493377686e-01 -2.726824283599853516e-01 2.395553886890411377e-01 3.085424751043319702e-02 8.541195094585418701e-02 -2.925158441066741943e-01 1.605284959077835083e-02 -5.715094134211540222e-02 -3.857008181512355804e-03 3.156975507736206055e-01 1.900038868188858032e-01 1.065401360392570496e-01 1.775416433811187744e-01 1.598856300115585327e-01 5.856668576598167419e-02 -1.186758950352668762e-01 -7.144147157669067383e-02 1.521131098270416260e-01 -3.430250883102416992e-01 7.954414933919906616e-02 -2.004063278436660767e-01 -2.815143764019012451e-01 1.773914843797683716e-01 -9.695030003786087036e-02 3.222889304161071777e-01 -8.944658935070037842e-02 2.666457556188106537e-02 1.475368887186050415e-01
-7.630304247140884399e-02 -2.274914979934692383e-01 9.787399321794509888e-02 1.768747568130493164e-01 -1.980470679700374603e-02 -2.308204323053359985e-01 1.774406619369983673e-02 3.606044873595237732e-02 -4.523257166147232056e-02 -1.238896697759628296e-02 -4.252306744456291199e-02 -1.841254979372024536e-01 1.323101297020912170e-02 4.545575678348541260e-01 5.283503979444503784e-02 3.409120440483093262e-01 1.666490137577056885e-01 -1.402405351400375366e-01 -1.660270094871520996e-01 -1.303277611732482910e-01 1.545567214488983154e-01 -3.911818377673625946e-03 -3.916617110371589661e-02 1.847760230302810669e-01 -2.908892035484313965e-01 -4.151044040918350220e-02 2.659234404563903809e-01 -2.308027893304824829e-01 -1.506802737712860107e-01 -3.099096119403839111e-01 2.671067044138908386e-02 3.464429453015327454e-02
1.086825653910636902e-01 -1.544441282749176025e-01 2.670182287693023682e-02 2.226408720016479492e-01 3.237960636615753174e-01 -3.208371400833129883e-01 1.212539002299308777e-01 1.593401730060577393e-01 2.904093079268932343e-02 -1.568218767642974854e-01 -6.457069516181945801e-02 -1.436561942100524902e-01 1.820917725563049316e-01 4.193517193198204041e-02 2.379838526248931885e-01 -1.061065942049026489e-01 -5.020448938012123108e-03 2.407938614487648010e-02 1.241179406642913818e-01 -2.366344928741455078e-01 -6.488756835460662842e-02 -5.988025292754173279e-02 9.774981439113616943e-02 4.041594266891479492e-01 -1.507777720689773560e-01 1.323581580072641373e-02 3.307386338710784912e-01 8.931546658277511597e-02 -8.326093852519989014e-02 -3.155019581317901611e-01 9.680972993373870850e-02 6.560999900102615356e-02
-2.783825248479843140e-02 -1.479399353265762329e-01 4.589626193046569824e-02 -2.674920558929443359e-01 2.889045178890228271e-01 -1.888936460018157959e-01 2.147065289318561554e-02 -5.985417217016220093e-02 -1.247239485383033752e-01 -4.679367840290069580e-01 -4.817690327763557434e-02 -3.740192055702209473e-01 -1.580831967294216156e-02 -5.547988694161176682e-03 -1.088714078068733215e-01 -7.830265164375305176e-02 4.653769731521606445e-02 3.908779844641685486e-02 -9.811997413635253906e-03 -1.163177564740180969e-01 2.063344568014144897e-01 2.381076514720916748e-01 -1.377748101949691772e-01 -7.510612905025482178e-02 -3.530431687831878662e-01 -1.636395789682865143e-02 -3.711876273155212402e-02 6.778658926486968994e-02 3.107633590698242188e-01 -5.230692401528358459e-02 -6.675533205270767212e-02 9.815836697816848755e-02
1.713137491606175900e-03 -3.684152960777282715e-01 -2.137819826602935791e-01 1.768710315227508545e-01 2.885309755802154541e-01 -1.112196892499923706e-01 2.003001570701599121e-01 1.484985798597335815e-01 7.697535306215286255e-02 -1.628651097416877747e-02 4.785191640257835388e-02 -2.575635910034179688e-01 -4.697882011532783508e-02 3.644356131553649902e-01 -1.386526674032211304e-01 1.567984521389007568e-01 1.349874883890151978e-01 1.841848902404308319e-02 1.648617982864379883e-01 1.077234596014022827e-01 4.674265533685684204e-02 -2.019475102424621582e-01 -8.664656430482864380e-02 -1.351698040962219238e-01 7.812003791332244873e-02 -1.951125115156173706e-01 2.600318491458892822e-01 4.917953535914421082e-02 1.082640141248703003e-01 -2.885304093360900879e-01 9.144371747970581055e-02 1.794681549072265625e-01
-7.420623302459716797e-02 -3.034462332725524902e-01 3.489219546318054199e-01 1.714223772287368774e-01 1.310262382030487061e-01 -4.720146581530570984e-02 1.546515375375747681e-01 4.279268980026245117e-01 -2.141270637512207031e-01 -2.881142199039459229e-01 5.193559452891349792e-02 -1.783678680658340454e-01 -1.111013516783714294e-01 1.936348527669906616e-01 2.052678540349006653e-02 1.194843351840972900e-01 1.893305480480194092e-01 -1.011035591363906860e-01 1.560563743114471436e-01 -9.209591895341873169e-02 1.451932173222303391e-02 2.245721668004989624e-01 2.975003980100154877e-02 -2.934087067842483521e-02 -7.866787910461425781e-02 1.839040666818618774e-01 1.889970451593399048e-01 3.348525986075401306e-02 3.814167156815528870e-02 -2.922457456588745117e-01 -1.136969868093729019e-02 -4.247539490461349487e-02
-1.195250749588012695e-01 -1.466737389564514160e-01 3.073396980762481689e-01 1.054760515689849854e-01 7.726873457431793213e-02 -1.396967917680740356e-01 1.575091481208801270e-01 3.664203882217407227e-01 -8.609704673290252686e-02 -1.205509901046752930e-01 -2.171879857778549194e-01 -2.796377837657928467e-01 -5.499925836920738220e-02 3.071391880512237549e-01 1.511023938655853271e-01 1.819195151329040527e-01 1.486160904169082642e-01 -1.136700510978698730e-01 -3.097427450120449066e-02 -7.087617367506027222e-02 3.799502551555633545e-02 8.435125648975372314e-02 -1.583433896303176880e-01 2.075174897909164429e-01 -5.519075319170951843e-02 -3.923554718494415283e-02 2.744153439998626709e-01 -6.855358928442001343e-02 -2.067541778087615967e-01 -3.120200634002685547e-01 8.208809047937393188e-02 -1.560239940881729126e-01
2.406848520040512085e-01 -4.476426541805267334e-02 -3.191611543297767639e-02 1.148412525653839111e-01 1.618591994047164917e-01 -1.513116359710693359e-01 2.092044651508331299e-01 3.480125069618225098e-01 1.152368858456611633e-01 -3.671254515647888184e-01 -1.181457713246345520e-01 1.750569492578506470e-01 -5.031114816665649414e-02 3.007352352142333984e-01 -3.821679577231407166e-02 -8.152431249618530273e-02 1.146744340658187866e-01 1.039308682084083557e-01 2.801878191530704498e-02 -1.298125535249710083e-01 -5.000569671392440796e-02 4.550482630729675293e-01 -9.373310953378677368e-02 -2.365003526210784912e-01 -1.316478699445724487e-01 1.965107619762420654e-01 -1.274451017379760742e-01 5.373080819845199585e-02 3.597055003046989441e-02 -2.952864952385425568e-02 -5.239939689636230469e-02 1.492617726325988770e-01
-3.016739189624786377e-01 -3.118912875652313232e-01 2.451864331960678101e-01 1.369194239377975464e-01 2.020821208134293556e-03 -1.945041120052337646e-01 8.616555482149124146e-02 8.419628441333770752e-02 -7.746409624814987183e-02 -1.054339334368705750e-01 6.456053256988525391e-02 5.832755565643310547e-02 -4.953472409397363663e-03 1.917568594217300415e-01 -1.782225668430328369e-01 2.981324195861816406e-01 9.925515204668045044e-02 3.503071889281272888e-02 -8.241475443355739117e-04 -4.728685691952705383e-02 -1.430432647466659546e-01 4.821041524410247803e-01 -1.533243507146835327e-01 1.806523464620113373e-02 -3.486965000629425049e-01 -1.244493499398231506e-01 6.113894283771514893e-02 7.205834984779357910e-02 2.027289867401123047e-01 -6.718327850103378296e-02 -1.292228549718856812e-01 4.594902042299509048e-03
1.261665225028991699e-01 -2.070991396903991699e-01 -1.251500993967056274e-01 1.444628983736038208e-01 1.450724601745605469e-01 -2.000412493944168091e-01 -4.331270977854728699e-02 1.731807738542556763e-01 -2.092591971158981323e-01 -1.250337958335876465e-01 -2.683455357328057289e-03 -1.303348690271377563e-01 1.135979779064655304e-02 1.123047918081283569e-01 6.594116985797882080e-02 -6.684424728155136108e-02 1.296310871839523315e-01 -1.545645743608474731e-01 1.504033803939819336e-01 -1.084447056055068970e-01 -2.995815500617027283e-02 3.100976347923278809e-01 -3.780467808246612549e-01 -1.313522160053253174e-01 -3.313724398612976074e-01 -9.521108120679855347e-02 -1.916967481374740601e-01 1.312686502933502197e-01 2.758254110813140869e-01 -4.835931584239006042e-02 2.061331570148468018e-01 2.961198389530181885e-01
-1.378362476825714111e-01 -1.923941671848297119e-01 -1.492435485124588013e-01 -4.518798366189002991e-02 1.917023807764053345e-01 -3.457514345645904541e-01 7.025285065174102783e-02 5.797135457396507263e-02 -2.076671570539474487e-01 -5.758415535092353821e-02 1.543688327074050903e-01 -1.339577585458755493e-01 -1.222327649593353271e-01 1.422515362501144409e-01 1.055259332060813904e-01 2.183632999658584595e-01 6.907378882169723511e-02 -7.202718406915664673e-03 1.577805280685424805e-01 -1.510523557662963867e-01 1.446023881435394287e-01 1.938957124948501587e-01 -1.575222471728920937e-03 -1.263685673475265503e-01 -2.740863859653472900e-01 -2.696747779846191406e-01 -3.219114243984222412e-02 1.230554431676864624e-01 -1.099794283509254456e-01 -4.804593324661254883e-02 -4.943275451660156250e-01 -1.518806070089340210e-01
1.862519420683383942e-02 3.605623915791511536e-02 -2.248207852244377136e-02 -2.265772968530654907e-01 4.032995104789733887e-01 -2.195035517215728760e-01 1.450696885585784912e-01 3.080248832702636719e-01 -4.167956113815307617e-02 -8.656337857246398926e-02 -7.813832163810729980e-02 -2.867822051048278809e-01 -1.842717826366424561e-01 1.651776768267154694e-02 -4.712826013565063477e-02 1.372294723987579346e-01 1.512773185968399048e-01 -1.158586982637643814e-02 -1.674949824810028076e-01 2.148354984819889069e-02 -3.093696385622024536e-02 -6.775486469268798828e-02 -3.846534490585327148e-01 -9.776283055543899536e-02 -1.971112936735153198e-02 -1.158421486616134644e-01 1.269585937261581421e-01 3.177611529827117920e-02 1.690748929977416992e-01 -1.913286000490188599e-01 1.937341243028640747e-01 3.444283306598663330e-01
1.789633035659790039e-01 -3.360591828823089600e-01 -1.308003216981887817e-01 7.085250318050384521e-02 7.970628142356872559e-02 -2.268737554550170898e-01 4.755252227187156677e-02 2.008394598960876465e-01 -2.308783531188964844e-01 -1.455119252204895020e-01 4.294969514012336731e-02 -2.767422199249267578e-01 8.643050491809844971e-02 3.309379518032073975e-01 -3.444491326808929443e-02 -4.272336512804031372e-02 8.667276799678802490e-02 -2.857526764273643494e-02 -2.277728915214538574e-02 1.129468753933906555e-01 -2.148168385028839111e-01 9.018565714359283447e-02 -1.671052575111389160e-01 2.538960874080657959e-01 -2.185951471328735352e-01 1.262136399745941162e-01 1.008963435888290405e-01 2.964677810668945312e-01 2.224787622690200806e-01 8.524346351623535156e-02 2.588286995887756348e-01 -7.589159160852432251e-02
-1.437267959117889404e-01 -1.801802814006805420e-01 -3.715341538190841675e-02 -2.188166975975036621e-02 4.491496458649635315e-02 -3.655186295509338379e-01 1.976447403430938721e-01 1.573262922465801239e-02 1.144450996071100235e-02 -2.696443498134613037e-01 2.232233434915542603e-01 -2.788638770580291748e-01 1.466325204819440842e-02 2.537577450275421143e-01 -1.258383840322494507e-01 1.433643400669097900e-01 -1.336446106433868408e-01 2.616259157657623291e-01 1.913154125213623047e-01 -1.582051366567611694e-01 3.479343280196189880e-02 -1.393193453550338745e-01 1.777753382921218872e-01 1.111495718359947205e-01 -3.918260037899017334e-01 1.322611421346664429e-01 -5.331866443157196045e-02 2.458621859550476074e-01 -1.318855583667755127e-02 9.124155342578887939e-02 -1.025405004620552063e-01 5.304203927516937256e-02
-8.954124897718429565e-02 -2.499906867742538452e-01 5.776478648185729980e-01 7.557354122400283813e-02 4.294985532760620117e-02 -1.119529306888580322e-01 1.053026467561721802e-01 2.104468494653701782e-01 -2.332426756620407104e-01 -3.181224465370178223e-01 8.047156780958175659e-02 -2.047635167837142944e-01 -1.700908094644546509e-01 1.947126090526580811e-01 1.120553463697433472e-01 2.945775538682937622e-02 1.842696815729141235e-01 -9.387449920177459717e-02 7.620736956596374512e-02 -1.279437541961669922e-01 3.333251550793647766e-02 1.975994855165481567e-01 6.801614072173833847e-03 1.386474631726741791e-02 -4.048499464988708496e-02 -5.076945573091506958e-02 -3.177293390035629272e-02 1.938121020793914795e-01 7.385825738310813904e-04 -2.948400974273681641e-01 -3.080514259636402130e-02 7.654049899429082870e-03
1.161545366048812866e-01 -1.236161217093467712e-01 -1.008791029453277588e-01 3.169142007827758789e-01 6.353485584259033203e-02 -4.287390410900115967e-01 7.771550118923187256e-02 6.059253215789794922e-02 -1.317399647086858749e-02 -1.058200895786285400e-01 -1.032571122050285339e-01 -7.463194429874420166e-02 -1.282870471477508545e-01 2.437643110752105713e-01 -1.328511089086532593e-01 -1.230014711618423462e-01 -6.036852672696113586e-02 -2.356803975999355316e-02 1.318214535713195801e-01 -3.891524672508239746e-01 -2.146790623664855957e-01 -1.093273982405662537e-01 1.095168516039848328e-01 -1.526151299476623535e-01 -2.027464658021926880e-01 -1.678525954484939575e-01 1.713273972272872925e-01 -5.707861855626106262e-02 1.471291184425354004e-01 -2.672130465507507324e-01 1.804027110338211060e-01 -1.815555244684219360e-01
-1.282224804162979126e-01 -1.972390711307525635e-01 -1.619288474321365356e-01 3.055338263511657715e-01 2.805766165256500244e-01 -2.699692845344543457e-01 2.958716638386249542e-02 1.212395951151847839e-01 -2.383527904748916626e-02 -3.775578737258911133e-01 -1.047320216894149780e-01 -3.077318668365478516e-01 -3.317475493531674147e-04 4.351639375090599060e-02 2.478235960006713867e-01 1.824527746066451073e-03 1.891120970249176025e-01 1.344489492475986481e-02 -1.418514996767044067e-01 -3.210334479808807373e-02 -3.798178583383560181e-02 -7.461313158273696899e-02 -1.784497201442718506e-01 3.167759478092193604e-01 -9.846667945384979248e-02 -1.516473665833473206e-02 -1.618575304746627808e-03 2.295245081186294556e-01 -5.124876275658607483e-02 -1.334116309881210327e-01 2.567733526229858398e-01 -2.319780550897121429e-02
-8.845662325620651245e-02 3.830591961741447449e-02 -1.166723892092704773e-01 4.659749567508697510e-02 -7.076345384120941162e-02 -2.387208640575408936e-01 3.809750080108642578e-01 1.823127716779708862e-01 -3.493805602192878723e-02 -1.113663613796234131e-01 9.322318434715270996e-02 -6.267067790031433105e-02 -9.197445213794708252e-02 -4.905559867620468140e-02 -8.545624464750289917e-02 1.962140947580337524e-01 -8.430068194866180420e-02 -2.482293248176574707e-01 1.991946101188659668e-01 -3.666566312313079834e-01 1.423371117562055588e-02 1.452452540397644043e-01 -1.919524669647216797e-01 -4.653616622090339661e-02 -2.518540620803833008e-01 1.077532619237899780e-01 1.641599535942077637e-01 4.167864024639129639e-01 -2.238024771213531494e-01 9.419879317283630371e-02 2.036282420158386230e-02 1.158151403069496155e-01
1.217675581574440002e-01 -4.354898631572723389e-02 1.433467417955398560e-01 2.060102522373199463e-01 -6.842271238565444946e-02 -2.516128718852996826e-01 1.838885992765426636e-01 -1.779883056879043579e-01 6.077353656291961670e-02 -4.047062695026397705e-01 1.072100475430488586e-01 3.200264275074005127e-02 -1.356061249971389771e-01 2.109224796295166016e-01 1.431246101856231689e-01 1.869413256645202637e-01 -1.160123497247695923e-01 2.595759630203247070e-01 1.733241975307464600e-02 1.598197035491466522e-03 1.246449649333953857e-01 1.607023030519485474e-01 -2.868196368217468262e-01 7.710535079240798950e-02 -2.660114467144012451e-01 -3.136812448501586914e-01 2.333166450262069702e-01 3.563890606164932251e-02 1.035269796848297119e-01 -9.901038557291030884e-02 1.078982353210449219e-01 1.440587192773818970e-01
-7.121337950229644775e-02 -2.407806813716888428e-01 4.224324598908424377e-02 1.379213184118270874e-01 -1.806641072034835815e-01 -1.869043707847595215e-01 3.408342301845550537e-01 -9.205885231494903564e-03 -1.364768147468566895e-01 -2.726964354515075684e-01 1.839905828237533569e-01 -3.653020858764648438e-01 7.463920861482620239e-02 1.708457171916961670e-01 7.737524807453155518e-02 1.911274343729019165e-01 4.151051044464111328e-01 -9.090618789196014404e-02 1.607467979192733765e-01 -1.713129729032516479e-01 -1.450982224196195602e-02 1.073432490229606628e-01 -6.835182011127471924e-02 2.924352418631315231e-03 -2.125267870724201202e-02 1.726337075233459473e-01 1.395286917686462402e-01 1.639157235622406006e-01 -3.097793832421302795e-02 -2.262333631515502930e-01 2.831646613776683807e-02 1.142212152481079102e-01
-2.130552828311920166e-01 -1.419685333967208862e-01 3.214201927185058594e-01 9.899108856916427612e-02 1.048027276992797852e-01 -2.292882502079010010e-01 1.185168791562318802e-02 2.271049618721008301e-01 -6.678745895624160767e-02 -2.498280555009841919e-01 7.173243910074234009e-03 4.018478561192750931e-03 -1.716607660055160522e-01 3.290647864341735840e-01 1.077558565884828568e-02 1.320996433496475220e-01 8.971196413040161133e-02 2.655674237757921219e-03 2.602676749229431152e-01 -3.437105119228363037e-01 3.155964240431785583e-02 1.220199614763259888e-01 4.991236329078674316e-02 8.479660004377365112e-02 2.456218935549259186e-02 -6.635319441556930542e-02 -8.835100382566452026e-02 3.473931252956390381e-01 -1.456945687532424927e-01 -1.032794937491416931e-01 6.546026561409235001e-03 3.144522011280059814e-01
3.018850684165954590e-01 -6.038378551602363586e-02 4.176465794444084167e-02 -2.377880662679672241e-01 2.536206841468811035e-01 -1.326997280120849609e-01 9.560488909482955933e-02 8.449188433587551117e-03 -2.730893790721893311e-01 -2.111411094665527344e-02 -1.703440095297992229e-03 -1.475676298141479492e-01 7.037772238254547119e-02 5.540150031447410583e-02 -1.245623454451560974e-01 -1.445489819161593914e-03 8.781594038009643555e-02 1.670424044132232666e-01 -5.498684570193290710e-02 -1.717576384544372559e-01 6.679497659206390381e-02 1.897226274013519287e-01 -2.481817305088043213e-01 -4.720070585608482361e-02 -1.104802265763282776e-01 5.466244183480739594e-03 2.575508952140808105e-01 3.129229545593261719e-01 1.668048501014709473e-01 -8.748272806406021118e-02 -2.231808900833129883e-01 4.486105144023895264e-01
-1.188216358423233032e-01 -2.182117663323879242e-02 -1.880454421043395996e-01 5.411935970187187195e-02 2.906433641910552979e-01 -2.488157749176025391e-01 3.260314697399735451e-04 2.772287130355834961e-01 -1.032083109021186829e-01 4.697329923510551453e-02 -1.661559492349624634e-01 -6.807660311460494995e-02 -1.364369690418243408e-02 1.326550543308258057e-01 -1.795005798339843750e-01 2.430214285850524902e-01 1.063886433839797974e-01 3.330297768115997314e-02 2.365358732640743256e-02 8.973021805286407471e-02 8.232506364583969116e-02 4.122159257531166077e-02 -4.961545169353485107e-01 -6.441143155097961426e-02 -2.097292244434356689e-01 -1.443205922842025757e-01 3.086758255958557129e-01 8.045519143342971802e-02 -7.782816141843795776e-02 -1.747459769248962402e-01 1.273933500051498413e-01 2.654956877231597900e-01
8.461721986532211304e-02 1.284052282571792603e-01 1.614978760480880737e-01 -1.659176051616668701e-01 2.401460111141204834e-01 -3.603105247020721436e-01 1.355357915163040161e-01 3.497026562690734863e-01 -1.232446208596229553e-01 1.784785464406013489e-02 -4.746999964118003845e-02 -1.709403097629547119e-01 -1.775610446929931641e-01 -6.699071824550628662e-02 -1.959640979766845703e-01 2.893862128257751465e-02 2.404744327068328857e-01 -2.414925694465637207e-01 -2.410372905433177948e-02 -8.968622982501983643e-02 1.810569688677787781e-02 3.308078274130821228e-02 -2.152464538812637329e-01 -1.022469475865364075e-01 -9.560915082693099976e-02 7.491659373044967651e-02 -1.137561514042317867e-03 -3.013634122908115387e-02 2.541265785694122314e-01 -1.339091807603836060e-01 2.269624918699264526e-01 3.737423717975616455e-01
2.068534940481185913e-01 -1.746759414672851562e-01 5.058027058839797974e-02 -7.275029085576534271e-03 2.388066351413726807e-01 -3.240527212619781494e-01 1.500447094440460205e-01 9.118663519620895386e-02 1.203134953975677490e-01 -2.894020676612854004e-01 -1.390684992074966431e-01 -3.199399709701538086e-01 -2.449220418930053711e-01 1.184100061655044556e-01 1.561424583196640015e-01 -1.164188012480735779e-01 2.744036316871643066e-01 -2.707073092460632324e-01 2.519045770168304443e-02 6.302170455455780029e-02 4.819455207325518131e-04 -2.827387303113937378e-02 1.338171213865280151e-02 1.871706396341323853e-01 1.757653243839740753e-02 2.113939076662063599e-01 3.802695274353027344e-01 2.044811658561229706e-02 5.311765149235725403e-02 -5.372875928878784180e-02 9.159419685602188110e-02 7.768217474222183228e-02
1.018694564700126648e-01 -2.224102616310119629e-01 -1.336433589458465576e-01 8.902005106210708618e-02 -7.650264073163270950e-03 -2.696067094802856445e-01 6.635712087154388428e-02 1.174684837460517883e-01 -1.267510503530502319e-01 7.228595763444900513e-02 -3.848523199558258057e-01 -2.635748684406280518e-01 5.076036974787712097e-02 6.514012217521667480e-01 3.643516823649406433e-02 6.458289921283721924e-02 2.744410745799541473e-02 -7.939519733190536499e-02 4.706735536456108093e-02 -2.179226279258728027e-01 5.617390852421522141e-04 -1.871062442660331726e-02 3.146257996559143066e-02 1.095359176397323608e-01 -6.303087621927261353e-02 -1.703591644763946533e-01 6.529445946216583252e-02 9.317685663700103760e-02 -6.467434763908386230e-02 1.138932630419731140e-01 -5.324058979749679565e-02 1.269637793302536011e-01
-1.729614585638046265e-01 -1.151380613446235657e-01 -1.432849913835525513e-01 1.925799250602722168e-01 1.233816295862197876e-01 -2.134295552968978882e-01 1.513966023921966553e-01 -6.830470263957977295e-02 4.184259567409753799e-03 -4.243335127830505371e-02 2.578350715339183807e-02 -2.536951601505279541e-01 -1.824214607477188110e-01 2.229706794023513794e-01 -2.658467292785644531e-01 1.687419712543487549e-01 2.628529667854309082e-01 3.980317618697881699e-03 2.550634145736694336e-01 -1.970831006765365601e-01 -1.862058639526367188e-01 -7.318317890167236328e-02 -6.992676854133605957e-02 -2.529201209545135498e-01 -2.489516511559486389e-02 -1.653099954128265381e-01 2.177404165267944336e-01 1.057826280593872070e-01 -7.822509109973907471e-02 -3.956065475940704346e-01 1.364143788814544678e-01 -1.104007214307785034e-01
6.715492904186248779e-02 -2.031832486391067505e-01 1.211354508996009827e-01 -3.287119418382644653e-02 1.811527647078037262e-02 -2.459288686513900757e-01 1.910442262887954712e-01 4.429647326469421387e-01 -1.746741533279418945e-01 8.943307399749755859e-02 2.412888966500759125e-02 -1.436970829963684082e-01 -2.013853937387466431e-01 3.264672160148620605e-01 -1.644462794065475464e-01 1.792449653148651123e-01 1.394875347614288330e-01 -1.817382872104644775e-01 2.310464233160018921e-01 -2.425991594791412354e-01 1.197964698076248169e-02 -1.267802119255065918e-01 -1.697205938398838043e-02 2.234885245561599731e-01 -1.366735901683568954e-02 7.808582857251167297e-03 1.225253492593765259e-01 2.788155972957611084e-01 -6.778286769986152649e-03 -1.933346390724182129e-01 -8.707112818956375122e-02 9.849356859922409058e-02
1.414340436458587646e-01 -1.006862521171569824e-01 9.142145514488220215e-02 -2.826580405235290527e-01 3.091797530651092529e-01 -3.025766313076019287e-01 -1.357685178518295288e-01 2.218212485313415527e-01 -1.415346711874008179e-01 -2.432897388935089111e-01 1.273313760757446289e-01 -5.312661454081535339e-02 1.694361865520477295e-02 2.302612066268920898e-01 -2.538259327411651611e-01 1.187611892819404602e-01 1.527386605739593506e-01 -3.342252373695373535e-01 -1.657305359840393066e-01 -1.456368565559387207e-01 8.929985016584396362e-02 5.043252557516098022e-02 5.389669910073280334e-03 5.592741444706916809e-02 -1.679879873991012573e-01 -4.796536639332771301e-02 1.533758789300918579e-01 -4.157664626836776733e-02 -4.879046231508255005e-02 -4.295233637094497681e-02 -1.899795681238174438e-01 3.213219344615936279e-01
-3.582102656364440918e-01 1.526565253734588623e-01 1.348275989294052124e-01 1.063562035560607910e-01 -6.013893336057662964e-02 -2.658185958862304688e-01 2.595341205596923828e-01 7.581208646297454834e-02 -5.015546828508377075e-02 -2.133150547742843628e-01 1.005898490548133850e-01 -1.133895814418792725e-01 1.632290035486221313e-01 1.643979400396347046e-01 1.618909649550914764e-02 1.331161707639694214e-01 2.018678933382034302e-01 1.698501110076904297e-01 -2.806761115789413452e-02 -7.977557182312011719e-02 2.788547426462173462e-02 4.002973437309265137e-01 -5.669230595231056213e-02 9.971227496862411499e-03 -3.301220834255218506e-01 2.138881087303161621e-01 1.274400204420089722e-01 2.037774473428726196e-01 2.330686300992965698e-01 7.381775975227355957e-02 1.190311238169670105e-01 3.672758117318153381e-02
4.325469024479389191e-03 -8.193052560091018677e-02 -1.244521588087081909e-01 3.287823796272277832e-01 3.091111779212951660e-01 -2.246311306953430176e-01 1.235107854008674622e-01 2.013709843158721924e-01 3.984151780605316162e-02 -2.236976921558380127e-01 -1.533624529838562012e-01 -1.098558679223060608e-01 -9.328076243400573730e-02 -3.920410946011543274e-02 -2.349853813648223877e-01 -7.307553291320800781e-02 -8.850978338159620762e-05 -3.317979164421558380e-03 -1.109911054372787476e-01 -3.015424609184265137e-01 -1.500536501407623291e-01 5.556921660900115967e-02 9.478721767663955688e-02 3.069912791252136230e-01 -4.256109148263931274e-02 9.217739850282669067e-02 2.643519043922424316e-01 2.102265954017639160e-01 -1.006122678518295288e-02 -3.811545073986053467e-01 2.897326834499835968e-02 -8.461972326040267944e-02
1.745351552963256836e-01 1.510180979967117310e-01 1.387441307306289673e-01 1.557831764221191406e-01 -7.678978145122528076e-02 -4.237288236618041992e-01 -1.305501759052276611e-01 -7.870462536811828613e-02 -2.870019078254699707e-01 -3.065669238567352295e-01 -1.456836238503456116e-02 -3.015298843383789062e-01 -1.586846262216567993e-01 1.205154657363891602e-01 -4.254535213112831116e-02 7.488886266946792603e-02 -1.189998537302017212e-01 4.104575514793395996e-02 2.877267897129058838e-01 -2.889582514762878418e-01 9.465262293815612793e-02 5.923240445554256439e-03 -2.418129146099090576e-01 1.948827207088470459e-01 -3.306232765316963196e-02 -3.776877373456954956e-02 6.428732722997665405e-02 5.758436024188995361e-02 4.905125498771667480e-02 -2.722262144088745117e-01 -1.879396289587020874e-02 7.424449175596237183e-02
-2.592316865921020508e-01 -3.055494427680969238e-01 1.879202276468276978e-01 8.648698776960372925e-02 1.931651830673217773e-01 -6.470490992069244385e-02 2.698909044265747070e-01 3.109268844127655029e-01 -2.563521564006805420e-01 -1.895643025636672974e-01 -3.300470486283302307e-02 -1.742354929447174072e-01 -3.440202474594116211e-01 2.215218544006347656e-01 5.894385278224945068e-02 -7.237380743026733398e-02 1.286890357732772827e-01 -7.217190414667129517e-02 1.637445986270904541e-01 -1.297236084938049316e-01 1.105360984802246094e-01 1.164939403533935547e-01 -1.166482120752334595e-01 1.619343906641006470e-01 -5.215339362621307373e-02 -1.847396977245807648e-02 1.070907711982727051e-01 9.752669720910489559e-04 -3.462042286992073059e-02 -3.494918942451477051e-01 -8.647190779447555542e-02 3.966163378208875656e-03
5.096194520592689514e-02 -8.470569550991058350e-02 1.229502540081739426e-02 -2.775276303291320801e-01 4.361004829406738281e-01 -2.403964847326278687e-01 1.158168762922286987e-01 -7.944685965776443481e-02 9.348718449473381042e-03 -4.296395778656005859e-01 3.955302760004997253e-02 -2.023598849773406982e-01 -1.475462038069963455e-02 -2.962483279407024384e-02 6.493080407381057739e-03 -2.810273133218288422e-02 5.681221932172775269e-02 1.556385308504104614e-01 -4.576628096401691437e-03 -5.000700801610946655e-02 4.854529723525047302e-02 2.050714492797851562e-01 9.250735491514205933e-02 4.003971442580223083e-02 -3.094716668128967285e-01 -2.008450031280517578e-01 5.933896079659461975e-02 -1.745587587356567383e-02 2.947244048118591309e-01 2.676578983664512634e-02 -9.362327307462692261e-02 3.088869750499725342e-01
-8.958892896771430969e-03 1.518642753362655640e-01 2.530638575553894043e-01 -2.482168376445770264e-02 3.151763677597045898e-01 -1.710313186049461365e-02 2.268054783344268799e-01 2.283019274473190308e-01 -7.531034201383590698e-02 -3.215957432985305786e-02 6.173441559076309204e-02 -2.848525531589984894e-02 -8.833322674036026001e-02 1.979134529829025269e-01 -2.213294655084609985e-01 1.916111260652542114e-01 1.636040806770324707e-01 -3.710168004035949707e-01 2.277892827987670898e-01 -6.468849629163742065e-02 -7.796292752027511597e-02 1.608806103467941284e-01 -1.570674218237400055e-02 -1.989730596542358398e-01 -4.099123477935791016e-01 -2.072325348854064941e-01 1.569883525371551514e-01 1.186690106987953186e-01 -9.198855608701705933e-03 -1.695136167109012604e-02 5.992534384131431580e-02 -1.380275785923004150e-01
3.960146009922027588e-02 -4.064221382141113281e-01 -7.341344654560089111e-02 -3.857575729489326477e-02 1.016447842121124268e-01 -2.350184321403503418e-01 -2.127125160768628120e-03 3.319748118519783020e-02 -2.747544050216674805e-01 -1.276002377271652222e-01 -1.251191496849060059e-01 -1.133576035499572754e-01 1.137218996882438660e-01 3.684789538383483887e-01 9.469743818044662476e-02 -3.377404063940048218e-02 1.951450705528259277e-01 5.708182230591773987e-02 2.695393264293670654e-01 2.599431760609149933e-02 4.871699959039688110e-02 3.112742900848388672e-01 -2.532421946525573730e-01 2.625230252742767334e-01 -2.430230826139450073e-01 8.196769654750823975e-02 -6.514027714729309082e-02 9.554907679557800293e-02 5.798716098070144653e-02 -4.960782080888748169e-02 2.136338949203491211e-01 -5.488510802388191223e-02
6.601544469594955444e-02 -2.069194465875625610e-01 -1.566856503486633301e-01 -1.517417579889297485e-01 9.794612973928451538e-02 -1.887201666831970215e-01 2.759491205215454102e-01 7.982721179723739624e-02 7.656107842922210693e-02 -5.099616199731826782e-02 -6.401094794273376465e-02 -3.472310304641723633e-01 9.435242414474487305e-02 1.634164005517959595e-01 -2.384052574634552002e-01 2.801341703161597252e-03 9.010927379131317139e-02 2.997725829482078552e-02 3.645720779895782471e-01 -4.674658477306365967e-01 -1.840167795307934284e-03 9.201318025588989258e-02 1.655012816190719604e-01 1.847085654735565186e-01 -1.649435907602310181e-01 -9.257294237613677979e-02 1.010368838906288147e-01 -5.652403458952903748e-02 3.721828013658523560e-02 9.949470311403274536e-02 5.384301021695137024e-02 2.411306500434875488e-01
2.299302257597446442e-02 -1.015046760439872742e-01 3.296789228916168213e-01 -8.842898160219192505e-02 -8.807832747697830200e-02 -6.094542890787124634e-02 4.203278422355651855e-01 1.989874243736267090e-01 -7.480885833501815796e-02 -1.451745778322219849e-01 -3.763453662395477295e-02 4.815173894166946411e-02 3.979065641760826111e-02 2.866513729095458984e-01 -7.329495251178741455e-02 4.641514644026756287e-02 2.985011935234069824e-01 -9.081623703241348267e-02 -2.006200104951858521e-01 -8.333824574947357178e-02 -9.465137496590614319e-03 3.598212599754333496e-01 1.257906388491392136e-02 3.823630511760711670e-02 -1.515177488327026367e-01 -1.427602110197767615e-04 2.834172844886779785e-01 2.891317605972290039e-01 1.544948667287826538e-02 8.167995512485504150e-02 7.011178135871887207e-02 2.209058552980422974e-01
1.225194111466407776e-01 -2.693561911582946777e-01 -4.556645825505256653e-02 -7.650589197874069214e-02 1.563068330287933350e-01 -3.048034608364105225e-01 1.719896048307418823e-01 -4.055759683251380920e-02 1.458330601453781128e-01 -1.407016664743423462e-01 -1.551042199134826660e-01 -2.505442500114440918e-01 -3.599727153778076172e-02 5.803741142153739929e-02 -2.909137904644012451e-01 2.504995167255401611e-01 -1.368287764489650726e-02 -1.069015786051750183e-01 3.084462583065032959e-01 -1.864940971136093140e-01 2.499974668025970459e-01 -6.682355701923370361e-02 -1.518773585557937622e-01 -3.073960244655609131e-01 -2.533059120178222656e-01 8.371395617723464966e-02 6.490714102983474731e-02 1.730279475450515747e-01 -2.305535040795803070e-02 1.042189672589302063e-01 7.611075043678283691e-02 1.656458377838134766e-01
2.910163700580596924e-01 -4.551789164543151855e-02 2.075230516493320465e-02 7.581631839275360107e-02 1.785554289817810059e-01 -5.095838904380798340e-01 -2.440696023404598236e-02 1.226845458149909973e-01 1.433022171258926392e-01 4.249109700322151184e-02 1.044366136193275452e-01 -8.322628214955329895e-03 -2.312106266617774963e-02 1.193588376045227051e-01 -1.470900774002075195e-01 5.316451936960220337e-02 3.992770239710807800e-02 -4.600664228200912476e-02 1.587871462106704712e-01 6.510015577077865601e-02 6.798974238336086273e-03 -1.841450482606887817e-02 -4.152872562408447266e-01 -2.607461437582969666e-02 -3.658384978771209717e-01 -1.893031448125839233e-01 6.242444273084402084e-03 1.420297026634216309e-01 -2.237632684409618378e-02 -2.032542973756790161e-01 2.503557801246643066e-01 1.619468927383422852e-01
2.336474694311618805e-02 -9.989060461521148682e-02 -1.149367019534111023e-01 6.596024334430694580e-02 -9.152479469776153564e-02 -2.491337209939956665e-01 1.017502024769783020e-01 9.309814870357513428e-02 -1.199060752987861633e-01 -1.824401319026947021e-01 -2.940470294561237097e-04 -2.643278837203979492e-01 2.589991092681884766e-01 2.970131635665893555e-01 2.403687387704849243e-01 -2.253488637506961823e-02 3.168767690658569336e-01 -6.653292477130889893e-02 2.160340920090675354e-02 -1.502866595983505249e-01 -2.538489103317260742e-01 1.475667357444763184e-01 -5.131739750504493713e-02 -1.808906048536300659e-01 -1.925746649503707886e-01 -2.630553245544433594e-01 1.839732229709625244e-01 1.995408236980438232e-01 1.497965455055236816e-01 -1.174753755331039429e-01 2.774533033370971680e-01 -9.333042800426483154e-02
3.184859082102775574e-02 -5.554326623678207397e-02 8.330874145030975342e-02 -2.079754918813705444e-01 2.839784920215606689e-01 -4.912334978580474854e-01 2.002859115600585938e-01 3.889348730444908142e-02 -6.229575723409652710e-02 -2.303820997476577759e-01 -2.468919306993484497e-01 -2.367914654314517975e-02 9.293990209698677063e-03 -2.190577834844589233e-01 7.685162127017974854e-02 2.856213450431823730e-01 2.536207251250743866e-02 -3.845785558223724365e-02 3.518930450081825256e-02 -2.257867008447647095e-01 6.920671463012695312e-02 -1.425163894891738892e-01 -2.864304371178150177e-02 3.536048904061317444e-02 -2.242854982614517212e-01 -1.578886508941650391e-01 2.318596690893173218e-01 -2.403248101472854614e-03 1.603992134332656860e-01 -2.156261801719665527e-01 -1.651897281408309937e-01 1.344418227672576904e-01
2.043220102787017822e-01 3.052507340908050537e-01 1.107713021337985992e-02 -7.156883925199508667e-02 -1.477712690830230713e-01 -1.769631505012512207e-01 4.039699435234069824e-01 -8.963833749294281006e-02 4.903236031532287598e-02 -2.945851981639862061e-01 1.198189631104469299e-01 -3.655344620347023010e-02 -1.827139854431152344e-01 9.276959300041198730e-02 -3.086180798709392548e-02 3.192073106765747070e-01 1.987428218126296997e-01 1.940208524465560913e-01 1.350802481174468994e-01 -8.770635724067687988e-02 9.539563208818435669e-03 2.171586155891418457e-01 -3.375694751739501953e-01 5.771641433238983154e-02 -2.571011781692504883e-01 -1.655590487644076347e-03 1.764136999845504761e-01 1.668896712362766266e-02 -2.067779190838336945e-02 -1.394138932228088379e-01 -1.359783462248742580e-03 2.742484211921691895e-02
-4.428407922387123108e-02 -9.357692301273345947e-02 -1.468192040920257568e-01 -1.959434151649475098e-01 1.295092105865478516e-01 -3.954485952854156494e-01 2.133987993001937866e-01 -9.143560379743576050e-02 -1.329735517501831055e-01 -2.470674067735671997e-01 1.636265814304351807e-01 -1.168712507933378220e-02 1.256320625543594360e-01 2.435979098081588745e-01 -3.445547772571444511e-04 1.435730010271072388e-01 8.429689705371856689e-02 2.009201347827911377e-01 -1.996374428272247314e-01 -1.639849245548248291e-01 -6.606756895780563354e-02 3.444081544876098633e-01 -3.786337971687316895e-01 7.087554037570953369e-02 -7.562701404094696045e-02 -4.601882025599479675e-02 8.366054296493530273e-02 -3.715396299958229065e-02 2.453303784132003784e-01 1.918550431728363037e-01 -4.176461696624755859e-02 1.906293630599975586e-02
-2.283446192741394043e-01 -1.922573894262313843e-01 5.628364905714988708e-02 1.018188148736953735e-01 3.212488591670989990e-01 -5.154988728463649750e-03 1.768559664487838745e-01 2.261624671518802643e-02 -1.130924746394157410e-01 -2.089022845029830933e-01 -2.376086562871932983e-01 -5.576469749212265015e-02 -1.450584530830383301e-01 3.488233312964439392e-02 -9.768068045377731323e-02 2.247094064950942993e-01 6.872740387916564941e-02 -2.382702231407165527e-01 3.678033128380775452e-02 -1.257321089506149292e-01 1.715815812349319458e-02 2.634252011775970459e-01 7.249446958303451538e-02 -3.086051046848297119e-01 -3.247816860675811768e-01 -9.485586732625961304e-02 1.248405650258064270e-01 4.929638281464576721e-02 3.763595223426818848e-01 -1.573609560728073120e-01 -1.269453465938568115e-01 -1.393678225576877594e-02
8.344177156686782837e-02 -6.276855617761611938e-02 9.972093999385833740e-02 1.704639941453933716e-01 3.533585965633392334e-01 -1.127129867672920227e-01 3.592177331447601318e-01 1.143426671624183655e-01 -1.202979609370231628e-01 -4.397989436984062195e-02 2.845289111137390137e-01 1.449284795671701431e-02 3.468944691121578217e-03 2.127983868122100830e-01 1.267805844545364380e-01 1.077995300292968750e-01 1.000880375504493713e-01 -9.362479299306869507e-02 1.229114830493927002e-01 -2.406192272901535034e-01 -1.113678067922592163e-01 2.316523790359497070e-01 -8.386278152465820312e-02 -6.802155822515487671e-02 -2.616635262966156006e-01 -3.013414442539215088e-01 -9.468298405408859253e-02 1.052417606115341187e-01 -2.447980828583240509e-02 -3.056026808917522430e-02 -3.829596936702728271e-01 -5.324779450893402100e-02
-3.436267375946044922e-01 -1.528432592749595642e-02 1.538640260696411133e-01 5.520227178931236267e-02 -2.457116544246673584e-02 -1.925032287836074829e-01 1.559266299009323120e-01 2.647448182106018066e-01 -2.281393557786941528e-01 -6.696545332670211792e-02 8.815288543701171875e-02 5.606536194682121277e-02 2.254317998886108398e-01 2.788146436214447021e-01 1.934667676687240601e-02 1.535163521766662598e-01 1.594752222299575806e-01 1.416208893060684204e-01 9.327431023120880127e-02 2.832343243062496185e-02 -5.913304910063743591e-02 3.997410535812377930e-01 -1.081200912594795227e-01 -1.101756244897842407e-01 -3.139785528182983398e-01 1.686166971921920776e-01 2.261359244585037231e-01 1.312641054391860962e-01 2.127916067838668823e-01 -2.173608355224132538e-02 3.495280817151069641e-02 1.359817087650299072e-01
-5.635950714349746704e-02 -1.452093869447708130e-01 -1.898561231791973114e-02 -4.402382671833038330e-02 3.038604855537414551e-01 -3.089525401592254639e-01 -6.898374110460281372e-02 1.577607244253158569e-01 -1.472734361886978149e-01 3.072021715342998505e-02 -4.279669374227523804e-02 -3.060990869998931885e-01 -1.742553561925888062e-01 -3.913110867142677307e-02 1.247943863272666931e-01 6.448353081941604614e-02 1.886839121580123901e-01 -3.568846359848976135e-02 -8.488637953996658325e-02 -4.939942061901092529e-02 6.893760710954666138e-02 1.125702187418937683e-01 -2.688573598861694336e-01 -4.048463404178619385e-01 -2.387070804834365845e-01 -6.267385091632604599e-03 1.747367382049560547e-01 8.021474815905094147e-03 2.860923483967781067e-02 -3.921539336442947388e-02 1.139968410134315491e-01 4.279251992702484131e-01
1.374897062778472900e-01 -2.089059725403785706e-02 2.118802815675735474e-01 6.130339205265045166e-02 9.626663476228713989e-02 -3.478314876556396484e-01 2.842254936695098877e-01 -1.184171512722969055e-01 -1.585551649332046509e-01 -1.219801157712936401e-01 8.132685720920562744e-02 -3.615485727787017822e-01 -1.575797051191329956e-01 7.269316166639328003e-02 2.429936230182647705e-01 -1.198280006647109985e-01 2.621756680309772491e-02 3.555037546902894974e-03 3.925245702266693115e-01 -1.872243359684944153e-02 -2.025835029780864716e-02 1.760771572589874268e-01 -4.852703213691711426e-02 1.600835174322128296e-01 -2.366633117198944092e-01 6.230906397104263306e-02 2.324085384607315063e-01 -3.274450451135635376e-02 -1.091263145208358765e-01 -2.281956374645233154e-01 -7.262944430112838745e-02 1.652918308973312378e-01
1.831959336996078491e-01 -4.012484848499298096e-02 -1.119647547602653503e-01 2.196039110422134399e-01 1.105904951691627502e-02 -3.219967484474182129e-01 1.234545037150382996e-01 5.158067867159843445e-02 -9.793988615274429321e-02 -2.098254710435867310e-01 -1.182636916637420654e-01 -1.178330257534980774e-01 2.287694960832595825e-01 3.963436186313629150e-01 -5.413944646716117859e-02 2.160422801971435547e-01 1.381466984748840332e-01 7.870606333017349243e-02 -4.169374704360961914e-02 -1.737403273582458496e-01 1.846006363630294800e-01 -5.654800683259963989e-02 -3.158708214759826660e-01 -2.485310882329940796e-01 -3.417714536190032959e-01 -1.384465694427490234e-01 -8.739313483238220215e-02 9.008469432592391968e-02 3.940913081169128418e-02 7.360947132110595703e-02 1.641250103712081909e-01 -1.363228540867567062e-02
6.923420354723930359e-03 -1.719299554824829102e-01 7.008813321590423584e-02 1.972133526578545570e-03 1.933116465806961060e-01 -2.442110180854797363e-01 3.249317035079002380e-02 5.497685447335243225e-02 -1.585697680711746216e-01 -1.094829589128494263e-01 -1.217598766088485718e-01 -3.767114877700805664e-02 -6.520257145166397095e-02 1.245411783456802368e-01 -3.902487829327583313e-02 -3.959337249398231506e-02 2.432983070611953735e-01 1.733375936746597290e-01 -3.170897662639617920e-01 -2.098461240530014038e-01 2.025140523910522461e-01 7.193726301193237305e-02 -4.522511363029479980e-01 -1.071428880095481873e-01 -2.469739019870758057e-01 -4.901745915412902832e-02 -2.708950079977512360e-02 2.853505909442901611e-01 -4.326462745666503906e-02 -2.431041002273559570e-01 -1.035552695393562317e-01 2.736597657203674316e-01
2.197096496820449829e-02 -5.460081994533538818e-02 -1.314812991768121719e-02 -1.723729968070983887e-01 1.747286766767501831e-01 -3.451620638370513916e-01 2.296526432037353516e-01 2.917392253875732422e-01 -2.003680169582366943e-01 -1.954352557659149170e-01 1.680867224931716919e-01 -2.509759366512298584e-01 -6.066127866506576538e-02 2.518921531736850739e-02 -1.540375202894210815e-01 -1.065848693251609802e-01 -2.187509089708328247e-01 1.569146290421485901e-02 2.258427143096923828e-01 -1.803913414478302002e-01 -4.827218875288963318e-02 1.885646134614944458e-01 -2.257299609482288361e-02 3.142980337142944336e-01 -2.115781232714653015e-02 3.575040772557258606e-02 2.225244343280792236e-01 2.332599461078643799e-01 4.745464026927947998e-02 -1.973218470811843872e-01 -1.531936824321746826e-01 1.761026084423065186e-01
3.687564283609390259e-02 -1.554142683744430542e-02 -2.134463936090469360e-02 1.710070222616195679e-01 2.034178376197814941e-01 -3.292679488658905029e-01 -5.629305541515350342e-02 2.469651550054550171e-01 -1.320282816886901855e-01 -2.078672796487808228e-01 -2.327258884906768799e-01 -1.340393424034118652e-01 -1.688167899847030640e-01 4.479716718196868896e-01 1.850164979696273804e-01 -2.154761366546154022e-02 6.943172961473464966e-02 1.062114760279655457e-01 1.354020927101373672e-02 7.839110493659973145e-02 -1.945770382881164551e-01 3.036611527204513550e-02 2.423648536205291748e-02 1.502616256475448608e-01 -2.714940719306468964e-02 -2.475798688828945160e-02 8.112126588821411133e-02 2.156322002410888672e-01 3.353640735149383545e-01 1.000864580273628235e-01 -2.849178314208984375e-01 -1.250222474336624146e-01
9.563212096691131592e-02 -3.258564174175262451e-01 -1.319943815469741821e-01 4.415075108408927917e-02 -3.885172680020332336e-02 -2.966661751270294189e-01 1.898332834243774414e-01 1.446171700954437256e-01 -2.912171483039855957e-01 9.355194121599197388e-02 2.843853235244750977e-01 -1.601515561342239380e-01 9.545057266950607300e-02 -5.288116168230772018e-03 1.642324961721897125e-02 -3.343071788549423218e-02 -7.795644551515579224e-02 1.344627607613801956e-02 6.773035973310470581e-02 -3.792939484119415283e-01 2.196416817605495453e-02 2.864805757999420166e-01 -1.982499808073043823e-01 -2.836181037127971649e-02 -2.745788097381591797e-01 -1.563599854707717896e-01 9.868892282247543335e-02 2.668920159339904785e-01 -7.707260549068450928e-02 -1.668365746736526489e-01 -8.395949751138687134e-02 9.598597884178161621e-02
1.432558447122573853e-01 -1.328681036829948425e-02 -6.782948970794677734e-02 -2.338314056396484375e-01 -9.868054836988449097e-02 -2.742099463939666748e-01 1.817521899938583374e-01 3.534991526976227760e-03 -2.883224487304687500e-01 -2.130421996116638184e-01 -1.480569392442703247e-01 -1.245681196451187134e-01 7.351000607013702393e-02 3.186098933219909668e-01 -3.194021433591842651e-02 8.964563906192779541e-02 1.404504776000976562e-01 3.685548901557922363e-02 6.056415662169456482e-02 -1.581300795078277588e-01 -4.163280129432678223e-02 8.297371119260787964e-02 -1.950943619012832642e-01 -3.505440652370452881e-01 -1.350756287574768066e-01 -2.092785090208053589e-01 -1.153610646724700928e-01 3.149008154869079590e-01 -1.863131858408451080e-02 -8.782766014337539673e-02 3.086418211460113525e-01 1.515513956546783447e-01
4.755682870745658875e-02 -9.152146056294441223e-03 1.602841019630432129e-01 -4.414271935820579529e-02 3.041463345289230347e-02 -5.436739921569824219e-01 2.085482478141784668e-01 2.108307182788848877e-01 -1.410913616418838501e-01 -8.206198364496231079e-02 -4.382739588618278503e-02 -2.601861581206321716e-02 -2.404938042163848877e-01 2.867639362812042236e-01 1.636545732617378235e-02 1.187750324606895447e-01 -1.434943228960037231e-01 -1.862610876560211182e-01 7.801678776741027832e-02 -2.772268839180469513e-02 4.879483953118324280e-02 -6.699484586715698242e-02 6.633358448743820190e-02 2.172851711511611938e-01 1.136976331472396851e-01 2.000136524438858032e-01 2.422446757555007935e-01 3.051913678646087646e-01 -9.683814644813537598e-02 -2.385204732418060303e-01 -2.118859812617301941e-02 9.891915321350097656e-02
1.662802249193191528e-01 2.298809885978698730e-01 3.062532469630241394e-02 -1.249408274888992310e-01 1.413695216178894043e-01 -1.039196848869323730e-01 1.342696696519851685e-02 -2.077529579401016235e-02 2.420068718492984772e-02 -1.732422858476638794e-01 4.361934587359428406e-02 -3.491903841495513916e-01 8.231909573078155518e-02 3.185849487781524658e-01 2.070898190140724182e-02 3.231414556503295898e-01 1.617744714021682739e-01 -3.249430358409881592e-01 -1.580147445201873779e-02 -2.928620278835296631e-01 -7.016119360923767090e-02 2.306652814149856567e-01 6.735690683126449585e-02 1.405622251331806183e-02 -3.271476328372955322e-01 -1.658487017266452312e-03 2.780789732933044434e-01 -6.314916908740997314e-02 -7.141366600990295410e-02 1.356736719608306885e-01 -7.294669747352600098e-02 -7.868227362632751465e-02
2.104144915938377380e-02 -1.435402333736419678e-01 -8.236785419285297394e-03 3.483597040176391602e-01 -1.254866570234298706e-01 -3.745045661926269531e-01 3.156272470951080322e-01 -1.460430026054382324e-01 -1.574445962905883789e-01 1.414883416146039963e-02 8.000783622264862061e-03 -2.878346741199493408e-01 6.403035670518875122e-02 2.288352996110916138e-01 1.183884963393211365e-01 3.600920736789703369e-02 3.556910157203674316e-01 -4.004590585827827454e-02 2.846196591854095459e-01 -1.899195760488510132e-01 7.382565736770629883e-02 1.726687401533126831e-01 8.592988550662994385e-02 5.295517295598983765e-02 -4.405347630381584167e-02 6.956633925437927246e-02 1.591218113899230957e-01 1.965702623128890991e-01 -5.109746754169464111e-02 -1.109271124005317688e-01 6.569304317235946655e-02 1.424085199832916260e-01
1.261854618787765503e-01 -2.652917206287384033e-01 -2.935695648193359375e-02 2.079966813325881958e-01 1.912303119897842407e-01 -2.941991686820983887e-01 1.541349291801452637e-01 1.235373690724372864e-01 -1.547583788633346558e-01 -1.770883798599243164e-01 -1.758968271315097809e-02 -2.905428409576416016e-01 2.931175827980041504e-01 8.231209963560104370e-02 3.227022290229797363e-01 1.176034212112426758e-01 2.286925613880157471e-01 -1.789069026708602905e-01 3.449861332774162292e-02 -5.395333841443061829e-02 -9.852672927081584930e-03 1.044450327754020691e-02 1.410076022148132324e-02 1.192056946456432343e-02 2.868102677166461945e-02 -3.847981989383697510e-02 3.025594949722290039e-01 3.285602629184722900e-01 -1.696184426546096802e-01 1.239728066138923168e-03 1.915318220853805542e-01 -2.294559776782989502e-02
-1.621340401470661163e-02 -2.438118308782577515e-01 -7.819195836782455444e-02 4.603856429457664490e-02 -1.407488994300365448e-02 -2.540817260742187500e-01 -1.101877614855766296e-01 1.875595748424530029e-01 2.042774856090545654e-01 -2.228258848190307617e-01 8.395859599113464355e-02 -3.784767687320709229e-01 -2.509647607803344727e-01 2.906475663185119629e-01 -7.294780761003494263e-02 1.274419482797384262e-02 -8.227672427892684937e-02 -1.829922795295715332e-01 4.863389953970909119e-02 -7.695024460554122925e-02 -3.830039873719215393e-02 3.457847535610198975e-01 1.328726559877395630e-01 -1.534560173749923706e-01 -6.330034136772155762e-02 9.739276021718978882e-02 3.602994382381439209e-01 -4.210767894983291626e-02 2.129993215203285217e-02 -1.950424611568450928e-01 1.736854016780853271e-01 2.904073335230350494e-02
-1.124210655689239502e-01 3.638887032866477966e-02 -2.277603745460510254e-01 -9.189895540475845337e-02 1.612361967563629150e-01 -1.526442021131515503e-01 3.308022916316986084e-01 5.559060256928205490e-03 -2.747412323951721191e-01 -6.409569829702377319e-02 -1.482356190681457520e-01 3.327327221632003784e-02 -4.753483459353446960e-02 1.898133456707000732e-01 7.137428224086761475e-02 -3.472395241260528564e-02 1.080351099371910095e-01 5.695725977420806885e-02 -1.373333185911178589e-01 -1.108980551362037659e-01 1.705136597156524658e-01 5.299899354577064514e-02 -3.643212616443634033e-01 -6.547448784112930298e-02 2.268447075039148331e-03 -1.518677771091461182e-01 3.728369772434234619e-01 5.676552653312683105e-02 8.894012868404388428e-02 -1.963383853435516357e-01 3.569197058677673340e-01 -2.560731172561645508e-01
1.433684229850769043e-01 5.087363719940185547e-02 -1.248768717050552368e-01 7.796022295951843262e-02 2.408924102783203125e-01 -4.397763311862945557e-01 -1.173152122646570206e-02 1.381574571132659912e-01 8.359914273023605347e-02 9.554048068821430206e-03 -6.200456991791725159e-02 -3.186711668968200684e-01 -2.096218466758728027e-01 2.535781562328338623e-01 -3.617062047123908997e-02 1.420734524726867676e-01 2.157541513442993164e-01 -9.616919606924057007e-02 1.448246538639068604e-01 -1.604726165533065796e-01 -5.790811497718095779e-03 -3.487902879714965820e-02 -2.919366024434566498e-02 -7.060799002647399902e-02 8.500549942255020142e-02 3.153106868267059326e-01 3.944011032581329346e-01 1.341091394424438477e-01 1.399181336164474487e-01 8.634332567453384399e-02 -5.401321500539779663e-02 -1.502323150634765625e-01
-9.679660201072692871e-02 -2.453606389462947845e-02 -1.435080170631408691e-01 3.593814373016357422e-02 1.696480810642242432e-01 -2.245798259973526001e-01 1.553756650537252426e-02 4.988512024283409119e-02 -1.551494747400283813e-01 -2.132125496864318848e-01 2.508558332920074463e-02 -7.321797311305999756e-02 -1.008938401937484741e-01 2.977885073050856590e-03 9.440220892429351807e-02 2.340896986424922943e-02 2.009650915861129761e-01 -5.226918682456016541e-02 1.791633814573287964e-01 4.128211736679077148e-02 2.959833145141601562e-01 1.679789870977401733e-01 -4.285284578800201416e-01 -3.313178122043609619e-01 -1.062324419617652893e-01 -2.420281916856765747e-01 2.292614430189132690e-01 3.405616153031587601e-04 5.784150213003158569e-02 -1.893781125545501709e-01 -1.729777157306671143e-01 3.366269767284393311e-01
7.934515923261642456e-02 9.015464037656784058e-02 9.989823400974273682e-02 -3.267928957939147949e-01 2.380576729774475098e-01 -2.888554930686950684e-01 3.577514365315437317e-02 -6.206843629479408264e-02 -3.357242420315742493e-02 -3.966025114059448242e-01 -8.070169389247894287e-02 -3.037322759628295898e-01 6.925273686647415161e-02 -8.583360910415649414e-02 -1.911175251007080078e-01 3.310608118772506714e-02 9.965708851814270020e-02 3.901598602533340454e-02 9.726199507713317871e-02 -2.764741480350494385e-01 7.404427230358123779e-02 8.015870302915573120e-02 -1.021001487970352173e-01 -1.980376243591308594e-02 -3.400888144969940186e-01 1.304419990628957748e-02 1.980462074279785156e-01 5.187727510929107666e-02 1.782038360834121704e-01 -1.873092055320739746e-01 -2.655688226222991943e-01 3.743675723671913147e-02
-1.925343275070190430e-01 -2.512614727020263672e-01 1.007996052503585815e-01 1.239014565944671631e-01 2.146759182214736938e-01 -3.438969254493713379e-01 -2.862262073904275894e-03 6.357938051223754883e-02 -7.063559442758560181e-02 -2.633360624313354492e-01 2.170178443193435669e-01 4.888644069433212280e-02 -3.701383620500564575e-02 4.442255795001983643e-01 3.344787657260894775e-02 1.690532416105270386e-01 2.354319840669631958e-01 5.584262683987617493e-02 3.259965479373931885e-01 -1.254835426807403564e-01 -1.056933104991912842e-01 -9.410728700459003448e-03 -1.120892539620399475e-01 8.187476545572280884e-02 1.781418025493621826e-01 -1.179883927106857300e-01 9.300781786441802979e-02 2.589547932147979736e-01 -4.043774306774139404e-02 -3.432263154536485672e-03 1.138579994440078735e-01 8.118278533220291138e-02
-5.889161303639411926e-02 5.555992573499679565e-02 -6.847756356000900269e-02 1.909845620393753052e-01 1.185381263494491577e-01 -1.701583415269851685e-01 8.835955709218978882e-02 8.885895460844039917e-02 -6.449821405112743378e-03 -3.111642599105834961e-02 2.407995164394378662e-01 -3.142590522766113281e-01 -1.150052398443222046e-01 3.286694586277008057e-01 -2.139505594968795776e-01 -1.177875548601150513e-01 3.639836609363555908e-01 6.153468415141105652e-02 2.747623026371002197e-01 -1.842867285013198853e-01 8.591576665639877319e-02 -2.359636314213275909e-02 -5.302847549319267273e-02 -1.110299453139305115e-01 -1.049000620841979980e-01 -1.327304542064666748e-01 1.238191723823547363e-01 1.852316260337829590e-01 -1.296400129795074463e-01 -3.931972086429595947e-01 1.905711293220520020e-01 -1.117797195911407471e-02
1.555551439523696899e-01 1.732415407896041870e-01 -4.580914601683616638e-02 1.237042341381311417e-02 6.238944083452224731e-02 -3.743577897548675537e-01 4.618604481220245361e-02 -6.630151718854904175e-02 -3.530499637126922607e-01 -5.003221705555915833e-02 1.926185488700866699e-01 -3.284364938735961914e-01 -2.513897605240345001e-02 1.516292840242385864e-01 -9.061767160892486572e-02 -8.802893757820129395e-02 -8.566909283399581909e-02 -3.181494399905204773e-02 2.036901861429214478e-01 -2.334071844816207886e-01 -1.014376729726791382e-01 1.323509961366653442e-01 -9.135415405035018921e-02 2.560364305973052979e-01 -3.294859826564788818e-02 -1.799477338790893555e-01 3.428074419498443604e-01 -1.078476756811141968e-01 2.353419959545135498e-01 -1.533371061086654663e-01 1.574793606996536255e-01 -9.449701011180877686e-02
1.775604784488677979e-01 -1.419313997030258179e-01 2.080096630379557610e-03 -2.262668013572692871e-01 -1.724707186222076416e-01 -1.055538505315780640e-01 2.785732746124267578e-01 3.099314272403717041e-01 -3.490752577781677246e-01 -1.992181390523910522e-01 -1.730169057846069336e-01 -8.608968555927276611e-02 2.104616612195968628e-01 4.077853560447692871e-01 1.239661592990159988e-02 6.332315504550933838e-02 -9.941057860851287842e-02 1.711296141147613525e-01 9.434098750352859497e-02 -2.998244166374206543e-01 -1.031422987580299377e-01 9.351947903633117676e-02 -1.040253192186355591e-01 -1.229162663221359253e-01 -1.240198016166687012e-01 -1.141020730137825012e-01 1.372448056936264038e-01 1.369942426681518555e-01 -3.013531677424907684e-02 -1.039875671267509460e-01 2.928025461733341217e-02 -8.417125046253204346e-02
-4.858045838773250580e-03 1.046727895736694336e-01 -4.312692582607269287e-02 -3.673470616340637207e-01 2.195278555154800415e-01 -3.767586648464202881e-01 3.060769103467464447e-02 -1.231574937701225281e-01 -6.063405424356460571e-02 -4.145682156085968018e-01 -3.010569699108600616e-02 -1.740864068269729614e-01 1.008363366127014160e-01 -1.236420422792434692e-01 -2.929865196347236633e-02 8.227209746837615967e-02 3.186833858489990234e-02 -4.811208322644233704e-02 3.225280437618494034e-03 -1.726739257574081421e-01 7.440871000289916992e-02 2.072853893041610718e-01 -2.311618030071258545e-01 7.344293594360351562e-02 -2.329066097736358643e-01 1.178111508488655090e-01 2.762011289596557617e-01 1.936254650354385376e-01 1.606386601924896240e-01 -1.677471250295639038e-01 -1.437152922153472900e-01 9.561637043952941895e-02
-8.175306767225265503e-02 -6.196868047118186951e-02 -8.880468457937240601e-02 4.870749264955520630e-02 -5.168005824089050293e-02 -3.576627075672149658e-01 2.336748838424682617e-01 7.607447355985641479e-02 1.435912996530532837e-01 3.584323567338287830e-04 9.529799222946166992e-02 -3.609133660793304443e-01 1.526278816163539886e-02 1.411086171865463257e-01 -2.511733584105968475e-02 1.021109595894813538e-01 7.194418460130691528e-02 2.624326944351196289e-01 -1.483474373817443848e-01 -2.286093682050704956e-01 1.730485260486602783e-01 8.130201604217290878e-04 -2.274571359157562256e-01 -2.709399461746215820e-01 -3.240901529788970947e-01 -1.405293643474578857e-01 5.281104892492294312e-02 -1.510673295706510544e-02 9.077335894107818604e-02 -2.779697775840759277e-01 2.070403248071670532e-01 1.936273574829101562e-01
-4.251386225223541260e-02 1.075488626956939697e-01 1.556987781077623367e-02 3.523714542388916016e-01 -1.200417522341012955e-02 -2.114069312810897827e-01 3.842586651444435120e-02 1.119685769081115723e-01 7.358026504516601562e-02 -2.042026519775390625e-01 1.452592313289642334e-01 -2.445496618747711182e-01 -1.478063911199569702e-01 2.476269304752349854e-01 -2.597615821287035942e-03 -1.593788564205169678e-01 -2.438940107822418213e-01 -1.889604628086090088e-01 2.619395554065704346e-01 -1.277099549770355225e-01 1.391037255525588989e-01 2.581305503845214844e-01 -2.472784817218780518e-01 5.812438577413558960e-02 -7.774706929922103882e-02 7.126253098249435425e-02 3.093795180320739746e-01 7.202653586864471436e-02 5.940270423889160156e-02 -1.572450846433639526e-01 1.341558992862701416e-01 2.790659964084625244e-01
-1.299347132444381714e-01 -2.136121243238449097e-01 1.046417132019996643e-01 7.688276469707489014e-02 -1.065222546458244324e-01 -2.601919770240783691e-01 1.846094876527786255e-01 -5.301369726657867432e-02 1.012630462646484375e-01 -2.044694870710372925e-01 2.578088454902172089e-02 -5.113945603370666504e-01 -3.308929502964019775e-01 2.265275269746780396e-01 -4.411364719271659851e-02 9.126371145248413086e-02 1.239468678832054138e-01 -8.146505802869796753e-02 2.792204320430755615e-01 1.693992642685770988e-03 -1.165882423520088196e-01 1.874280869960784912e-01 -4.872049391269683838e-02 1.677878759801387787e-02 -1.749696582555770874e-01 -1.061332151293754578e-01 -7.733415812253952026e-02 7.900814712047576904e-02 2.033331096172332764e-01 1.305059045553207397e-01 -2.259130477905273438e-01 6.707479059696197510e-02
4.305071197450160980e-03 -4.188859835267066956e-02 -6.408875435590744019e-02 -1.194224357604980469e-01 3.259238302707672119e-01 -3.294597566127777100e-01 1.626362837851047516e-02 2.435388118028640747e-01 -8.037614822387695312e-02 -1.796186119318008423e-01 -3.969391062855720520e-02 -3.573408126831054688e-01 -8.770653605461120605e-02 -1.373535543680191040e-01 -6.431099027395248413e-02 1.540867537260055542e-01 6.418550014495849609e-02 -1.452028751373291016e-02 -1.992292106151580811e-01 -2.191474586725234985e-01 6.115841493010520935e-02 1.461196243762969971e-01 -3.147127330303192139e-01 -2.635256350040435791e-01 -5.742802750319242477e-03 -1.299791336059570312e-01 7.648549973964691162e-02 4.509244486689567566e-02 5.056975409388542175e-03 -7.009046524763107300e-02 1.109974458813667297e-01 3.941880166530609131e-01
-2.324588745832443237e-01 -2.267045378684997559e-01 2.208101935684680939e-02 5.245488882064819336e-02 3.391433358192443848e-01 -1.154274567961692810e-01 2.820533812046051025e-01 -2.506125345826148987e-02 -3.993704020977020264e-01 -1.368374377489089966e-01 2.179423868656158447e-01 -2.307426184415817261e-01 2.593237906694412231e-02 1.692951470613479614e-01 -7.681424170732498169e-02 2.048157453536987305e-01 3.875898718833923340e-01 1.861141175031661987e-01 -4.173092916607856750e-02 -6.704597920179367065e-02 7.762430608272552490e-02 1.518289446830749512e-01 -6.698857992887496948e-02 -1.440763026475906372e-01 -6.338769197463989258e-02 -1.106807217001914978e-01 1.059184968471527100e-01 -1.296062618494033813e-01 9.317874908447265625e-02 -9.568723291158676147e-02 -4.447764158248901367e-02 -1.308976262807846069e-01
-8.934358507394790649e-02 -1.024508625268936157e-01 1.313116252422332764e-01 -1.392188966274261475e-01 -7.899044081568717957e-03 -4.538991749286651611e-01 1.818515956401824951e-01 3.201365768909454346e-01 -2.106439471244812012e-01 -5.339442193508148193e-02 -1.350563764572143555e-01 -6.097600609064102173e-02 -2.929084002971649170e-01 1.098044514656066895e-01 6.855571269989013672e-02 1.518807709217071533e-01 1.310628950595855713e-01 -8.421938866376876831e-02 3.130159378051757812e-01 -2.902348339557647705e-01 5.808914080262184143e-02 1.213037129491567612e-02 -1.684294827282428741e-02 1.294573992490768433e-01 1.191305741667747498e-01 8.835754543542861938e-02 9.042695164680480957e-02 3.066736459732055664e-01 -1.014548540115356445e-02 -2.290122509002685547e-01 2.573982998728752136e-02 6.297004222869873047e-02
1.556567549705505371e-01 -2.541501447558403015e-02 3.000043034553527832e-01 2.452526427805423737e-02 1.874511986970901489e-01 -3.687252700328826904e-01 3.018493354320526123e-01 1.925196871161460876e-02 -2.671103477478027344e-01 -3.366390988230705261e-02 2.535345256328582764e-01 -3.781449198722839355e-01 -7.443770766258239746e-02 4.360536485910415649e-02 2.187473922967910767e-01 -1.230178400874137878e-01 -9.313801676034927368e-02 5.694268643856048584e-02 1.979543119668960571e-01 -1.200933158397674561e-01 -3.422354161739349365e-02 1.842298954725265503e-01 3.356533870100975037e-02 -6.723569333553314209e-02 -1.563770622014999390e-01 -4.029542580246925354e-02 2.177734524011611938e-01 1.659884303808212280e-01 -9.420773386955261230e-02 -2.204028815031051636e-01 -4.496620967984199524e-03 8.335452526807785034e-02
-1.320753339678049088e-02 -1.343871206045150757e-01 -5.721068009734153748e-02 9.166230261325836182e-02 1.972167640924453735e-01 -3.243650794029235840e-01 7.580243796110153198e-02 6.273118406534194946e-02 -3.735844790935516357e-01 -1.476253271102905273e-01 5.914074555039405823e-02 1.007171794772148132e-01 -1.982749849557876587e-01 1.328068971633911133e-01 -1.876789778470993042e-01 -1.282287836074829102e-01 1.665733754634857178e-02 -5.391232669353485107e-02 3.684555590152740479e-01 -2.178503870964050293e-01 -3.621391654014587402e-01 2.391198650002479553e-02 -2.802345901727676392e-02 -2.083142548799514771e-01 -1.645590513944625854e-01 -6.445218622684478760e-02 1.824435591697692871e-01 9.733170270919799805e-02 2.394775450229644775e-01 7.522241771221160889e-02 1.696486771106719971e-01 -6.785960495471954346e-02
1.931793689727783203e-01 6.761372089385986328e-02 3.462356748059391975e-03 -1.214183792471885681e-01 3.095605969429016113e-01 -1.635645180940628052e-01 1.732812672853469849e-01 2.962364554405212402e-01 1.544361859560012817e-01 -1.855332106351852417e-01 -2.035833895206451416e-01 2.095626443624496460e-01 -2.241012603044509888e-01 4.139254689216613770e-01 1.282682418823242188e-01 -7.235739380121231079e-02 -1.089807320386171341e-02 1.794257313013076782e-01 -7.603469770401716232e-03 -2.824826724827289581e-02 -9.319416433572769165e-02 3.659228086471557617e-01 -1.194815486669540405e-01 -5.632445961236953735e-02 -2.604101002216339111e-01 6.102322041988372803e-02 -1.066267341375350952e-01 1.100487038493156433e-01 -3.497248515486717224e-02 -4.487263783812522888e-02 2.378815226256847382e-02 1.552150845527648926e-01
6.219138950109481812e-02 -2.905618548393249512e-01 -2.060074359178543091e-02 1.922750622034072876e-01 7.127440068870782852e-03 -4.018610417842864990e-01 8.314577490091323853e-02 1.147203594446182251e-01 5.863963626325130463e-03 -2.872545719146728516e-01 1.648511290550231934e-01 -6.097817048430442810e-02 1.576923727989196777e-01 2.864498496055603027e-01 -2.125385254621505737e-01 6.836511939764022827e-02 1.364569365978240967e-01 -1.177089884877204895e-01 1.788878627121448517e-02 -2.297639697790145874e-01 -8.235659450292587280e-02 1.227774322032928467e-01 -8.612641692161560059e-02 2.218896299600601196e-01 1.699274480342864990e-01 -3.388068377971649170e-01 1.244644150137901306e-01 1.453099250793457031e-01 -1.008443534374237061e-01 -2.278564423322677612e-01 6.289522349834442139e-02 -1.098702922463417053e-01
-4.410514980554580688e-02 1.684181243181228638e-01 -7.487344741821289062e-02 1.734732091426849365e-02 3.573754727840423584e-01 -1.231505200266838074e-01 -5.536077171564102173e-02 1.478450745344161987e-01 1.534672230482101440e-01 -6.469651311635971069e-02 1.120498105883598328e-01 -8.197596669197082520e-02 -2.548381686210632324e-01 8.071367442607879639e-02 -1.189637929201126099e-01 2.790278010070323944e-02 1.925789713859558105e-01 -1.445470750331878662e-01 5.372262746095657349e-02 -3.495145589113235474e-02 7.066852599382400513e-02 2.911375761032104492e-01 -3.727345466613769531e-01 -7.458444684743881226e-02 8.349853008985519409e-02 -3.518129587173461914e-01 2.732302248477935791e-01 1.890297234058380127e-01 1.566423773765563965e-01 -1.914312094449996948e-01 -2.430304884910583496e-01 6.971646845340728760e-02
3.303856775164604187e-02 -6.436312198638916016e-02 1.765352487564086914e-02 2.748990356922149658e-01 1.131008490920066833e-01 -3.936322927474975586e-01 6.762797385454177856e-02 8.795268088579177856e-02 -9.428989887237548828e-02 -2.992507219314575195e-01 1.589481085538864136e-01 -2.689320743083953857e-01 -2.376213222742080688e-01 6.636737845838069916e-03 6.813903152942657471e-02 -9.572060778737068176e-03 -1.877495795488357544e-01 1.016305759549140930e-02 4.352303743362426758e-01 -1.349363476037979126e-01 3.747379034757614136e-02 -9.213984012603759766e-02 -1.077203601598739624e-01 7.764692604541778564e-02 4.262030497193336487e-02 -1.665316522121429443e-01 1.486426293849945068e-01 1.679957956075668335e-01 -4.659705981612205505e-02 -3.505966961383819580e-01 7.796726375818252563e-02 4.040072206407785416e-03
-1.434922516345977783e-01 -4.104856029152870178e-02 2.140945196151733398e-01 5.585322529077529907e-02 6.656096875667572021e-02 -8.518940955400466919e-02 3.007802963256835938e-01 3.003470003604888916e-01 -2.775525748729705811e-01 -1.968654990196228027e-01 -4.408713802695274353e-02 -2.745525538921356201e-01 -1.954884529113769531e-01 1.069664135575294495e-01 -1.447036564350128174e-01 6.935535371303558350e-02 3.306155502796173096e-01 -8.239138871431350708e-02 1.267092376947402954e-01 -2.540228366851806641e-01 1.676569432020187378e-01 2.097486555576324463e-01 -6.916657835245132446e-02 7.205326110124588013e-02 -4.477190971374511719e-02 9.701114147901535034e-02 -1.026391703635454178e-02 6.522338092327117920e-02 -1.840676995925605297e-03 -3.611875474452972412e-01 -1.499697566032409668e-02 -2.065584659576416016e-01
-3.898626863956451416e-01 2.891653180122375488e-01 1.452658325433731079e-01 1.952563673257827759e-01 1.295460611581802368e-01 -3.584542572498321533e-01 9.012383967638015747e-02 1.931717097759246826e-01 -4.702136851847171783e-03 -1.188065707683563232e-01 4.223268106579780579e-02 -1.114875152707099915e-01 -8.567113429307937622e-02 1.306082755327224731e-01 5.604815483093261719e-02 -4.979083687067031860e-02 3.618687763810157776e-02 -8.899101987481117249e-03 1.823585852980613708e-02 -3.649235367774963379e-01 -1.099677607417106628e-01 1.644754856824874878e-01 -1.616431772708892822e-02 6.475634872913360596e-02 2.480023168027400970e-02 -9.295424818992614746e-02 8.583813905715942383e-02 2.921235859394073486e-01 2.030796259641647339e-01 -3.016106486320495605e-01 -1.006045099347829819e-02 2.081435620784759521e-01
3.127936724922619760e-05 8.943243883550167084e-03 4.032233357429504395e-02 -2.388566173613071442e-02 2.118268162012100220e-01 -3.548353612422943115e-01 3.194495141506195068e-01 4.135891795158386230e-02 -1.664395779371261597e-01 -1.211345344781875610e-01 2.555822432041168213e-01 -2.985638380050659180e-01 -7.301168143749237061e-02 1.168046295642852783e-01 3.048531711101531982e-02 -8.389615267515182495e-02 -1.135485619306564331e-01 -1.011424046009778976e-02 3.366782069206237793e-01 -1.846182197332382202e-01 -1.707191914319992065e-01 1.175438389182090759e-01 -3.005988709628582001e-02 2.018381655216217041e-01 -2.794951200485229492e-01 4.767276719212532043e-02 2.194518297910690308e-01 1.135846823453903198e-01 -1.550367921590805054e-01 -7.642522454261779785e-02 -2.711158394813537598e-01 9.766577929258346558e-02
1.408655080012977123e-03 -6.827972829341888428e-02 -7.671257853507995605e-02 -3.299918472766876221e-01 3.329309523105621338e-01 -4.226223528385162354e-01 1.454322636127471924e-01 8.920902013778686523e-02 -2.606066875159740448e-02 -2.690411210060119629e-01 -6.208728253841400146e-02 -1.228805184364318848e-01 1.135965511202812195e-01 -9.267275780439376831e-02 -9.352579712867736816e-03 -4.337267950177192688e-03 6.687364727258682251e-02 -1.479854136705398560e-01 5.119782686233520508e-02 -3.423206210136413574e-01 8.636267855763435364e-03 -1.094704940915107727e-01 -1.219711303710937500e-01 -5.326019227504730225e-02 -1.302893608808517456e-01 -1.328549832105636597e-01 2.823752462863922119e-01 6.677792221307754517e-02 7.171396166086196899e-02 -2.102770656347274780e-01 -1.983893513679504395e-01 2.547406256198883057e-01
7.187619339674711227e-03 -6.618744134902954102e-02 -9.633660316467285156e-03 -9.680212289094924927e-02 3.513247072696685791e-01 -3.639409542083740234e-01 -5.952463299036026001e-02 1.507382392883300781e-01 -1.885139010846614838e-02 2.002169787883758545e-01 -7.483611255884170532e-02 -1.535751670598983765e-01 7.018398959189653397e-03 3.322759568691253662e-01 1.122184190899133682e-02 1.624382138252258301e-01 2.243874520063400269e-01 8.664651215076446533e-02 8.886442333459854126e-02 7.031599432229995728e-02 1.836079172790050507e-02 2.538742497563362122e-02 -2.105657607316970825e-01 6.336388643831014633e-03 -3.611282408237457275e-01 -2.715941965579986572e-01 2.754410542547702789e-02 3.528558835387229919e-02 1.532282400876283646e-02 -2.271081209182739258e-01 -2.185088768601417542e-02 3.504721522331237793e-01
-9.234222024679183960e-02 -2.475821226835250854e-02 -5.624262243509292603e-02 -8.467236906290054321e-02 1.860567629337310791e-01 -4.344834387302398682e-01 3.225052952766418457e-01 8.209375292062759399e-02 -2.485626339912414551e-01 -1.861489266157150269e-01 1.874423921108245850e-01 -3.440667092800140381e-01 -6.479094922542572021e-02 7.855729758739471436e-02 -9.986659139394760132e-02 -1.390203535556793213e-01 -1.437058746814727783e-01 6.467630714178085327e-02 2.680729627609252930e-01 -1.656655669212341309e-01 -7.592438906431198120e-02 5.611791834235191345e-02 1.045594885945320129e-01 1.965485215187072754e-01 -1.688049137592315674e-01 -1.342178136110305786e-01 1.909463256597518921e-01 -5.890622735023498535e-02 -1.330605745315551758e-01 -1.335474997758865356e-01 -2.283905446529388428e-01 1.482192077673971653e-03
-5.849464610219001770e-02 -2.496927976608276367e-02 5.443112552165985107e-02 -3.273215889930725098e-01 2.837985754013061523e-01 -4.362519085407257080e-01 -1.920926868915557861e-01 1.718290746212005615e-01 -6.970040500164031982e-02 2.931155823171138763e-02 1.381920427083969116e-01 -1.351298242807388306e-01 9.060498327016830444e-02 2.212600596249103546e-02 2.964609861373901367e-01 4.170051217079162598e-02 5.017701908946037292e-02 -1.573566347360610962e-01 -5.244381725788116455e-02 -2.357805371284484863e-01 -5.868142843246459961e-02 -3.263194113969802856e-02 -1.472950875759124756e-01 -1.063470020890235901e-01 -2.695867121219635010e-01 7.904592901468276978e-03 4.571346938610076904e-02 2.773427367210388184e-01 -5.962062254548072815e-02 -2.276599556207656860e-01 -1.407718658447265625e-01 2.389247566461563110e-01
-3.126284852623939514e-02 -1.515923440456390381e-01 7.248204783536493778e-04 5.253211781382560730e-02 9.934786707162857056e-02 -3.323054611682891846e-01 2.712945044040679932e-01 2.402133047580718994e-01 1.491443663835525513e-01 -5.102724581956863403e-02 1.061951592564582825e-01 1.577946394681930542e-01 -6.439299136400222778e-02 3.117578625679016113e-01 -2.771279811859130859e-01 -2.478536069393157959e-01 9.159871260635554790e-04 6.106942426413297653e-03 -1.136196963489055634e-02 -2.165325134992599487e-01 -3.302012681961059570e-01 1.742061525583267212e-01 -2.408439815044403076e-01 -1.771305054426193237e-01 -2.257003933191299438e-01 -1.948905736207962036e-02 1.181051060557365417e-01 -1.965457797050476074e-01 -8.940777182579040527e-02 5.439505446702241898e-03 -1.296389549970626831e-01 1.286185830831527710e-01
1.777853667736053467e-01 -2.994380295276641846e-01 1.024999991059303284e-01 -1.663016378879547119e-01 1.196623146533966064e-01 -1.621696799993515015e-01 1.960045695304870605e-01 -8.201571553945541382e-02 -7.551962137222290039e-02 -1.158163398504257202e-01 -1.396159380674362183e-01 -2.355856895446777344e-01 -7.798077166080474854e-02 1.130043417215347290e-01 -8.844156563282012939e-02 1.094316840171813965e-01 7.112752646207809448e-02 1.640074849128723145e-01 1.909950561821460724e-02 -1.922261118888854980e-01 3.026646971702575684e-01 3.872760385274887085e-02 -4.935624003410339355e-01 -4.562002420425415039e-02 -3.812057971954345703e-01 1.351578682661056519e-01 1.103413328528404236e-01 -2.846481651067733765e-02 -1.124872490763664246e-01 2.776510082185268402e-02 1.421371698379516602e-01 6.151445582509040833e-02
4.178696870803833008e-02 -3.298099040985107422e-01 -4.512220621109008789e-02 1.906661242246627808e-01 -8.511107414960861206e-02 -2.709614932537078857e-01 -1.610196828842163086e-01 2.189132422208786011e-01 -1.936204433441162109e-01 -2.488358318805694580e-01 7.341386377811431885e-02 -2.481619417667388916e-01 1.830903887748718262e-01 4.127321839332580566e-01 1.592740267515182495e-01 -9.355186484754085541e-03 1.814105957746505737e-01 -2.738262340426445007e-02 6.218164786696434021e-02 -1.982937455177307129e-01 4.153881222009658813e-02 -8.366865105926990509e-03 -9.616788476705551147e-03 2.551532685756683350e-01 -1.405290961265563965e-01 -1.204541102051734924e-01 2.047005593776702881e-01 2.132240682840347290e-01 3.937129676342010498e-02 8.180807530879974365e-02 -3.930471092462539673e-02 1.600561738014221191e-01
-3.041461668908596039e-02 9.274922194890677929e-04 -8.652640879154205322e-02 -2.530341967940330505e-02 1.764333993196487427e-01 -3.008770644664764404e-01 -1.616464368999004364e-02 2.946973443031311035e-01 -2.700834162533283234e-02 1.015843152999877930e-01 -4.668906703591346741e-02 -2.779677510261535645e-01 -1.553125828504562378e-01 1.070074662566184998e-01 -6.711258739233016968e-02 1.475166529417037964e-01 1.589297801256179810e-01 2.069533765316009521e-01 9.520909748971462250e-03 1.738314479589462280e-01 1.798816025257110596e-02 1.226138547062873840e-01 -2.412547469139099121e-01 6.379036605358123779e-02 -3.648524284362792969e-01 -1.107118055224418640e-01 2.286471128463745117e-01 -4.177252203226089478e-02 1.032786294817924500e-01 -1.883897483348846436e-01 8.326543122529983521e-02 4.487028419971466064e-01
3.285960480570793152e-02 -1.574309468269348145e-01 1.581246256828308105e-01 -8.373174071311950684e-02 3.097596466541290283e-01 -2.181279957294464111e-01 -2.060576342046260834e-02 1.676641851663589478e-01 1.204952821135520935e-01 -1.388572603464126587e-01 6.751259416341781616e-02 -1.596497893333435059e-01 -1.686867512762546539e-02 3.733138740062713623e-02 -4.093720391392707825e-02 -2.203154563903808594e-02 1.167567446827888489e-01 -2.031943388283252716e-02 2.390518411993980408e-02 1.470443159341812134e-01 6.895326822996139526e-02 -1.692277938127517700e-01 -4.349406063556671143e-01 -1.109663918614387512e-01 -3.666025996208190918e-01 -2.158223390579223633e-01 1.750792860984802246e-01 1.337316036224365234e-01 1.568180024623870850e-01 -2.708282507956027985e-02 -2.461118623614311218e-03 4.200064539909362793e-01
7.443577796220779419e-02 -1.636249572038650513e-01 9.936383925378322601e-03 -5.590985342860221863e-02 3.475598692893981934e-01 -3.331678509712219238e-01 -1.280818134546279907e-01 2.201409190893173218e-01 7.367384433746337891e-02 1.040899455547332764e-01 -8.983951061964035034e-02 -1.239963024854660034e-01 -1.415213644504547119e-01 2.799999117851257324e-01 9.145484864711761475e-02 1.378761231899261475e-01 2.197226285934448242e-01 1.353467553853988647e-01 2.460207231342792511e-02 1.700757145881652832e-01 8.331960439682006836e-02 -1.058972179889678955e-01 -3.276350200176239014e-01 -1.572612114250659943e-02 -2.959879934787750244e-01 -1.152802929282188416e-01 2.776909470558166504e-01 7.944485545158386230e-02 1.899706013500690460e-02 -1.169387996196746826e-01 1.613855548202991486e-02 2.859904170036315918e-01
-9.318685531616210938e-02 -2.907410636544227600e-02 -5.632184073328971863e-02 7.473393343389034271e-03 2.408075779676437378e-01 -4.331823289394378662e-01 -7.517273724079132080e-02 1.092733368277549744e-01 -7.953946292400360107e-02 -1.774974316358566284e-01 5.510843545198440552e-02 -3.136065900325775146e-01 -7.824979722499847412e-02 -1.224499195814132690e-01 -1.797193475067615509e-02 1.363438814878463745e-01 1.842701286077499390e-01 9.118810296058654785e-02 9.899041615426540375e-04 -1.158288493752479553e-01 -3.349204361438751221e-02 8.116431534290313721e-02 -2.651289999485015869e-01 -2.323385477066040039e-01 -1.666549891233444214e-01 -1.643770486116409302e-01 9.340518712997436523e-02 -4.357644915580749512e-02 2.405287232249975204e-03 -3.155020251870155334e-02 7.407230883836746216e-02 5.340334773063659668e-01
-3.129135072231292725e-02 6.139719113707542419e-02 2.527237832546234131e-01 2.011890411376953125e-01 1.623266637325286865e-01 -4.194066226482391357e-01 -1.780623197555541992e-02 -8.015444129705429077e-02 2.774674445390701294e-02 -2.480858266353607178e-01 1.424243859946727753e-02 -2.179349027574062347e-02 -1.400375813245773315e-01 8.829487860202789307e-02 -3.044553473591804504e-02 -1.233579590916633606e-01 1.402274370193481445e-01 1.338116377592086792e-01 2.424364835023880005e-01 -2.373005598783493042e-01 -2.925791442394256592e-01 1.766527630388736725e-02 -4.784321784973144531e-02 -3.127985000610351562e-01 -2.453517317771911621e-01 8.596505969762802124e-02 3.063668869435787201e-02 2.328676730394363403e-01 -5.308232456445693970e-02 -1.608129777014255524e-02 3.263237178325653076e-01 6.592996418476104736e-02
9.892981499433517456e-02 -2.359092384576797485e-01 -3.167067468166351318e-01 1.050130575895309448e-01 1.091954559087753296e-01 -2.166848480701446533e-01 7.945445179939270020e-02 1.681576371192932129e-01 -2.015751302242279053e-01 -2.117107808589935303e-01 1.168646514415740967e-01 -1.031271964311599731e-01 -9.073367714881896973e-02 1.178096756339073181e-01 2.310133576393127441e-01 2.632680535316467285e-01 9.751552343368530273e-02 -3.055110573768615723e-01 -1.151966080069541931e-01 -2.718673348426818848e-01 -1.117317974567413330e-01 1.058728769421577454e-01 -1.737579405307769775e-01 -6.655713170766830444e-02 -1.616448312997817993e-01 -6.929896026849746704e-02 1.537162959575653076e-01 1.056688278913497925e-01 -1.353476010262966156e-02 -3.253607824444770813e-02 3.948668241500854492e-01 -6.321987509727478027e-02
1.544736921787261963e-01 -8.197271078824996948e-02 -1.382430345984175801e-04 7.593415677547454834e-02 2.751918435096740723e-01 -2.129438668489456177e-01 2.243065685033798218e-01 3.038409911096096039e-02 1.202051565051078796e-01 -4.005593806505203247e-02 -9.279002249240875244e-02 -3.279933631420135498e-01 -3.379227817058563232e-01 2.305494248867034912e-01 1.317630708217620850e-01 1.221497058868408203e-01 2.053721547126770020e-01 1.295122504234313965e-02 -2.187619656324386597e-01 -1.343607157468795776e-01 -1.574849933385848999e-01 1.328638643026351929e-01 1.078374460339546204e-01 3.250038921833038330e-01 7.216422259807586670e-02 -6.015041097998619080e-02 2.301354408264160156e-01 2.149050682783126831e-01 2.806214988231658936e-01 2.279227226972579956e-02 6.505406647920608521e-02 5.629417020827531815e-03
8.340829610824584961e-02 -1.273984909057617188e-01 -2.345539629459381104e-02 -2.823137342929840088e-01 8.161182701587677002e-02 -2.656302452087402344e-01 1.812381446361541748e-01 -2.973600104451179504e-02 -1.012796610593795776e-01 -3.227732479572296143e-01 6.385565549135208130e-02 3.453023359179496765e-02 1.133528724312782288e-01 3.697089552879333496e-01 -2.037827111780643463e-02 1.367204487323760986e-01 1.325987577438354492e-01 2.495853006839752197e-01 -4.892620444297790527e-02 -1.521103829145431519e-02 2.796645164489746094e-01 2.859489023685455322e-01 -2.972503602504730225e-01 4.681501165032386780e-02 3.590141981840133667e-02 -1.591131538152694702e-01 9.595182538032531738e-02 1.174602210521697998e-01 -3.250128626823425293e-01 2.789605595171451569e-02 -7.041655480861663818e-02 5.701259523630142212e-02
-3.959888126701116562e-03 -9.631885588169097900e-02 7.308520376682281494e-02 -1.909013092517852783e-01 1.004900857806205750e-01 -4.475888311862945557e-01 3.258389607071876526e-02 2.236901074647903442e-01 -2.034122943878173828e-01 -1.928721666336059570e-01 3.848560526967048645e-02 -7.838901132345199585e-02 -1.257981806993484497e-01 1.682832986116409302e-01 -5.541517585515975952e-02 -9.176479279994964600e-02 -1.830070167779922485e-01 3.885010629892349243e-02 3.713450133800506592e-01 -9.278815984725952148e-02 -1.198846101760864258e-01 8.228963613510131836e-02 1.142443940043449402e-01 1.334934383630752563e-01 2.100284770131111145e-02 1.076621934771537781e-01 1.713929623365402222e-01 3.067559003829956055e-01 3.440900892019271851e-02 -1.869778782129287720e-01 -3.141148984432220459e-01 2.042233496904373169e-01
2.434782981872558594e-01 -1.298543363809585571e-01 2.195108532905578613e-01 -2.416606694459915161e-01 6.368419528007507324e-02 -4.389722645282745361e-01 2.589261233806610107e-01 3.302680850028991699e-01 -6.121687963604927063e-02 8.705544285476207733e-03 1.602124981582164764e-02 -1.820542216300964355e-01 -1.518535912036895752e-01 1.331928372383117676e-01 3.070675209164619446e-02 5.424994975328445435e-02 1.234190762042999268e-01 5.211947113275527954e-02 5.231438204646110535e-02 -1.395001113414764404e-01 1.352272778749465942e-01 -1.329362541437149048e-01 1.320367306470870972e-01 1.207295954227447510e-01 1.576870866119861603e-02 4.346773400902748108e-02 1.799150407314300537e-01 2.603486180305480957e-01 3.843022510409355164e-02 -3.786734342575073242e-01 -8.435530960559844971e-02 -1.006215903908014297e-02
-5.343807488679885864e-02 -1.230725124478340149e-01 2.591633498668670654e-01 1.839079111814498901e-01 3.142382502555847168e-01 -2.475065886974334717e-01 4.020575061440467834e-02 -6.070295721292495728e-02 1.278258562088012695e-01 -2.715608179569244385e-01 -4.181278869509696960e-02 -8.252102881669998169e-02 -3.651351202279329300e-03 3.531811237335205078e-01 -1.606203243136405945e-02 3.396418392658233643e-01 8.143456280231475830e-02 -2.721970677375793457e-01 1.897245645523071289e-01 8.052834868431091309e-02 7.941441237926483154e-02 9.593432396650314331e-02 1.078883409500122070e-01 -1.825867891311645508e-01 -3.449549078941345215e-01 -8.931669406592845917e-03 -1.328719314187765121e-02 -4.008411243557929993e-02 2.012588642537593842e-02 -8.868138492107391357e-02 -1.899998337030410767e-01 1.666684299707412720e-01
7.145445793867111206e-02 2.139074802398681641e-01 8.050694316625595093e-02 -6.294976919889450073e-02 1.550533436238765717e-02 -5.100748538970947266e-01 4.656514525413513184e-01 -5.835401359945535660e-03 -1.756056845188140869e-01 -1.330936551094055176e-01 1.000452116131782532e-01 -1.549242883920669556e-01 3.736358880996704102e-02 -8.141656219959259033e-02 -1.175428926944732666e-01 1.537743657827377319e-01 -4.633696004748344421e-02 -1.906653940677642822e-01 -3.170093148946762085e-02 -3.044012784957885742e-01 1.661599725484848022e-01 -8.433293551206588745e-02 -2.720075547695159912e-01 -9.657614678144454956e-02 -2.824471332132816315e-02 8.167111873626708984e-02 3.379765897989273071e-02 1.690062433481216431e-01 -2.702575735747814178e-02 1.022237315773963928e-01 -8.043066412210464478e-02 1.683398634195327759e-01
1.494783014059066772e-01 -2.263701148331165314e-02 1.196941509842872620e-01 1.817688196897506714e-01 2.244364172220230103e-01 -3.247833251953125000e-01 -3.298678249120712280e-02 1.494110524654388428e-01 1.367992162704467773e-01 -8.455006033182144165e-02 1.397776454687118530e-01 -1.640025675296783447e-01 -3.349190950393676758e-02 2.133809626102447510e-01 -1.235516890883445740e-01 8.204552531242370605e-02 1.159121394157409668e-01 -1.209976151585578918e-01 7.233627140522003174e-02 1.210958361625671387e-01 7.722987234592437744e-02 -8.737791329622268677e-02 -5.313254594802856445e-01 8.057191222906112671e-02 -3.482899665832519531e-01 -4.173948988318443298e-02 6.790313869714736938e-02 9.389797598123550415e-02 -9.932247549295425415e-02 -1.350431144237518311e-01 2.597685158252716064e-01 1.647257804870605469e-01
-8.371108770370483398e-02 6.696094293147325516e-03 -1.473744362592697144e-01 2.262116372585296631e-01 2.402214705944061279e-01 -3.459416925907135010e-01 1.780798882246017456e-01 3.306996524333953857e-01 9.116519987583160400e-02 -2.039782553911209106e-01 -1.517443954944610596e-01 -1.631173938512802124e-01 9.162324666976928711e-02 1.463127732276916504e-01 -1.631603240966796875e-01 1.075306832790374756e-01 -6.931115686893463135e-02 6.010037614032626152e-04 1.719244867563247681e-01 -3.709270656108856201e-01 -8.747430518269538879e-03 -2.254539355635643005e-02 3.255476802587509155e-02 3.754659295082092285e-01 1.864136159420013428e-01 -5.205918103456497192e-02 1.635652631521224976e-01 1.194911524653434753e-01 9.619464725255966187e-02 -9.371562302112579346e-02 1.507537662982940674e-01 1.544645521789789200e-02
1.524634361267089844e-01 -1.997253298759460449e-01 -2.451258338987827301e-02 1.180352345108985901e-01 2.579239197075366974e-02 -1.321217119693756104e-01 3.645387291908264160e-01 1.708866953849792480e-01 -1.621472537517547607e-01 1.601211354136466980e-02 8.494523912668228149e-02 -1.543333828449249268e-01 1.578519493341445923e-01 1.127879247069358826e-01 4.259193241596221924e-01 -1.097685918211936951e-01 2.721450030803680420e-01 -6.147483363747596741e-02 -3.044210374355316162e-02 -3.103068470954895020e-01 9.655159711837768555e-02 6.019061058759689331e-02 -8.341730386018753052e-02 -2.174705639481544495e-02 -1.976157575845718384e-01 -2.465895116329193115e-01 1.713924705982208252e-01 2.542437911033630371e-01 -9.411878883838653564e-02 -1.894974708557128906e-01 -5.057591479271650314e-03 1.390662044286727905e-01
3.747322782874107361e-02 1.059057191014289856e-01 6.848242878913879395e-02 -2.986795604228973389e-01 1.786208301782608032e-01 -3.524701297283172607e-01 1.744442582130432129e-01 -9.832911938428878784e-02 7.592634111642837524e-02 -2.457600235939025879e-01 -1.747794449329376221e-01 -2.514508664608001709e-01 1.090161278843879700e-01 2.253774926066398621e-02 -2.290445715188980103e-01 1.749279052019119263e-01 -4.487316682934761047e-02 1.110742092132568359e-01 -8.682077378034591675e-02 -1.298976689577102661e-01 -1.611761152744293213e-01 1.496025472879409790e-01 -2.178667932748794556e-01 5.717638134956359863e-02 -9.755426645278930664e-02 -2.908546850085258484e-02 3.105234205722808838e-01 3.552791178226470947e-01 1.838978081941604614e-01 1.288592219352722168e-01 -8.967281132936477661e-02 1.118813157081604004e-01
1.064524892717599869e-02 1.053159907460212708e-01 -2.776163816452026367e-02 -3.794594407081604004e-01 2.590335607528686523e-01 -2.453962713479995728e-01 9.023337066173553467e-02 -9.392673522233963013e-02 -1.158848255872726440e-01 -3.306303620338439941e-01 -2.146390639245510101e-02 -1.744702905416488647e-01 1.131170392036437988e-01 -1.164828613400459290e-01 -7.268994301557540894e-02 1.478871405124664307e-01 2.636147104203701019e-02 3.253505378961563110e-02 -5.209799110889434814e-02 -3.195914328098297119e-01 1.001265272498130798e-01 2.304904609918594360e-01 -2.295688539743423462e-01 -8.935961872339248657e-02 -2.359025031328201294e-01 2.480361983180046082e-02 3.317382633686065674e-01 1.345278620719909668e-01 1.775533109903335571e-01 -1.118336394429206848e-01 -1.824604570865631104e-01 2.017647400498390198e-02
1.364235281944274902e-01 -2.136426717042922974e-01 -2.634487673640251160e-02 -2.645461857318878174e-01 2.290174365043640137e-01 -3.280393183231353760e-01 3.036033809185028076e-01 -1.749894320964813232e-01 -3.071030974388122559e-02 -9.114351868629455566e-02 -7.389701902866363525e-02 -3.928105905652046204e-02 2.255193144083023071e-01 2.224991917610168457e-01 -6.555256247520446777e-02 6.789388507604598999e-02 1.960555613040924072e-01 1.233053132891654968e-01 -2.216693609952926636e-01 -1.201940178871154785e-01 1.765503585338592529e-01 1.489367485046386719e-01 -2.919577658176422119e-01 1.813633181154727936e-02 9.800639003515243530e-02 -1.472228020429611206e-01 3.128295838832855225e-01 -3.426216915249824524e-02 -1.747214933857321739e-03 -2.304868102073669434e-01 2.229150617495179176e-03 1.307348459959030151e-01
-2.245532125234603882e-01 -8.288410305976867676e-02 2.757765948772430420e-01 -7.866887003183364868e-02 4.443614482879638672e-01 -3.143064081668853760e-01 1.486797779798507690e-01 -1.269716490060091019e-02 -1.300387680530548096e-01 -2.008922249078750610e-01 2.797487936913967133e-02 7.924350351095199585e-02 -1.241120472550392151e-01 3.387336730957031250e-01 5.702126398682594299e-02 1.716861724853515625e-01 1.490605622529983521e-01 -1.254288107156753540e-01 -3.246165513992309570e-01 8.444885164499282837e-02 1.198794245719909668e-01 7.202243059873580933e-02 -1.181299388408660889e-01 1.989617943763732910e-02 -1.479900777339935303e-01 -2.485776841640472412e-01 -5.981819704174995422e-02 4.788699746131896973e-02 9.293125569820404053e-02 -8.379643782973289490e-03 5.241239443421363831e-02 1.713638901710510254e-01
-7.108730077743530273e-02 -5.262648314237594604e-02 -1.202290207147598267e-01 -9.979267418384552002e-02 2.756978273391723633e-01 -3.109380304813385010e-01 8.584379404783248901e-02 3.148146271705627441e-01 -1.394402831792831421e-01 -1.939802765846252441e-01 -1.842454373836517334e-01 -2.406713366508483887e-01 -9.048835188150405884e-02 -7.324713468551635742e-02 -7.713553961366415024e-03 6.074266508221626282e-02 3.107177838683128357e-02 1.660807579755783081e-01 -1.010897010564804077e-01 -1.770366281270980835e-01 -3.778067603707313538e-02 9.235557168722152710e-02 -3.662610650062561035e-01 -1.911577284336090088e-01 -3.004957921802997589e-03 -8.890961855649948120e-02 -2.898861467838287354e-02 4.146786034107208252e-02 6.216179579496383667e-02 -1.687982380390167236e-01 9.625118225812911987e-02 4.685092866420745850e-01
2.361021190881729126e-02 1.186937764286994934e-01 1.986084133386611938e-01 -2.657499015331268311e-01 4.424564242362976074e-01 -3.754402995109558105e-01 1.622099429368972778e-01 2.289504185318946838e-02 7.275978475809097290e-02 -5.753774940967559814e-02 -1.267541497945785522e-01 -1.521292328834533691e-01 -6.160707026720046997e-02 1.434115227311849594e-02 -2.260210216045379639e-01 2.702789753675460815e-02 -7.221037149429321289e-02 -9.826087206602096558e-02 -1.175380200147628784e-01 -2.442965358495712280e-01 -2.385876327753067017e-02 -1.794344335794448853e-01 -2.097053974866867065e-01 -3.581537306308746338e-02 -1.600185930728912354e-01 -2.261083126068115234e-01 1.885528415441513062e-01 6.294219195842742920e-02 1.939067840576171875e-01 -1.584994643926620483e-01 -1.374599784612655640e-01 2.093866467475891113e-01
2.378408610820770264e-01 -2.090627104043960571e-01 -2.745164185762405396e-02 2.073490917682647705e-01 3.444779515266418457e-01 -1.750651448965072632e-01 1.785266846418380737e-01 1.658850610256195068e-01 -1.794680953025817871e-01 9.620465338230133057e-02 -1.039049848914146423e-01 2.828762680292129517e-02 -1.016976684331893921e-01 1.774551868438720703e-01 -5.224879458546638489e-02 8.054110407829284668e-02 -9.297901391983032227e-02 -2.112565338611602783e-01 6.135941296815872192e-02 -6.510497629642486572e-02 -1.202965974807739258e-01 -3.259667381644248962e-02 -4.466320276260375977e-01 -1.485525071620941162e-01 -4.231312572956085205e-01 -3.239382058382034302e-02 3.317729569971561432e-03 1.290343403816223145e-01 1.093219146132469177e-01 -2.658928744494915009e-02 9.548307210206985474e-02 1.621084958314895630e-01
1.148018836975097656e-01 3.071571700274944305e-02 -1.609445065259933472e-01 -1.513448171317577362e-02 9.958375990390777588e-02 -3.101034760475158691e-01 3.758785724639892578e-01 -1.531408280134201050e-01 4.499144852161407471e-02 -2.780215144157409668e-01 -1.233712807297706604e-01 -1.067628562450408936e-01 -1.123419180512428284e-01 1.499538123607635498e-01 -1.388548612594604492e-01 -2.128988355398178101e-01 6.641800701618194580e-02 -3.054096698760986328e-01 -2.963242679834365845e-02 2.000229060649871826e-01 -1.190321296453475952e-01 1.006017625331878662e-01 2.682275474071502686e-01 9.445808082818984985e-02 -2.177001535892486572e-01 -5.032787844538688660e-02 3.174059391021728516e-01 1.955095827579498291e-01 4.687422886490821838e-02 -2.114651948213577271e-01 -6.104271858930587769e-02 2.344084205105900764e-03
3.194656968116760254e-01 -6.385143101215362549e-02 3.254776895046234131e-01 8.921915292739868164e-02 2.442769110202789307e-01 -3.753742277622222900e-01 -2.205098606646060944e-02 1.296091824769973755e-01 1.792207211256027222e-01 -7.826405763626098633e-02 -1.940840482711791992e-02 7.290025055408477783e-02 -2.196545600891113281e-01 1.911496073007583618e-01 7.684793323278427124e-02 -6.546349078416824341e-02 2.811596989631652832e-01 -2.970515191555023193e-01 1.964260637760162354e-01 -3.329407423734664917e-02 4.050216823816299438e-02 2.093519717454910278e-01 9.621421247720718384e-02 -2.866243720054626465e-01 -1.631434857845306396e-01 -5.060604214668273926e-02 1.887730509042739868e-01 2.294642291963100433e-02 1.003277972340583801e-01 -3.710165247321128845e-02 3.049319237470626831e-02 -4.026396200060844421e-02
7.532549649477005005e-02 2.377701224759221077e-03 1.453770548105239868e-01 -2.953201830387115479e-01 4.193949103355407715e-01 -4.454453289508819580e-01 2.399746775627136230e-01 -4.689643904566764832e-02 -7.636833935976028442e-02 -1.765217185020446777e-01 -2.373281121253967285e-01 -1.755735725164413452e-01 1.080531775951385498e-01 -9.022167325019836426e-02 5.589432269334793091e-02 6.356754899024963379e-02 -6.101451814174652100e-03 -1.758898198604583740e-01 8.688415400683879852e-03 -1.891621202230453491e-01 -6.171658635139465332e-02 -1.809794306755065918e-01 -7.684992253780364990e-02 3.302579373121261597e-02 -9.098734706640243530e-02 -1.691678464412689209e-01 3.019728064537048340e-01 7.507956773042678833e-02 -2.564352238550782204e-03 -1.594746261835098267e-01 -1.280704885721206665e-01 1.216335445642471313e-01
2.531749568879604340e-02 -5.458895489573478699e-02 -1.812282204627990723e-01 -1.196907460689544678e-01 2.956246733665466309e-01 -3.764432966709136963e-01 2.756170555949211121e-02 3.325230777263641357e-01 6.905807182192802429e-03 1.310886442661285400e-01 4.219883307814598083e-02 -2.099930346012115479e-01 -1.055839583277702332e-01 1.401883363723754883e-01 -1.075902655720710754e-01 7.983344048261642456e-02 1.229034960269927979e-01 1.474963128566741943e-01 -4.302584007382392883e-02 1.086514741182327271e-01 -1.144057139754295349e-01 3.426092863082885742e-02 -3.227390348911285400e-01 6.663075089454650879e-02 -2.683143913745880127e-01 2.257472369819879532e-03 2.165749073028564453e-01 8.576812595129013062e-02 7.435800135135650635e-02 -1.233037412166595459e-01 2.027591764926910400e-01 3.680122494697570801e-01
2.788625657558441162e-01 1.457647532224655151e-01 7.727066427469253540e-02 2.027960568666458130e-01 2.169734835624694824e-01 -3.208344578742980957e-01 9.610297530889511108e-02 -1.789021939039230347e-01 -1.031646654009819031e-01 1.133971735835075378e-01 -5.426062270998954773e-02 -1.506135053932666779e-02 -2.746113538742065430e-01 2.803662717342376709e-01 -4.397237673401832581e-02 1.530791372060775757e-01 -1.090950816869735718e-01 -2.450459636747837067e-02 1.768160313367843628e-01 -2.500145733356475830e-01 -5.595011264085769653e-02 1.473005712032318115e-01 8.710212260484695435e-02 -2.584760189056396484e-01 -2.508066594600677490e-01 5.001061409711837769e-02 4.672272130846977234e-02 2.126777023077011108e-01 2.927185297012329102e-01 1.392326503992080688e-01 7.004554569721221924e-02 1.681874692440032959e-01
6.044851988554000854e-02 -3.243173658847808838e-01 2.566944360733032227e-01 1.662309616804122925e-01 2.699983417987823486e-01 -1.906201392412185669e-01 1.507060825824737549e-01 -5.639825016260147095e-02 -8.033413439989089966e-02 -1.617904901504516602e-01 1.715952605009078979e-01 -1.983032375574111938e-01 -2.514265477657318115e-01 2.812414169311523438e-01 -2.428974211215972900e-02 -1.255334634333848953e-02 5.081739276647567749e-03 3.275806456804275513e-02 8.065557479858398438e-02 3.810982778668403625e-02 -1.450295448303222656e-01 6.642607599496841431e-02 1.388435959815979004e-01 -1.078673154115676880e-01 1.186293959617614746e-01 -3.332245349884033203e-01 1.589770317077636719e-01 -2.358844317495822906e-02 2.048253417015075684e-01 9.779638051986694336e-02 4.209876805543899536e-02 3.852345943450927734e-01
1.808166205883026123e-01 -1.217638030648231506e-01 1.307686269283294678e-01 -1.617190241813659668e-01 2.733873426914215088e-01 -2.789594233036041260e-01 4.512136802077293396e-02 2.616853639483451843e-02 -7.689882814884185791e-02 -3.447698429226875305e-02 -9.140768647193908691e-02 -4.700066521763801575e-02 -7.713504880666732788e-02 8.757843077182769775e-02 -1.171493381261825562e-01 -7.525442540645599365e-02 2.566547989845275879e-01 1.771511286497116089e-01 -2.630923092365264893e-01 -1.704410165548324585e-01 1.543294191360473633e-01 5.215430632233619690e-02 -4.291766881942749023e-01 -2.184397727251052856e-01 -1.353294402360916138e-01 -7.174563407897949219e-02 2.615545317530632019e-02 2.814580798149108887e-01 -1.868386417627334595e-01 -2.838207483291625977e-01 -9.107356518507003784e-02 1.489382684230804443e-01
8.441333472728729248e-02 -1.169825345277786255e-01 2.167745493352413177e-03 1.372967660427093506e-02 3.414494991302490234e-01 -3.081135153770446777e-01 7.887502759695053101e-02 9.998452663421630859e-02 3.330418141558766365e-03 -2.490504533052444458e-01 -1.906138509511947632e-01 -3.013949096202850342e-01 -1.973802745342254639e-01 7.860083132982254028e-02 1.024857684969902039e-01 5.198600515723228455e-02 3.850612640380859375e-01 -1.059445738792419434e-01 3.474168851971626282e-02 -8.092372119426727295e-02 -2.182224579155445099e-02 -3.237469494342803955e-02 -3.860914846882224083e-03 3.894446045160293579e-02 1.097190305590629578e-01 2.592523097991943359e-01 4.580391943454742432e-01 1.584886200726032257e-02 1.789549291133880615e-01 3.063833719352260232e-05 9.810848534107208252e-02 -4.944281652569770813e-02
-3.619832098484039307e-01 1.324518769979476929e-01 1.303307265043258667e-01 2.276587039232254028e-01 7.099539786577224731e-02 -3.001445829868316650e-01 3.303256332874298096e-01 1.948969811201095581e-01 -2.127533406019210815e-01 -1.484554111957550049e-01 1.037364751100540161e-01 8.591893129050731659e-03 -1.490957736968994141e-01 1.475406140089035034e-01 -7.480990141630172729e-02 -2.657460607588291168e-02 -7.690769433975219727e-02 2.402855455875396729e-02 -4.497106373310089111e-02 -1.311904788017272949e-01 1.108150649815797806e-02 7.731253653764724731e-02 -2.350336313247680664e-01 -3.150651976466178894e-02 -1.207204069942235947e-02 1.635801494121551514e-01 1.366473287343978882e-01 2.213392406702041626e-01 1.457631289958953857e-01 -4.517572820186614990e-01 -2.235510759055614471e-02 5.904653295874595642e-02
1.172392666339874268e-01 -1.239474788308143616e-01 -1.728191822767257690e-01 -1.443772912025451660e-01 2.655687034130096436e-01 -1.964120417833328247e-01 2.809415459632873535e-01 -4.418967291712760925e-02 1.795061677694320679e-01 -2.737958431243896484e-01 -3.553906977176666260e-01 -1.749384999275207520e-01 -2.741414308547973633e-01 2.479372620582580566e-01 -6.161430850625038147e-02 1.315785348415374756e-01 -1.232485175132751465e-01 4.462373629212379456e-02 1.747406572103500366e-01 -1.501426100730895996e-01 2.418373227119445801e-01 3.900272026658058167e-02 -2.207642942667007446e-01 -1.140328869223594666e-01 3.498601168394088745e-02 9.139642864465713501e-02 5.186619982123374939e-02 9.667032957077026367e-02 -8.517970331013202667e-03 1.372297555208206177e-01 -1.140832006931304932e-01 2.506583333015441895e-01
-4.426531121134757996e-02 -8.528474718332290649e-02 -5.943641532212495804e-03 -2.095777690410614014e-01 4.435960650444030762e-01 2.586344070732593536e-02 8.645696938037872314e-02 2.121522724628448486e-01 -1.008296236395835876e-01 -3.296709656715393066e-01 1.530837919563055038e-02 -1.944681555032730103e-01 -3.446252346038818359e-01 1.666954010725021362e-01 5.281497165560722351e-02 8.053704351186752319e-02 -1.171498671174049377e-01 -4.002554342150688171e-03 -3.750244528055191040e-02 -2.946761250495910645e-01 1.109718829393386841e-01 1.946516185998916626e-01 -1.708181500434875488e-01 3.722339868545532227e-02 -1.034301593899726868e-01 -7.923059910535812378e-02 -2.780468575656414032e-02 -1.714737154543399811e-02 2.095079421997070312e-01 2.667016685009002686e-01 -7.922645658254623413e-02 2.491109222173690796e-01
1.210200488567352295e-01 -3.242777287960052490e-01 -1.992262154817581177e-01 9.661272168159484863e-02 3.028984665870666504e-01 6.351140886545181274e-02 2.720758020877838135e-01 -1.693541742861270905e-02 -1.122574880719184875e-01 -1.640005409717559814e-01 1.325605809688568115e-01 -1.937542483210563660e-02 -2.073337286710739136e-01 1.617842465639114380e-01 -8.920004963874816895e-02 3.802084177732467651e-02 1.425771862268447876e-01 -5.245294049382209778e-02 1.966665387153625488e-01 1.016510128974914551e-01 -2.442168444395065308e-01 -8.351667225360870361e-02 9.090848267078399658e-02 -8.873178064823150635e-02 -1.610043793916702271e-01 -2.340440452098846436e-01 3.783189058303833008e-01 1.420383751392364502e-01 1.796385273337364197e-03 -2.930105030536651611e-01 1.886576116085052490e-01 6.911195069551467896e-02
-8.640971034765243530e-02 -3.097322024405002594e-02 5.439503118395805359e-02 -1.508904397487640381e-01 1.657356023788452148e-01 -7.120852917432785034e-02 3.970675468444824219e-01 3.295415639877319336e-02 -3.211585804820060730e-02 -3.320876657962799072e-01 -1.969271451234817505e-01 -2.415018081665039062e-01 -2.672060430049896240e-01 8.796408772468566895e-02 -2.784538082778453827e-02 -2.689871490001678467e-01 2.439440041780471802e-01 -7.161826640367507935e-02 1.093878149986267090e-01 -4.079257845878601074e-01 7.839606702327728271e-02 1.568526029586791992e-01 2.189625799655914307e-01 -1.063163354992866516e-01 9.069420397281646729e-02 2.665385836735367775e-03 1.257055699825286865e-01 3.488752618432044983e-02 -4.606748372316360474e-02 -2.517608553171157837e-02 3.621747344732284546e-02 2.270539253950119019e-01
3.449000418186187744e-02 -1.078884676098823547e-01 -2.750730216503143311e-01 -1.528126839548349380e-02 -3.654097020626068115e-02 -2.157258540391921997e-01 1.580917835235595703e-01 3.250663578510284424e-01 -3.974324762821197510e-01 -1.100712195038795471e-01 -9.086693078279495239e-02 -8.294953405857086182e-02 -1.333298441022634506e-02 8.814666420221328735e-02 1.038587912917137146e-01 3.858472779393196106e-02 -2.123112045228481293e-02 -1.696293503046035767e-01 -7.590416353195905685e-04 -4.426665604114532471e-01 7.794421911239624023e-02 7.382437586784362793e-02 -2.373136579990386963e-01 -1.827211230993270874e-01 -1.413605958223342896e-01 -6.733148545026779175e-02 1.675915718078613281e-01 1.735006421804428101e-01 -8.077952265739440918e-02 -1.477012783288955688e-01 2.616584300994873047e-01 -1.462459564208984375e-01
1.473284512758255005e-01 -4.368537664413452148e-02 1.470460891723632812e-01 4.965146537870168686e-03 9.406514465808868408e-02 -3.238356411457061768e-01 7.511989772319793701e-02 -2.271199598908424377e-02 5.277103558182716370e-02 3.468622639775276184e-02 -1.424456685781478882e-01 -3.936426341533660889e-02 2.720924466848373413e-02 3.033876419067382812e-01 3.053462803363800049e-01 1.179616078734397888e-01 4.001394286751747131e-02 -1.635983437299728394e-01 2.007075399160385132e-01 -2.600228972733020782e-02 -1.981649734079837799e-02 -4.001824650913476944e-03 -3.190207481384277344e-01 1.213072538375854492e-01 -4.333467781543731689e-01 -6.142595782876014709e-02 5.318834632635116577e-02 1.859106123447418213e-01 3.012139797210693359e-01 -1.258825045078992844e-02 2.339909672737121582e-01 2.197275757789611816e-01
5.406460538506507874e-02 1.124756559729576111e-01 2.227292358875274658e-01 1.177775338292121887e-01 -1.009434461593627930e-02 -2.728926539421081543e-01 -5.248969420790672302e-03 -6.903760880231857300e-02 6.987500935792922974e-02 -2.873249650001525879e-01 1.653372868895530701e-02 2.681979537010192871e-02 -6.862712651491165161e-02 1.940725594758987427e-01 1.169721707701683044e-01 3.003364503383636475e-01 1.054947152733802795e-01 1.358217597007751465e-01 1.577494591474533081e-01 -3.760354965925216675e-02 -6.081579253077507019e-02 6.712725013494491577e-02 -4.996321499347686768e-01 1.420585364103317261e-01 -1.842945814132690430e-01 -3.331565558910369873e-01 5.686498060822486877e-02 1.452409327030181885e-01 1.937638521194458008e-01 -3.100244561210274696e-03 1.595960110425949097e-01 2.017097920179367065e-01
-2.669709324836730957e-01 -4.896990582346916199e-02 5.543690547347068787e-02 -1.330039054155349731e-01 1.854552477598190308e-01 -3.614170849323272705e-01 1.494268923997879028e-01 1.681350022554397583e-01 -1.581351310014724731e-01 7.549890130758285522e-02 5.424626171588897705e-02 -1.262477487325668335e-01 -2.360352277755737305e-01 1.988908201456069946e-01 -4.461216274648904800e-03 4.340656101703643799e-02 -9.106059372425079346e-02 1.765441149473190308e-01 2.692218422889709473e-01 -2.276638001203536987e-01 -1.875434815883636475e-01 1.237244531512260437e-01 -7.964795082807540894e-02 2.185305505990982056e-01 -1.753591746091842651e-02 1.286728382110595703e-01 2.298330813646316528e-01 1.539239436388015747e-01 1.118866875767707825e-01 -3.972134888172149658e-01 1.756445690989494324e-02 1.041771247982978821e-01
6.214810162782669067e-02 -7.678267359733581543e-02 2.015243321657180786e-01 2.218471169471740723e-01 8.926635235548019409e-02 -3.293338418006896973e-01 -1.990111544728279114e-02 -4.254445433616638184e-02 2.799282968044281006e-02 -2.248008400201797485e-01 5.660085752606391907e-02 -1.323049217462539673e-01 -2.121713757514953613e-01 1.549269556999206543e-01 -1.493259146809577942e-02 -9.634176269173622131e-03 4.317044466733932495e-02 8.497277647256851196e-02 4.033388569951057434e-02 -2.220406532287597656e-01 -3.273663222789764404e-01 1.820412129163742065e-01 5.968200042843818665e-02 -3.120249807834625244e-01 -2.588704526424407959e-01 1.006094589829444885e-01 1.938829123973846436e-01 2.831826508045196533e-01 -1.599015891551971436e-01 1.207343116402626038e-01 2.986159622669219971e-01 1.222220659255981445e-01
-2.391447424888610840e-01 7.571170479059219360e-02 2.904984652996063232e-01 1.252009719610214233e-01 2.510073781013488770e-01 -7.156194746494293213e-02 4.741556197404861450e-02 1.770545542240142822e-01 -1.681638062000274658e-01 -4.287501424551010132e-02 -1.154267862439155579e-01 -1.738607138395309448e-01 -3.094193637371063232e-01 2.381317168474197388e-01 -2.150193788111209869e-02 -1.155025139451026917e-01 1.116345636546611786e-02 5.564496293663978577e-02 1.023533940315246582e-01 -4.512368515133857727e-02 -1.714986264705657959e-01 1.979043036699295044e-01 -2.139129042625427246e-01 1.898034811019897461e-01 -1.589550375938415527e-01 2.545333504676818848e-01 3.269045650959014893e-01 3.298138082027435303e-01 9.331350028514862061e-02 4.622968658804893494e-02 -1.146318949759006500e-02 -1.122636348009109497e-01
4.728578776121139526e-02 -1.518573760986328125e-01 4.749828949570655823e-04 3.187523484230041504e-01 1.662144362926483154e-01 -1.917444616556167603e-01 1.906214952468872070e-01 2.283067554235458374e-01 1.110795587301254272e-01 -2.063115239143371582e-01 5.765843391418457031e-02 -1.819440573453903198e-01 5.975066497921943665e-02 8.138722740113735199e-03 3.000703640282154083e-02 -1.014265343546867371e-01 1.063471287488937378e-01 2.560546398162841797e-01 -1.800235547125339508e-02 -3.005309402942657471e-01 -1.305895596742630005e-01 2.141372114419937134e-02 2.920890413224697113e-02 3.178977966308593750e-01 -5.486144870519638062e-02 -1.035448610782623291e-01 3.439441025257110596e-01 2.568933069705963135e-01 1.473485231399536133e-01 -1.763648539781570435e-01 -2.400943785905838013e-01 1.366222351789474487e-01
-8.313928544521331787e-02 1.380682438611984253e-01 1.442488376051187515e-02 8.675417304039001465e-02 -8.261384814977645874e-02 -2.589009106159210205e-01 3.695629239082336426e-01 -1.256686449050903320e-01 5.703264847397804260e-02 -3.237110376358032227e-01 5.520091205835342407e-02 -8.728802204132080078e-02 -1.893735080957412720e-01 2.561807036399841309e-01 1.288924813270568848e-01 1.176609843969345093e-01 -2.472541993483901024e-03 2.090368121862411499e-01 -2.699865773320198059e-02 6.954118609428405762e-02 3.216576576232910156e-02 1.334639489650726318e-01 -4.000214934349060059e-01 9.072424471378326416e-02 -2.549698352813720703e-01 -2.259863615036010742e-01 2.344249933958053589e-01 7.088135182857513428e-02 2.455356270074844360e-01 3.169812262058258057e-02 9.752473235130310059e-02 7.864689826965332031e-02
3.859897330403327942e-02 -4.788575693964958191e-03 -6.933822482824325562e-02 5.191874224692583084e-03 1.965447664260864258e-01 -5.035496950149536133e-01 1.871027052402496338e-01 2.063088119029998779e-02 3.179202973842620850e-02 1.365094184875488281e-01 -1.110598817467689514e-02 -2.814697027206420898e-01 -1.320376247167587280e-01 3.350073993206024170e-01 1.204581856727600098e-01 3.813241794705390930e-02 5.125288292765617371e-02 -3.003745973110198975e-01 -1.410190165042877197e-01 3.097585029900074005e-02 -2.308285534381866455e-01 2.039333134889602661e-01 6.308212876319885254e-02 -3.796570003032684326e-02 -1.007928922772407532e-01 7.465410977602005005e-02 1.246218606829643250e-01 1.550066843628883362e-02 4.058013558387756348e-01 -4.600939899682998657e-02 9.892679750919342041e-03 -9.498944133520126343e-02
-1.751870848238468170e-02 -6.839218735694885254e-02 -9.927158802747726440e-02 -1.993832364678382874e-02 3.277860283851623535e-01 -3.137292861938476562e-01 2.606146037578582764e-01 5.694821476936340332e-02 -2.639799192547798157e-02 -3.561512231826782227e-01 2.940057516098022461e-01 8.199699968099594116e-02 -7.936283946037292480e-02 4.077271521091461182e-01 -2.228283137083053589e-01 2.357246577739715576e-01 6.724427640438079834e-02 9.305438399314880371e-02 6.279046833515167236e-02 1.973617635667324066e-02 2.477018982172012329e-01 2.623856626451015472e-02 -2.630985341966152191e-02 -2.680743336677551270e-01 1.042089462280273438e-01 6.903617829084396362e-02 -5.428037792444229126e-02 1.207229401916265488e-02 -5.940280109643936157e-02 -1.255549341440200806e-01 -7.663303613662719727e-02 1.152028515934944153e-01
3.335764408111572266e-01 -8.649536408483982086e-03 5.946717783808708191e-02 9.011941403150558472e-02 8.165440708398818970e-02 -3.103486299514770508e-01 9.685862064361572266e-02 -8.600377291440963745e-02 1.830570772290229797e-02 1.527913263998925686e-03 3.896641731262207031e-02 6.425608694553375244e-02 2.891098614782094955e-03 3.301680982112884521e-01 2.077611982822418213e-01 6.972040981054306030e-02 1.410816609859466553e-01 -2.774106524884700775e-02 2.076100111007690430e-01 -5.869185179471969604e-02 -1.608020663261413574e-01 4.819954745471477509e-03 -4.233787953853607178e-01 1.594714820384979248e-01 -2.364494800567626953e-01 -1.100298538804054260e-01 4.412231221795082092e-02 1.070389077067375183e-01 3.276565968990325928e-01 -1.848239749670028687e-01 1.111882179975509644e-01 2.472252547740936279e-01
2.434799373149871826e-01 1.510175410658121109e-02 -1.372150182723999023e-01 1.572317034006118774e-01 2.423588335514068604e-01 1.662961691617965698e-01 2.006932049989700317e-01 4.453386366367340088e-02 3.697507455945014954e-02 -3.586431741714477539e-01 -1.201885715126991272e-01 -2.382122352719306946e-02 -1.293094605207443237e-01 3.543439507484436035e-01 -1.723130494356155396e-01 -5.384673178195953369e-02 1.662647426128387451e-01 -1.030477881431579590e-01 3.287370502948760986e-02 -1.636509001255035400e-01 -1.538240760564804077e-01 -1.969525963068008423e-02 -1.485301107168197632e-01 -1.618411988019943237e-01 -3.565901890397071838e-02 -2.447331547737121582e-01 1.862839907407760620e-01 3.442419171333312988e-01 2.616020478308200836e-02 9.145818650722503662e-02 1.121379286050796509e-01 2.720058262348175049e-01
2.169762924313545227e-02 3.228184580802917480e-02 1.449340879917144775e-01 -2.593072950839996338e-01 5.360972881317138672e-01 -3.629551827907562256e-01 1.314384490251541138e-01 -1.288882084190845490e-02 -1.794581115245819092e-01 -3.695875406265258789e-02 -1.817715540528297424e-02 -1.966214030981063843e-01 5.985315889120101929e-02 -9.736749343574047089e-03 -1.198198646306991577e-01 1.781991124153137207e-01 1.356670856475830078e-01 -1.423303186893463135e-01 -3.498589992523193359e-02 -2.042659521102905273e-01 -1.894788583740592003e-03 -4.275259375572204590e-02 -2.244978845119476318e-01 5.552792456001043320e-03 -8.947000652551651001e-02 -1.269392818212509155e-01 4.252027720212936401e-02 6.720967590808868408e-02 7.556828856468200684e-02 -1.111853048205375671e-01 -2.241623252630233765e-01 3.444891571998596191e-01
7.883958518505096436e-02 -1.738653890788555145e-02 -6.447937805205583572e-03 -3.388210237026214600e-01 2.915262579917907715e-01 -2.363876253366470337e-01 4.085521399974822998e-02 2.584575675427913666e-02 -3.373531997203826904e-02 -2.541912496089935303e-01 -1.758620887994766235e-01 -2.711259722709655762e-01 1.641067564487457275e-01 -1.265348196029663086e-01 -7.634301483631134033e-02 3.627091646194458008e-02 7.098453352227807045e-04 5.041589587926864624e-02 -5.073730647563934326e-02 -2.575413882732391357e-01 -3.401604294776916504e-02 1.772522479295730591e-01 -7.902288436889648438e-02 -3.013011254370212555e-02 -3.178912103176116943e-01 1.426523458212614059e-02 2.575714290142059326e-01 2.022331655025482178e-01 2.609342038631439209e-01 -2.216868996620178223e-01 -2.142288088798522949e-01 1.799050420522689819e-01
-2.616096735000610352e-01 -7.830685377120971680e-02 1.870420575141906738e-01 6.503399461507797241e-02 -4.723881185054779053e-02 -2.252866327762603760e-02 1.793817430734634399e-01 2.860083580017089844e-01 -9.940840303897857666e-02 -3.401550948619842529e-01 -3.454711288213729858e-02 -7.926223427057266235e-02 -1.291305571794509888e-01 1.998017579317092896e-01 -1.557927131652832031e-01 -3.267160430550575256e-02 2.381696850061416626e-01 -1.809596866369247437e-01 -4.834122955799102783e-02 -1.238957745954394341e-03 -7.663308084011077881e-02 1.397149562835693359e-01 -3.198799118399620056e-02 1.074636876583099365e-01 -2.572998404502868652e-01 2.463947981595993042e-01 3.569482266902923584e-01 1.555975079536437988e-01 -1.259390264749526978e-01 1.211805567145347595e-01 5.422578752040863037e-02 3.357118368148803711e-01
-2.792998217046260834e-02 -5.732201039791107178e-02 3.109669871628284454e-02 3.365040197968482971e-02 5.739134550094604492e-01 -2.769896984100341797e-01 -1.856256872415542603e-01 1.587245911359786987e-01 -1.192141771316528320e-01 -1.525635868310928345e-01 3.751602023839950562e-02 3.775728866457939148e-02 -1.550300884991884232e-02 4.292254894971847534e-02 8.891303837299346924e-02 7.430672645568847656e-02 1.812421083450317383e-01 1.933168061077594757e-02 -2.154362946748733521e-02 -2.462707161903381348e-01 1.259133517742156982e-01 -2.015320360660552979e-01 -2.648694217205047607e-01 -1.476815789937973022e-01 -2.299286276102066040e-01 -1.847804784774780273e-01 9.993395954370498657e-02 -3.595475479960441589e-02 -5.936306715011596680e-02 -1.410101950168609619e-01 7.113419473171234131e-02 3.205069005489349365e-01
3.673627078533172607e-01 1.421461105346679688e-01 2.731241285800933838e-02 -1.112232357263565063e-01 6.821893900632858276e-02 -1.382443010807037354e-01 1.230325102806091309e-01 1.011045500636100769e-01 4.380609095096588135e-02 -1.989203840494155884e-01 1.565165072679519653e-01 -2.200592160224914551e-01 -1.928677968680858612e-02 3.783059418201446533e-01 -2.249065600335597992e-02 3.280275166034698486e-01 2.215575426816940308e-01 -2.630219161510467529e-01 3.911628574132919312e-02 -2.396887391805648804e-01 -1.142300590872764587e-01 3.041681051254272461e-01 -2.512216381728649139e-02 -5.769767239689826965e-02 -1.979605257511138916e-01 -3.644564747810363770e-02 6.491394340991973877e-02 -2.983175963163375854e-02 -1.783898323774337769e-01 -3.052165545523166656e-02 -1.441972404718399048e-01 -1.750639528036117554e-01
1.502965688705444336e-01 -2.149677276611328125e-01 -8.772465586662292480e-02 1.287525240331888199e-02 2.060220092535018921e-01 -3.135634660720825195e-01 1.699952185153961182e-01 7.813558913767337799e-03 7.213990669697523117e-03 -1.208138391375541687e-01 -6.557384878396987915e-02 -4.504847526550292969e-02 -6.609877943992614746e-02 2.926785051822662354e-01 -5.602729320526123047e-02 5.677445605397224426e-02 2.500261962413787842e-01 2.287333011627197266e-01 -2.436631470918655396e-01 -4.160282388329505920e-02 1.751919686794281006e-01 1.206089034676551819e-01 -2.568077445030212402e-01 -7.805292308330535889e-02 -3.491957187652587891e-01 4.294177144765853882e-02 -2.424610406160354614e-01 1.456133872270584106e-01 -3.872042894363403320e-02 -3.210682868957519531e-01 1.398105919361114502e-01 1.229777708649635315e-01
3.312487006187438965e-01 3.639309108257293701e-02 5.986951757222414017e-03 -9.138802415691316128e-04 2.549128830432891846e-01 -3.428174853324890137e-01 1.336404234170913696e-01 -1.032654047012329102e-01 -9.421458095312118530e-02 5.194875970482826233e-02 2.592150270938873291e-01 -4.129336401820182800e-02 -1.043888255953788757e-01 2.119582146406173706e-01 7.743017375469207764e-02 1.591757535934448242e-01 5.660001188516616821e-04 2.356116175651550293e-01 -2.609495818614959717e-02 -5.110520869493484497e-03 -3.829759061336517334e-01 1.148700937628746033e-01 -6.636749207973480225e-02 -1.351527124643325806e-02 -4.560472369194030762e-01 -4.341341555118560791e-02 1.885883510112762451e-01 -1.209173444658517838e-02 -1.286233067512512207e-01 -1.276631802320480347e-01 8.628652244806289673e-02 -6.099934503436088562e-02
-1.336980164051055908e-01 -8.404929935932159424e-02 -3.014825284481048584e-01 -2.882893197238445282e-02 -1.080274283885955811e-01 -2.720572948455810547e-01 -1.093046646565198898e-02 -7.850247621536254883e-02 -2.965537905693054199e-01 -2.232416272163391113e-01 1.156487464904785156e-01 -1.389858219772577286e-02 8.416379243135452271e-02 5.078825354576110840e-01 -6.201114878058433533e-02 4.540533572435379028e-02 6.288963556289672852e-02 -5.361146107316017151e-02 -3.574197366833686829e-02 -3.222696483135223389e-01 8.627831935882568359e-02 2.854749560356140137e-01 -1.484000831842422485e-01 3.920339792966842651e-02 -1.480990797281265259e-01 6.149055436253547668e-02 1.113202497363090515e-01 -1.569299995899200439e-01 1.247155815362930298e-01 4.461345449090003967e-02 1.902102380990982056e-01 1.678234636783599854e-01
2.331294305622577667e-02 -1.576320528984069824e-01 -2.652822248637676239e-02 2.632482051849365234e-01 2.335664033889770508e-01 -2.035833299160003662e-01 2.695834636688232422e-01 2.421243786811828613e-01 1.629294902086257935e-01 -2.375003248453140259e-01 -2.101100049912929535e-02 -3.905405402183532715e-01 -2.878071665763854980e-01 -8.534774184226989746e-03 3.972763568162918091e-02 -3.017018139362335205e-01 2.727995626628398895e-02 -1.721979826688766479e-01 6.365904957056045532e-02 -1.609367281198501587e-01 1.851112022995948792e-02 2.462939918041229248e-01 3.678957000374794006e-02 7.978965342044830322e-02 8.806375414133071899e-02 -6.928046792745590210e-02 9.912748634815216064e-02 1.135988682508468628e-01 2.051752209663391113e-01 -2.387274056673049927e-01 -6.965130567550659180e-03 -4.886451736092567444e-02
-2.998047471046447754e-01 -1.414792388677597046e-01 5.576949100941419601e-03 -9.129744023084640503e-02 -1.120561212301254272e-01 -2.625008225440979004e-01 -1.414273027330636978e-02 2.276886999607086182e-01 -2.118863314390182495e-01 -3.103940486907958984e-01 9.803853929042816162e-02 2.352184653282165527e-01 1.312326081097126007e-02 3.002450466156005859e-01 3.784943372011184692e-02 1.461289525032043457e-01 2.111640125513076782e-01 2.600944368168711662e-03 5.208838358521461487e-02 1.994583308696746826e-01 1.794821210205554962e-02 3.331997692584991455e-01 6.546240765601396561e-03 -1.506122648715972900e-01 -3.473668396472930908e-01 -9.221885353326797485e-03 2.397879064083099365e-01 1.375578939914703369e-01 5.615643691271543503e-03 -1.008394062519073486e-01 -1.425904873758554459e-02 1.436659600585699081e-02
1.652848720550537109e-01 -1.804028451442718506e-01 -1.478839758783578873e-02 2.493326514959335327e-01 2.901968955993652344e-01 -1.752205789089202881e-01 1.334629356861114502e-01 1.251945495605468750e-01 -2.303749090060591698e-03 2.424189075827598572e-02 -8.980528265237808228e-02 1.637707352638244629e-01 -9.666023403406143188e-02 2.392153292894363403e-01 1.500547528266906738e-01 2.503579258918762207e-01 6.292229145765304565e-02 -1.714863628149032593e-01 1.032244935631752014e-01 -2.567776441574096680e-01 -1.354609280824661255e-01 1.499587744474411011e-01 9.172300994396209717e-02 -1.046274080872535706e-01 -3.461219370365142822e-01 2.229546606540679932e-01 -3.777828067541122437e-02 5.725929979234933853e-03 3.948113024234771729e-01 -1.590910106897354126e-01 -4.126295447349548340e-02 1.345150470733642578e-01
7.094901055097579956e-03 -1.409711092710494995e-01 -5.503904819488525391e-02 8.682671003043651581e-03 3.688431680202484131e-01 -3.191899061203002930e-01 -9.149914979934692383e-02 2.748746275901794434e-01 2.814299613237380981e-02 1.641248464584350586e-01 -5.293077230453491211e-02 -1.213151738047599792e-01 -1.784307062625885010e-01 2.658496797084808350e-01 -6.000315397977828979e-02 1.173499897122383118e-01 7.270608842372894287e-02 9.639766812324523926e-02 -5.022352933883666992e-02 9.052647650241851807e-02 1.556577235460281372e-01 3.705547749996185303e-02 -1.672988533973693848e-01 -7.975016534328460693e-02 -2.402585893869400024e-01 -1.695120036602020264e-01 3.078698217868804932e-01 -2.421339042484760284e-02 -3.961831331253051758e-03 -2.132381945848464966e-01 -5.369697138667106628e-02 4.177772104740142822e-01
1.393343657255172729e-01 -4.696316609624773264e-04 -1.402446478605270386e-01 1.700887084007263184e-01 3.006480336189270020e-01 -2.812815606594085693e-01 -9.622962027788162231e-02 2.462925463914871216e-01 4.835874959826469421e-02 -1.610745340585708618e-01 -2.676666248589754105e-03 -2.369882762432098389e-01 -1.236839219927787781e-01 1.929688453674316406e-01 -1.064007133245468140e-01 -7.084903120994567871e-02 2.531920969486236572e-01 -4.978319257497787476e-02 -1.066299974918365479e-01 -1.331448107957839966e-01 5.166808143258094788e-02 3.283275961875915527e-01 3.910661861300468445e-02 -3.168884217739105225e-01 -1.379333883523941040e-01 2.074688971042633057e-01 3.093927502632141113e-01 1.129215881228446960e-01 3.245417773723602295e-02 1.645943075418472290e-01 9.687266498804092407e-02 -1.518462896347045898e-01
-2.478698641061782837e-01 -1.199877187609672546e-01 2.420751303434371948e-01 3.482914268970489502e-01 1.153339371085166931e-01 -3.828466236591339111e-01 1.300659868866205215e-02 1.524814814329147339e-01 -1.837549507617950439e-01 -1.159276291728019714e-01 9.947840124368667603e-02 -1.817742288112640381e-01 -1.156574264168739319e-01 2.707109153270721436e-01 8.176703751087188721e-02 9.116748720407485962e-02 2.325761020183563232e-01 1.775830052793025970e-02 4.621152952313423157e-02 -2.024536281824111938e-01 2.759483456611633301e-02 4.247241467237472534e-02 6.212498992681503296e-02 -2.245240956544876099e-01 -4.903881927020847797e-04 -2.284690290689468384e-01 2.346933782100677490e-01 1.208364032208919525e-02 -1.463587284088134766e-01 -2.124773710966110229e-01 1.103417500853538513e-01 1.691967993974685669e-01
2.856480777263641357e-01 -5.050086975097656250e-02 -1.154486089944839478e-02 4.457648470997810364e-02 2.011113464832305908e-01 -4.060048758983612061e-01 1.054054722189903259e-01 -2.118009626865386963e-01 -1.526963114738464355e-01 6.073546037077903748e-02 7.688535749912261963e-02 -1.100879013538360596e-01 -1.340942382812500000e-01 2.032805383205413818e-01 1.201390102505683899e-01 -3.455365821719169617e-02 2.870706468820571899e-02 2.783985435962677002e-01 8.865337818861007690e-02 -8.878310769796371460e-02 -2.745410203933715820e-01 1.865133643150329590e-01 -7.213554531335830688e-02 -9.746924042701721191e-02 -4.798506796360015869e-01 2.879390679299831390e-02 2.182824015617370605e-01 -1.048881709575653076e-01 -1.314372867345809937e-01 -4.992679879069328308e-02 5.846112035214900970e-03 6.355176120996475220e-02
-5.719487741589546204e-02 -1.426401287317276001e-01 9.948933124542236328e-02 2.533257007598876953e-01 3.617138862609863281e-01 -1.982453614473342896e-01 1.587141752243041992e-01 1.455935388803482056e-01 -1.198601573705673218e-01 -1.243307664990425110e-01 4.732604697346687317e-02 3.482243418693542480e-02 -2.382920682430267334e-01 2.207452058792114258e-01 -1.989975944161415100e-02 -1.980452099815011024e-03 -9.967146068811416626e-02 -3.753013908863067627e-02 2.208630889654159546e-01 -1.504995077848434448e-01 -3.999451994895935059e-01 -2.661573141813278198e-02 2.945867017842829227e-04 -8.703316748142242432e-02 -6.832043081521987915e-02 6.520013511180877686e-02 3.519548475742340088e-01 2.269400507211685181e-01 1.083333864808082581e-01 -5.212374404072761536e-02 2.817350029945373535e-01 -1.321483850479125977e-01
7.512369751930236816e-02 -3.067181978622102179e-06 -8.776759356260299683e-02 -1.337310373783111572e-01 -7.208611071109771729e-02 -1.784305572509765625e-01 2.789925038814544678e-01 2.550386190414428711e-01 -1.198206543922424316e-01 -2.172459214925765991e-01 -1.401763260364532471e-01 1.827015168964862823e-02 2.039100527763366699e-01 2.347384393215179443e-01 2.753893844783306122e-02 1.649306118488311768e-01 5.621078610420227051e-02 -1.482822746038436890e-01 -6.094215065240859985e-02 -3.195863366127014160e-01 -6.082081818021833897e-04 2.241436541080474854e-01 -1.885758489370346069e-01 -1.196012720465660095e-01 6.313550472259521484e-02 -6.500727683305740356e-02 -1.098446846008300781e-01 3.283535540103912354e-01 1.386349368840456009e-02 -4.207974970340728760e-01 1.994189769029617310e-01 -8.030270785093307495e-02
-6.011392176151275635e-02 -1.972185522317886353e-01 3.005746519193053246e-03 -1.373653709888458252e-01 1.182670444250106812e-01 -2.369906455278396606e-01 2.294535487890243530e-01 1.687106117606163025e-02 1.931457370519638062e-01 -3.631962537765502930e-01 -4.444610700011253357e-02 1.222607791423797607e-01 -2.786571905016899109e-02 2.084759324789047241e-01 -2.942980229854583740e-01 1.943726986646652222e-01 -6.359924376010894775e-02 3.121040165424346924e-01 6.180119886994361877e-02 -2.372240424156188965e-01 1.570007652044296265e-01 2.308939099311828613e-01 -3.123968243598937988e-01 -7.566355913877487183e-02 2.639306150376796722e-02 -1.957245022058486938e-01 1.583972126245498657e-01 1.410248279571533203e-01 -1.153718978166580200e-01 7.373864948749542236e-02 -8.269083499908447266e-02 9.144593030214309692e-02
2.005216479301452637e-01 1.555850654840469360e-01 1.554680615663528442e-01 3.178308159112930298e-02 1.870958656072616577e-01 -2.994582951068878174e-01 2.436245419085025787e-02 1.289440393447875977e-01 1.614573746919631958e-01 -2.860599458217620850e-01 -2.077417075634002686e-01 2.531680837273597717e-02 -1.647411733865737915e-01 1.741226166486740112e-01 1.838035136461257935e-01 9.917598217725753784e-04 2.733426988124847412e-01 -2.678966224193572998e-01 2.077917158603668213e-01 -1.501833051443099976e-01 1.464493721723556519e-01 1.566661596298217773e-01 1.706569641828536987e-01 -1.414621174335479736e-01 -3.674315214157104492e-01 -2.381536960601806641e-01 2.174815721809864044e-02 -4.715287685394287109e-02 7.716476917266845703e-02 -7.117181271314620972e-02 9.863433986902236938e-02 5.524389445781707764e-02
5.629591643810272217e-02 1.446849554777145386e-01 1.297866255044937134e-01 -1.272762417793273926e-01 4.618017375469207764e-01 -1.274983584880828857e-01 2.089779227972030640e-01 1.410057395696640015e-01 -1.568347960710525513e-01 -3.120636045932769775e-01 -5.884264037013053894e-02 1.205594763159751892e-01 4.071614518761634827e-02 3.904666304588317871e-01 -1.508556902408599854e-01 4.441220685839653015e-02 -2.205058932304382324e-01 1.424716860055923462e-01 8.996072225272655487e-03 9.603697806596755981e-02 -1.047725751996040344e-01 2.196222394704818726e-01 -2.731971144676208496e-01 8.754038810729980469e-02 -5.331408698111772537e-03 1.534666270017623901e-01 1.081493049860000610e-01 9.016937017440795898e-02 -2.362085692584514618e-02 -1.284259557723999023e-01 2.162048071622848511e-01 6.335064023733139038e-02
1.039853766560554504e-01 1.901334375143051147e-01 1.149642691016197205e-01 -2.142691165208816528e-01 2.463103681802749634e-01 -1.090543642640113831e-01 -6.430663052015006542e-04 1.922366209328174591e-02 -2.228808850049972534e-01 -3.157172203063964844e-01 -1.088612079620361328e-01 5.766870453953742981e-03 1.443862449377775192e-02 3.607171773910522461e-01 -3.338689804077148438e-01 2.004957944154739380e-01 -1.622266620397567749e-01 -2.427572384476661682e-02 -3.117786161601543427e-02 8.910813927650451660e-02 7.163790613412857056e-02 2.303802371025085449e-01 -1.496008336544036865e-01 1.806180924177169800e-02 -2.589493393898010254e-01 -1.871972680091857910e-01 1.164261531084775925e-02 -5.140277743339538574e-02 4.018328711390495300e-02 -2.769462764263153076e-01 2.626057565212249756e-01 9.414432197809219360e-02
2.166200727224349976e-01 -3.387262299656867981e-02 -6.732488423585891724e-02 2.520695328712463379e-01 3.481956198811531067e-02 -3.901605606079101562e-01 3.937469050288200378e-02 -8.884554356336593628e-02 -6.156740710139274597e-02 -1.184897199273109436e-01 3.736274689435958862e-02 -2.093578577041625977e-01 1.275860667228698730e-01 2.667067646980285645e-01 -8.640186488628387451e-02 2.256804890930652618e-02 1.113931313157081604e-01 -1.920081116259098053e-02 8.463718742132186890e-02 -9.402535110712051392e-02 6.154953315854072571e-02 -1.758068986237049103e-02 -3.811410963535308838e-01 -3.331167697906494141e-01 -4.134728908538818359e-01 -1.500150263309478760e-01 2.118570543825626373e-02 2.591807581484317780e-02 -5.852692201733589172e-02 -5.075102299451828003e-02 2.516939342021942139e-01 9.738083928823471069e-02
-9.905730187892913818e-02 -1.560108065605163574e-01 -1.505033075809478760e-01 5.354173108935356140e-02 4.010945186018943787e-02 -1.065207347273826599e-01 3.849316537380218506e-01 2.653844356536865234e-01 -1.286929994821548462e-01 -2.930710315704345703e-01 -6.299407780170440674e-02 -3.485697805881500244e-01 -4.400652274489402771e-02 1.778894662857055664e-01 8.266770094633102417e-02 5.929995328187942505e-02 1.340001821517944336e-01 -8.292561396956443787e-03 6.886924058198928833e-02 -2.586723566055297852e-01 1.779492497444152832e-01 7.550243288278579712e-02 1.567246764898300171e-02 3.422627151012420654e-01 -1.729430705308914185e-01 1.731049716472625732e-01 2.909186482429504395e-01 2.656160481274127960e-02 -5.853622034192085266e-02 -7.220596075057983398e-02 1.957535743713378906e-01 -1.765231788158416748e-02
9.094607084989547729e-02 5.662642791867256165e-02 1.568357795476913452e-01 1.264467388391494751e-01 1.518200039863586426e-01 -3.659031093120574951e-01 1.883471459150314331e-01 -1.183642894029617310e-01 -3.415171205997467041e-01 -1.636262983083724976e-01 2.417359054088592529e-01 -2.878919541835784912e-01 -1.977280527353286743e-01 2.040557265281677246e-01 2.499181330204010010e-01 -1.360033303499221802e-01 -1.587043404579162598e-01 1.557330489158630371e-01 1.946460902690887451e-01 4.165630787611007690e-02 7.832526415586471558e-02 1.381609588861465454e-01 -7.522680610418319702e-02 -1.751589030027389526e-02 -1.587108224630355835e-01 -1.099472269415855408e-01 2.151259034872055054e-01 7.136823236942291260e-02 -1.651480197906494141e-01 -1.620472073554992676e-01 -1.713498681783676147e-01 5.748879164457321167e-02
-1.212813854217529297e-01 2.420701272785663605e-02 1.685497313737869263e-01 -1.655557304620742798e-01 1.105277463793754578e-01 -3.047886788845062256e-01 1.299847364425659180e-01 -1.627913303673267365e-02 -1.047042012214660645e-01 7.908648252487182617e-02 8.864514529705047607e-02 -2.921261489391326904e-01 1.862127929925918579e-01 3.121439218521118164e-01 1.303969323635101318e-01 -1.987162791192531586e-02 1.098025664687156677e-01 -1.312420815229415894e-01 2.323572933673858643e-01 -3.967171013355255127e-01 2.488003820180892944e-01 1.817462593317031860e-02 -1.070021688938140869e-01 2.418040782213211060e-01 -1.275426894426345825e-02 1.794034615159034729e-02 2.551454603672027588e-01 1.511610448360443115e-01 2.375942915678024292e-01 3.022732399404048920e-02 1.492066532373428345e-01 7.633012533187866211e-02
-1.929976493120193481e-01 -5.763931572437286377e-02 2.096850126981735229e-01 7.654075324535369873e-02 2.074806839227676392e-01 -3.475412130355834961e-01 2.917625606060028076e-01 3.023373484611511230e-01 -1.154512688517570496e-01 -6.887423247098922729e-02 -1.261009089648723602e-02 -2.030425965785980225e-01 -1.939053982496261597e-01 2.140081822872161865e-01 -4.231133498251438141e-03 -2.525255084037780762e-01 1.996082440018653870e-02 -8.498543500900268555e-02 3.009899258613586426e-01 -2.122092247009277344e-01 1.480423212051391602e-01 1.852060109376907349e-01 2.412316389381885529e-02 9.811010211706161499e-02 6.150463968515396118e-02 1.085952371358871460e-01 1.102346703410148621e-01 3.155775964260101318e-01 1.388514228165149689e-02 -5.076446384191513062e-02 -1.510454714298248291e-01 4.229173529893159866e-03
2.961904406547546387e-01 -1.300059957429766655e-03 4.851635545492172241e-02 -1.435677404515445232e-04 1.731252819299697876e-01 -3.599279522895812988e-01 7.473878562450408936e-02 5.988040193915367126e-02 5.316240713000297546e-02 -1.867186725139617920e-01 -1.200067624449729919e-01 -1.782534271478652954e-01 -2.347770184278488159e-01 2.935613691806793213e-01 2.634026408195495605e-01 -1.105286106467247009e-01 3.298538923263549805e-01 -2.263424694538116455e-01 1.935474872589111328e-01 -2.875582873821258545e-01 -1.182649936527013779e-02 6.245383992791175842e-02 -9.851118177175521851e-02 -2.514461427927017212e-02 2.299568057060241699e-01 1.166037544608116150e-01 1.607794314622879028e-01 -6.825719494372606277e-03 7.149378955364227295e-02 6.793198734521865845e-02 8.704474568367004395e-02 1.738490909337997437e-01
9.134998172521591187e-02 1.221342533826828003e-01 -1.348623335361480713e-01 2.184168808162212372e-02 -6.795120891183614731e-03 -3.443099856376647949e-01 1.346644852310419083e-02 2.349740415811538696e-01 -4.653238877654075623e-02 2.178465016186237335e-02 -2.858713865280151367e-01 -3.583529591560363770e-02 -5.036091431975364685e-02 5.042793750762939453e-01 8.767060935497283936e-02 6.923972070217132568e-02 -1.059750169515609741e-01 2.008585035800933838e-01 -7.578481454402208328e-03 -3.574930503964424133e-02 -1.761270463466644287e-01 1.175961792469024658e-01 1.373924314975738525e-01 -1.548786908388137817e-01 -2.484075166285037994e-02 -1.879817098379135132e-01 2.101415544748306274e-01 2.760069966316223145e-01 -1.368744522333145142e-01 -2.411754429340362549e-01 1.968419700860977173e-01 1.286810636520385742e-01
-1.330131739377975464e-01 -6.619518995285034180e-02 4.884951561689376831e-02 4.112032055854797363e-02 -8.264346420764923096e-02 -2.253083735704421997e-01 -2.436674572527408600e-02 1.804708987474441528e-01 1.763958483934402466e-01 -1.893294900655746460e-01 -5.769535526633262634e-02 -4.300657808780670166e-01 -1.586828380823135376e-01 2.275277525186538696e-01 -1.812909543514251709e-01 -1.025932375341653824e-02 -4.773978888988494873e-02 1.886334270238876343e-02 1.458174288272857666e-01 -8.853419870138168335e-02 1.834529936313629150e-01 4.429457187652587891e-01 5.948166921734809875e-02 -1.879649162292480469e-01 -8.134397864341735840e-02 -1.134332343935966492e-01 2.822110652923583984e-01 -1.500707417726516724e-01 2.546010315418243408e-01 -1.735733300447463989e-01 5.502628628164529800e-03 -2.890024520456790924e-02
-4.512547329068183899e-02 -2.330466732382774353e-02 -1.022225618362426758e-01 3.040798902511596680e-01 1.886281967163085938e-01 -2.578497827053070068e-01 5.007909983396530151e-02 9.579427540302276611e-02 -2.786774039268493652e-01 -2.294225990772247314e-01 -9.067820012569427490e-02 -7.474048435688018799e-02 -3.990586400032043457e-01 1.556902229785919189e-01 -2.972511947154998779e-01 -8.056641370058059692e-02 -1.264618635177612305e-01 5.809680372476577759e-02 5.449070036411285400e-02 -2.272667735815048218e-01 -2.584983408451080322e-01 2.125947549939155579e-02 1.463962160050868988e-02 1.319537758827209473e-01 -3.362554311752319336e-01 -2.234455384314060211e-02 1.704112291336059570e-01 -6.333328038454055786e-02 1.024851724505424500e-01 -1.923016458749771118e-01 6.927465647459030151e-02 -2.296104840934276581e-02
1.270546615123748779e-01 -7.812008261680603027e-02 8.653857558965682983e-02 -3.272143006324768066e-01 2.427391558885574341e-01 -2.659293413162231445e-01 1.254831403493881226e-01 -3.750326111912727356e-02 1.939358413219451904e-01 -3.109687864780426025e-01 -2.366902232170104980e-01 -2.686651051044464111e-01 -2.782720886170864105e-02 2.209055610001087189e-02 -3.218153715133666992e-01 1.211110595613718033e-02 -8.188325911760330200e-02 9.438919275999069214e-02 7.883332669734954834e-02 -4.661354422569274902e-02 1.600470393896102905e-01 2.697838246822357178e-01 -1.598434150218963623e-01 -6.246282532811164856e-02 -2.003901749849319458e-01 -7.120664417743682861e-02 1.376353055238723755e-01 2.508555352687835693e-01 2.241504192352294922e-01 1.050499603152275085e-01 -5.405818670988082886e-02 7.590620219707489014e-02
2.244548350572586060e-01 1.225019693374633789e-01 -1.405787318944931030e-01 -9.452615678310394287e-02 1.403938233852386475e-01 -3.288200497627258301e-01 9.408675134181976318e-02 1.987836658954620361e-01 -1.755821332335472107e-02 -1.307723224163055420e-01 -1.972800344228744507e-01 1.490945070981979370e-01 -2.402139604091644287e-01 4.599973261356353760e-01 3.494235575199127197e-01 1.345839798450469971e-01 3.040707111358642578e-01 -1.049600765109062195e-01 1.643889844417572021e-01 -1.718547195196151733e-01 -6.733468919992446899e-02 6.360571831464767456e-02 4.028490930795669556e-02 -3.865430131554603577e-03 -7.188379764556884766e-02 -2.394079603254795074e-02 8.628769963979721069e-02 -1.096229478716850281e-01 -7.409878075122833252e-02 2.555702067911624908e-02 1.032209098339080811e-01 1.714491844177246094e-01
-5.630339682102203369e-02 -1.556926779448986053e-02 -1.173598766326904297e-01 -5.252568051218986511e-02 2.001867443323135376e-01 -2.774280905723571777e-01 -1.802853345870971680e-01 1.119411140680313110e-01 1.162212938070297241e-01 -1.490766108036041260e-01 -2.489831894636154175e-01 1.500615775585174561e-01 -4.314879328012466431e-02 5.652151107788085938e-01 5.362784722819924355e-04 2.650682628154754639e-02 3.656988739967346191e-01 -2.426933795213699341e-01 1.288302540779113770e-01 -7.746376842260360718e-02 -1.090156063437461853e-01 1.117525622248649597e-01 3.553545102477073669e-02 1.068853810429573059e-01 -1.077823936939239502e-01 -8.484187722206115723e-02 2.079539746046066284e-01 -2.671351470053195953e-02 -7.447321712970733643e-02 2.401520870625972748e-02 1.303758472204208374e-01 1.936929970979690552e-01
-3.332982361316680908e-01 -2.735513821244239807e-02 -2.885967027395963669e-03 3.895479068160057068e-02 -2.228316664695739746e-02 -3.647502660751342773e-01 7.200647890567779541e-02 6.690721213817596436e-02 -1.636789888143539429e-01 -1.799294501543045044e-01 1.261518299579620361e-01 1.140142679214477539e-01 -5.405579507350921631e-02 1.143387407064437866e-01 -4.578777123242616653e-03 2.259165346622467041e-01 2.556275427341461182e-01 1.878868937492370605e-01 -6.852100603282451630e-03 1.415866613388061523e-01 -1.255616992712020874e-01 4.056463241577148438e-01 -1.745996996760368347e-02 -3.206344321370124817e-02 -2.401434928178787231e-01 1.459241956472396851e-01 3.185490369796752930e-01 1.855852305889129639e-01 1.913464367389678955e-01 9.179767966270446777e-02 -4.602717608213424683e-02 1.545272618532180786e-01
-2.026045881211757660e-02 1.151548475027084351e-01 -1.721246540546417236e-01 7.181090861558914185e-02 1.133174672722816467e-01 -1.515273898839950562e-01 1.137713119387626648e-01 2.369209975004196167e-01 -1.755890548229217529e-01 -1.486233174800872803e-01 4.788927268236875534e-03 -1.349245607852935791e-01 -2.245001345872879028e-01 1.542771756649017334e-01 6.470827013254165649e-02 1.303741633892059326e-01 1.009740307927131653e-01 -6.821528822183609009e-02 5.692724883556365967e-02 -3.575175702571868896e-01 1.279605180025100708e-01 1.033309474587440491e-01 1.618755161762237549e-01 3.833951354026794434e-01 -2.999210357666015625e-01 1.518295556306838989e-01 3.447724580764770508e-01 1.702077239751815796e-01 -2.115110605955123901e-01 -1.090335547924041748e-01 9.309127926826477051e-02 8.856514841318130493e-02
-8.443110622465610504e-03 -2.663308382034301758e-02 1.033749524503946304e-02 1.290074437856674194e-01 -1.073952987790107727e-01 -4.346491694450378418e-01 7.048149406909942627e-02 -7.248263806104660034e-02 1.369815766811370850e-01 -2.787623703479766846e-01 1.655016839504241943e-01 -1.518597453832626343e-01 5.276823043823242188e-02 2.379919290542602539e-01 -1.204569917172193527e-02 1.194069311022758484e-01 1.940035633742809296e-02 1.527222543954849243e-01 -1.085754036903381348e-01 1.393975913524627686e-01 7.673722505569458008e-02 2.237842604517936707e-02 -4.293933510780334473e-01 -8.278504759073257446e-02 -3.426274955272674561e-01 -2.447984963655471802e-01 1.586485803127288818e-01 8.824590593576431274e-02 1.883303821086883545e-01 -8.604509755969047546e-03 1.210695654153823853e-01 1.949950456619262695e-01
2.408387809991836548e-01 -5.644826218485832214e-02 3.351399600505828857e-01 -5.969387665390968323e-02 -5.316362902522087097e-02 -2.640902996063232422e-01 7.546407636255025864e-03 1.111758500337600708e-01 -3.178503364324569702e-02 -4.809895902872085571e-02 -8.985423296689987183e-02 -2.403847724199295044e-01 -5.887158587574958801e-02 1.629144847393035889e-01 2.825465612113475800e-02 -3.061778843402862549e-02 -2.178947776556015015e-01 2.096152901649475098e-01 8.800956606864929199e-02 -3.830240964889526367e-01 1.448734402656555176e-01 1.442544460296630859e-01 -4.815002158284187317e-02 1.114021986722946167e-01 -1.617354750633239746e-01 -4.622765779495239258e-01 1.937661021947860718e-01 1.319721788167953491e-01 1.455371826887130737e-01 -1.183686405420303345e-01 -3.017630986869335175e-02 -6.080077588558197021e-02
1.536683887243270874e-01 4.869846254587173462e-02 1.944080889225006104e-01 1.419846415519714355e-01 2.585451900959014893e-01 -2.375755161046981812e-01 6.037268787622451782e-02 8.369489805772900581e-04 2.045164629817008972e-02 -1.778082549571990967e-01 -1.271682828664779663e-01 5.214024335145950317e-02 -2.825555205345153809e-01 2.996402084827423096e-01 -9.078633040189743042e-02 -2.788614295423030853e-02 -3.896427527070045471e-02 1.744313687086105347e-01 4.050699528306722641e-03 -3.007005751132965088e-01 -2.327560931444168091e-01 2.479985803365707397e-01 7.786356657743453979e-02 -3.018009066581726074e-01 -1.727111637592315674e-01 1.477850526571273804e-01 1.328844726085662842e-01 1.701896339654922485e-01 -2.713603377342224121e-01 1.965401321649551392e-02 2.222601771354675293e-01 5.137528479099273682e-02
-3.209676966071128845e-02 -2.456458508968353271e-01 -9.539368003606796265e-02 -1.365484669804573059e-02 3.181076049804687500e-01 -4.918347299098968506e-01 3.350752219557762146e-02 2.791749835014343262e-01 -8.944795280694961548e-02 -6.173984706401824951e-02 9.366816282272338867e-02 -8.208102732896804810e-02 -9.638198465108871460e-02 -8.751554042100906372e-02 9.853757172822952271e-02 2.989704012870788574e-01 -8.170119673013687134e-02 9.638567455112934113e-03 6.779256463050842285e-02 -1.158273220062255859e-01 -6.064646691083908081e-02 8.899828046560287476e-02 -2.870462834835052490e-01 -2.881723046302795410e-01 -3.962095826864242554e-02 -2.164699584245681763e-01 -1.986480690538883209e-02 1.703851521015167236e-01 -2.917042747139930725e-02 1.124169752001762390e-01 3.539453819394111633e-02 2.634532749652862549e-01
1.701093167066574097e-01 1.158819533884525299e-02 -9.928097575902938843e-02 1.516970843076705933e-01 6.086773797869682312e-02 -3.545785248279571533e-01 -1.740526109933853149e-01 2.740462720394134521e-01 2.811645716428756714e-02 2.550299093127250671e-02 -1.444785147905349731e-01 -3.047378957271575928e-01 5.278543755412101746e-02 5.879914164543151855e-01 1.043122783303260803e-01 -5.089385062456130981e-02 2.964559569954872131e-02 -6.775151193141937256e-02 8.235427737236022949e-02 1.188844740390777588e-01 -1.188972368836402893e-01 2.541377954185009003e-02 2.406141720712184906e-02 -9.550552070140838623e-02 -2.220435738563537598e-01 -1.629401892423629761e-01 1.234523802995681763e-01 1.160413399338722229e-01 2.308949828147888184e-01 -1.312808245420455933e-01 -6.155777256935834885e-03 7.090250961482524872e-03
-9.856960177421569824e-02 -2.334801666438579559e-02 -1.505038468167185783e-03 -8.914825320243835449e-02 4.032408893108367920e-01 -2.225464880466461182e-01 1.867345422506332397e-01 1.266288310289382935e-01 1.834153011441230774e-02 -4.528174698352813721e-01 -3.602113574743270874e-02 -1.685177534818649292e-01 4.584370180964469910e-02 2.646155357360839844e-01 -1.310766488313674927e-01 -1.654311716556549072e-01 -1.977898329496383667e-01 1.915626525878906250e-01 2.296144217252731323e-01 -8.828918449580669403e-03 1.206727996468544006e-01 1.030955761671066284e-01 -2.501763999462127686e-01 -1.960871070623397827e-01 -3.845150396227836609e-02 -3.473562002182006836e-02 2.292740941047668457e-01 -1.648688316345214844e-01 6.288382411003112793e-02 1.469293832778930664e-01 5.327597633004188538e-02 -3.668782860040664673e-02
6.253392994403839111e-02 -4.554612189531326294e-02 6.174970790743827820e-02 9.344588220119476318e-02 2.031140774488449097e-01 -2.101252228021621704e-01 -1.093466859310865402e-02 2.808223664760589600e-02 2.495666779577732086e-02 -1.869960278272628784e-01 -6.310192495584487915e-02 -3.917460516095161438e-02 -2.074282616376876831e-01 6.845211237668991089e-02 -7.903386652469635010e-02 -5.677518248558044434e-02 2.030180096626281738e-01 1.758849024772644043e-01 -1.034613028168678284e-01 5.730817466974258423e-02 1.822969764471054077e-01 -1.431819237768650055e-02 -2.008603066205978394e-01 -6.700433790683746338e-02 -4.236779510974884033e-01 -1.500408649444580078e-01 -1.652950644493103027e-01 4.892474114894866943e-01 8.437802642583847046e-02 -3.922914862632751465e-01 -3.198120743036270142e-02 4.143878072500228882e-02
-5.808093026280403137e-02 -3.459682464599609375e-01 1.721299141645431519e-01 9.688635915517807007e-02 7.391326129436492920e-02 -2.129236608743667603e-01 2.569265067577362061e-01 2.587821483612060547e-01 -2.660985291004180908e-01 -9.364596009254455566e-02 3.386985510587692261e-02 -1.534256637096405029e-01 2.007738202810287476e-01 -1.925562135875225067e-02 8.656035363674163818e-02 1.861156076192855835e-01 2.325488179922103882e-01 -3.191864192485809326e-01 1.917268931865692139e-01 5.095388740301132202e-03 6.918847560882568359e-02 2.418335676193237305e-01 -4.548330232501029968e-02 -1.317681819200515747e-01 -4.164306446909904480e-02 1.879844116047024727e-03 3.027037084102630615e-01 1.122569367289543152e-01 -4.391903802752494812e-02 -7.447795569896697998e-02 -2.756352126598358154e-01 4.685204848647117615e-02
-2.971350252628326416e-01 1.689176112413406372e-01 2.993216514587402344e-01 2.358827590942382812e-01 2.018634676933288574e-01 -4.756924808025360107e-01 1.082634702324867249e-01 1.191053688526153564e-01 -6.852810084819793701e-02 -6.019514054059982300e-02 1.512508392333984375e-01 -9.740586578845977783e-02 -6.475585699081420898e-02 -2.158878557384014130e-02 -1.635145694017410278e-01 5.208233371376991272e-02 2.295428663492202759e-01 -1.852281019091606140e-02 7.595144957304000854e-02 -2.364681512117385864e-01 -1.619400382041931152e-01 1.124993413686752319e-01 -1.544547528028488159e-01 1.313310563564300537e-01 8.542540669441223145e-02 5.562523379921913147e-02 1.403885483741760254e-01 1.743247658014297485e-01 1.222413554787635803e-01 -2.418875694274902344e-01 1.489731390029191971e-02 2.033303678035736084e-01
1.723338514566421509e-01 8.249936997890472412e-02 2.480396628379821777e-01 -1.033182218670845032e-01 2.178402245044708252e-01 -2.519682049751281738e-01 -1.482851058244705200e-01 1.384283453226089478e-01 -1.277617812156677246e-01 -1.353403776884078979e-01 -3.222839906811714172e-02 3.473721817135810852e-02 6.453782320022583008e-02 2.031313329935073853e-01 -3.043150007724761963e-01 -5.286007001996040344e-02 5.301344022154808044e-02 1.960754394531250000e-01 -3.539097681641578674e-02 -2.380550950765609741e-01 6.644012033939361572e-02 -4.670428484678268433e-02 -3.102619647979736328e-01 -2.921659946441650391e-01 -5.343053117394447327e-02 6.552857905626296997e-02 2.138687521219253540e-01 1.514441967010498047e-01 1.122846826910972595e-01 -1.347378492355346680e-01 -2.257072478532791138e-01 3.414103984832763672e-01
3.398876190185546875e-01 -1.601905524730682373e-01 -1.391176581382751465e-01 1.174101512879133224e-02 2.820862531661987305e-01 -9.854886680841445923e-02 7.267840951681137085e-02 -1.514695882797241211e-01 -1.622442156076431274e-01 -3.106346726417541504e-01 -4.818283766508102417e-02 5.623742192983627319e-02 -2.645632922649383545e-01 5.993378534913063049e-02 2.441259659826755524e-02 3.273320943117141724e-02 2.492062300443649292e-01 -1.600563526153564453e-01 5.382067337632179260e-02 -1.708173602819442749e-01 -2.022829502820968628e-01 2.514524757862091064e-01 1.729484498500823975e-01 2.028293348848819733e-02 -9.469714760780334473e-02 1.287122666835784912e-01 1.374927461147308350e-01 3.917692899703979492e-01 2.260439246892929077e-01 -5.800247564911842346e-02 -1.067394167184829712e-01 -1.476992759853601456e-02
-1.045206487178802490e-01 1.623902320861816406e-01 5.509720370173454285e-02 1.981286853551864624e-01 3.910242915153503418e-01 -2.016906738281250000e-01 6.760965287685394287e-02 1.401198357343673706e-01 8.978110551834106445e-02 -1.025022491812705994e-01 -6.632197648286819458e-02 -1.503094565123319626e-02 7.194153219461441040e-02 3.779916167259216309e-01 -1.685075834393501282e-02 2.559789419174194336e-01 6.057403236627578735e-02 -1.909458041191101074e-01 3.272925019264221191e-01 -5.496028810739517212e-02 1.563195288181304932e-01 -1.340051442384719849e-01 3.676538821309804916e-03 -2.101846039295196533e-01 -3.786053657531738281e-01 -2.821906702592968941e-03 9.424290060997009277e-02 -6.963521242141723633e-02 6.167330313473939896e-03 -1.935968548059463501e-01 -1.123448312282562256e-01 -1.466332972049713135e-01
-1.204140111804008484e-01 -4.637630656361579895e-02 -2.764793634414672852e-01 1.038924232125282288e-01 8.383905887603759766e-02 -1.781615912914276123e-01 1.514750421047210693e-01 3.090234994888305664e-01 -1.362306624650955200e-01 -2.950600385665893555e-01 3.656271472573280334e-02 -3.096992671489715576e-01 -1.889118552207946777e-02 1.604503989219665527e-01 1.133484691381454468e-01 1.086942851543426514e-01 -3.240152820944786072e-02 -1.743666641414165497e-02 2.983116209506988525e-01 -2.118476480245590210e-01 1.529007107019424438e-01 2.029157057404518127e-02 8.271693438291549683e-02 3.096184134483337402e-01 -1.208451017737388611e-01 2.320579998195171356e-02 2.812295854091644287e-01 3.989554475992918015e-03 -1.933570057153701782e-01 -1.057288050651550293e-01 2.300548106431961060e-01 1.667733192443847656e-01
2.671782076358795166e-01 8.076454699039459229e-02 9.116221219301223755e-02 4.041389226913452148e-01 2.434272468090057373e-01 -7.238509505987167358e-02 1.765791326761245728e-01 9.499855339527130127e-02 -1.279814839363098145e-01 -2.800137698650360107e-01 -1.559085696935653687e-01 -3.342077434062957764e-01 -1.449860166758298874e-02 5.800591781735420227e-02 -7.826113700866699219e-02 3.686980530619621277e-02 3.923996090888977051e-01 -2.109195478260517120e-02 -3.240545839071273804e-02 1.825479045510292053e-02 -1.539525389671325684e-01 2.041064351797103882e-01 1.195992752909660339e-01 1.448003808036446571e-03 -1.393131017684936523e-01 3.911541774868965149e-02 2.484569102525711060e-01 1.534342616796493530e-01 1.875093877315521240e-01 1.351597309112548828e-01 -9.322654455900192261e-02 -1.007797382771968842e-02
8.885990828275680542e-02 -3.296959996223449707e-01 -2.415669296169653535e-04 -1.514701098203659058e-01 9.539471007883548737e-03 -9.101200103759765625e-02 2.355138212442398071e-01 -9.863626211881637573e-02 1.030233353376388550e-01 -2.435352504253387451e-01 -3.770763520151376724e-03 -1.351383775472640991e-01 -1.182508245110511780e-01 3.347546458244323730e-01 -1.131236702203750610e-01 1.970151513814926147e-01 -2.653159499168395996e-01 1.567110717296600342e-01 2.449875771999359131e-01 -1.925414651632308960e-01 1.703313887119293213e-01 -1.205720677971839905e-01 -1.933258324861526489e-01 -9.684593230485916138e-02 -2.979806959629058838e-01 -1.358189880847930908e-01 2.558631598949432373e-01 1.833606064319610596e-01 -1.632044613361358643e-01 3.074810281395912170e-02 2.919011376798152924e-02 6.268565356731414795e-02
5.942288786172866821e-02 -1.342570185661315918e-01 -2.951511181890964508e-02 -3.771247863769531250e-01 3.141900300979614258e-01 -4.909098744392395020e-01 9.638749808073043823e-02 7.595303654670715332e-02 -1.837469339370727539e-01 -2.341803014278411865e-01 2.416458167135715485e-02 -1.048198416829109192e-01 1.454419195652008057e-01 -3.297065850347280502e-03 3.523167688399553299e-03 1.685913801193237305e-01 5.239166691899299622e-02 -2.865615189075469971e-01 5.538326874375343323e-02 -9.255896508693695068e-02 2.722791954874992371e-02 -4.128465056419372559e-02 -1.481896638870239258e-01 -3.746672719717025757e-02 -1.038773655891418457e-01 5.502214189618825912e-03 2.709232270717620850e-01 -3.583290055394172668e-02 1.299532502889633179e-01 -3.083856217563152313e-02 -1.980939507484436035e-01 2.567441463470458984e-01
1.609587669372558594e-01 1.563491821289062500e-01 6.678126752376556396e-02 -2.550680041313171387e-01 4.614835977554321289e-01 -3.680710792541503906e-01 1.963999308645725250e-02 1.662951856851577759e-01 5.406153574585914612e-02 -1.321444213390350342e-01 1.823177337646484375e-01 -4.209934547543525696e-02 2.269242256879806519e-01 2.704556882381439209e-01 -2.044319510459899902e-01 -1.640766113996505737e-01 7.580175879411399364e-04 -1.690926551818847656e-01 -6.409263610839843750e-02 -3.625499457120895386e-02 -3.810409083962440491e-02 -7.117713987827301025e-02 -3.611237555742263794e-02 1.104186996817588806e-01 -2.725424170494079590e-01 -1.102963015437126160e-01 1.370261609554290771e-01 1.777129620313644409e-01 2.049921266734600067e-02 3.283059597015380859e-02 -1.771757304668426514e-01 1.765545010566711426e-01
2.153988927602767944e-02 7.962050847709178925e-03 1.334622353315353394e-01 9.679137915372848511e-02 1.498282104730606079e-01 -1.924675405025482178e-01 2.791140377521514893e-01 -1.068890839815139771e-01 -1.920216381549835205e-01 -5.618860945105552673e-02 2.675250358879566193e-02 -3.457616567611694336e-01 -2.426469027996063232e-01 2.300210595130920410e-01 -1.686455011367797852e-01 7.768214493989944458e-02 -1.983707994222640991e-01 1.595845967531204224e-01 9.264733642339706421e-02 -3.504202663898468018e-01 -4.941325262188911438e-02 -1.653652638196945190e-01 5.192983429878950119e-03 2.601752877235412598e-01 -1.519910395145416260e-01 3.841609228402376175e-03 2.834635674953460693e-01 2.002961486577987671e-01 1.798803359270095825e-01 -2.060502469539642334e-01 -6.892896443605422974e-02 7.605674676597118378e-03
-1.970400661230087280e-02 4.335431754589080811e-02 6.309675425291061401e-02 1.919921487569808960e-02 3.799032866954803467e-01 1.600108295679092407e-02 1.439577937126159668e-01 -1.147448867559432983e-01 -4.184141382575035095e-02 3.337441012263298035e-02 -5.969228595495223999e-02 8.366141468286514282e-03 -9.192740172147750854e-02 1.301404684782028198e-01 -3.699357062578201294e-02 2.372083663940429688e-01 1.482938826084136963e-01 -8.758235722780227661e-02 2.543061971664428711e-01 -3.017179965972900391e-01 6.008931621909141541e-02 2.825767099857330322e-01 -2.532178536057472229e-02 -1.922958195209503174e-01 -3.634489476680755615e-01 -2.592755854129791260e-01 2.331057786941528320e-01 3.409699350595474243e-02 1.603162288665771484e-01 -2.845272123813629150e-01 -1.582852602005004883e-01 -1.800305396318435669e-01
1.567811071872711182e-01 4.097593203186988831e-02 1.625239104032516479e-01 -2.346503734588623047e-01 2.600568532943725586e-01 -3.295909762382507324e-01 1.448738574981689453e-01 3.573524951934814453e-01 -1.552933081984519958e-02 -1.556991785764694214e-01 1.518173664808273315e-01 -3.793990984559059143e-02 1.368813663721084595e-01 9.554833918809890747e-02 -2.054592519998550415e-01 1.283507142215967178e-02 2.340215593576431274e-01 -2.475339770317077637e-01 -7.976109534502029419e-02 -1.931950151920318604e-01 1.642870455980300903e-01 2.527448534965515137e-02 -1.177398189902305603e-01 2.259267494082450867e-02 -1.698759645223617554e-01 -3.079835791140794754e-03 1.339378952980041504e-01 1.102937757968902588e-01 1.267692446708679199e-01 7.859611511230468750e-02 -3.649271428585052490e-01 1.788370311260223389e-01
-7.575239986181259155e-02 -1.458233445882797241e-01 -3.511937856674194336e-01 9.113170951604843140e-02 1.418164093047380447e-02 -2.310142219066619873e-01 -5.713937059044837952e-02 3.062562644481658936e-01 -3.127713203430175781e-01 -1.979428082704544067e-01 -1.407492607831954956e-01 -1.875094622373580933e-01 -1.630009114742279053e-01 1.696827858686447144e-01 7.391035556793212891e-02 1.268746405839920044e-01 -2.969390340149402618e-02 -2.380562573671340942e-01 1.091388836503028870e-01 -2.651132345199584961e-01 -1.768949776887893677e-01 2.708021104335784912e-01 -1.209853589534759521e-01 3.169580362737178802e-03 1.246047914028167725e-01 -4.418297484517097473e-02 2.756157219409942627e-01 9.680117666721343994e-02 4.810994118452072144e-02 -1.036041602492332458e-01 2.146240025758743286e-01 -2.971423976123332977e-02
1.955211162567138672e-02 -2.751183509826660156e-02 1.936477720737457275e-01 2.120555192232131958e-01 2.569721043109893799e-01 -2.806581854820251465e-01 3.182194009423255920e-02 -1.271596848964691162e-01 -2.501748204231262207e-01 -2.390227913856506348e-01 -7.457692921161651611e-02 2.212326228618621826e-02 -2.243421226739883423e-01 3.741623461246490479e-02 -9.412208199501037598e-02 -1.124155987054109573e-02 6.427527964115142822e-02 1.558473408222198486e-01 3.791335970163345337e-02 -3.384222090244293213e-01 -3.471966981887817383e-01 -1.809403114020824432e-02 -1.007401663810014725e-02 -1.876487135887145996e-01 -3.026493489742279053e-01 -1.540312077850103378e-04 2.101664990186691284e-01 1.073960959911346436e-01 1.319600790739059448e-01 -2.633589319884777069e-03 3.052406013011932373e-01 -9.724700450897216797e-02
3.670917823910713196e-02 -3.128900378942489624e-02 1.364774554967880249e-01 4.003918915987014771e-02 2.775260061025619507e-02 -5.573838949203491211e-01 1.654796302318572998e-01 4.192233085632324219e-01 -2.179599106311798096e-01 -1.170063614845275879e-01 3.641154151409864426e-03 6.874872744083404541e-02 -2.364558279514312744e-01 2.583097517490386963e-01 -2.273718267679214478e-02 7.342138886451721191e-02 -5.249241366982460022e-03 -1.253282874822616577e-01 2.308678328990936279e-01 -1.717486828565597534e-01 2.138597369194030762e-01 -3.807517886161804199e-02 8.417358994483947754e-02 1.591055244207382202e-01 4.397955164313316345e-02 3.304912522435188293e-02 3.567947074770927429e-02 2.729439735412597656e-01 6.997169554233551025e-02 -7.938476651906967163e-02 -8.211447857320308685e-03 -1.431248057633638382e-02
2.798769436776638031e-02 1.029479056596755981e-01 -1.140110269188880920e-01 -1.609689146280288696e-01 4.417971372604370117e-01 -2.231504470109939575e-01 -1.199913471937179565e-01 1.414797157049179077e-01 -1.284244656562805176e-01 1.703834086656570435e-01 -2.204191982746124268e-01 -3.059644699096679688e-01 -5.089114233851432800e-02 2.463874369859695435e-01 7.581818848848342896e-02 2.608491778373718262e-01 5.103485286235809326e-02 4.220812395215034485e-02 -8.189783990383148193e-02 -1.412721630185842514e-02 -3.776290267705917358e-02 1.202537119388580322e-02 -3.175567388534545898e-01 -1.054150238633155823e-02 -2.611645162105560303e-01 -6.308579444885253906e-02 1.889556944370269775e-01 8.139889687299728394e-02 -9.521842002868652344e-02 -2.808877527713775635e-01 1.299218535423278809e-01 1.110243424773216248e-01
-7.035484910011291504e-02 -9.315890073776245117e-02 2.543046474456787109e-01 2.907836996018886566e-02 -3.363839164376258850e-02 -2.157132327556610107e-02 1.583922803401947021e-01 2.695223689079284668e-01 5.619606375694274902e-02 -2.569525539875030518e-01 -1.623539924621582031e-01 6.027090549468994141e-02 -1.417257189750671387e-01 2.536823749542236328e-01 -1.305791288614273071e-01 -3.831832483410835266e-02 2.682081162929534912e-01 9.779857471585273743e-03 -8.327695727348327637e-02 -1.393801532685756683e-03 -1.052408516407012939e-01 5.157712697982788086e-01 -2.097543030977249146e-01 -7.508561015129089355e-02 -5.219924449920654297e-02 -1.284728944301605225e-01 1.348103135824203491e-01 3.407969474792480469e-01 -7.531685382127761841e-02 2.892933553084731102e-04 1.393757015466690063e-01 1.872179955244064331e-01
1.092570945620536804e-01 -2.361010909080505371e-01 -2.787037789821624756e-01 -3.980962559580802917e-02 -3.823356702923774719e-02 -3.140695095062255859e-01 2.290781736373901367e-01 2.872068202123045921e-03 -1.748780161142349243e-01 -4.469920098781585693e-01 -1.063371896743774414e-01 2.886791527271270752e-02 1.045945915393531322e-03 4.205234646797180176e-01 9.459871798753738403e-02 -1.007112711668014526e-01 1.178301870822906494e-01 7.924384437501430511e-03 -5.892672389745712280e-02 -3.918026387691497803e-02 -3.230452239513397217e-01 -5.439897254109382629e-02 -9.131824225187301636e-02 9.742477536201477051e-02 -1.425487548112869263e-01 1.102273240685462952e-01 2.272988557815551758e-01 -4.877254366874694824e-02 3.515086369588971138e-03 -1.550513654947280884e-01 3.328254446387290955e-02 -7.897546142339706421e-02
1.342403590679168701e-01 -3.649039939045906067e-02 -1.254553720355033875e-02 -3.818984627723693848e-01 2.287102937698364258e-01 -3.190913498401641846e-01 -2.861200086772441864e-02 -5.393010005354881287e-02 -4.033372551202774048e-02 -4.038767516613006592e-01 -1.048699244856834412e-01 -3.001092374324798584e-01 1.628182083368301392e-01 -1.316719353199005127e-01 -1.233798637986183167e-01 -2.037154883146286011e-02 -9.215987287461757660e-03 5.730026587843894958e-02 -4.266011342406272888e-02 -2.339299619197845459e-01 4.957843106240034103e-03 1.006198078393936157e-01 -2.153867185115814209e-01 9.097179770469665527e-02 -3.472834825515747070e-01 -2.549908123910427094e-02 1.864462047815322876e-01 1.443628966808319092e-01 5.361978709697723389e-02 -1.591049730777740479e-01 -7.855810970067977905e-02 1.247025206685066223e-01
3.664177656173706055e-02 7.501576095819473267e-03 -7.010687887668609619e-02 2.363731712102890015e-01 -2.460517548024654388e-02 -2.528727948665618896e-01 2.394276708364486694e-01 -2.499110251665115356e-02 2.955797314643859863e-02 -2.826257050037384033e-01 8.465503156185150146e-02 -3.197731375694274902e-01 7.217825949192047119e-02 1.909296065568923950e-01 3.405202329158782959e-01 5.884942784905433655e-02 -5.281882360577583313e-03 1.922130137681961060e-01 2.184617519378662109e-01 5.801286548376083374e-03 7.481071352958679199e-02 -1.809020042419433594e-01 -3.185445964336395264e-01 1.773152872920036316e-02 -2.764573991298675537e-01 -1.688106358051300049e-01 2.744597382843494415e-02 1.267908811569213867e-01 2.418646216392517090e-02 -3.163540065288543701e-01 7.433829456567764282e-02 1.061797142028808594e-01
1.163385882973670959e-01 -7.804820686578750610e-02 -8.713833987712860107e-02 8.167608827352523804e-02 3.500093221664428711e-01 -3.938381373882293701e-01 2.744792699813842773e-01 -3.291046246886253357e-02 -2.309387773275375366e-01 -7.895298302173614502e-02 -6.585297733545303345e-02 1.714825630187988281e-02 8.939265459775924683e-02 4.678490161895751953e-01 -1.808386594057083130e-01 1.486337780952453613e-01 4.854981228709220886e-02 2.922037988901138306e-02 2.118696421384811401e-01 6.443289667367935181e-02 -9.039737284183502197e-02 -5.477713793516159058e-02 1.740273088216781616e-02 -3.203521668910980225e-01 -1.073058620095252991e-01 -3.188757225871086121e-02 -2.049044072628021240e-01 1.157362107187509537e-02 1.441000550985336304e-01 -6.588303297758102417e-02 1.033796966075897217e-01 9.701402485370635986e-02
-1.697862744331359863e-01 -1.703352332115173340e-01 3.830612599849700928e-01 8.192380517721176147e-02 1.945874691009521484e-01 -3.867985308170318604e-01 4.782931506633758545e-02 2.486223429441452026e-01 -3.489682376384735107e-01 -1.604492664337158203e-01 -7.481981068849563599e-02 -5.180024355649948120e-02 -1.075291782617568970e-01 3.598622977733612061e-01 1.028506681323051453e-01 1.027887966483831406e-02 5.099597573280334473e-02 -6.953375786542892456e-02 1.218169331550598145e-01 -3.058791160583496094e-01 5.994901061058044434e-02 1.129340529441833496e-01 -2.114889770746231079e-02 1.434012800455093384e-01 1.069751903414726257e-01 -1.551199555397033691e-01 2.213128097355365753e-02 1.363997310400009155e-01 -2.563256211578845978e-02 1.044996548444032669e-02 -2.159583196043968201e-02 1.433603167533874512e-01
3.481594612821936607e-03 -1.702228635549545288e-01 6.689513474702835083e-02 -2.171068936586380005e-01 3.309040367603302002e-01 -3.948636054992675781e-01 -1.472338009625673294e-02 1.380834132432937622e-01 -1.271123439073562622e-02 -7.847069203853607178e-02 -1.641375944018363953e-02 -9.030576795339584351e-02 9.675950556993484497e-02 1.150677353143692017e-02 -2.222236096858978271e-01 -4.207300394773483276e-02 -2.935880096629261971e-03 -2.924031019210815430e-01 7.184094749391078949e-03 -2.464949339628219604e-01 7.652872055768966675e-02 1.667765341699123383e-02 -1.307687312364578247e-01 -1.684121191501617432e-01 -4.714982211589813232e-02 -2.047952860593795776e-01 2.428396940231323242e-01 1.613634675741195679e-01 -2.747128158807754517e-02 -1.290447711944580078e-01 -2.425006181001663208e-01 3.949763774871826172e-01
8.197990059852600098e-02 -1.432178914546966553e-01 1.820303313434123993e-02 -2.580734901130199432e-02 3.383674323558807373e-01 -1.835961490869522095e-01 1.343410313129425049e-01 1.688415259122848511e-01 3.113690298050642014e-03 -4.206342697143554688e-01 -1.820552945137023926e-01 1.509655714035034180e-01 -2.348448187112808228e-01 4.233732521533966064e-01 7.745122164487838745e-02 1.252772510051727295e-01 1.041111052036285400e-01 1.481273621320724487e-01 -6.540371477603912354e-02 1.062712296843528748e-01 1.240980923175811768e-01 1.027573198080062866e-01 -1.442240029573440552e-01 -1.468035578727722168e-01 -1.723359972238540649e-01 -4.042463004589080811e-02 -2.657637000083923340e-01 5.640716105699539185e-02 -8.147476613521575928e-02 -5.166197940707206726e-02 1.679113656282424927e-01 1.695210486650466919e-01
1.012089625000953674e-01 -6.624215841293334961e-02 -4.198599457740783691e-01 -1.268032658845186234e-02 -7.563477754592895508e-02 -1.607174277305603027e-01 1.722460985183715820e-01 1.098240390419960022e-01 -3.159321844577789307e-01 -2.181584239006042480e-01 -1.022223532199859619e-01 -2.564582601189613342e-02 -2.784993313252925873e-02 2.147985249757766724e-01 1.934245079755783081e-01 2.433180958032608032e-01 7.259508594870567322e-03 -1.544842720031738281e-01 8.442105725407600403e-03 -3.991669714450836182e-01 5.370630323886871338e-02 1.221835389733314514e-01 -1.353904306888580322e-01 -1.303135305643081665e-01 -2.033447921276092529e-01 -2.372090518474578857e-01 1.806954145431518555e-01 1.839894652366638184e-01 -1.369416564702987671e-01 5.792206618934869766e-03 6.899805366992950439e-02 -9.738693386316299438e-02
1.586143076419830322e-01 2.006939426064491272e-02 1.205579712986946106e-01 3.567725121974945068e-01 3.364596068859100342e-01 -2.429431974887847900e-01 1.157614812254905701e-01 2.154195904731750488e-01 -1.255877017974853516e-01 5.504483357071876526e-02 1.271625012159347534e-01 -1.674719303846359253e-01 -1.593579500913619995e-01 3.134583309292793274e-02 -1.761509776115417480e-01 5.771332420408725739e-03 -4.325586184859275818e-02 1.569936610758304596e-02 2.363006621599197388e-01 9.022206813097000122e-02 -1.202647835016250610e-01 1.676382422447204590e-01 -2.400033026933670044e-01 -5.794327333569526672e-02 -4.274478852748870850e-01 4.355797544121742249e-02 3.069930076599121094e-01 -2.733509987592697144e-02 4.872777312994003296e-02 -1.289634853601455688e-01 -9.541492909193038940e-02 -5.286198481917381287e-02
-1.979910880327224731e-01 -1.835628151893615723e-01 -1.909937825985252857e-03 1.769480556249618530e-01 1.586521863937377930e-01 -6.214073672890663147e-02 3.930605649948120117e-01 2.149819135665893555e-01 -1.480088382959365845e-01 -5.192229896783828735e-02 3.444611653685569763e-02 -1.702231615781784058e-01 -2.603051960468292236e-01 3.792639970779418945e-01 -4.042183980345726013e-02 -3.006027638912200928e-01 2.223967313766479492e-01 -5.372325330972671509e-02 1.118021309375762939e-01 -1.875107288360595703e-01 8.262151852250099182e-03 -7.384224329143762589e-03 -1.648219674825668335e-01 -3.049390390515327454e-02 -7.579635083675384521e-02 -1.709936261177062988e-01 3.781570121645927429e-02 6.233298406004905701e-02 3.452697023749351501e-02 -3.365048170089721680e-01 9.213571250438690186e-02 -1.274439096450805664e-01
-2.040333598852157593e-01 -1.273673325777053833e-01 1.366769224405288696e-01 -7.329550571739673615e-03 -6.211046874523162842e-02 -5.068082809448242188e-01 1.360492706298828125e-01 3.086951673030853271e-01 -1.304416805505752563e-01 -2.362500727176666260e-01 2.560198307037353516e-02 -3.999458625912666321e-02 -1.927684992551803589e-01 1.321511864662170410e-01 1.587786227464675903e-01 1.647974401712417603e-01 2.456494607031345367e-02 -1.300184726715087891e-01 3.089729845523834229e-01 -2.552164793014526367e-01 1.177833378314971924e-01 1.668704450130462646e-01 -1.505151838064193726e-01 1.012945920228958130e-01 1.432883143424987793e-01 -3.042617067694664001e-02 1.736434251070022583e-01 3.986318130046129227e-03 -9.259847551584243774e-02 -8.997301012277603149e-02 -1.959833353757858276e-01 8.588475733995437622e-02
1.071459800004959106e-01 2.569513022899627686e-01 -1.048974990844726562e-01 1.035038903355598450e-01 2.962732613086700439e-01 -3.091524839401245117e-01 9.505876153707504272e-02 -2.992464303970336914e-01 -1.273636668920516968e-01 2.868343703448772430e-02 8.026984333992004395e-02 -2.860026620328426361e-02 -3.146249353885650635e-01 2.423467189073562622e-01 2.236350029706954956e-01 7.708447426557540894e-02 1.130576133728027344e-01 2.649802714586257935e-02 3.221124410629272461e-01 -2.384170293807983398e-01 -1.544509679079055786e-01 1.413415074348449707e-01 2.905635349452495575e-02 -2.269805818796157837e-01 -1.796639710664749146e-01 -1.297226399183273315e-01 1.528365723788738251e-02 1.997529715299606323e-01 -7.496279478073120117e-02 -1.016699224710464478e-01 6.775736808776855469e-02 -2.813244238495826721e-02
1.941656172275543213e-01 -2.617824822664260864e-02 2.571790851652622223e-02 -1.476880311965942383e-01 3.204274177551269531e-01 -2.968218624591827393e-01 -6.607481837272644043e-02 3.044447302818298340e-01 -2.600196301937103271e-01 -3.304453492164611816e-01 1.606962233781814575e-01 6.988430861383676529e-03 -1.041912585496902466e-01 2.567116916179656982e-01 -1.489467769861221313e-01 -8.319229818880558014e-03 9.121276438236236572e-02 -2.494254261255264282e-01 -1.862643063068389893e-01 -5.268087238073348999e-02 2.581766545772552490e-01 5.836725980043411255e-02 -6.532160937786102295e-02 -7.707105018198490143e-03 1.240877509117126465e-01 -2.718283534049987793e-01 1.162168234586715698e-01 1.411062926054000854e-01 -3.263484686613082886e-02 4.853477235883474350e-03 -1.114433538168668747e-02 2.081231921911239624e-01
-1.441727671772241592e-02 -1.290472447872161865e-01 -3.656740486621856689e-02 9.109408408403396606e-02 1.058823615312576294e-01 5.867237225174903870e-02 5.110076665878295898e-01 3.433763086795806885e-01 3.142298012971878052e-02 -3.900569081306457520e-01 -1.075277626514434814e-01 -1.065034046769142151e-01 -1.191497668623924255e-01 1.677022874355316162e-01 1.855304837226867676e-01 3.520982805639505386e-03 1.138959676027297974e-01 5.545176565647125244e-03 6.002714484930038452e-02 -2.703852951526641846e-01 -1.209898740053176880e-01 2.983331680297851562e-01 1.412058472633361816e-01 4.412993788719177246e-02 -2.622029483318328857e-01 -7.494802027940750122e-02 -6.654727738350629807e-03 -9.486588835716247559e-02 1.164512261748313904e-01 3.567839041352272034e-02 4.990624636411666870e-02 1.050908118486404419e-01
1.659347862005233765e-01 1.266499757766723633e-01 8.118106052279472351e-03 7.440608739852905273e-02 2.072338014841079712e-01 -1.493020057678222656e-01 -8.267799764871597290e-02 2.932995855808258057e-01 1.922382116317749023e-01 -1.516922712326049805e-01 -1.223077028989791870e-01 -2.577286362648010254e-01 -1.786931455135345459e-01 4.088229238986968994e-01 3.339331746101379395e-01 -6.347571313381195068e-02 3.721954822540283203e-01 -3.270998969674110413e-02 2.381618320941925049e-02 -1.904583573341369629e-01 -4.592455923557281494e-02 1.305175125598907471e-01 7.354382425546646118e-02 -6.544249504804611206e-02 -2.225247770547866821e-01 1.600420475006103516e-02 1.452190279960632324e-01 5.115646496415138245e-02 -9.401870518922805786e-02 -7.980112731456756592e-02 1.728809624910354614e-01 1.136570498347282410e-01
-8.610225468873977661e-02 -5.075537562370300293e-01 -1.347185950726270676e-02 -1.863995343446731567e-01 2.378398776054382324e-01 -2.072549015283584595e-01 4.784156084060668945e-01 2.636848948895931244e-02 -5.122641846537590027e-02 -1.897260397672653198e-01 1.875384524464607239e-02 -1.050016433000564575e-01 -1.381124556064605713e-02 8.314156532287597656e-02 -1.263222694396972656e-01 2.851862013339996338e-01 8.228813111782073975e-02 2.991074919700622559e-01 9.532449394464492798e-02 -5.960836634039878845e-02 1.180742168799042702e-03 1.513384748250246048e-02 -1.057004928588867188e-01 3.157727792859077454e-02 -8.345747739076614380e-02 -6.256073713302612305e-02 2.394576184451580048e-02 2.542758882045745850e-01 -8.605633676052093506e-02 4.283888638019561768e-02 -9.365231543779373169e-02 3.411882743239402771e-02
8.459080010652542114e-02 6.555521488189697266e-02 -1.704360544681549072e-01 1.641953587532043457e-01 2.372445613145828247e-01 -1.016585454344749451e-01 1.805907040834426880e-01 2.968171425163745880e-02 -2.927143871784210205e-01 -3.189865052700042725e-01 1.354787312448024750e-02 1.172345057129859924e-01 -5.780766159296035767e-02 8.947055786848068237e-03 -1.182357296347618103e-01 -2.702457606792449951e-01 9.199240058660507202e-02 -1.130437999963760376e-01 1.536861509084701538e-01 -2.332826517522335052e-02 -2.501609027385711670e-01 -6.268151337280869484e-04 -3.109332732856273651e-02 -1.867197155952453613e-01 -3.473501801490783691e-01 -5.402919277548789978e-02 2.941460311412811279e-01 1.549555063247680664e-01 1.735914498567581177e-01 -2.498729974031448364e-01 2.496232688426971436e-01 -8.846121281385421753e-02
1.799005568027496338e-01 2.223912179470062256e-01 5.853721499443054199e-02 2.047041803598403931e-01 1.274238526821136475e-01 -4.683776795864105225e-01 3.754856064915657043e-02 1.637844443321228027e-01 -3.692116737365722656e-01 -1.557684987783432007e-01 1.292167603969573975e-01 -1.544615626335144043e-01 -1.663990616798400879e-01 -3.264303132891654968e-02 -8.710552006959915161e-02 5.358151160180568695e-03 -6.991017609834671021e-02 2.283394187688827515e-01 7.947693020105361938e-02 -2.446586824953556061e-02 1.248232275247573853e-01 1.232571974396705627e-01 1.092688143253326416e-01 -1.914294064044952393e-02 -3.626659512519836426e-01 -2.245525866746902466e-01 1.159671097993850708e-01 -7.041322439908981323e-02 1.886129379272460938e-01 -7.544390857219696045e-02 1.475055068731307983e-01 -3.299978375434875488e-02
1.098712235689163208e-01 -1.609996110200881958e-01 6.072554364800453186e-02 3.304126262664794922e-01 3.116957545280456543e-01 -4.358034580945968628e-02 2.369518280029296875e-01 -1.047152653336524963e-02 -1.007786765694618225e-02 -3.188917934894561768e-01 -7.885219901800155640e-02 -2.016252428293228149e-01 -8.698419481515884399e-02 5.414996296167373657e-02 2.224280387163162231e-01 -2.434656769037246704e-01 -1.445495486259460449e-01 1.226741746068000793e-01 6.617473065853118896e-02 -1.278343200683593750e-01 -2.039453238248825073e-01 6.975315511226654053e-02 8.614589273929595947e-02 -1.942594051361083984e-01 -3.146215677261352539e-01 -1.136207953095436096e-01 2.118977755308151245e-01 3.271070420742034912e-01 9.017374366521835327e-02 3.572117164731025696e-02 -3.452508524060249329e-02 5.700015649199485779e-02
2.528193891048431396e-01 2.836043760180473328e-02 2.701148390769958496e-01 2.775860428810119629e-01 3.199369013309478760e-01 -2.027957439422607422e-01 -1.933892443776130676e-02 1.005915552377700806e-01 -1.374563574790954590e-01 -3.863905668258666992e-01 -3.021594882011413574e-02 -2.043031007051467896e-01 1.464661061763763428e-01 8.484419435262680054e-02 1.391553040593862534e-02 -2.269336581230163574e-02 2.577391564846038818e-01 2.889099344611167908e-02 -1.099209338426589966e-01 -8.507832139730453491e-02 -1.302529126405715942e-01 5.841052159667015076e-02 2.622574269771575928e-01 2.324465513229370117e-01 -1.030943766236305237e-01 1.861344873905181885e-01 1.919138282537460327e-01 1.936957538127899170e-01 1.165139526128768921e-01 7.617453578859567642e-03 4.086934030055999756e-02 1.624166816473007202e-01
-1.207806617021560669e-01 2.053565829992294312e-01 5.443644896149635315e-02 1.782775372266769409e-01 3.449903056025505066e-02 -3.997096717357635498e-01 -3.909863159060478210e-02 -1.579845091328024864e-03 -7.304786890745162964e-02 -1.205648183822631836e-01 -5.431109294295310974e-02 -2.217093110084533691e-01 -1.820471584796905518e-01 2.386993914842605591e-01 4.470006749033927917e-02 -8.259601891040802002e-02 2.337841689586639404e-02 1.095152199268341064e-01 2.781262397766113281e-01 -5.174881219863891602e-02 -4.179865121841430664e-02 -7.083856966346502304e-03 -1.296183466911315918e-01 2.074345648288726807e-01 -6.642814725637435913e-02 6.233674660325050354e-02 2.028898447751998901e-01 3.079486191272735596e-01 -9.423624724149703979e-02 -4.886797666549682617e-01 -9.394638985395431519e-02 1.417070627212524414e-01
-4.718024283647537231e-02 -1.328980773687362671e-01 9.180229902267456055e-02 -1.172633394598960876e-01 -1.077910810708999634e-01 -2.847174406051635742e-01 1.447018682956695557e-01 1.408223807811737061e-01 -1.081454083323478699e-01 -4.774420335888862610e-02 -2.002094686031341553e-02 -3.001878857612609863e-01 -1.308934111148118973e-02 4.366711378097534180e-01 1.565828770399093628e-01 -1.645464897155761719e-01 -6.119970232248306274e-02 1.799746602773666382e-02 1.439727246761322021e-01 -3.049602508544921875e-01 2.004797905683517456e-01 -1.039538346230983734e-02 -2.819378077983856201e-01 2.847731411457061768e-01 -8.307478576898574829e-02 -1.673486083745956421e-02 2.849614620208740234e-01 9.818286448717117310e-02 6.472180038690567017e-02 8.443264663219451904e-02 8.029305934906005859e-02 2.075421065092086792e-01
2.315318910405039787e-03 8.918096125125885010e-02 6.038853898644447327e-03 5.213846638798713684e-02 -6.420181691646575928e-02 -2.887195348739624023e-01 4.025193452835083008e-01 1.700862795114517212e-01 8.199168741703033447e-02 -2.733482420444488525e-01 1.592952758073806763e-01 -1.383527554571628571e-02 -2.370939254760742188e-01 5.662958323955535889e-02 -2.115608891472220421e-03 -1.152224093675613403e-01 -1.605456322431564331e-02 -1.570967733860015869e-01 -1.843698509037494659e-02 1.333401631563901901e-02 -2.227569520473480225e-01 2.105208486318588257e-02 -1.605334132909774780e-01 -2.497033625841140747e-01 -3.456087112426757812e-01 -7.282538712024688721e-02 7.329184561967849731e-02 -2.285499721765518188e-01 -7.722099125385284424e-02 -1.018741205334663391e-01 1.445938050746917725e-01 3.845768272876739502e-01
9.601224213838577271e-02 -6.850878149271011353e-02 1.297057569026947021e-01 -1.970782727003097534e-01 -1.031071646139025688e-03 -6.502444297075271606e-02 5.466359257698059082e-01 2.085166275501251221e-01 -4.289020970463752747e-02 -8.813168853521347046e-02 -1.713865846395492554e-01 1.192346736788749695e-01 -2.802553176879882812e-01 1.152112707495689392e-01 -3.303808718919754028e-02 -1.133374124765396118e-01 1.913095563650131226e-01 -1.047693118453025818e-01 1.252463907003402710e-01 -5.579376220703125000e-02 -1.154348030686378479e-01 2.133644521236419678e-01 -2.853032052516937256e-01 -2.305954992771148682e-01 -2.916959524154663086e-01 -7.479088753461837769e-02 1.599765270948410034e-01 -1.312659084796905518e-01 -1.506985723972320557e-01 -2.898851409554481506e-03 8.112424612045288086e-02 4.852393269538879395e-02
4.486083239316940308e-02 1.451250910758972168e-01 7.018168270587921143e-02 1.395730823278427124e-01 1.312706917524337769e-01 -3.857458531856536865e-01 4.335360527038574219e-01 2.552788555622100830e-01 -6.999540328979492188e-02 -3.100839257240295410e-01 3.333666622638702393e-01 -1.449433714151382446e-01 1.087879315018653870e-01 8.658651262521743774e-02 -1.565686464309692383e-01 -2.386281732469797134e-03 -2.761326730251312256e-01 -5.564949288964271545e-02 -7.874251157045364380e-02 -9.206502139568328857e-02 5.822933465242385864e-02 -6.717222929000854492e-02 -2.470190227031707764e-01 1.148046106100082397e-01 -1.257671117782592773e-01 -1.175776869058609009e-01 -7.613524049520492554e-02 8.826249092817306519e-02 8.691155165433883667e-02 -3.444240894168615341e-03 -1.063856296241283417e-02 1.711476147174835205e-01
1.505355834960937500e-01 1.575566381216049194e-01 1.344285309314727783e-01 3.056298196315765381e-01 9.542747586965560913e-02 -2.764146327972412109e-01 2.066862285137176514e-01 6.963431090116500854e-02 -1.742995679378509521e-01 -9.226518124341964722e-02 -1.216436997056007385e-01 -2.628194342833012342e-04 -2.012949287891387939e-01 1.196560561656951904e-01 -3.309408575296401978e-02 3.105797246098518372e-02 -3.722937777638435364e-02 7.925800979137420654e-02 1.820905655622482300e-01 -2.979345321655273438e-01 -2.756729125976562500e-01 -1.528463214635848999e-01 6.763998419046401978e-02 2.542554140090942383e-01 -3.422534167766571045e-01 5.933314561843872070e-02 1.138584241271018982e-01 1.557408720254898071e-01 2.149574160575866699e-01 -3.013747632503509521e-01 -3.323045745491981506e-02 -5.643154680728912354e-02
1.952964253723621368e-02 -1.173166707158088684e-01 5.555650964379310608e-02 -1.032847352325916290e-02 1.393873393535614014e-01 -3.409718871116638184e-01 3.003812432289123535e-01 1.441258639097213745e-01 -2.652403712272644043e-01 -6.768415868282318115e-02 8.944642543792724609e-02 -1.333154290914535522e-01 -8.689366281032562256e-02 1.590442210435867310e-01 2.267929166555404663e-01 2.397994510829448700e-03 -9.646494872868061066e-03 -8.739480981603264809e-04 3.917802274227142334e-01 -3.139149546623229980e-01 1.933076418936252594e-03 3.044584393501281738e-01 -9.739365428686141968e-03 2.498196214437484741e-01 -2.346698492765426636e-01 -2.280632592737674713e-02 -4.055119305849075317e-02 1.275853998959064484e-02 -2.764201723039150238e-02 -8.719507604837417603e-02 -2.778886556625366211e-01 -2.567180059850215912e-02
-6.301862746477127075e-02 2.138344496488571167e-01 3.569558635354042053e-02 -1.560844248160719872e-03 2.244930863380432129e-01 -1.759195476770401001e-01 2.912939488887786865e-01 -2.517049200832843781e-02 1.915121637284755707e-02 -2.155747264623641968e-02 3.871456906199455261e-02 -3.118158280849456787e-01 -1.501663029193878174e-01 3.268202841281890869e-01 -1.209943369030952454e-01 -3.805268183350563049e-02 2.498061805963516235e-01 -3.264444470405578613e-01 2.001594454050064087e-01 -1.263334155082702637e-01 -8.675180375576019287e-02 -5.880935862660408020e-02 -2.321305572986602783e-01 -1.848846077919006348e-01 -1.187378838658332825e-01 -2.259216606616973877e-01 -8.123269677162170410e-02 -6.989120692014694214e-02 -6.042895466089248657e-02 -3.603417575359344482e-01 5.458910763263702393e-02 -6.550380028784275055e-03
1.833137869834899902e-01 1.702063679695129395e-01 -2.358516752719879150e-01 -1.219581719487905502e-02 -3.004135191440582275e-02 -8.217883110046386719e-02 4.385659694671630859e-01 8.911252021789550781e-02 -1.284093558788299561e-01 -3.233968317508697510e-01 -1.332584470510482788e-01 3.955662250518798828e-03 1.672416776418685913e-01 2.565185725688934326e-01 -2.150496393442153931e-01 2.696914039552211761e-02 3.550735488533973694e-02 -1.167093962430953979e-01 1.345845013856887817e-01 8.915791404433548450e-04 7.002504542469978333e-03 -3.666499257087707520e-02 1.032840088009834290e-01 -6.507098674774169922e-02 -1.664717495441436768e-01 -1.938570439815521240e-01 2.121317237615585327e-01 1.519275158643722534e-01 1.050200536847114563e-01 -2.696781754493713379e-01 2.600514292716979980e-01 2.450973093509674072e-01
-1.285301446914672852e-01 1.199587434530258179e-01 8.859147876501083374e-02 -2.055423893034458160e-02 2.780886888504028320e-01 -3.123378157615661621e-01 1.404759883880615234e-01 4.142356663942337036e-02 -9.961211681365966797e-02 -7.960049062967300415e-02 -3.028802014887332916e-02 -2.081919461488723755e-01 7.085920870304107666e-02 2.060719281435012817e-01 2.017904072999954224e-02 4.036280140280723572e-02 -1.228280714713037014e-03 5.407190416008234024e-03 1.876386106014251709e-01 1.258312165737152100e-01 2.440803796052932739e-01 1.756391376256942749e-01 -4.372244179248809814e-01 -2.180490344762802124e-01 3.927686810493469238e-02 -1.931645125150680542e-01 7.671941816806793213e-02 1.350426673889160156e-02 -1.764283515512943268e-02 -2.335488498210906982e-01 -3.111778795719146729e-01 2.786025702953338623e-01
-2.062106132507324219e-01 7.917950302362442017e-02 1.797682642936706543e-01 4.323435202240943909e-02 -4.624538868665695190e-02 -4.348416626453399658e-01 9.430884569883346558e-02 1.724080294370651245e-01 -1.602120548486709595e-01 -2.350609302520751953e-01 1.965177059173583984e-01 -1.161669045686721802e-01 -5.441391095519065857e-02 9.860010445117950439e-02 1.221354156732559204e-01 -1.635424643754959106e-01 -1.263144705444574356e-02 8.999905735254287720e-02 1.976729780435562134e-01 -2.367781102657318115e-01 -1.599530577659606934e-01 1.423247307538986206e-01 -9.379111975431442261e-02 2.296638675034046173e-02 8.528264611959457397e-02 2.112815156579017639e-02 9.985449165105819702e-02 2.601598501205444336e-01 1.601187884807586670e-01 -3.979062139987945557e-01 2.031826600432395935e-02 2.673549056053161621e-01
5.606004223227500916e-02 1.454874277114868164e-01 -4.890447482466697693e-02 -1.326964199542999268e-01 4.401740729808807373e-01 -2.760381400585174561e-01 1.406769305467605591e-01 2.486122846603393555e-01 2.236852198839187622e-01 -3.117126524448394775e-01 -4.224824905395507812e-02 -6.050658226013183594e-02 -6.279397755861282349e-02 2.207145541906356812e-01 -2.590937316417694092e-01 2.793607674539089203e-02 -1.590096205472946167e-01 3.541460633277893066e-02 -1.309648156166076660e-01 -2.370280176401138306e-01 3.016954362392425537e-01 2.316576093435287476e-01 -1.728100776672363281e-01 -1.044308021664619446e-01 -7.800440490245819092e-02 3.044449165463447571e-02 3.273827955126762390e-02 -6.667669117450714111e-02 4.194994270801544189e-02 9.105250239372253418e-02 1.027158424258232117e-01 1.116774380207061768e-01
-2.055590972304344177e-02 -1.000544056296348572e-01 -1.300319433212280273e-01 -1.870765239000320435e-01 1.518921554088592529e-01 -3.713982105255126953e-01 1.632832176983356476e-02 3.395813107490539551e-01 -1.449018120765686035e-01 -1.947576701641082764e-01 1.743153929710388184e-01 -1.171955019235610962e-01 -1.134470626711845398e-01 1.541841477155685425e-01 1.490926742553710938e-02 -1.389011889696121216e-01 -8.260875940322875977e-02 -6.662861257791519165e-02 3.934842050075531006e-01 -2.985916733741760254e-01 6.375806871801614761e-03 1.657651215791702271e-01 7.116735726594924927e-02 1.562386751174926758e-01 -6.114784255623817444e-02 -1.070372387766838074e-01 2.355674207210540771e-01 2.276444584131240845e-01 -6.374861579388380051e-03 -1.214798688888549805e-01 -1.984215378761291504e-01 1.137562319636344910e-01
2.399562150239944458e-01 5.182022228837013245e-02 4.981381073594093323e-02 -1.192360147833824158e-01 1.298254132270812988e-01 -1.950428821146488190e-03 2.304889708757400513e-01 8.480955660343170166e-02 3.739021718502044678e-02 -3.470906317234039307e-01 -1.105283945798873901e-01 -2.660135626792907715e-01 -1.874983459711074829e-01 2.676779925823211670e-01 -7.989109307527542114e-02 1.134314090013504028e-01 9.008063375949859619e-02 -3.155674338340759277e-01 2.196599543094635010e-02 -2.204642444849014282e-01 -1.609606444835662842e-01 3.421031236648559570e-01 1.071199476718902588e-01 4.531335830688476562e-02 1.149102821946144104e-01 1.268533915281295776e-01 1.392476111650466919e-01 2.743835449218750000e-01 1.198352593928575516e-02 -1.692947596311569214e-01 -1.796938627958297729e-01 -1.289686560630798340e-01
-4.253479838371276855e-01 -6.429935246706008911e-02 -2.046202570199966431e-01 -4.634047299623489380e-02 2.661994397640228271e-01 -1.575800776481628418e-01 3.081460893154144287e-01 3.914448916912078857e-01 -1.418907046318054199e-01 -1.204516217112541199e-01 1.293835788965225220e-01 -3.030281662940979004e-01 -1.467627435922622681e-01 2.565321624279022217e-01 -1.122269704937934875e-01 1.126903109252452850e-02 -5.343309417366981506e-02 -1.274858713150024414e-01 5.364916473627090454e-02 -7.487510889768600464e-02 4.567799624055624008e-03 1.118251830339431763e-01 6.507261842489242554e-02 -8.294567465782165527e-02 -1.474554836750030518e-01 -1.310127601027488708e-02 6.887149810791015625e-02 2.184183895587921143e-01 -2.120789140462875366e-01 1.061255559325218201e-01 -2.320065535604953766e-02 3.738920763134956360e-02
1.684621721506118774e-01 -4.709832742810249329e-02 -3.112896159291267395e-02 1.907491534948348999e-01 2.822428047657012939e-01 -3.101204931735992432e-01 1.809592396020889282e-01 3.114085197448730469e-01 1.939728856086730957e-01 -2.762288749217987061e-01 -8.655052632093429565e-02 -3.287507295608520508e-01 4.541980102658271790e-02 5.159219354391098022e-02 3.634400665760040283e-02 -8.092013001441955566e-02 2.031696587800979614e-01 -1.264585852622985840e-01 1.439806669950485229e-01 -1.602920740842819214e-01 -5.363061279058456421e-02 -1.592465341091156006e-01 -9.768634289503097534e-02 2.892591655254364014e-01 1.766246370971202850e-02 1.328198760747909546e-01 3.048635423183441162e-01 1.845510154962539673e-01 9.055057913064956665e-02 4.532688856124877930e-02 6.126590445637702942e-02 -1.723111048340797424e-02
5.838696658611297607e-02 2.784977853298187256e-01 1.757853105664253235e-02 -1.179936453700065613e-01 3.715343475341796875e-01 -1.797526031732559204e-01 -7.267402857542037964e-02 1.350441873073577881e-01 7.178685069084167480e-02 -5.036111176013946533e-02 -3.629469429142773151e-04 -4.210332408547401428e-02 -2.726380228996276855e-01 6.644847989082336426e-02 -1.409080624580383301e-01 6.728596985340118408e-02 1.661348938941955566e-01 -1.149314120411872864e-01 2.342401258647441864e-02 -4.275792464613914490e-02 -2.849895274266600609e-03 1.236712262034416199e-01 -2.624495327472686768e-01 -5.689926072955131531e-02 3.617219254374504089e-02 -4.078103601932525635e-01 4.634155035018920898e-01 1.198656782507896423e-01 4.998781904578208923e-02 -1.413069665431976318e-01 -2.101696580648422241e-01 6.599603593349456787e-02
-5.237357225269079208e-03 1.356165856122970581e-02 -3.396017253398895264e-01 3.500533755868673325e-03 1.841726154088973999e-01 -2.984013259410858154e-01 -8.533012121915817261e-02 1.020934507250785828e-01 -1.039740815758705139e-01 1.682293787598609924e-02 -2.236031293869018555e-01 -1.276534348726272583e-01 -9.112082421779632568e-02 1.415442824363708496e-01 -4.636814817786216736e-02 1.513534933328628540e-01 1.444987505674362183e-01 1.122167799621820450e-02 6.083063315600156784e-03 4.265338182449340820e-03 2.373013794422149658e-01 2.869816683232784271e-02 -2.920821011066436768e-01 -1.697656810283660889e-01 -3.915948867797851562e-01 -1.792196370661258698e-02 1.578278988599777222e-01 7.648631930351257324e-02 -5.000073462724685669e-02 -2.115418314933776855e-01 -7.735024392604827881e-02 4.277934432029724121e-01
-3.899827599525451660e-02 4.497344791889190674e-02 -1.353036016225814819e-01 1.066190451383590698e-01 8.412672579288482666e-02 -4.229343831539154053e-01 -6.071283668279647827e-02 -2.876042760908603668e-02 -2.738188803195953369e-01 -2.355367541313171387e-01 -9.244503825902938843e-02 8.504639565944671631e-02 -2.365434169769287109e-01 1.818920820951461792e-01 -2.077896147966384888e-01 -3.782958909869194031e-02 -2.392344772815704346e-01 2.823423966765403748e-02 1.191289513371884823e-03 -1.694067269563674927e-01 -1.672564446926116943e-01 5.943418294191360474e-02 7.476029545068740845e-02 -4.461466893553733826e-02 -4.727747738361358643e-01 -1.650373637676239014e-01 3.246656656265258789e-01 -1.001813039183616638e-01 6.223611906170845032e-02 -1.416332088410854340e-02 -1.773916417732834816e-03 -1.865569502115249634e-02
4.102702438831329346e-02 -9.357381612062454224e-02 -9.789396077394485474e-02 1.854613609611988068e-02 8.703370392322540283e-02 -3.021222911775112152e-02 2.735843360424041748e-01 -1.328679770231246948e-01 1.845345646142959595e-01 -3.053213953971862793e-01 -2.583779096603393555e-01 -1.456138342618942261e-01 -2.053821235895156860e-01 2.343214750289916992e-01 -8.614776283502578735e-02 2.601921856403350830e-01 -1.171218305826187134e-01 4.527413845062255859e-02 3.064670860767364502e-01 -3.464475572109222412e-01 3.067725300788879395e-01 8.792275935411453247e-02 -1.031798273324966431e-01 3.965509310364723206e-02 -1.481260359287261963e-01 1.174618676304817200e-01 6.380591541528701782e-02 2.090711742639541626e-01 1.556690484285354614e-01 -7.698787748813629150e-02 -7.235513627529144287e-02 1.688426733016967773e-01
[truncated: 3,272,741 more chars]
