# Supplementary material for: The Language of Innovation
Source: PLoS One. 2020 Apr 30;15(4):e0230107. doi: 10.1371/journal.pone.0230107 (PMC7194493; doi:10.1371/journal.pone.0230107)
Supplement: S10 File — (GZ) [file pone.0230107.s010.tar.gz › 1988-1992/V2Run_22_VS_4500_embeddings1988-1992ED32.txt]

-4.591037984937429428e-03 4.752594828605651855e-01 -5.635530501604080200e-02 1.487507969141006470e-01 5.340222269296646118e-03 -2.259632200002670288e-02 -1.020593866705894470e-01 -4.297037720680236816e-01 2.140293270349502563e-02 1.827119477093219757e-02 2.303720414638519287e-01 8.136958628892898560e-02 1.663658767938613892e-01 -5.643265321850776672e-02 1.659480333328247070e-01 1.758155077695846558e-01 -1.490057259798049927e-01 6.771059334278106689e-02 -1.686452627182006836e-01 1.288922429084777832e-01 2.373876273632049561e-01 -1.326041519641876221e-01 9.525299072265625000e-02 2.925377152860164642e-02 -9.830187261104583740e-02 1.244554668664932251e-01 3.697448670864105225e-01 -5.596062913537025452e-02 5.492746457457542419e-02 7.179603725671768188e-02 -1.383225470781326294e-01 2.353722304105758667e-01
7.264845538884401321e-03 3.996304869651794434e-01 6.969366222620010376e-02 2.668208256363868713e-02 5.489360541105270386e-02 -1.181047186255455017e-01 1.002126466482877731e-02 -2.720943093299865723e-01 -2.934445738792419434e-01 -2.363993674516677856e-01 -7.840526849031448364e-02 1.798986084759235382e-02 2.066554129123687744e-01 2.213324159383773804e-01 4.234391450881958008e-02 -1.541943401098251343e-01 -1.245939433574676514e-01 2.632135748863220215e-01 -1.178414598107337952e-01 2.459728531539440155e-02 -6.076560169458389282e-02 6.019725650548934937e-02 9.883890300989151001e-02 1.410015970468521118e-01 3.160991147160530090e-02 3.700810670852661133e-01 -5.567627400159835815e-02 -1.990971714258193970e-01 1.375776529312133789e-01 2.646498680114746094e-01 -2.562676966190338135e-01 7.902201265096664429e-02
-1.182510182261466980e-01 2.879178822040557861e-01 -2.842951714992523193e-01 -9.692434221506118774e-02 -1.167033612728118896e-01 2.744669653475284576e-02 -9.402156621217727661e-02 -1.722170710563659668e-01 -8.520214259624481201e-02 1.113914698362350464e-01 -3.215859085321426392e-02 -5.907985568046569824e-02 7.236389815807342529e-02 -5.773514509201049805e-02 -9.885621257126331329e-03 -2.113316804170608521e-01 -3.267822861671447754e-01 3.370260000228881836e-01 -3.084808588027954102e-01 1.026000156998634338e-01 -1.417087465524673462e-01 -8.951702155172824860e-03 3.114251196384429932e-01 -2.320496737957000732e-01 -9.624441713094711304e-02 2.808557152748107910e-01 5.253238976001739502e-02 -1.309601068496704102e-01 7.118850201368331909e-02 1.267190426588058472e-01 -2.333354353904724121e-01 -4.278742894530296326e-02
-1.764277517795562744e-01 3.482162356376647949e-01 -1.317308545112609863e-01 2.351564615964889526e-01 -3.991473838686943054e-02 -6.246567517518997192e-02 -2.500380948185920715e-02 -3.126133978366851807e-01 -4.944235831499099731e-02 2.315444499254226685e-01 1.938229948282241821e-01 1.034074276685714722e-01 -1.999298483133316040e-02 1.611553132534027100e-01 -2.091294825077056885e-01 1.492136567831039429e-01 -2.254319787025451660e-01 2.104043066501617432e-01 -2.638312280178070068e-01 2.242359220981597900e-01 5.902226269245147705e-02 -1.431097239255905151e-01 2.400068342685699463e-01 1.237523462623357773e-02 -5.050203949213027954e-02 2.233357876539230347e-01 -1.061603650450706482e-01 -1.327992677688598633e-01 -8.144572377204895020e-02 -3.002702817320823669e-02 -2.817726731300354004e-01 9.729728102684020996e-02
5.469886586070060730e-02 4.576252996921539307e-01 -1.609452515840530396e-01 2.845810651779174805e-01 -1.563434749841690063e-01 1.148444861173629761e-01 -2.684562802314758301e-01 -8.888835459947586060e-02 4.780929163098335266e-02 -1.104537630453705788e-03 8.146163076162338257e-02 -3.285340499132871628e-03 2.732452452182769775e-01 2.546189725399017334e-01 7.907967269420623779e-02 -3.873335197567939758e-02 -1.814767271280288696e-01 2.496092319488525391e-01 -1.874765455722808838e-01 6.316850334405899048e-02 -4.752475023269653320e-02 -1.994919925928115845e-01 1.283887922763824463e-01 2.173352539539337158e-01 1.113315485417842865e-02 1.607099473476409912e-01 1.009950786828994751e-01 -2.461999207735061646e-01 1.179257780313491821e-02 -2.070860564708709717e-01 -1.418017446994781494e-01 -8.286138623952865601e-02
1.574811339378356934e-01 4.522547125816345215e-01 -1.913732439279556274e-01 1.968565136194229126e-01 -7.970686256885528564e-02 -9.138821810483932495e-02 9.447654336690902710e-02 -6.981094926595687866e-02 -1.210894882678985596e-01 -2.013777568936347961e-02 7.230976969003677368e-02 -2.848571166396141052e-02 2.792359590530395508e-01 2.811438441276550293e-01 -1.385197639465332031e-01 -2.794657647609710693e-01 -1.150395795702934265e-01 2.605546712875366211e-01 1.732645556330680847e-02 9.660997241735458374e-02 2.113640010356903076e-01 -8.646097034215927124e-02 -1.631467193365097046e-01 -1.187952235341072083e-01 1.569540053606033325e-01 -2.512872451916337013e-04 -3.318413719534873962e-02 -2.423677593469619751e-01 -1.939650624990463257e-01 2.500080466270446777e-01 -1.488044559955596924e-01 3.146076947450637817e-02
1.271729320287704468e-01 2.736202478408813477e-01 -1.869999468326568604e-01 4.036307036876678467e-01 -1.166971549391746521e-01 1.415087878704071045e-01 -2.874223142862319946e-02 -2.617200911045074463e-01 -1.961359009146690369e-02 8.995838463306427002e-02 -1.793486624956130981e-01 -1.001364365220069885e-01 -3.914983198046684265e-02 2.290208190679550171e-01 -1.013733819127082825e-01 -2.673007249832153320e-01 -6.450130045413970947e-02 6.638820469379425049e-02 -1.663219332695007324e-01 3.072230815887451172e-01 1.600198000669479370e-01 -1.190080679953098297e-02 1.186399683356285095e-01 -4.141439124941825867e-02 -8.705985732376575470e-03 1.783124655485153198e-01 -5.111837387084960938e-02 -1.871023029088973999e-01 -5.529250949621200562e-02 -6.607947498559951782e-02 -4.141910672187805176e-01 -3.318127617239952087e-02
1.310042887926101685e-01 2.908374741673469543e-02 2.042761631309986115e-02 1.139393895864486694e-01 2.228620462119579315e-02 -2.450911141932010651e-02 -9.947700798511505127e-02 -3.030606806278228760e-01 -2.791257500648498535e-01 9.176898002624511719e-02 4.235870763659477234e-02 9.963089972734451294e-02 -3.024565987288951874e-02 2.304308563470840454e-01 2.706799209117889404e-01 -1.592785120010375977e-01 -2.604920268058776855e-01 3.968776762485504150e-01 -4.992922022938728333e-02 2.913556694984436035e-01 9.954036027193069458e-02 4.860066622495651245e-02 -8.499079383909702301e-03 1.073017865419387817e-01 3.353731036186218262e-01 1.413247734308242798e-01 1.442082505673170090e-02 -2.325153350830078125e-01 -2.540516108274459839e-02 7.465502619743347168e-02 -2.662294805049896240e-01 1.209489926695823669e-01
9.715692698955535889e-02 3.262400329113006592e-01 -2.206877321004867554e-01 1.056695654988288879e-01 -5.878505855798721313e-02 -3.644318133592605591e-02 1.582328826189041138e-01 -9.065360575914382935e-02 2.073595300316810608e-02 -9.552952647209167480e-02 -2.276723645627498627e-02 1.325786262750625610e-01 2.500862181186676025e-01 7.278659939765930176e-02 6.085702683776617050e-03 -2.357769012451171875e-01 1.027626842260360718e-01 3.813931047916412354e-01 4.002804681658744812e-02 1.945319026708602905e-01 4.509206116199493408e-01 -1.275807321071624756e-01 -9.797927737236022949e-02 2.800784073770046234e-02 2.501357793807983398e-01 1.824403256177902222e-01 -1.001724153757095337e-01 -3.547766432166099548e-02 -9.326811134815216064e-02 9.988251328468322754e-02 -2.857321202754974365e-01 4.667909815907478333e-02
2.309304624795913696e-01 4.899871051311492920e-01 -2.535069882869720459e-01 8.949530124664306641e-02 1.667107492685317993e-01 -8.213014900684356689e-02 1.405308097600936890e-01 6.086586043238639832e-02 1.791832596063613892e-02 -3.610509634017944336e-01 1.007760614156723022e-01 -1.850748062133789062e-01 -6.132376566529273987e-02 -1.704456983134150505e-03 -2.259165793657302856e-02 -1.117170453071594238e-01 -6.446833163499832153e-02 -1.595577150583267212e-01 -1.289668232202529907e-01 1.114249154925346375e-01 2.156560420989990234e-01 -2.749295718967914581e-02 -8.253896236419677734e-02 2.958012372255325317e-02 -2.315175086259841919e-01 1.929532885551452637e-01 2.182571440935134888e-01 -3.749109571799635887e-03 -1.586685776710510254e-01 1.114330664277076721e-01 -3.065042793750762939e-01 2.901168353855609894e-02
-2.399543486535549164e-02 2.349198609590530396e-01 -4.421187192201614380e-02 -1.640713401138782501e-02 -1.121520102024078369e-01 -8.496573567390441895e-02 -2.105162441730499268e-01 -2.260270565748214722e-01 -1.700743287801742554e-01 3.813508152961730957e-02 1.898280680179595947e-01 1.776670515537261963e-01 2.755526602268218994e-01 -2.488064393401145935e-02 -9.607411175966262817e-02 -2.793829441070556641e-01 5.395143479108810425e-02 2.187880575656890869e-01 -6.187152862548828125e-02 -1.651219464838504791e-02 1.798656731843948364e-01 1.489699184894561768e-01 -2.305198693647980690e-03 -6.529781036078929901e-03 3.770682811737060547e-01 3.272168338298797607e-01 1.185754537582397461e-01 -3.332849144935607910e-01 -5.956975743174552917e-03 2.230206578969955444e-01 -1.363874375820159912e-01 1.129617393016815186e-01
1.672164946794509888e-01 2.935467064380645752e-01 -3.575259447097778320e-01 6.040548440068960190e-03 -3.536305427551269531e-01 9.718835353851318359e-02 1.096125170588493347e-01 -1.245086789131164551e-01 -1.446782350540161133e-01 -1.165555790066719055e-01 -1.331265717744827271e-01 1.357058286666870117e-01 6.912691891193389893e-02 2.692390978336334229e-01 -1.477090567350387573e-01 -7.168337702751159668e-02 -2.336400896310806274e-01 1.254026312381029129e-02 -1.685408055782318115e-01 2.832027710974216461e-02 2.853552699089050293e-01 3.699016571044921875e-02 2.820424139499664307e-01 1.637793332338333130e-01 1.686283200979232788e-01 1.933002322912216187e-01 1.779167354106903076e-01 -1.493102312088012695e-01 -7.729104161262512207e-02 5.094597116112709045e-02 -2.936455793678760529e-02 1.371463835239410400e-01
-1.275006532669067383e-01 2.636333107948303223e-01 -1.377955675125122070e-01 2.050798945128917694e-02 -1.876727789640426636e-01 -5.008131265640258789e-03 -9.759590029716491699e-02 4.990949854254722595e-02 -3.351005166769027710e-02 1.918778270483016968e-01 -1.319772750139236450e-01 7.201787084341049194e-02 -1.561260670423507690e-01 8.082652837038040161e-02 -2.782917320728302002e-01 -7.113906741142272949e-02 -1.176927089691162109e-01 3.169765472412109375e-01 -2.058982551097869873e-01 1.484225839376449585e-01 3.534353077411651611e-01 -1.287941336631774902e-01 1.158067360520362854e-01 -2.889157459139823914e-02 4.391538724303245544e-02 1.955701559782028198e-01 8.706953376531600952e-02 -3.084933757781982422e-01 9.723860770463943481e-02 2.997352182865142822e-01 -2.648924291133880615e-01 -1.634663343429565430e-01
9.835842251777648926e-02 5.463413596153259277e-01 -1.655048429965972900e-01 1.364117562770843506e-01 -2.102222889661788940e-01 8.609288185834884644e-02 -1.738770604133605957e-01 -2.004851847887039185e-01 7.904107123613357544e-02 5.551106482744216919e-02 -1.077336743474006653e-01 7.006578892469406128e-02 9.761943668127059937e-02 1.368855535984039307e-01 -1.563657373189926147e-01 -5.049471557140350342e-02 5.711341276764869690e-02 -1.739655137062072754e-01 -2.021847218275070190e-01 2.717689275741577148e-01 1.815486997365951538e-01 -5.535124987363815308e-02 -5.241617187857627869e-02 7.418510317802429199e-02 -5.349339172244071960e-02 2.895627915859222412e-01 -2.451662719249725342e-01 -7.637964189052581787e-02 -1.435547471046447754e-01 2.188681811094284058e-01 -1.624018996953964233e-01 5.118802189826965332e-02
1.407528072595596313e-01 3.710076510906219482e-01 -6.150265038013458252e-02 1.006399020552635193e-01 1.195393316447734833e-02 2.105848491191864014e-02 -2.256597727537155151e-01 -5.396189633756875992e-03 -3.092246949672698975e-01 1.206196099519729614e-01 6.138198822736740112e-02 2.393475919961929321e-01 1.102454885840415955e-01 -8.637925237417221069e-02 1.734278351068496704e-01 -1.970274895429611206e-01 -7.354528177529573441e-03 1.347789019346237183e-01 -3.601448982954025269e-02 3.016419112682342529e-01 1.556264311075210571e-01 -1.173924133181571960e-01 1.167978718876838684e-01 1.783286929130554199e-01 1.591503918170928955e-01 2.632051110267639160e-01 6.085077300667762756e-02 -3.729393780231475830e-01 -1.129138246178627014e-01 1.616020798683166504e-01 6.130076572299003601e-02 2.083123177289962769e-01
1.787552833557128906e-01 4.675027728080749512e-01 -1.715958118438720703e-01 1.986265778541564941e-01 -8.949560672044754028e-02 1.138729676604270935e-01 -2.493342608213424683e-01 -3.455508053302764893e-01 2.405266091227531433e-02 -6.427326798439025879e-02 4.991855472326278687e-02 8.472182601690292358e-02 -6.749834120273590088e-02 3.346055448055267334e-01 -2.249279618263244629e-01 -2.839197963476181030e-02 -2.391299009323120117e-01 1.412753611803054810e-01 2.861653827130794525e-02 1.317848563194274902e-01 -1.000322028994560242e-01 -1.948750019073486328e-01 -1.143472939729690552e-01 7.248799502849578857e-02 1.596535146236419678e-01 -1.808799616992473602e-02 9.767781198024749756e-02 -1.762178838253021240e-01 -1.530226022005081177e-01 4.475019127130508423e-02 -2.053203582763671875e-01 -1.095909159630537033e-02
4.807453975081443787e-02 3.403424024581909180e-01 -2.125326693058013916e-01 1.160034313797950745e-01 -2.312113195657730103e-01 6.820220500230789185e-03 -1.846364289522171021e-01 -4.488992989063262939e-01 5.091960728168487549e-02 2.281171083450317383e-01 1.532773603685200214e-03 -2.428458817303180695e-02 1.741328239440917969e-01 1.095920801162719727e-01 -2.707972936332225800e-02 -2.237266153097152710e-01 1.486975103616714478e-01 3.335724771022796631e-02 -2.160256206989288330e-01 2.320932745933532715e-01 1.338468194007873535e-01 -1.439194083213806152e-01 1.668835431337356567e-01 -3.205135837197303772e-02 -4.499414935708045959e-02 1.318257451057434082e-01 -3.601136058568954468e-02 1.446926146745681763e-01 -6.780423969030380249e-02 2.707494199275970459e-01 -2.382095307111740112e-01 1.350393295288085938e-01
2.025944292545318604e-01 1.397873759269714355e-01 3.013152442872524261e-02 1.051445081830024719e-01 -1.337879449129104614e-01 -2.257605791091918945e-01 -1.958188116550445557e-01 -4.334522187709808350e-01 -2.115677297115325928e-02 2.402966171503067017e-01 -1.407280415296554565e-01 2.960532605648040771e-01 3.719311952590942383e-02 1.510793529450893402e-02 -1.156323477625846863e-01 3.385593369603157043e-02 -1.738169789314270020e-01 2.457196265459060669e-01 3.023092634975910187e-02 -7.412765175104141235e-02 1.599682867527008057e-01 -6.651034206151962280e-02 -3.560960665345191956e-02 1.246503517031669617e-01 -2.187414020299911499e-01 1.442521661520004272e-01 2.668474614620208740e-01 -1.866540312767028809e-01 -9.181027859449386597e-02 3.355070948600769043e-01 -1.052194684743881226e-01 -6.936065619811415672e-04
-1.529565453529357910e-01 3.176338076591491699e-01 -2.635691463947296143e-01 1.938107423484325409e-02 1.056265383958816528e-01 -1.560876071453094482e-01 -2.170554101467132568e-01 5.717319436371326447e-03 -7.177320122718811035e-02 -1.074654459953308105e-01 -2.359856665134429932e-02 1.165417879819869995e-01 -6.290961802005767822e-02 -1.522897779941558838e-01 -3.687408939003944397e-02 -6.868588179349899292e-02 -3.682941794395446777e-01 1.044638529419898987e-01 -1.435125526040792465e-02 2.469506263732910156e-01 2.699911296367645264e-01 1.167788878083229065e-01 -7.740633934736251831e-02 4.775515198707580566e-02 -1.467502713203430176e-01 -2.960926294326782227e-01 1.020483002066612244e-01 -2.332600019872188568e-02 -6.922214478254318237e-02 3.279877007007598877e-01 -3.338764905929565430e-01 -1.121698766946792603e-01
2.810961008071899414e-02 3.313679099082946777e-01 -2.368776798248291016e-01 2.884709835052490234e-01 9.338870644569396973e-02 9.318993985652923584e-02 -1.002823337912559509e-01 -2.401773482561111450e-01 -6.967603415250778198e-02 1.721080690622329712e-01 3.287774324417114258e-02 -1.475183218717575073e-01 2.172404434531927109e-03 -3.118563257157802582e-02 -1.228460147976875305e-01 -2.259153127670288086e-01 1.245595663785934448e-01 -1.079356819391250610e-01 -1.869201809167861938e-01 3.338030874729156494e-01 1.319639980792999268e-01 -2.070761471986770630e-01 -6.446850299835205078e-02 9.173785150051116943e-02 1.050822138786315918e-01 1.555469185113906860e-01 -2.166896611452102661e-01 2.175007387995719910e-02 -5.083006690256297588e-04 3.606876730918884277e-01 -2.765303850173950195e-01 6.986426562070846558e-02
-5.570200830698013306e-02 3.375615477561950684e-01 -3.108308315277099609e-01 1.846234053373336792e-01 -1.976971328258514404e-02 1.512196362018585205e-01 1.815431285649538040e-03 -1.759271025657653809e-01 5.453637242317199707e-02 1.952614337205886841e-01 -1.051238505169749260e-03 1.924142539501190186e-01 5.569143220782279968e-02 -8.607965894043445587e-03 -5.679868534207344055e-02 1.010699346661567688e-01 -3.088472485542297363e-01 4.217548370361328125e-01 -1.966621577739715576e-01 2.485752254724502563e-01 9.164413064718246460e-02 1.939224451780319214e-02 1.388032883405685425e-01 -2.229245007038116455e-01 5.711719393730163574e-02 2.317254245281219482e-01 5.310446396470069885e-02 -2.829888649284839630e-02 4.929069057106971741e-02 2.977908253669738770e-01 4.526394885033369064e-03 -1.088724005967378616e-02
-3.026903048157691956e-02 3.513427078723907471e-01 -2.185412347316741943e-01 1.123563945293426514e-01 -5.233788862824440002e-02 1.247981786727905273e-01 -1.803647577762603760e-01 -4.459248781204223633e-01 -1.040080338716506958e-01 3.176697343587875366e-02 1.136620249599218369e-02 2.129387110471725464e-02 2.696887850761413574e-01 -1.575524732470512390e-02 3.053379654884338379e-01 -2.819120585918426514e-01 -9.617698378860950470e-03 1.817798614501953125e-01 -1.590918451547622681e-01 1.398348659276962280e-01 1.606973707675933838e-01 2.502682209014892578e-01 -5.734981968998908997e-02 -1.239370182156562805e-02 1.065068468451499939e-01 3.586313128471374512e-02 -1.076538339257240295e-01 -1.556625664234161377e-01 -2.459241002798080444e-01 -7.296958472579717636e-03 -1.690658479928970337e-01 -1.464907429181039333e-03
-4.110700450837612152e-03 2.495504319667816162e-01 -2.775462865829467773e-01 -2.175660282373428345e-01 -1.451782286167144775e-01 -1.492231637239456177e-01 -1.172937303781509399e-01 -7.579492777585983276e-02 -4.070477783679962158e-01 8.894227445125579834e-02 -1.401247829198837280e-01 1.962984204292297363e-01 1.173887029290199280e-01 -2.499458380043506622e-02 -1.120913773775100708e-01 -2.033563554286956787e-01 1.453438103199005127e-01 2.866983711719512939e-01 -5.204826593399047852e-02 2.796736061573028564e-01 -1.630894467234611511e-02 -7.881982624530792236e-02 2.013764828443527222e-01 2.559882402420043945e-01 3.159975633025169373e-02 -1.307562366127967834e-02 1.373027116060256958e-01 -4.852833598852157593e-02 -4.643184319138526917e-02 3.146228566765785217e-02 -3.575859665870666504e-01 1.434482075273990631e-02
1.547395288944244385e-01 4.880473911762237549e-01 -3.121765255928039551e-01 3.698479533195495605e-01 -3.514116257429122925e-02 1.013131141662597656e-01 3.683994337916374207e-02 -2.428949326276779175e-01 -4.235673695802688599e-02 1.909198611974716187e-01 3.337806463241577148e-02 1.439644023776054382e-02 3.061693860217928886e-05 2.556682825088500977e-01 -1.180807035416364670e-02 4.605798423290252686e-02 1.368507444858551025e-01 3.779223933815956116e-02 -3.315733671188354492e-01 1.463835686445236206e-01 -1.661906205117702484e-02 -2.619300223886966705e-02 3.639259934425354004e-02 -5.391019210219383240e-02 -8.018568903207778931e-02 9.287387877702713013e-02 -5.615243688225746155e-02 -1.744229048490524292e-01 -6.373494118452072144e-02 2.522718608379364014e-01 -2.016702443361282349e-01 1.041732355952262878e-01
1.982982456684112549e-01 2.810348272323608398e-01 -9.006832540035247803e-02 5.647962167859077454e-02 -1.054623126983642578e-01 -2.119821012020111084e-01 -1.451383084058761597e-01 -2.465803176164627075e-01 -1.390554010868072510e-01 1.687160581350326538e-01 1.065813004970550537e-01 5.532702058553695679e-02 1.825644671916961670e-01 7.963425666093826294e-02 -2.917744517326354980e-01 -2.985256910324096680e-02 -1.824437081813812256e-01 4.277418181300163269e-02 1.708146631717681885e-01 1.546259224414825439e-02 2.304219305515289307e-01 4.583910480141639709e-02 1.718677394092082977e-02 1.117506176233291626e-01 -2.065100669860839844e-01 3.052670955657958984e-01 2.350238412618637085e-01 -2.550188004970550537e-01 1.590451300144195557e-01 1.341068744659423828e-01 -1.930493563413619995e-01 -2.745682895183563232e-01
3.939127549529075623e-02 3.158109188079833984e-01 -2.060260027647018433e-01 4.042630195617675781e-01 -7.243106514215469360e-02 -2.097196877002716064e-01 -1.393226981163024902e-01 -3.456543982028961182e-01 -7.066325098276138306e-02 1.653944104909896851e-01 -2.289549708366394043e-01 5.933082103729248047e-02 1.297022700309753418e-01 1.201436147093772888e-01 -5.098878964781761169e-02 -1.520386897027492523e-02 1.455596536397933960e-01 1.987288147211074829e-02 -2.621740400791168213e-01 1.546473205089569092e-01 7.802260667085647583e-02 -1.972221024334430695e-02 -1.163842305541038513e-01 -3.148961439728736877e-02 1.324192285537719727e-01 3.506180047988891602e-01 -4.590994212776422501e-03 1.512828283011913300e-02 -4.089048504829406738e-02 2.643043696880340576e-01 -1.794826239347457886e-01 5.133445933461189270e-02
1.257501989603042603e-01 2.392974495887756348e-01 5.687166750431060791e-02 -1.904498040676116943e-01 -3.383783996105194092e-01 -2.588893771171569824e-01 4.087268188595771790e-02 -3.038288354873657227e-01 -1.568101346492767334e-01 2.132456004619598389e-02 -7.829200476408004761e-02 9.366733022034168243e-03 2.245931029319763184e-01 3.709274157881736755e-02 -1.849394738674163818e-01 -5.958953872323036194e-02 -1.478301882743835449e-01 7.589226216077804565e-02 -2.590281367301940918e-01 3.238259255886077881e-01 3.018191158771514893e-01 1.109839603304862976e-01 1.867417432367801666e-02 -3.928059712052345276e-02 -4.696323070675134659e-03 1.439567208290100098e-01 2.274880707263946533e-01 -2.378635406494140625e-01 -5.936373025178909302e-02 1.495860964059829712e-01 -1.121679991483688354e-01 1.365483105182647705e-01
1.499389559030532837e-01 1.919399201869964600e-01 -3.417004644870758057e-01 3.748820126056671143e-01 -9.078305214643478394e-02 -1.887211203575134277e-02 -6.055557355284690857e-02 -3.564602732658386230e-01 -2.236358076333999634e-02 1.615298539400100708e-01 -7.232449948787689209e-02 -8.825358003377914429e-03 1.219074949622154236e-01 2.403424829244613647e-01 -3.089537285268306732e-02 -2.255748212337493896e-01 -1.415651887655258179e-01 1.562605146318674088e-03 -9.372668713331222534e-02 1.320552229881286621e-01 5.834188684821128845e-02 -1.148396879434585571e-01 7.305433601140975952e-02 1.171921472996473312e-02 -1.460254192352294922e-01 2.368921637535095215e-01 -2.010953798890113831e-02 2.346999198198318481e-02 8.697732537984848022e-02 4.075396656990051270e-01 -2.583143711090087891e-01 -2.405245788395404816e-02
5.551879853010177612e-02 5.149472355842590332e-01 2.289719879627227783e-02 1.143369004130363464e-01 -5.429212749004364014e-02 3.253065422177314758e-02 -2.721705734729766846e-01 -2.777019739151000977e-01 -4.364138469099998474e-02 -1.071274429559707642e-01 -3.083312697708606720e-02 -8.493543416261672974e-02 6.542491167783737183e-02 6.712093949317932129e-02 -2.169395387172698975e-01 -1.130307540297508240e-01 -1.232575159519910812e-02 3.698541596531867981e-02 -2.200752198696136475e-01 5.201845765113830566e-01 7.536494731903076172e-02 -1.774837225675582886e-01 -5.467762798070907593e-02 9.244224429130554199e-02 6.110012158751487732e-02 3.960795700550079346e-02 2.391000092029571533e-02 -2.095707356929779053e-01 -1.502404212951660156e-01 1.362939327955245972e-01 -7.301902025938034058e-02 -8.511714637279510498e-02
-1.288143843412399292e-01 3.585177958011627197e-01 -6.827829778194427490e-02 6.984770298004150391e-02 8.652494847774505615e-02 6.271876394748687744e-02 -3.913588076829910278e-02 -3.250997364521026611e-01 -1.791303306818008423e-01 -3.418436335778096691e-06 -8.743431419134140015e-02 1.459075510501861572e-01 2.559171319007873535e-01 -2.804320864379405975e-02 -8.591751009225845337e-02 7.274638395756483078e-03 -2.804052531719207764e-01 3.072228981181979179e-03 -1.044731065630912781e-01 4.187097251415252686e-01 3.136672675609588623e-01 -2.158599346876144409e-02 -3.371635451912879944e-02 3.646621406078338623e-01 -2.148823291063308716e-01 -1.253145001828670502e-02 -1.262305378913879395e-01 -4.861867055296897888e-02 -9.524765610694885254e-02 1.479906588792800903e-02 -6.152931228280067444e-02 1.281001567840576172e-01
-1.167336478829383850e-01 5.132974684238433838e-02 -1.003363803029060364e-01 1.984727382659912109e-02 1.959945559501647949e-01 -2.721241675317287445e-02 -1.028548777103424072e-01 7.400188129395246506e-03 1.701855361461639404e-01 -1.013645529747009277e-01 6.577707082033157349e-02 8.232006430625915527e-02 -1.762871444225311279e-01 1.015778779983520508e-01 2.695780806243419647e-02 1.220446527004241943e-01 9.566832333803176880e-02 3.308550417423248291e-01 5.024432390928268433e-02 2.149427384138107300e-01 1.317973881959915161e-01 -1.476124525070190430e-01 6.261309143155813217e-03 1.794796884059906006e-01 1.339278668165206909e-01 2.355338782072067261e-01 8.513618260622024536e-02 -2.025229781866073608e-01 -1.539926677942276001e-01 1.246060654520988464e-01 -3.793897926807403564e-01 5.220373868942260742e-01
3.573113977909088135e-01 3.226821124553680420e-01 -2.621230781078338623e-01 -2.485518306493759155e-01 1.770889461040496826e-01 -2.363916933536529541e-01 -6.777313351631164551e-02 -7.042345404624938965e-02 -1.664606332778930664e-01 1.486433949321508408e-02 1.012248545885086060e-01 -1.499086916446685791e-01 -3.696595132350921631e-02 7.426358014345169067e-02 1.007908582687377930e-01 -1.756405234336853027e-01 -7.090923935174942017e-02 5.960957333445549011e-02 -2.065892219543457031e-01 1.134674772620201111e-01 1.487406343221664429e-01 -5.975453555583953857e-02 5.298125743865966797e-02 -1.051776185631752014e-01 3.057151101529598236e-02 1.306614559143781662e-02 3.069992661476135254e-01 -3.066209554672241211e-01 -2.328830063343048096e-01 2.104106992483139038e-01 -1.550440192222595215e-01 1.294984221458435059e-01
-1.970452815294265747e-01 2.599595487117767334e-01 -6.654720753431320190e-02 -2.246348857879638672e-01 9.198149293661117554e-02 -5.139178782701492310e-02 2.325717061758041382e-01 1.305320300161838531e-02 -3.714447841048240662e-02 6.638207286596298218e-02 8.750475943088531494e-02 1.054050251841545105e-01 1.120311617851257324e-01 -8.793313801288604736e-02 9.211724996566772461e-02 -1.187549903988838196e-01 -3.196943700313568115e-01 -7.253406941890716553e-02 -8.676531910896301270e-02 3.529463708400726318e-01 2.733663618564605713e-01 1.701489090919494629e-02 -1.945600360631942749e-01 -2.368736453354358673e-02 -2.602247595787048340e-01 2.406897395849227905e-01 3.194365501403808594e-01 7.207892835140228271e-02 -2.638372480869293213e-01 -1.345597803592681885e-01 3.717407584190368652e-02 1.758909970521926880e-01
-8.430536091327667236e-02 2.478870451450347900e-01 -1.091702729463577271e-01 -1.654622405767440796e-01 1.695358753204345703e-01 9.138619899749755859e-02 -1.137925386428833008e-01 5.020764842629432678e-02 7.622374594211578369e-02 1.119825839996337891e-01 8.071979880332946777e-02 3.187822997570037842e-01 1.277998536825180054e-01 2.273099273443222046e-01 3.600910305976867676e-01 -1.084180623292922974e-01 -1.727010756731033325e-01 6.420000642538070679e-02 -2.238975316286087036e-01 2.658044733107089996e-02 -8.237066119909286499e-02 -3.276690244674682617e-01 -3.699262440204620361e-02 -3.721027076244354248e-02 5.327618867158889771e-02 5.902277678251266479e-02 1.110033318400382996e-01 -3.293695747852325439e-01 1.031150817871093750e-01 1.114819422364234924e-01 -3.895964920520782471e-01 3.376749111339449883e-03
2.949300706386566162e-01 8.829393237829208374e-02 -2.901157736778259277e-01 -1.118356436491012573e-01 2.202265411615371704e-01 -1.941662654280662537e-02 -2.448940277099609375e-01 -6.729362905025482178e-02 -1.838465481996536255e-01 1.785393208265304565e-01 8.828633278608322144e-02 7.926079444587230682e-03 8.843529224395751953e-02 2.028016895055770874e-01 -4.211139306426048279e-02 -3.388090990483760834e-03 -1.780716627836227417e-01 1.791064441204071045e-01 -1.113643571734428406e-01 1.231645345687866211e-01 3.406172096729278564e-01 -1.597603112459182739e-01 -9.298437833786010742e-02 1.939844340085983276e-02 -9.641718864440917969e-02 2.737182378768920898e-01 3.678210973739624023e-01 3.449958190321922302e-02 -5.346522852778434753e-02 7.630451768636703491e-02 7.764755934476852417e-02 3.058828413486480713e-01
3.395913839340209961e-01 1.418060958385467529e-01 -3.794957697391510010e-01 -1.591875590384006500e-02 1.663521528244018555e-01 9.566938132047653198e-02 -1.966496407985687256e-01 -1.795321404933929443e-01 -1.088077854365110397e-02 1.018032357096672058e-01 -5.710062384605407715e-02 1.565345562994480133e-02 2.543570399284362793e-01 6.541746109724044800e-02 1.336650401353836060e-01 -2.819859087467193604e-01 8.498591929674148560e-02 1.836888641119003296e-01 1.248232349753379822e-01 3.125056922435760498e-01 7.518259435892105103e-02 1.263703554868698120e-01 -1.725567877292633057e-01 -1.359810680150985718e-02 -2.908829040825366974e-02 2.349615991115570068e-01 1.574002504348754883e-01 -2.951883673667907715e-01 2.089726477861404419e-01 -4.500722140073776245e-02 -2.917137928307056427e-02 1.092008426785469055e-01
1.627004593610763550e-01 2.169508934020996094e-01 -2.624869942665100098e-01 -1.411846876144409180e-01 1.766148656606674194e-01 3.892370685935020447e-02 -3.121863305568695068e-01 -4.617232978343963623e-01 -1.418197005987167358e-01 2.096011340618133545e-01 2.307767746970057487e-03 -3.367549506947398186e-03 -1.598655432462692261e-01 4.780583456158638000e-02 5.306087434291839600e-02 -6.189652904868125916e-02 4.883432388305664062e-02 3.843837231397628784e-02 7.438988424837589264e-03 1.031284928321838379e-01 9.523355215787887573e-02 -5.693778023123741150e-02 -1.372307687997817993e-01 1.351117044687271118e-01 -2.225151658058166504e-02 9.620954096317291260e-02 2.193187773227691650e-01 -3.124165534973144531e-01 2.453355938196182251e-01 9.698847681283950806e-02 -1.395308375358581543e-01 2.953768074512481689e-01
-6.710831820964813232e-02 3.371006250381469727e-01 -1.516204178333282471e-01 2.527175843715667725e-01 -3.249825537204742432e-02 2.363456040620803833e-01 5.567416548728942871e-03 -1.786653846502304077e-01 5.310123786330223083e-02 1.376479305326938629e-02 -6.584260612726211548e-02 1.128902956843376160e-01 -7.272753119468688965e-02 2.761191725730895996e-01 -1.199151650071144104e-01 -2.530083060264587402e-01 -1.710911281406879425e-02 1.887048929929733276e-01 -3.513012230396270752e-01 2.908803224563598633e-01 1.480703651905059814e-01 -3.129391372203826904e-01 9.162214584648609161e-03 1.549762934446334839e-01 -8.235932886600494385e-02 2.058145999908447266e-01 -3.546134009957313538e-02 1.483726352453231812e-01 -1.214060634374618530e-01 1.621286720037460327e-01 -1.551825851202011108e-01 -2.682498842477798462e-02
-1.581097245216369629e-01 2.179846167564392090e-01 1.763899028301239014e-01 -1.103449612855911255e-01 -2.208404242992401123e-02 1.772972568869590759e-02 1.393864154815673828e-01 -2.350435853004455566e-01 -2.443752065300941467e-02 3.521091118454933167e-02 5.486168665811419487e-04 1.977034658193588257e-01 -8.990079909563064575e-02 7.396730780601501465e-02 -8.220841735601425171e-02 -1.451733261346817017e-01 -3.744667768478393555e-01 -7.621527463197708130e-02 1.703231334686279297e-01 2.614087462425231934e-01 2.099926471710205078e-01 -2.336432188749313354e-01 -2.212453931570053101e-01 -1.500125080347061157e-01 5.989868938922882080e-02 2.853922247886657715e-01 1.953378319740295410e-01 9.992001205682754517e-02 -1.427208185195922852e-01 1.785935461521148682e-01 -1.544604897499084473e-01 3.218530118465423584e-01
1.452436596155166626e-01 4.974521398544311523e-01 3.846177458763122559e-02 6.003419682383537292e-02 1.566881239414215088e-01 -6.671440321952104568e-03 -8.744714409112930298e-02 -1.985996216535568237e-01 1.293004155158996582e-01 3.158416599035263062e-02 -9.584186598658561707e-03 -1.570608913898468018e-01 9.500467032194137573e-02 3.019508123397827148e-01 -3.064786456525325775e-02 -1.616619825363159180e-01 -1.691807657480239868e-01 5.707776919007301331e-02 -2.812661826610565186e-01 1.145126000046730042e-01 -1.110739409923553467e-01 2.621614336967468262e-01 -4.179302453994750977e-01 8.451432734727859497e-02 2.987985499203205109e-02 2.497986257076263428e-01 -8.218655735254287720e-02 -1.065389588475227356e-01 3.302395716309547424e-02 1.841451600193977356e-02 -6.474660336971282959e-02 1.045478656888008118e-01
-1.963405171409249306e-03 1.929630488157272339e-01 -2.668658792972564697e-01 9.760739654302597046e-02 9.186716377735137939e-02 8.167053014039993286e-02 -8.764574676752090454e-02 7.139507681131362915e-03 1.366048604249954224e-01 -2.332200556993484497e-01 4.245834350585937500e-01 -4.043358191847801208e-02 -1.381661444902420044e-01 1.063475664705038071e-02 6.368502974510192871e-02 -1.097831502556800842e-01 -3.294512331485748291e-01 3.019315935671329498e-02 -3.070248365402221680e-01 1.368682235479354858e-01 -7.323017716407775879e-02 2.037319689989089966e-01 1.398936659097671509e-01 1.305807828903198242e-01 -1.791849434375762939e-01 1.911121159791946411e-01 1.759833991527557373e-01 2.919264324009418488e-02 -9.067357517778873444e-03 1.531382463872432709e-02 -1.321605741977691650e-01 3.804344236850738525e-01
6.958336383104324341e-02 1.711333990097045898e-01 -1.979911327362060547e-01 1.114035099744796753e-01 3.131110221147537231e-02 -1.322513818740844727e-01 2.104523628950119019e-01 9.786069393157958984e-02 -1.417399644851684570e-01 -2.034559845924377441e-01 2.956293821334838867e-01 3.303099796175956726e-02 -1.417528390884399414e-01 -9.068609215319156647e-03 -4.930933192372322083e-02 -4.812809824943542480e-01 -5.875663086771965027e-02 1.401396393775939941e-01 -2.701548933982849121e-01 9.947289526462554932e-02 -4.213088750839233398e-02 -1.380920112133026123e-01 -4.894908145070075989e-02 -8.604512549936771393e-03 2.990095131099224091e-02 -3.574457764625549316e-02 2.578758299350738525e-01 -1.539738625288009644e-01 -1.848425343632698059e-02 1.978962421417236328e-01 -3.522757291793823242e-01 2.290076166391372681e-01
-9.677559137344360352e-02 3.062128126621246338e-01 -6.888033356517553329e-03 8.975146710872650146e-02 -4.826175794005393982e-02 2.118607908487319946e-01 -2.592804841697216034e-02 -1.522911936044692993e-01 -1.424622386693954468e-01 2.898732423782348633e-01 -1.843180656433105469e-01 -3.998671472072601318e-02 -4.301770403981208801e-02 3.039833605289459229e-01 -1.852497225627303123e-03 -3.030237257480621338e-01 -5.971195548772811890e-02 1.375974416732788086e-01 1.686090081930160522e-01 -4.065454006195068359e-02 1.596528142690658569e-01 5.187982693314552307e-02 1.185576394200325012e-01 -2.898358553647994995e-02 9.474919736385345459e-02 4.810746610164642334e-01 4.989958554506301880e-02 -2.101332098245620728e-01 -1.400037407875061035e-01 2.982093393802642822e-02 -1.327289491891860962e-01 2.662491202354431152e-01
-1.977506577968597412e-01 2.673253715038299561e-01 -9.391350299119949341e-02 1.609727293252944946e-01 2.524847984313964844e-01 -1.407834738492965698e-01 -1.317618228495121002e-02 -6.240981630980968475e-03 9.307982772588729858e-02 -8.937373012304306030e-02 1.974694877862930298e-01 -8.808725327253341675e-02 -1.557345986366271973e-01 -4.959487821906805038e-03 1.530611962080001831e-01 -8.585816621780395508e-02 -1.011149287223815918e-01 -9.244900941848754883e-02 -2.636258900165557861e-01 1.619416177272796631e-01 3.931345641613006592e-01 -9.991277754306793213e-02 8.447546511888504028e-02 2.657412886619567871e-01 -1.266327649354934692e-01 -1.412744075059890747e-01 2.388761490583419800e-01 -7.591852545738220215e-02 1.033065319061279297e-01 1.087983027100563049e-01 -3.861892223358154297e-01 1.586780250072479248e-01
-2.526546418666839600e-01 3.437988162040710449e-01 -9.837152808904647827e-02 5.991524830460548401e-02 -1.829193979501724243e-01 2.122288802638649940e-03 -7.889974862337112427e-02 -1.600245982408523560e-01 -1.030443683266639709e-01 2.740857191383838654e-02 5.969113111495971680e-02 3.064070083200931549e-02 7.349497824907302856e-02 5.555375218391418457e-01 -2.933675609529018402e-02 -2.290459126234054565e-01 5.280097946524620056e-02 1.432390809059143066e-01 -1.596300750970840454e-01 1.520382910966873169e-01 2.585470378398895264e-01 -9.406425803899765015e-02 -2.161945588886737823e-02 3.839760646224021912e-02 3.223364427685737610e-02 3.684381544589996338e-01 1.523901671171188354e-01 -1.835751682519912720e-01 -7.997301965951919556e-02 -3.661917522549629211e-02 6.582638621330261230e-02 -2.948874421417713165e-02
2.145808935165405273e-01 3.476389348506927490e-01 -2.987079024314880371e-01 2.713688015937805176e-01 1.142878755927085876e-01 -5.014143884181976318e-03 -1.113257110118865967e-01 -3.527381122112274170e-01 3.903292492032051086e-02 2.042242437601089478e-01 5.174205079674720764e-02 -1.120945811271667480e-01 1.314033288508653641e-02 1.057373732328414917e-01 -2.021277546882629395e-01 -2.390422374010086060e-01 -4.535153880715370178e-02 1.405308693647384644e-01 -2.713130414485931396e-01 -1.413239911198616028e-02 3.159091472625732422e-01 -1.043304055929183960e-01 -1.291764974594116211e-01 2.609031498432159424e-01 -9.717376530170440674e-02 7.073664106428623199e-03 1.426944136619567871e-01 -5.923062935471534729e-02 -1.471831649541854858e-01 -6.056195124983787537e-03 6.426384299993515015e-02 -4.752091690897941589e-02
-8.245640248060226440e-02 2.853603065013885498e-01 -1.547786891460418701e-01 1.169589832425117493e-01 -1.119258478283882141e-01 4.415941238403320312e-02 -4.861993715167045593e-02 5.974899977445602417e-02 -1.439141184091567993e-01 3.038311004638671875e-01 1.071268506348133087e-02 -8.174328505992889404e-02 -1.483456604182720184e-02 4.674603790044784546e-02 -2.525274157524108887e-01 -7.350625842809677124e-02 -1.851741820573806763e-01 1.283607631921768188e-01 -3.341070413589477539e-01 2.118739634752273560e-01 -7.268387079238891602e-02 -4.520044848322868347e-02 2.137287110090255737e-01 -1.820635981857776642e-02 1.980376988649368286e-02 4.191334545612335205e-01 7.960604876279830933e-02 -6.452633440494537354e-02 -1.811127513647079468e-01 3.511771857738494873e-01 -2.182995378971099854e-01 -1.065571606159210205e-01
1.621537283062934875e-02 5.034793615341186523e-01 -3.135821223258972168e-01 2.592113614082336426e-01 2.276025479659438133e-03 1.300202608108520508e-01 -2.903248369693756104e-01 -1.912892907857894897e-01 -1.526734530925750732e-01 7.906027883291244507e-02 1.043209359049797058e-01 2.258443534374237061e-01 -1.715846657752990723e-01 1.978251785039901733e-01 -1.533289849758148193e-01 -3.229497745633125305e-02 8.510825783014297485e-02 1.544898599386215210e-01 1.190017326734960079e-03 -1.761756837368011475e-01 -8.510678075253963470e-03 4.853054136037826538e-02 1.364944502711296082e-02 -8.918925374746322632e-02 1.375696212053298950e-01 1.841093599796295166e-01 2.344421744346618652e-01 1.650306731462478638e-01 -6.995089352130889893e-02 -8.514439687132835388e-03 -2.010639458894729614e-01 7.227065414190292358e-02
1.051975265145301819e-01 3.311742246150970459e-01 2.128235623240470886e-02 1.644015610218048096e-01 -2.562920451164245605e-01 1.889982521533966064e-01 -1.877986639738082886e-01 -4.600323140621185303e-01 -1.256957650184631348e-01 1.554011851549148560e-01 -1.951903104782104492e-01 -5.855204537510871887e-02 3.411903232336044312e-02 7.487365603446960449e-02 6.191286724060773849e-03 -6.851401925086975098e-02 1.951399594545364380e-01 -2.174300141632556915e-02 -1.728910952806472778e-01 1.737114489078521729e-01 2.480209432542324066e-02 1.202562227845191956e-01 -2.824546396732330322e-01 1.254468113183975220e-01 1.125586181879043579e-01 1.140087768435478210e-01 1.795959919691085815e-01 -1.610796004533767700e-01 2.240868508815765381e-01 1.951414048671722412e-01 -1.705712825059890747e-01 -4.592671990394592285e-03
6.155099347233772278e-02 2.304040193557739258e-01 -3.872531652450561523e-01 2.784605622291564941e-01 -2.711058855056762695e-01 1.502345949411392212e-01 -1.679627448320388794e-01 -1.834959536790847778e-01 -9.345525875687599182e-03 2.029310464859008789e-01 2.106985002756118774e-01 5.339287593960762024e-02 2.475237250328063965e-01 9.573803842067718506e-02 -1.835185736417770386e-01 -2.727046012878417969e-01 3.323118761181831360e-02 1.315540522336959839e-01 -1.542537659406661987e-01 -6.034624204039573669e-02 -9.113334864377975464e-02 7.056748867034912109e-02 4.373529553413391113e-02 -3.450479730963706970e-02 1.256872266530990601e-01 3.004280328750610352e-01 2.644251659512519836e-02 -1.594640314579010010e-01 -8.430291712284088135e-02 2.228833436965942383e-01 -1.684927642345428467e-01 1.052825674414634705e-01
-3.136559948325157166e-02 4.829742908477783203e-01 -8.772650361061096191e-02 -2.314216941595077515e-01 -7.514156401157379150e-02 1.158167943358421326e-01 -2.660777270793914795e-01 -2.042406201362609863e-01 -9.803426265716552734e-02 1.668414622545242310e-01 -1.751569509506225586e-01 -5.666525289416313171e-02 3.315418958663940430e-01 1.665234267711639404e-01 -1.269501298666000366e-01 2.860234118998050690e-02 -1.976805031299591064e-01 -5.236065480858087540e-04 -2.259174883365631104e-01 2.180739790201187134e-01 1.704235523939132690e-01 -1.066106092184782028e-02 -1.505543440580368042e-01 1.986888498067855835e-01 -1.636759145185351372e-03 -5.392117798328399658e-02 5.175015330314636230e-02 -1.576205044984817505e-01 -7.209543883800506592e-02 1.123073548078536987e-01 -1.723598688840866089e-01 -2.002023011445999146e-01
1.160961948335170746e-02 5.625051856040954590e-01 -2.901458442211151123e-01 1.279640644788742065e-01 3.477231413125991821e-02 1.100145373493432999e-02 -2.753260731697082520e-01 -2.362765669822692871e-01 -1.086695566773414612e-01 9.859219193458557129e-02 -3.707838058471679688e-02 6.391502451151609421e-03 -5.430669710040092468e-02 1.374893933534622192e-01 -1.556060314178466797e-01 -2.133854478597640991e-01 4.264100641012191772e-02 7.341364026069641113e-02 -1.136613935232162476e-01 -2.230771929025650024e-01 4.077959805727005005e-02 -1.334270983934402466e-01 -1.169547736644744873e-01 2.964233979582786560e-02 2.425193600356578827e-02 1.981533616781234741e-01 1.465599089860916138e-01 -1.373851299285888672e-01 -3.075687587261199951e-01 -1.986220031976699829e-01 -1.307242512702941895e-01 1.140349637717008591e-02
1.441008746623992920e-01 4.323044717311859131e-01 -3.860895931720733643e-01 2.971232831478118896e-01 4.098634049296379089e-02 1.050922870635986328e-01 -1.641436964273452759e-01 -1.238473206758499146e-01 -1.325052678585052490e-01 2.470107376575469971e-01 -1.042434126138687134e-01 -7.276033051311969757e-03 -4.740955308079719543e-02 1.331858783960342407e-01 -5.951006431132555008e-03 -2.510300278663635254e-01 7.892057299613952637e-02 1.945009529590606689e-01 -1.380308121442794800e-01 8.239518105983734131e-02 -1.381649374961853027e-01 -2.803558707237243652e-01 -6.921792775392532349e-02 -8.359512686729431152e-02 8.432062715291976929e-02 4.709753021597862244e-02 -5.265568941831588745e-02 1.209116503596305847e-01 4.002013429999351501e-02 3.406213968992233276e-02 -3.267762064933776855e-01 1.087745577096939087e-01
1.829890459775924683e-01 1.584086716175079346e-01 -2.936742007732391357e-01 -2.186050713062286377e-01 1.563142687082290649e-01 -1.512574851512908936e-01 -1.015932336449623108e-01 -9.426967799663543701e-02 -3.671310842037200928e-01 2.340827584266662598e-01 1.910622268915176392e-01 -5.063259974122047424e-02 1.849802732467651367e-01 1.061766892671585083e-01 1.229971498250961304e-01 -1.483567953109741211e-01 -1.525586992502212524e-01 -3.912657126784324646e-02 -1.914659738540649414e-01 1.187718436121940613e-01 1.469862461090087891e-01 -3.586493059992790222e-02 5.003939568996429443e-02 2.497691847383975983e-02 3.424603119492530823e-02 1.496470123529434204e-01 3.989366292953491211e-01 -2.328032851219177246e-01 8.121251314878463745e-02 2.106447070837020874e-01 -1.025302708148956299e-01 1.720656007528305054e-01
-1.327952742576599121e-01 3.439832329750061035e-01 -2.528485953807830811e-01 1.450495272874832153e-01 2.886664569377899170e-01 -6.984976679086685181e-02 -4.637977480888366699e-02 -2.086219489574432373e-01 5.345913395285606384e-02 -1.053722277283668518e-01 3.410508334636688232e-01 5.623203702270984650e-03 6.642941385507583618e-03 -9.081707149744033813e-02 -7.778629660606384277e-02 -1.181447878479957581e-01 -1.014226153492927551e-01 1.343416422605514526e-01 -1.538921296596527100e-01 1.888603419065475464e-01 4.592269659042358398e-01 -6.861791759729385376e-02 -1.358065307140350342e-01 1.690149605274200439e-01 -1.658382266759872437e-01 -1.297530382871627808e-01 2.204997390508651733e-01 9.184093028306961060e-02 3.919093683362007141e-02 9.756501019001007080e-02 -1.537685394287109375e-01 1.390144694596529007e-02
1.969796717166900635e-01 2.603671550750732422e-01 -2.341750413179397583e-01 -7.418743520975112915e-02 2.799625992774963379e-01 -1.255997866392135620e-01 1.320837289094924927e-01 -1.534122526645660400e-01 -1.234726831316947937e-01 7.401650398969650269e-02 1.783937960863113403e-01 1.517904251813888550e-01 -1.990772783756256104e-02 7.078857719898223877e-02 9.932983666658401489e-02 -1.253613382577896118e-01 -3.042040579020977020e-02 1.118405684828758240e-01 -2.830818668007850647e-02 9.696336090564727783e-02 1.354890465736389160e-01 -2.300516813993453979e-01 -3.865204751491546631e-02 -1.099330112338066101e-01 1.419612485915422440e-02 2.567934989929199219e-01 3.429221510887145996e-01 -3.507922589778900146e-01 -1.373506784439086914e-01 3.675195574760437012e-01 -6.898429989814758301e-02 1.317778974771499634e-01
-1.423583179712295532e-01 4.502010047435760498e-01 -3.418077230453491211e-01 -6.459250301122665405e-02 1.854682713747024536e-01 -1.066860184073448181e-01 2.715102769434452057e-02 -1.056192442774772644e-01 3.345490992069244385e-02 -2.247532606124877930e-01 1.758544147014617920e-01 -1.625679731369018555e-01 -6.507291924208402634e-03 -5.386973917484283447e-02 3.017066232860088348e-02 -1.411264985799789429e-01 -2.132014334201812744e-01 -3.392091020941734314e-03 -1.956222951412200928e-01 1.885421387851238251e-02 2.458073347806930542e-01 -2.178807556629180908e-01 1.672121584415435791e-01 2.095470875501632690e-01 -2.069179713726043701e-01 -5.123427137732505798e-02 2.113699316978454590e-01 7.754337787628173828e-02 5.998690612614154816e-03 2.726074159145355225e-01 -1.022748872637748718e-01 1.443036198616027832e-01
1.972478330135345459e-01 7.614137232303619385e-02 -8.731301128864288330e-02 -3.326387703418731689e-02 1.732578575611114502e-01 -3.012859225273132324e-01 -5.103795230388641357e-02 2.235327810049057007e-01 -8.419881761074066162e-02 1.906396001577377319e-01 1.925036013126373291e-01 1.561944186687469482e-01 6.575663387775421143e-02 2.411454468965530396e-01 -2.063135616481304169e-02 -2.017797827720642090e-01 -1.363693326711654663e-01 1.551567763090133667e-01 -2.416830956935882568e-01 1.035160850733518600e-02 2.342971116304397583e-01 4.045932367444038391e-02 -1.841437220573425293e-01 1.026104614138603210e-01 -7.392363250255584717e-02 2.028511464595794678e-01 2.718611359596252441e-01 -2.304201722145080566e-01 -2.672836780548095703e-01 8.956297487020492554e-02 -3.234122395515441895e-01 6.977663189172744751e-02
1.043836250901222229e-01 4.686391949653625488e-01 -3.979347348213195801e-01 3.457210958003997803e-01 2.251475863158702850e-02 6.348336488008499146e-02 -2.967729270458221436e-01 -2.776010148227214813e-02 -4.280130937695503235e-02 8.874142915010452271e-02 -6.484977155923843384e-02 7.393541932106018066e-02 3.060134872794151306e-02 -1.015931926667690277e-02 1.306912302970886230e-01 -1.191766411066055298e-01 -4.730433225631713867e-02 1.055176556110382080e-01 -5.111222714185714722e-02 1.655310690402984619e-01 -1.245379820466041565e-01 -2.860866785049438477e-01 -3.143327683210372925e-02 -1.996297836303710938e-01 2.413903828710317612e-03 2.430669516324996948e-01 1.332592815160751343e-01 -1.104040592908859253e-01 -2.430252134799957275e-01 -1.172278597950935364e-01 2.494750311598181725e-03 5.566156283020973206e-02
-3.376637399196624756e-02 3.006003797054290771e-01 -3.252135217189788818e-01 9.504679590463638306e-02 2.656470537185668945e-01 -1.756305247545242310e-01 1.599750854074954987e-02 -8.641815185546875000e-02 2.020538002252578735e-01 -3.674192726612091064e-01 1.153547614812850952e-01 1.341689843684434891e-02 -3.149791434407234192e-02 1.199616044759750366e-01 -2.547114342451095581e-02 -8.433841913938522339e-02 -6.816375255584716797e-02 1.216747537255287170e-01 -1.539795994758605957e-01 -4.605248942971229553e-02 1.842547655105590820e-01 -9.937318414449691772e-02 6.304186768829822540e-03 -2.616454660892486572e-02 -1.768503785133361816e-01 -1.215789001435041428e-03 3.252092897891998291e-01 1.423135548830032349e-01 3.423947468400001526e-02 2.163920700550079346e-01 -4.132911562919616699e-01 7.860786467790603638e-02
8.166196942329406738e-02 4.676149785518646240e-01 -1.505010724067687988e-01 -2.636728994548320770e-02 -3.277165889739990234e-01 1.204973757266998291e-01 -1.883198171854019165e-01 -1.351559907197952271e-01 -8.989620953798294067e-03 5.080322921276092529e-02 9.789275377988815308e-02 5.963661521673202515e-02 1.493018716573715210e-01 1.878065317869186401e-01 -2.461151927709579468e-01 -1.179877594113349915e-01 -2.864637970924377441e-01 1.262086182832717896e-01 -1.853690594434738159e-01 -7.902812957763671875e-02 1.803057342767715454e-01 -2.034837305545806885e-01 1.876665651798248291e-02 1.532408297061920166e-01 -9.700836241245269775e-02 2.651984095573425293e-01 7.198629528284072876e-02 4.442532733082771301e-02 -1.807845383882522583e-01 -1.765600591897964478e-01 -1.976826190948486328e-01 -4.044292867183685303e-02
1.401133649051189423e-02 5.218299627304077148e-01 -2.534888088703155518e-01 3.489775657653808594e-01 -8.028560876846313477e-02 1.535421162843704224e-01 -2.268433570861816406e-01 2.794461138546466827e-02 5.464438349008560181e-03 2.394748330116271973e-01 -2.154148221015930176e-01 8.803448639810085297e-03 -2.325187772512435913e-01 9.386505186557769775e-02 -9.593026340007781982e-02 -1.189271137118339539e-01 -1.054102778434753418e-01 1.278593540191650391e-01 -1.441098898649215698e-01 -3.345403075218200684e-02 -1.155894845724105835e-01 -1.555522382259368896e-01 7.472477853298187256e-02 -1.309194508939981461e-02 6.232781708240509033e-02 -1.130598969757556915e-02 1.149681136012077332e-01 1.340067684650421143e-01 -1.846530437469482422e-01 1.923339515924453735e-01 -2.592518627643585205e-01 5.447115749120712280e-02
-2.269938141107559204e-01 2.304740548133850098e-01 -1.031150817871093750e-01 1.593006700277328491e-01 -1.223310157656669617e-01 -5.960774421691894531e-02 -3.182156682014465332e-01 -2.595385313034057617e-01 -2.434652112424373627e-02 -2.694651782512664795e-01 -2.702916041016578674e-02 3.319572284817695618e-02 1.361405402421951294e-01 2.508408129215240479e-01 -5.215420201420783997e-02 -3.780758380889892578e-01 -2.581744641065597534e-02 -5.239419266581535339e-02 7.197183370590209961e-02 6.991486251354217529e-02 1.569323986768722534e-02 6.389415357261896133e-03 6.881344318389892578e-02 1.770448982715606689e-01 -2.120120525360107422e-01 -1.917347125709056854e-02 2.357334643602371216e-01 -1.299002915620803833e-01 -9.647066146135330200e-02 2.222713232040405273e-01 -3.752821683883666992e-01 -5.382715538144111633e-02
-7.719624042510986328e-02 4.088522493839263916e-01 -1.658157706260681152e-01 1.333642452955245972e-01 -7.295344769954681396e-02 1.772867292165756226e-01 -2.385151982307434082e-01 -1.234329268336296082e-01 -1.237556785345077515e-01 3.501881659030914307e-01 -1.662164628505706787e-01 1.778014153242111206e-01 -9.283100068569183350e-02 1.140851452946662903e-01 1.450050920248031616e-01 -1.652151793241500854e-01 -3.973094373941421509e-02 1.665026694536209106e-01 -1.723136305809020996e-01 3.800970315933227539e-02 1.053800135850906372e-01 1.808247417211532593e-01 5.186519771814346313e-02 1.948404163122177124e-01 2.042911946773529053e-01 2.406772226095199585e-01 1.982523500919342041e-01 -1.079845502972602844e-01 -2.475396394729614258e-01 9.510816633701324463e-02 1.384989619255065918e-01 1.433726549148559570e-01
1.782688498497009277e-01 1.796416193246841431e-01 -2.878091335296630859e-01 4.730280488729476929e-02 8.029683679342269897e-02 4.831648990511894226e-02 2.829518169164657593e-02 4.898321628570556641e-02 2.420432120561599731e-02 4.761483892798423767e-02 -1.237701531499624252e-02 3.114960789680480957e-01 5.375235676765441895e-01 1.110859438776969910e-01 1.985519379377365112e-01 -1.763039231300354004e-01 -3.221368491649627686e-01 1.506221294403076172e-01 -2.259982228279113770e-01 2.137985676527023315e-01 1.659815758466720581e-01 -1.202743500471115112e-01 -1.467783302068710327e-01 1.227073371410369873e-01 -5.683845281600952148e-02 7.845675200223922729e-02 8.497204631567001343e-02 -1.803255230188369751e-01 6.444884091615676880e-02 1.071910038590431213e-01 -1.074494980275630951e-02 -1.839523389935493469e-02
-5.563091486692428589e-02 3.376767039299011230e-01 -1.338663846254348755e-01 1.107694208621978760e-01 9.343862533569335938e-02 9.498943388462066650e-02 1.694844476878643036e-02 5.497382581233978271e-02 -1.308414191007614136e-01 2.585111744701862335e-02 -3.182130679488182068e-02 -6.841253489255905151e-02 1.006087213754653931e-01 2.604255676269531250e-01 -3.026782870292663574e-01 -2.075031772255897522e-02 -3.438301980495452881e-01 4.250115454196929932e-01 -2.414360642433166504e-01 2.075974643230438232e-01 1.600660532712936401e-01 5.841958336532115936e-04 -1.251901537179946899e-01 -2.253292351961135864e-01 1.053836196660995483e-03 1.240468844771385193e-01 1.373247504234313965e-01 -1.505137383937835693e-01 2.920689247548580170e-02 -1.681190580129623413e-01 -2.354709655046463013e-01 -6.620528548955917358e-02
1.064987331628799438e-01 3.249007463455200195e-01 -3.708481043577194214e-02 3.102499991655349731e-02 -1.950168609619140625e-02 -1.352229267358779907e-01 1.414164602756500244e-01 -1.381855607032775879e-01 -1.362662464380264282e-01 2.426555752754211426e-02 -1.439071595668792725e-01 3.664746880531311035e-03 -1.497413218021392822e-01 1.987596154212951660e-01 1.969819068908691406e-01 -2.980845272541046143e-01 -1.595370769500732422e-01 -2.048680633306503296e-01 -1.328125596046447754e-01 1.389075964689254761e-01 1.633915454149246216e-01 -5.633762851357460022e-02 6.333603709936141968e-02 -2.401338964700698853e-01 -1.118748784065246582e-01 1.778480857610702515e-01 1.750912964344024658e-01 1.212859749794006348e-01 -2.614707648754119873e-01 1.336898058652877808e-01 -4.569267034530639648e-01 1.144428625702857971e-01
2.120793312788009644e-01 2.995236217975616455e-01 -1.683664023876190186e-01 -1.444621384143829346e-01 1.382415145635604858e-01 1.256265640258789062e-01 -1.073158457875251770e-01 -2.418023943901062012e-01 -3.393146395683288574e-02 3.642857968807220459e-01 6.994999200105667114e-02 -2.372347861528396606e-01 1.036705523729324341e-01 3.680957108736038208e-02 5.329158902168273926e-02 -9.803050011396408081e-02 -1.977561116218566895e-01 1.384556889533996582e-01 3.301660716533660889e-01 1.635201722383499146e-01 2.469557076692581177e-01 -1.963329501450061798e-03 -9.492285549640655518e-02 1.200336813926696777e-01 -6.580740213394165039e-03 8.111734688282012939e-02 7.928205281496047974e-02 -3.259755373001098633e-01 5.802048742771148682e-02 -6.035481020808219910e-02 -5.136998370289802551e-02 2.904821038246154785e-01
6.979596614837646484e-02 3.948826491832733154e-01 -3.618344068527221680e-01 3.665986955165863037e-01 -9.901855140924453735e-02 -5.041892826557159424e-02 -1.984956562519073486e-01 -8.586092293262481689e-02 -7.765692472457885742e-02 1.174389272928237915e-01 -8.107513189315795898e-02 1.623510867357254028e-01 -1.082411557435989380e-01 5.518389865756034851e-03 8.827371150255203247e-02 -4.035101458430290222e-02 3.121641278266906738e-02 2.452256679534912109e-01 -2.796834111213684082e-01 1.045262739062309265e-01 -9.592895209789276123e-02 -2.171985208988189697e-01 1.812786757946014404e-01 -1.747188903391361237e-02 1.811899617314338684e-02 -5.468404665589332581e-02 1.173326894640922546e-01 1.278088837862014771e-01 -2.533621191978454590e-01 1.619906872510910034e-01 -1.512216031551361084e-01 2.330486476421356201e-01
2.421120107173919678e-01 2.302041947841644287e-01 6.716757267713546753e-02 2.178311944007873535e-01 1.159697100520133972e-01 -4.711594432592391968e-02 -1.727779954671859741e-02 4.538553580641746521e-02 -1.728220283985137939e-01 1.419420391321182251e-01 1.060615852475166321e-01 -1.268242448568344116e-01 3.187935352325439453e-01 9.234291315078735352e-02 -3.852054104208946228e-02 -2.434404641389846802e-01 -3.736382722854614258e-01 1.414492726325988770e-01 1.832967400550842285e-01 1.839894503355026245e-01 4.076851904392242432e-02 1.104992404580116272e-01 -2.338896244764328003e-01 1.091586053371429443e-02 -6.668388098478317261e-02 2.576459050178527832e-01 1.271482110023498535e-01 4.219817742705345154e-02 -2.204123735427856445e-01 -1.162662729620933533e-01 4.973886907100677490e-02 3.479063808917999268e-01
9.477965533733367920e-02 2.447734773159027100e-01 -2.671012878417968750e-01 1.452774554491043091e-02 -1.191617269068956375e-02 -1.297164708375930786e-01 -2.711893022060394287e-01 -1.830479316413402557e-02 4.942604154348373413e-02 -3.916844427585601807e-01 2.108378559350967407e-01 7.190454006195068359e-02 -2.223856598138809204e-01 5.633171275258064270e-02 -1.047999486327171326e-01 -2.997480928897857666e-01 -1.031293272972106934e-01 -2.070935070514678955e-02 -8.849097043275833130e-02 8.049361407756805420e-02 1.565546244382858276e-01 -1.414807885885238647e-01 -1.166410930454730988e-02 -8.212341926991939545e-03 -5.108845978975296021e-02 7.378745079040527344e-02 1.874817460775375366e-01 -8.244711160659790039e-02 -1.029695346951484680e-01 -4.726425558328628540e-02 -3.799294233322143555e-01 3.639639317989349365e-01
1.918063908815383911e-01 3.909369707107543945e-01 -2.453556517139077187e-04 -9.343675523996353149e-02 -9.135469794273376465e-02 2.835813760757446289e-01 -4.200873151421546936e-02 -1.003836244344711304e-01 -1.761315576732158661e-02 -1.601045392453670502e-02 -1.937980502843856812e-01 8.621206134557723999e-02 1.454279124736785889e-01 2.566127479076385498e-01 -2.656258940696716309e-01 -4.695225972682237625e-03 -8.364308625459671021e-02 4.228230714797973633e-01 -2.725717611610889435e-02 1.893135905265808105e-01 8.253841102123260498e-02 -2.065603993833065033e-02 2.512096166610717773e-01 1.054981201887130737e-01 -1.488720625638961792e-01 1.106973662972450256e-01 3.199653923511505127e-01 -1.680463668890297413e-03 -1.242274791002273560e-01 -6.443634629249572754e-02 -1.794776171445846558e-01 7.402423769235610962e-02
-3.664152026176452637e-01 2.182430773973464966e-01 -1.957479864358901978e-01 4.355759546160697937e-02 4.197914898395538330e-02 -3.295674547553062439e-02 -1.075277253985404968e-01 -2.715557217597961426e-01 -4.378228634595870972e-02 -1.492327302694320679e-01 -6.515534222126007080e-02 2.350662499666213989e-01 1.813273131847381592e-01 -1.605413295328617096e-02 1.707971245050430298e-01 1.219025924801826477e-01 -1.516746878623962402e-01 -9.057612717151641846e-02 -1.575837284326553345e-01 2.914588153362274170e-01 2.836835980415344238e-01 4.399561882019042969e-02 -3.783519146963953972e-03 1.733488589525222778e-01 -2.004475099965929985e-03 -3.070566337555646896e-03 1.079710274934768677e-01 -2.454530298709869385e-01 -3.225971162319183350e-01 3.031043708324432373e-01 -7.830526679754257202e-02 3.777489811182022095e-02
1.078574433922767639e-01 3.396460711956024170e-01 -8.303423225879669189e-02 2.016276419162750244e-01 1.352640986442565918e-01 5.429631844162940979e-02 -1.647224724292755127e-01 -3.186530470848083496e-01 5.284075811505317688e-02 1.059012338519096375e-01 -2.513301968574523926e-01 -3.943842276930809021e-02 2.488320618867874146e-01 6.082989647984504700e-02 1.638388186693191528e-01 -7.182547450065612793e-02 -1.152903363108634949e-01 -1.111923456192016602e-01 1.114581301808357239e-01 1.596364825963973999e-01 2.378672212362289429e-01 1.194365918636322021e-01 3.565531224012374878e-02 5.109848082065582275e-02 1.246220991015434265e-02 3.093539774417877197e-01 2.094024419784545898e-01 3.478237688541412354e-01 3.989939019083976746e-02 3.072378933429718018e-01 -5.562028661370277405e-02 -3.368369862437248230e-02
2.074952572584152222e-01 3.697892427444458008e-01 -1.859771907329559326e-01 -2.025639712810516357e-01 2.115033119916915894e-01 -1.511576622724533081e-01 -1.775893121957778931e-01 -2.638428509235382080e-01 1.142045259475708008e-01 1.596564054489135742e-01 9.400408715009689331e-02 -1.173500344157218933e-01 1.414947807788848877e-01 -2.389832399785518646e-02 1.133400574326515198e-01 -9.545607864856719971e-02 7.717387285083532333e-03 3.949146866798400879e-01 5.682522058486938477e-02 1.218184977769851685e-01 1.936949491500854492e-01 -1.485060155391693115e-02 1.977267116308212280e-02 1.024769991636276245e-01 -2.227146625518798828e-01 6.777775287628173828e-02 -9.674052125774323940e-04 -2.458943873643875122e-01 3.048848509788513184e-01 1.008814051747322083e-01 -1.278414130210876465e-01 1.237159371376037598e-01
3.064002692699432373e-01 1.423732377588748932e-02 -2.436300218105316162e-01 -1.069489680230617523e-02 -9.842867404222488403e-02 -1.199397519230842590e-01 -1.788477450609207153e-01 7.842912524938583374e-02 -6.842209398746490479e-02 1.013633534312248230e-01 -2.066413313150405884e-01 7.585549354553222656e-02 -5.866295844316482544e-02 6.275609880685806274e-02 -9.294813871383666992e-02 -2.634077966213226318e-01 -3.192955255508422852e-01 1.805622875690460205e-01 -2.390030175447463989e-01 3.932968676090240479e-01 2.855628728866577148e-01 2.644492313265800476e-02 2.266695499420166016e-01 -5.942088365554809570e-02 -1.309857219457626343e-01 1.875914931297302246e-01 1.307874470949172974e-01 -4.122184589505195618e-02 -8.910514414310455322e-02 -4.341433197259902954e-02 -2.440716922283172607e-01 1.065870895981788635e-01
1.282824426889419556e-01 4.462270066142082214e-02 -2.144942879676818848e-01 -1.614986360073089600e-01 2.178324908018112183e-01 -1.015420481562614441e-01 -1.549969017505645752e-01 -1.608766764402389526e-01 -1.400280147790908813e-01 1.196809262037277222e-01 3.427360951900482178e-01 6.997854798100888729e-04 3.032870404422283173e-02 1.469181478023529053e-01 3.379330039024353027e-02 -1.914735883474349976e-01 9.810074232518672943e-03 1.163701266050338745e-01 5.073890089988708496e-02 3.612871170043945312e-01 8.907199651002883911e-02 -3.466692939400672913e-02 2.728210203349590302e-02 -1.746125370264053345e-01 -4.109585657715797424e-02 1.784945875406265259e-01 2.769000232219696045e-01 -8.028241246938705444e-02 -1.744027882814407349e-01 2.769817113876342773e-01 -3.368511497974395752e-01 2.563285827636718750e-01
1.811206042766571045e-01 9.938182309269905090e-03 -1.057774275541305542e-01 -1.168499812483787537e-01 1.121743246912956238e-01 5.752262100577354431e-02 -1.048811450600624084e-01 -1.354470998048782349e-01 -1.416616141796112061e-01 1.781900078058242798e-01 1.093181967735290527e-02 3.696248307824134827e-02 1.878404319286346436e-01 1.326003521680831909e-01 -6.411059200763702393e-02 1.405111979693174362e-02 -2.021530270576477051e-01 6.316067278385162354e-02 -8.300102502107620239e-02 -6.813146919012069702e-02 2.935030460357666016e-01 -2.326571345329284668e-01 -2.765651978552341461e-02 1.457931548357009888e-01 8.005993813276290894e-02 4.382908046245574951e-01 3.032495677471160889e-01 -2.852002084255218506e-01 -3.306705504655838013e-02 2.332494556903839111e-01 -6.801705062389373779e-02 3.686775565147399902e-01
-1.548606809228658676e-02 2.824881374835968018e-01 -3.871639966964721680e-01 2.930694818496704102e-01 3.074083030223846436e-01 5.929349362850189209e-02 1.580755710601806641e-01 5.191340111196041107e-03 7.299089431762695312e-02 3.200368285179138184e-01 -1.932470649480819702e-01 -1.701571494340896606e-01 1.275090500712394714e-02 1.548806428909301758e-01 -8.890924602746963501e-02 9.037129580974578857e-02 -7.324606180191040039e-02 -1.371283680200576782e-01 2.078935131430625916e-02 7.616055011749267578e-02 1.794674247503280640e-01 4.386903718113899231e-02 7.750041037797927856e-02 -8.065903186798095703e-02 2.506379969418048859e-02 2.099695056676864624e-01 2.347593754529953003e-01 9.964960813522338867e-02 -5.581532418727874756e-02 7.556506991386413574e-02 -3.848421871662139893e-01 -5.603116750717163086e-02
-2.590318620204925537e-01 3.098111748695373535e-01 -2.725507318973541260e-01 2.866644561290740967e-01 -2.741564810276031494e-01 -3.947607800364494324e-02 7.251913100481033325e-02 -7.238265126943588257e-02 -1.824717223644256592e-01 4.191428422927856445e-02 1.925848424434661865e-01 -6.337471306324005127e-02 8.857186883687973022e-02 3.129012882709503174e-01 -9.408646821975708008e-02 -1.946570426225662231e-01 -5.045466870069503784e-02 1.099258884787559509e-01 -1.209236979484558105e-01 1.842133104801177979e-01 2.331902533769607544e-01 -1.599619835615158081e-01 -1.368625164031982422e-01 1.820950210094451904e-01 9.098600596189498901e-02 3.432488739490509033e-01 6.754893064498901367e-02 -2.056051278486847878e-03 -5.151503160595893860e-02 2.494898252189159393e-02 -6.837836652994155884e-02 -1.758631467819213867e-01
-1.677260696887969971e-01 3.262975811958312988e-01 -2.784541845321655273e-01 3.845523297786712646e-01 -1.567344665527343750e-01 7.088711857795715332e-02 6.083734333515167236e-02 -4.423960149288177490e-01 -2.311770021915435791e-01 2.916845381259918213e-01 -1.924879252910614014e-01 1.683093234896659851e-02 -8.019648492336273193e-02 1.330953836441040039e-01 -3.265116363763809204e-02 -2.081937715411186218e-02 6.739281862974166870e-02 1.065122038125991821e-01 5.286687240004539490e-02 1.124218255281448364e-01 7.476771622896194458e-02 -1.972213238477706909e-01 -1.494225263595581055e-01 7.829331606626510620e-02 -8.349847793579101562e-02 1.156779676675796509e-01 1.505783200263977051e-01 2.265880256891250610e-02 -1.315742135047912598e-01 4.044304043054580688e-02 -1.092482432723045349e-01 1.754554063081741333e-01
-3.890873864293098450e-02 5.424522757530212402e-01 -2.929805219173431396e-01 2.915241420269012451e-01 -8.846947550773620605e-02 1.346971392631530762e-01 1.492893844842910767e-01 -4.585238546133041382e-02 -1.884373091161251068e-02 1.105293110013008118e-01 -1.058064550161361694e-01 5.676316842436790466e-02 4.006927311420440674e-01 1.202428117394447327e-01 3.709219396114349365e-02 -1.829120814800262451e-01 1.073968559503555298e-01 1.374578475952148438e-01 -1.977833360433578491e-01 -2.273371908813714981e-03 1.677833497524261475e-01 -2.285144850611686707e-02 1.675466308370232582e-03 -4.852549731731414795e-02 -1.959884464740753174e-01 1.727339252829551697e-02 -1.938828825950622559e-02 -2.430233955383300781e-01 -1.623536199331283569e-01 1.908132061362266541e-02 -1.034366413950920105e-01 1.003102958202362061e-01
2.015570104122161865e-01 2.791558206081390381e-01 5.755789205431938171e-02 -8.559994399547576904e-03 3.480270206928253174e-01 1.000213772058486938e-01 9.183236211538314819e-02 -8.322697877883911133e-02 1.553384959697723389e-01 2.857358753681182861e-01 -1.497089713811874390e-01 -1.715054959058761597e-01 5.130463466048240662e-02 6.914043426513671875e-02 -2.053748071193695068e-01 6.582355499267578125e-02 -1.278492212295532227e-01 1.870231181383132935e-01 1.209067553281784058e-01 1.290706545114517212e-01 1.535817682743072510e-01 -6.580572575330734253e-02 1.462973505258560181e-01 1.039006710052490234e-01 1.498989611864089966e-01 2.129571139812469482e-01 3.169014453887939453e-01 -1.905015259981155396e-01 -2.640668749809265137e-01 2.709029614925384521e-01 -5.927298590540885925e-02 1.617404669523239136e-01
1.274593919515609741e-01 2.354901880025863647e-01 -1.598803699016571045e-01 7.845299318432807922e-03 -1.409734338521957397e-01 -4.240250587463378906e-02 -6.831559538841247559e-02 -1.112177446484565735e-01 -2.916074991226196289e-01 -9.274698048830032349e-02 -1.482337713241577148e-01 1.411432325839996338e-01 7.143695652484893799e-02 3.107684850692749023e-01 -6.168114766478538513e-02 1.245410460978746414e-02 -1.042663827538490295e-01 2.965494990348815918e-01 1.500878483057022095e-02 3.430654108524322510e-01 3.332870602607727051e-01 -1.348385512828826904e-01 2.485085874795913696e-01 1.981796920299530029e-01 1.715399138629436493e-02 2.493074387311935425e-01 3.024031817913055420e-01 -8.759044110774993896e-02 8.911814540624618530e-02 5.261266976594924927e-02 -3.032553195953369141e-02 -5.071787536144256592e-02
4.900017753243446350e-02 1.067648008465766907e-01 -1.619830131530761719e-01 -1.909627579152584076e-02 7.197932898998260498e-02 -4.705111309885978699e-02 -3.184568583965301514e-01 5.012346431612968445e-02 -2.183917015790939331e-01 5.884154140949249268e-02 1.043960005044937134e-01 -4.729474708437919617e-02 1.020457446575164795e-01 3.128918111324310303e-01 -2.227510884404182434e-02 1.834344677627086639e-02 -2.493529915809631348e-01 8.137702941894531250e-02 7.621346414089202881e-02 1.858210712671279907e-01 2.628437280654907227e-01 -1.557835042476654053e-01 3.187939152121543884e-02 1.926299631595611572e-01 -2.524067088961601257e-02 3.592864871025085449e-01 3.259465098381042480e-01 -1.663382649421691895e-01 -3.886286914348602295e-02 2.395630776882171631e-01 3.707434749230742455e-03 3.341744840145111084e-01
3.387735784053802490e-02 6.025140881538391113e-01 -1.813029348850250244e-01 -1.432134509086608887e-01 -1.620996296405792236e-01 -5.031030252575874329e-02 5.735814571380615234e-02 -4.949103668332099915e-02 -8.341797441244125366e-02 1.418598741292953491e-01 -5.348334088921546936e-02 8.570150285959243774e-02 2.708344161510467529e-01 1.211545765399932861e-01 -7.339426875114440918e-02 1.661131158471107483e-02 -7.343511283397674561e-02 4.001478552818298340e-01 7.208482176065444946e-02 4.439275339245796204e-02 2.935788631439208984e-01 -9.187348186969757080e-02 8.400609344244003296e-02 7.264360040426254272e-02 8.768921345472335815e-02 2.306583523750305176e-01 -1.083050146698951721e-01 3.908184543251991272e-02 -9.965902566909790039e-02 1.459001451730728149e-01 1.050345376133918762e-01 1.444948315620422363e-01
1.708170175552368164e-01 7.752007246017456055e-02 -1.658918410539627075e-01 2.101496011018753052e-01 1.740849204361438751e-02 -2.724539302289485931e-02 -1.811802834272384644e-01 -1.473801881074905396e-01 -1.262801438570022583e-01 -1.805537045001983643e-01 -8.805022388696670532e-02 -1.501787826418876648e-02 1.647718064486980438e-02 -2.769887447357177734e-03 -5.556719005107879639e-02 -1.432200968265533447e-01 -4.308823049068450928e-01 1.241283193230628967e-01 6.561312824487686157e-02 8.846890181303024292e-02 8.892010897397994995e-02 6.643054634332656860e-02 -2.083076685667037964e-01 4.898424819111824036e-02 -6.679787486791610718e-02 2.720419466495513916e-01 3.716494143009185791e-01 -3.732106462121009827e-02 -1.138343662023544312e-01 2.416944056749343872e-01 8.812275528907775879e-02 4.343929588794708252e-01
1.507451385259628296e-02 1.956800520420074463e-01 -1.420447323471307755e-02 9.218447655439376831e-02 1.569907367229461670e-02 1.472964435815811157e-01 8.368255198001861572e-02 1.880505383014678955e-01 1.204365864396095276e-01 1.392611116170883179e-01 1.231295093894004822e-01 8.727336674928665161e-02 -5.203796178102493286e-02 -5.366175994277000427e-02 2.371196746826171875e-01 -8.930149674415588379e-02 -2.838703095912933350e-01 2.549131810665130615e-01 -1.948617398738861084e-01 1.520243939012289047e-02 2.390260621905326843e-02 -2.038216292858123779e-01 9.540186822414398193e-02 4.511877596378326416e-01 -1.448382884263992310e-01 2.552757263183593750e-01 8.668808639049530029e-02 -2.413267046213150024e-01 -3.875606134533882141e-02 2.726643383502960205e-01 -3.079164326190948486e-01 -3.000355884432792664e-02
9.208711981773376465e-02 4.797277152538299561e-01 -3.266435861587524414e-01 3.854117393493652344e-01 -9.273547679185867310e-02 -7.119962573051452637e-02 -1.505596190690994263e-01 -3.013862669467926025e-01 -2.093634605407714844e-01 2.796470820903778076e-01 -6.919731199741363525e-02 1.141034141182899475e-01 -1.104027703404426575e-01 -3.471220657229423523e-02 -8.275063335895538330e-02 -1.942807883024215698e-01 1.131831016391515732e-02 7.652636151760816574e-03 -1.683287620544433594e-01 1.679934114217758179e-01 -1.466652303934097290e-01 -4.765571653842926025e-02 4.515432938933372498e-02 -3.414743393659591675e-02 1.509368568658828735e-01 -2.029388956725597382e-02 1.304186880588531494e-01 -6.350768357515335083e-02 2.309582568705081940e-02 4.533787816762924194e-02 -2.242053896188735962e-01 1.786875165998935699e-02
3.059934973716735840e-01 2.218744009733200073e-01 -2.386624813079833984e-01 -2.736563682556152344e-01 -9.585683234035968781e-03 -2.289921939373016357e-01 2.568979561328887939e-01 -4.325186833739280701e-02 8.751417696475982666e-02 -2.199690788984298706e-02 7.065887749195098877e-02 6.633615493774414062e-02 7.182132452726364136e-03 1.606104373931884766e-01 1.947473138570785522e-01 -7.172363344579935074e-03 -1.606082618236541748e-01 -5.342556536197662354e-02 -1.146237552165985107e-02 2.596107125282287598e-01 2.903008460998535156e-01 -3.054337576031684875e-04 6.935696303844451904e-02 1.324160397052764893e-01 -1.126976683735847473e-02 1.523113995790481567e-01 2.839780151844024658e-01 -3.287625014781951904e-01 -1.045803949236869812e-01 -8.720917627215385437e-03 -1.584235727787017822e-01 2.693917453289031982e-01
-5.125994980335235596e-02 2.353224754333496094e-01 6.093394383788108826e-02 -8.879106491804122925e-02 -3.934672102332115173e-03 2.117109447717666626e-01 -3.223476111888885498e-01 -3.119299113750457764e-01 -7.443643361330032349e-02 -2.135656215250492096e-02 -1.511698663234710693e-01 -5.974070727825164795e-02 1.044169440865516663e-01 2.380983084440231323e-01 6.540036201477050781e-02 -1.530267111957073212e-02 -1.434875130653381348e-01 3.624332547187805176e-01 -2.284983396530151367e-01 1.059639081358909607e-01 -6.933187693357467651e-02 1.888766288757324219e-01 -1.892326325178146362e-01 1.638291478157043457e-01 -4.979131743311882019e-03 3.287821710109710693e-01 -3.107234276831150055e-02 -1.298588216304779053e-01 -1.513170003890991211e-01 1.686075627803802490e-01 -1.748007088899612427e-01 2.312614023685455322e-01
9.347404539585113525e-02 2.990472912788391113e-01 -8.648970723152160645e-02 3.300961256027221680e-01 3.385376930236816406e-02 -1.842378675937652588e-01 -3.061814606189727783e-01 1.864555850625038147e-02 2.987127006053924561e-02 2.061249017715454102e-01 -1.048834174871444702e-01 -9.172509610652923584e-02 1.237199306488037109e-01 3.273063302040100098e-01 1.264381855726242065e-01 -1.011002734303474426e-01 -1.333783268928527832e-01 1.023218706250190735e-01 -2.573047876358032227e-01 2.057396322488784790e-01 2.066839933395385742e-01 1.113087758421897888e-01 1.291837692260742188e-01 -9.263620525598526001e-02 -2.035367786884307861e-01 1.633802801370620728e-01 5.134506523609161377e-02 -2.879989743232727051e-01 -4.216747730970382690e-02 1.021369248628616333e-01 1.053696721792221069e-01 2.249049842357635498e-01
7.522483915090560913e-02 1.388266682624816895e-01 -2.795878052711486816e-01 -1.930653601884841919e-01 2.324575930833816528e-01 -2.735613100230693817e-02 -2.123887538909912109e-01 1.824604570865631104e-01 -3.011579811573028564e-01 1.108130067586898804e-01 7.068660855293273926e-02 2.422790974378585815e-01 1.962923705577850342e-01 1.545826196670532227e-01 -8.659327030181884766e-02 -3.158015012741088867e-01 -1.547700017690658569e-01 8.377756178379058838e-02 -2.527038194239139557e-02 1.426055878400802612e-01 -2.214828506112098694e-02 -6.614912301301956177e-02 -1.670313626527786255e-01 2.265688478946685791e-01 1.032010838389396667e-01 2.969617843627929688e-01 -4.573475942015647888e-02 3.994481638073921204e-02 -1.156539097428321838e-01 2.377098649740219116e-01 -2.834609150886535645e-01 3.619073703885078430e-02
-2.541119456291198730e-01 4.277866184711456299e-01 -2.329978197813034058e-01 1.740590482950210571e-01 2.929245531558990479e-01 -1.514648944139480591e-01 -3.579222410917282104e-02 -1.354580558836460114e-02 1.193106546998023987e-01 -4.481108859181404114e-02 1.816806793212890625e-01 -1.058803312480449677e-02 -1.517372876405715942e-01 -5.457176640629768372e-02 4.198671877384185791e-02 -7.588177174329757690e-02 -4.105688929557800293e-01 4.905050992965698242e-02 -2.123583853244781494e-01 -3.504353389143943787e-02 3.007965683937072754e-01 -3.829160332679748535e-02 -6.843432784080505371e-02 4.037487506866455078e-02 -2.645083330571651459e-02 -1.628382205963134766e-01 1.544215530157089233e-01 -1.666630655527114868e-01 8.430951088666915894e-02 -3.067778982222080231e-02 -2.438014894723892212e-01 1.134104877710342407e-01
1.928539872169494629e-01 3.761033713817596436e-01 -7.067973166704177856e-02 3.195690512657165527e-01 -3.470206633210182190e-02 1.989220678806304932e-01 1.610060632228851318e-01 -2.363419830799102783e-01 3.485799208283424377e-02 2.677460312843322754e-01 2.220396846532821655e-01 -2.754919230937957764e-02 2.361282147467136383e-02 1.778617799282073975e-01 -2.264660447835922241e-01 -1.358689218759536743e-01 -2.277670800685882568e-02 1.590425819158554077e-01 -1.471018642187118530e-01 -1.370684523135423660e-02 -3.646986559033393860e-02 2.734244614839553833e-02 -1.910316646099090576e-01 1.862070113420486450e-01 -2.595142126083374023e-01 1.054090708494186401e-01 2.452869713306427002e-01 -1.842540204524993896e-01 -2.021464705467224121e-01 -6.876102834939956665e-02 -1.255419254302978516e-01 -1.093880534172058105e-01
1.956951320171356201e-01 3.911097347736358643e-01 -2.177362740039825439e-01 3.368203043937683105e-01 -9.568628668785095215e-02 -1.610364466905593872e-01 7.040388882160186768e-02 -1.066130697727203369e-01 8.849464356899261475e-02 2.035473883152008057e-01 -1.056963428854942322e-01 2.478308975696563721e-02 2.902690172195434570e-01 1.217265650629997253e-01 -1.029749773442745209e-02 -1.687090247869491577e-01 -1.095276325941085815e-02 2.157704830169677734e-01 -1.721638888120651245e-01 1.087824255228042603e-01 3.624077141284942627e-01 2.711212821304798126e-02 8.404625952243804932e-02 1.177613586187362671e-01 1.638584882020950317e-01 9.905572235584259033e-02 -1.392653137445449829e-01 -8.000751584768295288e-02 3.800474479794502258e-02 2.404887676239013672e-01 -2.110429853200912476e-01 1.855281181633472443e-02
1.181420609354972839e-01 3.348298668861389160e-01 -6.952238827943801880e-02 1.473787706345319748e-02 -1.155019626021385193e-01 1.606084257364273071e-01 -2.216052822768688202e-02 -4.322825744748115540e-02 -1.559087932109832764e-01 2.472110651433467865e-02 -1.213373988866806030e-01 7.305884361267089844e-02 2.181196063756942749e-01 3.039478063583374023e-01 -3.049245774745941162e-01 -2.241676598787307739e-01 -1.873472481966018677e-01 1.979578286409378052e-01 -9.081619646167382598e-05 4.007174372673034668e-01 2.983024418354034424e-01 -1.611636877059936523e-01 1.792357712984085083e-01 1.975476741790771484e-01 4.697559028863906860e-02 1.858860813081264496e-02 2.221235036849975586e-01 3.787895198911428452e-03 4.828401282429695129e-02 -9.730124473571777344e-02 -1.116113960742950439e-01 -4.565978050231933594e-02
1.691619455814361572e-01 1.428949683904647827e-01 -3.966854810714721680e-01 -7.323578745126724243e-02 2.083014547824859619e-01 1.040923446416854858e-01 -2.590434551239013672e-01 -1.701688766479492188e-01 -1.757140159606933594e-01 8.749533444643020630e-02 -1.895913928747177124e-01 -8.122801780700683594e-02 -2.090331353247165680e-02 2.279981411993503571e-02 8.827471756376326084e-04 1.134146526455879211e-01 -6.811784952878952026e-02 2.390937507152557373e-01 -5.822866782546043396e-02 1.180386915802955627e-01 1.397453099489212036e-01 1.159140840172767639e-01 -9.085579961538314819e-02 5.198745802044868469e-02 -1.583931744098663330e-01 3.832178115844726562e-01 1.808682680130004883e-01 -2.275393456220626831e-01 1.912396103143692017e-01 1.229644045233726501e-01 -9.577170759439468384e-02 3.204900920391082764e-01
-6.072049215435981750e-02 3.420216739177703857e-01 -8.488790132105350494e-03 1.377405375242233276e-01 1.061854511499404907e-01 5.338917300105094910e-02 -9.299246221780776978e-02 -2.489293217658996582e-01 9.609796851873397827e-02 9.543622285127639771e-02 -3.526324927806854248e-01 -1.978840231895446777e-01 5.072679370641708374e-02 1.229045987129211426e-01 7.469491660594940186e-02 -2.189588248729705811e-01 -3.716944530606269836e-02 -8.022274821996688843e-02 1.121006207540631294e-03 1.693595498800277710e-01 3.954614698886871338e-01 1.836212575435638428e-01 1.023894995450973511e-01 -6.101879756897687912e-03 1.916739344596862793e-01 6.415689736604690552e-02 2.679198682308197021e-01 1.191338077187538147e-01 1.631497964262962341e-02 3.634774386882781982e-01 -1.402245312929153442e-01 -8.059973269701004028e-02
-8.150155842304229736e-02 4.239659309387207031e-01 -3.169737756252288818e-01 1.671902686357498169e-01 1.954062879085540771e-01 -1.254493594169616699e-01 -1.081667002290487289e-02 -2.417373806238174438e-01 7.695956528186798096e-02 -2.074695378541946411e-01 1.350222826004028320e-01 1.392203412251546979e-04 8.287687785923480988e-03 2.415071055293083191e-02 4.918427392840385437e-02 3.871768340468406677e-02 -1.866357773542404175e-01 1.216934714466333389e-02 -1.242881938815116882e-01 -9.718196839094161987e-02 3.275092840194702148e-01 -1.655952185392379761e-01 2.825411222875118256e-02 1.662067621946334839e-01 -2.208338975906372070e-01 -1.844158023595809937e-01 3.028477430343627930e-01 3.841293044388294220e-03 -9.467515349388122559e-02 1.356028914451599121e-01 -1.851010620594024658e-01 2.045501023530960083e-01
-1.362199187278747559e-01 5.864148736000061035e-01 -3.571266233921051025e-01 1.566425114870071411e-01 -1.092069000005722046e-01 -1.811793260276317596e-02 9.882386028766632080e-02 -2.142485082149505615e-01 -2.269567549228668213e-01 2.929570078849792480e-01 5.695151910185813904e-02 1.455736309289932251e-01 8.364803344011306763e-02 2.147695869207382202e-01 -1.137894764542579651e-02 3.439253941178321838e-02 1.445191260427236557e-02 1.089608669281005859e-01 6.091468036174774170e-02 -1.570912078022956848e-02 3.069656528532505035e-02 -1.211136579513549805e-01 1.153645068407058716e-01 6.393335759639739990e-02 3.203788399696350098e-02 -1.199502404779195786e-02 6.888170540332794189e-02 -2.486805617809295654e-01 5.642751976847648621e-02 -3.746756166219711304e-02 -2.599749565124511719e-01 -1.112702637910842896e-01
3.055891692638397217e-01 2.450954020023345947e-01 -9.176019579172134399e-02 -4.995437711477279663e-02 -6.791718304157257080e-02 -2.518985271453857422e-01 -4.321432486176490784e-02 -3.670266270637512207e-02 -2.836345434188842773e-01 -1.092489063739776611e-01 -5.671807006001472473e-02 -3.463766723871231079e-02 1.958956010639667511e-02 -4.550784081220626831e-02 -1.958983093500137329e-01 -3.800040483474731445e-02 -3.719803094863891602e-01 1.446333527565002441e-01 -1.490534991025924683e-01 2.868272960186004639e-01 3.156324028968811035e-01 7.217128574848175049e-02 2.032921016216278076e-01 1.439688056707382202e-01 -1.833376139402389526e-01 1.640363037586212158e-01 7.185444235801696777e-02 3.802919015288352966e-02 -1.442545801401138306e-01 -2.236426435410976410e-02 -2.036732882261276245e-01 2.543386220932006836e-01
1.928509324789047241e-01 2.504225969314575195e-01 -8.788799494504928589e-02 2.851460874080657959e-01 -1.573000997304916382e-01 9.659551829099655151e-02 -3.048551678657531738e-01 -3.939920663833618164e-01 7.366181164979934692e-02 1.156319528818130493e-01 -4.448950663208961487e-02 -2.405604161322116852e-02 1.612093672156333923e-02 1.318949908018112183e-01 -2.353507131338119507e-01 -2.513888478279113770e-01 1.453431416302919388e-02 1.559457629919052124e-01 -2.903426289558410645e-01 -4.251246899366378784e-02 2.020879089832305908e-01 3.070276230573654175e-02 -1.042920630425214767e-02 1.654134690761566162e-01 -1.896517574787139893e-01 4.114971682429313660e-02 3.271164894104003906e-01 -7.749744504690170288e-02 -4.085727781057357788e-02 -7.866848260164260864e-02 -1.754527240991592407e-01 4.498699679970741272e-02
1.302515417337417603e-01 2.438372671604156494e-01 -2.472126483917236328e-01 -2.995945699512958527e-02 1.176571175456047058e-01 -3.335087746381759644e-02 -1.016101688146591187e-01 1.854061335325241089e-02 -1.701199114322662354e-01 1.280328482389450073e-01 5.089167505502700806e-02 -1.074247136712074280e-01 2.175968885421752930e-02 2.337562888860702515e-01 2.098483592271804810e-02 1.484086811542510986e-01 -2.181762605905532837e-01 2.126337401568889618e-02 1.753858774900436401e-01 6.207627058029174805e-02 1.846703588962554932e-01 -2.972939312458038330e-01 -1.664627641439437866e-01 7.925909012556076050e-02 8.752018958330154419e-02 2.481064647436141968e-01 3.058150112628936768e-01 -2.045290023088455200e-01 1.217654347419738770e-01 2.270240336656570435e-01 -1.804368570446968079e-02 4.341531693935394287e-01
1.107187196612358093e-01 2.124320566654205322e-01 -1.606999188661575317e-01 -1.832505017518997192e-01 -6.978544592857360840e-02 -4.679739475250244141e-02 1.769974678754806519e-01 -1.025626510381698608e-01 7.487586885690689087e-02 5.516649782657623291e-02 1.766899824142456055e-01 2.685036063194274902e-01 5.202694535255432129e-01 1.161556914448738098e-01 1.177928745746612549e-01 -2.725173160433769226e-02 -3.284505605697631836e-01 1.848355978727340698e-01 -5.404508486390113831e-02 1.589561253786087036e-01 1.974940001964569092e-01 -1.211730763316154480e-01 -1.179983615875244141e-01 1.216069608926773071e-01 -3.872303664684295654e-02 2.444170266389846802e-01 -1.458248496055603027e-02 -1.094095632433891296e-01 4.934026300907135010e-02 8.584561198949813843e-02 -2.828423678874969482e-01 8.770164847373962402e-02
9.283247403800487518e-03 5.028315782546997070e-01 -6.848464906215667725e-02 -6.551874801516532898e-03 -1.946127414703369141e-02 6.665444374084472656e-02 -5.821856483817100525e-02 -6.545995920896530151e-02 9.398355334997177124e-02 1.392548829317092896e-01 1.681418567895889282e-01 -1.979532837867736816e-01 9.735268540680408478e-03 -5.693243816494941711e-02 -3.638955950736999512e-01 1.308149774558842182e-03 -2.723141908645629883e-01 1.529179215431213379e-01 -9.027934819459915161e-02 4.041458070278167725e-01 -5.998581275343894958e-02 1.329223960638046265e-01 -1.210480853915214539e-01 -5.549092963337898254e-02 5.799289420247077942e-02 3.064666688442230225e-01 6.350803375244140625e-02 -2.058721035718917847e-01 1.092107668519020081e-01 1.827495396137237549e-01 3.507665172219276428e-02 -1.129049062728881836e-02
9.318663179874420166e-02 3.531314134597778320e-01 -2.519185841083526611e-02 -8.992329984903335571e-02 1.084277182817459106e-01 -2.028169929981231689e-01 -1.283396780490875244e-01 -4.363219067454338074e-02 -8.145809173583984375e-02 1.464065723121166229e-02 1.367931813001632690e-01 3.574518859386444092e-01 1.801884919404983521e-02 3.506297469139099121e-01 -7.868649065494537354e-02 -1.759756356477737427e-01 -7.836981117725372314e-02 7.852200418710708618e-02 -1.217580065131187439e-01 4.620430245995521545e-02 2.823913991451263428e-01 1.493044346570968628e-01 1.258697640150785446e-02 -3.167772889137268066e-01 -3.714711219072341919e-02 1.053653135895729065e-01 2.107185721397399902e-01 -1.795513927936553955e-01 1.672320812940597534e-01 1.478211581707000732e-01 -2.119370400905609131e-01 2.391664981842041016e-01
1.137320622801780701e-01 2.014722824096679688e-01 -2.632921040058135986e-01 -2.058094292879104614e-01 6.388806551694869995e-02 -1.984711289405822754e-01 -1.735232621431350708e-01 -7.087599486112594604e-02 -1.448699235916137695e-01 5.353051796555519104e-02 5.936081707477569580e-02 1.585678905248641968e-01 -2.751426994800567627e-01 2.143003642559051514e-01 1.863909326493740082e-02 -3.074974752962589264e-03 -1.237644925713539124e-01 1.681434065103530884e-01 5.944723263382911682e-02 -8.758720010519027710e-02 2.487785965204238892e-01 7.403753232210874557e-03 2.043557763099670410e-01 2.450655214488506317e-02 -8.275698870420455933e-02 1.241161003708839417e-01 2.927027642726898193e-01 -2.836624979972839355e-01 1.720197685062885284e-02 1.815838217735290527e-01 -4.191697537899017334e-01 1.587913781404495239e-01
2.436486929655075073e-01 3.507863879203796387e-01 4.330685362219810486e-02 -2.133256793022155762e-01 1.260982453823089600e-01 -1.098109334707260132e-01 9.237115085124969482e-02 -7.151640951633453369e-02 -3.442716300487518311e-01 2.954148501157760620e-02 2.186244130134582520e-01 -3.382129222154617310e-02 -8.312026411294937134e-02 1.766117960214614868e-01 2.084933519363403320e-01 -2.919312939047813416e-02 -2.949743531644344330e-02 1.347894817590713501e-01 -1.285836845636367798e-01 8.682227693498134613e-03 8.995625376701354980e-02 -9.298224002122879028e-03 1.776455938816070557e-01 -1.116869878023862839e-02 -2.217165380716323853e-02 3.205087780952453613e-01 2.200256884098052979e-01 -2.457284629344940186e-01 -2.602433860301971436e-01 4.129875451326370239e-02 -2.557257711887359619e-01 2.355591058731079102e-01
-7.049318403005599976e-02 3.016516864299774170e-01 -7.104042917490005493e-02 -6.784226745367050171e-02 -1.411910951137542725e-01 -8.663169294595718384e-02 1.722829341888427734e-01 2.770839957520365715e-03 6.992385257035493851e-03 -2.159368246793746948e-02 -1.408586055040359497e-01 7.753612846136093140e-02 -3.364098072052001953e-01 2.165044844150543213e-01 4.284147024154663086e-01 -1.299065500497817993e-01 -2.036443799734115601e-01 -1.719655245542526245e-01 -2.148930728435516357e-01 8.339330554008483887e-02 9.487529844045639038e-02 3.463778272271156311e-02 -7.303139567375183105e-02 4.310894757509231567e-02 6.379271298646926880e-02 1.888543516397476196e-01 2.472328096628189087e-01 1.290734298527240753e-02 -1.055169180035591125e-01 3.360800743103027344e-01 -2.377754598855972290e-01 1.649641394615173340e-01
-1.271793711930513382e-02 4.857020676136016846e-01 7.424557954072952271e-02 9.038854390382766724e-02 -3.304692730307579041e-02 -2.493690885603427887e-02 -2.075679227709770203e-02 4.736272245645523071e-02 1.107808426022529602e-01 1.843913495540618896e-01 -1.288490295410156250e-01 -1.203842312097549438e-01 -2.764349803328514099e-02 6.154257059097290039e-02 -3.624882400035858154e-01 5.194836109876632690e-02 -3.347691595554351807e-01 2.715933322906494141e-01 -1.515552550554275513e-01 2.006199955940246582e-01 -6.726485490798950195e-02 1.133483052253723145e-01 -2.263225018978118896e-01 -6.257608532905578613e-02 -2.049316838383674622e-02 2.528619468212127686e-01 8.898310363292694092e-02 -2.800667285919189453e-01 8.225122094154357910e-02 1.928506493568420410e-01 -1.124161928892135620e-01 3.125647455453872681e-02
1.635151654481887817e-01 3.331056237220764160e-01 -3.840420767664909363e-02 2.364952266216278076e-01 -8.572738617658615112e-02 3.326267376542091370e-02 1.502793468534946442e-02 -3.091691434383392334e-01 1.783221811056137085e-01 3.952217996120452881e-01 -8.068305999040603638e-02 1.712888777256011963e-01 1.361139565706253052e-01 -5.350260809063911438e-02 -1.830076575279235840e-01 -2.539204657077789307e-01 9.121076762676239014e-02 2.679064869880676270e-01 -1.744239926338195801e-01 6.495215743780136108e-02 -9.163144975900650024e-03 -1.728631369769573212e-02 -4.151096194982528687e-02 1.006756871938705444e-01 -3.629314303398132324e-01 1.236678436398506165e-01 2.529553771018981934e-01 -1.006998568773269653e-01 -8.023345470428466797e-02 1.044391468167304993e-02 -3.661765530705451965e-02 -3.770214691758155823e-02
-7.551481574773788452e-02 2.069494277238845825e-01 7.721064239740371704e-02 -1.011434867978096008e-01 -4.417601972818374634e-02 -1.776309162378311157e-01 -3.736869897693395615e-03 -4.905088245868682861e-02 4.932937026023864746e-02 -9.242685139179229736e-02 -1.555935293436050415e-01 1.571469604969024658e-01 4.017535448074340820e-01 1.273211538791656494e-01 -3.457643836736679077e-02 -3.707433491945266724e-02 -2.207869142293930054e-01 3.320299685001373291e-01 -2.050828635692596436e-01 1.268493384122848511e-01 2.525692582130432129e-01 1.731640100479125977e-01 -1.152115091681480408e-01 1.671090424060821533e-01 6.884931027889251709e-02 1.581387221813201904e-01 9.819059073925018311e-02 1.088476851582527161e-01 -2.991456687450408936e-01 6.772196292877197266e-02 -4.022983908653259277e-01 3.755263751372694969e-03
-2.804152965545654297e-01 2.942132949829101562e-01 -1.627810299396514893e-01 -6.550849229097366333e-02 -2.436585491523146629e-03 -1.498146355152130127e-02 1.950739324092864990e-01 -2.599675357341766357e-01 -1.225350946187973022e-01 3.585605695843696594e-02 -4.216614365577697754e-01 -6.641066074371337891e-02 -2.948783896863460541e-02 -1.092768162488937378e-01 9.030339121818542480e-02 -1.140659525990486145e-01 8.113186061382293701e-02 -9.267821907997131348e-02 4.600798711180686951e-02 -3.550160303711891174e-02 4.309682548046112061e-02 -1.813352853059768677e-02 -5.860933288931846619e-02 2.077199518680572510e-01 -1.614579111337661743e-01 3.554042875766754150e-01 4.128164350986480713e-01 -1.116382628679275513e-01 -3.014529589563608170e-03 1.533390432596206665e-01 -1.804990172386169434e-01 -8.356317132711410522e-02
1.427925825119018555e-01 4.676879942417144775e-01 -3.534932136535644531e-01 2.449485361576080322e-01 -7.547901570796966553e-02 -3.262754902243614197e-02 -9.357897937297821045e-02 -1.908136159181594849e-01 -4.991015419363975525e-02 2.641882598400115967e-01 4.455124214291572571e-02 2.041859030723571777e-01 1.932650208473205566e-01 1.452395468950271606e-01 -7.658904790878295898e-02 7.541835773736238480e-03 8.761491044424474239e-04 2.187739312648773193e-01 4.096834734082221985e-02 9.804444760084152222e-02 -1.452680379152297974e-01 -2.403748407959938049e-02 7.602685689926147461e-02 -2.714214324951171875e-01 3.904201835393905640e-02 7.012244313955307007e-02 2.254698984324932098e-02 1.447236537933349609e-01 -1.612365096807479858e-01 1.002209167927503586e-02 -3.023654520511627197e-01 1.948310285806655884e-01
-2.486971020698547363e-02 5.393956899642944336e-01 -1.680466234683990479e-01 -5.140372738242149353e-02 -1.795476116240024567e-02 -1.131011098623275757e-01 2.527327239513397217e-01 1.818717457354068756e-02 -1.841971427202224731e-01 1.587085872888565063e-01 -2.559996545314788818e-01 1.595600545406341553e-01 3.235024213790893555e-01 1.924299895763397217e-01 -2.466792613267898560e-01 -2.561028599739074707e-01 -5.458038765937089920e-03 1.640054136514663696e-01 -4.886516928672790527e-02 2.007429897785186768e-01 8.349045366048812866e-02 -1.050562560558319092e-01 9.791652858257293701e-02 1.162860542535781860e-01 -2.026102691888809204e-02 1.065740659832954407e-01 -6.117390003055334091e-04 -1.693411618471145630e-01 -7.405638229101896286e-03 -5.249808728694915771e-02 -1.506646424531936646e-01 7.288103550672531128e-02
1.365284472703933716e-01 3.382611870765686035e-01 -1.603843718767166138e-01 -1.253384165465831757e-02 -3.236273303627967834e-02 -1.853362917900085449e-01 1.852147728204727173e-01 -2.801355905830860138e-02 -5.630449205636978149e-02 3.867531195282936096e-02 6.498578190803527832e-02 2.853075228631496429e-02 -1.923459321260452271e-01 2.629441618919372559e-01 2.540952861309051514e-01 -2.590692639350891113e-01 -2.316249608993530273e-01 9.985600411891937256e-02 -2.225347161293029785e-01 5.383884161710739136e-02 2.315488308668136597e-01 3.724287450313568115e-02 8.417037874460220337e-02 -1.586867421865463257e-01 -1.286738179624080658e-02 -2.202028967440128326e-02 1.762365400791168213e-01 2.055248022079467773e-01 -6.046169251203536987e-02 2.943584322929382324e-01 -3.922512531280517578e-01 4.035357758402824402e-02
2.599370181560516357e-01 3.693116307258605957e-01 -1.066287383437156677e-01 2.811791896820068359e-01 7.192007265985012054e-03 -1.344021316617727280e-02 -2.725112140178680420e-01 -1.520065683871507645e-02 -1.009667441248893738e-01 2.887725532054901123e-01 1.253150999546051025e-01 -4.970753192901611328e-02 6.441509723663330078e-02 2.441263049840927124e-01 -1.978863403201103210e-02 -1.701961010694503784e-01 8.552448451519012451e-02 2.800241112709045410e-01 -6.077598780393600464e-02 2.557161748409271240e-01 2.551810145378112793e-01 5.474454909563064575e-02 -6.450431421399116516e-03 3.350432217121124268e-02 -2.725388407707214355e-01 1.986586153507232666e-01 -7.940459996461868286e-02 -1.161829102784395218e-02 -1.476451009511947632e-01 1.771769374608993530e-01 -2.388482540845870972e-02 1.672891378402709961e-01
-1.747502833604812622e-01 2.714276313781738281e-01 -9.645664691925048828e-02 1.425400525331497192e-01 1.231926307082176208e-02 -1.167054623365402222e-01 -2.112652808427810669e-01 1.024499610066413879e-01 -1.677445024251937866e-01 -1.708522886037826538e-01 8.064315468072891235e-02 7.431830465793609619e-02 2.558525204658508301e-01 -2.133438736200332642e-01 -1.928062736988067627e-01 -1.048794388771057129e-01 4.965553432703018188e-02 -1.259396523237228394e-01 -1.445938181132078171e-02 9.165582060813903809e-02 -5.928804352879524231e-02 -1.948597878217697144e-01 3.260576725006103516e-02 2.376551479101181030e-01 -1.707854121923446655e-01 1.379198431968688965e-01 2.410008907318115234e-01 -2.685806155204772949e-01 5.546106770634651184e-02 -1.353135108947753906e-01 -4.725587069988250732e-01 1.403309106826782227e-01
6.352273374795913696e-02 3.053574860095977783e-01 -7.473476231098175049e-02 2.045657038688659668e-01 8.507719635963439941e-02 1.405361201614141464e-02 1.036507412791252136e-01 -8.947440236806869507e-02 4.213635250926017761e-02 2.339957952499389648e-01 -1.032512355595827103e-02 -1.723394840955734253e-01 -2.323470264673233032e-01 -1.367098093032836914e-01 -3.052619397640228271e-01 -1.428312808275222778e-01 -1.148434877395629883e-01 3.124705851078033447e-01 -2.482681721448898315e-01 3.493717014789581299e-01 7.536376267671585083e-02 -5.434303078800439835e-03 4.555716738104820251e-02 -1.319479346275329590e-01 -9.907128661870956421e-02 3.227707147598266602e-01 -1.600556820631027222e-02 -5.940546840429306030e-02 -3.048843890428543091e-02 2.391526848077774048e-01 -2.466834187507629395e-01 -5.477557424455881119e-03
-1.472672522068023682e-01 3.412167131900787354e-01 -7.327805459499359131e-02 3.670699596405029297e-01 -1.306837424635887146e-02 2.335382252931594849e-02 7.569653540849685669e-02 -1.499456465244293213e-01 -1.601670682430267334e-01 5.513979122042655945e-02 -1.656012237071990967e-01 6.457470357418060303e-03 2.688614428043365479e-01 -2.460779063403606415e-02 2.551591992378234863e-01 -6.413181871175765991e-02 -6.937424093484878540e-02 2.438413053750991821e-01 -3.200622498989105225e-01 -1.424812078475952148e-01 4.318786785006523132e-02 -6.938424706459045410e-02 -2.241922467947006226e-01 -1.602857410907745361e-01 2.613523304462432861e-01 2.233219146728515625e-01 2.704041004180908203e-01 -1.080618575215339661e-01 -1.011868938803672791e-01 2.279356680810451508e-02 -4.864134639501571655e-02 9.396966546773910522e-02
-4.553920403122901917e-02 2.080994695425033569e-01 -3.126065731048583984e-01 -2.621898055076599121e-02 2.743595242500305176e-01 1.068462505936622620e-01 8.048301190137863159e-02 -1.747537851333618164e-01 1.830988228321075439e-01 2.184691578149795532e-01 -4.224631935358047485e-02 1.668248623609542847e-01 1.393911093473434448e-01 -1.820347011089324951e-01 2.970119379460811615e-02 1.241005584597587585e-01 -1.586539000272750854e-01 5.721385031938552856e-02 -3.582300245761871338e-02 -1.135388389229774475e-01 1.796165481209754944e-03 2.111957967281341553e-01 9.146333485841751099e-02 6.166552007198333740e-02 2.518858909606933594e-01 2.224262356758117676e-01 4.170503914356231689e-01 -3.392324745655059814e-01 4.346850037109106779e-04 1.747070848941802979e-01 -8.110792934894561768e-02 1.198391839861869812e-01
8.401052653789520264e-02 1.694139242172241211e-01 -4.173491895198822021e-01 -2.538292706012725830e-01 2.701249420642852783e-01 -2.381705213338136673e-03 -1.063352078199386597e-01 -3.373641371726989746e-01 -1.987831294536590576e-01 1.129665076732635498e-01 8.443370461463928223e-02 -5.600038543343544006e-02 8.997403830289840698e-02 2.220930159091949463e-01 4.984057694673538208e-02 -9.450875222682952881e-02 -7.333245873451232910e-02 5.326477810740470886e-02 -4.064359515905380249e-02 9.236590564250946045e-02 6.255120784044265747e-02 4.330133646726608276e-02 -1.184485554695129395e-01 1.648590564727783203e-01 -1.595458984375000000e-01 1.221854388713836670e-01 1.663564890623092651e-01 -2.037633806467056274e-01 1.887452602386474609e-01 3.133205771446228027e-01 -6.178789213299751282e-02 2.890914082527160645e-01
3.982990607619285583e-02 2.976385354995727539e-01 -1.255186349153518677e-01 2.134865373373031616e-01 -8.813834935426712036e-02 1.393243372440338135e-01 -1.631160676479339600e-01 -1.585175246000289917e-01 -9.320910088717937469e-03 7.574515882879495621e-03 8.368957787752151489e-02 -4.910140112042427063e-02 -1.683587208390235901e-03 3.267892897129058838e-01 -9.409962594509124756e-02 -3.046689555048942566e-02 -1.105944365262985229e-01 -7.771246880292892456e-02 -4.314807355403900146e-01 3.929421603679656982e-01 2.191375195980072021e-01 -1.148910000920295715e-01 -5.000492557883262634e-02 -2.693301811814308167e-02 4.765374585986137390e-03 9.796027839183807373e-02 8.968728035688400269e-02 -1.913464441895484924e-02 -2.619436383247375488e-01 2.249737977981567383e-01 -2.046876847743988037e-01 -2.024669349193572998e-01
1.021730154752731323e-02 3.298344910144805908e-01 -1.247076243162155151e-01 3.108329325914382935e-02 4.543406516313552856e-02 1.534689068794250488e-01 3.986331820487976074e-02 2.650663815438747406e-02 -1.631193757057189941e-01 2.911719679832458496e-01 -1.206442639231681824e-01 2.491265088319778442e-01 2.986370027065277100e-01 1.942915767431259155e-01 -3.440127968788146973e-01 -2.171687185764312744e-01 -2.258854657411575317e-01 1.894060820341110229e-01 -8.182770758867263794e-02 3.441995084285736084e-01 -9.600120596587657928e-03 -1.535365283489227295e-01 5.100597441196441650e-02 -4.789318516850471497e-02 1.061384752392768860e-02 4.850837960839271545e-02 2.458685338497161865e-01 -5.347459018230438232e-02 -5.996043328195810318e-03 -1.113485842943191528e-01 -1.490808278322219849e-01 -1.586330384016036987e-01
-2.037623971700668335e-01 1.275564283132553101e-01 -2.541067898273468018e-01 4.425583872944116592e-03 2.252398431301116943e-02 1.852827966213226318e-01 -4.720781743526458740e-02 -1.984531432390213013e-01 -5.443949252367019653e-02 -1.164531260728836060e-01 -1.709413379430770874e-01 3.082276880741119385e-01 -1.687734015285968781e-02 -6.970572751015424728e-03 1.286033689975738525e-01 3.719996660947799683e-02 -6.815794110298156738e-02 2.704105973243713379e-01 -4.358257725834846497e-02 2.750445008277893066e-01 1.520094275474548340e-01 -2.437506914138793945e-01 -2.227727621793746948e-01 -1.302342861890792847e-01 2.356102317571640015e-02 2.750164270401000977e-01 2.762112319469451904e-01 -2.764684855937957764e-01 -1.055218055844306946e-01 1.651014536619186401e-01 1.899099797010421753e-01 1.853717714548110962e-01
-6.772960722446441650e-02 2.522544264793395996e-01 -2.966769635677337646e-01 1.585561782121658325e-01 8.205708116292953491e-02 2.318695746362209320e-02 2.782693877816200256e-02 -2.060175538063049316e-01 -5.221610888838768005e-02 -2.016211897134780884e-01 3.033411800861358643e-01 -2.960255555808544159e-02 -8.634994924068450928e-02 -8.371103554964065552e-02 1.288134604692459106e-01 4.121757298707962036e-02 -3.391136527061462402e-01 -8.973366767168045044e-02 -3.658348917961120605e-01 7.752278354018926620e-03 2.446597367525100708e-01 -9.642273187637329102e-02 -3.981471527367830276e-03 1.396604031324386597e-01 -1.824036836624145508e-01 -6.388143450021743774e-02 2.727217376232147217e-01 6.811191886663436890e-02 -6.735784560441970825e-02 9.567649662494659424e-02 -3.353664875030517578e-01 1.046749651432037354e-01
-4.984098672866821289e-02 4.354085624217987061e-01 -9.591049700975418091e-02 1.423516124486923218e-01 1.066355332732200623e-01 8.935011923313140869e-02 -3.336828947067260742e-02 2.088718265295028687e-01 -1.309083998203277588e-01 -5.546467751264572144e-02 -3.826272115111351013e-02 3.399774134159088135e-01 2.490127533674240112e-01 7.553846389055252075e-02 -1.579995602369308472e-01 -2.763974070549011230e-01 -3.413697704672813416e-02 6.981630623340606689e-02 -2.370398938655853271e-01 5.035254289396107197e-04 -4.218624439090490341e-03 -7.522944826632738113e-03 3.351229801774024963e-02 2.326564490795135498e-01 -2.093327790498733521e-01 -1.180546581745147705e-01 7.492826879024505615e-02 -4.054454714059829712e-02 -2.474120110273361206e-01 3.362478017807006836e-01 -2.262570858001708984e-01 -2.295752987265586853e-03
-5.609627440571784973e-02 4.075738787651062012e-01 -1.296142339706420898e-01 6.220077350735664368e-02 1.021757256239652634e-02 -3.874063789844512939e-01 6.586679071187973022e-02 -5.003587529063224792e-02 5.877750366926193237e-02 -9.223870933055877686e-02 1.621951460838317871e-01 -2.059268020093441010e-02 -1.438176780939102173e-01 -2.865893244743347168e-01 -7.233954221010208130e-02 -1.575742959976196289e-01 -5.722683295607566833e-02 6.306293606758117676e-02 -2.585039734840393066e-01 4.486296325922012329e-02 1.641636341810226440e-01 -5.304853990674018860e-02 -2.262652851641178131e-02 7.636947929859161377e-02 -2.710967659950256348e-01 2.677530981600284576e-02 3.787320554256439209e-01 2.715889550745487213e-02 -2.452459931373596191e-02 5.518186837434768677e-02 -3.823036551475524902e-01 -3.284525126218795776e-02
2.379929274320602417e-01 2.244163304567337036e-01 -2.480869144201278687e-01 -5.853834375739097595e-02 1.105782985687255859e-01 -1.629310548305511475e-01 -1.214232072234153748e-01 -1.334385424852371216e-01 -3.045945763587951660e-01 7.505882531404495239e-02 4.253534376621246338e-01 1.718482188880443573e-02 -1.177179887890815735e-01 1.416683197021484375e-01 1.222304329276084900e-01 -2.268165200948715210e-01 -1.005681306123733521e-01 2.128222286701202393e-01 -8.143901824951171875e-02 1.420758068561553955e-01 -1.078508496284484863e-01 8.907085657119750977e-02 3.635275363922119141e-02 4.212823510169982910e-02 -9.075338393449783325e-02 1.589445173740386963e-01 4.218982756137847900e-01 -1.118420809507369995e-01 -1.574099436402320862e-02 2.044011801481246948e-01 -6.851500272750854492e-02 3.373888880014419556e-02
9.510443359613418579e-02 2.079108953475952148e-01 -7.070735096931457520e-02 -3.509133160114288330e-01 1.117483079433441162e-01 -6.109668686985969543e-02 -1.106110438704490662e-01 8.960866928100585938e-02 6.267338246107101440e-02 1.597753316164016724e-01 2.935478091239929199e-02 2.710676491260528564e-01 2.664025723934173584e-01 2.945997416973114014e-01 1.828551888465881348e-01 -8.765044808387756348e-02 -2.061084806919097900e-01 1.414988189935684204e-01 -2.544530630111694336e-01 1.143174096941947937e-01 1.547851711511611938e-01 -2.050001174211502075e-01 -7.634083181619644165e-02 5.982324853539466858e-02 1.679093986749649048e-01 1.418870240449905396e-01 1.981622725725173950e-01 -1.448114812374114990e-01 -1.131216883659362793e-01 2.372120320796966553e-01 -2.270597666501998901e-01 1.885102540254592896e-01
-2.762813866138458252e-02 1.774993836879730225e-01 -2.002008855342864990e-01 1.707704961299896240e-01 2.208610773086547852e-01 1.851813942193984985e-01 -1.092026662081480026e-02 -2.723785042762756348e-01 -8.539447933435440063e-02 7.990743964910507202e-02 -2.637075781822204590e-01 7.694610953330993652e-02 3.136223852634429932e-01 2.678298652172088623e-01 -2.584640979766845703e-01 -1.203178614377975464e-01 -6.481904536485671997e-03 1.899642348289489746e-01 -1.021185815334320068e-01 1.159152314066886902e-01 1.509842872619628906e-01 1.189887598156929016e-01 -3.912077471613883972e-02 1.167228817939758301e-01 -1.248433906584978104e-02 -1.055103167891502380e-01 2.020677328109741211e-01 -1.159491613507270813e-01 -2.294777929782867432e-01 1.841213703155517578e-01 -3.658811151981353760e-01 -4.999086633324623108e-02
7.150038331747055054e-02 2.957132160663604736e-01 1.259246319532394409e-01 -4.181967675685882568e-02 -2.317585945129394531e-01 3.864442184567451477e-02 -1.302617490291595459e-01 -1.047532111406326294e-01 -9.349939972162246704e-02 4.836174473166465759e-02 1.773575246334075928e-01 -3.074370920658111572e-01 2.091085463762283325e-01 2.064681649208068848e-01 -2.328333407640457153e-01 -4.734855517745018005e-02 -1.236649826169013977e-01 3.878980278968811035e-01 -2.261483818292617798e-01 8.447278290987014771e-02 -1.988069154322147369e-02 -1.844195276498794556e-01 2.161277234554290771e-01 5.899452045559883118e-02 -1.541195362806320190e-01 5.131703987717628479e-02 3.523572087287902832e-01 -4.591474682092666626e-02 -7.712438702583312988e-02 1.106356829404830933e-01 -2.125004529953002930e-01 4.687038064002990723e-02
1.909064799547195435e-01 3.178083598613739014e-01 -2.990984916687011719e-01 8.816580474376678467e-02 4.124058783054351807e-02 -1.742082536220550537e-01 8.181483484804630280e-03 -4.867615178227424622e-03 1.141253337264060974e-01 -2.544125020503997803e-01 2.425401955842971802e-01 1.926431059837341309e-01 5.638550221920013428e-02 -1.232887953519821167e-01 -1.006560474634170532e-01 -2.470348477363586426e-01 -8.596496284008026123e-02 3.218341246247291565e-02 -1.728025376796722412e-01 1.242953464388847351e-01 1.368457227945327759e-01 -2.288674712181091309e-01 1.571801602840423584e-01 2.214712463319301605e-02 -2.566741406917572021e-01 -1.974105462431907654e-02 2.748398184776306152e-01 4.159389436244964600e-02 7.152174413204193115e-02 2.238911241292953491e-01 -2.848510146141052246e-01 1.999869942665100098e-01
1.688785403966903687e-01 4.939675033092498779e-01 -2.159033715724945068e-01 7.496970146894454956e-02 9.716325998306274414e-02 -1.590398252010345459e-01 -4.785074852406978607e-03 3.476353362202644348e-02 1.201648637652397156e-01 -2.805728912353515625e-01 9.539293497800827026e-02 1.128893624991178513e-02 -2.835266590118408203e-01 -7.628342509269714355e-02 2.720329724252223969e-02 -1.141733303666114807e-01 -1.380244493484497070e-01 9.036164730787277222e-02 -1.934952139854431152e-01 -5.721130874007940292e-03 2.054149955511093140e-01 -1.487283855676651001e-01 -3.975858911871910095e-02 1.273221671581268311e-01 -1.608039736747741699e-01 1.517411768436431885e-01 2.945554256439208984e-01 1.201086789369583130e-01 -4.120880737900733948e-03 7.813479751348495483e-02 -3.653853237628936768e-01 -2.021075971424579620e-02
4.611957818269729614e-02 3.776623606681823730e-01 -1.048976778984069824e-01 -1.166948527097702026e-01 -2.754308283329010010e-01 1.271494776010513306e-01 1.568774692714214325e-02 1.645528152585029602e-02 -3.658342659473419189e-01 8.146806061267852783e-02 -9.241626411676406860e-02 3.140739500522613525e-01 2.472865730524063110e-01 8.341903984546661377e-02 -1.387791931629180908e-01 -1.667738854885101318e-01 -7.865583896636962891e-02 2.793007194995880127e-01 7.433698326349258423e-02 2.150103300809860229e-01 2.665008008480072021e-01 -9.995899349451065063e-02 -9.234482795000076294e-02 7.820951938629150391e-02 -8.620402216911315918e-02 8.165843784809112549e-02 1.146731898188591003e-01 1.090847551822662354e-01 5.297006294131278992e-02 -7.575750350952148438e-03 -3.010745346546173096e-01 -1.047456189990043640e-01
-7.308128476142883301e-02 1.430867165327072144e-01 -5.026559904217720032e-02 1.370423287153244019e-01 -1.108082011342048645e-01 -2.479420453310012817e-01 -1.123296394944190979e-01 -2.043097168207168579e-01 -8.746043592691421509e-02 1.086662560701370239e-01 1.202297881245613098e-01 1.982239335775375366e-01 2.598186433315277100e-01 2.267534732818603516e-01 2.685672640800476074e-01 -1.515649408102035522e-01 8.071038872003555298e-02 2.448301948606967926e-02 -1.647171564400196075e-02 9.948504716157913208e-02 -8.332484960556030273e-02 -6.962915509939193726e-02 -2.086046636104583740e-01 3.568944334983825684e-02 1.600327789783477783e-01 3.346193134784698486e-01 3.104091882705688477e-01 2.418671250343322754e-01 -3.175008296966552734e-01 2.520174086093902588e-01 -7.889897376298904419e-02 -2.633148431777954102e-02
9.242241829633712769e-02 3.803133666515350342e-01 -2.817658782005310059e-01 1.791669279336929321e-01 -7.858315110206604004e-02 -9.122754633426666260e-02 4.731047898530960083e-02 -2.634164690971374512e-01 -2.155444324016571045e-01 1.942550241947174072e-01 -1.028262777253985405e-03 -3.887162730097770691e-02 3.290570080280303955e-01 -9.549245238304138184e-02 -1.060867458581924438e-01 -3.378067910671234131e-02 7.195970416069030762e-02 1.843032687902450562e-01 -1.871483922004699707e-01 -5.888307094573974609e-02 3.908914327621459961e-01 -1.249945610761642456e-01 -7.355483621358871460e-02 7.153037935495376587e-02 1.574389040470123291e-01 5.062079057097434998e-02 -2.547639794647693634e-02 -3.145756199955940247e-02 -1.102605089545249939e-02 3.700890839099884033e-01 -9.363331645727157593e-02 4.771091043949127197e-02
-1.137097328901290894e-01 1.717273890972137451e-01 -6.448941677808761597e-02 -1.196913272142410278e-01 5.148819461464881897e-02 1.967826187610626221e-01 -2.100211801007390022e-03 -1.755568236112594604e-01 -1.126875281333923340e-01 -5.121138691902160645e-02 1.005160510540008545e-01 7.429090887308120728e-02 -6.554289162158966064e-02 -1.684447675943374634e-01 4.170685634016990662e-02 -2.387388348579406738e-01 -1.118723824620246887e-01 1.208927035331726074e-01 -4.362849295139312744e-01 -4.953645169734954834e-03 -7.253222167491912842e-02 -1.045365780591964722e-01 -1.137843057513237000e-01 4.060263037681579590e-01 1.130816414952278137e-01 2.128501981496810913e-01 3.308275341987609863e-01 -2.520212531089782715e-01 1.251215487718582153e-01 1.615494489669799805e-01 -2.321465760469436646e-01 -7.971424609422683716e-02
1.148263067007064819e-01 3.034167885780334473e-01 -1.216014027595520020e-01 1.921489089727401733e-01 -3.934523463249206543e-02 2.414551973342895508e-01 -1.030819043517112732e-01 -1.909823715686798096e-01 -7.991103082895278931e-02 1.957760751247406006e-01 5.148509144783020020e-02 -1.031976789236068726e-01 1.149611826986074448e-02 1.556750684976577759e-01 -6.776837259531021118e-02 -2.634412646293640137e-01 3.564418852329254150e-02 2.153339385986328125e-01 5.218065157532691956e-02 9.227190166711807251e-02 6.734494864940643311e-02 -3.459604829549789429e-02 1.873100250959396362e-01 -5.104718264192342758e-03 5.734895169734954834e-02 3.324846327304840088e-01 1.527624577283859253e-01 -3.691604733467102051e-01 -3.382521867752075195e-01 -1.661572791635990143e-02 -4.234777390956878662e-02 3.001111149787902832e-01
3.901022300124168396e-02 3.061527013778686523e-01 -2.509403228759765625e-01 -1.675483584403991699e-01 7.615156471729278564e-03 5.110397562384605408e-02 -2.141415327787399292e-01 -1.022063195705413818e-01 1.275188028812408447e-01 -5.572440847754478455e-02 1.320674270391464233e-02 2.225765436887741089e-01 2.939148843288421631e-01 1.071721091866493225e-01 6.851793732494115829e-03 -3.244869410991668701e-01 -2.284579873085021973e-01 1.138487309217453003e-01 -4.470507428050041199e-02 -2.063542008399963379e-01 5.099635571241378784e-02 -9.209364652633666992e-02 -8.399917185306549072e-02 1.715940535068511963e-01 -5.081950500607490540e-02 2.521809935569763184e-01 -1.518336385488510132e-01 -1.073036044836044312e-01 -2.574100196361541748e-01 2.366123199462890625e-01 -2.556877434253692627e-01 1.917211860418319702e-01
7.450377941131591797e-02 3.724931180477142334e-01 -1.662787795066833496e-01 2.741017937660217285e-02 1.134901568293571472e-01 1.385748386383056641e-01 -1.594563201069831848e-02 -8.043796569108963013e-02 5.841182079166173935e-03 1.244092453271150589e-02 -1.263212263584136963e-01 7.573094218969345093e-02 4.235580861568450928e-01 -6.182900816202163696e-02 -1.408650428056716919e-01 -6.457453221082687378e-02 -5.691643431782722473e-02 7.690769433975219727e-02 -1.916499286890029907e-01 2.304501384496688843e-01 1.907908171415328979e-02 9.380494058132171631e-02 -1.166907399892807007e-01 1.627448648214340210e-01 -6.957897916436195374e-03 4.820185154676437378e-02 2.059980630874633789e-01 -2.248445712029933929e-02 -3.267675042152404785e-01 3.963853120803833008e-01 -1.318183243274688721e-01 -2.907376587390899658e-01
-1.767781078815460205e-01 4.853606820106506348e-01 -5.746518075466156006e-02 -1.042754426598548889e-01 1.084795147180557251e-01 -4.729735106229782104e-02 -6.857224553823471069e-02 -2.842815816402435303e-01 8.285651355981826782e-02 -2.427646517753601074e-01 -8.789977990090847015e-03 2.942345738410949707e-01 3.191160038113594055e-02 -9.880762547254562378e-02 -4.706329852342605591e-02 -1.434517055749893188e-01 -1.800159662961959839e-01 3.735130652785301208e-02 -4.858171194791793823e-02 2.838061153888702393e-01 1.220781579613685608e-01 2.463499009609222412e-01 -5.232924222946166992e-02 2.314385473728179932e-01 -2.345044165849685669e-01 -7.005206495523452759e-02 3.804853931069374084e-02 -1.595625728368759155e-01 -9.205855429172515869e-02 2.387516796588897705e-01 -1.685722768306732178e-01 6.440789252519607544e-02
-1.509523019194602966e-02 3.113957047462463379e-01 -1.683547049760818481e-01 -1.576656252145767212e-01 -6.815969944000244141e-02 -1.257120519876480103e-01 1.055322736501693726e-01 -1.027871370315551758e-01 2.211042344570159912e-01 2.190510928630828857e-02 2.537481021136045456e-03 2.686354815959930420e-01 3.604076206684112549e-01 2.702273726463317871e-01 5.519750528037548065e-03 -3.023527562618255615e-01 -2.094051986932754517e-01 1.392383873462677002e-01 -1.579402983188629150e-01 -7.529514841735363007e-04 1.256246715784072876e-01 -2.595773339271545410e-01 -1.656573563814163208e-01 -4.442875087261199951e-02 1.327246874570846558e-01 -3.624909371137619019e-02 9.103582799434661865e-02 -2.399082183837890625e-01 2.025520354509353638e-01 1.396240293979644775e-01 -2.132844328880310059e-01 1.282925484701991081e-03
2.082766890525817871e-01 3.145563602447509766e-01 6.389698386192321777e-02 2.059803307056427002e-01 1.485052406787872314e-01 1.416035275906324387e-02 -5.779979377985000610e-02 -2.588878273963928223e-01 7.465411443263292313e-03 1.934259384870529175e-01 -3.298093378543853760e-02 -3.789739683270454407e-03 4.058897495269775391e-02 9.912247210741043091e-02 -1.367527097463607788e-01 -1.991134881973266602e-01 1.444451510906219482e-01 2.896699607372283936e-01 -1.851729154586791992e-01 4.339369758963584900e-02 3.860286250710487366e-02 1.717156767845153809e-01 -5.788387730717658997e-03 3.045629858970642090e-01 -3.151517212390899658e-01 1.900512129068374634e-01 3.190001547336578369e-01 -1.564531475305557251e-01 -5.037265270948410034e-02 1.944575272500514984e-02 -2.062420547008514404e-01 -1.957313567399978638e-01
1.715541779994964600e-01 1.676041036844253540e-01 -2.277213633060455322e-01 2.726846933364868164e-01 6.286823004484176636e-02 2.028435617685317993e-01 -1.012171581387519836e-01 -3.252862095832824707e-01 1.511245965957641602e-01 1.903030723333358765e-01 6.208354979753494263e-02 -2.079103328287601471e-02 1.247639730572700500e-01 1.579260528087615967e-01 -1.501957029104232788e-01 -2.892479896545410156e-01 -4.835484176874160767e-02 3.589164912700653076e-01 -2.552816830575466156e-02 -5.022298544645309448e-02 4.990467801690101624e-02 3.130644559860229492e-02 9.797395020723342896e-02 8.721040189266204834e-02 -1.817343384027481079e-01 2.844538688659667969e-01 1.748552918434143066e-01 -2.791295647621154785e-01 -1.754599362611770630e-01 -1.260087192058563232e-01 -8.482696115970611572e-02 1.172283217310905457e-01
2.244873493909835815e-01 3.737159669399261475e-01 -2.415052503347396851e-01 2.071851789951324463e-01 5.106425285339355469e-02 -1.089114621281623840e-01 -8.706616237759590149e-03 -2.062371224164962769e-01 9.920120239257812500e-02 -2.647986114025115967e-01 -4.219326749444007874e-02 1.832584664225578308e-02 -2.201862633228302002e-01 -1.359429210424423218e-01 7.698572427034378052e-02 -1.456800252199172974e-01 -7.403259724378585815e-02 5.199403688311576843e-02 -2.009193897247314453e-01 7.438416779041290283e-02 1.538696736097335815e-01 -1.424524784088134766e-01 1.121074706315994263e-01 5.833938345313072205e-02 -1.128764152526855469e-01 1.046347916126251221e-01 4.166896343231201172e-01 1.513048708438873291e-01 5.125752836465835571e-02 9.759207069873809814e-02 -3.554111719131469727e-01 -5.213265866041183472e-02
1.612628065049648285e-02 5.678765177726745605e-01 6.862197816371917725e-02 1.282221078872680664e-01 3.395925043150782585e-03 1.668539047241210938e-01 -2.537842690944671631e-01 -2.826852798461914062e-01 -3.690249845385551453e-02 2.799821458756923676e-02 -1.406042128801345825e-01 -5.361369624733924866e-02 7.848989218473434448e-02 2.549740374088287354e-01 -2.575456500053405762e-01 -1.094820648431777954e-01 -1.181900650262832642e-01 -1.067682877182960510e-01 -1.425275355577468872e-01 3.471908271312713623e-01 1.596236526966094971e-01 -8.133693039417266846e-02 9.325157850980758667e-02 1.114599406719207764e-01 1.390287373214960098e-02 -1.385686695575714111e-01 -4.342298582196235657e-02 -1.336841434240341187e-01 -1.300759334117174149e-02 1.009834334254264832e-01 -1.858829408884048462e-01 7.841975986957550049e-02
-1.497543137520551682e-02 1.796629726886749268e-01 5.467964708805084229e-02 -9.506939351558685303e-02 -1.370020210742950439e-01 -2.451689392328262329e-01 -1.304618716239929199e-01 5.859993770718574524e-02 2.628757059574127197e-01 1.619987338781356812e-01 -1.808976233005523682e-01 -3.264719247817993164e-02 -1.397563666105270386e-01 1.498467475175857544e-01 -3.000147081911563873e-02 -3.401538729667663574e-02 1.642581522464752197e-01 3.485049307346343994e-01 3.984832018613815308e-02 2.668131887912750244e-01 4.502740129828453064e-02 -1.215082257986068726e-01 2.464406378567218781e-02 1.214224621653556824e-01 -1.061806268990039825e-02 3.055759668350219727e-01 3.460427224636077881e-01 -1.382894665002822876e-01 -1.562692672014236450e-01 1.155182123184204102e-01 -2.053935527801513672e-01 3.424780964851379395e-01
-9.238748252391815186e-02 4.779306352138519287e-01 -7.531413342803716660e-03 -2.970707230269908905e-02 2.479142695665359497e-01 -1.668254435062408447e-01 3.076108731329441071e-02 -2.323649674654006958e-01 -2.822160720825195312e-03 -1.995719969272613525e-01 1.734959334135055542e-02 1.510533839464187622e-01 -5.889841914176940918e-02 -4.953629523515701294e-02 -2.172370553016662598e-01 -1.830683052539825439e-01 -2.339513748884201050e-01 6.284297257661819458e-02 -1.813274919986724854e-01 1.135324779897928238e-02 2.611942887306213379e-01 1.959801092743873596e-02 6.039379164576530457e-02 1.758464723825454712e-01 -4.837174341082572937e-02 -2.144673913717269897e-01 2.566364109516143799e-01 3.077700920403003693e-02 -9.318086504936218262e-02 1.755532771348953247e-01 -3.445465564727783203e-01 -8.084613829851150513e-03
1.569112986326217651e-01 2.157980948686599731e-01 -3.992410749197006226e-02 1.209552660584449768e-01 7.585278153419494629e-02 -2.509569227695465088e-01 3.788337111473083496e-02 4.781529773026704788e-03 -7.991915941238403320e-02 -1.011172682046890259e-01 6.513997912406921387e-02 -8.255404233932495117e-02 -1.033880263566970825e-01 -1.217917799949645996e-01 -7.880382984876632690e-02 -1.366359591484069824e-01 -2.984259724617004395e-01 -9.819445013999938965e-02 -2.325356751680374146e-01 -1.699443161487579346e-01 2.265437543392181396e-01 -8.995538949966430664e-02 -6.431385129690170288e-02 2.792701311409473419e-02 2.050248235464096069e-01 2.901811003684997559e-01 3.614275455474853516e-01 -1.180485729128122330e-02 -6.497340649366378784e-02 6.720390636473894119e-03 -5.068112611770629883e-01 1.431188639253377914e-02
-1.481207311153411865e-01 1.467565000057220459e-01 -1.985231339931488037e-01 4.323264583945274353e-02 3.992454707622528076e-02 1.019788086414337158e-01 -3.161562085151672363e-01 -2.853595465421676636e-02 -2.235279530286788940e-01 2.572226822376251221e-01 -1.232209354639053345e-01 1.967913061380386353e-01 4.789931699633598328e-03 4.943357780575752258e-02 2.659502327442169189e-01 -2.622660100460052490e-01 1.268065869808197021e-01 1.643067151308059692e-01 -1.161597147583961487e-01 1.021519824862480164e-01 1.809367388486862183e-01 9.671191126108169556e-02 8.865842968225479126e-02 2.337341606616973877e-01 1.291792988777160645e-01 3.382659256458282471e-01 1.004801094532012939e-01 -1.732643544673919678e-01 -2.218464612960815430e-01 1.820065453648567200e-02 -2.537222802639007568e-01 1.836390942335128784e-01
1.171398609876632690e-01 3.190928697586059570e-01 1.903289114125072956e-03 6.184402108192443848e-02 -8.797707408666610718e-02 -1.998743563890457153e-01 1.229867786169052124e-01 -1.392201930284500122e-01 -8.504013717174530029e-02 1.595007837750017643e-03 3.203213214874267578e-01 1.342739257961511612e-02 -2.446907758712768555e-01 3.305617868900299072e-01 6.190049275755882263e-02 -3.702689707279205322e-01 -6.130741536617279053e-02 -1.514460425823926926e-02 -2.447968535125255585e-02 -6.936430931091308594e-02 3.502181172370910645e-01 -4.585452377796173096e-02 1.140115130692720413e-02 5.884781479835510254e-02 -1.869882196187973022e-01 2.697096765041351318e-01 1.795929074287414551e-01 4.178003873676061630e-03 7.678898423910140991e-02 8.019192516803741455e-02 -2.851851284503936768e-01 8.337999135255813599e-02
-3.237486481666564941e-01 4.445676505565643311e-01 -1.689273566007614136e-01 -8.572555333375930786e-02 -5.012814328074455261e-02 9.561922401189804077e-02 6.067188456654548645e-02 2.324623614549636841e-02 2.583523690700531006e-01 2.017603516578674316e-01 1.255185008049011230e-01 2.283470332622528076e-02 1.078671365976333618e-01 8.376994729042053223e-02 -7.638408243656158447e-02 -1.631413847208023071e-01 1.311666965484619141e-01 1.713419407606124878e-01 2.275434285402297974e-01 -6.088786199688911438e-02 7.249650359153747559e-02 -5.731903016567230225e-02 -1.827052086591720581e-01 1.358429491519927979e-01 8.351221680641174316e-02 1.353386044502258301e-01 2.303608506917953491e-01 -1.328146159648895264e-01 -7.122709602117538452e-02 2.359502762556076050e-01 -1.009908691048622131e-02 3.894681334495544434e-01
2.268481403589248657e-01 1.915696710348129272e-01 -2.477844506502151489e-01 -1.802585422992706299e-01 1.774622797966003418e-01 -2.617811560630798340e-01 2.038294682279229164e-03 -1.939222216606140137e-01 -1.602208614349365234e-01 4.122694209218025208e-02 2.843548357486724854e-01 5.139650404453277588e-02 7.338219135999679565e-02 9.106475114822387695e-02 3.466297313570976257e-02 -2.998805940151214600e-01 -1.412746161222457886e-01 1.147300601005554199e-01 -4.752695187926292419e-02 2.476290911436080933e-01 1.319744586944580078e-01 -9.865722805261611938e-02 7.054030150175094604e-02 -8.025124669075012207e-02 1.496861223131418228e-02 2.282586842775344849e-01 2.640914022922515869e-01 -2.194389551877975464e-01 -2.006609588861465454e-01 1.409084349870681763e-01 -2.034302055835723877e-02 3.140324354171752930e-01
1.947448998689651489e-01 1.801490783691406250e-01 7.395214587450027466e-02 1.578303426504135132e-01 5.184596870094537735e-03 2.630136609077453613e-01 -7.655347138643264771e-02 -3.247796595096588135e-01 2.814865410327911377e-01 1.741642057895660400e-01 -1.809162795543670654e-01 -6.643206626176834106e-02 8.758315443992614746e-02 -1.384068280458450317e-02 1.012179106473922729e-01 -2.384212464094161987e-01 -1.029480099678039551e-01 -1.926880627870559692e-01 -6.425716727972030640e-02 3.717327117919921875e-01 2.736036479473114014e-01 -6.292921304702758789e-02 9.424145519733428955e-02 3.073118999600410461e-02 1.326376199722290039e-02 5.522150546312332153e-02 3.419199883937835693e-01 -1.112016886472702026e-01 7.476265728473663330e-02 1.037929654121398926e-01 -2.553148865699768066e-01 6.555682420730590820e-02
-2.080425433814525604e-02 2.575444281101226807e-01 -8.292976766824722290e-02 1.633880427107214928e-03 2.230961434543132782e-02 -1.597545593976974487e-01 -5.029891058802604675e-02 1.426405739039182663e-02 1.639014929533004761e-01 2.443721443414688110e-01 1.973424851894378662e-02 -3.858484327793121338e-02 7.948442362248897552e-03 2.183025330305099487e-01 -1.903932094573974609e-01 5.497736111283302307e-02 1.336379647254943848e-01 -3.358470648527145386e-02 -2.088371664285659790e-01 4.133457839488983154e-01 -1.164725348353385925e-01 -2.343783378601074219e-01 -2.056462019681930542e-01 3.895213603973388672e-01 2.173394523561000824e-02 1.792352646589279175e-01 5.259798467159271240e-02 -2.773568034172058105e-02 4.464109428226947784e-03 -8.291769772768020630e-02 -3.290771543979644775e-01 2.736107409000396729e-01
2.327424883842468262e-01 3.122892975807189941e-01 -1.621762216091156006e-01 3.196950256824493408e-02 -2.675508894026279449e-02 -2.012432813644409180e-01 -2.285159230232238770e-01 -1.911620944738388062e-01 7.701057195663452148e-02 2.086484581232070923e-01 -5.203314498066902161e-02 2.307275235652923584e-01 2.739171385765075684e-01 1.031392738223075867e-01 -1.082124263048171997e-01 -1.272428780794143677e-01 -2.647896409034729004e-01 2.647594213485717773e-01 -7.589298486709594727e-02 -5.481331050395965576e-02 1.089836135506629944e-01 5.409232527017593384e-02 1.267064958810806274e-01 1.881221532821655273e-01 -2.014791816473007202e-01 3.121901750564575195e-01 2.123491764068603516e-01 -8.312091231346130371e-02 -7.792876660823822021e-02 -8.285390585660934448e-02 -1.490821540355682373e-01 -1.777230203151702881e-01
4.310578480362892151e-02 4.017334878444671631e-01 -3.293614685535430908e-01 -3.971056267619132996e-02 -1.440139114856719971e-01 1.898930519819259644e-01 1.603267937898635864e-01 1.713281497359275818e-02 -2.371441125869750977e-01 -9.763958863914012909e-03 1.953914528712630272e-03 7.461449503898620605e-02 2.699609398841857910e-01 2.068818956613540649e-01 -2.816311828792095184e-02 -1.123059540987014771e-01 -9.574550390243530273e-02 2.623920142650604248e-01 -1.633859053254127502e-02 2.429374158382415771e-01 2.909196726977825165e-02 6.331374496221542358e-02 1.523624807596206665e-01 -2.320867329835891724e-01 3.319811522960662842e-01 2.261832505464553833e-01 1.712543889880180359e-02 -8.304774016141891479e-02 -7.461434602737426758e-02 -8.262404799461364746e-02 -1.573808342218399048e-01 1.671845912933349609e-01
-2.725804448127746582e-01 2.640730738639831543e-01 -2.558730542659759521e-01 1.512254625558853149e-01 -5.080695077776908875e-02 -2.026677131652832031e-02 -1.277076601982116699e-01 2.677556127309799194e-02 -1.197333540767431259e-02 1.502879988402128220e-02 -3.033657371997833252e-02 8.261780440807342529e-02 -3.806225955486297607e-02 2.510201632976531982e-01 6.677025556564331055e-02 -7.473950833082199097e-02 1.566987037658691406e-01 2.672936320304870605e-01 -1.193725094199180603e-01 1.586762070655822754e-01 1.455345600843429565e-01 1.655111014842987061e-01 2.559984028339385986e-01 1.156980991363525391e-01 2.215057015419006348e-01 -7.125802338123321533e-02 3.509901165962219238e-01 -2.836554348468780518e-01 1.668342351913452148e-01 -1.847243905067443848e-01 -2.145242691040039062e-01 1.904974728822708130e-01
-1.473452709615230560e-02 5.904541909694671631e-02 -3.656320273876190186e-01 2.664795219898223877e-01 1.261077821254730225e-01 6.745992600917816162e-02 1.610929965972900391e-01 -1.059144735336303711e-01 -2.212793938815593719e-02 1.217601075768470764e-01 8.427631109952926636e-02 -3.272718191146850586e-01 2.133704870939254761e-01 1.110243722796440125e-01 -5.643153563141822815e-03 1.989105716347694397e-02 -1.611378043889999390e-01 -4.527057707309722900e-02 1.141217201948165894e-01 2.076347172260284424e-01 2.103032171726226807e-01 7.619880884885787964e-02 1.153855025768280029e-01 1.685489714145660400e-01 9.843451529741287231e-02 1.695470660924911499e-01 2.645838856697082520e-01 1.921875625848770142e-01 -1.140388399362564087e-01 1.514308750629425049e-01 -4.289167225360870361e-01 -7.057869434356689453e-02
1.921671479940414429e-01 1.692282110452651978e-01 5.378627032041549683e-02 1.639908254146575928e-01 8.392249792814254761e-02 3.862297534942626953e-02 -7.016780972480773926e-02 7.426626235246658325e-02 -1.491958554834127426e-02 3.905238956212997437e-02 1.974619328975677490e-01 4.101500511169433594e-01 1.299031227827072144e-01 -1.332573741674423218e-01 2.998514287173748016e-02 -2.625499665737152100e-01 -1.807170957326889038e-01 2.175316512584686279e-01 -1.696436554193496704e-01 -5.220266990363597870e-03 -5.492913350462913513e-02 -8.304724469780921936e-03 -8.630450814962387085e-02 2.415040135383605957e-01 -8.686015754938125610e-02 9.327138215303421021e-02 3.804881274700164795e-01 -1.185169890522956848e-01 -3.035415410995483398e-01 3.452413380146026611e-01 -9.061983227729797363e-02 1.327096018940210342e-03
2.036678194999694824e-01 2.143068760633468628e-01 -3.027275204658508301e-01 -1.648836880922317505e-01 2.163980007171630859e-01 1.891008168458938599e-01 -7.910589873790740967e-02 -1.546510159969329834e-01 -1.836657375097274780e-01 2.576523125171661377e-01 4.379563778638839722e-02 -2.869128948077559471e-03 5.579023063182830811e-02 7.476368546485900879e-02 7.512305676937103271e-02 -1.031878888607025146e-01 -9.012555330991744995e-02 1.549782305955886841e-01 5.962261930108070374e-02 1.517286747694015503e-01 8.701960742473602295e-02 -1.777754575014114380e-01 3.635406121611595154e-02 1.996144950389862061e-01 1.135309413075447083e-01 3.728019818663597107e-02 2.689598500728607178e-01 -2.774370908737182617e-01 3.059743046760559082e-01 8.982799202203750610e-02 -1.919343024492263794e-01 3.358314633369445801e-01
5.965846031904220581e-02 7.669185400009155273e-01 -1.464200913906097412e-01 1.037456095218658447e-01 8.431322127580642700e-02 2.108014672994613647e-01 -2.371852993965148926e-01 -1.700110919773578644e-02 -8.159626275300979614e-02 -1.126839593052864075e-01 -8.638066798448562622e-02 5.466172937303781509e-03 2.017166912555694580e-01 9.104627370834350586e-02 -1.474909931421279907e-01 -2.663243003189563751e-02 -1.691394485533237457e-03 4.473506659269332886e-02 2.212534099817276001e-01 6.314067542552947998e-02 2.433734387159347534e-01 -2.531125769019126892e-02 -1.011785790324211121e-01 3.705832362174987793e-02 -1.448642276227474213e-02 8.673109859228134155e-02 4.615316540002822876e-02 -3.783489391207695007e-02 3.058449178934097290e-02 -7.359914481639862061e-02 -1.520890146493911743e-01 -4.991292208433151245e-02
-3.972990065813064575e-02 1.864352226257324219e-01 -2.919864058494567871e-01 -1.724495589733123779e-01 1.228443980216979980e-01 1.836837977170944214e-01 -2.448662072420120239e-01 1.933428831398487091e-02 4.564073309302330017e-02 4.550278186798095703e-02 1.387424618005752563e-01 -3.839344084262847900e-01 -3.188788890838623047e-02 3.023530542850494385e-01 2.579308450222015381e-01 -8.245015144348144531e-02 -5.349704995751380920e-02 1.425121426582336426e-01 -3.412629291415214539e-02 1.879987120628356934e-01 2.075164020061492920e-01 -8.442232012748718262e-02 1.735431849956512451e-01 2.282792180776596069e-01 -2.256704028695821762e-03 1.318516582250595093e-01 2.384783178567886353e-01 -1.319709569215774536e-01 2.220825850963592529e-02 -5.737856030464172363e-02 -7.014811038970947266e-02 3.323440253734588623e-01
2.942646741867065430e-01 5.858010053634643555e-01 -2.932486832141876221e-01 2.496417164802551270e-01 3.888524323701858521e-02 5.209065601229667664e-02 -8.291295170783996582e-02 -2.379135638475418091e-01 -1.980154812335968018e-01 1.653152853250503540e-01 5.138426274061203003e-02 -7.846422493457794189e-02 1.588319242000579834e-02 6.014392897486686707e-02 1.386083755642175674e-02 1.094116270542144775e-02 1.767078787088394165e-02 2.789152227342128754e-02 -2.230091243982315063e-01 6.194807589054107666e-03 -1.066519096493721008e-01 -1.722118854522705078e-01 1.375028789043426514e-01 1.689921133220195770e-02 1.118721514940261841e-01 -3.170777484774589539e-02 1.017381846904754639e-01 5.504440143704414368e-02 -1.242815703153610229e-01 -1.329686194658279419e-01 -3.013447821140289307e-01 1.130780503153800964e-01
6.176147144287824631e-03 2.604008018970489502e-01 4.771394655108451843e-02 -8.466858416795730591e-02 -2.016732990741729736e-01 2.266308069229125977e-01 1.245846524834632874e-01 3.930161520838737488e-02 -2.832299768924713135e-01 1.926230043172836304e-01 -1.178261414170265198e-01 1.012758463621139526e-01 2.481369674205780029e-01 8.841139078140258789e-02 4.850574582815170288e-02 7.348568737506866455e-02 -1.271336525678634644e-01 1.488402634859085083e-01 -2.344617247581481934e-02 3.023355007171630859e-01 2.649358510971069336e-01 -1.116728857159614563e-01 -3.128233924508094788e-02 2.276226431131362915e-01 -5.182114616036415100e-02 2.638134062290191650e-01 1.579836755990982056e-01 -2.569581568241119385e-01 2.307806313037872314e-01 1.248893961310386658e-01 -2.707279026508331299e-01 -1.544628739356994629e-01
9.481585770845413208e-02 1.211129426956176758e-01 -2.135713696479797363e-01 -8.991616219282150269e-02 1.015019267797470093e-01 -4.161552190780639648e-01 -3.081232123076915741e-02 -3.822574764490127563e-02 -1.114017814397811890e-01 2.431080490350723267e-01 -4.846316948533058167e-02 8.693958073854446411e-02 -4.629569873213768005e-02 1.536648571491241455e-01 2.024109661579132080e-02 9.564405679702758789e-02 -2.427915632724761963e-01 1.845210492610931396e-01 -1.862027049064636230e-01 9.026656299829483032e-02 3.062698245048522949e-01 6.302586942911148071e-02 -1.025945618748664856e-01 3.979258835315704346e-01 3.894312307238578796e-02 1.641701906919479370e-01 2.614544630050659180e-01 -1.995311081409454346e-01 1.156288385391235352e-02 2.054053992033004761e-01 -4.341357573866844177e-02 1.915832012891769409e-01
7.463387399911880493e-02 3.487562239170074463e-01 -3.702015876770019531e-01 5.982172861695289612e-02 6.364694982767105103e-02 -1.161843389272689819e-01 1.782401278614997864e-02 -1.679789721965789795e-01 1.865375638008117676e-01 -1.676260083913803101e-01 1.990558207035064697e-01 8.868159726262092590e-03 2.169383317232131958e-02 -3.156710416078567505e-02 -1.562309116125106812e-01 -1.045187488198280334e-01 -1.361979544162750244e-01 -1.143610253930091858e-01 1.054939534515142441e-02 -2.040851116180419922e-02 3.448908627033233643e-01 -2.955202572047710419e-02 3.443866968154907227e-02 2.425892055034637451e-01 -1.832483708858489990e-01 -1.417085826396942139e-01 3.155845403671264648e-01 2.530079102143645287e-03 5.669156461954116821e-02 2.246686816215515137e-01 -3.526248931884765625e-01 5.814248323440551758e-02
-7.740748673677444458e-02 3.214073777198791504e-01 3.903512656688690186e-02 2.083335071802139282e-01 -1.594347655773162842e-01 4.136480763554573059e-02 -1.658762544393539429e-01 -2.009447216987609863e-01 -6.164492294192314148e-02 1.290832161903381348e-01 4.766303673386573792e-02 -6.432278547435998917e-03 -4.849169775843620300e-02 2.908488810062408447e-01 -1.789263188838958740e-01 -1.982151716947555542e-01 1.605492979288101196e-01 -1.261792425066232681e-02 -1.373602310195565224e-03 2.791821062564849854e-01 -4.714502021670341492e-02 -6.324622035026550293e-02 -3.310258686542510986e-01 1.068584970198571682e-03 -1.930557191371917725e-01 6.465265899896621704e-02 -1.111395210027694702e-01 -6.346433609724044800e-02 -5.910850316286087036e-02 2.263372242450714111e-01 -4.648389220237731934e-01 1.463582962751388550e-01
8.140416815876960754e-03 6.072635054588317871e-01 -2.281517982482910156e-01 2.493327260017395020e-01 7.841892540454864502e-02 -1.093477383255958557e-01 -2.976343631744384766e-01 4.184101126156747341e-04 -9.469249099493026733e-02 1.801321208477020264e-01 4.884195700287818909e-02 -2.862969227135181427e-02 -3.073552809655666351e-02 1.931999772787094116e-01 -4.901623725891113281e-02 -1.996573954820632935e-01 9.129623323678970337e-02 -1.000518277287483215e-01 6.031663715839385986e-02 5.120067670941352844e-02 1.514089386910200119e-02 -2.272037565708160400e-01 2.513756603002548218e-02 -1.679004877805709839e-01 1.590670347213745117e-01 1.141005530953407288e-01 1.231041103601455688e-01 3.562572225928306580e-02 -2.376371920108795166e-01 -6.933443993330001831e-02 -2.213786095380783081e-01 1.215953528881072998e-01
9.736759215593338013e-02 2.322363108396530151e-01 -3.436428606510162354e-01 -1.967255771160125732e-01 2.210903167724609375e-01 9.431990794837474823e-03 -5.845068767666816711e-02 -8.718461543321609497e-02 4.795100912451744080e-02 2.975545823574066162e-02 -8.912747353315353394e-02 1.934604048728942871e-01 1.725224256515502930e-01 -3.038905747234821320e-02 -4.191654175519943237e-02 -3.240635097026824951e-01 -2.265396267175674438e-01 8.908548951148986816e-02 -5.777924880385398865e-02 -1.773460358381271362e-01 -2.873344905674457550e-02 -2.765171825885772705e-01 -1.653201133012771606e-01 1.953294575214385986e-01 1.361507326364517212e-01 2.460362762212753296e-01 -4.355012252926826477e-02 -3.317094221711158752e-02 -2.296240478754043579e-01 1.242541074752807617e-01 -3.213509917259216309e-01 2.084975987672805786e-01
2.894594147801399231e-02 3.363094627857208252e-01 -3.404422998428344727e-01 2.115699276328086853e-02 -1.202797293663024902e-01 2.793339490890502930e-01 -1.979104727506637573e-01 -2.246303856372833252e-01 -3.685962408781051636e-02 3.240662813186645508e-01 -1.895358413457870483e-01 -1.275945007801055908e-01 5.146021395921707153e-02 3.128967583179473877e-01 1.628664582967758179e-01 -9.630458801984786987e-02 1.167947053909301758e-01 -1.197613030672073364e-02 6.571204960346221924e-02 -1.490529906004667282e-02 9.486210346221923828e-02 4.914661869406700134e-02 -1.158065628260374069e-02 9.573543071746826172e-02 2.354023009538650513e-01 1.832176893949508667e-01 2.439477294683456421e-01 5.023579113185405731e-03 -2.769688963890075684e-01 1.457920819520950317e-01 -3.372110426425933838e-02 7.740728557109832764e-02
2.698754705488681793e-02 2.785496413707733154e-01 -1.227326393127441406e-01 2.018844932317733765e-01 1.913242340087890625e-01 1.209149062633514404e-01 -1.442185938358306885e-01 -3.698990866541862488e-02 -1.919062882661819458e-01 1.096274703741073608e-01 -1.747502535581588745e-01 1.832334548234939575e-01 1.120349690318107605e-01 2.391696348786354065e-02 2.714736461639404297e-01 -3.635524213314056396e-02 -1.383704692125320435e-01 2.188497930765151978e-01 -2.886618301272392273e-02 -2.190316319465637207e-01 1.472880244255065918e-01 -2.233276329934597015e-02 -3.046604692935943604e-01 -1.459374558180570602e-02 -3.013610653579235077e-02 2.019820362329483032e-01 2.964669167995452881e-01 -2.725020945072174072e-01 -3.010445535182952881e-01 2.516237795352935791e-01 -2.677672170102596283e-02 4.217877238988876343e-02
-7.989109307527542114e-02 3.684663474559783936e-01 -2.216557413339614868e-02 6.577824801206588745e-02 6.013296172022819519e-02 3.750745952129364014e-02 -7.124365866184234619e-02 -6.633278727531433105e-02 1.189246103167533875e-01 2.241977900266647339e-01 -7.396399509161710739e-03 -1.490898132324218750e-01 -1.717839837074279785e-01 1.878540217876434326e-01 -8.335211873054504395e-02 7.088092714548110962e-02 -2.857199311256408691e-01 3.009890019893646240e-01 -2.940576970577239990e-01 4.227791428565979004e-01 -5.396989360451698303e-02 1.725424379110336304e-01 -1.635788679122924805e-01 -1.537952423095703125e-01 2.340583875775337219e-02 1.986245512962341309e-01 1.070889979600906372e-01 -1.664143055677413940e-01 1.844911836087703705e-02 2.417217791080474854e-01 7.799725979566574097e-02 1.025716364383697510e-01
4.258107766509056091e-02 8.554781228303909302e-02 -1.587324440479278564e-01 5.053526908159255981e-02 6.349903345108032227e-02 -8.335466682910919189e-02 -1.327843815088272095e-01 1.373535692691802979e-01 1.367097944021224976e-01 2.752908468246459961e-01 1.277565807104110718e-01 1.976814717054367065e-01 2.223469689488410950e-02 3.602280616760253906e-01 1.358837038278579712e-01 1.969772279262542725e-01 -4.108866304159164429e-02 3.095728456974029541e-01 -8.823750168085098267e-02 3.184492290019989014e-01 2.447319682687520981e-03 -1.366886794567108154e-01 -9.538623690605163574e-02 1.842772066593170166e-01 1.432573143392801285e-02 3.043480813503265381e-01 2.530927956104278564e-01 -5.525786802172660828e-02 5.605972558259963989e-02 -9.244335815310478210e-03 -7.393867522478103638e-02 3.756863176822662354e-01
-3.189782053232192993e-02 4.661975204944610596e-01 5.142170190811157227e-02 1.029338017106056213e-01 2.503310441970825195e-01 5.266686528921127319e-02 -2.334601283073425293e-01 -3.319840505719184875e-02 -7.501947879791259766e-02 -8.720629662275314331e-02 -1.954403892159461975e-02 -4.801467293873429298e-04 1.116606444120407104e-01 5.820174887776374817e-02 -6.134660542011260986e-02 -2.450026720762252808e-01 -7.885497063398361206e-02 -7.818698883056640625e-02 2.047655135393142700e-01 2.781717777252197266e-01 2.566878795623779297e-01 -1.636420339345932007e-01 -1.627579927444458008e-01 4.141277372837066650e-01 1.310502588748931885e-01 -6.934038363397121429e-03 -2.529121004045009613e-02 1.001204270869493484e-02 -1.187105402350425720e-01 5.661218240857124329e-02 -2.775232791900634766e-01 -1.397133618593215942e-01
1.240293309092521667e-01 3.335854113101959229e-01 -3.407026231288909912e-01 -1.479023545980453491e-01 1.546361446380615234e-01 3.308447003364562988e-01 -6.431670486927032471e-02 -7.148663979023694992e-03 1.952049732208251953e-01 1.023663058876991272e-01 -1.420397311449050903e-01 -3.545495569705963135e-01 -6.801033020019531250e-02 1.064336225390434265e-01 1.626664549112319946e-01 1.258787512779235840e-01 3.308716043829917908e-02 1.827629059553146362e-01 -5.647941306233406067e-02 6.378910690546035767e-02 1.268678456544876099e-01 -4.001164063811302185e-02 -9.166929125785827637e-02 -2.587155625224113464e-02 4.963508248329162598e-02 2.981446087360382080e-01 3.512531220912933350e-01 -1.467312574386596680e-01 -1.547389179468154907e-01 8.627156168222427368e-02 3.792896494269371033e-02 8.653767406940460205e-02
1.116261482238769531e-01 2.403562366962432861e-01 -3.505923226475715637e-02 2.814688980579376221e-01 -9.300183504819869995e-02 -3.499213233590126038e-02 -6.000771000981330872e-02 -1.816473901271820068e-01 9.360258281230926514e-02 9.656743705272674561e-02 2.718456275761127472e-02 -1.790617108345031738e-01 7.109045237302780151e-02 2.529269754886627197e-01 5.882522091269493103e-02 -1.249234080314636230e-01 -1.532774120569229126e-01 3.302185535430908203e-01 -2.680321596562862396e-02 3.874894976615905762e-01 -1.753591746091842651e-01 1.963675916194915771e-01 -4.283500909805297852e-01 9.457969665527343750e-02 1.276920288801193237e-01 1.677974313497543335e-01 3.117792541161179543e-03 9.597967565059661865e-02 -1.868804395198822021e-01 3.439109772443771362e-02 -8.136416226625442505e-02 1.493586450815200806e-01
-4.617300629615783691e-02 3.174661099910736084e-01 1.972195133566856384e-02 -3.715402632951736450e-02 -8.873438090085983276e-02 1.913119107484817505e-01 -1.414750367403030396e-01 -2.014406472444534302e-01 3.038008809089660645e-01 2.010558098554611206e-01 -3.037516176700592041e-01 1.083694323897361755e-01 6.873094290494918823e-02 1.240451037883758545e-01 3.830918371677398682e-01 -2.569284290075302124e-03 -1.669068187475204468e-01 -6.663659214973449707e-02 -5.960910767316818237e-02 1.567909121513366699e-01 2.435110509395599365e-01 2.288009785115718842e-02 -1.100457739084959030e-02 -1.057992652058601379e-01 4.015760496258735657e-02 5.723414197564125061e-02 3.464662134647369385e-01 1.040272712707519531e-01 1.080131158232688904e-02 2.605269551277160645e-01 -2.207522392272949219e-01 5.098883062601089478e-02
2.149520814418792725e-01 2.811109423637390137e-01 -2.350943237543106079e-01 4.832235723733901978e-02 -6.966007500886917114e-02 1.832839101552963257e-01 -1.836370080709457397e-01 9.676469117403030396e-02 -1.400931328535079956e-01 2.369669675827026367e-01 -1.373695209622383118e-02 1.903048157691955566e-01 1.455653458833694458e-01 3.135149925947189331e-02 -8.040124177932739258e-02 -1.625276058912277222e-01 -1.239850185811519623e-03 1.759663224220275879e-01 -4.102373868227005005e-02 -1.072751283645629883e-01 -7.215632591396570206e-03 -2.119249254465103149e-01 5.104915052652359009e-02 1.417425274848937988e-01 7.198571413755416870e-02 3.387758433818817139e-01 1.441867947578430176e-01 -3.677689731121063232e-01 -2.124877572059631348e-01 2.120920717716217041e-01 1.047118473798036575e-02 3.005728423595428467e-01
4.955516159534454346e-01 3.176620602607727051e-01 -1.086852103471755981e-01 -2.131798304617404938e-02 7.749726623296737671e-02 -1.788520812988281250e-01 6.394562125205993652e-02 -8.726064860820770264e-02 -1.944062858819961548e-01 1.384342312812805176e-01 5.549012869596481323e-02 7.189744710922241211e-02 -1.590937376022338867e-01 1.042155250906944275e-01 1.429700702428817749e-01 -1.696879118680953979e-01 -8.397130295634269714e-03 1.201371476054191589e-01 -3.401825577020645142e-02 7.397875189781188965e-02 7.228152453899383545e-02 1.539052724838256836e-01 1.677746921777725220e-01 -4.164978861808776855e-02 1.534774154424667358e-01 2.017500400543212891e-01 1.448068767786026001e-01 -2.831819355487823486e-01 -7.767786085605621338e-02 2.456310540437698364e-01 -2.638613283634185791e-01 2.441393435001373291e-01
-8.645988255739212036e-02 5.569990277290344238e-01 -1.840720772743225098e-01 -9.633470326662063599e-02 -1.101549342274665833e-01 1.423658430576324463e-01 -1.316637266427278519e-02 -3.485172390937805176e-01 -1.673515141010284424e-01 -1.936853975057601929e-01 -1.600391715764999390e-01 -9.064342826604843140e-03 2.024877518415451050e-01 -4.222673550248146057e-02 -6.059454753994941711e-03 -6.117491982877254486e-03 -1.130382567644119263e-01 1.525303274393081665e-01 1.128369104117155075e-02 2.513899207115173340e-01 1.087271869182586670e-01 -1.229624524712562561e-01 1.930965632200241089e-01 1.202961951494216919e-01 -4.230925068259239197e-02 -5.771384388208389282e-02 1.731572598218917847e-01 -2.316440790891647339e-01 -2.671082913875579834e-01 6.196514517068862915e-02 4.026062414050102234e-02 8.580984920263290405e-02
-2.773374915122985840e-01 2.804071009159088135e-01 1.857301890850067139e-01 8.512182533740997314e-02 1.789921075105667114e-01 -2.772943116724491119e-02 -6.070301402360200882e-03 -2.396071851253509521e-01 2.207219973206520081e-02 3.816644549369812012e-01 -1.936217956244945526e-02 2.824842184782028198e-02 1.245192587375640869e-01 -7.920879870653152466e-02 5.136339738965034485e-02 -2.894551455974578857e-01 -8.034775964915752411e-03 1.863262653350830078e-01 -1.573777571320533752e-02 -4.552309587597846985e-02 5.988642200827598572e-02 9.008314460515975952e-02 2.727696299552917480e-01 1.926223635673522949e-01 -7.782707363367080688e-02 2.336913198232650757e-01 2.307581156492233276e-01 -1.347549259662628174e-01 -1.259199231863021851e-01 -3.758735954761505127e-02 -3.666087090969085693e-01 1.134537607431411743e-01
2.735615670680999756e-01 2.430645525455474854e-01 2.654537558555603027e-02 1.068224310874938965e-01 2.192347310483455658e-02 1.709896028041839600e-01 -2.912263870239257812e-01 -1.374874711036682129e-01 -9.314911812543869019e-02 6.758584175258874893e-03 -4.204412177205085754e-02 2.757342457771301270e-01 2.351166009902954102e-01 4.012354090809822083e-02 3.328551948070526123e-01 -1.575988978147506714e-01 -2.221375256776809692e-01 6.808502227067947388e-02 -7.039388269186019897e-02 9.262644685804843903e-03 8.929137885570526123e-02 -1.502054631710052490e-01 1.758985407650470734e-02 -1.428438574075698853e-01 1.566142141819000244e-01 3.005351722240447998e-01 1.606262475252151489e-01 -2.336283475160598755e-01 -2.350974828004837036e-01 4.474749416112899780e-02 -2.227938175201416016e-01 1.705352962017059326e-01
-2.393433749675750732e-01 2.920471429824829102e-01 -3.390196561813354492e-01 7.470278441905975342e-02 3.370581269264221191e-01 -2.123598754405975342e-01 -1.396946609020233154e-01 -1.351145356893539429e-01 3.976075723767280579e-02 -1.303496807813644409e-01 3.163240551948547363e-01 -2.493562875315546989e-03 1.995438523590564728e-02 2.498627826571464539e-02 -7.818424701690673828e-02 -1.468382030725479126e-01 -2.519396841526031494e-01 -4.394347593188285828e-02 -2.925824224948883057e-01 -8.212228864431381226e-02 1.344127357006072998e-01 -9.489770233631134033e-02 -3.156299516558647156e-02 2.541566789150238037e-01 -6.078261882066726685e-02 -3.273105621337890625e-02 3.141407072544097900e-01 2.718268707394599915e-02 -1.257874164730310440e-02 6.759472191333770752e-02 -1.794148236513137817e-01 3.967243805527687073e-02
3.905372619628906250e-01 3.018427491188049316e-01 -2.219199985265731812e-01 -1.948021799325942993e-01 2.195648699998855591e-01 1.069434881210327148e-01 -1.677313894033432007e-01 -1.895266324281692505e-01 -1.029543280601501465e-01 8.674022555351257324e-02 1.130113527178764343e-01 -7.439461350440979004e-02 1.817668229341506958e-01 7.960364967584609985e-02 -9.604431688785552979e-03 -1.007606014609336853e-01 -3.877879679203033447e-02 1.424775868654251099e-01 -9.138580411672592163e-02 1.206973120570182800e-01 1.381678134202957153e-01 -8.969610207714140415e-04 -1.261046081781387329e-01 1.936480253934860229e-01 -4.218661785125732422e-02 2.135049700736999512e-01 1.366275697946548462e-01 -1.662490516901016235e-01 3.415083289146423340e-01 1.820469051599502563e-01 6.602142471820116043e-03 3.142075836658477783e-01
-5.352133885025978088e-02 2.246518731117248535e-01 -8.711680024862289429e-02 4.832422733306884766e-02 2.804598510265350342e-01 1.511084139347076416e-01 1.917124688625335693e-01 -2.169983386993408203e-01 7.839952409267425537e-02 7.886204123497009277e-02 -1.061169132590293884e-01 -3.689840734004974365e-01 -1.017905101180076599e-01 1.400839835405349731e-01 1.007626280188560486e-01 9.528245031833648682e-02 -4.290506616234779358e-02 -3.924819082021713257e-02 -1.433998346328735352e-01 1.534870117902755737e-01 -7.907646708190441132e-03 -5.629502609372138977e-02 2.892518639564514160e-01 2.063660919666290283e-01 4.879012703895568848e-02 9.251227974891662598e-02 2.633964419364929199e-01 -9.218983352184295654e-02 6.500189658254384995e-03 1.834190636873245239e-01 -4.306358993053436279e-01 2.397513985633850098e-01
-1.173872947692871094e-01 2.286044210195541382e-01 -8.052663505077362061e-02 2.048163563013076782e-01 -8.590222150087356567e-02 1.525337100028991699e-01 1.384453177452087402e-01 1.866212338209152222e-01 6.674062460660934448e-02 3.083663284778594971e-01 9.545572847127914429e-02 2.365416288375854492e-02 1.382940169423818588e-02 -1.623054444789886475e-01 -5.975713022053241730e-03 -3.696359395980834961e-01 3.582712262868881226e-02 9.955768287181854248e-02 2.375339120626449585e-01 1.557119190692901611e-01 -2.446579560637474060e-02 -1.022776961326599121e-01 -5.355586484074592590e-02 1.187577694654464722e-01 1.067985743284225464e-01 -6.387873552739620209e-03 2.253546863794326782e-01 -6.848396360874176025e-02 -8.630561642348766327e-03 3.406628072261810303e-01 -1.149393692612648010e-01 4.607779979705810547e-01
-4.762843996286392212e-02 1.932197064161300659e-01 -2.696018218994140625e-01 7.922048866748809814e-02 1.404443532228469849e-01 1.996288597583770752e-01 -3.818066418170928955e-02 1.740422286093235016e-02 -6.689677387475967407e-02 3.382584154605865479e-01 4.280228912830352783e-02 1.853686720132827759e-01 -3.371734917163848877e-02 2.396677583456039429e-01 1.415751725435256958e-01 -1.408074349164962769e-01 3.340384662151336670e-01 8.182083070278167725e-02 -6.858535110950469971e-03 2.783282697200775146e-01 -1.726599968969821930e-02 1.583022773265838623e-01 -1.137064769864082336e-02 1.987922042608261108e-01 4.546391591429710388e-02 2.224639207124710083e-01 7.600734382867813110e-02 -7.023473083972930908e-02 -2.533015310764312744e-01 6.779441237449645996e-02 -7.465852797031402588e-02 4.113031327724456787e-01
2.122004777193069458e-01 1.916766166687011719e-01 3.335886076092720032e-02 1.515634506940841675e-01 -8.203414082527160645e-02 -8.797671645879745483e-02 -2.600305676460266113e-01 -3.728769421577453613e-01 3.611444309353828430e-02 1.426109373569488525e-01 5.206735432147979736e-02 -7.553070038557052612e-02 -1.357272733002901077e-02 9.264735877513885498e-02 -2.936179190874099731e-02 -2.702815830707550049e-01 -9.612978249788284302e-02 3.928954601287841797e-01 -1.723876744508743286e-01 4.096830263733863831e-02 4.232192412018775940e-02 1.448647528886795044e-01 7.191639393568038940e-02 2.832549214363098145e-01 -2.399365603923797607e-01 2.877768874168395996e-01 2.897538542747497559e-01 -1.610815972089767456e-01 5.459411442279815674e-02 1.090493146330118179e-02 4.723159223794937134e-02 3.845143318176269531e-02
1.652359813451766968e-01 4.024120271205902100e-01 -1.775573194026947021e-01 3.746223822236061096e-02 7.496070861816406250e-02 -1.405192762613296509e-01 -3.071334213018417358e-02 -2.438136935234069824e-02 8.777230978012084961e-02 -1.759730130434036255e-01 4.207852110266685486e-02 -1.120912656188011169e-02 -2.691183686256408691e-01 -2.065967470407485962e-01 8.224779367446899414e-02 -1.720259636640548706e-01 -4.805455356836318970e-02 1.385457348078489304e-02 -9.351607412099838257e-02 9.298557788133621216e-02 1.399131417274475098e-01 -1.906685829162597656e-01 -3.975091385655105114e-04 -3.644733875989913940e-02 -1.706867665052413940e-01 1.835694909095764160e-01 4.172084927558898926e-01 1.567615270614624023e-01 -9.228547662496566772e-02 -3.014506073668599129e-03 -4.572757184505462646e-01 -5.148307234048843384e-02
-7.372751832008361816e-02 -8.812476880848407745e-03 1.960868760943412781e-02 9.733531624078750610e-02 -7.522062212228775024e-02 -2.833146750926971436e-01 -1.825578957796096802e-01 -1.963140070438385010e-01 -2.429134678095579147e-03 2.675809562206268311e-01 1.659465134143829346e-01 1.102530062198638916e-01 1.054280623793601990e-01 9.802462160587310791e-02 1.619989424943923950e-01 -3.801217079162597656e-01 -2.515109479427337646e-01 -1.838803887367248535e-01 -1.604606658220291138e-01 1.118132099509239197e-01 7.892949134111404419e-02 -1.517434120178222656e-01 2.096699364483356476e-02 2.726350426673889160e-01 3.016550838947296143e-01 1.368221789598464966e-01 1.709915399551391602e-01 8.919944614171981812e-02 -1.101597100496292114e-01 2.236318737268447876e-01 -2.742473483085632324e-01 2.151012048125267029e-02
1.639476269483566284e-01 2.699726521968841553e-01 -7.965920865535736084e-02 -2.090900540351867676e-01 1.785494536161422729e-01 -4.213413596153259277e-02 -1.300827320665121078e-02 -1.848570108413696289e-01 1.696430295705795288e-01 3.897695839405059814e-01 7.939464412629604340e-03 2.303631417453289032e-02 2.687413394451141357e-01 -5.659548565745353699e-02 -1.702463030815124512e-01 -1.682536005973815918e-01 -2.929834425449371338e-01 4.423265531659126282e-02 -5.406926944851875305e-02 4.161795135587453842e-03 -9.067478030920028687e-02 -1.845069043338298798e-02 2.089166790246963501e-01 2.723474800586700439e-01 1.520905345678329468e-01 3.787491843104362488e-02 3.379558324813842773e-01 -1.403986066579818726e-01 -4.395335540175437927e-02 1.397327035665512085e-01 -2.541742026805877686e-01 -8.057659119367599487e-02
-2.158277481794357300e-01 2.326834648847579956e-01 -1.577958315610885620e-01 7.871935516595840454e-02 -5.215468257665634155e-02 2.655148506164550781e-01 1.143811121582984924e-01 -7.993176579475402832e-02 4.202489182353019714e-02 1.240340471267700195e-01 -3.679848834872245789e-02 -3.405151069164276123e-01 2.062842249870300293e-02 -1.123422011733055115e-01 5.029120296239852905e-02 -2.863636016845703125e-01 3.446543961763381958e-02 1.950461119413375854e-01 2.573507130146026611e-01 1.486126333475112915e-01 1.919160038232803345e-01 -1.035424172878265381e-01 2.390082366764545441e-02 1.912975013256072998e-01 1.265482604503631592e-01 1.946151405572891235e-01 3.641528785228729248e-01 -5.252172052860260010e-02 1.023134333081543446e-03 3.665419220924377441e-01 -6.027507781982421875e-02 6.283361464738845825e-02
-1.073309406638145447e-01 2.974939644336700439e-01 6.241166591644287109e-02 2.247509360313415527e-01 -5.594991147518157959e-02 1.103380694985389709e-01 -1.984796375036239624e-01 -5.884801596403121948e-02 -2.380689084529876709e-01 -8.542027324438095093e-02 5.380174517631530762e-02 2.743117809295654297e-01 2.256701439619064331e-01 1.936779022216796875e-01 -1.312038302421569824e-01 -1.193729117512702942e-01 -1.447952091693878174e-01 1.528260558843612671e-01 1.081475317478179932e-01 2.142356336116790771e-01 1.182172354310750961e-02 -2.604432702064514160e-01 3.677093610167503357e-02 3.018710911273956299e-01 -3.098475933074951172e-01 7.803045213222503662e-02 2.829773426055908203e-01 1.434469819068908691e-01 7.281329948455095291e-03 2.488154359161853790e-02 -2.257957458496093750e-01 9.286236017942428589e-02
-6.178402807563543320e-03 1.513177305459976196e-01 -2.910339534282684326e-01 -5.172591656446456909e-03 -1.092353537678718567e-01 -1.478817760944366455e-01 -5.050975456833839417e-02 6.518465280532836914e-02 2.568033933639526367e-01 5.961760878562927246e-02 1.346497386693954468e-01 -1.701637208461761475e-01 1.683310568332672119e-01 2.471780627965927124e-01 5.950596928596496582e-02 1.549355387687683105e-01 3.253395855426788330e-02 3.288025259971618652e-01 6.640553474426269531e-03 -2.408229373395442963e-02 7.737257331609725952e-02 -2.378697134554386139e-02 -3.232904151082038879e-02 1.746471524238586426e-01 -2.135907411575317383e-01 3.579734861850738525e-01 7.293087989091873169e-02 -2.899870574474334717e-01 -5.646964535117149353e-02 8.820623159408569336e-03 -3.178037703037261963e-01 3.206752836704254150e-01
1.106448322534561157e-01 5.173658132553100586e-01 -2.511507272720336914e-01 3.625276982784271240e-01 1.025058999657630920e-01 -1.386457234621047974e-01 8.459971845149993896e-02 -3.109163343906402588e-01 -1.653268188238143921e-01 2.469419240951538086e-01 -1.350558400154113770e-01 6.760928034782409668e-02 3.410718590021133423e-02 1.659508049488067627e-01 -1.138313710689544678e-01 -2.215478122234344482e-01 -4.203784093260765076e-02 3.028040006756782532e-02 -2.049389183521270752e-01 -1.966699212789535522e-01 4.757028445601463318e-02 -1.951360553503036499e-01 -1.554097421467304230e-02 -7.548417896032333374e-02 -1.133417412638664246e-01 7.587929069995880127e-02 8.359254151582717896e-02 7.377472519874572754e-02 -2.919470891356468201e-03 2.255360037088394165e-02 -1.335238069295883179e-01 1.055409759283065796e-01
2.116854339838027954e-01 3.932278752326965332e-01 -3.551251888275146484e-01 -3.035468161106109619e-01 2.935379445552825928e-01 -1.106784567236900330e-01 -7.489065080881118774e-02 -4.173449054360389709e-02 -2.331926822662353516e-01 7.335726916790008545e-02 3.177878260612487793e-02 4.425245150923728943e-02 -5.022652819752693176e-02 -6.660696235485374928e-04 1.362640131264925003e-02 -1.208528131246566772e-01 -1.317151039838790894e-01 -1.428598016500473022e-01 -3.027249686419963837e-02 -2.639791555702686310e-02 1.438217163085937500e-01 -4.755453765392303467e-02 3.563180565834045410e-02 -4.448374360799789429e-02 -1.942463964223861694e-02 1.794815063476562500e-01 3.588593304157257080e-01 -1.052609458565711975e-01 6.575508415699005127e-02 2.097816914319992065e-01 -9.096892550587654114e-03 3.317652344703674316e-01
1.494534611701965332e-01 4.388591349124908447e-01 -1.054814308881759644e-01 -7.589650154113769531e-02 1.252388581633567810e-02 -1.828204840421676636e-01 1.634881198406219482e-01 -8.383611589670181274e-02 -7.349096983671188354e-02 8.559855818748474121e-02 7.713345810770988464e-03 5.550478771328926086e-02 -2.715360522270202637e-01 2.920680642127990723e-01 1.686532646417617798e-01 -3.520704805850982666e-02 -6.480357795953750610e-02 -2.124257981777191162e-01 -2.315610498189926147e-01 5.220661684870719910e-02 2.836715281009674072e-01 6.581746041774749756e-02 -8.967734128236770630e-02 -8.441145718097686768e-02 -7.218831777572631836e-02 1.923341453075408936e-01 1.047776341438293457e-01 9.179917722940444946e-02 -1.210778281092643738e-01 3.061387836933135986e-01 -3.184528350830078125e-01 1.386152952909469604e-01
2.249265611171722412e-01 2.010174244642257690e-01 -4.586361944675445557e-01 -6.157168373465538025e-02 -9.365085512399673462e-02 -2.391092479228973389e-02 2.941429847851395607e-03 -4.222235083580017090e-02 -3.661770522594451904e-01 2.494005262851715088e-01 3.260968625545501709e-01 1.100194379687309265e-01 7.426772266626358032e-02 -7.308723032474517822e-02 -5.181933566927909851e-02 -1.043965518474578857e-01 -1.721344888210296631e-01 -1.923911720514297485e-01 -7.390468567609786987e-02 6.023766845464706421e-02 5.834384262561798096e-02 -1.529271900653839111e-01 -1.740591973066329956e-01 2.196426317095756531e-02 1.033373028039932251e-01 3.470155596733093262e-02 3.250662088394165039e-01 1.060706228017807007e-01 -7.313945889472961426e-02 6.932671368122100830e-02 -2.245635092258453369e-01 1.478721797466278076e-01
-1.231086999177932739e-01 2.284956574440002441e-01 7.333173602819442749e-02 -3.741521388292312622e-03 -1.328978314995765686e-02 2.456436157226562500e-01 -2.533088624477386475e-01 -1.516128927469253540e-01 2.020296175032854080e-03 1.481710523366928101e-01 8.878087252378463745e-02 -1.257804185152053833e-01 1.204882636666297913e-01 3.292850404977798462e-02 -5.840091779828071594e-02 -9.837662801146507263e-03 -1.896932572126388550e-01 -1.172942370176315308e-01 -1.427384167909622192e-01 1.708172112703323364e-01 -1.112442910671234131e-01 1.838918626308441162e-01 -2.479721903800964355e-01 2.982707321643829346e-01 5.910851061344146729e-02 4.028175473213195801e-01 6.275594234466552734e-02 -2.752673327922821045e-01 3.863567486405372620e-03 -7.275206595659255981e-02 -3.991341888904571533e-01 9.369643032550811768e-02
-1.622368395328521729e-01 3.947470486164093018e-01 -1.794512718915939331e-01 1.979976519942283630e-02 2.004957199096679688e-01 -7.954432070255279541e-02 8.227652311325073242e-02 8.412589132785797119e-02 2.945579402148723602e-02 -6.740427017211914062e-02 2.527199983596801758e-01 3.736304938793182373e-01 5.807337909936904907e-02 2.063192874193191528e-01 1.904767304658889771e-01 -1.438237813999876380e-04 -2.316796928644180298e-01 -1.774691045284271240e-01 6.259802728891372681e-02 7.861912995576858521e-02 2.347542196512222290e-01 -9.888906776905059814e-02 -3.776394948363304138e-02 -1.347107291221618652e-01 -4.010307416319847107e-02 3.913598880171775818e-02 3.130511045455932617e-01 -3.985060751438140869e-02 -3.530526161193847656e-02 3.174116611480712891e-01 -7.983326911926269531e-02 2.072588652372360229e-01
-1.648662835359573364e-01 4.373717308044433594e-01 2.227621339261531830e-02 -1.442563831806182861e-01 1.632132679224014282e-01 2.879462540149688721e-01 3.023472428321838379e-02 9.246856719255447388e-02 2.373504936695098877e-01 1.031471192836761475e-01 -1.446817070245742798e-02 1.327919890172779560e-03 1.753539592027664185e-01 -5.189452320337295532e-02 5.289538297802209854e-03 -4.668412804603576660e-01 -2.748431451618671417e-02 1.861656904220581055e-01 -1.755760982632637024e-02 9.044543839991092682e-03 -5.544787645339965820e-02 1.140814423561096191e-01 2.211920768022537231e-01 -1.815579598769545555e-04 7.174900174140930176e-02 -1.687284931540489197e-02 2.200285196304321289e-01 -2.174333035945892334e-01 4.846516251564025879e-02 -3.515553101897239685e-02 -2.012630701065063477e-01 2.767202556133270264e-01
5.368923768401145935e-02 4.199329316616058350e-01 -2.065597474575042725e-01 1.013636812567710876e-01 -8.225491642951965332e-02 -2.531377971172332764e-01 4.368429630994796753e-02 -4.273546114563941956e-02 9.096527099609375000e-02 -9.132618457078933716e-02 1.282445192337036133e-01 -2.310534194111824036e-02 -3.152029514312744141e-01 -1.711165159940719604e-01 -1.508582681417465210e-01 -1.071573495864868164e-01 -1.452180892229080200e-01 -8.129084110260009766e-02 -1.690163165330886841e-01 1.528045088052749634e-01 2.064045071601867676e-01 -1.391971707344055176e-01 4.361524805426597595e-02 1.117375791072845459e-01 -2.155155986547470093e-01 2.369600348174571991e-02 3.982827067375183105e-01 1.676438748836517334e-01 -1.974118873476982117e-02 1.364500224590301514e-01 -2.967045903205871582e-01 4.505938384681940079e-03
-2.073265463113784790e-01 4.055161476135253906e-01 -6.376215070486068726e-02 -9.022027254104614258e-02 1.279691457748413086e-01 -4.388268664479255676e-02 2.008759528398513794e-01 -1.513694226741790771e-01 -2.379768528044223785e-02 5.461750924587249756e-02 7.939272373914718628e-02 2.785146236419677734e-01 -3.272755444049835205e-02 -3.206318244338035583e-02 -4.019474238157272339e-02 2.063116282224655151e-01 -2.918854951858520508e-01 -1.649066209793090820e-01 -4.175246134400367737e-02 3.323789685964584351e-02 1.660466492176055908e-01 2.469669841229915619e-02 -3.101616203784942627e-01 4.154360294342041016e-02 -1.594676673412322998e-01 1.320369690656661987e-01 3.791409730911254883e-01 -1.079790592193603516e-01 1.189258694648742676e-01 -1.421272307634353638e-01 -1.908865720033645630e-01 2.338802963495254517e-01
-1.234692558646202087e-01 4.888785779476165771e-01 -1.459638476371765137e-01 1.325048357248306274e-01 4.718773532658815384e-03 1.370349805802106857e-02 1.018316484987735748e-02 4.637636989355087280e-02 6.838810443878173828e-02 1.088073179125785828e-01 7.055188715457916260e-02 -2.234402745962142944e-01 -1.135851293802261353e-01 1.266781985759735107e-01 -2.434684187173843384e-01 -4.243733419571071863e-04 -2.916304469108581543e-01 2.852478027343750000e-01 -1.135373115539550781e-01 3.643735349178314209e-01 7.278648018836975098e-02 2.699853181838989258e-01 -1.258195936679840088e-01 -4.604957997798919678e-02 5.129136890172958374e-02 3.112397491931915283e-01 2.430136082693934441e-03 -1.113874912261962891e-01 1.048306748270988464e-01 9.868609905242919922e-02 4.326912015676498413e-02 4.529161378741264343e-02
1.149599924683570862e-01 2.559821903705596924e-01 -2.406995445489883423e-01 -2.352763712406158447e-01 1.419438272714614868e-01 -1.057740077376365662e-01 -3.087450861930847168e-01 -1.644209623336791992e-01 -8.033958077430725098e-02 1.307192742824554443e-01 7.922888547182083130e-02 2.736797034740447998e-01 6.759247183799743652e-02 3.172769770026206970e-02 2.932426929473876953e-01 -8.830531686544418335e-02 -3.299055621027946472e-02 2.822549343109130859e-01 -4.613469913601875305e-02 6.758101284503936768e-02 2.194641828536987305e-01 -4.433471336960792542e-02 -7.193428277969360352e-02 -1.180263981223106384e-01 2.686308510601520538e-02 1.355808377265930176e-01 1.571931242942810059e-01 -9.770317375659942627e-02 -3.418609797954559326e-01 3.494715690612792969e-01 -2.853728085756301880e-02 -1.811765693128108978e-02
-1.571010611951351166e-02 5.117152333259582520e-01 -3.169901967048645020e-01 -2.454680763185024261e-02 -4.033056646585464478e-02 9.113199263811111450e-02 2.198005914688110352e-01 -3.471256792545318604e-02 2.578144073486328125e-01 1.593877971172332764e-01 -1.881939917802810669e-01 -3.430611193180084229e-01 1.536559462547302246e-01 3.067474812269210815e-02 -1.230955217033624649e-02 -4.264426231384277344e-02 1.916681081056594849e-01 -2.141352593898773193e-01 -6.228283047676086426e-02 1.221424937248229980e-01 6.360290199518203735e-02 8.834433555603027344e-02 -1.238855868577957153e-01 1.758534014225006104e-01 2.103532254695892334e-01 9.024336189031600952e-02 2.145952284336090088e-01 -8.657166361808776855e-02 9.176705963909626007e-03 -1.021002046763896942e-02 -1.951829344034194946e-01 4.616537690162658691e-02
2.197435200214385986e-01 3.060818016529083252e-01 1.567476540803909302e-01 -5.995642393827438354e-02 9.351562708616256714e-02 1.176063343882560730e-01 -2.086841315031051636e-01 -1.388393715023994446e-02 -1.702509820461273193e-01 1.296164989471435547e-01 -1.455042511224746704e-01 1.363904029130935669e-01 1.217140406370162964e-01 -1.339049339294433594e-01 2.503795921802520752e-02 -1.726335883140563965e-01 -2.417660951614379883e-01 3.462092578411102295e-01 -1.971736699342727661e-01 -1.806126385927200317e-01 6.466133147478103638e-02 -7.830459624528884888e-02 -8.737748116254806519e-02 2.678255736827850342e-01 -2.242016494274139404e-01 -1.355018652975559235e-02 1.714579015970230103e-01 -1.446232646703720093e-01 -2.315782904624938965e-01 2.008336037397384644e-01 -2.171859890222549438e-01 1.828274279832839966e-01
5.189726129174232483e-03 2.749268710613250732e-01 -2.347924858331680298e-01 1.015986502170562744e-01 2.710401415824890137e-01 1.111356541514396667e-01 1.212234646081924438e-01 -1.187044605612754822e-01 3.164017200469970703e-01 1.100577190518379211e-01 2.255863994359970093e-01 -1.338279843330383301e-01 2.055637836456298828e-01 1.102680340409278870e-01 -1.381267756223678589e-01 7.937035709619522095e-02 5.332482233643531799e-02 -5.641950294375419617e-02 7.575447857379913330e-02 2.803468406200408936e-01 -7.677745819091796875e-02 -2.365401573479175568e-02 3.694955259561538696e-02 1.543069332838058472e-01 -7.287205010652542114e-02 1.989910304546356201e-01 2.243042290210723877e-01 -3.905532956123352051e-01 -2.193784266710281372e-01 2.419365495443344116e-01 -6.038688123226165771e-02 5.893974751234054565e-02
-3.004024028778076172e-01 2.926526069641113281e-01 -3.217736482620239258e-01 -2.420949190855026245e-02 -7.493078708648681641e-02 -1.972987800836563110e-01 1.060346215963363647e-01 1.331902891397476196e-01 5.365488678216934204e-02 2.230350822210311890e-01 3.404409810900688171e-02 7.703553885221481323e-02 3.252822533249855042e-02 6.528533995151519775e-02 1.839996278285980225e-01 4.727930948138237000e-02 4.266656562685966492e-02 1.690792888402938843e-01 2.019961327314376831e-01 2.350567877292633057e-01 -1.697748452425003052e-01 2.282709628343582153e-01 1.347461808472871780e-02 -3.836098685860633850e-02 -2.477683424949645996e-01 1.626649200916290283e-01 1.736681461334228516e-01 -1.010711565613746643e-01 2.240362614393234253e-01 8.503706008195877075e-02 -3.262249529361724854e-01 2.102799415588378906e-01
2.811278104782104492e-01 2.566076219081878662e-01 -3.491054773330688477e-01 -1.623592525720596313e-01 2.755366563796997070e-01 -2.615452706813812256e-01 -7.762908469885587692e-03 -1.709225922822952271e-01 -1.570686697959899902e-01 9.910039370879530907e-04 2.402001172304153442e-01 1.556725054979324341e-01 7.135623018257319927e-04 1.139789670705795288e-01 -7.149904035031795502e-03 -1.276041120290756226e-01 -1.374727338552474976e-01 -1.836302690207958221e-02 -1.530105918645858765e-01 1.240312457084655762e-01 1.006865575909614563e-01 -1.056768465787172318e-02 1.145599817391484976e-04 -1.428895592689514160e-01 -1.152000278234481812e-01 1.350155770778656006e-01 2.435532808303833008e-01 -2.961811423301696777e-01 1.239094603806734085e-02 1.854223757982254028e-01 -1.496403366327285767e-01 2.705331146717071533e-01
1.299513578414916992e-01 2.978700697422027588e-01 -5.932364985346794128e-02 -4.312796518206596375e-02 -2.063114047050476074e-01 -1.890303008258342743e-02 -2.628382146358489990e-01 -1.930610090494155884e-01 -1.217373460531234741e-01 -1.382602006196975708e-01 -1.121254861354827881e-01 7.439961284399032593e-02 5.322081223130226135e-02 1.720078885555267334e-01 -4.628284648060798645e-02 -8.751642704010009766e-02 -1.653140485286712646e-01 3.014191389083862305e-01 -2.210559099912643433e-01 4.239146411418914795e-01 3.603332638740539551e-01 6.704474240541458130e-02 -1.133727431297302246e-01 2.350021898746490479e-02 -2.138586714863777161e-02 8.365141227841377258e-03 2.424160949885845184e-03 -2.381895929574966431e-01 3.487345576286315918e-02 2.333477884531021118e-01 -1.927171051502227783e-01 2.996282838284969330e-02
1.068600118160247803e-01 3.552501499652862549e-01 -1.988173574209213257e-01 2.045056596398353577e-02 1.999337822198867798e-01 2.226638644933700562e-01 -1.646234989166259766e-01 -2.106443345546722412e-01 7.951509207487106323e-03 3.480888903141021729e-02 -1.225368529558181763e-01 7.608958333730697632e-02 3.483417928218841553e-01 9.355869889259338379e-02 -1.462942063808441162e-01 1.003626957535743713e-01 -1.630575954914093018e-02 1.622989773750305176e-01 -2.629969716072082520e-01 3.074750900268554688e-01 -2.871342562139034271e-02 1.976650357246398926e-01 -1.641838699579238892e-01 1.437263637781143188e-01 4.799465835094451904e-02 -5.226628272794187069e-04 1.490290015935897827e-01 -1.055523082613945007e-01 -9.040860086679458618e-02 3.255219459533691406e-01 -1.487501412630081177e-01 -1.673715710639953613e-01
8.804228156805038452e-02 8.892625570297241211e-02 -1.486473083496093750e-01 -2.523184753954410553e-02 4.484901577234268188e-02 -2.595482766628265381e-01 -7.044158875942230225e-02 -8.249855041503906250e-02 -1.230894923210144043e-01 2.633197903633117676e-01 -5.269374698400497437e-03 2.944042682647705078e-01 1.086809933185577393e-01 1.910104751586914062e-01 -2.517660334706306458e-02 2.430759742856025696e-02 -2.870158255100250244e-01 2.417694479227066040e-01 -1.582011431455612183e-01 2.345821633934974670e-02 4.310103952884674072e-01 1.389431357383728027e-01 -1.481389105319976807e-01 1.763987094163894653e-01 5.348194763064384460e-02 2.465486228466033936e-01 1.815207600593566895e-01 -8.396437764167785645e-02 2.138796150684356689e-01 -1.278728395700454712e-01 -1.853384375572204590e-01 1.873874217271804810e-01
6.864210963249206543e-02 4.072043895721435547e-01 -1.456706672906875610e-01 3.640930950641632080e-01 5.885243415832519531e-02 -9.418853558599948883e-03 -3.139589130878448486e-01 -7.262919098138809204e-02 -1.118458881974220276e-01 2.698021531105041504e-01 4.035170376300811768e-02 -1.028696671128273010e-01 -1.763855922035872936e-03 1.852123588323593140e-01 -9.368996322154998779e-02 -1.507035493850708008e-01 4.172938689589500427e-02 2.254999279975891113e-01 -1.061633303761482239e-01 1.747147887945175171e-01 5.306802690029144287e-03 1.912836879491806030e-01 1.165086701512336731e-01 7.271375507116317749e-02 -3.055014908313751221e-01 2.501960396766662598e-01 -4.638970270752906799e-02 -1.000835150480270386e-01 -1.321256756782531738e-01 2.263091206550598145e-01 -9.934326261281967163e-02 9.206376224756240845e-02
-1.205487325787544250e-01 4.346002042293548584e-01 -5.000717192888259888e-02 -1.365299429744482040e-02 1.336728185415267944e-01 -3.698459593579173088e-03 1.703044027090072632e-02 2.758322469890117645e-02 -2.659554965794086456e-02 1.573903113603591919e-01 -1.162521094083786011e-01 -4.796077907085418701e-01 -1.265695840120315552e-01 1.982286274433135986e-01 -7.400666922330856323e-02 -1.946764886379241943e-01 1.464412063360214233e-01 -5.124083906412124634e-02 -2.965796366333961487e-02 1.395703405141830444e-01 -2.297469973564147949e-02 2.407219111919403076e-01 -2.228400558233261108e-01 3.048824369907379150e-01 2.156699597835540771e-01 1.106945648789405823e-01 1.567424088716506958e-01 -2.704769931733608246e-02 -1.346381660550832748e-02 1.146604418754577637e-01 -2.467003911733627319e-01 5.908502265810966492e-02
1.473554316908121109e-02 9.819218516349792480e-02 2.866368554532527924e-02 2.943458408117294312e-02 -1.295099556446075439e-01 2.161526679992675781e-01 7.887588441371917725e-02 5.689396336674690247e-02 1.251394450664520264e-01 2.903668284416198730e-01 -6.538752466440200806e-02 1.736125051975250244e-01 1.271941959857940674e-01 6.635894626379013062e-02 2.054804265499114990e-01 -9.344237297773361206e-02 -1.671685576438903809e-01 -1.075309440493583679e-01 3.928017243742942810e-02 1.673787832260131836e-01 2.840885221958160400e-01 2.787465974688529968e-02 -7.319972664117813110e-02 1.121359318494796753e-01 8.972815424203872681e-02 -2.700806967914104462e-02 4.441460669040679932e-01 2.952391207218170166e-01 -8.018547296524047852e-02 3.728877604007720947e-01 -2.075976133346557617e-01 2.435323745012283325e-01
-2.670864760875701904e-02 2.398121953010559082e-01 -7.188135385513305664e-02 5.875548347830772400e-03 -2.109115943312644958e-02 3.001003265380859375e-01 -1.664978772168979049e-04 6.107854098081588745e-02 -3.842876851558685303e-02 3.224743604660034180e-01 1.428536921739578247e-01 -8.550121635198593140e-02 -1.107104942202568054e-01 2.819927595555782318e-02 -1.755375862121582031e-01 -2.034636884927749634e-01 -1.749254465103149414e-01 2.739254534244537354e-01 -2.712820768356323242e-01 4.013805091381072998e-01 9.826627373695373535e-02 2.202326655387878418e-01 7.928179204463958740e-02 -1.729850471019744873e-01 -1.177565678954124451e-01 6.492786109447479248e-02 6.319456547498703003e-02 -6.288237124681472778e-02 -8.340837433934211731e-03 2.113563865423202515e-01 -3.440220952033996582e-01 -8.247105404734611511e-03
-1.236352548003196716e-01 2.675934135913848877e-01 -4.126091953366994858e-03 1.246082186698913574e-01 -2.559281885623931885e-01 1.533806324005126953e-01 1.623895466327667236e-01 2.371573261916637421e-02 1.641769260168075562e-01 3.208545446395874023e-01 4.132314585149288177e-03 1.383241117000579834e-01 3.274663537740707397e-02 -1.204615924507379532e-02 -6.778357177972793579e-02 -9.800569713115692139e-02 -1.002291068434715271e-01 2.510797679424285889e-01 2.478433847427368164e-01 9.754855930805206299e-02 -2.033164165914058685e-02 1.776354014873504639e-02 -2.914254665374755859e-01 9.884525090456008911e-02 8.832676708698272705e-02 -2.695621550083160400e-02 2.194476276636123657e-01 -4.956540837883949280e-02 -1.481454819440841675e-01 2.907620370388031006e-01 -1.364848464727401733e-01 4.397949576377868652e-01
-6.805333308875560760e-03 3.814807534217834473e-01 -3.016606569290161133e-01 -1.965847611427307129e-01 3.040407970547676086e-02 -9.756885468959808350e-02 -1.410004049539566040e-01 1.126634888350963593e-02 8.824375271797180176e-02 9.094200283288955688e-02 -2.229117602109909058e-02 4.044154882431030273e-01 1.484459191560745239e-01 1.315946131944656372e-01 4.639082774519920349e-02 -3.671592772006988525e-01 -1.819773167371749878e-01 3.485504910349845886e-02 -1.017867252230644226e-01 -1.926344931125640869e-01 1.666761934757232666e-02 -1.892286092042922974e-01 -1.885192394256591797e-01 1.633851081132888794e-01 6.649537384510040283e-02 2.056746184825897217e-01 -1.215965487062931061e-02 4.593926947563886642e-03 -6.453204900026321411e-02 1.235688626766204834e-01 -2.707915008068084717e-01 1.346805244684219360e-01
-2.568868733942508698e-02 2.261835187673568726e-01 -1.116403192281723022e-01 1.725271791219711304e-01 5.323242023587226868e-02 1.431933194398880005e-01 -6.359677016735076904e-02 -2.659499347209930420e-01 -6.347060203552246094e-02 1.475929319858551025e-01 -3.781903162598609924e-02 1.590690948069095612e-02 3.064871579408645630e-02 1.414654701948165894e-01 -1.423380523920059204e-01 5.186148732900619507e-02 8.521095849573612213e-03 1.427021175622940063e-01 -9.869595058262348175e-03 2.176301628351211548e-01 -6.302250176668167114e-02 2.873592637479305267e-02 -4.936636388301849365e-01 1.450658440589904785e-01 8.241194486618041992e-02 3.397771120071411133e-01 7.307215034961700439e-02 -1.489455550909042358e-01 1.228296533226966858e-01 -2.011741884052753448e-02 -4.402142763137817383e-01 -1.998892426490783691e-01
2.539635822176933289e-02 3.678347468376159668e-01 -1.345590054988861084e-01 -1.627788692712783813e-01 2.967852950096130371e-01 -2.382662892341613770e-01 -1.497724503278732300e-01 -3.604399040341377258e-02 8.969269692897796631e-03 6.710200756788253784e-02 -5.972689017653465271e-02 2.968602180480957031e-01 -2.287053614854812622e-01 9.099555015563964844e-02 8.430477976799011230e-02 8.055765181779861450e-02 3.560131415724754333e-02 1.242784708738327026e-01 -2.300564348697662354e-01 1.007665544748306274e-01 -9.044684469699859619e-02 -3.721731305122375488e-01 -6.633475422859191895e-02 1.456860154867172241e-01 2.343465387821197510e-01 3.548352420330047607e-02 2.429984062910079956e-01 -3.181983157992362976e-02 -4.470499604940414429e-02 1.465278714895248413e-01 -2.124859839677810669e-01 2.084188610315322876e-01
4.659068211913108826e-02 1.925174742937088013e-01 -8.145637065172195435e-02 -1.009335890412330627e-01 8.974691480398178101e-02 1.401722133159637451e-01 2.603511512279510498e-02 1.696939319372177124e-01 1.654998282901942730e-03 -5.933052301406860352e-02 5.418660491704940796e-02 -1.446275226771831512e-02 -1.582413017749786377e-01 -1.333565115928649902e-01 -5.535720661282539368e-02 -1.205301508307456970e-01 -2.038225829601287842e-01 3.117774724960327148e-01 -1.739959418773651123e-01 -2.524347044527530670e-02 1.970603689551353455e-02 -1.213532462716102600e-01 -3.160863816738128662e-01 3.897213041782379150e-01 1.040652766823768616e-01 1.744351685047149658e-01 3.453983068466186523e-01 -3.377248942852020264e-01 -9.951274096965789795e-02 1.167237833142280579e-01 -2.727598249912261963e-01 -1.028269156813621521e-01
1.917846500873565674e-01 1.602229326963424683e-01 -2.118250429630279541e-01 -4.652129113674163818e-02 2.920330166816711426e-01 -1.882481202483177185e-02 -3.062427341938018799e-01 -1.401202827692031860e-01 -2.895874679088592529e-01 2.715133428573608398e-01 1.837258972227573395e-02 -1.915693730115890503e-01 9.412434883415699005e-03 1.049773916602134705e-01 8.414257317781448364e-02 -8.089701086282730103e-02 -1.616073250770568848e-01 9.067706018686294556e-02 -6.977664679288864136e-02 2.027125358581542969e-01 2.356031835079193115e-01 -2.043079584836959839e-02 -1.255417987704277039e-02 2.282584458589553833e-01 -1.244213208556175232e-01 6.924833357334136963e-02 2.370852977037429810e-01 -2.494487613439559937e-01 1.553787291049957275e-01 1.140136271715164185e-01 -7.578491419553756714e-02 3.194150626659393311e-01
-1.757807284593582153e-01 4.381922185420989990e-01 6.040983647108078003e-02 -9.082838147878646851e-02 -1.954348385334014893e-01 1.382515430450439453e-01 -2.553594410419464111e-01 -5.508668720722198486e-02 -1.941590905189514160e-01 -2.213801629841327667e-02 -1.600483991205692291e-02 1.055993288755416870e-01 1.739073991775512695e-01 1.209077686071395874e-01 -2.666605412960052490e-01 8.947230875492095947e-02 -2.420547455549240112e-01 -1.477008406072854996e-02 -8.206688612699508667e-02 9.550918638706207275e-02 -1.469916757196187973e-02 -2.972407042980194092e-01 7.584531605243682861e-02 2.062028795480728149e-01 7.610372453927993774e-02 4.318432882428169250e-02 3.722151517868041992e-01 -4.384637624025344849e-02 -1.079507991671562195e-01 -1.144071146845817566e-01 -2.810479998588562012e-01 5.203845351934432983e-02
2.486575543880462646e-01 3.108611106872558594e-01 1.254044324159622192e-01 -1.808042079210281372e-01 2.366102337837219238e-01 7.342275977134704590e-02 -5.377002432942390442e-02 -6.684955209493637085e-02 8.750301599502563477e-02 1.413980126380920410e-01 -5.259633762761950493e-04 1.127922236919403076e-01 7.262559980154037476e-02 -3.532414557412266731e-03 2.469508647918701172e-01 -1.573952585458755493e-01 -1.711400002241134644e-01 9.707982838153839111e-02 -1.300474405288696289e-01 1.091576218605041504e-01 -7.254417240619659424e-02 -2.345610260963439941e-01 -3.094860911369323730e-01 2.538427114486694336e-01 -2.758199572563171387e-01 2.815654277801513672e-01 1.364320665597915649e-01 -4.975432902574539185e-02 -5.277718603610992432e-02 3.218191266059875488e-01 -1.483405828475952148e-01 -1.104910857975482941e-02
-2.077804654836654663e-01 1.744045615196228027e-01 -1.423792093992233276e-01 -1.380999982357025146e-01 -2.788763679563999176e-02 -7.995031028985977173e-02 5.566274747252464294e-02 -2.032670229673385620e-01 -3.944039717316627502e-02 -9.907653927803039551e-02 6.057777442038059235e-03 4.647733271121978760e-01 1.493354141712188721e-01 1.791590005159378052e-01 8.893715590238571167e-02 -1.112001985311508179e-01 -2.789099812507629395e-01 5.696679651737213135e-02 -1.142098009586334229e-01 1.653541326522827148e-01 3.190183341503143311e-01 4.349561408162117004e-02 -1.301645934581756592e-01 1.076713856309652328e-02 -1.460154652595520020e-01 1.727048754692077637e-01 1.060588955879211426e-01 -5.596210807561874390e-02 1.574526131153106689e-01 2.762434184551239014e-01 -1.816892772912979126e-01 3.026528358459472656e-01
1.779087930917739868e-01 1.271667331457138062e-01 -3.535425066947937012e-01 4.245663434267044067e-02 -7.375903427600860596e-02 2.476565539836883545e-02 6.430044025182723999e-02 1.054436061531305313e-02 1.625058501958847046e-01 -2.067239880561828613e-01 2.378780096769332886e-01 5.543319135904312134e-02 -1.967051774263381958e-01 1.343147549778223038e-02 -2.277991361916065216e-02 -4.176362454891204834e-01 -8.864096552133560181e-02 1.036108061671257019e-01 -2.506848871707916260e-01 8.652540296316146851e-02 2.181837260723114014e-01 -4.800767451524734497e-02 -2.616470158100128174e-01 -7.365579158067703247e-02 -8.560078591108322144e-02 -5.957640334963798523e-02 3.434364199638366699e-01 -9.090894460678100586e-02 7.537314295768737793e-02 1.715039610862731934e-01 -1.905043721199035645e-01 2.264445275068283081e-01
5.124791711568832397e-02 3.356815576553344727e-01 -2.475248724222183228e-01 1.146054565906524658e-01 3.815994784235954285e-02 1.749504655599594116e-01 -4.429493546485900879e-01 -2.017181813716888428e-01 -1.649280078709125519e-02 1.056112125515937805e-01 5.039812996983528137e-03 6.313674151897430420e-03 1.675919443368911743e-01 2.294095158576965332e-01 -2.686209082603454590e-01 -9.645015746355056763e-02 -8.375801891088485718e-02 1.029171571135520935e-01 -2.352164983749389648e-01 3.349096775054931641e-01 4.702126234769821167e-02 -7.292994856834411621e-02 5.655275285243988037e-02 -1.187145784497261047e-01 -1.590045690536499023e-01 -1.013661101460456848e-01 4.933056980371475220e-02 -1.859100349247455597e-02 -1.251619458198547363e-01 1.959087252616882324e-01 -2.548351287841796875e-01 -2.050632424652576447e-02
-1.089647761546075344e-03 1.887943446636199951e-01 1.707348972558975220e-02 -2.426381260156631470e-01 -2.210183627903461456e-02 1.991227865219116211e-01 4.192036390304565430e-02 -2.489716261625289917e-01 -2.004497200250625610e-01 6.583949178457260132e-02 -2.300616949796676636e-01 -2.201364142820239067e-03 3.447264432907104492e-02 -1.585551351308822632e-01 1.262835562229156494e-01 -2.881262600421905518e-01 -9.637911617755889893e-02 6.003770977258682251e-02 -1.498385816812515259e-01 2.476141005754470825e-01 2.402753829956054688e-01 -1.949117928743362427e-01 -8.680276572704315186e-02 2.815877795219421387e-01 2.048509567975997925e-01 3.917176723480224609e-01 4.680645465850830078e-02 -1.848950684070587158e-01 3.179033845663070679e-02 8.470287919044494629e-02 -1.412824690341949463e-01 1.985721439123153687e-01
1.586852073669433594e-01 1.020675450563430786e-01 -2.097877413034439087e-01 -1.764086484909057617e-01 1.000564023852348328e-01 -1.569396853446960449e-01 -1.053919047117233276e-01 -2.086299210786819458e-01 -2.521840929985046387e-01 1.393868308514356613e-02 1.766269057989120483e-01 5.046122893691062927e-02 2.258424609899520874e-01 2.598488926887512207e-01 -2.395201660692691803e-02 1.862634159624576569e-02 -2.729725241661071777e-01 2.142588235437870026e-02 -1.346025615930557251e-01 2.214411832392215729e-02 3.118658661842346191e-01 -6.884615123271942139e-02 -3.685842454433441162e-02 9.279452264308929443e-02 -2.126855552196502686e-01 1.158589720726013184e-01 2.742073237895965576e-01 -2.654170691967010498e-01 -9.284658357501029968e-03 3.160857856273651123e-01 -9.912277013063430786e-02 2.516878247261047363e-01
1.518192291259765625e-01 2.337142378091812134e-01 -1.893584430217742920e-01 -1.218027547001838684e-01 -6.324838101863861084e-02 -3.775779157876968384e-02 3.319002985954284668e-01 1.906009390950202942e-03 -1.637177765369415283e-01 -1.487793922424316406e-01 2.541850507259368896e-01 -1.589527875185012817e-01 -1.195085495710372925e-01 1.240306645631790161e-01 8.020276576280593872e-02 -1.683182716369628906e-01 -3.329111933708190918e-01 1.334051191806793213e-01 -2.215998321771621704e-01 9.892879426479339600e-02 2.154220044612884521e-01 -1.303952038288116455e-01 -2.772558629512786865e-01 4.692824557423591614e-03 -6.396862864494323730e-02 -1.132196560502052307e-01 2.213889807462692261e-01 -1.573878228664398193e-01 -7.519669085741043091e-02 1.538322120904922485e-01 -2.801038920879364014e-01 1.628188043832778931e-01
-1.447337716817855835e-01 3.961414694786071777e-01 -1.237994953989982605e-01 2.000944912433624268e-01 4.760491475462913513e-02 3.576194494962692261e-02 -4.343201220035552979e-02 -1.644858121871948242e-01 -3.065631026402115822e-03 1.813348829746246338e-01 -4.762712493538856506e-02 -2.285294085741043091e-01 -5.144800245761871338e-02 -1.213070303201675415e-01 -3.097334504127502441e-01 -9.589669108390808105e-02 -2.933517396450042725e-01 2.904679179191589355e-01 -1.559878587722778320e-01 3.577003777027130127e-01 6.443002074956893921e-02 1.997957974672317505e-01 -3.727420419454574585e-02 -4.885071888566017151e-02 5.765233561396598816e-02 1.058518290519714355e-01 -1.838937588036060333e-02 -2.144567966461181641e-01 4.335226025432348251e-03 2.559404075145721436e-01 -1.640165150165557861e-01 2.357509173452854156e-02
1.036406457424163818e-01 1.882371008396148682e-01 -3.903442025184631348e-01 -1.434053629636764526e-01 3.534258576110005379e-03 -2.990052402019500732e-01 9.116604924201965332e-02 -6.841065734624862671e-02 -2.451291978359222412e-01 -1.245834976434707642e-01 -2.226478308439254761e-01 8.004521578550338745e-02 -5.361353605985641479e-02 -1.441205292940139771e-01 -3.078318536281585693e-01 -1.149205490946769714e-01 -2.402922809123992920e-01 9.614450484514236450e-02 -2.433666735887527466e-01 1.450240910053253174e-01 6.622534990310668945e-02 -7.618431746959686279e-02 -4.283847659826278687e-02 -8.006899803876876831e-02 9.712611138820648193e-02 3.147853910923004150e-01 1.864673048257827759e-01 -2.160361558198928833e-01 -1.386949867010116577e-01 1.103071421384811401e-01 -1.399573385715484619e-01 -9.298686683177947998e-02
-3.460252285003662109e-02 2.404259741306304932e-01 -1.847532391548156738e-01 1.360706705600023270e-02 -1.342233968898653984e-03 -1.784031391143798828e-01 -1.235850155353546143e-01 1.660242974758148193e-01 3.157339617609977722e-02 2.365673184394836426e-01 -7.649757713079452515e-02 2.193432860076427460e-02 -2.768832072615623474e-02 2.028094977140426636e-01 1.186274588108062744e-01 1.473471820354461670e-01 -4.209584742784500122e-02 2.416721135377883911e-01 1.831966489553451538e-01 2.290821224451065063e-01 -4.499338194727897644e-02 -1.973705589771270752e-01 1.613893806934356689e-01 -3.111818619072437286e-02 2.359642535448074341e-01 2.272020131349563599e-01 2.407332956790924072e-01 -7.817718386650085449e-02 1.633477658033370972e-01 3.443706333637237549e-01 -1.755090653896331787e-01 3.596994578838348389e-01
2.391441762447357178e-01 1.841343045234680176e-01 -3.572929799556732178e-01 -1.470086723566055298e-01 -8.150515705347061157e-02 4.827072843909263611e-02 -7.708967477083206177e-02 4.705303162336349487e-02 -2.489174455404281616e-01 3.212179243564605713e-02 2.073925882577896118e-01 1.157277598977088928e-01 4.242420569062232971e-02 -2.569111064076423645e-02 3.973970562219619751e-02 1.315189749002456665e-01 -3.045106828212738037e-01 1.873159855604171753e-01 -1.319179087877273560e-01 -3.020056523382663727e-02 1.367225199937820435e-01 -2.361201941967010498e-01 -2.246186584234237671e-01 -1.570061594247817993e-01 1.275861561298370361e-01 -1.789161935448646545e-02 3.479245603084564209e-01 -5.989179015159606934e-02 -8.610973507165908813e-02 1.834096312522888184e-01 -3.175834417343139648e-01 1.514705568552017212e-01
-7.444766163825988770e-02 2.235710918903350830e-01 -3.052369952201843262e-01 1.355651319026947021e-01 -2.378163486719131470e-01 -1.693014428019523621e-02 -1.782363355159759521e-01 -2.011498808860778809e-02 3.518769890069961548e-02 1.954028010368347168e-01 -1.283041760325431824e-02 -5.209193825721740723e-01 -1.318933665752410889e-01 -2.794753201305866241e-02 2.515650540590286255e-02 -1.234245002269744873e-01 3.059843741357326508e-02 -3.492293879389762878e-02 -6.872310768812894821e-03 -6.141656078398227692e-03 -3.260675445199012756e-02 7.246485352516174316e-02 1.444757431745529175e-01 2.628507614135742188e-01 -4.736906383186578751e-03 1.551118195056915283e-01 2.508998215198516846e-01 -1.989771425724029541e-01 -1.214774176478385925e-01 1.157601401209831238e-01 -3.517206907272338867e-01 1.480413675308227539e-01
-4.340572059154510498e-01 3.197525441646575928e-01 -2.619803845882415771e-01 5.943022295832633972e-02 3.878061100840568542e-02 2.108737081289291382e-01 8.075784146785736084e-02 -1.826015859842300415e-01 -1.670302003622055054e-01 2.284075133502483368e-03 -8.271946758031845093e-02 1.165716499090194702e-01 1.711168438196182251e-01 -1.511441618204116821e-01 6.157767772674560547e-02 -4.097843170166015625e-02 -3.957870230078697205e-02 2.203849554061889648e-01 -1.294101774692535400e-01 1.784180700778961182e-01 1.208027377724647522e-01 -1.063052639365196228e-01 -8.009260147809982300e-02 -1.052950844168663025e-01 -1.995737254619598389e-01 3.541563451290130615e-01 9.609520435333251953e-02 -1.387755572795867920e-01 8.624146878719329834e-02 2.596157789230346680e-01 1.590755581855773926e-01 9.702400118112564087e-02
-1.955474764108657837e-01 1.306048594415187836e-02 -3.982264101505279541e-01 1.167369261384010315e-01 -6.613115221261978149e-02 -7.234103977680206299e-02 1.940841376781463623e-01 -9.937468916177749634e-02 -3.865546733140945435e-02 1.317942589521408081e-01 4.489697143435478210e-02 6.203160807490348816e-02 -1.406116336584091187e-01 -8.271322399377822876e-02 7.708736509084701538e-02 -1.248430535197257996e-01 1.314004138112068176e-02 1.607208698987960815e-01 2.075624614953994751e-01 5.012398362159729004e-01 3.827342763543128967e-02 -1.294162310659885406e-02 -1.729683130979537964e-01 1.649129539728164673e-01 -1.980249136686325073e-01 1.395547240972518921e-01 2.737840712070465088e-01 -2.447094023227691650e-01 9.022244065999984741e-02 -1.081995144486427307e-01 -2.050203680992126465e-01 1.577173024415969849e-01
1.953026652336120605e-01 2.144080102443695068e-01 -3.858006596565246582e-01 -1.175698786973953247e-01 -5.019597709178924561e-03 -1.029581651091575623e-01 5.069585144519805908e-02 3.689603507518768311e-02 3.181307017803192139e-02 -2.119110226631164551e-01 3.713508248329162598e-01 1.264646351337432861e-01 -1.106302216649055481e-01 1.561436057090759277e-01 7.110036164522171021e-02 -1.646237820386886597e-01 -7.074782997369766235e-02 1.823772490024566650e-01 -1.218281760811805725e-01 1.672165244817733765e-01 7.640892267227172852e-02 3.095195069909095764e-02 -9.222651273012161255e-02 -2.911858446896076202e-02 -7.342372089624404907e-02 2.392444759607315063e-01 1.148602664470672607e-01 -4.319086074829101562e-01 -1.062025204300880432e-01 2.380606234073638916e-01 -1.019705757498741150e-01 1.792715787887573242e-01
-2.765473425388336182e-01 5.360864996910095215e-01 -8.101206272840499878e-03 1.780713945627212524e-01 -8.146218210458755493e-02 5.646770447492599487e-02 4.910407960414886475e-02 -1.522733867168426514e-01 4.957504943013191223e-02 1.403314769268035889e-01 -1.590231359004974365e-01 3.263195231556892395e-02 -8.211275190114974976e-02 -9.989595413208007812e-02 4.244116693735122681e-02 -3.386665582656860352e-01 1.200676038861274719e-01 2.006857693195343018e-01 1.667936444282531738e-01 7.450982183218002319e-02 9.328479319810867310e-02 -1.761747300624847412e-01 -1.927053928375244141e-01 -9.435270912945270538e-03 1.147846877574920654e-01 -5.992648005485534668e-02 1.382843106985092163e-01 -2.719462513923645020e-01 1.230045333504676819e-01 2.555189430713653564e-01 7.010070141404867172e-03 1.785300523042678833e-01
-7.232904899865388870e-03 4.046242535114288330e-01 1.051833257079124451e-01 -2.016406953334808350e-01 -6.276986747980117798e-02 1.979504078626632690e-01 2.481400072574615479e-01 -6.359099596738815308e-02 -4.719813913106918335e-02 6.921105086803436279e-02 -1.121807917952537537e-01 4.781455919146537781e-02 -6.496774405241012573e-02 -1.441370248794555664e-01 2.207144908607006073e-02 -1.260372847318649292e-01 -2.048286199569702148e-01 6.002481095492839813e-03 2.484311610460281372e-01 3.747540712356567383e-01 2.890804037451744080e-02 8.364927768707275391e-02 -7.740017771720886230e-02 1.014286726713180542e-01 1.454181373119354248e-01 1.213597208261489868e-01 3.046182692050933838e-01 -5.200532823801040649e-02 -1.285478323698043823e-01 2.823964655399322510e-01 2.134248614311218262e-02 3.408008217811584473e-01
3.146309852600097656e-01 3.036194443702697754e-01 -1.222347021102905273e-01 -1.830767393112182617e-01 1.765782833099365234e-01 -1.916509419679641724e-01 -1.296341419219970703e-01 6.572437286376953125e-02 -1.190415397286415100e-01 3.265023604035377502e-02 2.837172746658325195e-01 1.758201420307159424e-01 6.011772900819778442e-02 1.237695142626762390e-01 1.963802054524421692e-02 -3.140725195407867432e-02 -1.035204064100980759e-02 1.356939375400543213e-01 -1.220611631870269775e-01 3.315219581127166748e-01 1.892365515232086182e-01 6.048724427819252014e-02 5.729441344738006592e-02 -1.423789411783218384e-01 2.399483509361743927e-02 6.240675970911979675e-02 4.755614995956420898e-01 -6.420468538999557495e-02 -1.195771321654319763e-01 2.158776372671127319e-01 -7.617001980543136597e-02 1.287431120872497559e-01
-3.676258400082588196e-02 1.313303709030151367e-01 -2.254391908645629883e-01 -1.002065762877464294e-01 5.944967735558748245e-03 -2.146557867527008057e-01 -2.230366766452789307e-01 -8.204773813486099243e-02 -7.987899333238601685e-02 1.649542152881622314e-01 1.850883513689041138e-01 1.791214197874069214e-01 6.130013242363929749e-02 3.110538981854915619e-02 2.728828191757202148e-01 -2.853169441223144531e-01 -1.508717685937881470e-01 9.944889694452285767e-02 -2.522271275520324707e-01 5.124467238783836365e-02 2.462387084960937500e-01 -1.230232194066047668e-01 2.951925620436668396e-02 -1.432991866022348404e-02 2.102200835943222046e-01 2.803111076354980469e-01 1.171064823865890503e-01 -2.915287911891937256e-01 -2.834040522575378418e-01 2.415567636489868164e-01 -1.043532490730285645e-01 1.031961590051651001e-01
-2.701586112380027771e-02 3.686205744743347168e-01 -7.197324186563491821e-02 7.620630413293838501e-02 5.777886137366294861e-02 1.731934994459152222e-01 1.035875082015991211e-02 -3.928380906581878662e-01 -1.117807850241661072e-01 2.525404989719390869e-01 -9.537810087203979492e-02 -2.324210852384567261e-02 2.652019262313842773e-01 5.390400439500808716e-02 -1.008196696639060974e-01 -1.444895099848508835e-02 1.281260550022125244e-01 1.011501029133796692e-01 -1.149339377880096436e-01 2.504000961780548096e-01 2.077697068452835083e-01 -1.368399988859891891e-02 -3.415712416172027588e-01 4.813740774989128113e-02 -7.356280833482742310e-02 2.173934727907180786e-01 1.211069896817207336e-01 -6.337741017341613770e-02 3.190855309367179871e-02 -1.115151643753051758e-01 -2.362114638090133667e-01 -2.993529438972473145e-01
5.342368502169847488e-03 3.052853941917419434e-01 -1.764323562383651733e-01 3.439936637878417969e-01 2.984174154698848724e-02 1.172666400671005249e-01 -2.069365531206130981e-01 1.136524509638547897e-02 1.303953528404235840e-01 -4.502405971288681030e-02 1.155177056789398193e-01 1.352962702512741089e-01 1.801300607621669769e-02 1.663928031921386719e-01 -2.419534474611282349e-01 -1.242990866303443909e-01 -1.710029318928718567e-02 1.957059949636459351e-01 3.501730859279632568e-01 2.604800090193748474e-02 2.095661461353302002e-01 -2.384464442729949951e-01 -1.191811412572860718e-01 1.679197102785110474e-01 9.211996942758560181e-02 2.765150070190429688e-01 2.991350889205932617e-01 -6.873960793018341064e-02 -2.013774216175079346e-01 -2.971228212118148804e-02 -1.257252693176269531e-01 7.463898509740829468e-02
1.623297333717346191e-01 5.029210448265075684e-01 -1.004786342382431030e-01 3.692188858985900879e-01 -1.114948745816946030e-02 -1.556068472564220428e-02 6.667338311672210693e-02 -1.889209151268005371e-01 -2.949201166629791260e-01 1.420959383249282837e-01 5.317212268710136414e-02 -6.497946381568908691e-02 3.415167331695556641e-01 2.520408481359481812e-02 -1.488696485757827759e-01 -2.452575862407684326e-01 -5.126582458615303040e-02 2.712777256965637207e-02 -1.995847225189208984e-01 -4.524368420243263245e-02 2.895305752754211426e-01 4.829762130975723267e-02 1.167221274226903915e-02 4.646975919604301453e-02 8.702974766492843628e-02 1.252931915223598480e-02 2.433992177248001099e-02 2.836991474032402039e-02 -1.985753625631332397e-01 -2.064543962478637695e-02 -1.895934790372848511e-01 3.691967949271202087e-02
-9.781632572412490845e-02 3.538377285003662109e-01 -8.357474207878112793e-02 2.352335155010223389e-01 -3.184945881366729736e-01 1.749600470066070557e-01 -6.713093607686460018e-04 -1.405005306005477905e-01 -1.540600955486297607e-01 4.620143398642539978e-02 -1.010158956050872803e-01 -3.854652494192123413e-02 2.572389543056488037e-01 7.508801296353340149e-03 7.304493337869644165e-02 -5.759994685649871826e-02 -2.648101747035980225e-02 2.787624001502990723e-01 -2.233671247959136963e-01 -1.816328614950180054e-01 3.228091001510620117e-01 -6.243428215384483337e-02 -9.297413378953933716e-02 -2.412256300449371338e-01 5.067976564168930054e-02 1.181850284337997437e-01 2.351250201463699341e-01 -1.022739484906196594e-01 -1.428473889827728271e-01 2.435913234949111938e-01 -1.352654695510864258e-01 1.487630456686019897e-01
1.128548681735992432e-01 2.579191327095031738e-01 -4.322405159473419189e-01 -1.024202257394790649e-01 5.665316805243492126e-02 1.288778930902481079e-01 -1.795859485864639282e-01 -5.745578673668205738e-04 9.736546128988265991e-02 1.130647286772727966e-01 -1.108320280909538269e-01 -4.172676205635070801e-01 5.267574265599250793e-02 9.779066592454910278e-02 2.297497391700744629e-01 9.913635998964309692e-02 -7.696102559566497803e-02 2.893491089344024658e-01 1.174421608448028564e-01 -4.718716815114021301e-02 1.486734598875045776e-01 -6.729321926832199097e-02 -9.395682811737060547e-02 2.968001924455165863e-02 -9.379038959741592407e-02 2.843164801597595215e-01 2.373389452695846558e-01 -2.639541625976562500e-01 -1.001820266246795654e-01 2.498588711023330688e-02 -1.392810493707656860e-01 -6.224431563168764114e-03
1.017275452613830566e-01 4.632622003555297852e-02 -7.857283949851989746e-02 6.846898794174194336e-02 1.571283303201198578e-02 2.284612655639648438e-01 3.457025811076164246e-02 -2.241710275411605835e-01 -3.874092921614646912e-02 2.377363443374633789e-01 -1.497907936573028564e-01 2.540815174579620361e-01 6.220795959234237671e-02 -1.506135612726211548e-01 -2.899763733148574829e-02 3.522505238652229309e-02 1.605181209743022919e-02 3.668689131736755371e-01 -2.510731667280197144e-02 2.288894504308700562e-01 9.858586639165878296e-02 -6.403512507677078247e-02 -2.287565171718597412e-01 2.321916371583938599e-01 2.337897568941116333e-01 3.770072162151336670e-01 1.566263586282730103e-01 1.132031977176666260e-01 -6.867773830890655518e-03 1.272376775741577148e-01 -3.682149052619934082e-01 7.220504432916641235e-02
1.628257520496845245e-02 3.288707509636878967e-02 -1.473123282194137573e-01 1.194896027445793152e-01 -3.829344362020492554e-02 4.130186885595321655e-02 -9.846018999814987183e-02 -1.155850887298583984e-01 -1.329913586378097534e-01 1.074386537075042725e-01 -5.643020197749137878e-02 -1.848653405904769897e-01 2.159886807203292847e-01 5.874896422028541565e-02 -7.404469698667526245e-02 -2.197640538215637207e-01 -3.937886953353881836e-01 2.053107321262359619e-01 5.719316005706787109e-02 2.095067501068115234e-01 -4.315228760242462158e-02 1.861693859100341797e-01 2.687895484268665314e-02 1.349681466817855835e-01 -1.421196609735488892e-01 3.437424600124359131e-01 4.281016290187835693e-01 1.059814095497131348e-01 -2.054309286177158356e-02 4.532638564705848694e-02 -1.520118303596973419e-02 3.613359332084655762e-01
-7.707828283309936523e-02 1.857832819223403931e-01 -1.688357740640640259e-01 3.124115765094757080e-01 -1.147224381566047668e-01 -1.375913918018341064e-01 -6.107131391763687134e-02 -2.867390513420104980e-01 -4.527400061488151550e-02 2.675295174121856689e-01 2.265714257955551147e-01 -2.250335365533828735e-02 1.862212866544723511e-01 1.838707476854324341e-01 3.907883465290069580e-01 -8.086597919464111328e-02 5.009808577597141266e-03 -9.315960854291915894e-02 -1.187769323587417603e-02 2.790052257478237152e-02 1.226393282413482666e-01 -4.032391309738159180e-02 2.174834907054901123e-02 2.162624597549438477e-01 2.300270199775695801e-01 2.663883566856384277e-01 2.546664774417877197e-01 -9.658643603324890137e-02 -1.661638468503952026e-01 1.255680471658706665e-01 8.622142672538757324e-02 1.994684040546417236e-01
-6.325268000364303589e-02 4.277966916561126709e-01 -2.720914781093597412e-01 2.729538083076477051e-01 1.184492111206054688e-01 6.511810421943664551e-02 -2.411551326513290405e-01 -9.762764908373355865e-03 -5.416620522737503052e-02 -4.112863913178443909e-02 -6.207232549786567688e-02 -1.422289311885833740e-01 -2.201712876558303833e-02 5.118994712829589844e-01 3.308750689029693604e-02 9.627619385719299316e-02 1.158298328518867493e-01 2.099791020154953003e-01 -1.513397693634033203e-01 1.084363088011741638e-01 2.301896512508392334e-01 4.030075296759605408e-02 -5.325834453105926514e-02 1.073305234313011169e-01 -8.013862371444702148e-02 -1.980044879019260406e-02 1.212077960371971130e-01 2.443030178546905518e-01 -1.312416046857833862e-01 1.488231569528579712e-01 -5.204781144857406616e-02 4.385969415307044983e-02
-1.276225894689559937e-01 3.973832428455352783e-01 -3.820515871047973633e-01 -6.621585041284561157e-02 1.626181900501251221e-01 -1.961407810449600220e-01 -2.676812373101711273e-02 -2.228598445653915405e-01 2.423375993967056274e-01 -2.023836523294448853e-01 1.399450451135635376e-01 1.499145198613405228e-02 -1.148546114563941956e-01 -7.760898023843765259e-02 -1.020967513322830200e-01 -1.609592145541682839e-04 -1.975715607404708862e-01 7.976611703634262085e-02 -1.187415271997451782e-01 9.899673610925674438e-02 3.000676035881042480e-01 -3.361837193369865417e-02 5.208450183272361755e-02 1.419289857149124146e-01 -2.409890890121459961e-01 -8.564677089452743530e-02 1.820563077926635742e-01 -1.089296638965606689e-01 -8.038404583930969238e-02 1.437409967184066772e-01 -2.876556217670440674e-01 8.604093641042709351e-02
2.030007913708686829e-02 1.827593147754669189e-01 -4.779148101806640625e-01 9.948760271072387695e-03 2.310701757669448853e-01 3.744244948029518127e-02 -7.411341369152069092e-02 -1.322078853845596313e-01 -1.014468818902969360e-01 3.250362277030944824e-01 3.289955854415893555e-02 3.029517531394958496e-01 1.201272085309028625e-01 1.716973185539245605e-01 2.269161641597747803e-01 -7.146604359149932861e-02 -5.977715179324150085e-02 2.291348874568939209e-01 -6.843011826276779175e-02 3.816429153084754944e-02 -1.401992631144821644e-03 1.517287790775299072e-01 1.638321131467819214e-01 1.062782406806945801e-01 3.014529123902320862e-02 8.089724183082580566e-02 1.234864071011543274e-01 -1.818688213825225830e-01 -2.874130010604858398e-01 2.659400105476379395e-01 6.487360689789056778e-03 1.344682425260543823e-01
-2.454471439123153687e-01 3.962853848934173584e-01 -8.140475302934646606e-02 2.068891972303390503e-01 -1.005572602152824402e-01 2.545137405395507812e-01 4.156950861215591431e-02 -1.287853717803955078e-01 -1.472031474113464355e-01 1.203086897730827332e-01 -9.457723796367645264e-02 -1.099825277924537659e-01 2.596229910850524902e-01 2.462778426706790924e-02 1.459529548883438110e-01 -1.767309159040451050e-01 -6.552039831876754761e-02 3.177250921726226807e-01 -2.396746873855590820e-01 -1.576296687126159668e-01 9.555029124021530151e-02 4.937272518873214722e-02 -1.524147242307662964e-01 -1.107035353779792786e-01 1.717288978397846222e-02 1.360819935798645020e-01 9.716453403234481812e-02 4.942669346928596497e-02 -3.271986246109008789e-01 1.376176029443740845e-01 -2.118644565343856812e-01 1.618112623691558838e-01
-2.218211889266967773e-01 2.924186587333679199e-01 6.794758606702089310e-03 3.929786980152130127e-01 -1.061062589287757874e-01 -8.776316046714782715e-02 4.304209724068641663e-02 -2.190370559692382812e-01 -4.705641046166419983e-02 1.563278287649154663e-01 -1.189459487795829773e-01 -6.523598730564117432e-02 2.547542452812194824e-01 3.781351745128631592e-01 2.785840332508087158e-01 -1.400119662284851074e-01 1.621874608099460602e-02 6.531006097793579102e-02 -5.820321291685104370e-02 -8.197388052940368652e-02 1.428615748882293701e-01 6.673828512430191040e-02 7.680002599954605103e-02 6.681566685438156128e-02 1.510543376207351685e-01 4.956151917576789856e-02 2.080341875553131104e-01 1.131144259124994278e-02 -2.314044833183288574e-01 8.986412733793258667e-02 -1.494715511798858643e-01 2.989241480827331543e-01
-1.236359998583793640e-01 2.929135262966156006e-01 -2.559839785099029541e-01 -1.910997480154037476e-01 4.177288711071014404e-02 1.777210086584091187e-01 2.010065019130706787e-01 -1.639083027839660645e-01 9.458269923925399780e-03 -1.931315846741199493e-02 -1.394845396280288696e-01 4.962092265486717224e-02 -6.109508872032165527e-02 -2.165822833776473999e-01 8.726084604859352112e-03 7.142754644155502319e-02 -3.713436424732208252e-01 4.756758734583854675e-02 2.749890089035034180e-01 1.088672801852226257e-01 1.338583827018737793e-01 2.292595356702804565e-01 -1.621934175491333008e-01 1.572578772902488708e-02 -1.248098909854888916e-01 1.472142636775970459e-01 3.471758961677551270e-01 -4.568850994110107422e-02 -1.076824441552162170e-01 -7.247667014598846436e-02 -2.911346256732940674e-01 1.786975115537643433e-01
-1.169508472084999084e-01 1.451793462038040161e-01 -1.270652860403060913e-01 1.625690013170242310e-01 8.473140187561511993e-03 3.681962490081787109e-01 -7.683466374874114990e-02 -8.036641031503677368e-02 -3.155460208654403687e-02 -1.325889825820922852e-01 9.257937781512737274e-03 3.858434557914733887e-01 7.931821048259735107e-02 6.863756477832794189e-02 1.484965234994888306e-01 -5.747893080115318298e-02 -1.333996951580047607e-01 3.518762886524200439e-01 -2.447651475667953491e-01 1.231093797832727432e-02 8.796344697475433350e-02 -6.988172233104705811e-02 -3.516398966312408447e-01 -7.493889424949884415e-03 -9.756395220756530762e-02 1.440861970186233521e-01 2.440965771675109863e-01 -2.032194435596466064e-01 9.039811789989471436e-02 1.503151357173919678e-01 8.310566097497940063e-02 2.528621256351470947e-01
3.424957096576690674e-01 3.948490023612976074e-01 -3.703317940235137939e-01 -1.630055755376815796e-01 8.896152675151824951e-02 -9.402077645063400269e-02 -1.880884468555450439e-01 -6.030992045998573303e-02 -8.309154957532882690e-02 -6.770966202020645142e-02 4.305715486407279968e-02 -1.005092933773994446e-01 1.204022765159606934e-02 8.531146496534347534e-02 3.463388234376907349e-02 -1.280653774738311768e-01 -1.149587449617683887e-03 1.859209090471267700e-01 1.945062875747680664e-01 2.222943305969238281e-01 6.160165369510650635e-02 7.938485592603683472e-02 6.288886815309524536e-02 2.121970504522323608e-01 3.151182830333709717e-02 2.031650990247726440e-01 1.528377979993820190e-01 -1.847011893987655640e-01 3.289365470409393311e-01 7.997824810445308685e-03 1.899030990898609161e-03 2.644490897655487061e-01
4.384934902191162109e-02 1.435024738311767578e-01 -1.679288148880004883e-01 7.405288517475128174e-02 -3.716035746037960052e-03 6.046837195754051208e-02 1.430920232087373734e-02 -4.545500129461288452e-02 -1.585249751806259155e-01 -2.199447602033615112e-01 1.176082342863082886e-01 1.819752901792526245e-01 1.617178767919540405e-01 8.616760373115539551e-02 -8.813210576772689819e-02 -1.578829139471054077e-01 -3.596194833517074585e-02 3.766900599002838135e-01 -4.443007707595825195e-01 1.522949337959289551e-01 8.002683520317077637e-02 -2.642311155796051025e-01 -1.899061650037765503e-01 2.625420391559600830e-01 5.832044407725334167e-02 1.161864846944808960e-01 2.302364557981491089e-01 -6.466142088174819946e-02 -3.534224033355712891e-01 -1.061030942946672440e-02 -6.149616092443466187e-02 5.693973973393440247e-02
7.963257282972335815e-02 3.242813646793365479e-01 -1.702815592288970947e-01 -1.882365196943283081e-01 1.570520401000976562e-01 -1.711361557245254517e-01 -1.910089850425720215e-01 -1.905247718095779419e-01 1.420007925480604172e-02 8.457616716623306274e-02 3.552722632884979248e-01 2.490811496973037720e-01 1.757158711552619934e-02 2.987893819808959961e-01 -1.568484678864479065e-02 -1.071980893611907959e-01 -2.136890031397342682e-02 -1.002717912197113037e-01 -1.809850633144378662e-01 8.393410593271255493e-02 3.658197820186614990e-01 3.072191961109638214e-02 3.140522539615631104e-02 -2.210784852504730225e-01 -6.451240926980972290e-02 5.284151062369346619e-02 2.960674762725830078e-01 -1.182619258761405945e-01 -3.345672041177749634e-02 1.103523820638656616e-01 -1.558025330305099487e-01 1.388876438140869141e-01
1.548182070255279541e-01 3.901117444038391113e-01 -3.819835484027862549e-01 9.598509222269058228e-02 1.105885580182075500e-01 1.869064420461654663e-01 -2.256386727094650269e-02 -8.677610009908676147e-02 -4.583730548620223999e-02 5.352470278739929199e-02 4.637769982218742371e-02 -3.947666287422180176e-01 -2.705052262172102928e-03 -1.606394648551940918e-01 2.352141961455345154e-02 7.058770954608917236e-02 3.055434674024581909e-02 2.608185112476348877e-01 1.783556640148162842e-01 1.611524075269699097e-01 -1.752559691667556763e-01 -2.800963819026947021e-01 6.275036721490323544e-04 1.638726145029067993e-01 -2.672193758189678192e-02 9.660118073225021362e-02 3.095137774944305420e-01 -2.245989255607128143e-02 -3.899521008133888245e-02 2.055448293685913086e-01 -7.862935960292816162e-02 -1.207811385393142700e-02
9.770502150058746338e-02 3.446593582630157471e-01 -9.589659981429576874e-03 6.536495685577392578e-02 -3.320205807685852051e-01 9.141878224909305573e-03 -3.153624013066291809e-02 -6.314705312252044678e-02 -7.001185417175292969e-02 -1.353720426559448242e-01 -1.510315686464309692e-01 -3.877635463140904903e-04 -3.088905289769172668e-02 3.069299757480621338e-01 -1.491435617208480835e-01 -7.739371061325073242e-02 -2.339980453252792358e-01 1.801831871271133423e-01 -8.097364008426666260e-02 1.817413121461868286e-01 -7.833463698625564575e-02 -1.501670628786087036e-01 -3.778370097279548645e-02 1.080916970968246460e-01 -2.883709371089935303e-01 -1.212673485279083252e-01 4.191378131508827209e-02 1.159600242972373962e-01 -2.158987671136856079e-01 2.066036313772201538e-01 -4.565839469432830811e-01 5.590499192476272583e-02
-1.251735687255859375e-01 4.166612923145294189e-01 -1.392788290977478027e-01 3.424779772758483887e-01 -1.167643666267395020e-01 1.535080969333648682e-01 1.920508742332458496e-01 -8.181063830852508545e-02 -1.038449108600616455e-01 7.908398658037185669e-02 -1.288161147385835648e-02 1.779044419527053833e-02 3.192189335823059082e-01 2.699127607047557831e-02 8.241325616836547852e-02 -1.664995588362216949e-02 -3.467445075511932373e-02 2.564005255699157715e-01 -2.598611712455749512e-01 -6.861670315265655518e-02 3.525221943855285645e-01 -4.217932745814323425e-02 -1.557178050279617310e-01 -1.252141594886779785e-01 3.954181075096130371e-02 2.820287644863128662e-01 1.122894417494535446e-02 1.093636639416217804e-02 -2.217316329479217529e-01 7.463182508945465088e-02 -9.020259231328964233e-02 1.290857195854187012e-01
1.012471392750740051e-01 2.781132459640502930e-01 7.908827811479568481e-02 5.308923497796058655e-02 5.565980076789855957e-02 2.009398937225341797e-01 -1.827859580516815186e-01 -2.323742359876632690e-01 -5.189802125096321106e-02 3.178564310073852539e-01 6.211364176124334335e-03 -1.742445975542068481e-01 1.790921837091445923e-01 2.566288709640502930e-01 5.957445502281188965e-02 3.434142470359802246e-02 -1.276374012231826782e-01 -1.145163998007774353e-01 -3.099682368338108063e-02 3.519138693809509277e-01 -1.074483692646026611e-01 -5.815920233726501465e-02 -2.631669938564300537e-01 2.260302603244781494e-01 7.360796630382537842e-02 4.069025516510009766e-01 5.590877495706081390e-03 -1.013388410210609436e-01 -6.884934753179550171e-02 1.234743092209100723e-02 -2.277196645736694336e-01 9.020803868770599365e-02
1.044162362813949585e-01 3.988788723945617676e-01 -3.464262187480926514e-01 -5.453526973724365234e-02 -3.562821075320243835e-02 2.321153879165649414e-01 -1.996345967054367065e-01 -1.936499029397964478e-01 -1.290231347084045410e-01 3.799469769001007080e-02 2.916841208934783936e-02 -2.684366703033447266e-01 1.657922565937042236e-01 2.109055072069168091e-01 1.586304157972335815e-01 2.303627431392669678e-01 -6.426247954368591309e-02 -3.214840963482856750e-02 2.911834418773651123e-01 7.813244313001632690e-02 1.234020292758941650e-01 -8.894820511341094971e-02 -1.690699718892574310e-02 -6.722092628479003906e-02 2.935658097267150879e-01 1.922604590654373169e-01 1.228101477026939392e-01 4.713727906346321106e-02 3.456016629934310913e-02 1.734953075647354126e-01 -1.922248899936676025e-01 -2.476674504578113556e-02
2.406320571899414062e-01 3.060170114040374756e-01 -9.716679155826568604e-02 2.104399958625435829e-03 -8.844596892595291138e-02 2.638586759567260742e-01 3.396615758538246155e-02 -1.794463098049163818e-01 -4.372919723391532898e-02 -7.985918223857879639e-02 2.668746113777160645e-01 -1.883035898208618164e-01 3.140293061733245850e-01 1.264324188232421875e-01 -1.318432539701461792e-01 6.449993699789047241e-02 -6.397073715925216675e-02 2.356306016445159912e-01 6.771191488951444626e-03 3.270699381828308105e-01 2.654833346605300903e-02 -2.587857842445373535e-01 1.190113276243209839e-01 5.280787870287895203e-02 -1.787691861391067505e-01 8.906088769435882568e-02 2.655564844608306885e-01 -7.432517409324645996e-02 -1.422478556632995605e-01 -6.394178420305252075e-02 -2.911012470722198486e-01 -2.886482700705528259e-02
-6.287559121847152710e-02 2.166537344455718994e-01 -1.418851315975189209e-01 2.274153083562850952e-01 8.899725042283535004e-03 -1.189002469182014465e-01 -3.166186511516571045e-01 1.312822103500366211e-02 -1.196778286248445511e-02 1.695242524147033691e-01 8.934406936168670654e-02 -1.063881739974021912e-01 2.405112534761428833e-01 6.060567870736122131e-02 -2.638711966574192047e-02 2.518343180418014526e-02 -4.710459411144256592e-01 1.834911853075027466e-01 -1.080249026417732239e-01 -5.280242115259170532e-02 -1.371876895427703857e-01 1.095184013247489929e-01 -4.795816726982593536e-03 -7.750380784273147583e-02 -2.164520137012004852e-02 2.554888129234313965e-01 3.977591097354888916e-01 6.598769128322601318e-02 1.079980134963989258e-01 -1.476975739933550358e-04 1.269741170108318329e-02 3.234206438064575195e-01
-1.108795776963233948e-01 3.201779127120971680e-01 -2.587035894393920898e-01 1.793069094419479370e-01 -1.515177339315414429e-01 2.194418907165527344e-01 4.948649927973747253e-02 3.349105641245841980e-02 -2.163270562887191772e-01 2.836981117725372314e-01 -1.839035153388977051e-01 -2.700527608394622803e-01 3.200323134660720825e-02 8.343127556145191193e-03 4.177312925457954407e-02 -2.119908332824707031e-01 5.010310560464859009e-02 -3.487034235149621964e-03 -2.489427924156188965e-01 -3.360956674441695213e-03 9.062909334897994995e-02 2.426292747259140015e-03 2.491019666194915771e-02 1.378131806850433350e-01 4.161635786294937134e-02 5.460561439394950867e-02 2.237429767847061157e-01 -3.269216418266296387e-01 -3.388060927391052246e-01 7.370260357856750488e-02 -9.399669617414474487e-02 2.158057540655136108e-01
8.536256849765777588e-02 4.537060260772705078e-01 -1.036053448915481567e-01 2.461447417736053467e-01 4.733629897236824036e-02 -6.864210125058889389e-03 -9.308349341154098511e-02 -3.873679554089903831e-03 -1.429147124290466309e-01 4.405712708830833435e-02 -1.345544159412384033e-01 1.204445138573646545e-01 1.344402134418487549e-01 2.280699014663696289e-01 -1.113346442580223083e-01 -2.335709631443023682e-01 1.096205115318298340e-01 3.365461826324462891e-01 3.425965830683708191e-02 -2.297097891569137573e-01 4.703100919723510742e-01 -2.146741561591625214e-02 -1.504569649696350098e-01 1.148117855191230774e-01 3.458691388368606567e-02 6.052353605628013611e-02 9.713050094433128834e-04 -7.713040709495544434e-02 -4.652261268347501755e-03 9.812783449888229370e-02 -2.128833830356597900e-01 1.004278510808944702e-01
2.756682038307189941e-01 2.962422966957092285e-01 -2.838251888751983643e-01 -1.917335949838161469e-02 -7.673230022192001343e-02 -7.630811631679534912e-02 1.486382037401199341e-01 2.059550397098064423e-02 5.512863025069236755e-02 -9.408411383628845215e-02 1.873406916856765747e-01 6.869583576917648315e-02 -1.481124609708786011e-01 -4.981297999620437622e-02 5.344448238611221313e-02 -3.677429556846618652e-01 5.326005071401596069e-02 1.254682987928390503e-01 -2.360787391662597656e-01 7.208583410829305649e-03 2.288915812969207764e-01 -1.531275212764739990e-01 -3.544916808605194092e-01 -1.292100250720977783e-01 4.750405903905630112e-03 -9.018038213253021240e-02 3.428086638450622559e-01 -1.534133702516555786e-01 -8.650948107242584229e-02 -4.594043642282485962e-02 -1.839530169963836670e-01 1.472199410200119019e-01
2.437077164649963379e-01 7.878057658672332764e-02 -3.103342652320861816e-01 -1.915570795536041260e-01 1.737575829029083252e-01 -7.439869642257690430e-02 -2.647005021572113037e-02 -1.352128684520721436e-01 -5.411062389612197876e-02 1.785227358341217041e-01 3.767005205154418945e-01 1.247025951743125916e-01 -1.375955343246459961e-02 1.386278718709945679e-01 -1.816019117832183838e-01 -1.869324892759323120e-01 -2.597405388951301575e-02 1.275752633810043335e-01 1.659630425274372101e-02 2.377350777387619019e-01 2.389440238475799561e-01 6.908003240823745728e-02 8.342749625444412231e-02 -6.844841875135898590e-03 -2.271980978548526764e-02 1.866728216409683228e-01 3.068582713603973389e-01 -8.566424995660781860e-02 -2.420851886272430420e-01 1.918050944805145264e-01 -1.537655889987945557e-01 2.618930339813232422e-01
-2.232784964144229889e-02 3.408937752246856689e-01 -8.263414725661277771e-03 -1.186059936881065369e-01 8.531483821570873260e-03 -1.858911216259002686e-01 -1.116153895854949951e-01 -1.991090327501296997e-01 5.506847798824310303e-02 1.714769452810287476e-01 9.443134814500808716e-02 1.685026437044143677e-01 -1.260875463485717773e-01 3.834998905658721924e-01 -1.126111298799514771e-02 -1.354615688323974609e-01 -1.407771743834018707e-02 -1.634922474622726440e-01 -2.519010305404663086e-01 4.410878568887710571e-02 2.336230278015136719e-01 -2.004644088447093964e-02 -4.366097971796989441e-02 -4.063982665538787842e-01 -1.714711077511310577e-03 2.335500866174697876e-01 3.265864551067352295e-01 -8.937563747167587280e-02 4.823605716228485107e-02 4.200197011232376099e-02 -1.294990479946136475e-01 1.637104898691177368e-01
-6.866610050201416016e-02 3.166272044181823730e-01 -9.029358625411987305e-02 2.693014144897460938e-01 5.861484259366989136e-02 1.456883642822504044e-02 1.461920235306024551e-02 -2.198727428913116455e-01 1.311565786600112915e-01 2.257304638624191284e-01 -1.056514084339141846e-01 -1.831581592559814453e-01 2.719273865222930908e-01 1.279910802841186523e-01 1.139104217290878296e-01 1.976857706904411316e-02 1.181847602128982544e-01 -9.325853735208511353e-02 -9.098144248127937317e-03 3.773306012153625488e-01 1.518102288246154785e-01 1.205981001257896423e-01 4.864791990257799625e-04 -4.940123856067657471e-02 6.339471787214279175e-02 -1.636177115142345428e-02 4.811951518058776855e-01 2.555638253688812256e-01 3.464450314640998840e-02 1.673764139413833618e-01 -9.430618584156036377e-02 -3.432364016771316528e-02
1.041287183761596680e-01 3.789721429347991943e-01 -9.284125268459320068e-02 8.266738057136535645e-02 1.545376628637313843e-01 1.405916661024093628e-01 -1.973109096288681030e-01 -4.459339380264282227e-02 2.445047795772552490e-01 1.888840049505233765e-01 1.467352658510208130e-01 6.647564470767974854e-02 2.320620566606521606e-01 7.057388126850128174e-02 -1.760214567184448242e-01 -2.776675671339035034e-02 -1.749249733984470367e-02 1.534336246550083160e-02 4.346220791339874268e-01 5.736995488405227661e-02 2.208078950643539429e-01 -2.457996457815170288e-01 -9.359634667634963989e-02 2.314734756946563721e-01 1.243976056575775146e-01 1.477829366922378540e-01 1.877550482749938965e-01 -1.456138640642166138e-01 -1.527906507253646851e-01 5.871652811765670776e-02 -3.788399323821067810e-02 2.174328565597534180e-01
-6.773298978805541992e-02 2.157471626996994019e-01 -1.292496174573898315e-01 -2.305183559656143188e-03 1.726652830839157104e-01 3.813263960182666779e-03 -8.417165279388427734e-02 -2.092799693346023560e-01 -3.081262111663818359e-01 3.701809048652648926e-01 -2.215915769338607788e-01 1.408330500125885010e-01 9.949708729982376099e-02 9.675071574747562408e-03 2.663201689720153809e-01 -1.473493874073028564e-01 1.297829020768404007e-02 1.486759632825851440e-01 -9.132391959428787231e-02 1.028387695550918579e-01 1.922953315079212189e-02 9.724967926740646362e-02 -1.000680401921272278e-01 3.139233589172363281e-01 2.666289545595645905e-02 4.250308871269226074e-01 4.363540792837738991e-04 -1.829935014247894287e-01 -1.374140381813049316e-01 -1.503812847658991814e-03 -2.039691954851150513e-01 1.139516532421112061e-01
1.428728103637695312e-01 6.090857982635498047e-01 -3.061007559299468994e-01 3.034880757331848145e-01 -6.088374182581901550e-02 3.253800794482231140e-02 -1.793643534183502197e-01 -1.127934381365776062e-01 -7.928134500980377197e-02 2.362182140350341797e-01 -1.169461905956268311e-01 1.735198348760604858e-01 5.915139988064765930e-02 1.539366971701383591e-02 -5.557903274893760681e-02 -3.568664938211441040e-02 -2.947184257209300995e-02 8.098435401916503906e-02 -7.804976403713226318e-02 -1.781611591577529907e-01 -8.997308090329170227e-03 -9.641445428133010864e-02 -1.774399280548095703e-01 2.120808511972427368e-01 1.619518846273422241e-01 1.151843294501304626e-01 -1.766929030418395996e-02 -1.740281283855438232e-02 -2.449175566434860229e-01 2.711400389671325684e-02 -2.085815742611885071e-02 1.637229174375534058e-01
1.522282361984252930e-01 2.973074615001678467e-01 -1.044857501983642578e-01 6.501501053571701050e-02 -5.911671742796897888e-02 -1.078373491764068604e-01 1.373683214187622070e-01 -2.755879424512386322e-02 2.062326669692993164e-02 5.565744638442993164e-02 -1.431552469730377197e-01 1.500615477561950684e-01 -2.585527002811431885e-01 2.625497281551361084e-01 2.920590043067932129e-01 -1.339609771966934204e-01 -2.177672088146209717e-01 -1.316641569137573242e-01 -1.457190662622451782e-01 1.683072303421795368e-03 2.024112790822982788e-01 1.725594140589237213e-02 4.008420929312705994e-02 -9.938482195138931274e-02 3.607422858476638794e-02 1.553860455751419067e-01 1.450055837631225586e-01 1.085384562611579895e-01 -1.363264163956046104e-03 3.211053311824798584e-01 -4.468218982219696045e-01 2.306857705116271973e-01
-8.458282053470611572e-02 1.411069035530090332e-01 -2.260705381631851196e-01 4.668263792991638184e-01 1.359959989786148071e-01 8.472943305969238281e-02 1.468437165021896362e-01 -1.385574489831924438e-01 -3.866599872708320618e-02 -1.376967281103134155e-01 -1.989178806543350220e-01 1.373807340860366821e-01 3.394237905740737915e-02 -5.696845054626464844e-02 3.044402599334716797e-01 -1.850305795669555664e-01 -2.348674982786178589e-01 2.159683704376220703e-01 2.665835199877619743e-03 9.169733524322509766e-02 -1.255361586809158325e-01 -1.355043947696685791e-01 2.359457500278949738e-02 6.951466947793960571e-02 -1.096547245979309082e-01 2.099951952695846558e-01 1.958838850259780884e-01 -1.449643075466156006e-01 1.448359638452529907e-01 8.506961911916732788e-02 -6.716921925544738770e-02 3.595637679100036621e-01
-9.919563680887222290e-02 4.491322338581085205e-01 -1.196596175432205200e-01 1.037189662456512451e-01 2.145771980285644531e-01 3.438172936439514160e-01 -1.152762770652770996e-01 -3.390724658966064453e-01 -1.765153706073760986e-01 -4.677592776715755463e-03 5.611568689346313477e-02 -1.929972916841506958e-01 9.534753859043121338e-02 2.168331295251846313e-01 5.628589540719985962e-02 1.391307264566421509e-01 5.573788285255432129e-02 2.664433978497982025e-02 -1.807767599821090698e-01 1.202003434300422668e-01 1.059512570500373840e-01 5.086909979581832886e-02 -3.280833959579467773e-01 1.553713679313659668e-01 -3.092452511191368103e-02 1.006232351064682007e-01 1.365580111742019653e-01 2.257295399904251099e-01 -1.802199631929397583e-01 4.852821305394172668e-02 -9.243718534708023071e-02 6.553708575665950775e-03
8.595921099185943604e-03 2.088587433099746704e-01 -1.600098758935928345e-01 3.413725793361663818e-01 3.315848484635353088e-02 -7.754866778850555420e-02 -2.747610211372375488e-01 4.841864109039306641e-02 1.870158314704895020e-01 3.021527230739593506e-01 9.759899228811264038e-02 -1.103011593222618103e-01 2.467843890190124512e-02 2.589788436889648438e-01 -1.026946753263473511e-01 -3.918789327144622803e-01 -6.316027790307998657e-02 2.357522100210189819e-01 -5.193451419472694397e-02 2.260690480470657349e-01 -1.453036963939666748e-01 1.681081205606460571e-02 1.248330343514680862e-02 -4.916917905211448669e-02 -2.499980777502059937e-01 5.017860233783721924e-02 -1.035465374588966370e-01 -9.542392194271087646e-02 -3.879004344344139099e-02 1.822868287563323975e-01 -2.609046697616577148e-01 1.564162969589233398e-01
-6.398397684097290039e-02 4.215020537376403809e-01 -1.859848201274871826e-01 3.547284603118896484e-01 -1.876273900270462036e-01 1.186261978000402451e-02 -6.167417392134666443e-02 -1.058527454733848572e-01 -1.546868681907653809e-01 5.838925763964653015e-02 -3.419188410043716431e-02 6.354290246963500977e-02 2.298379391431808472e-01 -7.859776727855205536e-03 1.948243193328380585e-02 -6.902758032083511353e-02 -1.475230325013399124e-02 2.726966440677642822e-01 -1.984425634145736694e-01 -2.654335275292396545e-02 2.392324507236480713e-01 1.421336084604263306e-01 7.437571883201599121e-02 6.139787286520004272e-02 8.747331798076629639e-02 1.083080749958753586e-02 -5.768391303718090057e-03 -1.605506055057048798e-02 -3.936516940593719482e-01 2.817515134811401367e-01 -2.600557804107666016e-01 7.385966926813125610e-02
-2.080508507788181305e-03 2.478760778903961182e-01 -3.763210475444793701e-01 5.552155431360006332e-03 1.409894675016403198e-01 -1.345705091953277588e-01 5.013298615813255310e-02 -2.943448722362518311e-01 1.574105471372604370e-01 -2.146905958652496338e-01 2.582265250384807587e-02 1.291545331478118896e-01 -6.744807213544845581e-02 1.515395380556583405e-02 3.667308390140533447e-02 -2.935882285237312317e-02 -3.478109240531921387e-01 6.662198901176452637e-02 -8.292936533689498901e-02 3.908894583582878113e-02 3.736763596534729004e-01 -1.725235432386398315e-01 2.261102944612503052e-02 1.318555474281311035e-01 -2.342818379402160645e-01 8.505614846944808960e-02 1.230662986636161804e-01 9.229452908039093018e-02 -3.698650375008583069e-02 1.508219540119171143e-01 -3.595539033412933350e-01 1.194556057453155518e-01
3.302893415093421936e-02 2.428279072046279907e-01 -8.619407564401626587e-02 -3.911436721682548523e-02 -1.484714448451995850e-01 3.213952779769897461e-01 1.377006769180297852e-01 -1.796767562627792358e-01 9.341095387935638428e-02 -2.648918330669403076e-02 1.389003098011016846e-01 1.692152917385101318e-01 -2.629780024290084839e-02 -2.858761139214038849e-02 1.144666820764541626e-01 -2.141707986593246460e-01 -2.749892473220825195e-01 3.101423680782318115e-01 -1.764150857925415039e-01 1.215395331382751465e-01 -1.416181325912475586e-01 -1.653473377227783203e-01 -1.900230646133422852e-01 3.437251746654510498e-01 1.161981821060180664e-01 1.221858635544776917e-01 1.938207745552062988e-01 -3.134858310222625732e-01 1.217717528343200684e-01 7.414904981851577759e-02 -1.795421838760375977e-01 1.948644034564495087e-02
1.118154227733612061e-01 4.496573805809020996e-01 -2.339224219322204590e-01 8.031913638114929199e-02 -2.001532167196273804e-02 1.013584807515144348e-01 3.852476924657821655e-02 -1.547457426786422729e-01 -5.078532174229621887e-02 8.628474175930023193e-02 4.310501739382743835e-02 -2.615409791469573975e-01 -1.538433879613876343e-01 -6.731142848730087280e-02 1.861066520214080811e-01 4.940994083881378174e-02 -4.776001721620559692e-02 2.982490062713623047e-01 2.181368023157119751e-01 2.147070020437240601e-01 -1.084378138184547424e-01 -2.191695123910903931e-01 1.056198924779891968e-01 1.481121219694614410e-02 -1.129805669188499451e-01 3.671165322884917259e-03 4.605955183506011963e-01 -1.724116802215576172e-01 5.085231363773345947e-02 -6.114183925092220306e-03 8.190112560987472534e-02 1.496670395135879517e-01
-1.880734711885452271e-01 4.314528405666351318e-01 -2.701398544013500214e-02 2.479077577590942383e-01 -6.861393898725509644e-02 3.418489918112754822e-02 -2.977806031703948975e-01 1.639946401119232178e-01 -4.803527146577835083e-03 -2.211356461048126221e-01 2.698395550251007080e-01 1.242956891655921936e-01 1.620297282934188843e-01 8.699682354927062988e-02 -2.102675586938858032e-01 7.906717807054519653e-02 -1.514050811529159546e-01 -4.489168524742126465e-02 2.509672343730926514e-01 1.749100685119628906e-01 1.100035011768341064e-01 -5.881625413894653320e-02 -2.071495726704597473e-02 1.489598453044891357e-01 -8.898993581533432007e-02 2.309407144784927368e-01 3.829839453101158142e-02 -9.529764950275421143e-02 -1.194548606872558594e-01 1.853859424591064453e-01 -3.090282082557678223e-01 -2.719368226826190948e-02
-3.239306807518005371e-01 3.498648405075073242e-01 -3.673144876956939697e-01 -2.184037305414676666e-02 2.375940978527069092e-02 2.266864776611328125e-01 1.984443664550781250e-01 -2.724727988243103027e-01 -4.730867221951484680e-02 3.802939318120479584e-03 1.835932284593582153e-01 1.861750483512878418e-01 -9.572569280862808228e-02 -8.780463784933090210e-02 2.432958483695983887e-01 -2.192628979682922363e-01 1.297414004802703857e-01 2.160302698612213135e-01 3.861975297331809998e-02 1.499124765396118164e-01 -2.290901727974414825e-02 -1.074890512973070145e-02 -8.566684275865554810e-02 6.811445951461791992e-02 -1.389448195695877075e-01 2.470332682132720947e-01 2.156634032726287842e-01 7.021308690309524536e-02 5.473746731877326965e-02 -7.455789297819137573e-02 -4.874034598469734192e-02 1.847784668207168579e-01
4.101451020687818527e-03 1.531286835670471191e-01 -1.070960462093353271e-01 -1.124756261706352234e-01 1.218489781022071838e-01 1.902037765830755234e-03 -1.347239166498184204e-01 1.127772256731987000e-01 -2.032082229852676392e-01 -6.008872017264366150e-02 4.361248016357421875e-02 7.481512427330017090e-02 6.609578430652618408e-02 1.636073738336563110e-01 -2.466565519571304321e-01 -1.990882158279418945e-01 7.466337643563747406e-03 3.752920776605606079e-02 -1.279150974005460739e-02 1.075521204620599747e-02 1.252201646566390991e-01 -3.858074545860290527e-01 -9.245102852582931519e-02 2.556703388690948486e-01 -2.905927002429962158e-01 8.946005254983901978e-03 4.052341580390930176e-01 -1.012102589011192322e-01 9.462671726942062378e-02 1.110315695405006409e-01 -4.481578469276428223e-01 3.719902411103248596e-02
2.977069318294525146e-01 1.577926874160766602e-01 -2.398413568735122681e-01 -4.978490248322486877e-02 2.617149353027343750e-01 1.187072172760963440e-01 -1.411743164062500000e-01 -2.323216497898101807e-01 -3.344289660453796387e-01 2.962382435798645020e-01 1.722848713397979736e-01 1.814831607043743134e-02 -1.792223192751407623e-02 9.981801360845565796e-02 2.984569594264030457e-02 2.397617325186729431e-02 -1.562094688415527344e-01 6.404294073581695557e-02 -7.314909994602203369e-02 2.974608540534973145e-01 2.115779221057891846e-01 -6.385250389575958252e-02 -6.058840453624725342e-02 3.432042896747589111e-02 -3.371669054031372070e-01 3.469884768128395081e-02 2.022926658391952515e-01 -5.230258405208587646e-02 1.200693845748901367e-01 5.510646104812622070e-02 -1.593344062566757202e-01 2.262884229421615601e-01
-1.512725055217742920e-01 1.507078707218170166e-01 -1.881163269281387329e-01 -9.402779489755630493e-02 3.666802123188972473e-02 1.709410548210144043e-01 -1.624381989240646362e-01 2.328441292047500610e-02 1.298697888851165771e-01 2.393677681684494019e-01 1.777091920375823975e-01 -1.770265102386474609e-01 2.365829236805438995e-02 9.815622121095657349e-02 -5.645941570401191711e-02 -8.606507442891597748e-03 9.853402525186538696e-02 1.796461492776870728e-01 -5.792797356843948364e-02 2.472634613513946533e-01 2.035048902034759521e-01 8.123861998319625854e-02 -2.259743958711624146e-02 2.502720952033996582e-01 1.754473000764846802e-01 4.251343011856079102e-01 3.995784819126129150e-01 -2.542297244071960449e-01 -1.076866015791893005e-01 -5.639084056019783020e-02 -3.441561385989189148e-02 1.809094250202178955e-01
5.810839310288429260e-02 4.830844998359680176e-01 -1.322613358497619629e-01 -5.246547237038612366e-02 -8.348413743078708649e-03 -2.495692670345306396e-01 -5.259310081601142883e-02 -1.936077624559402466e-01 4.588378965854644775e-02 -2.685315310955047607e-01 2.013967931270599365e-01 -1.071935072541236877e-01 4.447084292769432068e-02 -7.237832248210906982e-02 1.560489982366561890e-01 -3.259481862187385559e-02 -4.121906124055385590e-03 -1.245349273085594177e-02 -3.085656762123107910e-01 3.332467749714851379e-02 1.872745901346206665e-01 -1.587017439305782318e-02 1.402406245470046997e-01 -5.100253224372863770e-02 1.061183288693428040e-01 3.738724887371063232e-01 3.036268353462219238e-01 1.019076034426689148e-01 -1.231701746582984924e-01 -5.935585498809814453e-02 -2.336763739585876465e-01 -2.246083319187164307e-02
-6.218206509947776794e-02 -2.276073954999446869e-02 -2.188012450933456421e-01 3.229345083236694336e-01 -2.368631539866328239e-03 -1.798168569803237915e-01 1.224270090460777283e-03 -2.786151133477687836e-02 -1.023333892226219177e-01 1.150528863072395325e-01 -1.728511154651641846e-01 -6.671665608882904053e-02 4.888090491294860840e-02 1.767284795641899109e-02 -2.147499322891235352e-01 -2.552768588066101074e-01 -2.937622964382171631e-01 1.164101809263229370e-01 1.972599700093269348e-02 7.865292578935623169e-02 3.487298637628555298e-02 8.385724574327468872e-02 -9.527873247861862183e-02 -2.613165043294429779e-02 -5.647666007280349731e-02 3.310008943080902100e-01 3.108886182308197021e-01 1.561514288187026978e-02 3.025341033935546875e-01 2.178926765918731689e-02 -3.108883798122406006e-01 3.399730920791625977e-01
-1.677497625350952148e-01 1.584876179695129395e-01 -4.254926741123199463e-02 2.148651033639907837e-01 7.964673452079296112e-03 -1.016915962100028992e-01 -1.225981116294860840e-01 -1.370686143636703491e-01 7.301824539899826050e-02 -1.930710971355438232e-01 3.237697184085845947e-01 1.479047164320945740e-02 7.918453775346279144e-03 -1.171964332461357117e-01 2.465900033712387085e-01 -2.585805356502532959e-01 -3.530216515064239502e-01 -2.277212776243686676e-02 4.240311682224273682e-03 1.263424605131149292e-01 6.124316900968551636e-02 1.594625599682331085e-02 -1.202532202005386353e-01 5.636362358927726746e-02 -1.894974112510681152e-01 2.937799692153930664e-01 1.948184669017791748e-01 -1.907659471035003662e-01 3.883545473217964172e-02 1.335632950067520142e-01 -4.916537553071975708e-02 4.293334782123565674e-01
7.338231429457664490e-03 1.454843133687973022e-01 -6.894265860319137573e-02 -5.716602131724357605e-02 1.571163237094879150e-01 5.480149388313293457e-02 -2.829580008983612061e-01 1.557550765573978424e-02 8.905757218599319458e-02 -5.488093942403793335e-02 1.188806891441345215e-01 2.474288791418075562e-01 5.320403352379798889e-02 -6.808110978454351425e-03 5.985983088612556458e-02 -1.730043441057205200e-01 -1.367589682340621948e-01 3.333926796913146973e-01 -1.132727414369583130e-01 3.083701990544795990e-02 -9.743016958236694336e-02 5.592987686395645142e-02 -1.423817127943038940e-01 2.142878770828247070e-01 2.126479893922805786e-01 2.488768994808197021e-01 3.119349479675292969e-01 9.691192209720611572e-02 1.220760121941566467e-01 4.137655496597290039e-01 -2.745967805385589600e-01 -2.055856436491012573e-01
5.614320933818817139e-02 2.566563785076141357e-01 -1.004610285162925720e-01 1.130523309111595154e-01 2.516332641243934631e-02 -7.074555009603500366e-02 -8.004510402679443359e-02 1.234005670994520187e-03 -1.877303980290889740e-02 -2.461843490600585938e-01 1.076299920678138733e-01 2.359613627195358276e-01 2.849080413579940796e-02 2.499483376741409302e-01 6.631390005350112915e-02 -2.425139397382736206e-02 -1.390688270330429077e-01 5.075756311416625977e-01 -2.393670529127120972e-01 1.911967992782592773e-01 1.167661026120185852e-01 -4.851219709962606430e-03 -2.350044399499893188e-01 3.235025107860565186e-01 8.633310347795486450e-02 3.005751371383666992e-01 8.390124887228012085e-02 -1.089912056922912598e-01 -1.823536753654479980e-01 -6.633353885263204575e-03 -3.688229620456695557e-02 -6.183385476469993591e-02
-2.889545559883117676e-01 1.640907675027847290e-01 -8.683788031339645386e-02 3.230716586112976074e-01 -9.282505512237548828e-02 -1.196106779389083385e-03 3.197119012475013733e-02 -1.874505728483200073e-01 -4.419069737195968628e-02 -6.963796913623809814e-02 -1.313756555318832397e-01 9.684724360704421997e-02 -9.324054419994354248e-02 -5.904525984078645706e-03 2.943695783615112305e-01 -6.889829412102699280e-03 -2.197958342730998993e-02 3.594835996627807617e-01 -2.615795433521270752e-01 -1.241494249552488327e-02 -1.961712725460529327e-02 -5.857197567820549011e-02 9.289304912090301514e-02 1.272935271263122559e-01 -2.418089509010314941e-01 1.350865364074707031e-01 3.099131286144256592e-01 -1.899625957012176514e-01 1.059826537966728210e-01 2.094344645738601685e-01 -3.041002200916409492e-04 3.363481163978576660e-01
2.349509298801422119e-01 3.588167130947113037e-01 -8.704205602407455444e-02 -1.528189629316329956e-01 -5.744501203298568726e-02 -1.834204643964767456e-01 -1.859754025936126709e-01 2.845379337668418884e-02 -2.359597831964492798e-01 1.133339386433362961e-02 6.494370102882385254e-02 3.190263211727142334e-01 -1.511601954698562622e-01 2.659633159637451172e-01 4.865264147520065308e-02 -1.270208656787872314e-01 1.201197579503059387e-01 1.719770282506942749e-01 -1.332942247390747070e-01 1.125805899500846863e-01 1.583421379327774048e-01 1.649007648229598999e-01 8.954560011625289917e-02 3.810261841863393784e-03 -1.466898918151855469e-01 2.070437967777252197e-01 3.001138269901275635e-01 -1.765336096286773682e-01 -6.850001867860555649e-03 2.068302482366561890e-01 -1.831471323966979980e-01 2.053313404321670532e-01
-7.649020850658416748e-02 1.820845752954483032e-01 -2.646962702274322510e-01 2.280715554952621460e-01 -6.619616597890853882e-02 2.080656886100769043e-01 -2.120457440614700317e-01 -1.031120866537094116e-01 2.333257719874382019e-02 1.594032198190689087e-01 1.602971553802490234e-01 2.420374006032943726e-02 -1.426097303628921509e-01 5.446664243936538696e-02 -1.881377547979354858e-01 -3.606073856353759766e-01 -8.477535843849182129e-02 5.605214089155197144e-02 -3.821403384208679199e-01 2.820329964160919189e-01 2.575223147869110107e-01 4.239749163389205933e-02 8.447393029928207397e-02 -6.546398252248764038e-02 -3.235312923789024353e-02 2.643063664436340332e-01 3.250094503164291382e-02 -8.709219843149185181e-02 -8.385084569454193115e-02 1.693661063909530640e-01 -2.109179049730300903e-01 -1.395889818668365479e-01
1.113608404994010925e-01 1.331999599933624268e-01 -1.188540011644363403e-01 -9.579867124557495117e-03 1.802870184183120728e-01 3.906409442424774170e-02 -1.075685098767280579e-01 -2.731506712734699249e-02 -1.322176158428192139e-01 1.034784093499183655e-01 -1.152213383466005325e-02 -1.180785372853279114e-01 4.108631610870361328e-02 2.020053863525390625e-01 6.356304883956909180e-02 1.792805790901184082e-01 -1.722938418388366699e-01 7.341710478067398071e-02 5.847754329442977905e-02 1.281278729438781738e-01 2.438159286975860596e-01 -3.285590708255767822e-01 -9.238710254430770874e-02 2.385687381029129028e-01 -1.618178095668554306e-03 3.568907976150512695e-01 3.315486609935760498e-01 -1.310936659574508667e-01 7.347302138805389404e-02 1.749207079410552979e-01 -6.043059285730123520e-03 4.583407938480377197e-01
2.462425529956817627e-01 1.161289736628532410e-01 -4.202052950859069824e-01 -3.976007550954818726e-02 -1.244822889566421509e-01 1.687423512339591980e-02 -4.891647771000862122e-02 1.564305275678634644e-01 -2.565633356571197510e-01 5.347242206335067749e-02 3.328064978122711182e-01 1.292462795972824097e-01 5.066200345754623413e-02 6.750237196683883667e-02 5.762408301234245300e-02 1.226730272173881531e-01 -1.992368698120117188e-01 6.366698443889617920e-02 -1.667603403329849243e-01 7.030169665813446045e-02 1.718140691518783569e-01 -1.399752199649810791e-01 -7.164482772350311279e-02 4.124847706407308578e-03 7.305628061294555664e-02 8.799894899129867554e-02 2.547028958797454834e-01 4.395721107721328735e-02 -7.574018836021423340e-02 1.740340441465377808e-01 -3.638904094696044922e-01 3.230317533016204834e-01
2.555814981460571289e-01 4.792790412902832031e-01 -1.305098831653594971e-01 3.015801012516021729e-01 -5.136498436331748962e-02 3.192445635795593262e-02 -1.844699978828430176e-01 -2.176455110311508179e-01 3.972989693284034729e-02 8.076641708612442017e-02 -2.211643569171428680e-02 -2.269297093152999878e-02 5.583654716610908508e-02 -2.189099043607711792e-02 -9.951714426279067993e-02 4.254627227783203125e-02 -2.258543819189071655e-01 8.114049583673477173e-02 -2.290019094944000244e-01 2.621832787990570068e-01 1.508283317089080811e-01 -2.983095049858093262e-01 8.893620967864990234e-02 4.389408975839614868e-02 -5.725315585732460022e-02 -5.778026208281517029e-02 1.457557529211044312e-01 1.729026138782501221e-01 -1.495811343193054199e-01 1.804514229297637939e-01 -1.911086738109588623e-01 -1.947999149560928345e-01
-2.644797414541244507e-02 4.233939647674560547e-01 -2.409894317388534546e-01 -5.686070024967193604e-02 3.699065148830413818e-01 1.870000064373016357e-01 9.037898480892181396e-02 -1.621249169111251831e-01 4.509670287370681763e-02 -1.061156839132308960e-01 -1.147299259901046753e-01 -7.464887201786041260e-02 4.679813608527183533e-02 7.739842683076858521e-02 -5.831711739301681519e-02 4.213539138436317444e-02 1.215018853545188904e-01 5.850686691701412201e-03 5.554644390940666199e-02 1.547782719135284424e-01 -2.917815446853637695e-01 -6.956243515014648438e-02 5.039104819297790527e-02 -1.061246842145919800e-01 1.234971359372138977e-01 2.499060332775115967e-01 2.289052307605743408e-01 1.812750287353992462e-02 -1.302070766687393188e-01 3.583709597587585449e-01 -2.897839844226837158e-01 -4.104797914624214172e-02
-9.422255307435989380e-02 1.575608998537063599e-01 -1.987812370061874390e-01 1.330655813217163086e-01 -2.041439712047576904e-01 2.617286890745162964e-02 3.782659396529197693e-02 -1.103099361062049866e-01 -2.169727683067321777e-01 1.194194145500659943e-02 2.176144570112228394e-01 -7.814671844244003296e-02 -3.175988420844078064e-02 4.433016180992126465e-01 -2.441718578338623047e-01 -1.494867801666259766e-01 -1.676848977804183960e-01 4.106994271278381348e-01 -6.783431768417358398e-02 3.246516883373260498e-01 8.855853229761123657e-02 -1.885048747062683105e-01 5.627375468611717224e-02 1.612421125173568726e-01 -2.219796553254127502e-02 1.504375487565994263e-01 2.038615494966506958e-01 -3.810499981045722961e-02 1.430050283670425415e-01 3.079752996563911438e-02 -6.449444591999053955e-02 4.375252872705459595e-02
7.604273408651351929e-02 1.502045392990112305e-01 -2.031179666519165039e-01 -6.674396991729736328e-02 1.236685784533619881e-03 -4.132226482033729553e-02 -1.122912466526031494e-01 2.023882269859313965e-01 1.456777900457382202e-01 1.872372031211853027e-01 9.569025039672851562e-02 8.187081664800643921e-02 -7.257084548473358154e-02 2.137530744075775146e-01 1.400849223136901855e-01 5.092830955982208252e-02 7.549058180302381516e-03 2.779790163040161133e-01 3.628234565258026123e-02 2.144412547349929810e-01 2.474613487720489502e-02 -2.416299581527709961e-01 9.371175430715084076e-03 2.647493183612823486e-01 3.932517394423484802e-02 2.575724422931671143e-01 1.522153168916702271e-01 -5.285054072737693787e-02 9.800043702125549316e-02 1.222464367747306824e-01 -2.255610823631286621e-01 5.497859120368957520e-01
2.750960290431976318e-01 6.527180075645446777e-01 -2.010156065225601196e-01 2.371967285871505737e-01 6.501623243093490601e-02 6.761250644922256470e-02 -1.592678576707839966e-01 -3.064559400081634521e-01 -1.647436618804931641e-01 1.397422254085540771e-01 -8.321715146303176880e-02 9.906577318906784058e-02 -1.609477996826171875e-01 -3.771493211388587952e-02 -4.388381913304328918e-02 -1.007405444979667664e-01 1.293437927961349487e-01 5.262162536382675171e-02 -1.302774697542190552e-01 -6.606628745794296265e-02 -1.353843137621879578e-03 -2.258438766002655029e-01 -5.774587020277976990e-02 -2.990038320422172546e-02 -5.368606187403202057e-03 8.418033272027969360e-02 6.376618891954421997e-02 5.667094141244888306e-02 2.090696617960929871e-02 1.613873839378356934e-01 -5.164382606744766235e-02 1.763761192560195923e-01
-1.705608069896697998e-01 1.933347731828689575e-01 1.417977958917617798e-01 -4.766178783029317856e-03 1.586229354143142700e-01 7.663323730230331421e-02 1.397469341754913330e-01 -9.575873613357543945e-03 2.124667167663574219e-01 1.080227866768836975e-01 1.289028227329254150e-01 -1.564179956912994385e-01 1.351934373378753662e-01 1.962556093931198120e-01 1.237290054559707642e-01 -3.836866617202758789e-01 -3.261254429817199707e-01 1.103999614715576172e-01 -3.696838021278381348e-02 2.730580270290374756e-01 4.985888954252004623e-03 -1.639532893896102905e-01 2.075309753417968750e-01 4.759169742465019226e-02 -9.611450135707855225e-02 1.386840939521789551e-01 3.680680990219116211e-01 -1.441635638475418091e-01 2.076070904731750488e-01 1.407357603311538696e-01 -1.558877527713775635e-01 -8.297790586948394775e-02
-1.624386161565780640e-01 2.644796073436737061e-01 -2.988249361515045166e-01 1.283150613307952881e-01 -1.202432438731193542e-01 1.396690309047698975e-01 5.507802590727806091e-02 2.999876812100410461e-02 -1.533100754022598267e-01 3.502734303474426270e-01 -1.560429763048887253e-02 -1.705520898103713989e-01 -6.248841434717178345e-02 1.847685128450393677e-01 -1.908347308635711670e-01 -3.410967290401458740e-01 1.979051828384399414e-01 2.505872771143913269e-02 -1.552392095327377319e-01 5.192903801798820496e-02 2.914531826972961426e-01 -5.914214998483657837e-02 -5.451110377907752991e-02 2.246210575103759766e-01 4.105700179934501648e-02 1.172548756003379822e-01 2.154354304075241089e-01 -2.614191770553588867e-01 -1.638956516981124878e-01 1.661536842584609985e-01 2.091634832322597504e-02 1.075702253729104996e-02
-2.035002112388610840e-01 3.370494842529296875e-01 -2.972177863121032715e-01 4.502833262085914612e-02 -4.961355775594711304e-02 1.699962168931961060e-01 -1.275954991579055786e-01 -6.765984743833541870e-02 -1.263507157564163208e-01 1.578988581895828247e-01 -1.482780463993549347e-02 -2.611840963363647461e-01 1.160876303911209106e-01 3.276403546333312988e-01 8.174569159746170044e-02 -9.145881980657577515e-02 -4.276748280972242355e-03 1.703702509403228760e-01 -2.840132080018520355e-02 1.621342599391937256e-01 2.666949927806854248e-01 7.234499603509902954e-02 -6.989827752113342285e-02 2.551639452576637268e-02 2.960731089115142822e-01 -2.720125205814838409e-02 4.365131258964538574e-01 -2.359388396143913269e-02 -5.338706821203231812e-02 -1.439066827297210693e-01 -4.658298939466476440e-02 -1.180311292409896851e-01
-1.657308787107467651e-01 2.911269068717956543e-01 8.138190954923629761e-02 1.261677891016006470e-01 1.113257184624671936e-01 1.283284723758697510e-01 5.630360171198844910e-02 -2.549431920051574707e-01 -5.796086508780717850e-03 3.503760695457458496e-01 -1.101117432117462158e-01 -1.983409561216831207e-02 1.087788641452789307e-01 -4.023256897926330566e-02 3.178605437278747559e-02 -2.355338186025619507e-01 -3.658360615372657776e-02 2.290539741516113281e-01 -3.625234216451644897e-02 -8.728707581758499146e-02 1.858715154230594635e-02 3.012414276599884033e-02 1.863162964582443237e-01 2.983451075851917267e-02 -6.806472688913345337e-02 1.273619383573532104e-01 4.558968842029571533e-01 -2.893164753913879395e-02 -4.210649430751800537e-02 -3.282728046178817749e-02 -4.755942225456237793e-01 -6.920281052589416504e-02
-3.557996451854705811e-01 1.404188275337219238e-01 -1.587980054318904877e-02 8.309568278491497040e-03 1.846188604831695557e-01 -3.588663041591644287e-01 -5.055214837193489075e-02 -1.033712178468704224e-01 -1.470435690134763718e-02 1.461690068244934082e-01 3.299815952777862549e-01 -1.939786672592163086e-01 -5.931723397225141525e-03 -5.196513608098030090e-02 4.965110123157501221e-02 1.530868466943502426e-02 -4.486239328980445862e-02 3.659626543521881104e-01 5.799015238881111145e-02 1.495576202869415283e-01 1.072387471795082092e-01 4.109689593315124512e-02 -9.226314723491668701e-02 1.288644671440124512e-01 2.961605787277221680e-02 9.738533943891525269e-02 2.408637702465057373e-01 -5.521582439541816711e-02 -1.830954849720001221e-01 1.567834764719009399e-01 -7.420962303876876831e-02 4.107418060302734375e-01
2.707936987280845642e-02 2.394775897264480591e-01 -2.922146916389465332e-01 2.479272335767745972e-01 1.471165716648101807e-01 1.135831475257873535e-01 2.646501064300537109e-01 -8.938358724117279053e-02 3.512963652610778809e-02 2.414751499891281128e-01 4.325882717967033386e-02 -2.956599593162536621e-01 2.243499457836151123e-01 -4.599704593420028687e-02 -2.877579629421234131e-02 1.679403930902481079e-01 -9.427929669618606567e-02 -1.952958852052688599e-02 2.903892472386360168e-02 7.668148726224899292e-02 3.103899657726287842e-01 5.202554538846015930e-02 1.990541070699691772e-01 8.047179877758026123e-02 1.337560825049877167e-02 2.150171995162963867e-01 2.173316031694412231e-01 1.271520256996154785e-01 -1.315559819340705872e-02 2.238662987947463989e-01 -3.617677390575408936e-01 -7.621907629072666168e-03
2.906296253204345703e-01 3.316346406936645508e-01 -1.389749050140380859e-01 -8.652425557374954224e-02 -1.238376926630735397e-02 -1.680976897478103638e-01 -2.255159616470336914e-01 8.055343478918075562e-02 -9.943096339702606201e-02 2.823621034622192383e-01 3.003897964954376221e-01 2.493757009506225586e-01 -1.002315059304237366e-02 -2.478032559156417847e-02 6.605498492717742920e-02 1.159293502569198608e-01 -1.062117442488670349e-01 2.257602512836456299e-01 -2.009583264589309692e-01 -6.578267365694046021e-02 1.833379715681076050e-01 2.074513435363769531e-01 -5.314251407980918884e-03 1.515908837318420410e-01 -2.310618013143539429e-01 6.507947295904159546e-02 1.922953128814697266e-01 -8.171912282705307007e-02 -2.127278745174407959e-01 1.161728650331497192e-01 -1.918409019708633423e-01 1.702691018581390381e-01
6.326240301132202148e-02 4.033787846565246582e-01 -2.173407971858978271e-01 7.342755049467086792e-02 -2.076544240117073059e-02 -1.627526283264160156e-01 4.772433266043663025e-02 -6.673791259527206421e-02 1.446236222982406616e-01 -2.119386792182922363e-01 1.587652415037155151e-01 -1.195017322897911072e-01 -1.356925368309020996e-01 -5.955186486244201660e-02 -1.863148994743824005e-02 -2.381853163242340088e-01 -1.846475601196289062e-01 1.257184427231550217e-02 -1.275259107351303101e-01 8.508616685867309570e-02 2.473836690187454224e-01 -1.804099231958389282e-01 7.960800081491470337e-02 8.557780086994171143e-02 -1.848049312829971313e-01 1.076680347323417664e-01 3.574238717555999756e-01 1.970640569925308228e-01 -1.620602756738662720e-01 8.104666322469711304e-02 -3.832333087921142578e-01 -7.382678985595703125e-02
-4.230387136340141296e-02 4.535881280899047852e-01 -4.166974499821662903e-02 8.858493715524673462e-02 3.479075059294700623e-02 2.239307761192321777e-01 -1.677169799804687500e-01 3.819229779765009880e-03 -2.956191599369049072e-01 2.075099013745784760e-02 -3.112779557704925537e-02 1.318816542625427246e-01 -6.681088358163833618e-02 1.879329383373260498e-01 8.456376940011978149e-02 -6.272850185632705688e-02 -3.922353684902191162e-02 1.030863597989082336e-01 1.088112220168113708e-01 -2.851611673831939697e-01 3.596276640892028809e-01 -6.102661788463592529e-02 -1.590379886329174042e-02 7.764646410942077637e-02 1.361319273710250854e-01 1.863033324480056763e-01 1.237311437726020813e-01 -2.718513607978820801e-01 -1.433652788400650024e-01 9.021408855915069580e-02 -3.612872958183288574e-01 -2.726936945691704750e-04
-5.593658983707427979e-02 3.106213510036468506e-01 -2.095431536436080933e-01 1.041186451911926270e-01 -1.668171770870685577e-02 1.230737641453742981e-01 -2.945826947689056396e-01 7.423694431781768799e-02 -2.402494251728057861e-01 3.978892266750335693e-01 -1.562382727861404419e-01 1.361636370420455933e-01 6.829413771629333496e-02 6.851150840520858765e-02 1.152803897857666016e-01 -2.641265094280242920e-01 5.115768685936927795e-02 1.290635466575622559e-01 -1.584540158510208130e-01 -5.431846715509891510e-03 2.473521828651428223e-01 1.036207005381584167e-01 5.933742597699165344e-02 2.628243155777454376e-02 7.676727324724197388e-02 4.232687652111053467e-01 9.484764188528060913e-02 -1.697078049182891846e-01 -1.395327299833297729e-01 7.523421198129653931e-02 -9.527693688869476318e-02 9.447974711656570435e-02
2.176847122609615326e-02 3.103472292423248291e-01 -2.958725392818450928e-01 1.368548721075057983e-01 -2.540562301874160767e-02 2.942446433007717133e-02 -1.507611572742462158e-01 -6.999409198760986328e-02 2.405198663473129272e-01 1.611001789569854736e-01 4.240148141980171204e-02 -1.871033012866973877e-01 -1.283000111579895020e-01 1.100902855396270752e-01 -1.790077388286590576e-01 -2.938070893287658691e-01 -1.633800417184829712e-01 1.850648969411849976e-01 -1.735213249921798706e-01 3.124793469905853271e-01 -1.474748700857162476e-01 1.020978689193725586e-01 -8.134008198976516724e-02 -6.737823039293289185e-02 -2.731357216835021973e-01 1.516306251287460327e-01 -1.726784408092498779e-01 3.323657438158988953e-02 -1.811928749084472656e-01 1.105293855071067810e-01 -1.610326468944549561e-01 2.621552348136901855e-01
-1.033224016427993774e-01 2.183074504137039185e-01 -2.721503376960754395e-01 7.319097220897674561e-02 -1.990887969732284546e-01 -1.631075143814086914e-01 1.280125677585601807e-01 1.591007970273494720e-02 1.581277847290039062e-01 2.523460388183593750e-01 -7.166334241628646851e-02 3.120586462318897247e-02 -1.697591394186019897e-01 3.126970827579498291e-01 -1.728712022304534912e-01 -7.961319386959075928e-02 1.276752054691314697e-01 2.843496203422546387e-01 1.610443592071533203e-01 3.091020286083221436e-01 3.305548103526234627e-03 -1.282012760639190674e-01 -1.415830105543136597e-01 1.229497641324996948e-01 -7.162097841501235962e-02 1.612901538610458374e-01 2.983252704143524170e-01 -1.796704158186912537e-02 -6.715536117553710938e-03 -7.605878263711929321e-02 -1.577488481998443604e-01 3.167436420917510986e-01
1.867719888687133789e-01 4.105472266674041748e-01 -2.262969315052032471e-01 1.817985475063323975e-01 7.888535410165786743e-02 -2.215212434530258179e-01 -8.024470508098602295e-02 -3.229372203350067139e-02 7.388108223676681519e-02 -2.971384823322296143e-01 1.016996502876281738e-01 1.427864469587802887e-02 -3.048171401023864746e-01 -8.118244260549545288e-02 6.680176407098770142e-02 -1.851821690797805786e-01 -2.234654426574707031e-01 1.336928457021713257e-03 -1.745172590017318726e-01 9.801025688648223877e-02 5.158861353993415833e-02 -1.035879254341125488e-01 -9.185533970594406128e-02 1.031342148780822754e-01 -1.026451215147972107e-01 1.248050332069396973e-01 3.402065038681030273e-01 1.639532595872879028e-01 3.709999844431877136e-02 1.086713522672653198e-01 -3.188921213150024414e-01 2.993360348045825958e-02
1.717742085456848145e-01 5.520594492554664612e-02 -2.049762606620788574e-01 5.635240301489830017e-02 -3.116752021014690399e-02 -1.471297889947891235e-01 -3.087683916091918945e-01 1.024201884865760803e-01 -2.366724163293838501e-01 4.180816467851400375e-03 -4.264270514249801636e-02 1.164606139063835144e-01 2.706345170736312866e-03 4.383550211787223816e-02 -5.936397239565849304e-02 6.345051527023315430e-02 -1.369185149669647217e-01 3.797429427504539490e-02 -1.320174336433410645e-01 2.053327560424804688e-01 2.653661668300628662e-01 1.918591409921646118e-01 -7.385069131851196289e-02 1.050806511193513870e-02 7.324118912220001221e-02 1.795717030763626099e-01 3.245498836040496826e-01 -3.655205070972442627e-01 -1.414221376180648804e-01 2.401044666767120361e-01 -1.078310087323188782e-01 3.930886089801788330e-01
5.943320691585540771e-02 3.395198881626129150e-01 -9.910430014133453369e-02 1.677126586437225342e-01 6.052959244698286057e-03 -9.857110679149627686e-03 -1.452725231647491455e-01 -3.034307658672332764e-01 1.716588586568832397e-01 2.957124114036560059e-01 -7.131009548902511597e-02 -1.431636661291122437e-01 1.715809255838394165e-01 1.323427408933639526e-01 -2.121438235044479370e-01 -1.924489438533782959e-01 -7.549729943275451660e-02 1.155108734965324402e-01 -1.893869340419769287e-01 -2.389491349458694458e-02 5.111705139279365540e-02 1.852825582027435303e-01 -1.060472801327705383e-01 9.523052722215652466e-02 -3.585414588451385498e-01 1.917470544576644897e-01 3.185736536979675293e-01 -2.698592543601989746e-01 -3.918850421905517578e-02 -6.295875459909439087e-02 2.388422377407550812e-02 2.532909624278545380e-03
-1.191621199250221252e-01 1.904745399951934814e-01 3.010799363255500793e-02 1.628616750240325928e-01 -4.143626242876052856e-02 1.856646537780761719e-01 -1.900490932166576385e-02 7.603261619806289673e-02 -5.989148095250129700e-02 1.269315779209136963e-01 -1.912934780120849609e-01 4.872408881783485413e-02 2.531192600727081299e-01 -3.046854166314005852e-03 4.815150424838066101e-02 1.688614487648010254e-01 -2.665751874446868896e-01 2.964743971824645996e-02 -1.198569089174270630e-01 -9.701867587864398956e-03 3.257732838392257690e-02 -1.759053766727447510e-02 -3.734761849045753479e-02 1.449473649263381958e-01 -4.753454923629760742e-01 2.772780060768127441e-01 2.405045628547668457e-01 -1.483286321163177490e-01 -3.328600525856018066e-01 2.686936855316162109e-01 -2.238705307245254517e-01 -1.466512959450483322e-02
1.061031967401504517e-01 4.316214025020599365e-01 -5.045411363244056702e-02 -1.810531616210937500e-01 7.634169608354568481e-02 -1.494706422090530396e-01 -3.634360805153846741e-02 6.905319541692733765e-02 -1.665610522031784058e-01 -4.386526346206665039e-02 1.723620742559432983e-01 3.250502943992614746e-01 -6.180177628993988037e-02 3.253612220287322998e-01 -1.260933578014373779e-01 -1.360496431589126587e-01 5.845488980412483215e-03 -1.337042450904846191e-02 -2.515599727630615234e-01 1.691027283668518066e-01 3.694710433483123779e-01 3.284288570284843445e-02 7.781389355659484863e-02 -8.704689890146255493e-02 -3.092360123991966248e-02 6.330762058496475220e-02 3.739859461784362793e-01 -4.092725366353988647e-02 1.869378425180912018e-02 5.726083368062973022e-02 -4.882103577256202698e-02 1.670684516429901123e-01
-9.714830666780471802e-02 1.899475306272506714e-01 7.802044972777366638e-03 -6.018958985805511475e-02 2.080057561397552490e-02 2.855749987065792084e-02 -2.065524309873580933e-01 2.043997682631015778e-02 -1.992435008287429810e-01 3.080882132053375244e-02 -4.778263717889785767e-02 2.208026796579360962e-01 2.233470529317855835e-01 -8.691286295652389526e-02 1.506823003292083740e-01 -2.900625169277191162e-01 -1.446577906608581543e-01 3.481608629226684570e-01 -1.089696958661079407e-01 1.876361519098281860e-01 2.178178429603576660e-01 -2.368662208318710327e-01 9.761260449886322021e-02 -1.464881300926208496e-01 1.377595663070678711e-01 2.201807349920272827e-01 2.068315744400024414e-01 8.951728790998458862e-02 -3.695460259914398193e-01 2.551259100437164307e-01 -6.118872389197349548e-02 5.564861372113227844e-02
2.000251561403274536e-01 5.089464187622070312e-01 -3.433624207973480225e-01 2.353945970535278320e-01 -1.184543669223785400e-01 -9.945184737443923950e-02 -1.478828787803649902e-01 -2.438298612833023071e-01 -2.575192451477050781e-01 2.119410634040832520e-01 -4.160915315151214600e-02 3.714938834309577942e-02 1.146638020873069763e-01 -3.118844889104366302e-02 -1.197779700160026550e-01 3.372443839907646179e-02 9.358254820108413696e-02 2.472334727644920349e-02 -2.170041799545288086e-01 -1.829643249511718750e-01 4.907619953155517578e-02 -1.766080111265182495e-01 -1.880309879779815674e-01 5.015751346945762634e-02 -8.342198282480239868e-02 3.350206464529037476e-02 3.464165702462196350e-02 -8.686535060405731201e-02 -1.161222234368324280e-01 5.571876838803291321e-02 -2.196892499923706055e-01 1.880799680948257446e-01
-1.275990456342697144e-01 4.030809104442596436e-01 -1.961432546377182007e-01 1.291559785604476929e-01 -1.502805352210998535e-01 1.058723330497741699e-01 -4.267766699194908142e-02 -8.812387287616729736e-02 -9.909075498580932617e-02 1.956722438335418701e-01 2.250096993520855904e-03 1.157285720109939575e-01 -8.911793678998947144e-02 8.084322512149810791e-02 -2.432244867086410522e-01 -1.361572742462158203e-01 -4.935003072023391724e-02 1.714514940977096558e-01 -4.154428541660308838e-01 2.733921706676483154e-01 1.420929133892059326e-01 -7.569262757897377014e-03 2.019095420837402344e-01 3.992360085248947144e-02 -7.536135613918304443e-02 2.536212801933288574e-01 1.813715696334838867e-02 -2.050645500421524048e-01 -4.791723564267158508e-02 1.807318329811096191e-01 -2.397113740444183350e-01 -1.498328596353530884e-01
2.365880273282527924e-02 3.633658587932586670e-01 -9.468651562929153442e-02 1.636263132095336914e-01 1.415788382291793823e-01 -1.391907967627048492e-02 6.653141975402832031e-02 -1.812232881784439087e-01 5.966774001717567444e-02 1.020098775625228882e-01 9.256144985556602478e-03 -7.910206168889999390e-02 1.654751598834991455e-01 3.205695748329162598e-02 -9.406755864620208740e-02 5.964539572596549988e-02 -9.088518470525741577e-02 2.090466320514678955e-01 -2.096071094274520874e-01 2.766567468643188477e-01 3.842603415250778198e-02 2.246697694063186646e-01 -3.916141092777252197e-01 2.348337769508361816e-01 5.754530057311058044e-02 4.079348742961883545e-01 -8.558357506990432739e-02 -1.522695273160934448e-01 7.835882902145385742e-02 -1.983957886695861816e-01 -1.852730810642242432e-01 -8.864335715770721436e-03
2.584063634276390076e-02 2.161292433738708496e-01 -2.429858744144439697e-01 -9.587091952562332153e-02 2.102462351322174072e-01 2.331431061029434204e-01 1.017982512712478638e-02 -1.909305900335311890e-01 -4.703116044402122498e-02 1.703226417303085327e-01 -9.102461859583854675e-03 1.430546939373016357e-01 -7.995264977216720581e-02 -8.623687177896499634e-02 1.184904426336288452e-01 3.172193467617034912e-02 -4.191078543663024902e-01 -7.077334076166152954e-02 1.856217086315155029e-01 3.451517522335052490e-01 5.392057448625564575e-02 2.172920256853103638e-01 -2.976890504360198975e-01 -6.499737501144409180e-02 -5.913475155830383301e-02 1.763394847512245178e-02 3.468150198459625244e-01 -7.990373298525810242e-03 -4.661215469241142273e-02 -8.205218240618705750e-03 -2.267540544271469116e-01 1.166324019432067871e-01
9.483820199966430664e-02 4.741140305995941162e-01 -1.450769156217575073e-01 1.814266741275787354e-01 2.198902815580368042e-01 2.242095023393630981e-01 -1.578729003667831421e-01 8.072742819786071777e-02 -1.607938706874847412e-01 1.930267512798309326e-01 -1.142203882336616516e-01 1.778093427419662476e-01 -9.982115030288696289e-02 2.376879304647445679e-01 5.973509512841701508e-03 6.119113415479660034e-02 2.223245501518249512e-01 2.268623113632202148e-01 1.229287087917327881e-01 -1.633941568434238434e-02 1.712617129087448120e-01 -1.025302112102508545e-01 7.715942710638046265e-02 5.602194368839263916e-02 -6.499110162258148193e-02 2.046008408069610596e-01 3.322722911834716797e-01 -1.823304593563079834e-01 -1.789281964302062988e-01 -3.863386064767837524e-02 -9.335575252771377563e-02 8.375006914138793945e-02
2.865385711193084717e-01 5.961708724498748779e-02 -1.028726398944854736e-01 1.802889443933963776e-02 8.156386762857437134e-02 -1.717681586742401123e-01 5.003714561462402344e-02 -2.155137211084365845e-01 2.078438848257064819e-01 2.638970017433166504e-01 1.810115724802017212e-01 2.441893517971038818e-02 6.571630388498306274e-02 6.052698194980621338e-02 1.073108464479446411e-01 -2.209822535514831543e-01 -6.889055669307708740e-02 1.654131151735782623e-02 -1.535303443670272827e-01 -1.818975992500782013e-02 2.702415585517883301e-01 7.418188452720642090e-02 -1.021531671285629272e-01 9.148368239402770996e-02 -1.166298538446426392e-01 -1.033448278903961182e-01 3.145401775836944580e-01 -3.362752497196197510e-01 -1.935488581657409668e-01 1.993782371282577515e-01 -4.027329981327056885e-01 -4.275303333997726440e-02
-4.448477551341056824e-02 4.564940631389617920e-01 -7.420314848423004150e-02 2.666569948196411133e-01 -5.047459900379180908e-02 -3.333756327629089355e-02 -2.909218072891235352e-01 -1.492670178413391113e-01 -1.154975220561027527e-01 2.054752856492996216e-01 6.269894074648618698e-04 7.767152786254882812e-02 2.993190102279186249e-02 2.969432473182678223e-01 -1.169149130582809448e-01 -2.423180043697357178e-01 -4.255092702805995941e-03 2.130899131298065186e-01 6.639963015913963318e-03 2.589919865131378174e-01 -3.684941306710243225e-02 2.538414895534515381e-01 1.766005009412765503e-01 7.557205110788345337e-02 -2.168126255273818970e-01 9.210670739412307739e-02 5.523454397916793823e-02 -2.624520361423492432e-01 4.697250202298164368e-02 1.187214553356170654e-01 -1.045827120542526245e-01 -9.744238853454589844e-02
-1.902164220809936523e-01 3.276892006397247314e-01 -1.850980371236801147e-01 3.380230069160461426e-01 -7.163101434707641602e-02 1.385845243930816650e-01 1.072495337575674057e-02 -7.993472740054130554e-03 -2.795983850955963135e-01 1.159438341856002808e-01 -2.643276564776897430e-02 -1.380082368850708008e-01 1.990695297718048096e-01 4.488301649689674377e-02 9.417411684989929199e-02 -1.116164997220039368e-01 -1.467131674289703369e-01 2.915015630424022675e-02 -1.789867281913757324e-01 -7.353992760181427002e-02 1.837289184331893921e-01 6.825312972068786621e-02 -1.410372704267501831e-01 -1.501034498214721680e-01 6.409130990505218506e-02 7.528582215309143066e-02 1.422838773578405380e-02 4.433953389525413513e-02 -4.547519683837890625e-01 1.490181237459182739e-01 -3.030816018581390381e-01 1.886883825063705444e-01
8.133571594953536987e-02 2.909933030605316162e-01 -2.038313597440719604e-01 1.926504820585250854e-01 -1.900429278612136841e-01 -1.778537482023239136e-01 6.413685530424118042e-02 -1.671598851680755615e-01 4.142079502344131470e-02 1.301220059394836426e-01 1.487761586904525757e-01 -1.158208623528480530e-01 3.891829550266265869e-01 9.268486499786376953e-02 -1.163882240653038025e-01 -2.884328663349151611e-01 8.455771207809448242e-02 1.898113489151000977e-01 -1.518318355083465576e-01 1.265721917152404785e-01 1.306800693273544312e-01 9.706611931324005127e-02 6.831500679254531860e-02 1.909527182579040527e-01 8.625780791044235229e-02 1.728785037994384766e-01 -8.670765906572341919e-02 -1.617741584777832031e-01 1.531830281019210815e-01 3.151620328426361084e-01 -2.649985551834106445e-01 7.306502759456634521e-02
6.698126345872879028e-02 4.709202051162719727e-01 -6.059502810239791870e-02 1.389196366071701050e-01 -4.510366544127464294e-02 1.270758956670761108e-01 -2.574464976787567139e-01 -1.041591539978981018e-01 1.132221221923828125e-01 -1.023486107587814331e-01 2.661221893504261971e-03 -6.629293411970138550e-02 -1.851592957973480225e-02 2.803734242916107178e-01 -2.187052965164184570e-01 -3.620239347219467163e-02 -1.189932003617286682e-01 5.936282500624656677e-02 -2.884095907211303711e-01 2.674872875213623047e-01 1.153506785631179810e-01 -1.751619577407836914e-01 8.071233332157135010e-02 8.380573987960815430e-02 3.872346505522727966e-02 2.498821169137954712e-01 2.215616963803768158e-02 -8.476171642541885376e-02 -2.554354369640350342e-01 2.002616822719573975e-01 -2.679354250431060791e-01 -1.448451876640319824e-01
8.334705233573913574e-02 3.163030147552490234e-01 -2.136582583189010620e-01 1.304531991481781006e-01 -4.289480298757553101e-02 -3.243387341499328613e-01 1.275426447391510010e-01 -1.102445721626281738e-01 -6.546924263238906860e-02 -2.049931585788726807e-01 8.140924572944641113e-02 1.201004348695278168e-02 -3.081182762980461121e-02 4.214346781373023987e-02 2.254559099674224854e-01 -2.290652692317962646e-01 -1.130408346652984619e-01 8.080875128507614136e-02 -1.454952061176300049e-01 1.017008721828460693e-01 4.098944962024688721e-01 -1.713942885398864746e-01 3.842092677950859070e-02 4.726767539978027344e-03 1.176104471087455750e-01 3.248320221900939941e-01 2.040850818157196045e-01 1.463249027729034424e-01 -5.468592420220375061e-02 1.531622745096683502e-02 -3.142746090888977051e-01 -4.077941551804542542e-02
3.404521048069000244e-01 2.159763276576995850e-01 -2.815692424774169922e-01 -2.383978515863418579e-01 1.147382184863090515e-01 -1.507320255041122437e-01 1.808980479836463928e-02 -1.690805852413177490e-01 -1.661050468683242798e-01 2.366923242807388306e-01 1.575501710176467896e-01 4.018692672252655029e-02 3.611436812207102776e-03 1.437162235379219055e-02 1.361763477325439453e-01 -2.251951843500137329e-01 2.537615038454532623e-02 1.105451062321662903e-01 -7.816039025783538818e-02 2.924071848392486572e-01 8.079393953084945679e-02 -1.677654683589935303e-01 1.336710900068283081e-01 -4.447770863771438599e-02 9.081672132015228271e-02 1.118225827813148499e-01 3.517315089702606201e-01 -2.457053214311599731e-01 -3.309532254934310913e-02 2.477119863033294678e-01 -1.047313883900642395e-01 1.405205577611923218e-01
4.466622322797775269e-02 5.684559941291809082e-01 -7.078334223479032516e-03 2.282221317291259766e-01 -2.343873493373394012e-03 1.631742566823959351e-01 -1.547009646892547607e-01 -1.475518196821212769e-01 1.342724710702896118e-01 -9.349583089351654053e-02 7.183478772640228271e-02 -1.456680055707693100e-02 1.316909939050674438e-01 2.198700904846191406e-01 -1.894089132547378540e-01 -6.554639339447021484e-02 -2.166998833417892456e-01 -5.930074490606784821e-03 -2.324398159980773926e-01 3.873061239719390869e-01 1.724136024713516235e-01 -1.320744156837463379e-01 5.188158899545669556e-02 -9.322251379489898682e-02 -6.869138777256011963e-02 4.969051480293273926e-02 1.470636669546365738e-02 -5.241599678993225098e-02 -1.873759925365447998e-01 1.278994530439376831e-01 -1.426996290683746338e-01 -1.443215161561965942e-01
1.402889788150787354e-01 3.967074453830718994e-01 -2.949000895023345947e-01 -3.041654452681541443e-02 -3.101660907268524170e-01 -2.502937912940979004e-01 1.208705976605415344e-01 9.042968042194843292e-03 -3.005862832069396973e-01 3.487589210271835327e-02 -4.552381858229637146e-02 1.377416960895061493e-02 -3.406523168087005615e-02 1.257313340902328491e-01 1.545630544424057007e-01 -2.918736338615417480e-01 -1.924682259559631348e-01 -8.676560223102569580e-02 -1.495481431484222412e-01 1.156585216522216797e-01 2.220647782087326050e-01 -1.469510942697525024e-01 1.167428791522979736e-01 8.403251320123672485e-02 -6.166435405611991882e-02 1.310907155275344849e-01 3.448283374309539795e-01 -4.770334064960479736e-02 -9.479711949825286865e-02 -5.008441954851150513e-02 -7.230943441390991211e-02 -1.040459573268890381e-01
-8.290466666221618652e-02 2.436086982488632202e-01 -9.818834066390991211e-02 -2.115515619516372681e-01 -7.149513065814971924e-02 -1.007673665881156921e-01 1.489133387804031372e-01 -2.072655707597732544e-01 -5.396297201514244080e-02 -3.464979678392410278e-02 -6.128904968500137329e-02 -9.244554489850997925e-02 1.164407655596733093e-01 7.567385584115982056e-02 8.351210504770278931e-02 -2.421916872262954712e-01 -1.801513135433197021e-01 7.715930044651031494e-02 -3.201710060238838196e-02 3.450599312782287598e-01 3.055300116539001465e-01 1.962997615337371826e-01 -4.502120316028594971e-01 1.019296944141387939e-01 -8.690246939659118652e-02 1.664001643657684326e-01 5.552022904157638550e-02 -2.776565849781036377e-01 1.051677241921424866e-01 -1.449541896581649780e-01 -1.220411658287048340e-01 1.783556044101715088e-01
1.246706172823905945e-01 1.698770821094512939e-01 -3.263790011405944824e-01 3.921079263091087341e-02 -2.113441564142704010e-02 -1.095812246203422546e-01 -1.199002712965011597e-01 -3.794023767113685608e-02 -3.578563332557678223e-01 -2.147101908922195435e-01 2.162211388349533081e-02 6.444560363888740540e-03 2.123042196035385132e-01 1.346635399386286736e-03 -1.424788534641265869e-01 3.825060790404677391e-03 -6.455481797456741333e-02 -2.477692961692810059e-01 -1.287508308887481689e-01 6.804588437080383301e-02 9.252854436635971069e-02 -1.867507696151733398e-01 -1.752404570579528809e-01 -7.926925085484981537e-03 -1.372480988502502441e-01 7.840449362993240356e-02 3.921857476234436035e-01 -1.174117326736450195e-01 5.568568408489227295e-02 4.531181976199150085e-02 -2.141976207494735718e-01 4.178755283355712891e-01
6.771717220544815063e-02 4.851862788200378418e-01 -2.287402153015136719e-01 2.063552439212799072e-01 1.654146052896976471e-02 1.966125369071960449e-01 -1.918773353099822998e-01 -5.775861442089080811e-02 1.370496749877929688e-01 1.043247207999229431e-01 1.025016382336616516e-01 -1.928828507661819458e-01 -7.871732860803604126e-02 1.495956033468246460e-01 -6.095808371901512146e-02 -1.219893842935562134e-01 -4.434014856815338135e-02 1.393010169267654419e-01 2.033997327089309692e-01 6.116532906889915466e-02 2.205313295125961304e-01 -1.379316449165344238e-01 5.066314339637756348e-02 2.388182431459426880e-01 2.027519196271896362e-01 2.882921695709228516e-01 1.766906678676605225e-01 -5.364312604069709778e-02 -2.691871821880340576e-01 -1.727847009897232056e-01 6.643687933683395386e-02 5.176855623722076416e-02
2.236540019512176514e-01 4.149193465709686279e-01 -2.422568649053573608e-01 -4.612940549850463867e-02 1.315391510725021362e-01 -1.987532824277877808e-01 -9.387249499559402466e-02 -1.322811543941497803e-01 -1.046901494264602661e-01 1.200475096702575684e-01 1.528704166412353516e-01 2.064593881368637085e-02 -9.028370492160320282e-03 1.323274672031402588e-01 1.020074486732482910e-01 -7.203132659196853638e-02 1.390240639448165894e-01 1.938780248165130615e-01 -1.199362333863973618e-02 2.873921394348144531e-01 4.621905833482742310e-02 9.990378469228744507e-02 -1.309170387685298920e-03 -2.968548834323883057e-01 -6.571980565786361694e-02 1.005089841783046722e-02 3.507117033004760742e-01 -1.805921643972396851e-01 -1.686148494482040405e-01 3.268709778785705566e-01 3.900072351098060608e-02 1.216990798711776733e-01
1.628530174493789673e-01 3.510869145393371582e-01 -2.326993793249130249e-01 -8.969009667634963989e-02 3.104224428534507751e-02 -2.798135280609130859e-01 -2.013588324189186096e-02 -1.322003901004791260e-01 -3.901437222957611084e-01 1.067554503679275513e-01 3.013131022453308105e-01 6.102399155497550964e-02 -5.460492521524429321e-02 3.351651504635810852e-02 6.085560470819473267e-02 -2.470148056745529175e-01 -8.575220406055450439e-02 2.175598442554473877e-01 -4.173777997493743896e-02 -9.262260794639587402e-02 1.941382288932800293e-01 -8.509179949760437012e-02 4.089906811714172363e-02 -1.141937449574470520e-01 -2.966312468051910400e-01 1.400495171546936035e-01 2.056201249361038208e-01 2.545127458870410919e-02 9.783108532428741455e-02 1.927739083766937256e-01 -8.965129405260086060e-02 1.843462437391281128e-01
2.844430506229400635e-01 2.397306114435195923e-01 -2.454328685998916626e-01 -1.613151282072067261e-01 1.200704649090766907e-01 -1.325796991586685181e-01 -5.977671965956687927e-02 -2.736651003360748291e-01 -2.200939059257507324e-01 2.204142361879348755e-01 2.802222073078155518e-01 -9.954368323087692261e-02 9.530127979815006256e-03 -4.755465313792228699e-02 1.633223891258239746e-01 -1.251322329044342041e-01 -8.208514004945755005e-02 1.561184227466583252e-01 -2.684211172163486481e-02 2.878944277763366699e-01 1.366764754056930542e-01 -1.376072876155376434e-03 3.198161721229553223e-02 -1.594203412532806396e-01 -9.162358939647674561e-03 1.665917336940765381e-01 2.857998609542846680e-01 -6.218839809298515320e-02 -2.341151386499404907e-01 2.941060960292816162e-01 -6.385271996259689331e-02 1.270980834960937500e-01
1.511440426111221313e-01 5.094393491744995117e-01 -2.028728276491165161e-02 -1.878924816846847534e-01 -3.469846397638320923e-02 -2.921246886253356934e-01 -1.666951328516006470e-01 6.289400905370712280e-02 -2.560406327247619629e-01 5.081528797745704651e-02 1.706578284502029419e-01 1.797340363264083862e-01 -8.170263469219207764e-02 2.561756074428558350e-01 -1.097239628434181213e-01 -1.634653359651565552e-01 -1.036498788744211197e-02 1.182302832603454590e-01 -1.821614950895309448e-01 4.142093658447265625e-02 2.339406460523605347e-01 1.384883522987365723e-01 7.558843493461608887e-02 -5.643753707408905029e-02 1.042813155800104141e-02 3.835352137684822083e-02 2.542168200016021729e-01 -1.550756692886352539e-01 3.818870522081851959e-03 2.177620530128479004e-01 -8.799909800291061401e-02 2.139527499675750732e-01
2.544602155685424805e-01 4.333194792270660400e-01 1.919637620449066162e-01 -3.849219158291816711e-02 9.884303435683250427e-03 3.956524282693862915e-02 -3.472477197647094727e-02 -5.732441321015357971e-02 -6.992760300636291504e-02 1.711440533399581909e-01 -7.595063000917434692e-02 -1.311010718345642090e-01 2.773487269878387451e-01 -8.974377065896987915e-02 7.907667011022567749e-02 1.010445654392242432e-01 5.550449714064598083e-02 1.643874496221542358e-01 -4.711404815316200256e-02 3.356176316738128662e-01 7.312823086977005005e-02 2.963174581527709961e-01 -1.616733521223068237e-01 7.683964073657989502e-02 -7.317049056291580200e-02 2.803913056850433350e-01 9.337028861045837402e-02 -2.559377849102020264e-01 -6.024383753538131714e-02 2.664330787956714630e-02 -3.308182656764984131e-01 4.784803837537765503e-02
-7.723232358694076538e-02 1.086127310991287231e-01 -3.495151996612548828e-01 -1.924900561571121216e-01 -1.788420043885707855e-02 4.814463108777999878e-02 -1.589889675378799438e-01 -1.107700243592262268e-01 8.992496295832097530e-04 8.251781016588211060e-02 5.229526385664939880e-02 -3.536829948425292969e-01 1.872091740369796753e-01 1.988279074430465698e-01 1.554278731346130371e-01 5.858971923589706421e-02 8.507665991783142090e-02 4.643163084983825684e-01 -5.858487635850906372e-02 9.542818367481231689e-02 1.132015362381935120e-01 -8.950127661228179932e-02 -1.168471872806549072e-01 1.719268113374710083e-01 -1.162476763129234314e-01 7.601053267717361450e-02 3.151255249977111816e-01 -2.869805693626403809e-01 -8.477035909891128540e-02 1.215758994221687317e-01 -1.538978368043899536e-01 -5.010137800127267838e-03
-9.377845376729965210e-02 4.142721593379974365e-01 -1.559526324272155762e-01 2.208967506885528564e-01 2.830687761306762695e-01 4.044033959507942200e-02 2.193257957696914673e-01 -2.597068436443805695e-02 1.119355708360671997e-01 1.638774126768112183e-01 -1.259003728628158569e-01 5.366479977965354919e-02 1.545228064060211182e-01 3.230861425399780273e-01 8.489226549863815308e-02 -8.335165679454803467e-02 2.358121275901794434e-01 -5.294713005423545837e-02 5.629855394363403320e-02 -3.544565290212631226e-02 1.460597515106201172e-01 1.209947764873504639e-01 9.195204824209213257e-02 1.846013516187667847e-01 -1.780046336352825165e-02 1.007942855358123779e-01 2.987858355045318604e-01 1.118129938840866089e-01 -7.398825138807296753e-02 3.357308804988861084e-01 -1.887345016002655029e-01 -8.938203752040863037e-02
-7.421806454658508301e-02 1.452699005603790283e-01 -1.913037300109863281e-01 -3.732018871232867241e-03 -2.361793220043182373e-01 -1.732711791992187500e-01 1.129409074783325195e-01 1.106863766908645630e-01 4.176618531346321106e-02 -1.497763767838478088e-02 -2.602495951578021049e-03 6.258367002010345459e-02 8.278133347630500793e-03 3.399459272623062134e-02 6.358223408460617065e-02 -3.724537193775177002e-01 -2.699192464351654053e-01 1.822797209024429321e-01 1.735633462667465210e-01 1.029048040509223938e-01 1.428372561931610107e-01 -1.110920906066894531e-01 -1.304565817117691040e-01 -1.557582467794418335e-01 1.006553620100021362e-01 -4.192747175693511963e-02 4.514307975769042969e-01 -4.441968724131584167e-02 -1.641849800944328308e-02 2.512464821338653564e-01 -3.372570732608437538e-03 4.173830449581146240e-01
2.372455447912216187e-01 6.119119524955749512e-01 -3.011672757565975189e-02 3.505491912364959717e-01 -1.198529172688722610e-02 -5.929089710116386414e-02 -1.397075802087783813e-01 -1.427427977323532104e-01 5.959689151495695114e-04 8.156198263168334961e-02 -1.285420358180999756e-01 -5.161600559949874878e-02 1.255767494440078735e-01 1.051267012953758240e-01 -2.080972045660018921e-01 -6.117680296301841736e-02 -9.918528050184249878e-02 -3.223244100809097290e-02 -3.348990380764007568e-01 3.068629279732704163e-02 2.060659378767013550e-01 -2.269147038459777832e-01 5.016390699893236160e-03 -5.945498123764991760e-02 -5.544626340270042419e-02 -5.847044661641120911e-02 1.274903267621994019e-01 9.056928008794784546e-02 3.880893811583518982e-02 5.102002620697021484e-02 -2.028125077486038208e-01 -6.741405278444290161e-02
1.920355409383773804e-01 4.895087778568267822e-01 -2.228275686502456665e-01 3.262183368206024170e-01 -1.172689869999885559e-01 -1.509627550840377808e-01 -1.040913611650466919e-01 -9.290918707847595215e-02 -2.235033959150314331e-01 2.870710790157318115e-01 -3.111210651695728302e-02 2.246007025241851807e-01 7.114519923925399780e-02 1.994355767965316772e-01 1.465766783803701401e-02 6.481631100177764893e-02 1.172653213143348694e-02 2.853326499462127686e-02 -1.123216077685356140e-01 4.876858741044998169e-02 -2.075998038053512573e-01 -2.252819836139678955e-01 -7.647150754928588867e-02 -1.030147075653076172e-01 1.285449117422103882e-01 1.339331176131963730e-02 2.191738337278366089e-01 2.462090365588665009e-02 -5.197089537978172302e-02 1.252455711364746094e-01 -2.568688690662384033e-01 4.923043027520179749e-02
2.977038547396659851e-02 1.469885855913162231e-01 4.139610379934310913e-02 -5.271673575043678284e-02 1.325221955776214600e-01 -1.507426500320434570e-01 -8.786410838365554810e-02 1.074804887175559998e-01 2.517298758029937744e-01 8.657375723123550415e-02 -1.375464443117380142e-02 6.812474876642227173e-02 1.701127439737319946e-01 -9.469289332628250122e-02 3.250995278358459473e-01 -3.885996639728546143e-01 -1.670965403318405151e-01 2.163189202547073364e-01 -1.921865344047546387e-01 1.748927682638168335e-01 7.128150761127471924e-02 -2.244119793176651001e-01 -2.175730168819427490e-01 1.759486794471740723e-01 -4.079499095678329468e-02 2.691676616668701172e-01 1.082930043339729309e-01 -1.964210718870162964e-01 -7.919153571128845215e-02 2.618367671966552734e-01 -2.604265809059143066e-01 -1.039396412670612335e-02
2.194202840328216553e-01 1.608402132987976074e-01 -1.662017405033111572e-01 -1.665119230747222900e-01 -1.958656311035156250e-01 -2.951295673847198486e-01 -1.210146769881248474e-01 -5.788132548332214355e-02 -3.242276608943939209e-02 -8.272056281566619873e-02 -2.121815532445907593e-01 -7.090344280004501343e-02 -5.351241677999496460e-02 -2.680690772831439972e-02 -7.822817564010620117e-02 1.433250606060028076e-01 -3.772008121013641357e-01 6.668420881032943726e-02 -1.881846338510513306e-01 3.441115319728851318e-01 8.753547817468643188e-02 -1.315004425123333931e-03 -6.993564218282699585e-02 2.869944460690021515e-02 -1.335825026035308838e-01 1.749472469091415405e-01 3.615386486053466797e-01 -2.419129572808742523e-02 -2.266214787960052490e-01 -6.913130730390548706e-02 -2.905305624008178711e-01 -6.904638558626174927e-02
2.664922475814819336e-01 1.709376275539398193e-01 -2.193802446126937866e-01 -1.487569212913513184e-01 5.158872157335281372e-02 5.463097244501113892e-02 -2.099688947200775146e-01 -2.372352033853530884e-01 -3.638064563274383545e-01 2.281500101089477539e-01 2.874040305614471436e-01 -1.151220053434371948e-01 8.306918293237686157e-02 1.592018902301788330e-01 8.272290229797363281e-02 -9.680656343698501587e-02 -1.688332557678222656e-01 -5.103411152958869934e-02 -1.334481537342071533e-01 2.231553196907043457e-01 1.580361723899841309e-01 -1.244016084820032120e-02 -3.606892749667167664e-02 1.445212662220001221e-01 -2.461962550878524780e-01 9.299407899379730225e-02 2.029642164707183838e-01 8.685463666915893555e-02 7.103372365236282349e-02 3.185427188873291016e-01 -4.072417970746755600e-03 1.555839926004409790e-01
1.759463734924793243e-02 5.519846081733703613e-01 -2.140474766492843628e-01 2.521530985832214355e-01 1.581993550062179565e-01 1.713152080774307251e-01 -2.624590396881103516e-01 1.098597794771194458e-02 -1.558162719011306763e-01 1.164577677845954895e-01 2.642165124416351318e-01 -3.811977058649063110e-02 1.330087631940841675e-01 1.447678208351135254e-01 -1.712327897548675537e-01 5.219869315624237061e-02 1.777885556221008301e-01 4.052596166729927063e-02 4.367621615529060364e-02 1.271539777517318726e-01 2.391927540302276611e-01 8.018234372138977051e-02 -1.552817821502685547e-01 1.487828195095062256e-01 -1.292663067579269409e-01 -4.830187559127807617e-02 1.667679995298385620e-01 8.627719432115554810e-02 -1.774590611457824707e-01 1.366290003061294556e-01 -5.170736461877822876e-02 -1.186446920037269592e-01
-2.683796882629394531e-01 2.760328650474548340e-01 -3.523612618446350098e-01 1.560810953378677368e-01 -1.466158777475357056e-01 -1.935611478984355927e-02 -1.355529278516769409e-01 7.152408361434936523e-02 -1.683736145496368408e-01 2.188863418996334076e-02 5.704802647233009338e-02 -1.306051611900329590e-01 7.682141661643981934e-02 4.126250743865966797e-01 -1.113497167825698853e-01 -1.004721745848655701e-01 9.001374244689941406e-02 1.186670213937759399e-01 -1.838953197002410889e-01 1.982682943344116211e-01 2.636565864086151123e-01 -3.385996446013450623e-02 2.139547839760780334e-02 1.763615906238555908e-01 1.656885296106338501e-01 1.721705645322799683e-01 1.955650895833969116e-01 -1.715361326932907104e-01 -7.145182788372039795e-02 -8.084764331579208374e-02 2.570151723921298981e-02 2.747715115547180176e-01
8.190565556287765503e-02 3.972367644309997559e-01 -2.488694638013839722e-01 3.065612316131591797e-01 1.465696841478347778e-01 -5.992817133665084839e-02 5.585902929306030273e-02 1.390051096677780151e-01 1.481450647115707397e-01 -2.975695729255676270e-01 3.352915048599243164e-01 2.950254082679748535e-02 -2.631148695945739746e-01 -4.104090109467506409e-02 9.809213224798440933e-04 -2.142210900783538818e-01 -4.284202121198177338e-03 -3.350225090980529785e-02 -1.369545143097639084e-02 1.866178214550018311e-02 1.571241468191146851e-01 -2.003631740808486938e-02 -1.882951259613037109e-01 1.028014197945594788e-01 -5.807765200734138489e-02 8.811527490615844727e-02 2.684771418571472168e-01 2.403987199068069458e-02 7.863353937864303589e-02 1.862092614173889160e-01 -1.962758898735046387e-01 2.355954200029373169e-01
2.202611267566680908e-01 3.959988355636596680e-01 -1.520645916461944580e-01 1.584343612194061279e-01 4.940972849726676941e-02 -2.323553860187530518e-01 -2.560952678322792053e-02 1.751648075878620148e-02 1.437601447105407715e-01 -2.565091550350189209e-01 1.733680665493011475e-01 -3.707919642329216003e-02 -1.705806851387023926e-01 -1.109344363212585449e-01 9.764904528856277466e-02 -2.930563092231750488e-01 -1.540487855672836304e-01 4.265536088496446609e-03 -1.371128857135772705e-01 1.551316529512405396e-01 7.355068624019622803e-02 -1.088967397809028625e-01 -3.950139135122299194e-02 1.491867154836654663e-01 -1.478352844715118408e-01 1.069184839725494385e-01 4.066770374774932861e-01 1.416627317667007446e-01 -3.386817499995231628e-02 -9.755874983966350555e-03 -3.265633583068847656e-01 2.777903806418180466e-03
-1.438797172158956528e-02 5.315917357802391052e-02 -2.070801099762320518e-03 -1.930494559928774834e-03 2.183063514530658722e-02 -3.259479999542236328e-01 1.839588731527328491e-01 -3.354955092072486877e-02 3.194253519177436829e-02 -1.721368283033370972e-01 1.683799028396606445e-01 -1.198857128620147705e-01 1.069139242172241211e-01 1.828902773559093475e-02 -7.223948836326599121e-02 -1.884064972400665283e-01 -2.434128373861312866e-01 -3.223660960793495178e-02 -1.810049563646316528e-01 5.209987983107566833e-02 2.072840929031372070e-01 -2.313992977142333984e-01 -4.388182982802391052e-02 -6.694309413433074951e-02 1.616359651088714600e-01 1.693045496940612793e-01 5.018285512924194336e-01 -5.191918835043907166e-02 -2.201666869223117828e-02 2.293504178524017334e-01 -2.346591204404830933e-01 3.365458250045776367e-01
1.209849640727043152e-01 2.766933739185333252e-01 -1.632791906595230103e-01 5.723479762673377991e-02 -1.549191027879714966e-01 -1.945274919271469116e-01 -2.388904802501201630e-03 -1.787123978137969971e-01 5.398213490843772888e-02 3.110948391258716583e-02 -1.577040879055857658e-03 3.329153358936309814e-01 1.343000233173370361e-01 -2.324807457625865936e-02 4.070000052452087402e-01 -1.909877955913543701e-01 -4.149181246757507324e-01 -2.734448015689849854e-02 8.638151921331882477e-03 1.956506371498107910e-01 -3.925413265824317932e-02 -1.510249823331832886e-01 -6.407855544239282608e-03 3.899750486016273499e-02 1.828811317682266235e-01 3.424235060811042786e-02 9.349253773689270020e-02 -1.387352794408798218e-01 -2.641724608838558197e-02 2.738561928272247314e-01 -1.453582048416137695e-01 2.303546369075775146e-01
1.373781412839889526e-01 4.629847109317779541e-01 1.622575148940086365e-02 -7.863931357860565186e-02 4.473617300391197205e-02 -2.103879302740097046e-01 -1.255800276994705200e-01 1.778814196586608887e-02 -8.172438293695449829e-02 -2.658333443105220795e-02 2.925261855125427246e-01 3.379138112068176270e-01 7.025789935141801834e-03 2.548695802688598633e-01 -8.685346692800521851e-02 -8.729800581932067871e-02 -7.280079444171860814e-05 -5.104400962591171265e-02 -2.198689877986907959e-01 1.448901146650314331e-01 2.798108756542205811e-01 4.357809200882911682e-02 1.031133085489273071e-01 -9.010887891054153442e-02 5.732110235840082169e-03 1.428393181413412094e-02 4.337019324302673340e-01 -1.003359109163284302e-01 2.194779552519321442e-02 -1.033497694879770279e-02 -4.845738410949707031e-02 1.960465312004089355e-01
1.177627518773078918e-01 2.888540923595428467e-01 -1.684523224830627441e-01 -1.624189503490924835e-02 -1.386482547968626022e-02 -2.346928417682647705e-01 1.592746227979660034e-01 -1.453093141317367554e-01 1.335692107677459717e-01 -1.266520917415618896e-01 4.785687923431396484e-01 1.599306613206863403e-01 -8.056104183197021484e-02 -4.004955291748046875e-02 2.965270727872848511e-02 -1.533908247947692871e-01 -9.531988948583602905e-02 -2.364540472626686096e-02 -2.077241241931915283e-01 6.081994622945785522e-02 3.230654895305633545e-01 -1.425005029886960983e-03 6.843845546245574951e-02 6.972515024244785309e-03 1.340362895280122757e-02 2.433580756187438965e-01 1.211415007710456848e-01 1.258118660189211369e-03 -1.277327686548233032e-01 1.695015728473663330e-01 -4.014326632022857666e-01 7.373034954071044922e-02
6.981813907623291016e-02 2.065867185592651367e-01 -2.805215120315551758e-01 -1.894971281290054321e-01 1.169065833091735840e-01 4.646934196352958679e-02 -2.340186238288879395e-01 -2.357100993394851685e-01 -1.980958282947540283e-01 3.660002723336219788e-02 1.955824643373489380e-01 6.810946762561798096e-02 1.388182938098907471e-01 -7.151820231229066849e-03 1.269180793315172195e-02 -1.375382095575332642e-01 -2.957353554666042328e-02 1.780769824981689453e-01 -5.985394120216369629e-02 2.289279103279113770e-01 1.777099370956420898e-01 8.157597482204437256e-02 -1.126622259616851807e-01 1.103785932064056396e-01 -1.657345592975616455e-01 9.811601787805557251e-02 8.312108367681503296e-02 -2.885265350341796875e-01 4.537805914878845215e-01 1.777426451444625854e-01 -1.508416235446929932e-01 2.249911278486251831e-01
3.740310668945312500e-02 3.674817085266113281e-01 -3.167537748813629150e-01 2.670642687007784843e-03 2.577264904975891113e-01 -3.816784173250198364e-02 1.481453031301498413e-01 8.141135424375534058e-02 2.611230909824371338e-01 2.641916275024414062e-01 -4.927477613091468811e-02 -2.555559873580932617e-01 2.431026995182037354e-01 2.011777600273489952e-03 6.582485139369964600e-02 4.304901137948036194e-02 -5.139633268117904663e-02 -4.158496856689453125e-02 -1.641616076231002808e-01 4.243348240852355957e-01 -1.808959990739822388e-02 -9.241612255573272705e-02 -2.479220777750015259e-01 1.874694526195526123e-01 3.127312287688255310e-02 -1.044536158442497253e-01 6.876178085803985596e-02 6.303319334983825684e-02 -1.168089583516120911e-01 -8.158529549837112427e-02 -1.729635745286941528e-01 8.994565904140472412e-02
2.190405726432800293e-01 1.092177703976631165e-01 -1.006760820746421814e-01 -1.609237194061279297e-01 -1.922454386949539185e-01 1.029431521892547607e-01 -1.441895589232444763e-02 -3.252013921737670898e-01 3.002139329910278320e-01 2.216348052024841309e-01 -2.299896776676177979e-01 -8.490341156721115112e-02 2.266079783439636230e-01 -1.936096996068954468e-01 7.444301247596740723e-02 7.615713775157928467e-02 -2.509468495845794678e-01 1.173023041337728500e-02 -6.159560754895210266e-02 9.264601022005081177e-02 1.161232963204383850e-01 -3.422872349619865417e-02 -8.494406938552856445e-03 2.007451653480529785e-01 -3.537257760763168335e-02 2.058186829090118408e-01 3.635609149932861328e-01 7.881718128919601440e-02 -1.567474938929080963e-02 1.620607823133468628e-01 -3.336386084556579590e-01 2.583907358348369598e-02
1.096543073654174805e-01 3.512922525405883789e-01 -1.651099175214767456e-01 1.438636928796768188e-01 8.260417729616165161e-03 -3.628041148185729980e-01 -3.399607539176940918e-02 -3.834004281088709831e-03 2.761490456759929657e-02 -2.871842980384826660e-01 1.303043663501739502e-01 -9.629156440496444702e-02 -4.691377654671669006e-02 5.490136891603469849e-02 2.220129966735839844e-01 -1.186958178877830505e-01 -5.123128741979598999e-02 -5.339547060430049896e-03 -2.224192470312118530e-01 8.497238904237747192e-02 1.705158054828643799e-01 6.419585645198822021e-02 6.846988946199417114e-02 1.806824356317520142e-01 1.997418403625488281e-01 2.860206663608551025e-01 2.805306315422058105e-01 2.567066438496112823e-02 -3.357622772455215454e-02 1.278218924999237061e-01 -3.790876269340515137e-01 -1.164259910583496094e-01
2.644940614700317383e-01 3.002179861068725586e-01 -1.124009788036346436e-01 -1.634957492351531982e-01 9.331746399402618408e-02 -1.131902709603309631e-01 -5.086865648627281189e-02 -2.186555415391921997e-01 -2.057725377380847931e-02 1.153605729341506958e-01 2.795014679431915283e-01 -3.964892402291297913e-02 -1.383266896009445190e-01 2.120404988527297974e-01 -8.561013382859528065e-04 -1.708632856607437134e-01 -6.224039942026138306e-02 8.067137002944946289e-02 2.821907959878444672e-02 4.531625509262084961e-01 1.398129761219024658e-01 1.049288958311080933e-01 1.137587204575538635e-01 -1.786874383687973022e-01 -4.281286522746086121e-02 -5.470823962241411209e-03 2.860871255397796631e-01 -2.136687785387039185e-01 -9.686655551195144653e-02 3.026831746101379395e-01 3.728705225512385368e-03 1.399087458848953247e-01
2.144662588834762573e-01 3.012185692787170410e-01 -1.101324260234832764e-01 -2.520914189517498016e-02 3.367391526699066162e-01 1.551691442728042603e-01 -8.017820119857788086e-02 -1.539086736738681793e-02 -1.673995889723300934e-02 1.028193458914756775e-01 1.411430537700653076e-01 -1.191296204924583435e-01 3.970738351345062256e-01 -1.044131070375442505e-01 1.232593283057212830e-01 -4.158297553658485413e-02 -1.186832413077354431e-02 2.428548783063888550e-01 -8.735981583595275879e-02 1.201939806342124939e-01 -7.100988924503326416e-02 1.270218491554260254e-01 -3.462604880332946777e-01 1.071937084197998047e-01 -3.479605168104171753e-02 9.598302841186523438e-02 1.298186630010604858e-01 1.514362916350364685e-02 2.904158532619476318e-01 3.028737902641296387e-01 -1.878425478935241699e-01 5.734096467494964600e-02
9.618540108203887939e-02 3.348574936389923096e-01 1.820815168321132660e-02 -6.290606409311294556e-02 1.294236928224563599e-01 1.476850807666778564e-01 -1.643903404474258423e-01 -9.631177783012390137e-02 9.103678911924362183e-02 6.577769666910171509e-02 7.005489617586135864e-02 3.998669087886810303e-01 4.672395288944244385e-01 7.438584417104721069e-02 -4.228432662785053253e-03 -1.029063016176223755e-01 -2.908151969313621521e-02 9.762882441282272339e-02 7.430410385131835938e-02 2.026570737361907959e-01 -1.239778101444244385e-02 -6.224809587001800537e-02 2.857529558241367340e-02 -8.836892247200012207e-02 -7.838959805667400360e-03 4.435523450374603271e-01 1.527939736843109131e-01 -2.110141515731811523e-02 -1.917683929204940796e-01 4.118319973349571228e-02 -1.781444549560546875e-01 -1.648606956005096436e-01
2.776026129722595215e-01 1.322802603244781494e-01 -4.272532463073730469e-01 3.337250649929046631e-02 -8.286641538143157959e-02 -9.730057418346405029e-02 -3.121427632868289948e-02 9.231181442737579346e-02 -2.272891104221343994e-01 1.153959240764379501e-02 2.586284875869750977e-01 1.122189462184906006e-01 -6.637617200613021851e-02 5.982246994972229004e-02 1.842863112688064575e-01 9.282012283802032471e-02 -1.994280666112899780e-01 2.200905531644821167e-01 -1.065400615334510803e-01 1.070863157510757446e-01 2.095942944288253784e-01 -1.718540489673614502e-01 -1.887911707162857056e-01 -1.276501417160034180e-01 1.366649568080902100e-01 -2.275979891419410706e-02 1.958788633346557617e-01 4.722547531127929688e-02 -3.322823345661163330e-02 2.296807467937469482e-01 -3.429202735424041748e-01 2.154931873083114624e-01
-1.258853375911712646e-01 2.338470220565795898e-01 -1.247501671314239502e-01 3.718357086181640625e-01 2.026849091053009033e-01 3.021952137351036072e-02 4.835202917456626892e-02 -1.616585552692413330e-01 2.740170992910861969e-02 1.961680501699447632e-01 -4.421040043234825134e-02 -2.341517955064773560e-01 2.139949649572372437e-01 1.483813226222991943e-01 1.609974205493927002e-01 2.338922917842864990e-01 2.532873302698135376e-02 -8.560139685869216919e-02 2.257466875016689301e-02 9.669684618711471558e-02 2.427392303943634033e-01 5.705201998353004456e-02 3.592684492468833923e-02 -2.290297299623489380e-02 1.160332113504409790e-01 2.223665565252304077e-01 3.033787012100219727e-01 1.487131565809249878e-01 5.222661048173904419e-02 2.671300172805786133e-01 -3.563618063926696777e-01 2.758723683655261993e-02
1.649653911590576172e-01 3.404769003391265869e-01 -2.537515461444854736e-01 2.898775339126586914e-01 -8.984894305467605591e-02 -1.626592427492141724e-01 1.171860937029123306e-02 -2.372980117797851562e-01 -1.922041364014148712e-02 2.887447364628314972e-02 1.817448288202285767e-01 -4.581610113382339478e-02 3.809850513935089111e-01 -5.516796931624412537e-02 -6.063904613256454468e-03 -1.197985634207725525e-01 -3.718417137861251831e-02 1.884242743253707886e-01 -5.351872369647026062e-02 2.054580301046371460e-01 6.248552724719047546e-02 -6.859208457171916962e-03 8.254202082753181458e-03 2.450965046882629395e-01 7.087165862321853638e-02 2.484372258186340332e-01 -1.565461903810501099e-01 7.399612665176391602e-02 -9.360696375370025635e-02 3.827498257160186768e-01 -9.977476298809051514e-02 1.027282997965812683e-01
-1.820397824048995972e-01 1.765062212944030762e-01 -1.285882592201232910e-01 -1.597395241260528564e-01 7.078228145837783813e-02 4.902746900916099548e-02 -1.737235188484191895e-01 9.314641356468200684e-02 -2.355456203222274780e-01 -1.670700311660766602e-02 6.160428747534751892e-02 1.292096525430679321e-01 1.061897072941064835e-02 -1.599593162536621094e-01 -2.338988929986953735e-01 -2.927592396736145020e-01 -2.243462651968002319e-01 -1.951521337032318115e-01 1.323858350515365601e-01 1.442010551691055298e-01 7.331206649541854858e-02 -6.215948984026908875e-02 1.201101616024971008e-01 1.260189563035964966e-01 -2.265448123216629028e-01 4.906133562326431274e-02 4.204034209251403809e-01 1.514217630028724670e-02 -3.601097315549850464e-02 1.000728905200958252e-01 -4.370172619819641113e-01 7.578516751527786255e-02
-1.718084663152694702e-01 3.356704711914062500e-01 -9.166654944419860840e-02 5.163289606571197510e-02 1.710074394941329956e-01 -1.793745309114456177e-01 3.742616623640060425e-02 -1.775746643543243408e-01 -6.689438968896865845e-02 -1.105831190943717957e-01 -4.001355916261672974e-02 3.367984890937805176e-01 -7.715602964162826538e-02 -1.057247444987297058e-02 -2.494130283594131470e-02 -1.186412200331687927e-01 -3.281761705875396729e-01 -7.028313726186752319e-02 2.548351697623729706e-02 4.005908370018005371e-01 1.228735074400901794e-01 -1.535121817141771317e-03 2.385621517896652222e-01 9.083104878664016724e-02 3.509390866383910179e-03 -4.776540771126747131e-02 2.667071521282196045e-01 1.081659346818923950e-01 -7.436086237430572510e-02 3.453615307807922363e-01 -1.682677417993545532e-01 -8.727609366178512573e-02
3.093599714338779449e-02 3.008544147014617920e-01 -1.389935314655303955e-01 -1.775252446532249451e-02 1.032393872737884521e-01 1.578030586242675781e-01 -8.656856417655944824e-02 1.115037426352500916e-01 -3.053150773048400879e-01 2.926138639450073242e-01 -1.912477053701877594e-02 7.111399620771408081e-02 7.395693659782409668e-02 2.951025366783142090e-01 1.116619333624839783e-01 6.098789162933826447e-03 -7.206322252750396729e-02 5.935618653893470764e-02 1.116984896361827850e-02 2.084698230028152466e-01 -6.058825552463531494e-02 2.936547696590423584e-01 -7.157341390848159790e-02 3.897120654582977295e-01 2.034000009298324585e-01 1.401665806770324707e-02 -1.277675572782754898e-02 1.661406010389328003e-01 -1.962856352329254150e-01 1.586957275867462158e-02 -2.947254180908203125e-01 2.233922630548477173e-01
-2.735529243946075439e-01 4.420476555824279785e-01 -1.825792193412780762e-01 1.474805921316146851e-01 -8.940450847148895264e-02 1.220236867666244507e-01 -7.088709622621536255e-03 4.440854117274284363e-02 9.629204124212265015e-02 -1.513909455388784409e-02 -2.850013673305511475e-01 7.565758377313613892e-02 2.392799407243728638e-01 1.308908760547637939e-01 -1.320489495992660522e-01 -1.030869558453559875e-01 -2.479228377342224121e-01 -1.878592967987060547e-01 1.724337339401245117e-01 2.846577167510986328e-01 8.919428288936614990e-02 1.251073926687240601e-01 -4.544895142316818237e-02 7.621198892593383789e-02 6.236266344785690308e-02 6.361441314220428467e-02 6.751657277345657349e-02 -9.390468895435333252e-02 -1.271118670701980591e-01 2.851873040199279785e-01 -2.939554154872894287e-01 8.158527314662933350e-02
-1.460790485143661499e-01 1.231694445013999939e-01 -1.995181590318679810e-01 -2.045040763914585114e-02 -2.467512339353561401e-01 -1.223862618207931519e-01 5.808551609516143799e-02 -1.689340621232986450e-01 -6.214698404073715210e-02 2.130508124828338623e-01 -3.894910216331481934e-02 -2.313890159130096436e-01 1.147329285740852356e-01 2.003397345542907715e-01 4.325317218899726868e-02 5.805732309818267822e-02 1.360658854246139526e-01 3.820618689060211182e-01 -1.839902438223361969e-02 1.035706773400306702e-01 4.954113438725471497e-02 -2.595487833023071289e-01 -3.910947963595390320e-02 2.450786828994750977e-01 -1.807274967432022095e-01 2.478430271148681641e-01 2.211628854274749756e-01 -1.799487620592117310e-01 -2.606824971735477448e-02 -1.113369837403297424e-01 -3.247676491737365723e-01 2.274622917175292969e-01
2.688412070274353027e-01 4.163809493184089661e-02 -2.379024624824523926e-01 -1.991697996854782104e-01 1.294416040182113647e-01 8.607050031423568726e-02 -2.850831747055053711e-01 -3.924410641193389893e-01 -1.834988743066787720e-01 1.083007231354713440e-01 -5.744769424200057983e-02 -2.325528711080551147e-01 4.187227785587310791e-02 -7.408273965120315552e-02 2.470288611948490143e-02 -2.479266971349716187e-01 -9.519140422344207764e-02 1.209035441279411316e-01 6.025769561529159546e-02 2.228355854749679565e-01 -4.153485968708992004e-02 7.708746008574962616e-03 -1.327038556337356567e-01 -5.373151972889900208e-03 -2.043433785438537598e-01 2.192450165748596191e-01 3.458133041858673096e-01 1.314967591315507889e-02 7.547816634178161621e-02 9.327709674835205078e-02 -1.767606288194656372e-01 2.157818377017974854e-01
7.047894597053527832e-02 2.428656630218029022e-02 -2.424730062484741211e-01 1.111716404557228088e-01 2.025672346353530884e-01 -9.274584800004959106e-02 -1.212437972426414490e-01 -1.676236838102340698e-01 -1.562360674142837524e-01 1.267238855361938477e-01 -6.995125859975814819e-02 -1.756034344434738159e-01 7.535760849714279175e-02 1.732429414987564087e-01 9.391047060489654541e-02 -2.116309404373168945e-01 -4.313681125640869141e-01 3.601011633872985840e-01 7.155639678239822388e-02 1.352622546255588531e-02 -1.399351954460144043e-01 2.812678739428520203e-02 3.486059233546257019e-02 -2.741331607103347778e-02 -7.131834328174591064e-02 9.495057910680770874e-02 3.998274207115173340e-01 -2.976520918309688568e-02 -5.968021228909492493e-03 1.498211920261383057e-01 -1.043394133448600769e-01 3.372649848461151123e-01
2.185653746128082275e-01 4.182787537574768066e-01 -1.581746786832809448e-01 4.305853247642517090e-01 -4.688662290573120117e-02 8.386988192796707153e-02 -6.090483814477920532e-02 -3.397992253303527832e-01 -6.234911829233169556e-02 2.148091606795787811e-02 1.284429281949996948e-01 1.079191043972969055e-01 1.891823559999465942e-01 1.420487016439437866e-01 -1.118892058730125427e-01 -7.699795812368392944e-02 -1.919470168650150299e-02 -7.402507215738296509e-02 -3.323604166507720947e-01 2.663644552230834961e-01 2.031520456075668335e-01 2.782607916742563248e-03 3.098153136670589447e-02 -2.015497535467147827e-02 3.793226554989814758e-02 -3.316118940711021423e-02 -8.045727759599685669e-02 1.432240456342697144e-01 -3.332856670022010803e-02 1.844519674777984619e-01 -1.834065914154052734e-01 5.772985890507698059e-02
2.192586511373519897e-01 4.126988947391510010e-01 1.612203121185302734e-01 -9.358916431665420532e-03 4.086004570126533508e-02 9.951926022768020630e-02 -5.095787718892097473e-02 -4.923696070909500122e-02 -4.349975660443305969e-02 1.912038326263427734e-01 -1.068371813744306564e-02 2.018540352582931519e-02 2.669560611248016357e-01 -4.871547967195510864e-02 -6.653139740228652954e-02 5.007592216134071350e-02 4.248481243848800659e-02 1.614636778831481934e-01 -1.621886529028415680e-02 2.131924331188201904e-01 -7.654588669538497925e-02 2.838011384010314941e-01 -5.246879160404205322e-02 -8.624440990388393402e-03 1.235218718647956848e-01 2.410474866628646851e-01 1.468793451786041260e-01 -2.997853457927703857e-01 -1.542726997286081314e-02 -4.236881434917449951e-02 -5.193333625793457031e-01 -4.422832280397415161e-03
-2.166973054409027100e-01 3.492798209190368652e-01 -4.198389872908592224e-02 9.805797040462493896e-02 -5.295612663030624390e-02 2.149636298418045044e-01 -7.216372340917587280e-02 -4.672055244445800781e-01 -4.378636553883552551e-02 1.161744892597198486e-01 -1.081931442022323608e-01 1.269796937704086304e-01 1.796033680438995361e-01 5.565829575061798096e-02 -1.099128574132919312e-01 3.431681171059608459e-02 2.478547096252441406e-01 -1.388396415859460831e-02 -1.598009467124938965e-01 1.723839342594146729e-01 7.649341970682144165e-02 -6.745716184377670288e-02 -2.083900123834609985e-01 -1.833305358886718750e-01 5.055988207459449768e-02 1.814170181751251221e-01 1.444751322269439697e-01 -2.446922706440091133e-03 2.467567622661590576e-01 3.421242535114288330e-01 -1.183465495705604553e-01 5.197794362902641296e-02
-4.536125808954238892e-02 2.933297455310821533e-01 -2.339559197425842285e-01 1.169317737221717834e-01 1.020781621336936951e-01 3.603122532367706299e-01 -3.020050525665283203e-01 -9.073900431394577026e-02 -2.022902369499206543e-01 -7.613825798034667969e-02 1.226139739155769348e-01 -4.241571202874183655e-02 1.409017201513051987e-02 2.696252763271331787e-01 -1.844010651111602783e-01 2.371843205764889717e-03 1.235235109925270081e-01 1.131039299070835114e-02 -1.171742379665374756e-01 1.514410376548767090e-01 2.844884097576141357e-01 -2.283902838826179504e-02 -6.191419437527656555e-02 2.319401800632476807e-01 7.208820432424545288e-02 2.174776047468185425e-01 1.215777248144149780e-01 3.231555521488189697e-01 -6.862083822488784790e-02 2.625789307057857513e-02 -2.533282041549682617e-01 -3.059989213943481445e-02
3.155874460935592651e-02 5.029818415641784668e-02 -8.523132652044296265e-02 2.763798832893371582e-01 2.089188992977142334e-01 -7.175773382186889648e-02 -1.178554669022560120e-01 -1.135653927922248840e-01 -2.005732655525207520e-01 -3.086165338754653931e-02 -3.801331296563148499e-02 -1.465435922145843506e-01 1.471153944730758667e-01 1.922164559364318848e-01 5.664962530136108398e-02 -2.108853608369827271e-01 -3.531334102153778076e-01 2.124941498041152954e-01 5.571336077991873026e-05 1.096636503934860229e-01 -4.455120116472244263e-02 -2.395608462393283844e-03 -2.111788392066955566e-01 5.253674462437629700e-02 -1.844384670257568359e-01 3.925149440765380859e-01 4.200959503650665283e-01 3.615800291299819946e-02 -3.720195218920707703e-02 -7.189973723143339157e-03 -6.280536181293427944e-04 2.613938152790069580e-01
-2.286934480071067810e-02 1.253047958016395569e-02 3.662344068288803101e-02 3.637238219380378723e-02 3.926843106746673584e-01 1.328321099281311035e-01 2.476998716592788696e-01 -1.480524148792028427e-02 -1.255088299512863159e-01 2.650737464427947998e-01 1.558995246887207031e-01 3.435271233320236206e-02 1.771209090948104858e-01 1.792865991592407227e-01 4.912059009075164795e-02 -1.867432147264480591e-01 7.994546741247177124e-02 1.069074124097824097e-01 -1.024049967527389526e-01 1.910814940929412842e-01 8.533054962754249573e-03 -2.475465536117553711e-01 -4.747507628053426743e-04 1.874476671218872070e-01 9.491183795034885406e-03 9.064918011426925659e-02 3.769277334213256836e-01 5.010887235403060913e-02 1.094750612974166870e-01 1.537179797887802124e-01 -4.416347146034240723e-01 -7.795528322458267212e-02
-1.417811810970306396e-01 2.282631993293762207e-01 -2.211086452007293701e-01 -2.126424312591552734e-01 -7.297903764992952347e-03 3.161774948239326477e-02 1.252069771289825439e-01 6.168482080101966858e-02 5.493038520216941833e-02 -8.663522452116012573e-02 9.423159062862396240e-02 3.924406468868255615e-01 2.589318156242370605e-01 1.874464452266693115e-01 1.897121965885162354e-01 -3.576050698757171631e-01 -2.149943113327026367e-01 -5.953497067093849182e-02 9.757930412888526917e-03 -1.218157932162284851e-01 8.348903805017471313e-02 -3.348435088992118835e-02 -1.750197857618331909e-01 1.825803890824317932e-02 7.751331478357315063e-02 2.321036458015441895e-01 2.026603221893310547e-01 -1.083656251430511475e-01 -1.289713233709335327e-01 4.991937801241874695e-02 -2.121583372354507446e-01 3.051188290119171143e-01
2.465621829032897949e-01 1.631670743227005005e-01 -1.888736337423324585e-01 -1.427953690290451050e-01 1.650942713022232056e-01 -2.479846589267253876e-02 -2.723110318183898926e-01 -2.063113152980804443e-01 -3.088642656803131104e-01 2.190783470869064331e-01 -2.755613066256046295e-02 -3.010011315345764160e-01 9.784099459648132324e-02 6.798853725194931030e-02 -8.354707062244415283e-02 -2.210891544818878174e-01 -1.320813894271850586e-01 5.321091786026954651e-02 1.549355685710906982e-01 5.350145511329174042e-03 5.044246464967727661e-02 7.236538082361221313e-02 -8.391967974603176117e-03 1.741025410592556000e-02 -1.620058566331863403e-01 8.509013056755065918e-02 3.643809556961059570e-01 5.753691866993904114e-02 2.350839823484420776e-01 8.309001475572586060e-02 -2.592578530311584473e-01 2.360153794288635254e-01
-1.945037990808486938e-01 4.116030335426330566e-01 -2.300412952899932861e-01 -1.162462756037712097e-01 2.075255513191223145e-01 9.552235901355743408e-02 -7.923818379640579224e-02 -6.818741559982299805e-02 6.207257136702537537e-02 3.285807371139526367e-01 -1.847250163555145264e-01 8.347085863351821899e-02 5.544641613960266113e-02 2.963926270604133606e-02 2.575549483299255371e-02 1.468784064054489136e-01 -1.207335665822029114e-01 -1.344376206398010254e-01 2.544081807136535645e-01 1.676832288503646851e-01 1.701947301626205444e-01 7.064226269721984863e-02 -6.695301830768585205e-02 3.995524942874908447e-01 -6.745826452970504761e-02 1.895967125892639160e-01 1.385399848222732544e-01 -5.964851751923561096e-02 1.521070748567581177e-01 1.209748685359954834e-01 -1.415787041187286377e-01 1.986536681652069092e-01
1.439566761255264282e-01 3.706828057765960693e-01 -1.245700493454933167e-01 -1.797990053892135620e-01 -1.594337373971939087e-01 -2.882773876190185547e-01 1.922607123851776123e-01 -1.200686767697334290e-01 3.865600377321243286e-02 -1.262266337871551514e-01 2.830193042755126953e-01 4.396763071417808533e-02 1.433003228157758713e-02 1.988278627395629883e-01 1.175236478447914124e-01 -1.779142320156097412e-01 -1.149687357246875763e-02 -8.607038110494613647e-02 -2.799382805824279785e-01 2.146117202937602997e-02 1.790136098861694336e-01 -8.571350574493408203e-02 1.012962833046913147e-01 2.799179404973983765e-03 -3.318083286285400391e-02 2.867758274078369141e-01 1.057213768362998962e-01 -6.052806600928306580e-02 -3.804051503539085388e-02 2.246014773845672607e-01 -3.830972909927368164e-01 1.288102269172668457e-01
1.829755157232284546e-01 4.179566800594329834e-01 -3.079811334609985352e-01 3.663244098424911499e-02 -2.093929797410964966e-03 -1.408726423978805542e-01 1.689316332340240479e-02 -1.945487223565578461e-02 1.136655211448669434e-01 -2.246365100145339966e-01 1.086069494485855103e-01 1.685397885739803314e-02 -2.126324325799942017e-01 3.599103167653083801e-02 1.572835743427276611e-01 -9.133505076169967651e-02 2.284471876919269562e-02 -2.210015431046485901e-02 -2.791996002197265625e-01 1.230441555380821228e-01 1.043474525213241577e-01 -5.593439936637878418e-02 -4.437337815761566162e-02 1.502579450607299805e-01 -2.104656845331192017e-01 7.669492810964584351e-02 3.795692324638366699e-01 1.500891596078872681e-01 4.505617171525955200e-02 7.388082146644592285e-02 -4.032500386238098145e-01 -2.308480069041252136e-02
-2.531458139419555664e-01 4.780034124851226807e-01 -3.164129555225372314e-01 1.351901739835739136e-01 -2.947191298007965088e-01 3.717923462390899658e-01 1.760621517896652222e-01 -1.199258193373680115e-01 -6.592497229576110840e-02 3.633578494191169739e-02 -3.915551304817199707e-02 1.289803683757781982e-01 -1.544874813407659531e-02 -5.126203969120979309e-02 1.861660033464431763e-01 -3.883133456110954285e-02 -2.139943689107894897e-01 4.977801069617271423e-02 7.843961566686630249e-02 5.027465894818305969e-02 -8.846927434206008911e-02 -1.283352524042129517e-01 -2.402054145932197571e-02 1.522889286279678345e-01 -2.799542155116796494e-03 1.660884916782379150e-01 1.586772352457046509e-01 1.951757818460464478e-01 8.458139747381210327e-02 2.029729783535003662e-01 -8.943779766559600830e-02 5.887211486697196960e-02
3.137424588203430176e-01 2.532424926757812500e-01 -2.719342410564422607e-01 -1.277891844511032104e-01 -6.391312181949615479e-02 -1.025648117065429688e-01 -7.121364027261734009e-02 -1.305511742830276489e-01 -4.095719754695892334e-01 -5.214912444353103638e-02 1.833104640245437622e-01 2.158662974834442139e-01 1.033676229417324066e-02 7.108439505100250244e-02 2.740906774997711182e-01 -1.663989722728729248e-01 -1.606768518686294556e-01 -5.733342841267585754e-03 -6.345511972904205322e-02 1.308863312005996704e-01 3.069676458835601807e-01 1.170171517878770828e-02 -2.840597368776798248e-02 -4.707253072410821915e-03 2.500638179481029510e-02 2.888624072074890137e-01 1.891057044267654419e-01 -1.442000716924667358e-01 -1.478185951709747314e-01 -1.742531545460224152e-02 -2.140079885721206665e-01 3.185486048460006714e-02
-1.890614181756973267e-01 3.271070718765258789e-01 1.831838637590408325e-01 -3.518235683441162109e-02 5.448582023382186890e-02 -5.776720866560935974e-02 6.963566690683364868e-02 -9.117712080478668213e-02 2.473484128713607788e-01 1.928711086511611938e-01 2.292437404394149780e-01 -1.666311621665954590e-01 2.287755459547042847e-01 1.076159346848726273e-02 -6.984976120293140411e-03 -2.367793917655944824e-01 -3.555873036384582520e-01 -6.503187865018844604e-02 8.682098239660263062e-02 2.378858327865600586e-01 1.095813512802124023e-01 -4.264923557639122009e-02 1.565042585134506226e-01 2.161687165498733521e-01 1.540677994489669800e-01 2.008102685213088989e-01 3.572494983673095703e-01 4.902797937393188477e-02 2.031492255628108978e-02 1.995740681886672974e-01 2.362743578851222992e-02 3.139876946806907654e-02
1.036943122744560242e-01 2.357544153928756714e-01 -2.256015390157699585e-01 -7.007891684770584106e-02 -5.293000862002372742e-02 -1.728738285601139069e-02 -1.436545401811599731e-01 3.576743602752685547e-02 -3.085590898990631104e-01 1.451411843299865723e-01 1.030349433422088623e-01 4.819487407803535461e-02 1.392863341607153416e-03 -2.173811197280883789e-02 -1.622854731976985931e-02 1.179298684000968933e-01 -1.389720737934112549e-01 3.950136713683605194e-03 8.465308696031570435e-02 4.374266043305397034e-02 1.029570996761322021e-01 -3.083537817001342773e-01 -3.191622495651245117e-01 4.382378980517387390e-02 1.478410512208938599e-01 3.265257552266120911e-02 4.661627709865570068e-01 3.280199691653251648e-02 1.797679662704467773e-01 3.194289505481719971e-01 -9.069414436817169189e-02 2.953399717807769775e-01
5.073163285851478577e-02 3.216165602207183838e-01 6.377839297056198120e-02 1.833524107933044434e-01 7.628431171178817749e-02 6.096936762332916260e-02 -3.375707939267158508e-02 6.284336000680923462e-02 -2.148401141166687012e-01 2.803806364536285400e-01 -1.083558350801467896e-01 -1.346992105245590210e-01 -2.443963102996349335e-02 3.664166480302810669e-02 6.359550356864929199e-02 1.944435387849807739e-02 -1.678852438926696777e-01 1.023678556084632874e-01 -4.113904237747192383e-01 2.508859336376190186e-01 7.529240846633911133e-02 2.266599237918853760e-01 7.960470020771026611e-02 7.502085715532302856e-02 -5.607357993721961975e-02 -3.183804824948310852e-02 1.200681477785110474e-01 -2.051831632852554321e-01 4.156935214996337891e-01 1.467056870460510254e-01 -1.176987513899803162e-01 2.682363986968994141e-01
-9.728209674358367920e-02 4.044246673583984375e-01 -1.999372988939285278e-01 -1.436606701463460922e-02 -1.738535314798355103e-01 6.149160489439964294e-02 -1.554404944181442261e-01 2.257536947727203369e-01 2.201868407428264618e-02 6.646687537431716919e-02 1.094291582703590393e-01 -1.491981148719787598e-01 -7.621169090270996094e-03 7.882645726203918457e-02 2.136735916137695312e-01 -2.156367301940917969e-01 -9.053011238574981689e-02 1.144695356488227844e-01 1.924471855163574219e-01 -6.307406723499298096e-02 -1.763055659830570221e-02 7.782763987779617310e-02 -6.584747880697250366e-02 1.105561554431915283e-01 -2.750271260738372803e-01 3.008340001106262207e-01 2.062089890241622925e-01 -1.546125411987304688e-01 -4.188786074519157410e-02 2.974342703819274902e-01 3.079264424741268158e-02 3.621053993701934814e-01
-6.018329784274101257e-02 4.100817739963531494e-01 -7.375891506671905518e-02 1.946785598993301392e-01 8.687282353639602661e-02 2.861135900020599365e-01 -1.414948552846908569e-01 -2.086088061332702637e-01 -2.170134894549846649e-02 1.747241318225860596e-01 -2.314776033163070679e-01 3.430137038230895996e-02 4.159745573997497559e-01 2.165437787771224976e-01 -2.316962778568267822e-01 -1.454230397939682007e-01 -1.860499568283557892e-02 5.320293456315994263e-02 3.151844721287488937e-03 -4.223936051130294800e-02 9.164530038833618164e-02 1.483128964900970459e-01 -6.536646280437707901e-03 1.301203370094299316e-01 3.596717864274978638e-02 -3.267579525709152222e-02 2.935769259929656982e-01 4.904054477810859680e-02 -3.626829385757446289e-02 1.994491517543792725e-01 -2.409558445215225220e-01 -9.466031193733215332e-02
-1.095433235168457031e-01 1.915076076984405518e-01 -2.665264718234539032e-02 1.659322977066040039e-01 -1.055216118693351746e-01 2.537004649639129639e-01 2.141616046428680420e-01 -1.357962638139724731e-01 4.483107943087816238e-03 -1.544958651065826416e-01 -1.688028685748577118e-02 1.799491941928863525e-01 -1.275545656681060791e-01 2.186004966497421265e-01 2.311000227928161621e-01 -4.301461204886436462e-02 -5.479709804058074951e-02 3.113085925579071045e-01 -2.524130977690219879e-03 3.028527274727821350e-02 -2.158884406089782715e-01 1.153131108731031418e-02 7.049114257097244263e-02 3.635479509830474854e-02 -1.685393974184989929e-02 2.957236170768737793e-01 3.350487053394317627e-01 -1.699871122837066650e-01 4.045372456312179565e-02 1.751176267862319946e-01 -2.031756192445755005e-01 3.886691033840179443e-01
9.104532748460769653e-02 4.500946402549743652e-01 7.172023504972457886e-02 -1.748452782630920410e-01 1.855208128690719604e-01 -5.172297731041908264e-02 -2.773664593696594238e-01 -1.621397435665130615e-01 9.370882064104080200e-02 1.017829775810241699e-01 1.668607443571090698e-02 -1.991376578807830811e-01 1.536817103624343872e-01 -1.289665699005126953e-01 1.625222116708755493e-01 -2.908826768398284912e-01 -2.335648089647293091e-01 1.479708254337310791e-01 2.225912064313888550e-01 5.189323425292968750e-02 2.209562808275222778e-02 -5.112633574753999710e-03 -1.214663088321685791e-01 1.712646782398223877e-01 1.077120080590248108e-01 2.227424383163452148e-01 1.470460593700408936e-01 -6.536456942558288574e-02 2.988015115261077881e-01 -3.062730841338634491e-02 -1.954523175954818726e-01 -1.179979294538497925e-01
2.970260381698608398e-01 2.127284854650497437e-01 -3.306017518043518066e-01 -1.812966316938400269e-01 3.832723200321197510e-02 -3.676288947463035583e-02 7.055631373077630997e-03 -2.226118445396423340e-01 -1.517198234796524048e-01 6.965615600347518921e-02 2.402218133211135864e-01 5.697662010788917542e-02 -9.561479836702346802e-02 1.869710236787796021e-01 2.015322446823120117e-01 -1.403913795948028564e-01 4.352139309048652649e-02 6.726662069559097290e-02 -5.145588889718055725e-02 1.919324398040771484e-01 1.654440313577651978e-01 8.964486420154571533e-02 -7.465019822120666504e-02 -1.254583895206451416e-01 -6.084562465548515320e-02 1.579685807228088379e-01 4.120909869670867920e-01 -2.102511525154113770e-01 -2.081973403692245483e-01 2.742429077625274658e-01 -1.133259609341621399e-01 4.446060210466384888e-02
-1.172470003366470337e-01 1.205041483044624329e-01 -1.874103397130966187e-01 1.299255490303039551e-01 2.375964522361755371e-01 2.748607099056243896e-01 9.986917674541473389e-02 -1.735890805721282959e-01 1.519595235586166382e-01 3.690486550331115723e-01 -6.548460572957992554e-02 -1.984903663396835327e-01 -2.398433350026607513e-02 1.510358452796936035e-01 -7.137232273817062378e-02 2.696859464049339294e-02 -3.316272199153900146e-01 -1.718735322356224060e-02 -5.623034387826919556e-02 -9.391174651682376862e-03 -1.071414537727832794e-02 1.085808873176574707e-01 2.843020483851432800e-02 1.949109286069869995e-01 -3.794592618942260742e-02 5.603424459695816040e-02 3.084609210491180420e-01 -1.042490601539611816e-01 1.279378384351730347e-01 9.516152739524841309e-02 -4.626544713973999023e-01 3.381999209523200989e-02
5.230189487338066101e-02 4.159864783287048340e-01 -3.064022213220596313e-02 1.601321846246719360e-01 -9.912237524986267090e-02 1.440636813640594482e-01 -1.295259408652782440e-02 -4.871212411671876907e-03 -1.889492273330688477e-01 1.717643141746520996e-01 -7.159490883350372314e-02 4.656504839658737183e-03 2.083274424076080322e-01 2.402285635471343994e-01 7.801748067140579224e-02 -1.825765371322631836e-01 1.055692955851554871e-01 3.864207267761230469e-01 -8.393254876136779785e-02 -8.589808829128742218e-03 2.007225006818771362e-01 7.826745510101318359e-02 -3.915058448910713196e-03 -6.036885455250740051e-02 1.307713240385055542e-01 2.258971184492111206e-01 4.405932500958442688e-02 -4.030194580554962158e-01 -3.869507834315299988e-02 1.251026093959808350e-01 -2.373720854520797729e-01 1.798187494277954102e-01
9.575346857309341431e-02 3.116762042045593262e-01 5.219868570566177368e-02 1.578502655029296875e-01 1.746484041213989258e-01 3.761837631464004517e-02 -9.282248467206954956e-02 1.193572729825973511e-01 -1.999517232179641724e-01 1.583360284566879272e-01 -4.727929830551147461e-02 -1.998698860406875610e-01 1.231652647256851196e-01 -9.780455380678176880e-02 3.957474231719970703e-02 -6.623488664627075195e-02 -2.054274529218673706e-01 1.995990276336669922e-01 -3.575146794319152832e-01 2.949160933494567871e-01 9.737511724233627319e-02 2.651949822902679443e-01 2.193898707628250122e-02 -3.408768447116017342e-03 1.524436566978693008e-02 -1.071936860680580139e-01 2.901737578213214874e-02 -2.140245139598846436e-01 2.790095806121826172e-01 2.228709906339645386e-01 -1.628193706274032593e-01 2.895003259181976318e-01
1.887677796185016632e-02 3.884774446487426758e-01 -6.612848490476608276e-02 7.537823170423507690e-02 3.260073438286781311e-02 1.326035857200622559e-01 -1.739320345222949982e-02 -2.471108436584472656e-01 -9.322204440832138062e-02 1.526227146387100220e-01 -1.811240464448928833e-01 -2.206522412598133087e-02 -1.194609329104423523e-02 1.404155939817428589e-01 -1.206923946738243103e-01 4.696139320731163025e-02 3.182288259267807007e-02 1.662459373474121094e-01 4.058421403169631958e-02 1.728137433528900146e-01 -3.131069615483283997e-02 1.122731491923332214e-01 -3.779271245002746582e-01 2.946227192878723145e-01 1.371340602636337280e-01 3.073743879795074463e-01 8.860287070274353027e-02 -1.063833087682723999e-01 -5.865576118230819702e-02 1.234358176589012146e-02 -4.089394509792327881e-01 -2.238238304853439331e-01
-2.453239262104034424e-01 1.306952685117721558e-01 -5.583680421113967896e-02 -1.961883008480072021e-01 1.956490054726600647e-02 -1.159681677818298340e-01 3.473953530192375183e-02 -7.991106808185577393e-02 5.858158227056264877e-03 2.321560531854629517e-01 6.238066032528877258e-02 -4.663994908332824707e-02 -4.376554861664772034e-02 2.342954427003860474e-01 -1.724506379105150700e-03 9.001636505126953125e-02 -6.057287380099296570e-02 3.394354283809661865e-01 2.621055245399475098e-01 2.798461019992828369e-01 9.054111689329147339e-02 -2.576930820941925049e-01 -4.721808061003684998e-02 1.778905540704727173e-01 -4.267454147338867188e-02 1.630492359399795532e-01 2.019229531288146973e-01 -7.714893668889999390e-02 -2.759199738502502441e-01 9.360082447528839111e-02 -3.748810291290283203e-01 2.446504831314086914e-01
-2.535723447799682617e-01 1.522766500711441040e-01 -1.802959442138671875e-01 7.557356264442205429e-03 -1.246507316827774048e-01 -1.368784904479980469e-01 -4.782583098858594894e-03 8.181736618280410767e-02 -7.433238625526428223e-02 -3.257782161235809326e-01 2.408358007669448853e-01 -2.248944249004125595e-03 1.340078264474868774e-01 6.461090594530105591e-02 -6.365361157804727554e-03 -2.341473549604415894e-01 -4.208075404167175293e-01 1.197299882769584656e-01 1.537275910377502441e-01 1.703883260488510132e-01 1.479332149028778076e-01 7.808458805084228516e-02 -1.743478327989578247e-01 1.268536504358053207e-02 -4.818725865334272385e-03 7.444422692060470581e-02 3.695409893989562988e-01 -1.424795091152191162e-01 8.122456260025501251e-03 1.150042489171028137e-01 -2.099700570106506348e-01 2.643349170684814453e-01
1.468051970005035400e-01 1.739500164985656738e-01 -3.452787920832633972e-02 -8.208448439836502075e-02 1.232722178101539612e-01 1.996534466743469238e-01 -1.618994921445846558e-01 -1.518936455249786377e-01 4.628124833106994629e-01 4.577032476663589478e-02 -2.632898986339569092e-01 6.778217107057571411e-02 7.629208266735076904e-02 4.128894768655300140e-03 1.629049181938171387e-01 -9.373899549245834351e-02 -1.117700114846229553e-01 5.229095369577407837e-02 -2.436751276254653931e-01 1.495802253484725952e-01 3.482186794281005859e-01 5.567020177841186523e-02 -7.061350345611572266e-02 1.471856534481048584e-01 9.258285164833068848e-02 1.345392018556594849e-01 4.455932080745697021e-01 -4.222746193408966064e-02 8.044526726007461548e-02 4.647280648350715637e-02 -1.369909197092056274e-01 4.646840691566467285e-02
-1.433089822530746460e-01 3.538709282875061035e-01 -1.547817587852478027e-01 -2.415463626384735107e-01 2.737106084823608398e-01 1.698067970573902130e-02 -4.307356104254722595e-02 -1.428708285093307495e-01 2.450422570109367371e-02 -7.154289633035659790e-03 5.190306529402732849e-02 2.024112194776535034e-01 -1.327591687440872192e-01 -5.698803439736366272e-02 2.018818706274032593e-01 -2.374133281409740448e-02 -3.040996193885803223e-01 3.132934495806694031e-02 -1.530417203903198242e-01 1.937313377857208252e-01 3.223747014999389648e-02 1.364825963973999023e-01 -3.203900754451751709e-01 -1.338307857513427734e-01 6.599298864603042603e-02 7.806892693042755127e-02 2.472208142280578613e-01 8.416135609149932861e-02 4.161482676863670349e-02 -2.009752243757247925e-01 -2.182303667068481445e-01 3.239085078239440918e-01
-6.403125822544097900e-03 3.903995752334594727e-01 -1.144816577434539795e-01 -2.115771621465682983e-01 1.180964782834053040e-01 -7.854664325714111328e-02 -4.737525433301925659e-02 -7.127616554498672485e-02 7.020407915115356445e-02 9.287251532077789307e-02 6.498110014945268631e-04 2.117486447095870972e-01 6.395434495061635971e-03 1.591240465641021729e-01 1.884528696537017822e-01 -1.835717111825942993e-01 -2.515239715576171875e-01 1.877708882093429565e-01 -1.129812821745872498e-01 3.678113818168640137e-01 -5.757682770490646362e-02 -3.837839234620332718e-03 -2.119926810264587402e-01 -1.373860687017440796e-01 9.064711630344390869e-02 -1.773861497640609741e-01 3.194745182991027832e-01 1.295758485794067383e-01 1.115808188915252686e-01 -1.293560266494750977e-01 2.896030060946941376e-02 3.270969688892364502e-01
1.516671776771545410e-01 1.936290264129638672e-01 -1.112824976444244385e-01 -1.242375187575817108e-02 2.298881262540817261e-01 4.583033174276351929e-02 -2.378480434417724609e-01 6.590316444635391235e-02 -3.118366003036499023e-01 1.660984307527542114e-01 -2.780585363507270813e-02 -4.155497252941131592e-02 4.149174317717552185e-02 1.135585308074951172e-01 5.999046564102172852e-02 1.105193272233009338e-01 -1.713186204433441162e-01 2.080398052930831909e-01 -1.043686047196388245e-01 1.771665364503860474e-01 2.358142733573913574e-01 -2.127827405929565430e-01 -9.506226330995559692e-02 1.911044269800186157e-01 -4.270227998495101929e-02 2.461123317480087280e-01 9.892538189888000488e-02 -2.349749654531478882e-01 1.806157231330871582e-01 3.075852990150451660e-01 -3.307530283927917480e-02 3.691460788249969482e-01
-2.995868027210235596e-01 4.690998792648315430e-01 -2.871179878711700439e-01 2.828274071216583252e-01 -7.299843430519104004e-02 1.530784666538238525e-01 -2.026498466730117798e-01 -2.151744216680526733e-01 -7.301762700080871582e-02 -4.223524406552314758e-02 -1.428411602973937988e-01 -1.868816465139389038e-01 3.631927445530891418e-02 2.148728817701339722e-01 1.336128860712051392e-01 -5.027893185615539551e-02 -1.427801251411437988e-01 1.662330031394958496e-01 2.508581876754760742e-01 8.297745138406753540e-02 8.427267521619796753e-02 2.160143293440341949e-02 2.700125798583030701e-02 8.533260226249694824e-02 -3.256346657872200012e-02 -6.617136765271425247e-03 1.119852364063262939e-01 6.638052314519882202e-02 -2.809031605720520020e-01 1.636255532503128052e-01 -1.365195512771606445e-01 7.443118840456008911e-02
-5.197461694478988647e-02 2.559320330619812012e-01 -5.641339346766471863e-02 1.733250916004180908e-01 -6.135053932666778564e-02 8.501248061656951904e-02 -1.614145636558532715e-01 -5.051507428288459778e-02 -1.137840673327445984e-01 1.672893911600112915e-01 5.977991595864295959e-02 -3.486643778160214424e-03 -1.256857812404632568e-01 1.029517352581024170e-01 -3.568162024021148682e-01 -2.858202755451202393e-01 -1.720497906208038330e-01 1.260602921247482300e-01 -3.134043514728546143e-01 3.266149461269378662e-01 1.507634520530700684e-01 4.193272814154624939e-02 1.586151123046875000e-01 -5.245358496904373169e-02 -4.367462173104286194e-02 3.739776611328125000e-01 1.573523133993148804e-01 -7.251948863267898560e-02 -1.632690546102821827e-03 2.250512540340423584e-01 -2.125254869461059570e-01 -9.304469078779220581e-02
1.660874933004379272e-01 2.597459554672241211e-01 -1.640007793903350830e-01 3.385140895843505859e-01 -2.562184073030948639e-02 -9.760003536939620972e-02 -1.658239364624023438e-01 -6.528981029987335205e-02 1.144582629203796387e-01 -6.870615482330322266e-02 -3.547849655151367188e-01 -1.073681414127349854e-01 8.773268759250640869e-02 -4.730786662548780441e-03 -2.365884631872177124e-01 -3.055598139762878418e-01 1.869726330041885376e-01 7.233713567256927490e-02 -1.780501902103424072e-01 5.568035691976547241e-02 2.347066849470138550e-01 -2.278812080621719360e-01 -1.922204047441482544e-01 9.152407944202423096e-02 6.243428960442543030e-02 2.814103066921234131e-01 2.275703996419906616e-01 -9.215530008077621460e-02 -8.773029595613479614e-02 -4.997125267982482910e-02 -1.638348102569580078e-01 3.862908855080604553e-02
5.494401603937149048e-02 5.576089620590209961e-01 -1.395839601755142212e-01 3.549437820911407471e-01 -1.311930119991302490e-01 4.111327603459358215e-02 -1.426124721765518188e-01 -1.458143144845962524e-01 -5.318622291088104248e-02 4.690225422382354736e-02 -1.715855300426483154e-01 1.179211363196372986e-01 2.970255017280578613e-01 -2.632812969386577606e-02 -2.958925068378448486e-01 -3.779507428407669067e-02 -1.149576343595981598e-02 2.824485674500465393e-02 -2.153241783380508423e-01 -9.722466766834259033e-02 2.002772092819213867e-01 -3.786450624465942383e-02 -3.756985068321228027e-02 1.482379287481307983e-01 1.002818197011947632e-01 6.284954398870468140e-02 1.104573458433151245e-01 -8.416616171598434448e-02 -1.217204928398132324e-01 2.420469522476196289e-01 -1.303248405456542969e-01 -9.193901717662811279e-02
-5.060253664851188660e-02 2.155814021825790405e-01 -9.812733158469200134e-03 2.726192027330398560e-02 8.660268783569335938e-02 1.781123876571655273e-02 -1.166158989071846008e-01 -2.048914879560470581e-01 1.296581476926803589e-01 1.165437400341033936e-01 -2.452342957258224487e-01 -1.715606451034545898e-01 1.020310074090957642e-01 -4.981856793165206909e-03 -1.584656536579132080e-03 7.171290367841720581e-02 1.614799797534942627e-01 -1.761823743581771851e-01 1.968077942728996277e-02 2.872002422809600830e-01 2.837111949920654297e-01 7.023640722036361694e-02 8.384105749428272247e-03 1.739523261785507202e-01 -1.393396407365798950e-01 2.644092440605163574e-01 4.665086567401885986e-01 6.383199989795684814e-02 8.262758702039718628e-02 3.920451700687408447e-01 -1.494705379009246826e-01 3.921178355813026428e-02
-1.306965202093124390e-01 1.404312700033187866e-01 -1.297971308231353760e-01 6.929486989974975586e-03 1.593956798315048218e-01 3.704821318387985229e-02 9.791521588340401649e-04 -1.562936156988143921e-01 1.740213185548782349e-01 2.187960296869277954e-01 1.876526325941085815e-01 1.921857446432113647e-01 1.382928788661956787e-01 6.708400696516036987e-02 -2.796406745910644531e-01 1.197547093033790588e-01 1.239535883069038391e-01 4.470799863338470459e-02 1.800757646560668945e-01 8.801834285259246826e-02 -6.517621874809265137e-02 -2.560624778270721436e-01 5.293098744004964828e-03 8.090548217296600342e-02 1.377265602350234985e-01 3.315947353839874268e-01 1.796371936798095703e-01 -1.039549112319946289e-01 -1.464582681655883789e-01 1.421689391136169434e-01 -3.860356211662292480e-01 3.633341193199157715e-01
-1.917352676391601562e-01 2.804487049579620361e-01 2.652800381183624268e-01 1.284944564104080200e-01 2.673340439796447754e-01 -6.456689909100532532e-03 1.830004341900348663e-02 -1.287367194890975952e-01 -5.600287020206451416e-02 3.857969045639038086e-01 -1.650864779949188232e-01 6.286554783582687378e-02 9.931515157222747803e-02 -2.496227994561195374e-02 1.651294976472854614e-01 -2.716743648052215576e-01 -7.095097005367279053e-02 3.087974488735198975e-01 -1.837189644575119019e-01 -7.826846092939376831e-02 1.432512551546096802e-01 -1.152579113841056824e-01 4.083285480737686157e-02 1.874494701623916626e-01 -1.404681205749511719e-01 3.879025205969810486e-02 2.941846847534179688e-01 8.948329836130142212e-03 2.189999073743820190e-02 3.713827952742576599e-02 -3.061418533325195312e-01 1.487368065863847733e-02
-5.107786878943443298e-02 4.280047714710235596e-01 -1.877895672805607319e-03 5.140911042690277100e-02 6.297592818737030029e-02 6.073043867945671082e-02 -2.142385393381118774e-01 -4.219461381435394287e-01 5.341682583093643188e-03 1.450558155775070190e-01 4.496178776025772095e-02 -1.135568544268608093e-01 6.928708404302597046e-02 1.724416464567184448e-01 -3.180577605962753296e-02 -1.343212723731994629e-01 -7.683400809764862061e-02 1.503150463104248047e-01 -2.071609199047088623e-01 3.032099604606628418e-01 -2.575018703937530518e-01 1.212531700730323792e-01 -3.865766525268554688e-01 1.346876323223114014e-01 3.616232052445411682e-02 1.147570908069610596e-01 -5.295627634041011333e-04 4.603666253387928009e-03 -1.626771539449691772e-01 8.200028538703918457e-02 -1.367937177419662476e-01 1.097639054059982300e-01
-1.231524348258972168e-01 3.355240225791931152e-01 -2.119477987289428711e-01 1.200725436210632324e-01 2.238460183143615723e-01 9.608846157789230347e-03 -7.642293721437454224e-02 -4.729235544800758362e-02 6.622043997049331665e-02 -3.307928740978240967e-01 3.304585516452789307e-01 6.693633645772933960e-02 -7.503346353769302368e-02 -8.406646549701690674e-02 6.839907169342041016e-02 -2.014867216348648071e-01 -2.278178036212921143e-01 -5.629268288612365723e-02 4.584159178193658590e-04 1.307874172925949097e-01 1.677902340888977051e-01 -2.015074938535690308e-01 -1.786975748836994171e-02 -1.785550452768802643e-02 -2.823736369609832764e-01 7.720354944467544556e-02 3.283885717391967773e-01 -1.635886356234550476e-02 3.499940410256385803e-02 6.199211254715919495e-02 -3.220018446445465088e-01 1.582689285278320312e-01
1.987275294959545135e-02 2.569610178470611572e-01 -3.464210405945777893e-02 -1.777157485485076904e-01 1.458179503679275513e-01 2.653062939643859863e-01 -2.869725823402404785e-01 -1.020745858550071716e-01 2.994905710220336914e-01 2.550034224987030029e-01 -1.873483508825302124e-01 -7.286870479583740234e-02 3.466873988509178162e-02 1.109229475259780884e-01 1.811060011386871338e-01 -1.313187330961227417e-01 -3.864045953378081322e-03 -4.192404448986053467e-02 9.687414765357971191e-02 1.191313490271568298e-01 2.141481041908264160e-01 1.384135037660598755e-01 -1.627143919467926025e-01 -8.290443569421768188e-02 -1.633382588624954224e-01 -7.232175208628177643e-03 4.541673660278320312e-01 4.049693420529365540e-02 8.986782282590866089e-02 1.490169167518615723e-01 -1.952458620071411133e-01 1.758714765310287476e-01
-1.047380268573760986e-02 3.365247547626495361e-01 2.231524325907230377e-02 -1.971582025289535522e-01 8.481214754283428192e-03 3.483105599880218506e-01 -9.841796010732650757e-02 9.999545663595199585e-02 2.446216493844985962e-01 2.244457751512527466e-01 -1.134828776121139526e-01 -4.116389900445938110e-02 8.852902054786682129e-02 -2.209625951945781708e-02 1.145076379179954529e-02 5.566971376538276672e-02 -6.815104931592941284e-02 -2.086562365293502808e-01 -7.085097581148147583e-02 3.676120936870574951e-02 2.650279104709625244e-01 9.725646115839481354e-03 4.089995101094245911e-02 1.670407652854919434e-01 -6.038022786378860474e-02 8.065886050462722778e-02 2.932979762554168701e-01 1.638772524893283844e-02 4.066199064254760742e-03 3.759600222110748291e-01 -1.616093516349792480e-01 3.891831636428833008e-01
-1.145261451601982117e-01 2.696795463562011719e-01 1.015721540898084641e-02 3.966878652572631836e-01 1.022149808704853058e-02 1.882347911596298218e-01 4.438066482543945312e-02 -1.036951243877410889e-01 -7.482326030731201172e-02 -1.992257982492446899e-01 -4.524718597531318665e-02 2.680553793907165527e-01 -3.209081292152404785e-02 -6.061030924320220947e-02 1.781272441148757935e-01 2.855315804481506348e-02 -5.245382338762283325e-02 1.204389408230781555e-01 -1.879388242959976196e-01 8.167681097984313965e-02 -1.468963176012039185e-01 -5.023198574781417847e-02 6.599619239568710327e-02 1.728793084621429443e-01 -1.354189515113830566e-01 2.632945775985717773e-01 2.604376077651977539e-01 -5.174749344587326050e-02 1.365660578012466431e-01 1.884518861770629883e-01 -7.073435466736555099e-03 4.711886942386627197e-01
-1.745697110891342163e-01 5.086897015571594238e-01 -3.226692378520965576e-01 2.427986115217208862e-01 -1.865753084421157837e-01 2.037918269634246826e-01 -2.651871144771575928e-01 -2.179358750581741333e-01 -1.916016265749931335e-02 -3.366973251104354858e-02 3.080219216644763947e-02 -1.010073423385620117e-01 -1.128224804997444153e-01 -4.726720601320266724e-02 1.192490980029106140e-01 1.507686264812946320e-02 5.733857862651348114e-03 1.742469221353530884e-01 7.876085489988327026e-02 7.086024433374404907e-02 -9.800836443901062012e-02 -1.087271422147750854e-01 4.931332916021347046e-02 5.436374619603157043e-02 4.896550253033638000e-02 -4.128656163811683655e-02 -2.070029731839895248e-03 -7.890940643846988678e-03 -1.519781053066253662e-01 1.525305360555648804e-01 -3.931291401386260986e-01 1.948158442974090576e-01
2.669575512409210205e-01 1.702092885971069336e-01 -2.979020401835441589e-02 1.372713744640350342e-01 1.672583669424057007e-01 -1.567088514566421509e-01 -2.370936572551727295e-01 -1.272634696215391159e-02 -2.600529193878173828e-01 -8.133838884532451630e-03 6.453240662813186646e-02 -1.686037480831146240e-01 1.079677045345306396e-01 1.360324025154113770e-01 2.544545941054821014e-02 -4.838394373655319214e-02 -3.991605043411254883e-01 7.765465974807739258e-02 -6.546300649642944336e-02 1.012492030858993530e-01 -1.906337402760982513e-02 -4.893818497657775879e-02 -8.879030495882034302e-02 8.424653112888336182e-02 -1.226024776697158813e-01 1.077655851840972900e-01 3.670079410076141357e-01 -9.498078376054763794e-02 -9.675133228302001953e-02 2.635864019393920898e-01 7.192976772785186768e-02 4.309040307998657227e-01
1.067236140370368958e-01 4.412153959274291992e-01 5.134375765919685364e-02 2.183895856142044067e-01 -8.325386047363281250e-02 2.444276511669158936e-01 -1.761855483055114746e-01 1.803173869848251343e-01 2.011676505208015442e-02 8.344855159521102905e-02 -1.091605275869369507e-01 -2.973935902118682861e-01 1.285807192325592041e-01 2.098160386085510254e-01 -7.518903911113739014e-02 -1.033153310418128967e-01 -8.251565694808959961e-02 -2.605205960571765900e-02 -1.201443076133728027e-01 2.069177478551864624e-01 1.668486185371875763e-02 -2.811060845851898193e-01 -9.778762608766555786e-02 -1.887250095605850220e-01 -2.692458629608154297e-01 9.439679980278015137e-02 7.706408947706222534e-02 -1.289745718240737915e-01 1.106887012720108032e-01 6.543749570846557617e-02 -1.056696400046348572e-01 3.284407258033752441e-01
1.128446906805038452e-01 3.595555424690246582e-01 6.385547667741775513e-02 -1.955038607120513916e-01 -2.956904284656047821e-02 1.521459817886352539e-01 1.203876659274101257e-01 -1.167077720165252686e-01 -6.171749159693717957e-02 1.474074721336364746e-01 3.908612206578254700e-02 1.941274106502532959e-02 3.065727353096008301e-01 -2.196247726678848267e-01 5.445092171430587769e-02 9.569067507982254028e-03 -4.562354646623134613e-03 -4.714101552963256836e-02 1.282694004476070404e-02 2.745707035064697266e-01 -1.342970430850982666e-01 3.129512965679168701e-01 -1.158148348331451416e-01 1.285150181502103806e-02 -1.135634630918502808e-01 1.323189139366149902e-01 1.021104231476783752e-01 -1.657389700412750244e-01 4.246011003851890564e-02 5.590089038014411926e-02 -5.212366580963134766e-01 1.963764727115631104e-01
1.539596319198608398e-01 3.334563076496124268e-01 -2.197809517383575439e-01 -3.261366188526153564e-01 -2.131932526826858521e-01 -9.606762975454330444e-02 -5.262591689825057983e-02 -4.291165620088577271e-02 -9.772157669067382812e-02 -1.722196042537689209e-01 9.164588153362274170e-02 2.484897375106811523e-01 1.793017089366912842e-01 2.543863952159881592e-01 -1.613398641347885132e-01 -1.478726118803024292e-01 -7.009755820035934448e-02 7.272437959909439087e-02 -7.924119383096694946e-02 9.458927065134048462e-02 1.918628811836242676e-01 -3.699282242450863123e-04 2.003872096538543701e-01 1.377833485603332520e-01 -8.921667933464050293e-02 2.280021160840988159e-01 4.113799631595611572e-01 -1.605084836483001709e-01 7.070590555667877197e-02 8.771872520446777344e-02 -2.134933508932590485e-02 8.694449067115783691e-02
1.488334089517593384e-01 2.427198737859725952e-01 -6.378809362649917603e-02 -8.111690729856491089e-02 2.586719393730163574e-01 1.418894529342651367e-01 -7.676181942224502563e-02 -2.434583902359008789e-01 1.589928418397903442e-01 1.654502600431442261e-01 1.088330298662185669e-01 -1.027045696973800659e-01 -5.094153434038162231e-02 5.075126141309738159e-02 -2.198509871959686279e-01 -1.995518105104565620e-03 3.184991190209984779e-03 -2.640104107558727264e-02 1.337344050407409668e-01 2.444355040788650513e-01 -7.982989400625228882e-02 -1.272555291652679443e-01 1.336668431758880615e-01 2.439333796501159668e-01 1.525105834007263184e-01 3.738423883914947510e-01 3.298904299736022949e-01 -2.517256438732147217e-01 -1.956086456775665283e-01 2.406756579875946045e-01 -1.330188512802124023e-01 1.239170134067535400e-02
-4.216943681240081787e-01 2.271945327520370483e-01 -1.228252891451120377e-02 2.909423597157001495e-02 2.700793147087097168e-01 -5.879313871264457703e-02 -4.037274792790412903e-02 -2.211475521326065063e-01 -2.398400753736495972e-01 -3.262536600232124329e-02 3.781176358461380005e-02 8.651511371135711670e-02 -1.385627537965774536e-01 1.175641939043998718e-01 -6.731037795543670654e-02 -1.170650869607925415e-01 -3.795255422592163086e-01 -4.972498118877410889e-02 -1.003145277500152588e-01 1.654947698116302490e-01 2.676399648189544678e-01 1.035642623901367188e-02 -9.457838535308837891e-02 2.324089109897613525e-01 -1.581020355224609375e-01 -1.450410038232803345e-01 2.583668231964111328e-01 3.579249139875173569e-03 -2.761447988450527191e-02 1.034517660737037659e-01 -2.626646161079406738e-01 1.093039587140083313e-01
5.868452414870262146e-02 2.522915601730346680e-01 -2.716720700263977051e-01 2.228025905787944794e-02 -1.207341998815536499e-01 -2.765414491295814514e-02 -1.454547494649887085e-01 1.257130056619644165e-01 -3.008429408073425293e-01 3.367228806018829346e-01 3.391291499137878418e-01 -3.309220075607299805e-02 2.126596868038177490e-02 -2.028698623180389404e-01 -1.564745157957077026e-01 -4.093870893120765686e-02 -1.597186625003814697e-01 3.016746789216995239e-02 -7.800034433603286743e-02 1.045816242694854736e-01 4.721389710903167725e-02 -1.846016794443130493e-01 -7.642046362161636353e-02 1.515179574489593506e-01 2.454678565263748169e-01 -1.620639860630035400e-01 2.076846957206726074e-01 -3.320655599236488342e-02 1.494911015033721924e-01 2.595059573650360107e-01 -2.370772212743759155e-01 1.825971603393554688e-01
-1.379075199365615845e-01 1.944939047098159790e-01 -3.095865249633789062e-01 3.032588660717010498e-01 -2.362723052501678467e-01 2.811459898948669434e-01 3.833215683698654175e-02 1.996188759803771973e-01 -4.592243209481239319e-02 2.227342128753662109e-02 7.775725424289703369e-02 1.677480787038803101e-01 1.915667355060577393e-01 1.714569032192230225e-01 1.011245325207710266e-01 -4.851759225130081177e-02 2.220315160229802132e-03 4.569890797138214111e-01 -2.315127104520797729e-01 2.805569581687450409e-02 2.612434923648834229e-01 6.755435466766357422e-02 -1.264426484704017639e-02 -1.073345988988876343e-01 -6.402994692325592041e-02 -2.569631114602088928e-02 1.937715560197830200e-01 -1.144437491893768311e-01 -1.036578044295310974e-01 -1.528289914131164551e-02 -2.044970691204071045e-01 8.814367651939392090e-02
1.666846871376037598e-01 3.368395268917083740e-01 -3.308095633983612061e-01 3.273972272872924805e-01 -7.620739191770553589e-02 -1.523095220327377319e-01 5.005747079849243164e-02 -7.751747220754623413e-02 1.604456901550292969e-01 -5.421459674835205078e-02 -2.965031564235687256e-02 -2.426129067316651344e-03 3.223273456096649170e-01 3.617532178759574890e-02 -4.132189229130744934e-02 -1.680305451154708862e-01 1.203040033578872681e-01 1.141265183687210083e-01 -1.672731153666973114e-02 9.882185608148574829e-02 2.927110493183135986e-01 1.527869515120983124e-02 3.587440028786659241e-02 6.003665924072265625e-02 -1.850280677899718285e-03 2.834171652793884277e-01 -8.682110160589218140e-02 -2.173363268375396729e-01 7.311031967401504517e-02 3.736930191516876221e-01 -9.128315001726150513e-02 1.520681977272033691e-01
1.345505118370056152e-01 6.626760959625244141e-02 -2.507163286209106445e-01 2.706979773938655853e-02 -5.142907146364450455e-03 1.104776933789253235e-01 2.288461178541183472e-01 1.160354539752006531e-01 -1.588976383209228516e-01 -1.528794616460800171e-01 2.188403010368347168e-01 1.050379592925310135e-02 -4.096913337707519531e-02 1.704778671264648438e-01 2.882392704486846924e-01 -2.139391452074050903e-01 -1.542682200670242310e-01 7.018603850156068802e-03 -3.355920612812042236e-01 2.077212482690811157e-01 2.978832423686981201e-01 -1.632851548492908478e-02 -2.906820178031921387e-01 -1.368794962763786316e-02 -7.393380999565124512e-02 -5.213223770260810852e-02 2.720145583152770996e-01 -1.441366672515869141e-01 -1.032326593995094299e-01 1.701932027935981750e-02 -2.901678383350372314e-01 1.680297702550888062e-01
-3.452447429299354553e-02 4.429461061954498291e-01 -1.990965306758880615e-01 3.141447901725769043e-02 3.132006824016571045e-01 8.468119427561759949e-03 2.259403914213180542e-01 9.089278429746627808e-02 4.947984963655471802e-02 1.708670556545257568e-01 -2.965569794178009033e-01 -2.938047647476196289e-01 2.705140411853790283e-01 1.177374366670846939e-02 1.662357300519943237e-01 -6.676804739981889725e-03 -7.296531647443771362e-02 9.466974064707756042e-03 -1.010650172829627991e-01 2.472278475761413574e-01 -6.168905645608901978e-02 4.365529119968414307e-02 -2.002820968627929688e-01 1.053805947303771973e-01 5.918180197477340698e-02 1.062049269676208496e-01 2.455320507287979126e-01 -1.322381477802991867e-02 2.041223049163818359e-01 4.236590117216110229e-02 -1.756322234869003296e-01 -1.198665797710418701e-01
7.939707487821578979e-02 2.204093635082244873e-01 -1.534928381443023682e-01 -2.008395502343773842e-03 -3.582803905010223389e-02 -1.210071705281734467e-02 -1.090467795729637146e-01 1.402811706066131592e-01 2.001666873693466187e-01 8.815402537584304810e-02 4.768457263708114624e-03 5.430949479341506958e-02 9.002503007650375366e-02 -7.085184752941131592e-02 2.766576111316680908e-01 -3.104819357395172119e-01 -1.288784891366958618e-01 1.720665693283081055e-01 -2.310375422239303589e-01 -7.138036191463470459e-02 2.091903239488601685e-01 -2.410691045224666595e-02 -1.830278635025024414e-01 3.810504972934722900e-01 3.367321938276290894e-02 3.495817184448242188e-01 7.878427207469940186e-02 -2.666897177696228027e-01 1.012266054749488831e-01 3.044348657131195068e-01 -1.212979555130004883e-01 -7.507236301898956299e-02
-1.308462917804718018e-01 3.677792847156524658e-01 -3.136126697063446045e-01 2.619313299655914307e-01 -1.072148531675338745e-01 2.125127008184790611e-03 -3.584289848804473877e-01 -4.525385797023773193e-02 -7.509693503379821777e-02 1.011693701148033142e-01 -1.413184553384780884e-01 -2.046206742525100708e-01 4.247288778424263000e-02 8.965533226728439331e-02 5.648838728666305542e-02 4.667009040713310242e-02 -1.202517822384834290e-01 3.829601407051086426e-01 1.635922044515609741e-01 1.179905161261558533e-01 9.092874825000762939e-02 -1.064435392618179321e-01 -1.449394226074218750e-02 2.050632238388061523e-01 -1.983104050159454346e-01 -8.131244778633117676e-02 1.210971251130104065e-01 -7.679569721221923828e-02 -2.506529390811920166e-01 9.606309980154037476e-02 -2.076160907745361328e-01 -1.972171850502490997e-02
-1.674922704696655273e-01 3.221870362758636475e-01 -3.147307038307189941e-01 -5.607056990265846252e-02 2.320921868085861206e-01 2.220468223094940186e-02 1.933974772691726685e-01 -4.578563943505287170e-02 1.364868730306625366e-01 9.078244864940643311e-02 -1.530993282794952393e-01 -1.346163749694824219e-01 1.793687790632247925e-01 2.103128433227539062e-01 1.274171769618988037e-01 -3.518804162740707397e-02 -2.770046889781951904e-02 1.261820793151855469e-01 -2.260849773883819580e-01 -3.781695663928985596e-02 -1.362901777029037476e-01 2.524508833885192871e-01 1.107568852603435516e-02 -1.115885376930236816e-02 2.035275250673294067e-01 8.346761018037796021e-02 3.739272058010101318e-01 1.602835394442081451e-02 -5.381453409790992737e-02 3.551602959632873535e-01 -1.631070822477340698e-01 -1.178124025464057922e-01
-1.791885495185852051e-01 1.762364655733108521e-01 -4.421678557991981506e-02 9.281650185585021973e-02 -4.481355845928192139e-02 -2.832120284438133240e-02 -3.197006881237030029e-01 1.778513044118881226e-01 -1.834606677293777466e-01 -1.767821758985519409e-01 -2.495842240750789642e-02 5.093305185437202454e-02 3.038589656352996826e-01 9.237604588270187378e-02 -1.170470565557479858e-01 -4.207570478320121765e-02 -2.247276306152343750e-01 1.497554630041122437e-01 9.824351221323013306e-02 2.968165874481201172e-01 -1.252590715885162354e-01 -1.135183870792388916e-01 -8.867092430591583252e-02 -7.304158061742782593e-03 -2.321744561195373535e-01 1.733695343136787415e-02 3.961622118949890137e-01 -9.414724260568618774e-02 8.707857923582196236e-04 3.095400892198085785e-02 -4.148674607276916504e-01 6.993236392736434937e-02
6.233168765902519226e-02 3.774610757827758789e-01 -2.121912389993667603e-01 1.991797387599945068e-01 2.140433900058269501e-02 -3.236905932426452637e-01 1.273405551910400391e-01 -5.927506461739540100e-02 1.350891683250665665e-02 -1.347876191139221191e-01 1.937421113252639771e-01 9.024100750684738159e-02 -1.205670908093452454e-01 7.209724187850952148e-02 2.759413421154022217e-01 -1.509421765804290771e-01 -1.907819360494613647e-01 -3.790325671434402466e-02 -1.907597482204437256e-01 1.045839041471481323e-01 2.759981155395507812e-01 1.506726536899805069e-02 7.585129141807556152e-02 -3.508409857749938965e-02 -5.067228525876998901e-02 3.426356315612792969e-01 1.828906089067459106e-01 2.047143429517745972e-01 1.808649115264415741e-02 1.160968169569969177e-01 -2.875909507274627686e-01 -3.000753372907638550e-02
1.542599797248840332e-01 3.981206119060516357e-01 -1.014841124415397644e-01 8.139181882143020630e-02 1.377791315317153931e-01 -4.985206946730613708e-02 2.409597039222717285e-01 -2.449960261583328247e-01 -6.846305727958679199e-02 -7.956204563379287720e-02 1.629991680383682251e-01 -2.418724074959754944e-02 -2.035732716321945190e-01 3.284719586372375488e-01 2.018686383962631226e-01 -2.277454733848571777e-01 -2.238267511129379272e-01 -6.434436887502670288e-02 -5.773096904158592224e-02 -1.398814283311367035e-02 1.873428076505661011e-01 1.703379303216934204e-01 -9.247908741235733032e-02 -4.393209144473075867e-02 -8.991642296314239502e-02 2.304003238677978516e-01 9.907133132219314575e-02 2.322248816490173340e-01 -1.927525699138641357e-01 6.151368841528892517e-02 -2.471681684255599976e-01 1.476383805274963379e-01
-8.248471468687057495e-02 4.438696503639221191e-01 -7.591765373945236206e-02 2.152179330587387085e-01 -1.494644582271575928e-01 2.241254299879074097e-01 -2.399076670408248901e-01 -1.934096813201904297e-01 -7.022728770971298218e-02 -7.636622339487075806e-02 1.311284154653549194e-01 -6.219051405787467957e-02 -4.560066387057304382e-02 2.025150805711746216e-01 -1.149155274033546448e-01 -1.599031537771224976e-01 1.360580772161483765e-01 3.678648173809051514e-02 -1.780035942792892456e-01 2.240517586469650269e-01 -4.290045797824859619e-02 1.674840040504932404e-02 -6.085288524627685547e-02 -5.240361019968986511e-02 -2.670556008815765381e-01 -2.956852316856384277e-02 -1.042664498090744019e-01 -5.850752443075180054e-02 3.876923769712448120e-02 4.011787176132202148e-01 -2.917093336582183838e-01 1.360787004232406616e-01
-3.117284504696726799e-03 1.000702083110809326e-01 -1.829701811075210571e-01 -9.868169575929641724e-02 -1.065079718828201294e-01 5.275745317339897156e-02 7.364242523908615112e-02 -1.392108760774135590e-02 1.719283014535903931e-01 8.168940991163253784e-02 1.333916783332824707e-01 1.786245703697204590e-01 1.744045689702033997e-02 -1.101251840591430664e-01 -1.526394486427307129e-01 -1.204079315066337585e-01 -1.197747979313135147e-02 3.104004859924316406e-01 -2.437123507261276245e-01 -8.365092426538467407e-02 5.593558028340339661e-02 5.749602243304252625e-02 -2.794994413852691650e-01 2.024375647306442261e-01 1.186326965689659119e-01 3.681373298168182373e-01 2.350855916738510132e-01 -1.980977505445480347e-01 1.515659689903259277e-01 3.712686896324157715e-01 -3.032070696353912354e-01 -7.469966262578964233e-02
8.267194777727127075e-02 4.805475473403930664e-01 -8.136697113513946533e-02 -2.154501341283321381e-02 -8.361265808343887329e-02 -3.299617767333984375e-01 9.108073264360427856e-02 3.661430999636650085e-02 -4.770790785551071167e-02 7.822871208190917969e-02 8.683995902538299561e-02 2.682058699429035187e-02 -2.523448169231414795e-01 1.267788559198379517e-01 9.980955719947814941e-02 -3.512733280658721924e-01 -1.082368567585945129e-01 -1.369743794202804565e-01 -7.252819836139678955e-02 1.406317502260208130e-01 2.073055952787399292e-01 2.013235818594694138e-03 -1.694791764020919800e-01 -7.640417665243148804e-02 -1.137945279479026794e-01 2.901287376880645752e-01 -6.741863675415515900e-03 1.698597669601440430e-01 -1.230609230697154999e-02 1.647389084100723267e-01 -3.290880322456359863e-01 7.227899134159088135e-02
-1.232434958219528198e-01 1.082268282771110535e-01 -2.783358395099639893e-01 1.508165616542100906e-02 -2.002496719360351562e-01 1.608568876981735229e-01 -8.204267919063568115e-02 -2.185035049915313721e-01 1.115830689668655396e-01 1.905637085437774658e-01 -6.330329179763793945e-02 -3.831017613410949707e-01 2.503017485141754150e-01 1.125875040888786316e-01 4.053025320172309875e-02 3.432854264974594116e-02 3.484782576560974121e-02 1.777888983488082886e-01 2.708559110760688782e-02 2.629534713923931122e-02 4.983747750520706177e-02 -1.006267964839935303e-01 -2.415503710508346558e-01 7.236976176500320435e-02 -1.499118655920028687e-01 8.680211007595062256e-02 2.121552526950836182e-01 -1.959901601076126099e-01 -2.401074767112731934e-01 -1.168535277247428894e-02 -4.512759745121002197e-01 1.093266978859901428e-01
2.194683402776718140e-01 4.142841696739196777e-01 1.557163745164871216e-01 7.676018774509429932e-02 7.673687487840652466e-02 -1.143394270911812782e-03 -1.059328913688659668e-01 -2.084586918354034424e-01 -9.655621647834777832e-02 1.604353636503219604e-01 8.382143080234527588e-02 -1.038379892706871033e-01 1.025143787264823914e-01 1.252660155296325684e-02 -3.173968987539410591e-03 1.255129277706146240e-01 -4.440185800194740295e-02 1.172197908163070679e-01 -7.290965318679809570e-02 2.443006187677383423e-01 -1.520017236471176147e-01 3.330765068531036377e-01 -3.072298169136047363e-01 1.513628065586090088e-01 6.925264745950698853e-02 3.480023145675659180e-01 6.379958987236022949e-02 -1.318039447069168091e-01 5.451631546020507812e-02 4.116818774491548538e-03 -3.524782657623291016e-01 5.970949307084083557e-02
1.530089527368545532e-01 6.099319458007812500e-01 -2.245578914880752563e-01 3.582802116870880127e-01 7.068578898906707764e-02 -2.382975071668624878e-02 -1.881321519613265991e-01 -1.354622989892959595e-01 -3.022962510585784912e-01 1.633399277925491333e-01 1.011376231908798218e-01 8.612209558486938477e-02 -4.349050298333168030e-02 8.013475686311721802e-02 -1.146733164787292480e-01 -2.903342805802822113e-02 1.380421686917543411e-02 6.648044288158416748e-02 -1.772378534078598022e-01 -6.765282154083251953e-02 1.422029286623001099e-01 -1.143995821475982666e-01 -2.318403422832489014e-01 3.631115332245826721e-02 9.689483791589736938e-02 1.210229694843292236e-01 8.688597008585929871e-03 4.467846360057592392e-03 -1.122204512357711792e-01 -1.544883251190185547e-01 -1.288793683052062988e-01 4.774022847414016724e-02
2.198251485824584961e-01 2.526466548442840576e-01 -3.912532627582550049e-01 -1.214266568422317505e-02 3.161142766475677490e-01 -7.814428955316543579e-02 -6.811239873059093952e-04 -1.383318100124597549e-02 -1.939062215387821198e-02 1.962639987468719482e-01 3.190854191780090332e-01 9.863740205764770508e-02 -8.570484071969985962e-02 7.443025708198547363e-02 -4.916736483573913574e-02 -1.144837588071823120e-01 -2.903338056057691574e-03 5.417902022600173950e-02 -6.079184636473655701e-02 2.954046130180358887e-01 1.408973038196563721e-01 -7.219502329826354980e-02 6.853797286748886108e-02 -1.492393463850021362e-01 1.867135912179946899e-01 9.771335870027542114e-02 2.418474853038787842e-01 -2.705810964107513428e-01 7.498288527131080627e-03 2.962608933448791504e-01 -1.568008363246917725e-01 1.227970942854881287e-01
-3.543646335601806641e-01 2.351863533258438110e-01 -3.265167176723480225e-01 -8.337846957147121429e-03 5.219353479333221912e-04 2.467683404684066772e-01 1.857662200927734375e-01 2.671762742102146149e-02 1.910105906426906586e-02 1.255090236663818359e-01 1.760806292295455933e-01 2.371845841407775879e-01 -1.390959620475769043e-01 -3.255915641784667969e-02 1.424555331468582153e-01 -1.589159667491912842e-01 7.231601327657699585e-02 9.283066540956497192e-02 1.115366369485855103e-01 3.571812510490417480e-01 -7.184907793998718262e-02 -7.724811136722564697e-02 -1.534215807914733887e-01 3.504313528537750244e-03 -6.959928572177886963e-02 3.379728496074676514e-01 3.061484396457672119e-01 9.832277148962020874e-02 6.910116225481033325e-02 7.890580594539642334e-02 -9.400821477174758911e-02 1.270036548376083374e-01
-5.273601785302162170e-02 3.798935711383819580e-01 -7.697648555040359497e-02 5.963590368628501892e-02 1.393233984708786011e-01 1.082983016967773438e-01 3.150383010506629944e-02 8.938813954591751099e-02 2.966833859682083130e-02 -4.243794828653335571e-03 -2.010132670402526855e-01 -3.074384927749633789e-01 -2.414295822381973267e-01 3.367610871791839600e-01 1.612474173307418823e-01 -9.360570460557937622e-02 7.278351113200187683e-03 3.908225521445274353e-02 7.883042097091674805e-02 1.114332601428031921e-01 -7.086151093244552612e-02 -6.845540553331375122e-02 -3.610056936740875244e-01 2.446754872798919678e-01 -1.113751716911792755e-02 2.119844555854797363e-01 3.662047684192657471e-01 3.693759068846702576e-02 5.138830840587615967e-02 -3.436309099197387695e-02 -7.820270210504531860e-02 2.245752364397048950e-01
9.926129877567291260e-02 3.899111151695251465e-01 -2.339871227741241455e-01 3.603800758719444275e-02 1.300276368856430054e-01 -1.786460131406784058e-01 -3.937743231654167175e-02 -6.641174852848052979e-02 5.321555584669113159e-02 -1.673960089683532715e-01 1.402107030153274536e-01 7.418263703584671021e-02 -1.956882327795028687e-01 -1.326593160629272461e-01 1.102277114987373352e-01 -8.842357248067855835e-02 -2.097368091344833374e-01 5.506207793951034546e-02 -7.059950381517410278e-02 -2.446215227246284485e-02 1.963472068309783936e-01 -1.752590686082839966e-01 3.876097127795219421e-02 2.191018015146255493e-01 -2.395357936620712280e-01 1.443667113780975342e-01 3.328894376754760742e-01 1.763787567615509033e-01 -4.819256719201803207e-03 8.876735717058181763e-02 -4.386191964149475098e-01 -5.995570123195648193e-02
-4.380792006850242615e-02 1.033898591995239258e-01 -2.204140275716781616e-01 1.881142705678939819e-01 5.562063772231340408e-03 -6.247658282518386841e-02 -5.477496981620788574e-01 1.756099164485931396e-01 -1.699683219194412231e-01 1.295221000909805298e-01 1.170569285750389099e-01 -6.838709861040115356e-02 1.288099437952041626e-01 1.393778175115585327e-01 -9.596116095781326294e-02 -2.243356592953205109e-02 -2.001900076866149902e-01 1.293704062700271606e-01 -1.108852922916412354e-01 1.881030797958374023e-01 3.170832693576812744e-01 1.724921166896820068e-01 5.341570824384689331e-02 1.004197672009468079e-01 -1.240294799208641052e-01 2.617021501064300537e-01 1.974986791610717773e-01 -8.522387593984603882e-02 -9.794894605875015259e-02 1.563546210527420044e-01 -1.292563229799270630e-02 2.162714898586273193e-01
2.323175780475139618e-02 2.415167987346649170e-01 -4.422749206423759460e-02 -2.854030728340148926e-01 1.149449124932289124e-01 -2.297196164727210999e-02 -3.161313533782958984e-01 5.541860125958919525e-03 2.085153311491012573e-01 1.590813994407653809e-01 -7.075998466461896896e-03 1.786099821329116821e-01 8.501331508159637451e-02 3.672194778919219971e-01 2.049248516559600830e-01 -1.280763447284698486e-01 2.605382353067398071e-02 1.140402182936668396e-01 -1.900347620248794556e-01 6.362968683242797852e-02 -1.669202931225299835e-02 -2.359749227762222290e-01 -1.373941153287887573e-01 1.470081657171249390e-01 4.962311685085296631e-02 4.411278292536735535e-02 5.734999105334281921e-02 -9.800183773040771484e-02 1.200067624449729919e-01 2.395500689744949341e-01 -2.471749633550643921e-01 3.772483766078948975e-01
1.561080850660800934e-02 5.508483648300170898e-01 -6.085997074842453003e-02 3.517339825630187988e-01 -7.600343972444534302e-02 -4.866677895188331604e-02 -4.244443029165267944e-02 7.002197951078414917e-02 -1.264283210039138794e-01 1.111962050199508667e-01 4.509069770574569702e-02 -6.737664341926574707e-02 1.560042053461074829e-01 3.217110037803649902e-02 -6.435338407754898071e-02 -5.843856930732727051e-02 -1.327345222234725952e-01 1.939869225025177002e-01 2.638546004891395569e-02 -2.182008326053619385e-01 4.316003322601318359e-01 3.728387877345085144e-02 3.768655657768249512e-02 5.235663428902626038e-02 1.000055521726608276e-01 3.551997616887092590e-02 -8.885043114423751831e-02 -2.234632372856140137e-01 -1.194756776094436646e-01 2.400217577815055847e-02 -3.034819066524505615e-01 1.215297430753707886e-01
9.080467373132705688e-02 4.142224788665771484e-01 -2.041576206684112549e-01 -6.999701261520385742e-02 -1.197678297758102417e-01 -2.185766100883483887e-01 1.850274801254272461e-01 5.499792471528053284e-02 -1.495404988527297974e-01 4.998414963483810425e-02 2.721650600433349609e-01 -7.136151194572448730e-02 -1.906837150454521179e-02 2.573816478252410889e-01 2.199396491050720215e-01 -3.991641104221343994e-01 -1.704255044460296631e-01 -7.205887883901596069e-02 -1.087292879819869995e-01 -5.006558820605278015e-02 2.292861491441726685e-01 2.065417543053627014e-02 3.016160987317562103e-02 -1.206734403967857361e-01 -1.106025651097297668e-01 1.878478825092315674e-01 1.486193835735321045e-01 4.899113625288009644e-02 8.412303403019905090e-03 1.007463559508323669e-01 -3.104757368564605713e-01 1.459132600575685501e-02
7.433485984802246094e-02 2.816626429557800293e-01 -1.810266226530075073e-01 -1.664807200431823730e-01 6.834696233272552490e-02 1.812428981065750122e-01 -7.551620155572891235e-02 -7.961518317461013794e-02 -2.309983782470226288e-02 1.250830143690109253e-01 6.731026619672775269e-02 2.010272294282913208e-01 -6.935741752386093140e-02 -1.507176458835601807e-01 9.598618000745773315e-02 -4.566909372806549072e-02 -3.587102890014648438e-01 -1.548717916011810303e-01 3.193193376064300537e-01 2.128695994615554810e-01 1.840838491916656494e-01 -1.379977613687515259e-01 -2.877555191516876221e-01 -5.760094616562128067e-03 1.818373650312423706e-01 6.815240532159805298e-02 3.606158494949340820e-01 -5.326995626091957092e-02 3.145262598991394043e-02 2.006725817918777466e-01 -7.181426137685775757e-02 2.289860546588897705e-01
-9.535149484872817993e-02 1.701080799102783203e-01 -2.380323261022567749e-01 -6.694759707897901535e-03 -2.012196183204650879e-01 -1.404514312744140625e-01 6.590324640274047852e-02 -6.325288861989974976e-02 1.614224016666412354e-01 5.501938611268997192e-02 -3.558909893035888672e-02 -2.727246880531311035e-01 -2.056033909320831299e-02 1.959074884653091431e-01 -3.631058707833290100e-02 -4.691031947731971741e-02 5.529737100005149841e-02 2.648353278636932373e-01 1.832626312971115112e-01 8.840866386890411377e-02 2.463577091693878174e-01 -5.297816917300224304e-02 -3.896752744913101196e-02 3.106532394886016846e-01 -9.289906919002532959e-02 2.543597817420959473e-01 1.389566361904144287e-01 -2.968460619449615479e-01 -1.968258470296859741e-01 1.594520211219787598e-01 -1.941800862550735474e-01 3.618139922618865967e-01
1.842408627271652222e-02 2.017544656991958618e-01 -2.446078509092330933e-02 -4.118981212377548218e-02 -1.118391603231430054e-01 1.815520077943801880e-01 -5.380355566740036011e-02 -1.730443090200424194e-01 -2.211554050445556641e-01 3.705270886421203613e-01 6.520920991897583008e-02 -7.868964225053787231e-02 2.159299142658710480e-02 -6.223575398325920105e-02 -2.739454507827758789e-01 -1.426729410886764526e-01 -2.743375003337860107e-01 2.413913905620574951e-01 -3.148134946823120117e-01 2.489434927701950073e-01 5.567672476172447205e-02 1.307635102421045303e-03 -2.401046752929687500e-01 3.526939451694488525e-02 6.648887880146503448e-03 2.911718748509883881e-02 3.282923102378845215e-01 1.909281127154827118e-02 2.096807062625885010e-01 2.399758547544479370e-01 -1.610396802425384521e-02 -1.204723864793777466e-01
-1.192808076739311218e-01 2.701624929904937744e-01 -1.839405000209808350e-01 1.621448397636413574e-01 -2.579733729362487793e-03 -3.415821120142936707e-02 -1.164462342858314514e-01 -7.913322746753692627e-02 -2.460126131772994995e-01 1.078380197286605835e-01 -1.448078602552413940e-01 1.880561113357543945e-01 3.048039376735687256e-01 6.341365724802017212e-02 4.565626382827758789e-02 -9.959378093481063843e-02 -9.024038910865783691e-02 1.270559132099151611e-01 -1.272122412919998169e-01 1.776586771011352539e-01 1.955427825450897217e-01 2.878187894821166992e-01 2.246948331594467163e-02 1.063890904188156128e-01 1.623145937919616699e-01 2.453790754079818726e-01 -6.433933228254318237e-02 -1.517501007765531540e-02 -4.489130675792694092e-01 1.055459752678871155e-01 -2.281487584114074707e-01 1.835060268640518188e-01
1.665891408920288086e-01 5.743345618247985840e-01 7.201442867517471313e-02 2.681158483028411865e-01 -1.176564991474151611e-01 2.338256314396858215e-02 4.082170315086841583e-03 -2.989571094512939453e-01 -2.961311638355255127e-01 3.081144951283931732e-02 2.335499823093414307e-01 2.158221416175365448e-02 1.344409734010696411e-01 2.369757182896137238e-02 -1.885272264480590820e-01 -2.044136673212051392e-01 2.890772558748722076e-02 1.008262299001216888e-02 -1.754735857248306274e-01 -1.236449405550956726e-01 7.532884180545806885e-02 -6.771893799304962158e-02 3.789878264069557190e-02 9.880173020064830780e-03 -3.198304213583469391e-03 9.822878241539001465e-02 1.597317606210708618e-01 -1.583688557147979736e-01 -1.830111145973205566e-01 -3.992994874715805054e-02 -2.583393454551696777e-01 -3.201081603765487671e-02
3.560789227485656738e-01 2.338239103555679321e-01 3.043693676590919495e-02 -4.773950576782226562e-02 7.164686173200607300e-02 2.323445677757263184e-01 4.781211167573928833e-02 1.742120832204818726e-01 -1.811928004026412964e-01 2.886949479579925537e-01 -3.367251530289649963e-02 -2.472498863935470581e-01 2.121009975671768188e-01 -3.659712523221969604e-02 1.649936288595199585e-01 -1.106277704238891602e-01 -1.063742265105247498e-01 3.610472679138183594e-01 -2.977222390472888947e-02 1.856879442930221558e-01 1.801715344190597534e-01 1.162247508764266968e-01 -2.141819000244140625e-01 8.383442461490631104e-02 -5.135364085435867310e-02 8.505787700414657593e-02 2.452238649129867554e-02 6.914765387773513794e-02 5.674365162849426270e-02 1.905402392148971558e-01 -3.584901392459869385e-01 -1.189979352056980133e-02
-5.717050284147262573e-02 4.482235610485076904e-01 -8.647289127111434937e-02 -7.503886520862579346e-02 -3.249286115169525146e-02 1.464897487312555313e-02 4.650153219699859619e-02 7.964284718036651611e-02 8.984616398811340332e-02 9.934759140014648438e-02 -9.270650148391723633e-02 6.037749350070953369e-02 -1.919437795877456665e-01 1.316138952970504761e-01 3.315117061138153076e-01 -1.107486779801547527e-03 -2.387561947107315063e-01 -3.670028150081634521e-01 -1.440117508172988892e-01 2.083575353026390076e-02 1.765663474798202515e-01 -1.388991326093673706e-01 -4.034170508384704590e-02 -1.544520705938339233e-01 3.464334085583686829e-02 1.339516788721084595e-01 1.840894073247909546e-01 -4.808649420738220215e-02 -1.663173735141754150e-01 3.009411394596099854e-01 -1.530200242996215820e-01 3.047747015953063965e-01
-2.331762462854385376e-01 2.577807903289794922e-01 -2.790037989616394043e-01 1.024788022041320801e-01 1.108050942420959473e-01 3.260111510753631592e-01 -5.757142571383155882e-05 -1.577832922339439392e-02 -6.183226779103279114e-02 -6.775173544883728027e-02 -2.373044490814208984e-01 2.086367309093475342e-01 6.574965268373489380e-02 7.562069594860076904e-02 -4.063211753964424133e-02 -1.818619966506958008e-01 -2.965755164623260498e-01 8.116222172975540161e-02 7.738768309354782104e-02 3.815991878509521484e-01 8.272211998701095581e-02 1.187658607959747314e-01 -1.709066927433013916e-01 2.095505744218826294e-01 -7.564365863800048828e-02 2.794634401798248291e-01 1.379574537277221680e-01 9.341832250356674194e-02 -2.356945723295211792e-01 5.059207603335380554e-02 -6.563361734151840210e-02 -6.913796812295913696e-02
2.699509495869278908e-03 8.445699512958526611e-02 -1.070624440908432007e-01 6.313095986843109131e-02 1.536561548709869385e-01 2.311335206031799316e-01 -1.230404824018478394e-01 -3.253417611122131348e-01 3.743200600147247314e-01 1.517504602670669556e-01 -1.176985055208206177e-01 -3.511431440711021423e-02 2.434505969285964966e-01 6.674872338771820068e-02 7.730790972709655762e-02 -9.375355392694473267e-02 -3.336330875754356384e-02 6.791971623897552490e-02 7.214115560054779053e-02 2.794060111045837402e-01 1.986847072839736938e-01 2.882814034819602966e-02 1.726091802120208740e-01 1.327193975448608398e-01 2.253954708576202393e-01 6.585744768381118774e-02 3.403770625591278076e-01 3.382160887122154236e-02 -1.147783640772104263e-02 2.672719061374664307e-01 -2.099052816629409790e-01 2.412318438291549683e-01
-4.411274939775466919e-02 4.124071300029754639e-01 -1.000066846609115601e-01 -3.255194053053855896e-03 -4.127585589885711670e-01 -5.363506823778152466e-02 2.703834883868694305e-02 1.446939352899789810e-02 -1.218651980161666870e-01 -2.112490832805633545e-01 2.151094935834407806e-02 1.867307275533676147e-01 1.237819567322731018e-01 1.416823081672191620e-02 4.202218353748321533e-02 -8.699322491884231567e-02 3.087569773197174072e-02 9.726634621620178223e-02 2.005419284105300903e-01 1.957580894231796265e-01 7.731857150793075562e-02 -9.229567646980285645e-02 7.524230331182479858e-02 9.087891131639480591e-02 -2.243270277976989746e-01 -1.760112196207046509e-01 3.466100096702575684e-01 -1.004243642091751099e-01 -1.454519629478454590e-01 1.094652339816093445e-02 -3.764574825763702393e-01 1.794971823692321777e-01
-1.003928631544113159e-01 3.993889391422271729e-01 -2.194065600633621216e-02 -1.928497105836868286e-01 4.779281839728355408e-02 -3.659427911043167114e-02 -4.623433202505111694e-02 1.433553695678710938e-01 -9.165345691144466400e-03 8.512855321168899536e-02 -1.527938097715377808e-01 -2.966538965702056885e-01 7.496767491102218628e-02 1.441391371190547943e-02 -1.734891682863235474e-01 -5.496706347912549973e-03 3.880035877227783203e-02 2.642599940299987793e-01 -3.093438744544982910e-01 2.590248584747314453e-01 -1.634310036897659302e-01 1.097965091466903687e-01 -3.597881495952606201e-01 1.587456166744232178e-01 1.358894556760787964e-01 2.452616989612579346e-01 1.686659157276153564e-01 3.789764642715454102e-02 9.023731574416160583e-03 -5.446712300181388855e-02 -2.450378537178039551e-01 1.124914437532424927e-01
-7.764422334730625153e-03 4.209641218185424805e-01 2.893895361921750009e-05 1.234738454222679138e-01 -5.618515610694885254e-02 1.550461947917938232e-01 -4.352021217346191406e-02 1.168035343289375305e-02 9.542048722505569458e-02 2.244518846273422241e-01 8.964139968156814575e-02 -1.396989971399307251e-01 -9.272772818803787231e-02 -1.454668585211038589e-02 -2.068821042776107788e-01 6.771382689476013184e-02 -4.301148056983947754e-01 1.724196225404739380e-01 -2.268430739641189575e-01 2.797136008739471436e-01 -6.512935459613800049e-02 -2.785359323024749756e-02 -1.421264261007308960e-01 -1.492243260145187378e-01 8.774365484714508057e-02 2.728110253810882568e-01 6.881201267242431641e-02 7.667130231857299805e-02 9.260881692171096802e-02 3.498651981353759766e-01 2.990307845175266266e-02 1.360192149877548218e-01
5.562755838036537170e-02 1.843006759881973267e-01 -1.751027405261993408e-01 4.370729625225067139e-02 1.403648406267166138e-01 1.577909588813781738e-01 -1.951884329319000244e-01 -5.338768288493156433e-02 2.175170928239822388e-02 2.818951569497585297e-02 -5.742892622947692871e-02 8.185351639986038208e-02 2.140509784221649170e-01 5.464851111173629761e-02 -2.275177389383316040e-01 1.084059104323387146e-01 3.838914632797241211e-02 1.813268065452575684e-01 -2.088296562433242798e-01 4.091470837593078613e-01 -4.925364628434181213e-03 3.080942928791046143e-01 -4.430677369236946106e-02 2.718415260314941406e-01 9.345915913581848145e-02 -7.744681090116500854e-02 1.476804912090301514e-01 1.278834976255893707e-02 -4.538773372769355774e-02 3.966512680053710938e-01 -3.298963010311126709e-01 1.145049836486577988e-02
-2.833465039730072021e-01 3.810544312000274658e-01 -2.064166665077209473e-01 4.243452101945877075e-02 9.375718981027603149e-02 9.013803303241729736e-02 1.189131811261177063e-01 -9.032023698091506958e-02 7.001091260462999344e-03 4.660952463746070862e-02 1.218012198805809021e-01 -1.659428030252456665e-01 2.627811133861541748e-01 3.272799849510192871e-01 1.544251441955566406e-01 1.147727370262145996e-01 1.313724964857101440e-01 -1.224586218595504761e-01 -2.835344970226287842e-01 -3.366137668490409851e-02 -9.228093177080154419e-02 3.675814718008041382e-02 2.334584109485149384e-02 1.157253682613372803e-01 -3.732737619429826736e-03 -3.924199193716049194e-02 3.041888177394866943e-01 -6.816365569829940796e-02 -5.309567227959632874e-02 3.197670280933380127e-01 -2.996873259544372559e-01 4.373414814472198486e-02
7.299388945102691650e-02 3.517700731754302979e-01 -3.165448307991027832e-01 4.257977306842803955e-01 -4.098744317889213562e-02 -8.138232678174972534e-02 -1.419341117143630981e-01 -1.667429357767105103e-01 8.474261313676834106e-02 2.144026756286621094e-01 2.604243457317352295e-01 -7.695138454437255859e-02 2.237697541713714600e-01 2.113833576440811157e-01 -2.710167609620839357e-04 -1.846364140510559082e-01 1.085893958806991577e-01 8.374864608049392700e-02 -2.234792262315750122e-01 2.262080609798431396e-01 -7.574689388275146484e-02 4.069915413856506348e-02 9.759746491909027100e-02 -4.709893465042114258e-02 -1.443625390529632568e-01 2.434450387954711914e-01 -6.104836985468864441e-02 7.527262717485427856e-02 3.025426901876926422e-02 6.735841929912567139e-02 -1.467026472091674805e-01 1.480060815811157227e-01
6.708804517984390259e-02 3.045667707920074463e-01 -1.726041585206985474e-01 4.452358484268188477e-01 -1.369414478540420532e-01 -9.674302302300930023e-03 -2.127783447504043579e-01 -1.487294733524322510e-01 2.605923712253570557e-01 -4.323886334896087646e-02 -1.527814716100692749e-01 1.905237697064876556e-02 1.086488962173461914e-01 8.634189516305923462e-02 -1.292941570281982422e-01 -1.720069497823715210e-01 -1.738611236214637756e-02 2.710314989089965820e-01 1.124707013368606567e-01 1.154206320643424988e-01 2.621450424194335938e-01 -2.388087213039398193e-01 -1.787290424108505249e-01 4.866669327020645142e-02 -1.582211852073669434e-01 2.427030503749847412e-01 9.763179719448089600e-02 -8.716773241758346558e-02 -6.700679659843444824e-02 -8.685600757598876953e-02 -1.994918882846832275e-01 1.293433904647827148e-01
-3.727485425770282745e-03 1.965768039226531982e-01 -1.330667734146118164e-01 -3.462320193648338318e-02 -9.441208094358444214e-03 -2.474325001239776611e-01 -1.477004438638687134e-01 -2.488610893487930298e-02 -1.187027096748352051e-01 1.474141478538513184e-01 -1.955486834049224854e-01 2.310751527547836304e-01 -3.345637395977973938e-02 2.104896008968353271e-01 -1.388584971427917480e-01 -1.539551615715026855e-01 -2.755434811115264893e-01 1.930159926414489746e-01 -1.521027088165283203e-01 1.690770685672760010e-01 2.822944819927215576e-01 2.331696897745132446e-01 -3.549690544605255127e-01 1.202954873442649841e-01 -1.757021993398666382e-02 1.736225038766860962e-01 5.367680266499519348e-02 -1.811946481466293335e-01 2.472208887338638306e-01 -7.543208450078964233e-02 -2.493408322334289551e-01 9.081235527992248535e-02
-2.288160473108291626e-01 1.280193775892257690e-01 -2.072503715753555298e-01 -3.804666548967361450e-02 -6.474986672401428223e-02 -1.246251538395881653e-01 2.850057780742645264e-01 -2.409653812646865845e-01 6.878024339675903320e-02 1.319756954908370972e-01 -1.417413055896759033e-01 1.487639844417572021e-01 1.396928280591964722e-01 7.625250518321990967e-02 2.864999510347843170e-02 -8.967304229736328125e-02 -1.321189999580383301e-01 2.983345091342926025e-01 -5.218585580587387085e-02 1.769213676452636719e-01 1.990355849266052246e-01 -6.076802965253591537e-03 -2.797132134437561035e-01 1.580959111452102661e-01 -1.876889467239379883e-01 3.526206016540527344e-01 1.597398519515991211e-01 -1.440706662833690643e-02 3.241696953773498535e-01 -1.527825593948364258e-01 -1.383566409349441528e-01 1.142104044556617737e-01
9.991698712110519409e-02 2.277171909809112549e-01 -3.536153584718704224e-02 -3.353286534547805786e-02 -2.180547416210174561e-01 -2.939534783363342285e-01 -1.468964666128158569e-01 -1.858027428388595581e-01 -4.969450458884239197e-02 -7.591450959444046021e-02 -4.604364931583404541e-02 2.342456579208374023e-02 -2.995201572775840759e-02 1.000405624508857727e-01 -1.150264292955398560e-01 3.335665166378021240e-02 -3.815782368183135986e-01 2.231890857219696045e-01 -9.340866655111312866e-02 5.021014809608459473e-01 3.214221000671386719e-01 8.105016499757766724e-02 -1.690169423818588257e-02 2.218806371092796326e-02 -1.103167310357093811e-01 1.464412361383438110e-01 2.129163146018981934e-01 9.580507129430770874e-02 -3.622501716017723083e-02 -1.139215752482414246e-01 -1.984430998563766479e-01 2.960021793842315674e-02
2.098271250724792480e-02 3.874228894710540771e-01 -4.174743965268135071e-02 1.047584414482116699e-01 -1.640689820051193237e-01 9.919480979442596436e-02 -2.442343831062316895e-01 -9.723401069641113281e-02 -7.251448929309844971e-02 2.171267122030258179e-01 1.412270516157150269e-01 -3.525690361857414246e-02 -8.791983127593994141e-02 2.096154689788818359e-01 -2.030169218778610229e-02 -9.506160020828247070e-02 1.090326830744743347e-01 2.109107375144958496e-02 -1.900823861360549927e-01 3.692923188209533691e-01 -1.165094226598739624e-01 7.894545793533325195e-02 -4.697186946868896484e-01 6.938167661428451538e-02 7.149028778076171875e-02 1.947239786386489868e-01 -1.322282552719116211e-01 1.307990550994873047e-01 1.582191698253154755e-02 1.435329169034957886e-01 -2.591339051723480225e-01 2.131348662078380585e-02
-5.896016582846641541e-02 3.384090065956115723e-01 -1.496873050928115845e-01 2.417972236871719360e-01 -2.495358586311340332e-01 2.506452202796936035e-01 -7.644964754581451416e-02 -1.560767292976379395e-01 -3.012060560286045074e-02 -8.489132672548294067e-02 2.482641935348510742e-01 -2.581138350069522858e-02 1.110754609107971191e-01 1.793411672115325928e-01 -1.034971177577972412e-01 -9.454606473445892334e-02 -2.101646661758422852e-01 -1.400776859372854233e-02 -4.170459210872650146e-01 5.693772435188293457e-02 2.302110046148300171e-01 -1.990685462951660156e-01 -9.960259497165679932e-02 9.696429222822189331e-02 4.051907453685998917e-04 2.519289255142211914e-01 8.855894953012466431e-02 -2.203970029950141907e-02 -2.265479564666748047e-01 5.873943865299224854e-02 -1.710958182811737061e-01 -1.481247246265411377e-01
1.606703549623489380e-01 2.848950326442718506e-01 -1.156850308179855347e-01 8.427667617797851562e-02 2.159130573272705078e-01 -7.557194679975509644e-02 1.405919939279556274e-01 -6.380510982125997543e-03 -1.648931801319122314e-01 1.851162016391754150e-01 -9.005242958664894104e-03 1.003958210349082947e-01 1.632280498743057251e-01 -1.383220106363296509e-01 2.131149768829345703e-01 -5.503955855965614319e-02 -3.594703674316406250e-01 1.041575446724891663e-01 -1.817630380392074585e-01 1.038847938179969788e-01 2.227844446897506714e-01 -1.310401856899261475e-01 -7.032465189695358276e-02 4.073377847671508789e-01 2.956713140010833740e-01 1.905588358640670776e-01 1.042059436440467834e-01 -2.651831209659576416e-01 -8.360581099987030029e-02 -1.923581352457404137e-03 -3.216000273823738098e-02 -6.421650759875774384e-03
-2.943231463432312012e-01 1.561661213636398315e-01 -2.215672135353088379e-01 -2.851938642561435699e-02 1.151221320033073425e-01 -2.055242806673049927e-01 -2.495162039995193481e-01 2.413308322429656982e-01 2.887067496776580811e-01 2.868921160697937012e-01 -1.543628275394439697e-01 4.543033614754676819e-02 -1.782704889774322510e-02 1.327843517065048218e-01 -6.604686379432678223e-03 2.150980941951274872e-02 -7.543255575001239777e-03 1.834965050220489502e-01 -1.256669759750366211e-01 1.764527708292007446e-01 3.601227700710296631e-02 -1.164906620979309082e-01 -2.321363538503646851e-01 1.338666770607233047e-02 -2.588510327041149139e-02 2.151916548609733582e-02 2.305720150470733643e-01 -8.552246540784835815e-02 -1.221049726009368896e-01 -3.135047480463981628e-02 -3.618101477622985840e-01 3.083559572696685791e-01
1.988674998283386230e-01 1.271247863769531250e-01 -2.085432410240173340e-01 8.678961545228958130e-02 1.124439612030982971e-01 -2.590048611164093018e-01 -7.597559131681919098e-03 1.036992669105529785e-01 3.272967785596847534e-02 2.674278318881988525e-01 3.280764818191528320e-01 3.351286053657531738e-01 -4.898407310247421265e-02 3.820604085922241211e-02 8.679046481847763062e-02 -9.783360362052917480e-02 -2.215199172496795654e-01 1.154693737626075745e-01 -3.094524443149566650e-01 9.223942458629608154e-02 1.031424030661582947e-01 1.747043989598751068e-02 4.760919883847236633e-02 1.297939121723175049e-01 -2.661010622978210449e-01 1.901372671127319336e-01 2.230348438024520874e-01 -2.389371097087860107e-01 -1.350135654211044312e-01 7.581201195716857910e-02 -1.672639250755310059e-01 1.635598540306091309e-01
2.252277582883834839e-01 3.673573136329650879e-01 -1.654538959264755249e-01 3.848935663700103760e-01 -1.844727247953414917e-01 -1.241505369544029236e-01 -5.931676924228668213e-02 -1.864584237337112427e-01 3.597881272435188293e-02 2.428755164146423340e-01 1.842097938060760498e-01 -2.437284216284751892e-02 3.477487564086914062e-01 1.415373235940933228e-01 -1.124201156198978424e-02 -1.081308647990226746e-01 -7.781530730426311493e-03 1.889276653528213501e-01 -7.822954654693603516e-02 1.211809143424034119e-01 2.422615587711334229e-01 -2.197976112365722656e-01 -4.556621424853801727e-03 7.290825992822647095e-02 -2.503093797713518143e-03 4.976396262645721436e-02 -5.956015363335609436e-02 9.685819968581199646e-03 5.040273815393447876e-02 3.301392793655395508e-01 -1.133085563778877258e-01 6.396329402923583984e-02
-1.319208592176437378e-01 3.198569118976593018e-01 -1.821023225784301758e-01 -8.710871636867523193e-02 2.178512364625930786e-01 -4.178354144096374512e-02 6.054703891277313232e-02 -1.364242434501647949e-01 -2.452808469533920288e-01 -4.898129962384700775e-03 1.262239515781402588e-01 2.111465334892272949e-01 -9.933649003505706787e-02 -5.425443500280380249e-02 1.709007322788238525e-01 -2.619246840476989746e-01 -3.202295303344726562e-01 -2.395415902137756348e-01 1.189422011375427246e-01 9.034650772809982300e-02 2.465088814496994019e-01 1.776148229837417603e-01 -1.332190632820129395e-01 1.186183169484138489e-01 -6.446558050811290741e-03 6.940308213233947754e-02 3.302928507328033447e-01 1.362892612814903259e-02 -6.348363310098648071e-02 -5.799105018377304077e-02 -2.881862819194793701e-01 1.605673283338546753e-01
1.260444372892379761e-01 5.579281449317932129e-01 -7.094803452491760254e-02 3.345667421817779541e-01 4.172383248805999756e-02 8.501859381794929504e-03 -1.282222867012023926e-01 -1.953981220722198486e-01 -6.032283976674079895e-02 -7.830386166460812092e-04 3.327025100588798523e-02 2.672647871077060699e-02 7.311660051345825195e-02 1.772586107254028320e-01 -1.612662225961685181e-01 -2.578401006758213043e-02 -1.844981014728546143e-01 5.103146657347679138e-02 -3.196314275264739990e-01 1.005711704492568970e-01 1.758048981428146362e-01 -3.483471274375915527e-01 -4.256850481033325195e-02 2.351609021425247192e-01 8.209362626075744629e-02 -8.649225533008575439e-02 1.574293971061706543e-01 -2.288969553774222732e-04 -1.054786071181297302e-01 -4.938921332359313965e-02 -1.085472479462623596e-01 -8.880684524774551392e-02
-3.644467294216156006e-01 4.387983679771423340e-01 -3.097310662269592285e-02 2.374417930841445923e-01 3.228901624679565430e-01 -2.030606567859649658e-02 1.747884303331375122e-01 4.381271079182624817e-02 1.821035742759704590e-01 8.248572051525115967e-02 -9.205882251262664795e-02 -2.201113849878311157e-01 3.085468709468841553e-01 -4.737994447350502014e-02 1.052994802594184875e-01 -2.860399484634399414e-01 -1.725269705057144165e-01 -5.698456987738609314e-02 2.911178022623062134e-02 1.763152778148651123e-01 9.382296353578567505e-02 8.044206351041793823e-02 -9.124001115560531616e-02 -3.789073601365089417e-02 1.520616281777620316e-02 2.434588670730590820e-01 1.291944086551666260e-01 3.680521622300148010e-02 -1.366554796695709229e-01 5.784347653388977051e-02 -5.627631768584251404e-02 -1.396452728658914566e-02
-2.056372016668319702e-01 4.028088748455047607e-01 -2.523425519466400146e-01 -1.144079789519309998e-01 -1.074756383895874023e-01 2.468660622835159302e-01 3.175845742225646973e-02 -2.683457732200622559e-01 -7.857890427112579346e-02 -7.224366068840026855e-02 -3.457427769899368286e-02 9.657516330480575562e-02 2.042498141527175903e-01 -8.776111155748367310e-02 -6.731476634740829468e-02 -2.461629174649715424e-02 -2.809569239616394043e-01 3.170500695705413818e-01 1.181036159396171570e-01 1.224298700690269470e-01 1.507978141307830811e-01 -2.993249595165252686e-01 4.098949208855628967e-02 1.579205840826034546e-01 -9.944764524698257446e-02 5.676344409584999084e-02 -1.160789746791124344e-02 -1.438668221235275269e-01 -1.896712481975555420e-01 2.312653511762619019e-01 -1.350250393152236938e-01 8.788018673658370972e-02
-6.142586097121238708e-02 4.102820456027984619e-01 -1.310194581747055054e-01 1.205372437834739685e-01 -6.407175958156585693e-02 2.525896430015563965e-01 -1.638987660408020020e-01 -7.420203089714050293e-02 -3.486826270818710327e-02 2.102683633565902710e-01 6.321723759174346924e-02 -2.653665244579315186e-01 2.531912624835968018e-01 2.206554263830184937e-01 7.047051191329956055e-02 1.779680699110031128e-01 5.120795965194702148e-02 -1.193850636482238770e-01 8.622110635042190552e-02 1.690696328878402710e-01 2.662211358547210693e-01 4.221345111727714539e-02 4.262210056185722351e-02 1.427182555198669434e-01 -7.732129842042922974e-02 7.050032727420330048e-03 2.797997295856475830e-01 2.709626555442810059e-01 -8.113615214824676514e-02 1.748316586017608643e-01 -2.849077582359313965e-01 -5.342226848006248474e-02
1.919037550687789917e-01 1.466914713382720947e-01 -1.146044805645942688e-01 -1.333875358104705811e-01 5.019195377826690674e-02 -7.368766516447067261e-02 -8.296961337327957153e-02 -2.583425045013427734e-01 2.899680137634277344e-01 2.248179018497467041e-01 1.644821763038635254e-01 -7.518598809838294983e-03 -7.698974013328552246e-02 6.251807510852813721e-02 1.363228708505630493e-01 -2.713886797428131104e-01 -4.926413297653198242e-02 2.309455722570419312e-02 -1.569653153419494629e-01 -1.154923066496849060e-02 2.825972139835357666e-01 1.310390681028366089e-01 -9.267865866422653198e-02 -4.504622891545295715e-02 -6.741565186530351639e-03 -1.433003395795822144e-01 2.344377338886260986e-01 -2.616313397884368896e-01 -1.975718736648559570e-01 1.866346895694732666e-01 -4.589762985706329346e-01 3.802233561873435974e-02
2.981805801391601562e-01 3.678927123546600342e-01 -2.901671528816223145e-01 -3.431219160556793213e-01 4.958993941545486450e-02 -9.799799323081970215e-02 -1.404083818197250366e-01 -1.835967972874641418e-02 -6.353369355201721191e-02 7.395350188016891479e-02 1.997247934341430664e-01 8.006579428911209106e-02 -1.671109646558761597e-01 -8.025554008781909943e-03 -1.127324774861335754e-01 3.736998420208692551e-03 -6.363153457641601562e-02 8.033651858568191528e-02 2.938432432711124420e-02 -9.457831829786300659e-02 2.085262835025787354e-01 1.079583466053009033e-01 7.411746680736541748e-02 -4.044285416603088379e-02 -1.303875893354415894e-01 2.266006618738174438e-01 2.482624351978302002e-01 -2.165405154228210449e-01 -1.273135244846343994e-01 2.561231553554534912e-01 -1.470673680305480957e-01 2.868659198284149170e-01
-5.541966855525970459e-02 3.756648302078247070e-01 1.244392767548561096e-01 -1.011191308498382568e-01 2.095365524291992188e-02 -8.005584031343460083e-02 -2.708535175770521164e-03 -1.589431464672088623e-01 -8.539896458387374878e-02 1.439723670482635498e-01 1.812084764242172241e-01 -2.772522270679473877e-01 1.154273971915245056e-01 1.342287659645080566e-01 -1.404677890241146088e-02 -1.591278761625289917e-01 -2.143596559762954712e-01 -2.761613950133323669e-02 -2.436122447252273560e-01 2.246620655059814453e-01 -3.705931603908538818e-01 9.195750951766967773e-02 -3.171395659446716309e-01 1.466317176818847656e-01 -7.209874689579010010e-02 2.350724339485168457e-01 3.808196634054183960e-02 -1.315328329801559448e-01 -1.233038827776908875e-01 5.776308476924896240e-02 -1.441867947578430176e-01 2.458550781011581421e-01
-2.107726186513900757e-01 1.070413962006568909e-01 -2.764462828636169434e-01 1.465718746185302734e-01 1.828538924455642700e-01 6.794004887342453003e-02 -2.036394178867340088e-01 -1.384208444505929947e-02 -1.437532752752304077e-01 -2.373207062482833862e-01 -2.739899419248104095e-02 1.090431213378906250e-01 1.094018891453742981e-01 5.785633623600006104e-02 -1.209670901298522949e-01 -1.812912225723266602e-01 -1.571605205535888672e-01 -7.055614143610000610e-02 7.372117042541503906e-02 2.623651027679443359e-01 -2.315074503421783447e-01 5.956244841217994690e-02 1.256743725389242172e-02 9.221047908067703247e-02 -3.088289499282836914e-01 1.096430048346519470e-01 2.879585623741149902e-01 -1.425840258598327637e-01 -3.018750622868537903e-02 -5.162261426448822021e-02 -4.476156532764434814e-01 1.723978370428085327e-01
[truncated: 3,265,326 more chars]
