# Supplementary material for: The Language of Innovation
Source: PLoS One. 2020 Apr 30;15(4):e0230107. doi: 10.1371/journal.pone.0230107 (PMC7194493; doi:10.1371/journal.pone.0230107)
Supplement: S10 File — (GZ) [file pone.0230107.s010.tar.gz › 1988-1992/V2Run_23_VS_4500_embeddings1988-1992ED32.txt]

-1.041355431079864502e-01 2.932829856872558594e-01 -1.530365645885467529e-01 -2.311886847019195557e-01 -1.275219619274139404e-01 -1.344826817512512207e-01 -2.344983220100402832e-01 -2.240902632474899292e-01 -1.835378408432006836e-01 -2.705662511289119720e-02 -1.886289864778518677e-01 1.299950331449508667e-01 9.492798894643783569e-02 2.317831814289093018e-01 2.220351099967956543e-01 -8.340115100145339966e-02 2.607457153499126434e-02 1.881496012210845947e-01 5.203090608119964600e-02 7.717087119817733765e-02 3.695758804678916931e-02 -2.933069169521331787e-01 1.189602017402648926e-01 -1.493289414793252945e-02 2.147163152694702148e-01 1.113190054893493652e-01 -4.514863789081573486e-01 1.954048275947570801e-01 -3.156763315200805664e-02 -5.351803451776504517e-02 1.728421002626419067e-01 8.129069581627845764e-03
-4.635491967201232910e-02 1.874386668205261230e-01 -1.668533235788345337e-01 1.665929704904556274e-01 -6.955429166555404663e-02 -5.818662419915199280e-02 -1.028663888573646545e-01 -2.710107564926147461e-01 -1.768082231283187866e-01 -9.676345437765121460e-02 7.846925407648086548e-02 -2.328604310750961304e-01 7.569071650505065918e-02 -2.249571979045867920e-01 2.287386171519756317e-02 -1.718948036432266235e-01 2.078654170036315918e-01 1.129648685455322266e-01 -7.485690712928771973e-02 7.130410522222518921e-02 -2.546272873878479004e-01 1.312235146760940552e-01 -8.366149850189685822e-03 -8.120181970298290253e-03 1.492551565170288086e-01 2.689876556396484375e-01 -2.483467459678649902e-01 -9.335041791200637817e-02 -1.068632528185844421e-01 -6.413751281797885895e-03 6.812584400177001953e-02 -5.454265475273132324e-01
-1.250954270362854004e-01 -1.501780450344085693e-01 -1.183347776532173157e-01 -1.262490898370742798e-01 7.617682218551635742e-02 1.298820525407791138e-01 -2.171485573053359985e-01 -3.100012838840484619e-01 -5.631519109010696411e-02 -3.971178829669952393e-01 -1.235275436192750931e-02 1.595160216093063354e-01 -2.308281362056732178e-01 -1.031393408775329590e-01 -3.420905768871307373e-02 -5.423725023865699768e-02 2.019407004117965698e-01 9.173006564378738403e-02 7.346300035715103149e-02 2.397614717483520508e-02 -2.524162530899047852e-01 2.622841000556945801e-01 -1.105525419116020203e-01 -2.245035767555236816e-01 1.495734881609678268e-02 1.667711138725280762e-01 -3.558154106140136719e-01 2.645137012004852295e-01 -5.358015373349189758e-02 -5.928497761487960815e-02 -9.712068364024162292e-03 -1.733229160308837891e-01
1.804517023265361786e-02 4.654166847467422485e-02 -1.019226387143135071e-01 -2.596092224121093750e-01 6.897856295108795166e-02 2.837726287543773651e-02 -1.623038947582244873e-01 -3.719011694192886353e-02 4.255292192101478577e-02 -2.809592485427856445e-01 1.949924379587173462e-01 -1.414105743169784546e-01 -2.566915750503540039e-01 1.724749654531478882e-01 3.059416413307189941e-01 -9.151383489370346069e-02 2.613533139228820801e-01 2.350565344095230103e-01 6.652864068746566772e-02 -1.093053892254829407e-01 -3.310868740081787109e-01 -1.221823040395975113e-02 -2.217224612832069397e-02 -2.451421916484832764e-01 1.639858037233352661e-01 1.755738109350204468e-01 -3.198155164718627930e-01 1.230149418115615845e-01 -1.572406888008117676e-01 -4.343096166849136353e-02 -8.299090713262557983e-02 -1.764582842588424683e-01
-6.312558799982070923e-02 6.855715066194534302e-02 -2.338673621416091919e-01 -2.006915062665939331e-01 1.805486232042312622e-01 1.527909785509109497e-01 -1.673400551080703735e-01 -2.332390397787094116e-01 1.955681741237640381e-01 4.430831223726272583e-02 1.634844243526458740e-01 1.950185000896453857e-01 4.908445104956626892e-02 -5.627963691949844360e-02 2.478268742561340332e-01 -2.198596447706222534e-01 2.490152977406978607e-02 9.081342816352844238e-02 -3.073158264160156250e-01 1.249392852187156677e-01 -3.946172297000885010e-01 -1.464194357395172119e-01 1.922182389535009861e-03 -2.777133285999298096e-01 4.135277494788169861e-02 -3.457106277346611023e-02 -2.702175080776214600e-01 1.468984633684158325e-01 -9.482634067535400391e-02 -2.955918945372104645e-02 6.246267259120941162e-02 -2.306868284940719604e-01
-2.045451849699020386e-01 2.189761549234390259e-01 -1.939630955457687378e-01 1.285395771265029907e-01 -5.192855745553970337e-02 1.522850692272186279e-01 -1.822224110364913940e-01 -2.131116390228271484e-01 3.321501240134239197e-02 -7.419089227914810181e-02 -1.111468225717544556e-01 -1.545573770999908447e-01 2.650781869888305664e-01 1.611389219760894775e-01 1.844509243965148926e-01 -2.496277242898941040e-01 3.295625150203704834e-01 5.359092354774475098e-02 -2.331064790487289429e-01 1.920206695795059204e-01 -1.559864431619644165e-01 2.462355606257915497e-02 -3.200475871562957764e-02 4.252176359295845032e-02 1.154109910130500793e-01 1.463273018598556519e-01 -3.752704262733459473e-01 1.037951931357383728e-01 -6.634420901536941528e-02 -2.286511063575744629e-01 -1.452088207006454468e-01 -1.468828767538070679e-01
5.664904415607452393e-02 -1.649204292334616184e-03 -2.848604917526245117e-01 -3.558235988020896912e-02 -8.423111587762832642e-02 1.799516826868057251e-01 7.618980947881937027e-03 -2.848895788192749023e-01 2.517864704132080078e-01 -2.641668617725372314e-01 2.388183176517486572e-01 3.075824305415153503e-02 -7.937832921743392944e-02 1.320620626211166382e-01 2.162126749753952026e-01 -9.537919610738754272e-02 3.861441612243652344e-01 -1.110595185309648514e-02 -1.311892867088317871e-01 1.218740195035934448e-01 -1.780970096588134766e-01 -2.590129971504211426e-01 1.565522998571395874e-01 -4.397131502628326416e-02 1.146958991885185242e-01 9.508729726076126099e-02 -1.638400405645370483e-01 2.381285279989242554e-01 -1.139792501926422119e-01 -1.607096493244171143e-01 -7.150716334581375122e-02 -2.582853734493255615e-01
-3.344245627522468567e-02 1.881233155727386475e-01 -9.475305676460266113e-02 -2.371080406010150909e-02 -6.134381145238876343e-02 -1.480201929807662964e-01 -3.843750059604644775e-01 -8.383741229772567749e-02 -8.429093658924102783e-02 -1.920800060033798218e-01 6.063961237668991089e-02 1.614085584878921509e-01 2.374255508184432983e-01 -9.735783934593200684e-02 1.092028692364692688e-01 -9.005916863679885864e-02 2.147593945264816284e-01 2.228790074586868286e-01 -3.374398872256278992e-02 2.903281748294830322e-01 -1.689723134040832520e-01 3.910311684012413025e-02 -1.006370410323143005e-01 2.477043680846691132e-02 -1.896244101226329803e-02 2.145188599824905396e-01 -1.174836307764053345e-01 3.015810847282409668e-01 6.536820530891418457e-02 1.585925519466400146e-01 2.809649109840393066e-01 -3.637922108173370361e-01
-9.508159756660461426e-02 1.447730064392089844e-01 -1.075395941734313965e-01 -3.282020613551139832e-02 6.485136598348617554e-02 -1.337577849626541138e-01 -3.880911469459533691e-01 3.709131479263305664e-02 1.553850173950195312e-01 -3.791823238134384155e-02 -1.807126402854919434e-01 -1.702686995267868042e-01 1.574476957321166992e-01 1.889961361885070801e-01 2.606903761625289917e-02 -2.153869271278381348e-01 2.527959942817687988e-01 9.532866999506950378e-03 -9.460015594959259033e-02 4.534352943301200867e-02 -1.759845465421676636e-01 -2.166595757007598877e-01 1.141331419348716736e-01 -3.023289889097213745e-02 1.104514002799987793e-01 -3.515779599547386169e-02 -4.555983245372772217e-01 7.112131267786026001e-02 -1.623008996248245239e-01 -1.394644826650619507e-01 -4.195185005664825439e-02 -3.846948742866516113e-01
4.536116123199462891e-02 1.765909418463706970e-02 -2.702512741088867188e-01 -1.204239651560783386e-01 -4.057151824235916138e-02 1.679977774620056152e-01 -1.683854162693023682e-01 -2.725754678249359131e-01 -3.097632825374603271e-01 -6.173776462674140930e-02 -1.344735920429229736e-01 -4.480153694748878479e-02 -1.432935297489166260e-01 1.403842568397521973e-01 2.140100002288818359e-01 6.865156441926956177e-02 2.869345545768737793e-01 -1.445810496807098389e-01 2.091351449489593506e-01 8.802939206361770630e-02 1.407041698694229126e-01 -6.820441782474517822e-02 -5.843382328748703003e-02 7.312845438718795776e-02 -6.119974702596664429e-02 3.176393210887908936e-01 -2.574002146720886230e-01 -1.217202842235565186e-01 -2.048924118280410767e-01 -3.801169991493225098e-01 7.108777761459350586e-02 -4.237337782979011536e-02
1.246185898780822754e-01 1.161546409130096436e-01 -3.150780200958251953e-01 -1.922373622655868530e-01 -1.155823394656181335e-01 -1.668059639632701874e-02 -2.384787946939468384e-01 -1.895239055156707764e-01 8.140414953231811523e-02 -1.151180732995271683e-02 -1.207211092114448547e-01 -7.286406308412551880e-02 1.677902042865753174e-01 -4.406586289405822754e-02 5.789837986230850220e-02 -4.405256211757659912e-01 2.943420112133026123e-01 2.128972560167312622e-01 -8.389652520418167114e-02 1.191792860627174377e-01 -1.223062574863433838e-01 1.423531025648117065e-02 1.818720400333404541e-01 1.653004670515656471e-03 1.029471606016159058e-01 3.369958102703094482e-01 -1.729714423418045044e-01 8.812221884727478027e-02 1.240432709455490112e-01 1.547812670469284058e-01 1.041859164834022522e-01 -2.463205009698867798e-01
5.312868859618902206e-03 3.109930753707885742e-01 -4.108388721942901611e-01 -1.241461634635925293e-01 -2.130630016326904297e-01 1.983462125062942505e-01 -1.719907224178314209e-01 -5.227537825703620911e-02 9.901762008666992188e-02 -5.473919585347175598e-02 -1.461808532476425171e-01 -7.722252607345581055e-02 -9.409038722515106201e-02 -3.800631966441869736e-03 1.492813527584075928e-01 -2.065241485834121704e-01 2.272695451974868774e-01 -9.368537366390228271e-02 -1.106470003724098206e-01 5.594506114721298218e-02 7.086105644702911377e-02 5.656358972191810608e-02 -3.184456825256347656e-01 -3.807299137115478516e-01 1.366227716207504272e-01 6.978865712881088257e-02 -2.627805173397064209e-01 4.762686730828136206e-04 -1.014878526329994202e-01 -9.317573904991149902e-02 8.665012568235397339e-02 -1.964730173349380493e-01
-7.778338342905044556e-02 -2.109335213899612427e-01 -4.588246941566467285e-01 -1.586592495441436768e-01 1.479665189981460571e-01 2.125475406646728516e-01 -2.766772545874118805e-02 -1.081062480807304382e-01 -1.852999329566955566e-01 -1.537353694438934326e-01 1.374087482690811157e-01 -1.010035946965217590e-01 8.034034073352813721e-02 -1.160248741507530212e-01 1.145499646663665771e-01 -5.887978710234165192e-03 3.041976988315582275e-01 9.208642691373825073e-02 -5.948041006922721863e-02 1.417082697153091431e-01 -3.598596751689910889e-01 7.404894381761550903e-02 -2.319859564304351807e-01 -1.152384728193283081e-01 2.054883837699890137e-01 8.426362276077270508e-02 -1.033440902829170227e-01 1.394907236099243164e-01 -1.834610551595687866e-01 -2.124840319156646729e-01 -1.455635130405426025e-01 -8.910813182592391968e-02
2.374990433454513550e-01 1.730757802724838257e-01 -3.249883055686950684e-01 5.277610383927822113e-03 1.551087498664855957e-01 5.816471204161643982e-02 1.211270540952682495e-01 1.745866388082504272e-01 5.923255160450935364e-02 -3.667111396789550781e-01 1.160532161593437195e-01 9.331452101469039917e-02 2.745603770017623901e-02 7.567790895700454712e-02 5.685401335358619690e-02 -3.069785535335540771e-01 2.163819670677185059e-01 1.619713455438613892e-01 -1.116865202784538269e-01 8.518408983945846558e-02 -1.276728883385658264e-02 -2.281343042850494385e-01 4.186979308724403381e-02 -1.310844719409942627e-01 7.437399774789810181e-02 1.362145543098449707e-01 -3.850782811641693115e-01 8.676217496395111084e-02 -2.634440958499908447e-01 -1.526910364627838135e-01 -6.537226587533950806e-02 -1.745523065328598022e-01
2.168278992176055908e-01 -2.399490773677825928e-02 -2.180566936731338501e-01 -1.520407646894454956e-01 -8.199622482061386108e-02 -1.060308218002319336e-01 -2.977751493453979492e-01 -2.336513549089431763e-01 -9.749983996152877808e-02 -2.728165686130523682e-01 -3.100890219211578369e-01 -1.008107289671897888e-01 6.661886721849441528e-02 -9.416014701128005981e-02 2.381978631019592285e-01 -3.133814632892608643e-01 7.829090952873229980e-02 3.369506895542144775e-01 -2.276369482278823853e-01 1.055009737610816956e-01 -1.312453150749206543e-01 -4.740745201706886292e-02 -1.092593818902969360e-01 -1.144194602966308594e-01 -6.933601945638656616e-02 9.498710185289382935e-02 -2.389771342277526855e-01 8.407521247863769531e-02 -1.143718585371971130e-01 -3.734067082405090332e-02 1.109516322612762451e-01 -1.734986305236816406e-01
-7.130794256227090955e-05 2.677096426486968994e-01 -1.979158818721771240e-01 -6.964496523141860962e-02 1.350041031837463379e-01 2.096434235572814941e-01 -9.583999961614608765e-02 -3.931441307067871094e-01 -1.286995857954025269e-01 -2.106956541538238525e-01 1.680870950222015381e-01 -1.184457391500473022e-01 7.505538407713174820e-03 2.398935407400131226e-01 2.469319850206375122e-01 -1.317719519138336182e-01 -8.500894904136657715e-02 7.324580103158950806e-02 -1.939759403467178345e-01 -7.277882099151611328e-02 -1.534127593040466309e-01 -1.248828619718551636e-01 1.524895615875720978e-02 -7.834644615650177002e-02 -9.346058964729309082e-02 2.057714015245437622e-02 -3.958741128444671631e-01 1.114817112684249878e-01 -2.883135974407196045e-01 -1.515797376632690430e-01 -1.776015013456344604e-01 -4.732763394713401794e-02
9.212787449359893799e-02 1.398781538009643555e-01 -1.071225330233573914e-01 -1.021117419004440308e-01 5.929993465542793274e-02 -2.342331968247890472e-02 8.981830626726150513e-02 1.311494410037994385e-02 2.280256748199462891e-01 -1.650880128145217896e-01 -2.527161873877048492e-02 1.526813805103302002e-01 9.760027378797531128e-02 1.968734860420227051e-01 2.316686362028121948e-01 2.795834280550479889e-02 2.298861891031265259e-01 9.686753153800964355e-02 -1.187074035406112671e-01 6.252500414848327637e-02 -8.270864933729171753e-02 -1.138687580823898315e-01 -4.347350820899009705e-02 -1.437719017267227173e-01 2.069585025310516357e-01 2.672420740127563477e-01 -3.998638987541198730e-01 3.264611661434173584e-01 -2.377921491861343384e-01 -1.802065968513488770e-01 -9.845029562711715698e-02 -3.602415025234222412e-01
-8.052653074264526367e-02 1.714373975992202759e-01 -1.839060038328170776e-01 -8.345256745815277100e-02 -2.759071588516235352e-01 -3.203131258487701416e-02 2.458537928760051727e-02 -3.079880475997924805e-01 -1.808771938085556030e-01 -2.308964431285858154e-01 -9.209652245044708252e-02 6.947539001703262329e-02 -9.163852781057357788e-02 -5.539843812584877014e-03 -7.298611104488372803e-02 -1.807893514633178711e-01 -1.075206324458122253e-01 8.001877367496490479e-02 -2.637407481670379639e-01 -2.424918115139007568e-02 -3.033541738986968994e-01 2.968247048556804657e-02 -1.149554774165153503e-01 2.784263901412487030e-02 1.816771328449249268e-01 2.176658511161804199e-01 -3.137888610363006592e-01 8.849742263555526733e-02 2.419001460075378418e-01 -3.574623465538024902e-01 1.292320489883422852e-01 -1.423615217208862305e-01
5.621695145964622498e-02 1.238377392292022705e-01 3.736978396773338318e-02 -1.824969202280044556e-01 9.877663105726242065e-02 2.032698988914489746e-01 -1.072124093770980835e-01 -1.496499031782150269e-01 -3.920600712299346924e-01 -4.263778403401374817e-02 9.281293302774429321e-02 -1.257769670337438583e-02 6.272791326045989990e-02 1.963512785732746124e-02 1.758639365434646606e-01 -1.124077960848808289e-01 1.788228005170822144e-02 -2.650486119091510773e-02 1.561782807111740112e-01 -5.293921008706092834e-02 2.136022895574569702e-01 -1.781495362520217896e-01 -1.004468277096748352e-01 -1.550578176975250244e-01 1.128874942660331726e-01 3.141117095947265625e-01 -4.368026852607727051e-01 -1.297593414783477783e-01 1.142172291874885559e-01 -1.572200208902359009e-01 -8.339951932430267334e-02 -3.823305666446685791e-01
1.227336674928665161e-01 2.071867734193801880e-01 -8.326813578605651855e-02 -8.358995430171489716e-03 2.051302641630172729e-01 -1.746182516217231750e-02 2.712298929691314697e-01 -4.161004349589347839e-02 2.798556350171566010e-02 -2.384741902351379395e-01 1.178139224648475647e-01 9.396815299987792969e-02 -1.468018349260091782e-02 -3.954970464110374451e-02 1.896890997886657715e-01 1.735720783472061157e-02 2.142021656036376953e-01 1.548406928777694702e-01 2.212264202535152435e-02 2.112527787685394287e-01 -7.414425909519195557e-02 -2.233309149742126465e-01 -1.812844909727573395e-02 -2.201033383607864380e-02 4.014520049095153809e-01 3.573170676827430725e-02 -2.572059035301208496e-01 3.110479414463043213e-01 -2.079215496778488159e-01 -8.382028341293334961e-02 3.508526831865310669e-02 -3.884624838829040527e-01
-1.585653051733970642e-02 8.907490968704223633e-02 -2.714006900787353516e-01 -3.515920639038085938e-01 2.071250826120376587e-01 1.775556653738021851e-01 -1.023301333189010620e-01 -4.436723142862319946e-02 4.253299161791801453e-02 -2.019528299570083618e-01 2.039960622787475586e-01 1.991821825504302979e-01 -1.098611652851104736e-01 1.875696517527103424e-02 4.262759536504745483e-02 -3.148265182971954346e-02 2.452843189239501953e-01 5.219894275069236755e-02 8.664148300886154175e-02 1.979934275150299072e-01 -3.502455949783325195e-01 2.911842763423919678e-01 -9.805487096309661865e-02 -1.106314510107040405e-01 1.069144308567047119e-01 -1.570823229849338531e-02 -3.340960741043090820e-01 1.515049487352371216e-01 -6.642886996269226074e-02 1.276103258132934570e-01 -3.340426087379455566e-02 -2.481626719236373901e-01
9.825770556926727295e-02 2.617756724357604980e-01 -1.323326081037521362e-01 4.896827414631843567e-02 9.393913671374320984e-03 1.078164204955101013e-01 -1.322041600942611694e-01 -1.619543284177780151e-01 1.259168796241283417e-02 -2.788008749485015869e-01 2.323089912533760071e-02 -1.553021222352981567e-01 4.175106287002563477e-01 1.687251329421997070e-01 1.815535575151443481e-01 -2.252875119447708130e-01 1.567296087741851807e-01 1.572411507368087769e-01 1.117853075265884399e-01 1.295037120580673218e-01 -1.345771271735429764e-02 -4.351167753338813782e-02 1.894802451133728027e-01 -3.877942636609077454e-02 1.231770068407058716e-01 -1.550060659646987915e-01 -3.187848031520843506e-01 1.724121123552322388e-01 -2.004387974739074707e-01 -2.067145518958568573e-02 8.420130610466003418e-02 -3.480857312679290771e-01
1.789504885673522949e-01 -3.949245437979698181e-03 -2.686739265918731689e-01 8.254257030785083771e-03 1.747664436697959900e-02 2.124356627464294434e-01 -4.639496207237243652e-01 -1.954023689031600952e-01 -4.460658505558967590e-02 1.400129944086074829e-01 1.957763582468032837e-01 -2.874782979488372803e-01 1.422947496175765991e-01 1.088435016572475433e-02 -2.185923978686332703e-03 -1.514209900051355362e-03 1.264490634202957153e-01 7.128507643938064575e-02 9.558675438165664673e-02 -1.670387387275695801e-01 1.293001603335142136e-02 1.570302098989486694e-01 -1.479878872632980347e-01 1.362933311611413956e-02 1.662768870592117310e-01 -1.334519088268280029e-01 -4.134959280490875244e-01 4.810542240738868713e-02 -8.027447760105133057e-02 1.816765032708644867e-02 3.289104253053665161e-02 -3.198046386241912842e-01
2.302382886409759521e-01 3.517020493745803833e-02 -3.374899327754974365e-01 -6.728445738554000854e-02 3.125602304935455322e-01 1.910198926925659180e-01 7.256859540939331055e-02 -6.074511632323265076e-02 -8.417116478085517883e-03 -1.613051444292068481e-01 1.069060191512107849e-01 1.083864048123359680e-01 1.448372285813093185e-02 1.557817012071609497e-01 1.928503811359405518e-01 -2.113960534334182739e-01 2.995547056198120117e-01 1.356838047504425049e-01 -3.528520464897155762e-02 -6.407929956912994385e-02 -4.617967456579208374e-02 -4.291329067200422287e-03 -1.018397137522697449e-01 1.092850491404533386e-01 3.047332465648651123e-01 -1.881362311542034149e-02 -2.372210323810577393e-01 2.712037563323974609e-01 -6.956735998392105103e-02 -2.948932647705078125e-01 -2.548496797680854797e-02 -2.740650773048400879e-01
-3.698509335517883301e-01 1.228361204266548157e-01 -7.386967539787292480e-02 -1.756410747766494751e-01 -5.585048347711563110e-02 5.704339593648910522e-02 -1.386135816574096680e-01 -2.123311012983322144e-01 -2.287251949310302734e-01 2.529894933104515076e-02 6.005406007170677185e-02 -3.308444097638130188e-02 -1.367773115634918213e-01 1.530529409646987915e-01 -3.160299360752105713e-02 -5.601364746689796448e-02 1.090441048145294189e-01 3.167212307453155518e-01 -2.244403213262557983e-01 4.074425250291824341e-02 -5.299446359276771545e-02 -1.536984741687774658e-02 -2.464658319950103760e-01 -1.515470892190933228e-01 2.140799760818481445e-01 1.687693893909454346e-01 -1.652646660804748535e-01 2.477952986955642700e-01 1.020228266716003418e-01 -2.848682403564453125e-01 9.975073486566543579e-02 -3.488376140594482422e-01
-8.854884654283523560e-02 5.858840048313140869e-02 -1.507114470005035400e-01 6.068873032927513123e-02 1.705498695373535156e-01 -4.857493564486503601e-02 2.513144314289093018e-01 -1.534084677696228027e-01 -4.205645248293876648e-02 -1.007870733737945557e-01 1.033557355403900146e-01 8.882194757461547852e-02 1.305567622184753418e-01 2.001086920499801636e-01 1.366404145956039429e-01 -2.808586061000823975e-01 3.300828337669372559e-01 8.520966768264770508e-02 -9.397197514772415161e-02 -1.567126624286174774e-02 -1.103931143879890442e-01 -2.609963715076446533e-01 -2.054850459098815918e-01 8.173093199729919434e-03 1.784491986036300659e-01 1.229544579982757568e-01 -2.261819243431091309e-01 4.094178676605224609e-01 -8.834727108478546143e-02 -6.086666882038116455e-02 4.144503921270370483e-02 -3.635809421539306641e-01
-6.939942389726638794e-02 2.114256173372268677e-01 -2.153400778770446777e-01 -1.910542845726013184e-01 -1.614279896020889282e-01 2.256460189819335938e-01 -2.756286561489105225e-01 -3.104253672063350677e-02 -2.416528910398483276e-01 -3.702723979949951172e-02 -1.662981510162353516e-02 -2.937765121459960938e-01 -3.562229918316006660e-03 1.487662941217422485e-01 2.055940218269824982e-02 -2.112729102373123169e-01 2.593238055706024170e-01 9.474603831768035889e-02 7.470788806676864624e-02 1.678659319877624512e-01 -1.420642286539077759e-01 5.110498517751693726e-02 -1.026323437690734863e-01 -9.674471616744995117e-02 1.154091581702232361e-01 1.317623853683471680e-01 -4.827653467655181885e-01 1.210197359323501587e-01 5.547104775905609131e-02 3.090931288897991180e-02 2.537246048450469971e-01 -2.604677714407444000e-02
1.330686267465353012e-02 2.014960795640945435e-01 -9.059947729110717773e-02 -1.985772997140884399e-01 8.991005830466747284e-03 5.730529874563217163e-02 1.838063299655914307e-01 -8.879498392343521118e-02 3.333704546093940735e-02 -1.328806877136230469e-01 1.136740222573280334e-01 1.598820090293884277e-02 -1.202412229031324387e-02 3.136140853166580200e-02 2.753705680370330811e-01 -2.178396284580230713e-01 3.732687234878540039e-01 -1.055412963032722473e-01 -2.087078541517257690e-01 1.253863126039505005e-01 -1.069599911570549011e-01 5.806070938706398010e-02 -7.089874148368835449e-02 2.372619882225990295e-02 2.042516916990280151e-01 1.344959586858749390e-01 -3.706169426441192627e-01 2.513210773468017578e-01 -1.520263403654098511e-01 -2.818368971347808838e-01 1.372385770082473755e-01 -3.135822117328643799e-01
1.189788617193698883e-02 2.863296866416931152e-01 -1.970055848360061646e-01 9.820067882537841797e-02 8.184853196144104004e-02 2.519410848617553711e-01 -6.423246115446090698e-02 -1.054030284285545349e-01 -9.779248386621475220e-03 -2.576822638511657715e-01 2.882753014564514160e-01 -9.748032607603818178e-05 1.010199114680290222e-01 -4.235305637121200562e-02 6.675177067518234253e-02 -5.638746172189712524e-02 8.495897054672241211e-03 1.784241944551467896e-01 -8.533307164907455444e-02 1.758071929216384888e-01 -2.109154760837554932e-01 -2.772307395935058594e-01 8.155879378318786621e-02 1.298712287098169327e-02 1.463867574930191040e-01 8.587446808815002441e-02 -4.922997951507568359e-01 1.636598706245422363e-01 -2.536760270595550537e-01 -4.881587997078895569e-02 -1.981369704008102417e-01 -1.121497005224227905e-01
3.452809154987335205e-02 1.733347326517105103e-01 -3.721934258937835693e-01 -1.513110846281051636e-01 2.615407705307006836e-01 2.968484759330749512e-01 -3.385388106107711792e-02 1.427771002054214478e-01 -1.630785614252090454e-01 -6.829590350389480591e-02 1.188722401857376099e-01 -1.703850924968719482e-01 8.772190660238265991e-02 -4.628483951091766357e-02 1.455573588609695435e-01 -1.594350636005401611e-01 5.601663142442703247e-02 1.873725205659866333e-01 -9.296456351876258850e-03 1.047644093632698059e-01 1.112001761794090271e-01 -3.490138053894042969e-01 -9.455493092536926270e-02 -2.281852811574935913e-01 -6.320732086896896362e-02 6.122586131095886230e-02 -3.570556044578552246e-01 -4.623024910688400269e-02 -4.779273644089698792e-02 1.755866855382919312e-01 -5.757106840610504150e-02 -2.830704450607299805e-01
-4.900794476270675659e-02 4.214533604681491852e-03 -7.090622186660766602e-02 -1.883031278848648071e-01 -1.067868992686271667e-02 -5.015487670898437500e-01 -2.009308487176895142e-01 -4.214507043361663818e-01 -8.195443451404571533e-02 7.101083546876907349e-02 1.275185309350490570e-02 1.320995576679706573e-02 1.146930679678916931e-01 -2.818874716758728027e-01 1.367257088422775269e-01 1.349218040704727173e-01 1.338902860879898071e-01 2.043127268552780151e-01 -1.735616624355316162e-01 -5.811594426631927490e-02 3.266747668385505676e-02 -8.963257074356079102e-03 6.514620780944824219e-02 -2.100931480526924133e-02 1.155802980065345764e-01 2.992552816867828369e-01 -2.689791619777679443e-01 -2.161529511213302612e-01 -1.181116029620170593e-01 -6.588635593652725220e-02 -6.711128354072570801e-02 -4.519391432404518127e-02
1.539320200681686401e-01 1.877674758434295654e-01 -3.084834218025207520e-01 -1.269288957118988037e-01 1.294133998453617096e-02 -1.114028766751289368e-01 -2.831499576568603516e-01 -3.311583995819091797e-01 -7.353533059358596802e-02 -4.445614758878946304e-03 -3.290558233857154846e-02 -1.219830214977264404e-01 -2.796515356749296188e-03 -1.408887058496475220e-01 1.466672271490097046e-01 -1.729716360569000244e-02 4.488181471824645996e-01 8.972047269344329834e-02 3.010378591716289520e-02 1.945960223674774170e-01 -9.725824743509292603e-02 1.268288344144821167e-01 -2.105166465044021606e-01 2.039318978786468506e-01 -3.860379010438919067e-02 8.784700185060501099e-03 -2.269015014171600342e-01 -2.463483661413192749e-01 1.529935598373413086e-01 -1.984027624130249023e-01 9.680738300085067749e-02 -1.367717236280441284e-01
3.284590318799018860e-02 -4.603063315153121948e-02 -5.857793614268302917e-02 -1.241254732012748718e-01 1.838740557432174683e-01 1.518444418907165527e-01 -1.059772148728370667e-01 -1.461690664291381836e-01 1.520330458879470825e-01 1.475953012704849243e-01 -7.884751260280609131e-02 4.260622560977935791e-01 3.617127239704132080e-02 -3.770886361598968506e-02 8.778205513954162598e-02 -1.436115503311157227e-01 3.659191131591796875e-01 -3.561366815119981766e-03 1.484670639038085938e-01 -2.200716733932495117e-02 -3.382102251052856445e-01 -6.344275176525115967e-02 -1.770547032356262207e-01 -3.539400175213813782e-02 1.193303689360618591e-01 3.681104183197021484e-01 -2.371291518211364746e-01 -1.411552131175994873e-01 -5.924751237034797668e-02 2.277573943138122559e-01 1.625061184167861938e-01 -9.826371818780899048e-02
6.402973085641860962e-02 2.144975028932094574e-02 -3.410619199275970459e-01 -1.653157174587249756e-01 3.007723391056060791e-01 1.492705792188644409e-01 -1.916560530662536621e-01 -1.928529590368270874e-01 -2.534845769405364990e-01 -7.672528922557830811e-02 -1.437452286481857300e-01 9.240272641181945801e-02 4.057691395282745361e-01 2.093045264482498169e-01 -1.188436970114707947e-01 3.763130307197570801e-02 2.427096217870712280e-01 2.237234823405742645e-02 -2.462876737117767334e-01 -2.799829468131065369e-02 -1.560837328433990479e-01 -7.291507720947265625e-02 -2.052294015884399414e-01 1.579871177673339844e-01 1.510042548179626465e-01 -1.229507848620414734e-01 -1.690513268113136292e-02 -1.977077424526214600e-01 -8.967617154121398926e-02 2.170982584357261658e-02 -3.058348223567008972e-02 -1.934658735990524292e-01
1.132838055491447449e-01 5.291275680065155029e-03 -1.253451108932495117e-01 -2.307022213935852051e-01 1.259146034717559814e-01 -2.047466188669204712e-01 -3.094260096549987793e-01 -1.381113827228546143e-01 -4.038766771554946899e-02 -6.461156159639358521e-02 2.004173845052719116e-01 1.433776766061782837e-01 -5.629980564117431641e-02 -1.298281401395797729e-01 6.261173170059919357e-03 5.210471898317337036e-02 3.766176402568817139e-01 2.227084487676620483e-01 -1.927590668201446533e-01 2.116295099258422852e-01 -4.360245075076818466e-04 -1.637856513261795044e-01 -4.266517460346221924e-01 2.537051029503345490e-02 2.666139230132102966e-02 5.841529741883277893e-02 -3.338146507740020752e-01 6.986912339925765991e-03 1.394223719835281372e-01 8.465373516082763672e-02 7.649962604045867920e-02 -1.592305153608322144e-01
-2.074184417724609375e-01 -5.019029974937438965e-02 -3.469584882259368896e-01 -1.740097552537918091e-01 2.851899899542331696e-02 5.677215009927749634e-02 -1.264873705804347992e-02 -2.294216901063919067e-01 -1.705718226730823517e-02 -4.840777814388275146e-02 -6.081199389882385731e-04 2.510318905115127563e-02 2.370279431343078613e-01 -9.359573572874069214e-02 -2.357321381568908691e-01 -3.646064400672912598e-01 3.685070872306823730e-01 2.028366029262542725e-01 -1.211013272404670715e-01 5.335334688425064087e-02 1.249327287077903748e-01 -8.584377169609069824e-02 -1.707846522331237793e-01 1.186126843094825745e-01 2.049787044525146484e-01 1.814666949212551117e-02 -2.408402264118194580e-01 1.792227476835250854e-01 8.661794476211071014e-03 -1.387289762496948242e-01 2.527536153793334961e-01 1.179489195346832275e-01
-1.253298521041870117e-01 9.679993242025375366e-02 -2.508627474308013916e-01 -2.137407064437866211e-01 -4.169773682951927185e-02 -1.241423785686492920e-01 -2.113747783005237579e-02 -2.142057418823242188e-01 -2.885228693485260010e-01 -1.325383782386779785e-01 1.668336540460586548e-01 6.922063231468200684e-02 2.229705825448036194e-02 -6.545963138341903687e-02 -6.538150459527969360e-02 -2.990082204341888428e-01 3.741244971752166748e-01 8.737528324127197266e-02 -9.004420042037963867e-02 1.818335242569446564e-02 5.485761538147926331e-02 -2.840037941932678223e-01 -3.886264562606811523e-01 1.770259588956832886e-01 -5.406694859266281128e-02 -1.497936546802520752e-01 -1.435531377792358398e-01 1.106407120823860168e-02 -1.987386494874954224e-01 -5.138233676552772522e-02 1.830571591854095459e-01 -1.646438837051391602e-01
6.131434813141822815e-03 2.178419977426528931e-01 -1.725526899099349976e-01 -9.434467554092407227e-02 -7.437995076179504395e-02 9.393612295389175415e-02 -9.379251860082149506e-03 -8.082262426614761353e-02 -5.853647738695144653e-02 -1.834419816732406616e-01 1.312563270330429077e-01 1.074185818433761597e-01 -1.074643358588218689e-01 -2.621708996593952179e-02 2.247965335845947266e-01 -2.966412007808685303e-01 1.509434878826141357e-01 1.123098284006118774e-01 1.325737684965133667e-01 1.770009845495223999e-01 -1.748474240303039551e-01 -1.527052670717239380e-01 7.645820081233978271e-02 -1.531544476747512817e-01 2.510278820991516113e-01 -8.552629500627517700e-02 -3.035356700420379639e-01 2.813019454479217529e-01 -1.464779675006866455e-01 -3.542441129684448242e-01 -3.014249801635742188e-01 -1.713302731513977051e-01
1.099048480391502380e-01 4.360785707831382751e-02 -2.181082069873809814e-01 1.354264561086893082e-02 3.361019492149353027e-01 -9.512443095445632935e-02 2.359605282545089722e-01 -1.488715410232543945e-01 7.826960831880569458e-02 -4.901741445064544678e-02 -2.870718948543071747e-02 1.008230522274971008e-01 2.202164083719253540e-01 -1.424098163843154907e-01 -1.620626002550125122e-01 1.543408334255218506e-01 1.150332167744636536e-01 1.174703612923622131e-01 7.565898448228836060e-02 2.072926610708236694e-01 -1.114421039819717407e-01 -2.670082151889801025e-01 -4.583550989627838135e-01 4.213250055909156799e-02 2.492831349372863770e-01 1.542020142078399658e-01 -2.963535785675048828e-01 -1.451036781072616577e-01 -1.077032014727592468e-01 6.665745377540588379e-02 1.028407067060470581e-01 -8.548709005117416382e-02
-2.536233365535736084e-01 2.702048420906066895e-01 -1.886550337076187134e-01 -1.578841209411621094e-01 -6.305556744337081909e-02 -2.473478391766548157e-02 -1.130264028906822205e-01 5.022259801626205444e-02 -2.693299651145935059e-01 -3.259668946266174316e-01 -1.439634151756763458e-02 1.039970442652702332e-01 -1.416593492031097412e-01 -1.374382227659225464e-01 3.578771650791168213e-01 -2.844216227531433105e-01 1.509615778923034668e-01 3.441960215568542480e-01 9.154739230871200562e-02 -2.970888838171958923e-02 -2.974509075284004211e-02 -7.244349271059036255e-02 1.465394198894500732e-01 1.394062191247940063e-01 9.415291249752044678e-02 3.091028928756713867e-01 -1.328067034482955933e-01 -6.026381626725196838e-02 -7.995405793190002441e-02 1.104530692100524902e-01 1.138337608426809311e-02 -5.051549524068832397e-02
-7.548108696937561035e-02 1.828403444960713387e-03 -8.857998996973037720e-03 -3.137774765491485596e-01 8.482389897108078003e-02 6.422210484743118286e-02 -1.037573218345642090e-01 -2.324541658163070679e-01 -3.288621306419372559e-01 6.315460056066513062e-02 2.539528012275695801e-01 2.024986408650875092e-02 -9.239807724952697754e-03 2.559103071689605713e-01 9.752529859542846680e-02 9.688030928373336792e-02 1.365250349044799805e-01 1.779299080371856689e-01 2.066728919744491577e-01 1.272313445806503296e-01 -1.689435839653015137e-01 -3.331928849220275879e-01 -1.305284351110458374e-01 3.558460772037506104e-01 1.949608176946640015e-01 2.996723055839538574e-01 -1.671355664730072021e-01 -1.996050775051116943e-02 3.224389627575874329e-02 5.823974311351776123e-02 -2.051143528660759330e-04 -7.162693142890930176e-02
8.502943068742752075e-02 -7.705014199018478394e-02 -4.760417938232421875e-01 1.398309320211410522e-01 1.277577131986618042e-01 5.786073952913284302e-02 -1.390243768692016602e-01 -1.806653290987014771e-01 -1.188238114118576050e-01 1.248829811811447144e-01 -2.590874731540679932e-01 -1.521163992583751678e-02 -4.990418627858161926e-02 -4.018393531441688538e-02 1.765899062156677246e-01 1.977473944425582886e-01 3.349418938159942627e-01 7.963476330041885376e-02 2.962740659713745117e-01 1.572389155626296997e-01 -3.796686232089996338e-02 -1.877639889717102051e-01 -1.022254750132560730e-01 2.035780847072601318e-01 -3.451290726661682129e-02 2.090414762496948242e-01 -2.691497802734375000e-01 2.687870338559150696e-02 1.420802175998687744e-01 -8.468322455883026123e-02 -1.792742758989334106e-01 -1.973977312445640564e-02
1.109306514263153076e-01 -5.697983130812644958e-02 -3.700281679630279541e-01 -1.137539073824882507e-01 5.144834890961647034e-02 -1.595752686262130737e-01 -1.138615533709526062e-01 -2.496397495269775391e-01 3.002436161041259766e-01 -3.775180578231811523e-01 -3.892099112272262573e-02 -2.148898243904113770e-01 1.005710288882255554e-01 -1.534167081117630005e-01 2.115296572446823120e-02 -1.750466674566268921e-01 4.091496765613555908e-02 1.132861524820327759e-01 -2.453200966119766235e-01 1.285456120967864990e-01 6.640197336673736572e-02 -2.012353576719760895e-02 -2.145995348691940308e-01 1.013691946864128113e-01 2.144671231508255005e-01 1.265605688095092773e-01 -2.771561145782470703e-01 2.988220565021038055e-02 -1.946228891611099243e-01 8.923300355672836304e-02 -1.778682321310043335e-01 -1.285932064056396484e-01
-4.329388216137886047e-02 1.318694353103637695e-01 4.428616259247064590e-03 -2.090005874633789062e-01 -1.231391057372093201e-01 1.970648318529129028e-01 9.083726257085800171e-02 -1.125763431191444397e-01 -1.095248758792877197e-01 2.135121077299118042e-01 -5.560264736413955688e-02 2.477917969226837158e-01 -1.603066921234130859e-01 -3.615645691752433777e-02 1.827878654003143311e-01 -1.197795104235410690e-02 3.226765096187591553e-01 -8.269145339727401733e-02 2.365599721670150757e-01 1.259530335664749146e-01 -8.348792046308517456e-02 -3.546088039875030518e-01 -9.563686698675155640e-02 1.684795506298542023e-02 1.192863956093788147e-01 3.581947088241577148e-01 -3.112091720104217529e-01 2.191282436251640320e-02 -3.263957798480987549e-02 -5.728476494550704956e-02 -8.387805521488189697e-02 -3.214025199413299561e-01
1.151067242026329041e-01 2.234938889741897583e-01 -3.111179172992706299e-01 -4.978787526488304138e-02 -1.658521890640258789e-01 -3.980847820639610291e-02 -2.194753587245941162e-01 -1.588139086961746216e-01 1.284753680229187012e-01 -3.488227725028991699e-02 9.767687320709228516e-02 4.684446007013320923e-02 1.040572151541709900e-01 -1.361740529537200928e-01 2.553412616252899170e-01 -2.600684463977813721e-01 3.062190711498260498e-01 1.610115766525268555e-01 -6.446977704763412476e-02 6.558759510517120361e-02 -1.552011668682098389e-01 -1.246757209300994873e-01 -1.595165878534317017e-01 -3.220493495464324951e-01 3.454038500785827637e-01 -6.877808272838592529e-02 -8.766421675682067871e-02 8.369746804237365723e-02 1.598353870213031769e-02 -4.976693168282508850e-02 -2.841866016387939453e-01 -1.556165069341659546e-01
-2.318274043500423431e-02 2.338759154081344604e-01 -1.020337566733360291e-01 -2.324354201555252075e-01 -1.598473638296127319e-01 1.527976989746093750e-01 1.953573822975158691e-01 -1.681095808744430542e-01 4.911244660615921021e-02 -6.800425797700881958e-02 1.039994210004806519e-01 8.553914725780487061e-02 3.796125203371047974e-02 1.611801534891128540e-01 2.036563456058502197e-01 -3.079070448875427246e-01 -1.736784167587757111e-02 2.835714221000671387e-01 -7.943443208932876587e-02 4.069447889924049377e-02 -1.796829551458358765e-01 -1.466941684484481812e-01 -1.469737887382507324e-01 -5.660408735275268555e-02 2.588318884372711182e-01 -1.327595412731170654e-01 -3.490600287914276123e-01 -5.617178976535797119e-02 -7.041994482278823853e-02 -4.117586314678192139e-01 4.634407535195350647e-02 -1.502396315336227417e-01
-9.946593083441257477e-03 -4.394061490893363953e-02 -2.636195123195648193e-01 -1.197548359632492065e-01 -1.347321569919586182e-01 5.143972113728523254e-02 -5.401027947664260864e-02 -2.084727585315704346e-01 1.208759844303131104e-01 -3.736659586429595947e-01 1.051219999790191650e-01 7.374592870473861694e-02 -1.497932672500610352e-01 -1.083041504025459290e-01 1.530830413103103638e-01 -5.420070514082908630e-02 1.318142265081405640e-01 2.329135537147521973e-01 1.901472061872482300e-01 2.022468894720077515e-01 -3.485871255397796631e-01 4.222488775849342346e-02 -2.126771956682205200e-01 4.596861451864242554e-02 1.869131475687026978e-01 5.324148759245872498e-02 -1.338484138250350952e-01 2.020363211631774902e-01 -3.654704689979553223e-01 -1.183825135231018066e-01 -3.537144139409065247e-02 -2.258918434381484985e-01
4.485572874546051025e-02 1.538684964179992676e-01 -3.947853446006774902e-01 1.877665221691131592e-01 -3.087556362152099609e-02 1.304743532091379166e-02 3.662386536598205566e-02 -4.550229310989379883e-01 3.185278922319412231e-02 -1.892948448657989502e-01 8.365201950073242188e-02 5.554688721895217896e-02 -5.057345703244209290e-02 2.250898182392120361e-01 4.207743108272552490e-01 -1.365400403738021851e-01 4.701182991266250610e-02 4.367922618985176086e-02 -2.704967278987169266e-03 -1.817862689495086670e-01 1.358923595398664474e-02 1.546148210763931274e-01 -1.702279001474380493e-01 5.071309581398963928e-02 9.345512092113494873e-02 5.993237718939781189e-02 -2.882502675056457520e-01 5.352835729718208313e-02 -1.040408387780189514e-01 -1.981514692306518555e-01 1.427534073591232300e-01 -1.276115477085113525e-01
-5.664108693599700928e-02 2.154488712549209595e-01 -1.290567964315414429e-01 -1.180746257305145264e-01 2.506130002439022064e-02 1.363925486803054810e-01 1.353373285382986069e-02 -1.073861718177795410e-01 -1.666184365749359131e-01 -4.718370437622070312e-01 2.917637526988983154e-01 8.785557001829147339e-02 1.254271864891052246e-01 3.130161464214324951e-01 6.505768001079559326e-02 -6.268621236085891724e-02 1.821861118078231812e-01 2.111869305372238159e-01 -1.230733916163444519e-01 -1.083836928009986877e-01 6.380376219749450684e-02 1.070587523281574249e-02 5.042663216590881348e-02 1.328182071447372437e-01 2.172344326972961426e-01 4.412807524204254150e-02 -9.611700475215911865e-02 8.215922117233276367e-02 -3.023831844329833984e-01 -3.613781183958053589e-02 -5.364972352981567383e-02 -3.659497499465942383e-01
1.844630390405654907e-01 1.903484202921390533e-02 -3.037268221378326416e-01 -1.599365174770355225e-01 8.453330397605895996e-02 3.800624981522560120e-02 7.281537353992462158e-02 -2.330028861761093140e-01 1.761053055524826050e-01 -8.545688539743423462e-02 8.884192258119583130e-02 -9.048770368099212646e-02 1.637627929449081421e-01 1.092292070388793945e-01 9.620978683233261108e-02 -2.175251841545104980e-01 7.960131019353866577e-02 7.620685547590255737e-02 -2.353170067071914673e-01 1.635267883539199829e-01 -7.754672318696975708e-02 8.837206661701202393e-02 1.296928226947784424e-01 7.464706152677536011e-02 3.028621971607208252e-01 2.574848383665084839e-02 -3.259051144123077393e-01 2.982646822929382324e-01 -3.704123497009277344e-01 -4.974630847573280334e-02 1.500742137432098389e-01 -2.227953225374221802e-01
-2.252043783664703369e-01 1.596694886684417725e-01 -2.146456539630889893e-01 -2.799230813980102539e-01 -3.105136565864086151e-02 1.173145473003387451e-01 -1.368021816015243530e-01 1.346991807222366333e-01 1.930198073387145996e-02 -2.502505183219909668e-01 2.687326073646545410e-01 -1.871034055948257446e-01 2.997858226299285889e-01 -1.829556226730346680e-01 1.263325959444046021e-01 -8.661313354969024658e-02 3.512560948729515076e-02 1.709140241146087646e-01 8.517932146787643433e-02 -1.469441354274749756e-01 -1.034726500511169434e-01 -3.003001511096954346e-01 -7.232934236526489258e-02 -5.497477576136589050e-02 1.018031537532806396e-01 1.978150904178619385e-01 -3.996946811676025391e-01 9.725423529744148254e-03 -4.505843296647071838e-02 -1.079373732209205627e-01 -1.390830520540475845e-02 -1.977149248123168945e-01
5.415980145335197449e-02 2.442179620265960693e-01 -3.414531946182250977e-01 7.470289617776870728e-02 -1.623747497797012329e-01 5.720781534910202026e-02 -8.937614411115646362e-02 -4.244426190853118896e-01 2.144050896167755127e-01 -1.587949842214584351e-01 4.495794698596000671e-02 7.096897065639495850e-02 -1.797563582658767700e-02 1.692936122417449951e-01 4.299244284629821777e-01 -1.151708140969276428e-01 -8.820610493421554565e-02 1.776563972234725952e-01 -9.012663364410400391e-02 -3.048261813819408417e-02 -1.338342428207397461e-01 -1.602225750684738159e-01 3.149318275973200798e-03 2.260520495474338531e-02 2.151843160390853882e-01 3.020884469151496887e-02 -1.353489607572555542e-01 4.915149416774511337e-03 -2.496139109134674072e-01 2.740003354847431183e-02 2.221322506666183472e-01 -1.472778916358947754e-01
8.767009526491165161e-02 5.567726475419476628e-06 -3.214091360569000244e-01 7.751186937093734741e-02 2.536610364913940430e-01 2.745747268199920654e-01 2.136040031909942627e-01 -3.477654457092285156e-01 8.625181019306182861e-02 -6.349179148674011230e-02 4.036524891853332520e-02 -1.989739201962947845e-02 2.815794199705123901e-02 3.529174998402595520e-02 3.650953769683837891e-01 1.700201816856861115e-02 1.150566115975379944e-01 1.766365319490432739e-01 2.533317171037197113e-02 -9.851732291281223297e-03 5.927411466836929321e-02 -6.949338316917419434e-02 -1.690007448196411133e-01 -3.953935950994491577e-02 2.631904482841491699e-01 5.862011387944221497e-02 -2.851378917694091797e-01 2.427087724208831787e-01 -2.748803794384002686e-01 -8.667679503560066223e-03 4.418308660387992859e-02 -2.311573922634124756e-01
2.829365730285644531e-01 9.035142511129379272e-02 -1.845326721668243408e-01 -1.795072555541992188e-01 -2.332252077758312225e-02 -2.405557967722415924e-02 -1.817767322063446045e-01 -2.710351645946502686e-01 -2.376910001039505005e-01 -2.485474199056625366e-01 7.057902961969375610e-02 2.853709831833839417e-02 -2.121735177934169769e-02 3.839308023452758789e-02 7.719045877456665039e-02 -1.599352359771728516e-01 5.445438623428344727e-01 5.184661224484443665e-02 -1.037427410483360291e-01 1.978280767798423767e-02 4.839092120528221130e-02 -1.084089949727058411e-01 -2.707173526287078857e-01 -1.104639749974012375e-02 1.994001120328903198e-01 -1.360361874103546143e-01 -1.629226803779602051e-01 -9.781359881162643433e-02 1.765212118625640869e-01 6.210728734731674194e-02 2.016500085592269897e-01 -1.114496588706970215e-01
3.368013352155685425e-02 8.383939415216445923e-02 -3.208505511283874512e-01 -7.756460458040237427e-02 8.663911372423171997e-02 6.972032040357589722e-02 5.622205510735511780e-02 -8.672515861690044403e-03 -2.316562831401824951e-01 2.573389410972595215e-01 -1.371411234140396118e-01 1.354638636112213135e-01 -2.794682048261165619e-02 1.326901018619537354e-01 2.028202414512634277e-01 -5.700258910655975342e-02 1.710781455039978027e-01 -1.563094258308410645e-01 2.272577770054340363e-02 8.054541796445846558e-02 -1.309593766927719116e-01 -3.862858712673187256e-01 -3.401018306612968445e-02 -5.390975624322891235e-02 6.987078487873077393e-02 4.397396147251129150e-01 -2.639624476432800293e-01 2.801452949643135071e-02 -5.373809486627578735e-02 -8.105703443288803101e-02 -1.234961748123168945e-01 -3.505639135837554932e-01
9.650606662034988403e-02 1.690839678049087524e-01 -3.918796479701995850e-01 -1.557034850120544434e-01 2.037218660116195679e-01 -2.180780172348022461e-01 -2.460842877626419067e-01 -3.136132955551147461e-01 -2.575174272060394287e-01 -5.455112829804420471e-02 -2.580691576004028320e-01 -4.169617593288421631e-02 -5.532827600836753845e-02 -4.935564100742340088e-02 9.292382001876831055e-02 -1.022592410445213318e-01 3.229053318500518799e-01 2.598438262939453125e-01 -6.606522947549819946e-02 1.157328560948371887e-01 -5.168500170111656189e-02 -1.644534990191459656e-02 -2.396388500928878784e-01 1.781469881534576416e-01 2.409543097019195557e-01 -1.032421439886093140e-01 -5.036837607622146606e-02 -6.663176417350769043e-02 1.066305637359619141e-01 -1.308724470436573029e-02 -5.065208300948143005e-02 5.140380933880805969e-02
3.073789365589618683e-02 1.713967025279998779e-01 -5.773004516959190369e-02 -1.738406270742416382e-01 2.850528806447982788e-02 1.745790243148803711e-01 -8.374525606632232666e-02 -2.910047471523284912e-01 -3.179525136947631836e-01 1.635053008794784546e-01 -1.660480648279190063e-01 4.293508827686309814e-02 -5.960765853524208069e-02 1.061409786343574524e-01 4.815768077969551086e-02 5.147865414619445801e-02 2.651819288730621338e-01 9.930457919836044312e-02 5.327280610799789429e-02 2.021245099604129791e-02 1.838095858693122864e-02 -3.674634695053100586e-01 6.604842096567153931e-02 -8.651745319366455078e-02 8.192627876996994019e-02 4.504432678222656250e-01 -2.721835076808929443e-01 -6.160994246602058411e-02 -1.700472831726074219e-01 -7.786320894956588745e-02 -2.470668703317642212e-01 -1.481571495532989502e-01
2.213040292263031006e-01 1.889299601316452026e-01 -3.815293014049530029e-01 -5.880153551697731018e-02 -2.181548029184341431e-01 -2.178086638450622559e-01 -2.628813683986663818e-02 -2.347699105739593506e-01 -1.146851181983947754e-01 3.924144431948661804e-02 -6.134856864809989929e-02 1.605879366397857666e-01 -2.310270257294178009e-02 2.105471491813659668e-01 8.018874377012252808e-02 5.002823472023010254e-02 1.999802738428115845e-01 7.041577249765396118e-02 -2.449478656053543091e-01 2.845906019210815430e-01 -3.512549400329589844e-01 -6.132512539625167847e-02 -2.849122583866119385e-01 5.004923045635223389e-02 9.400394558906555176e-02 -1.196533367037773132e-01 -9.406905621290206909e-02 -7.215161621570587158e-02 3.573482111096382141e-02 -5.750609561800956726e-03 1.020335257053375244e-01 -2.678329944610595703e-01
2.505155503749847412e-01 9.323231130838394165e-02 -4.357553720474243164e-01 -2.254247106611728668e-02 1.024761199951171875e-01 2.076045237481594086e-02 -1.222663093358278275e-02 -4.553154706954956055e-01 2.432932555675506592e-01 6.296966969966888428e-02 9.094703942537307739e-02 3.687866404652595520e-02 5.265133455395698547e-02 6.977851688861846924e-02 3.398626446723937988e-01 -1.279499977827072144e-01 -4.216051846742630005e-02 9.549721330404281616e-02 1.490094512701034546e-01 2.273956835269927979e-01 -2.754349112510681152e-01 8.735465817153453827e-03 -5.447522923350334167e-02 9.354818612337112427e-02 8.987493067979812622e-02 9.809579700231552124e-02 -1.746532469987869263e-01 1.578261852264404297e-01 -2.216209024190902710e-01 -1.020216643810272217e-01 -4.084232077002525330e-02 -2.613025344908237457e-02
1.865331977605819702e-01 -2.448379434645175934e-02 -2.259165942668914795e-01 -1.733272522687911987e-01 -5.947235599160194397e-02 1.358218789100646973e-01 -6.700308620929718018e-02 -2.997814118862152100e-01 -1.801221817731857300e-01 7.115941494703292847e-02 -1.589545011520385742e-01 1.056604534387588501e-01 -1.422021687030792236e-01 2.329850345849990845e-01 6.648992747068405151e-02 2.377926558256149292e-02 2.571617364883422852e-01 5.557061173021793365e-03 1.697954982519149780e-01 4.199173673987388611e-02 2.424883395433425903e-01 -4.768017828464508057e-01 3.798329457640647888e-02 -1.647959053516387939e-01 9.868612140417098999e-02 3.139434158802032471e-01 -1.998916864395141602e-01 3.588644042611122131e-02 -1.891016261652112007e-03 -1.161967441439628601e-01 -4.700636863708496094e-02 -1.923479139804840088e-01
-1.361702829599380493e-01 1.125377863645553589e-01 -1.817622631788253784e-01 -1.192624792456626892e-01 4.178710281848907471e-02 1.330198198556900024e-01 -1.213342249393463135e-01 -3.595464527606964111e-01 6.601055711507797241e-02 -2.552075386047363281e-01 4.591441527009010315e-02 -3.976494818925857544e-02 -3.936141356825828552e-02 -9.340272098779678345e-02 1.443612128496170044e-01 -2.254763990640640259e-01 7.803073525428771973e-02 1.114053204655647278e-01 -8.595971018075942993e-02 9.803137183189392090e-02 -3.014677166938781738e-01 -4.541161358356475830e-01 -4.742873087525367737e-02 -3.596714437007904053e-01 7.977335155010223389e-02 4.238790646195411682e-02 -1.996191740036010742e-01 1.399629116058349609e-01 -1.687501817941665649e-01 -1.632845550775527954e-01 1.259983330965042114e-01 -1.168368943035602570e-02
2.448765793815255165e-03 1.496837288141250610e-01 -3.602727651596069336e-01 1.367738395929336548e-01 9.370455145835876465e-02 2.708912789821624756e-01 1.663799136877059937e-01 -3.214796483516693115e-01 9.290811419486999512e-02 -1.290906220674514771e-01 1.226642802357673645e-01 2.770080864429473877e-01 -5.704445764422416687e-02 2.297250926494598389e-01 3.215423524379730225e-01 -2.178078591823577881e-01 2.212712764739990234e-01 1.545236855745315552e-01 2.732970938086509705e-02 4.035647213459014893e-02 1.018070615828037262e-04 -1.988580683246254921e-03 -1.445318013429641724e-01 -8.299765735864639282e-02 1.782881468534469604e-01 4.898845776915550232e-02 -3.314265012741088867e-01 1.726415008306503296e-01 -6.568630039691925049e-02 8.429224044084548950e-02 -5.949709936976432800e-02 -1.290340162813663483e-02
-6.639785319566726685e-02 9.203559905290603638e-02 6.560485810041427612e-02 -9.995451569557189941e-02 1.306948810815811157e-01 2.105555534362792969e-01 -3.851418495178222656e-01 -1.485901027917861938e-01 1.414523124694824219e-01 -1.356018185615539551e-01 1.986373811960220337e-01 3.029711246490478516e-01 5.794131755828857422e-02 -2.372880280017852783e-02 4.861484840512275696e-02 -2.231120020151138306e-01 5.351743847131729126e-02 -2.887636609375476837e-02 -8.439232409000396729e-02 1.845320612192153931e-01 -3.776916116476058960e-02 -4.284886419773101807e-01 -9.087155014276504517e-02 1.020990535616874695e-01 -5.426318850368261337e-03 2.593989372253417969e-01 -2.339012175798416138e-01 2.407863736152648926e-01 5.267155542969703674e-02 -1.257946789264678955e-01 5.210367031395435333e-03 -2.609145045280456543e-01
-2.551617287099361420e-02 4.910734295845031738e-02 -3.696256577968597412e-01 -2.711251080036163330e-01 -4.600019007921218872e-02 -1.553872376680374146e-01 -6.545722484588623047e-02 -1.930817663669586182e-01 1.086348518729209900e-01 -2.107828855514526367e-01 -1.888313144445419312e-01 -3.483465686440467834e-02 1.441049128770828247e-01 3.281931951642036438e-02 1.936142146587371826e-01 -3.555485010147094727e-01 -1.148078497499227524e-02 9.315574169158935547e-02 -1.001484468579292297e-01 -5.613559857010841370e-03 1.080548092722892761e-01 -3.955991193652153015e-02 -3.021416366100311279e-01 1.086797192692756653e-01 -6.430257111787796021e-02 8.517866581678390503e-02 -1.844275444746017456e-01 3.061568439006805420e-01 -1.831954270601272583e-01 1.705891638994216919e-01 -8.582045882940292358e-02 -3.094478249549865723e-01
2.243663743138313293e-02 -6.037207320332527161e-02 -4.045298695564270020e-02 -2.546361386775970459e-01 -1.189564168453216553e-01 1.701991409063339233e-01 -3.602719306945800781e-01 -7.891593873500823975e-02 -5.725083500146865845e-02 -1.673486977815628052e-01 -9.323406964540481567e-02 3.107575466856360435e-03 2.471817582845687866e-01 9.652621112763881683e-03 -1.955544501543045044e-01 -8.836808055639266968e-02 3.449618816375732422e-01 1.179643943905830383e-01 -1.444464176893234253e-01 6.001447141170501709e-02 -3.089470267295837402e-01 -2.802380025386810303e-01 -3.219947218894958496e-02 -1.246564611792564392e-01 2.595273852348327637e-01 -3.543011471629142761e-02 -2.886776030063629150e-01 -1.077318862080574036e-01 6.295999139547348022e-02 -2.516007609665393829e-02 1.036943718791007996e-01 -2.759842276573181152e-01
-3.140430152416229248e-01 1.987443268299102783e-01 -3.494831919670104980e-01 -2.163682729005813599e-01 8.553938567638397217e-02 1.212382391095161438e-01 -7.879415899515151978e-02 3.281833231449127197e-02 1.361340843141078949e-02 -2.226407676935195923e-01 -7.609151303768157959e-02 -1.141003295779228210e-01 -2.082677930593490601e-01 -3.299250900745391846e-01 8.032352477312088013e-02 -1.613305881619453430e-02 1.008955687284469604e-01 1.135240793228149414e-01 -8.617452345788478851e-03 6.291946023702621460e-02 -3.129310011863708496e-01 -9.277854114770889282e-02 -2.086494266986846924e-01 -1.509857177734375000e-01 7.467012107372283936e-02 3.976197168231010437e-02 -3.802435696125030518e-01 1.160842105746269226e-01 -6.955444067716598511e-02 5.345471948385238647e-02 -2.155371755361557007e-01 -1.295641362667083740e-01
7.660592347383499146e-02 1.997164487838745117e-01 -2.721148133277893066e-01 -3.189886212348937988e-01 5.048070847988128662e-02 -8.132246881723403931e-02 1.089741848409175873e-02 5.056721158325672150e-03 9.718060493469238281e-02 -1.819174438714981079e-01 -2.481328099966049194e-01 -7.149294018745422363e-03 2.054740441963076591e-03 2.643077075481414795e-01 1.531026363372802734e-01 2.034013271331787109e-01 2.583900094032287598e-01 -8.280149102210998535e-02 1.558649837970733643e-01 -4.668907821178436279e-02 -5.079408641904592514e-03 -2.059793472290039062e-01 -4.621641635894775391e-01 5.620053410530090332e-02 5.277124792337417603e-02 1.855716705322265625e-01 -2.855162024497985840e-01 -1.039652153849601746e-01 -9.536847472190856934e-02 -1.362753957509994507e-01 3.650449588894844055e-02 -1.115928441286087036e-01
-2.132420390844345093e-01 1.531997136771678925e-02 -1.141097396612167358e-01 -2.188362032175064087e-01 1.082570385187864304e-02 -1.417334973812103271e-01 -2.575029134750366211e-01 -1.793736517429351807e-01 -6.226795166730880737e-02 -2.718430161476135254e-01 5.018046498298645020e-02 -6.523495912551879883e-02 1.156567707657814026e-01 1.072577983140945435e-01 -1.758971512317657471e-01 -1.829859912395477295e-01 4.129823744297027588e-01 2.138505727052688599e-01 -1.462113857269287109e-01 3.109157830476760864e-02 1.053452864289283752e-01 -2.430769950151443481e-01 -1.125162467360496521e-01 1.272919178009033203e-01 1.437187939882278442e-01 -1.644701063632965088e-01 -2.617805302143096924e-01 2.604275941848754883e-02 -2.396221160888671875e-01 -3.633637726306915283e-02 2.941986918449401855e-01 3.094969876110553741e-02
1.531446278095245361e-01 1.311649531126022339e-01 -2.408125400543212891e-01 6.631116569042205811e-02 1.066752448678016663e-01 1.431696414947509766e-01 -2.564060315489768982e-02 -1.807062029838562012e-01 2.591677904129028320e-01 -5.236534401774406433e-02 1.307180970907211304e-01 1.134843826293945312e-01 -8.242759108543395996e-02 2.701143324375152588e-01 4.061248600482940674e-01 -2.109881639480590820e-01 1.749101579189300537e-01 4.225260764360427856e-02 1.956301331520080566e-01 1.138861775398254395e-01 -5.371444672346115112e-02 1.020507588982582092e-01 -1.777297407388687134e-01 5.172647535800933838e-02 2.052816599607467651e-01 1.960238665342330933e-01 -4.178096055984497070e-01 3.776872530579566956e-02 -9.267849475145339966e-02 -5.509106814861297607e-02 -1.428629271686077118e-02 -2.076321095228195190e-01
1.358734220266342163e-01 -7.527997344732284546e-02 -9.104311466217041016e-02 -2.521208524703979492e-01 3.040408715605735779e-02 3.656989708542823792e-02 -2.785706818103790283e-01 6.839134544134140015e-02 -7.540956139564514160e-02 -1.835362762212753296e-01 -5.674675852060317993e-02 -2.486976832151412964e-01 -7.141864299774169922e-02 -1.732749640941619873e-01 3.110632300376892090e-01 -1.162739992141723633e-01 9.915570914745330811e-02 3.700809180736541748e-01 -2.541127614676952362e-02 2.858736813068389893e-01 1.332994699478149414e-01 -1.054842993617057800e-01 -3.388236835598945618e-02 2.258991301059722900e-01 2.698173820972442627e-01 8.239822089672088623e-02 -4.036944806575775146e-01 3.117500990629196167e-02 8.294121176004409790e-02 1.315564848482608795e-02 -7.957308739423751831e-02 4.977702721953392029e-02
6.191274523735046387e-02 4.978102445602416992e-02 -1.751859188079833984e-01 3.771164268255233765e-02 2.262206673622131348e-01 6.115651130676269531e-02 -2.982389032840728760e-01 -1.888565570116043091e-01 -2.779201865196228027e-01 2.426298260688781738e-01 -4.477075114846229553e-02 2.197783738374710083e-01 -7.573775481432676315e-03 8.502351492643356323e-02 -9.074413101188838482e-04 -6.863596290349960327e-02 3.861521482467651367e-01 9.824352711439132690e-02 2.887139022350311279e-01 1.697301119565963745e-01 -4.716334864497184753e-02 -2.463052272796630859e-01 -9.430661052465438843e-02 1.130671352148056030e-01 1.393012851476669312e-01 7.492277026176452637e-02 -1.559350490570068359e-01 1.006182283163070679e-02 -1.608626171946525574e-02 -3.860005438327789307e-01 -1.322405189275741577e-01 -1.093500629067420959e-01
-1.984782963991165161e-01 2.479019910097122192e-01 -5.598932504653930664e-01 -2.703165113925933838e-01 -7.481671869754791260e-02 1.759140938520431519e-01 -1.443863958120346069e-01 -2.281280606985092163e-01 8.992374688386917114e-02 2.062375470995903015e-02 1.181518509984016418e-01 -2.561513185501098633e-01 4.607941210269927979e-02 -1.989580541849136353e-01 -6.502550840377807617e-02 -8.223175257444381714e-02 -1.402804721146821976e-02 1.103714257478713989e-01 1.729762926697731018e-02 -6.028282642364501953e-02 -1.463940590620040894e-01 -1.053341925144195557e-01 5.210713297128677368e-02 -1.737933605909347534e-01 2.114096283912658691e-01 9.332861751317977905e-02 -2.784337103366851807e-01 -4.240792244672775269e-02 -1.059520393610000610e-01 -1.005868390202522278e-01 -1.551703512668609619e-01 4.976282268762588501e-02
8.250129222869873047e-02 2.526405751705169678e-01 -1.687385886907577515e-01 -8.095122128725051880e-02 2.031014114618301392e-01 4.562503844499588013e-02 -4.459087550640106201e-02 -1.389458477497100830e-01 -1.279256939888000488e-01 -1.169120371341705322e-01 -6.301721557974815369e-03 3.503792220726609230e-03 2.594469785690307617e-01 2.086650347337126732e-03 -7.278297096490859985e-02 -2.998819649219512939e-01 -3.185408189892768860e-02 1.505056470632553101e-01 1.348197162151336670e-01 2.795895636081695557e-01 1.783889234066009521e-01 -3.033523261547088623e-01 -8.952853083610534668e-02 -2.760704159736633301e-01 1.794106662273406982e-01 2.264631539583206177e-01 -2.334882467985153198e-01 4.367646574974060059e-02 9.031340479850769043e-02 4.321017861366271973e-02 1.620369255542755127e-01 -3.644433021545410156e-01
-2.374780327081680298e-01 1.184271797537803650e-01 -2.395997494459152222e-01 -7.965533435344696045e-02 3.545700311660766602e-01 -5.504724010825157166e-02 1.081088092178106308e-02 -1.150914281606674194e-01 1.222610622644424438e-01 -2.170789092779159546e-01 -1.325965672731399536e-01 2.142748832702636719e-01 5.898393690586090088e-02 -1.337381452322006226e-01 1.337409671396017075e-02 6.063757464289665222e-02 1.291646063327789307e-01 -1.075394228100776672e-01 -4.141149111092090607e-03 -1.209526434540748596e-01 -9.842314571142196655e-02 -1.860388070344924927e-01 1.296931207180023193e-01 -2.370683103799819946e-01 -9.120187163352966309e-02 -2.213156223297119141e-01 -3.486432433128356934e-01 2.589568682014942169e-02 -1.839789897203445435e-01 -5.930237472057342529e-02 -3.900430351495742798e-02 -4.407994747161865234e-01
-2.187070101499557495e-01 8.731541782617568970e-02 -2.359928637742996216e-01 -2.388062328100204468e-01 -6.042500585317611694e-02 1.397954672574996948e-01 -1.443626880645751953e-01 -1.841921061277389526e-01 -1.736884713172912598e-01 -1.615265458822250366e-01 -2.980886772274971008e-02 -8.146128803491592407e-02 -3.197684884071350098e-02 -1.292880028486251831e-01 -3.389031440019607544e-02 -1.759779751300811768e-01 4.065711796283721924e-01 2.256018109619617462e-02 -2.150983512401580811e-01 -5.140892416238784790e-02 1.670458465814590454e-01 -3.136654570698738098e-02 -4.232282564043998718e-02 1.285322457551956177e-01 5.611679702997207642e-02 -1.400984376668930054e-01 -3.137212693691253662e-01 -7.730602473020553589e-02 -1.353294104337692261e-01 -1.915297955274581909e-01 4.396295249462127686e-01 -5.346347019076347351e-02
2.155254036188125610e-01 4.637254029512405396e-02 -2.656413912773132324e-01 -2.790244519710540771e-01 -1.853998452425003052e-01 2.107572108507156372e-01 9.883908182382583618e-02 -1.868127137422561646e-01 -8.518423885107040405e-03 8.684071898460388184e-02 2.725601941347122192e-02 -1.669612079858779907e-01 -1.766339838504791260e-01 -1.489350348711013794e-01 -8.769409358501434326e-02 4.519589617848396301e-02 3.453583121299743652e-01 1.460148692131042480e-01 -3.335582092404365540e-03 3.103321492671966553e-01 -1.156480535864830017e-01 -1.630108430981636047e-02 -2.349404990673065186e-01 -2.028444409370422363e-01 -3.868397697806358337e-02 1.122295707464218140e-01 -3.625319898128509521e-01 -1.063348539173603058e-02 -8.314173668622970581e-03 -2.257226705551147461e-01 -3.339800238609313965e-02 -1.884381473064422607e-01
5.825550481677055359e-02 1.331774890422821045e-01 -2.043952047824859619e-01 -2.857325673103332520e-01 7.475525606423616409e-03 -1.576189249753952026e-01 -3.681375384330749512e-01 -2.985916435718536377e-01 -1.281450688838958740e-01 4.388895351439714432e-03 -4.370184615254402161e-02 9.991782158613204956e-02 -1.228975653648376465e-01 -4.848164319992065430e-02 1.271054428070783615e-02 -2.806271612644195557e-01 2.571153938770294189e-01 2.179948687553405762e-01 7.912877947092056274e-02 -9.796843677759170532e-02 -3.260656818747520447e-02 -1.128479167819023132e-01 -2.173610925674438477e-01 2.584706842899322510e-01 3.346442803740501404e-02 -4.435805603861808777e-02 -2.399253398180007935e-01 -4.982445389032363892e-02 2.970854640007019043e-01 -8.195457607507705688e-02 -1.724774390459060669e-01 -1.896512359380722046e-01
1.778923273086547852e-01 -4.958010837435722351e-02 -2.722631096839904785e-01 -3.286051452159881592e-01 -1.665920764207839966e-02 -2.516054213047027588e-01 -1.560063958168029785e-01 -2.024766057729721069e-01 -1.042055711150169373e-01 -2.257197499275207520e-01 4.704792797565460205e-02 -1.262600868940353394e-01 1.187216788530349731e-01 -1.192166507244110107e-01 -1.506488621234893799e-01 -1.390893757343292236e-02 3.306053876876831055e-01 5.214818194508552551e-02 -2.367179989814758301e-01 1.036916077136993408e-01 -1.165941543877124786e-02 -2.410164922475814819e-01 -2.482345849275588989e-01 3.441123291850090027e-02 2.262903451919555664e-01 1.392164379358291626e-01 -2.394259572029113770e-01 1.796442642807960510e-02 1.523398309946060181e-01 2.503516674041748047e-01 9.315968304872512817e-02 -3.280965611338615417e-02
-3.094212412834167480e-01 2.815075963735580444e-02 -2.767573893070220947e-01 -1.431667357683181763e-01 2.627981901168823242e-01 -5.178181454539299011e-02 2.541054785251617432e-02 -5.883652567863464355e-01 -7.466991245746612549e-02 3.584771230816841125e-02 -2.498585730791091919e-02 8.355844020843505859e-02 8.744059130549430847e-03 2.910635061562061310e-02 -1.523141711950302124e-01 -4.557970538735389709e-02 -8.373440941795706749e-04 4.866417869925498962e-02 1.678448617458343506e-01 2.423428377369418740e-04 7.624118030071258545e-02 -1.230946108698844910e-01 1.272766441106796265e-01 1.306684166193008423e-01 1.810756698250770569e-02 -6.346241384744644165e-02 -3.635017275810241699e-01 2.414669543504714966e-01 9.057101607322692871e-02 -5.954198073595762253e-03 -1.535460501909255981e-01 -1.890871077775955200e-01
5.167155060917139053e-03 2.085863351821899414e-01 -2.184440791606903076e-01 2.154160849750041962e-02 1.008154824376106262e-01 -4.206254705786705017e-02 -2.384638339281082153e-01 -2.332556396722793579e-01 5.393859371542930603e-02 -2.083714008331298828e-01 1.524135321378707886e-01 7.196216378360986710e-03 9.437916427850723267e-02 8.855003863573074341e-03 1.631613522768020630e-01 -2.136674970388412476e-01 3.151002824306488037e-01 1.044682711362838745e-01 -6.078868731856346130e-02 1.356125771999359131e-01 -1.592564284801483154e-01 7.423270493745803833e-03 -8.299111574888229370e-02 -3.005287945270538330e-01 3.732080757617950439e-01 -1.169703081250190735e-01 -1.346948295831680298e-01 6.581350415945053101e-02 -1.840965449810028076e-01 -3.056403994560241699e-01 -2.154143750667572021e-01 -1.736203432083129883e-01
1.207963377237319946e-02 2.823549509048461914e-01 -1.224272847175598145e-01 -2.322195321321487427e-01 1.067611202597618103e-01 2.748114988207817078e-02 -1.311889290809631348e-02 -3.362232148647308350e-01 1.994204819202423096e-01 -1.905099302530288696e-01 8.382845669984817505e-02 1.125044673681259155e-01 1.218714751303195953e-02 1.749398112297058105e-01 1.214219406247138977e-01 -2.832439839839935303e-01 4.523663595318794250e-02 2.370085269212722778e-01 3.440230339765548706e-02 -1.531802713871002197e-01 1.151094362139701843e-01 4.118933901190757751e-02 3.471829742193222046e-02 -1.897599101066589355e-01 4.198269248008728027e-01 7.915725558996200562e-02 -2.990910410881042480e-01 1.755935251712799072e-01 -2.404808104038238525e-01 -1.343522686511278152e-02 -3.214802592992782593e-02 -8.655805885791778564e-02
-7.063306123018264771e-02 6.992762535810470581e-02 -2.521573603153228760e-01 1.062173694372177124e-01 1.621943898499011993e-02 2.510634995996952057e-02 -9.534750133752822876e-02 -2.998930513858795166e-01 2.714709937572479248e-01 -1.123360171914100647e-01 -1.732173860073089600e-01 -1.059307381510734558e-01 1.239417716860771179e-01 6.844528019428253174e-02 -2.904283814132213593e-02 -3.571003973484039307e-01 1.682331562042236328e-01 2.239427119493484497e-01 1.334919929504394531e-01 5.012344941496849060e-02 -1.003073081374168396e-01 -7.815241813659667969e-02 1.501010358333587646e-01 -6.002914160490036011e-02 3.571523725986480713e-01 2.626360952854156494e-01 -2.388209849596023560e-01 2.573927640914916992e-01 -6.240373849868774414e-02 -1.694370359182357788e-01 -2.103702537715435028e-02 -2.131365835666656494e-01
-2.149356901645660400e-01 -2.296437174081802368e-01 -3.806117475032806396e-01 -1.841096878051757812e-01 -3.553458023816347122e-03 -3.347141444683074951e-01 7.693258672952651978e-02 -2.801875174045562744e-01 -1.016180664300918579e-01 -2.607401311397552490e-01 -1.610145866870880127e-01 9.812612086534500122e-02 -1.757976971566677094e-02 6.610047072172164917e-02 9.362448006868362427e-02 -2.194963954389095306e-02 1.321945637464523315e-01 1.318603754043579102e-01 -2.643827199935913086e-01 2.988868355751037598e-01 1.711732298135757446e-01 -1.524116545915603638e-01 1.610526256263256073e-02 -1.699124276638031006e-01 -7.813766598701477051e-02 2.413450926542282104e-02 -2.189989984035491943e-01 4.262352362275123596e-02 1.633218079805374146e-01 1.388815194368362427e-01 -6.562440190464258194e-03 -1.407811939716339111e-01
-7.418362423777580261e-03 1.529860794544219971e-01 -4.323905706405639648e-01 -1.051842570304870605e-01 9.997228626161813736e-04 2.873844839632511139e-02 -3.795716762542724609e-01 -1.015898361802101135e-01 -3.682178631424903870e-02 -9.775366634130477905e-03 1.049892008304595947e-01 -2.795488238334655762e-01 -5.373872444033622742e-02 -1.186277866363525391e-01 -1.768812350928783417e-02 -3.324263170361518860e-02 1.355569660663604736e-01 1.030010730028152466e-01 -1.266616880893707275e-01 -3.063161671161651611e-02 -1.491489112377166748e-01 -3.071841597557067871e-02 -2.391131073236465454e-01 -2.939396798610687256e-01 1.656912863254547119e-01 -6.235696002840995789e-02 -4.510770142078399658e-01 4.639063030481338501e-02 6.833934783935546875e-02 -1.100874841213226318e-01 -1.718942373991012573e-01 -1.351302117109298706e-01
1.927986592054367065e-01 -1.475871354341506958e-01 -3.470282629132270813e-02 -1.932758092880249023e-01 -4.779766872525215149e-02 -2.411068826913833618e-01 -2.829093039035797119e-01 -3.160072565078735352e-01 -6.706998497247695923e-02 -1.921776235103607178e-01 1.478504836559295654e-01 -1.057505328208208084e-02 7.580242305994033813e-02 -1.787913143634796143e-01 6.008520722389221191e-02 6.473838537931442261e-02 2.932825982570648193e-01 2.198728770017623901e-01 -2.012762576341629028e-01 2.261726558208465576e-01 -7.203149050474166870e-02 -2.115421593189239502e-01 -3.261602818965911865e-01 -3.344112634658813477e-02 1.173321902751922607e-01 3.578525409102439880e-02 -3.690847158432006836e-01 1.142351515591144562e-02 1.164899691939353943e-01 -5.764767155051231384e-02 3.843829780817031860e-02 4.598280414938926697e-03
-4.561277851462364197e-02 2.050950229167938232e-01 -2.528729736804962158e-01 -2.722705714404582977e-02 1.411211192607879639e-01 4.553316533565521240e-02 -1.829854398965835571e-01 -8.144675940275192261e-02 2.534709274768829346e-01 -1.317281574010848999e-01 -1.899913996458053589e-01 -1.617125570774078369e-01 1.068155765533447266e-01 -1.572166681289672852e-01 8.917514234781265259e-02 -1.257496178150177002e-01 2.565726041793823242e-01 2.169773131608963013e-01 -2.955072522163391113e-01 -1.627959460020065308e-01 -1.170657202601432800e-01 -6.925971247255802155e-03 -5.387766659259796143e-02 -2.251287102699279785e-01 5.711888521909713745e-02 1.702483510598540306e-03 -4.468132853507995605e-01 -5.855933297425508499e-03 7.124358415603637695e-02 7.829134911298751831e-02 -2.488554567098617554e-01 -2.348928749561309814e-01
5.840311199426651001e-02 -1.548089534044265747e-01 -9.352274239063262939e-02 -2.027412503957748413e-01 2.004163563251495361e-01 -1.216331720352172852e-01 -2.882203757762908936e-01 -1.826604455709457397e-01 -1.276167184114456177e-01 1.707179844379425049e-02 -7.144173234701156616e-02 -2.574770012870430946e-03 -2.237034142017364502e-01 -1.336984932422637939e-01 1.288989335298538208e-01 -1.890839785337448120e-01 3.083802200853824615e-02 3.199246227741241455e-01 -8.747375011444091797e-02 2.630218565464019775e-01 5.308148637413978577e-02 -4.290180504322052002e-01 -1.335113495588302612e-01 1.357640475034713745e-01 2.566061019897460938e-01 1.397763639688491821e-01 -2.400026321411132812e-01 -1.391791738569736481e-02 -1.321119721978902817e-02 2.285495698451995850e-01 -8.960618078708648682e-02 -5.017327144742012024e-02
6.078042462468147278e-02 9.846390783786773682e-02 -3.717201054096221924e-01 -3.896166980266571045e-01 1.545512825250625610e-01 -1.863723546266555786e-01 -7.965441048145294189e-02 1.898499019443988800e-02 -3.277287483215332031e-01 -2.899737954139709473e-01 -1.345455795526504517e-01 6.340406090021133423e-02 3.642829507589340210e-02 5.621607974171638489e-02 -8.914732187986373901e-02 6.619486212730407715e-02 1.672425121068954468e-02 -1.890996992588043213e-01 -2.580909430980682373e-01 2.652932107448577881e-01 -9.432831406593322754e-02 -1.718517392873764038e-01 5.120863765478134155e-02 -8.730429410934448242e-02 2.879261672496795654e-01 -1.557187922298908234e-02 -3.825633227825164795e-02 -7.272730767726898193e-02 -1.054401099681854248e-01 -1.752330809831619263e-01 1.279657185077667236e-01 -1.762855798006057739e-01
-1.381799113005399704e-02 1.635170578956604004e-01 -2.092569321393966675e-01 -7.300317287445068359e-02 1.970669627189636230e-01 1.707233786582946777e-01 1.372584849596023560e-01 -2.392501682043075562e-01 3.869115561246871948e-02 -2.040210552513599396e-02 4.448171705007553101e-02 7.084105908870697021e-02 -7.697288691997528076e-02 1.714500784873962402e-01 3.847536444664001465e-01 -1.539708375930786133e-01 1.525237709283828735e-01 1.308580785989761353e-01 -2.925897948443889618e-02 5.036574229598045349e-02 2.918257750570774078e-02 3.190816566348075867e-02 -2.031629532575607300e-01 7.676223665475845337e-02 4.074496403336524963e-02 -1.108165755867958069e-01 -3.424283266067504883e-01 3.108777105808258057e-01 -3.496366143226623535e-01 -8.999411016702651978e-02 1.093391887843608856e-02 -3.358480334281921387e-01
6.377561390399932861e-02 2.106410562992095947e-01 -5.084060132503509521e-02 -1.372154355049133301e-01 -2.290119379758834839e-01 -1.417148858308792114e-01 -3.119324743747711182e-01 -3.031554818153381348e-01 -2.296648472547531128e-01 5.494803935289382935e-02 -2.266729474067687988e-01 -1.014935900457203388e-03 1.924015730619430542e-01 8.096700906753540039e-02 1.370242238044738770e-01 2.098905108869075775e-02 3.544313907623291016e-01 1.476220339536666870e-01 7.879516482353210449e-02 -4.894328489899635315e-02 -1.395270228385925293e-01 -1.427498608827590942e-01 -6.279158592224121094e-02 -2.647306211292743683e-02 1.634936183691024780e-01 4.085697978734970093e-02 -3.322501778602600098e-01 -3.459531962871551514e-01 1.443898528814315796e-01 1.941755600273609161e-02 2.872214280068874359e-02 1.320906877517700195e-01
-3.754340857267379761e-02 1.586053706705570221e-02 -2.735974490642547607e-01 3.530843183398246765e-02 4.744296893477439880e-02 -1.681014001369476318e-01 -2.351254224777221680e-01 -8.369570225477218628e-02 -3.675309419631958008e-01 -3.288338184356689453e-01 1.591036021709442139e-01 -9.234396368265151978e-02 1.383303999900817871e-01 4.596145823597908020e-03 1.241451427340507507e-01 -3.285030126571655273e-01 8.780718594789505005e-02 2.650405466556549072e-01 3.559727221727371216e-02 1.444284338504076004e-02 -2.374621182680130005e-01 -1.731778532266616821e-01 8.868271112442016602e-02 1.794300228357315063e-01 6.752177327871322632e-02 1.918740272521972656e-01 -2.113142311573028564e-01 1.982936710119247437e-01 7.871964573860168457e-02 1.259232014417648315e-01 -1.634094864130020142e-01 -1.729974001646041870e-01
2.158720195293426514e-01 1.950623244047164917e-01 -2.972792088985443115e-01 -2.617563903331756592e-01 -8.960194885730743408e-02 -2.074875310063362122e-02 -6.225185841321945190e-02 -1.801863871514797211e-02 1.189281716942787170e-01 4.559758584946393967e-03 1.016800925135612488e-01 -2.326202392578125000e-02 -4.531963914632797241e-02 -5.193017423152923584e-02 1.751713752746582031e-01 -1.079260930418968201e-01 2.269350290298461914e-01 2.491167932748794556e-01 -2.920169234275817871e-01 6.978099793195724487e-02 -2.543956935405731201e-01 -1.874791979789733887e-01 -2.602455019950866699e-01 1.287279427051544189e-01 1.326382160186767578e-01 2.718788087368011475e-01 -2.614344656467437744e-01 3.188838064670562744e-01 1.151420921087265015e-01 -8.620287477970123291e-02 -4.999287053942680359e-02 -3.273208439350128174e-02
5.967228789813816547e-04 -1.229528058320283890e-02 -1.759460568428039551e-01 -1.810644716024398804e-01 -1.653964519500732422e-01 2.007186412811279297e-01 -1.455627381801605225e-01 -3.411897122859954834e-01 -1.030103713274002075e-01 7.564896345138549805e-02 -1.424578279256820679e-01 -1.162138953804969788e-01 3.085093200206756592e-01 -3.064312636852264404e-01 9.386078268289566040e-02 -5.570759624242782593e-02 1.604436337947845459e-01 1.463433653116226196e-01 -3.033241257071495056e-03 -1.039465740323066711e-01 -1.747572869062423706e-01 -2.783265411853790283e-01 -1.879038363695144653e-01 1.771218627691268921e-01 9.193479269742965698e-02 -1.079112873412668705e-03 -2.615966647863388062e-02 2.050310224294662476e-01 -5.630146246403455734e-03 1.640518903732299805e-01 2.434352412819862366e-02 -4.103268086910247803e-01
-1.117384806275367737e-01 3.852357342839241028e-02 -2.227804660797119141e-01 -2.104957401752471924e-01 6.840494461357593536e-03 3.328358381986618042e-02 9.186451882123947144e-02 -1.247894689440727234e-01 -3.060460984706878662e-01 1.764785349369049072e-01 -1.377431005239486694e-01 2.051485925912857056e-01 -7.373740524053573608e-02 -5.283335596323013306e-02 2.040226757526397705e-01 2.386818639934062958e-02 1.322865039110183716e-01 -1.555877774953842163e-01 3.523433208465576172e-01 3.846073523163795471e-02 -1.015546992421150208e-01 -1.885308623313903809e-01 -1.058018580079078674e-01 -5.509015172719955444e-02 2.360662519931793213e-01 3.812454938888549805e-01 -2.702338099479675293e-01 -5.489237979054450989e-02 4.751528427004814148e-02 9.804844856262207031e-02 -2.297715991735458374e-01 -2.478582412004470825e-01
-2.370638251304626465e-01 6.646142154932022095e-02 -1.330002099275588989e-01 -1.500251144170761108e-01 -2.663499861955642700e-02 -1.199332624673843384e-02 4.024235531687736511e-02 -2.792463600635528564e-01 1.899225078523159027e-02 -3.784380555152893066e-01 2.039909064769744873e-01 2.842864580452442169e-02 -1.526048779487609863e-01 1.968973726034164429e-01 7.010716944932937622e-02 -2.586883492767810822e-02 -5.763621255755424500e-02 2.958993613719940186e-01 -3.108292222023010254e-01 6.530153751373291016e-02 -1.382872164249420166e-01 -1.155496984720230103e-01 -6.945380568504333496e-02 -3.431238606572151184e-02 3.509227335453033447e-01 -1.692185997962951660e-01 -3.572390675544738770e-01 3.537662699818611145e-02 -9.756252169609069824e-02 -8.023694157600402832e-02 5.744423344731330872e-02 -1.869636178016662598e-01
5.772261694073677063e-02 2.096102088689804077e-01 -2.326354235410690308e-01 -7.568738609552383423e-02 5.510778352618217468e-02 1.044978648424148560e-01 3.149627149105072021e-02 5.945994332432746887e-02 1.499878317117691040e-01 -1.129020377993583679e-02 -1.419775336980819702e-01 -1.341002881526947021e-01 1.727506071329116821e-01 7.257634401321411133e-02 1.463557183742523193e-01 -2.055002003908157349e-01 2.273829877376556396e-01 -1.473014149814844131e-02 -1.636730283498764038e-01 -5.456471815705299377e-02 -3.139354586601257324e-01 -3.258985579013824463e-01 4.995322972536087036e-02 9.889519214630126953e-02 2.393353730440139771e-01 1.325904875993728638e-01 -2.923752665519714355e-01 2.249690592288970947e-01 -3.576273471117019653e-02 -1.492212712764739990e-01 -1.193088740110397339e-01 -4.091593027114868164e-01
-7.123292982578277588e-02 2.784937620162963867e-01 -4.920252561569213867e-01 -1.444186568260192871e-01 -9.982579946517944336e-02 2.932665646076202393e-01 -3.687675595283508301e-01 -1.733617782592773438e-01 5.315483361482620239e-02 -3.230436518788337708e-02 1.903152763843536377e-01 -1.457967162132263184e-01 3.248702362179756165e-02 -9.685059636831283569e-02 8.956035599112510681e-03 -7.316667586565017700e-02 1.851316094398498535e-01 1.659593135118484497e-01 -1.862331409938633442e-04 7.043362408876419067e-02 -1.513486728072166443e-02 -9.938152879476547241e-02 -9.436568245291709900e-03 -2.637382447719573975e-01 1.643718779087066650e-01 2.045620977878570557e-02 -2.897289395332336426e-01 1.232864558696746826e-01 1.240867469459772110e-02 -1.250043660402297974e-01 -1.616027802228927612e-01 1.371891051530838013e-02
-1.751251518726348877e-01 -1.745095103979110718e-01 -3.463568985462188721e-01 -2.426523417234420776e-01 -8.867332339286804199e-02 -1.734143793582916260e-01 -1.731186360120773315e-01 -8.917940407991409302e-02 -1.025148928165435791e-01 -2.415012717247009277e-01 1.189562827348709106e-01 -3.320043534040451050e-02 2.097171358764171600e-02 -1.575391441583633423e-01 -1.108480542898178101e-01 -2.508727312088012695e-01 2.631458640098571777e-01 7.938202470541000366e-02 -7.961503416299819946e-02 9.347303770482540131e-03 4.281387850642204285e-02 -1.278699934482574463e-01 -2.853446900844573975e-01 1.915949583053588867e-01 1.480770390480756760e-02 1.111316084861755371e-01 -4.358679652214050293e-01 -1.352573744952678680e-02 -9.828379005193710327e-02 -1.964670978486537933e-02 1.962764710187911987e-01 1.732552647590637207e-01
1.791028655134141445e-03 1.547747254371643066e-01 -2.081799060106277466e-01 -1.317987889051437378e-01 2.551596760749816895e-01 -6.226841732859611511e-02 -9.464310854673385620e-02 -2.936419546604156494e-01 9.938097558915615082e-03 -2.846258878707885742e-01 -1.090982630848884583e-01 2.313266843557357788e-01 1.715548187494277954e-01 8.950426429510116577e-02 3.179497644305229187e-02 7.940992712974548340e-02 1.282383203506469727e-01 5.224176868796348572e-02 1.572804600000381470e-01 -1.706907451152801514e-01 9.762073308229446411e-02 -1.977051049470901489e-01 2.410277575254440308e-01 -2.787483632564544678e-01 -3.847802057862281799e-02 -1.607409268617630005e-01 -1.825680136680603027e-01 5.258676409721374512e-02 -1.796573102474212646e-01 -2.063501179218292236e-01 7.223171740770339966e-02 -3.986639380455017090e-01
4.328303784132003784e-02 1.287321448326110840e-01 -1.622832268476486206e-01 -2.501167953014373779e-01 1.280347630381584167e-02 2.090485692024230957e-01 9.273871779441833496e-03 -1.713681668043136597e-01 -2.919931113719940186e-01 2.528823316097259521e-01 -3.110449016094207764e-01 4.017492756247520447e-02 6.206076964735984802e-02 3.171062842011451721e-02 1.273116618394851685e-01 -7.922024279832839966e-02 2.064956426620483398e-01 -8.881571143865585327e-02 7.631387561559677124e-02 -3.432147949934005737e-02 1.066544204950332642e-01 -4.165999293327331543e-01 2.385509759187698364e-02 -8.770605176687240601e-02 1.919266283512115479e-01 2.990836799144744873e-01 -3.184623122215270996e-01 1.830154061317443848e-01 -4.035877063870429993e-02 -8.394165337085723877e-02 -8.911190927028656006e-02 -1.260566413402557373e-01
-2.576709985733032227e-01 1.869507431983947754e-01 -2.363696098327636719e-01 7.853453606367111206e-02 1.580105125904083252e-01 1.297360658645629883e-01 -2.598258852958679199e-01 -1.520161777734756470e-01 6.677889078855514526e-02 9.782557934522628784e-02 2.810046449303627014e-02 1.182035505771636963e-01 7.804282754659652710e-02 2.307839691638946533e-01 2.691156566143035889e-01 -7.504370063543319702e-02 1.493758559226989746e-01 3.264177143573760986e-01 -2.090572938323020935e-02 -1.947629302740097046e-01 -6.183262914419174194e-02 1.169091612100601196e-01 -2.534427046775817871e-01 -1.684333682060241699e-01 2.058555185794830322e-01 9.343235194683074951e-02 -1.493904143571853638e-01 1.631792783737182617e-01 -8.169725537300109863e-02 -9.497442841529846191e-02 -6.166788935661315918e-02 -3.756698966026306152e-01
-2.432885952293872833e-02 1.331243515014648438e-01 -2.245056629180908203e-01 -2.614246010780334473e-01 6.907735764980316162e-02 4.349388927221298218e-02 3.079755418002605438e-02 -6.997578591108322144e-02 -2.560641765594482422e-01 1.039646342396736145e-01 -1.388416141271591187e-01 -3.135159909725189209e-01 -2.127751708030700684e-01 -2.747970819473266602e-01 1.559506803750991821e-01 -1.541215628385543823e-01 1.827064305543899536e-01 8.197800070047378540e-02 -7.967748492956161499e-02 1.731710433959960938e-01 -1.894748657941818237e-01 -1.444037407636642456e-01 -2.852266132831573486e-01 -1.719877123832702637e-01 1.858550161123275757e-01 3.734879894182085991e-03 -3.932745456695556641e-01 -1.182447373867034912e-01 6.001834943890571594e-02 -1.711627393960952759e-01 8.350321650505065918e-02 -2.059213258326053619e-02
-8.176973462104797363e-02 3.847501426935195923e-02 -3.549473285675048828e-01 -1.277106851339340210e-01 -1.474795341491699219e-01 1.381157040596008301e-01 2.452389448881149292e-01 -2.416217178106307983e-01 -4.766103252768516541e-02 -4.208952188491821289e-02 2.164125442504882812e-01 8.535712957382202148e-02 -8.294628001749515533e-03 2.701132372021675110e-02 2.529928982257843018e-01 -1.784764975309371948e-01 -5.553426966071128845e-02 9.854366630315780640e-02 -2.369477450847625732e-01 4.893438145518302917e-02 -2.179843634366989136e-01 -2.988809645175933838e-01 -1.164807006716728210e-01 2.567451260983943939e-02 3.755667805671691895e-01 4.973795637488365173e-02 -2.316514849662780762e-01 -7.565050385892391205e-03 2.324378862977027893e-02 -3.187067210674285889e-01 1.098473276942968369e-02 -1.160986945033073425e-01
5.050985515117645264e-02 -4.352921247482299805e-02 -2.801445312798023224e-03 -1.437243968248367310e-01 -5.374340713024139404e-02 -2.288189083337783813e-01 -1.982322782278060913e-01 -3.025666773319244385e-01 -1.288424432277679443e-01 -2.312295734882354736e-01 1.422423273324966431e-01 1.767554432153701782e-01 6.222939863801002502e-02 -1.283242851495742798e-01 5.442181974649429321e-02 1.224945671856403351e-02 4.469571709632873535e-01 1.631269790232181549e-02 -2.304807305335998535e-01 -1.339077856391668320e-02 6.484779529273509979e-03 -3.190445601940155029e-01 -3.841423690319061279e-01 1.694271340966224670e-02 1.541272848844528198e-01 6.721054762601852417e-02 -2.814742326736450195e-01 -2.379921730607748032e-03 5.564799532294273376e-02 1.366563290357589722e-01 -5.665549635887145996e-02 9.108962118625640869e-02
-1.923831701278686523e-01 -4.847715795040130615e-02 -1.296924799680709839e-01 -9.254377335309982300e-02 -3.431503102183341980e-02 2.282421141862869263e-01 -3.565226793289184570e-01 -4.513185843825340271e-02 -8.985758572816848755e-02 -5.190012603998184204e-02 -2.340545654296875000e-01 -1.781426370143890381e-02 3.341033458709716797e-01 9.331472963094711304e-02 -1.511866301298141479e-01 -4.296933766454458237e-03 4.053890109062194824e-01 -3.087526932358741760e-02 -1.903576999902725220e-01 2.659162692725658417e-02 -2.722129821777343750e-01 -1.175047904253005981e-01 -1.580102145671844482e-01 -1.083210692740976810e-03 1.690706312656402588e-01 7.643223553895950317e-02 -3.628092110157012939e-01 -9.024923294782638550e-02 -6.444501131772994995e-02 -7.458233274519443512e-03 1.362179070711135864e-01 -1.779970675706863403e-01
-3.714614510536193848e-01 6.774095445871353149e-02 -4.466362893581390381e-01 -2.867264747619628906e-01 -6.235416606068611145e-02 2.672630846500396729e-01 9.750079363584518433e-02 -1.141487732529640198e-01 -8.829654008150100708e-02 -1.285548359155654907e-01 -5.698145367205142975e-03 -1.621663384139537811e-02 -7.061987370252609253e-02 -3.218498546630144119e-03 9.513211250305175781e-02 -1.147850453853607178e-01 2.828114926815032959e-01 1.773575693368911743e-01 1.160957440733909607e-01 9.567048400640487671e-02 -2.021774500608444214e-01 1.768143326044082642e-01 -5.402931571006774902e-02 1.997362822294235229e-01 2.509539015591144562e-02 2.552680969238281250e-01 -2.054945230484008789e-01 2.132356166839599609e-01 9.037121199071407318e-03 1.389783918857574463e-01 7.787485141307115555e-03 -6.378106772899627686e-02
-1.041649058461189270e-01 1.584168225526809692e-01 -2.821314334869384766e-01 -1.083876714110374451e-01 1.192635595798492432e-01 -1.237855106592178345e-01 -1.287278532981872559e-01 -1.013501733541488647e-01 -2.861795425415039062e-01 -1.640322990715503693e-02 -1.753983553498983383e-03 9.543367475271224976e-02 1.027260124683380127e-01 1.025012731552124023e-01 7.958317548036575317e-02 -2.573896646499633789e-01 2.453481554985046387e-01 2.849612198770046234e-02 9.850636869668960571e-02 5.812013149261474609e-02 -2.522962987422943115e-01 -1.320530623197555542e-01 -4.173584878444671631e-01 -1.224703043699264526e-01 -1.393589228391647339e-01 -3.185660392045974731e-02 -3.596670329570770264e-01 -2.385510355234146118e-01 1.803844273090362549e-01 -8.938202261924743652e-02 7.837833464145660400e-02 -1.834577023983001709e-01
-1.649989783763885498e-01 2.757892310619354248e-01 -1.757549792528152466e-01 -1.073025166988372803e-01 6.459325551986694336e-02 -1.588116586208343506e-01 -2.541179955005645752e-01 -3.053142130374908447e-01 -1.660167276859283447e-01 -1.365778893232345581e-01 4.750939458608627319e-02 5.157349258661270142e-02 3.535668551921844482e-02 1.549461930990219116e-01 2.071685194969177246e-01 3.027326427400112152e-02 3.990291059017181396e-01 1.987492479383945465e-02 -1.403118222951889038e-01 -7.322137802839279175e-02 -5.910289660096168518e-02 -2.790069878101348877e-01 -1.638155132532119751e-01 -2.368509396910667419e-02 -1.003950461745262146e-02 1.024288982152938843e-01 -1.733757406473159790e-01 -7.176353782415390015e-02 3.542590439319610596e-01 1.594089716672897339e-02 2.811361849308013916e-01 5.389595031738281250e-02
1.179386675357818604e-02 1.877561062574386597e-01 -3.570331633090972900e-01 -1.434801816940307617e-01 1.651831157505512238e-02 -2.435966879129409790e-01 -1.370610147714614868e-01 -2.576211690902709961e-01 -1.629679352045059204e-01 1.226280350238084793e-02 -1.543694585561752319e-01 -2.396230995655059814e-01 5.197224020957946777e-02 1.095814108848571777e-01 3.472825279459357262e-03 -1.443037986755371094e-01 3.255988657474517822e-01 9.155774116516113281e-02 -1.904588788747787476e-01 1.479502767324447632e-01 -5.735329166054725647e-02 -1.277716457843780518e-01 -3.506402969360351562e-01 1.584984213113784790e-01 -1.686870753765106201e-01 2.489469796419143677e-01 -2.153999954462051392e-01 -2.262215316295623779e-02 6.792978942394256592e-02 -1.860146671533584595e-01 -1.745032332837581635e-02 -1.057062670588493347e-01
4.591643437743186951e-02 3.981214165687561035e-01 -5.687530711293220520e-02 -4.291817843914031982e-01 1.774095743894577026e-01 -5.498259887099266052e-02 -2.056597471237182617e-01 -1.283736974000930786e-01 -4.869972169399261475e-02 -2.091423720121383667e-01 -1.895084530115127563e-01 -4.221343249082565308e-02 1.036790665239095688e-02 1.017640531063079834e-01 -4.462028294801712036e-02 2.005711793899536133e-01 2.335929311811923981e-02 -7.879511266946792603e-02 2.495846599340438843e-01 -2.299457415938377380e-02 -6.509844213724136353e-02 -4.919780790805816650e-02 -3.136985898017883301e-01 2.912587672472000122e-02 1.979651749134063721e-01 7.677413523197174072e-02 -2.952992022037506104e-01 -1.875948458909988403e-01 -7.149118185043334961e-02 -3.041481412947177887e-02 -6.284605711698532104e-02 -2.631404697895050049e-01
-4.088356494903564453e-01 8.063013106584548950e-02 -4.636938869953155518e-01 -1.259573101997375488e-01 2.592740394175052643e-02 6.841666251420974731e-02 -6.018276512622833252e-02 7.563783973455429077e-02 -1.214037761092185974e-01 -2.332825958728790283e-01 -7.732309866696596146e-03 1.834931522607803345e-01 -1.437603831291198730e-01 -3.409469872713088989e-02 1.012576278299093246e-02 -1.007237061858177185e-01 2.250423729419708252e-01 1.201534643769264221e-01 6.418481469154357910e-02 2.315053939819335938e-01 -2.193349003791809082e-01 7.850930839776992798e-02 -3.382749273441731930e-04 1.634531915187835693e-01 2.900727465748786926e-02 2.410450130701065063e-01 -2.304562330245971680e-01 1.247353851795196533e-01 -1.928836405277252197e-01 1.575940847396850586e-01 -2.193425595760345459e-01 6.530135124921798706e-02
-1.098386719822883606e-01 7.397891487926244736e-03 -3.568588197231292725e-01 -1.276414543390274048e-01 -1.598532944917678833e-01 6.213995069265365601e-02 2.337751537561416626e-01 -1.734579354524612427e-01 1.536339074373245239e-01 -2.136761248111724854e-01 1.389560010284185410e-02 5.906832590699195862e-02 -1.798080652952194214e-01 4.694247618317604065e-02 -1.193673610687255859e-01 7.376821711659431458e-03 -2.576959505677223206e-02 1.177883893251419067e-01 -3.366509377956390381e-01 -3.476933017373085022e-02 -3.558648750185966492e-02 3.608036413788795471e-02 -2.145501226186752319e-01 1.187017932534217834e-02 2.582302987575531006e-01 1.811161264777183533e-02 -3.915494680404663086e-01 -1.986922882497310638e-02 -2.305232919752597809e-02 -3.698482215404510498e-01 -2.955542691051959991e-02 -2.675363123416900635e-01
-4.162600338459014893e-01 1.087836399674415588e-01 -1.738839298486709595e-01 -1.492801457643508911e-01 -6.702347099781036377e-02 2.635603025555610657e-02 -1.429701149463653564e-01 9.214162081480026245e-02 -1.599911302328109741e-01 -2.572358548641204834e-01 -1.446060370653867722e-02 -1.236784756183624268e-01 2.049728035926818848e-01 4.968795552849769592e-02 1.202638074755668640e-02 -2.222064882516860962e-01 1.757528036832809448e-01 -1.921398192644119263e-01 -2.762732468545436859e-02 5.068062245845794678e-02 -9.006462246179580688e-02 -2.332368940114974976e-01 -1.035468131303787231e-01 -1.441366374492645264e-01 3.567355573177337646e-01 2.715696394443511963e-01 -2.804855108261108398e-01 -1.776546388864517212e-01 7.556310296058654785e-02 -6.795479450374841690e-03 -1.714636757969856262e-02 -2.110446542501449585e-01
-3.132653236389160156e-01 -2.355107069015502930e-01 -1.014675125479698181e-01 -6.422150135040283203e-02 2.351496964693069458e-01 -1.446690112352371216e-01 -1.164057180285453796e-01 -3.681895136833190918e-01 1.282142400741577148e-01 -2.324234545230865479e-01 -1.481543928384780884e-01 3.351884484291076660e-01 -9.232001751661300659e-02 6.700643151998519897e-02 -1.487006545066833496e-01 -1.114232987165451050e-01 8.743095397949218750e-02 1.774832308292388916e-01 1.081136539578437805e-01 -4.028077423572540283e-02 4.077014327049255371e-02 -2.527827396988868713e-02 2.224137037992477417e-01 1.265741288661956787e-01 4.106074199080467224e-02 1.436767578125000000e-01 -2.564373016357421875e-01 -1.730204327031970024e-03 -2.911383211612701416e-01 -1.324383765459060669e-01 2.681093849241733551e-02 -2.073229849338531494e-01
1.764427721500396729e-01 1.190485209226608276e-01 -3.691986799240112305e-01 3.284088522195816040e-02 9.221402555704116821e-02 1.996165215969085693e-01 8.068487979471683502e-03 -2.589663863182067871e-01 3.160257637500762939e-02 -6.140258535742759705e-02 5.644009634852409363e-02 -1.310729533433914185e-01 1.119598001241683960e-01 4.885715246200561523e-01 2.634320557117462158e-01 -4.703819751739501953e-02 2.205956876277923584e-01 2.073663026094436646e-01 7.980191707611083984e-02 2.818162366747856140e-02 4.904871061444282532e-02 -1.128809177316725254e-03 -9.733879566192626953e-02 1.381731126457452774e-02 2.200336605310440063e-01 5.903844535350799561e-02 -1.888483017683029175e-01 7.332761585712432861e-02 -1.909082233905792236e-01 -2.059991806745529175e-01 -1.853079050779342651e-01 -1.918059885501861572e-01
1.365330629050731659e-02 1.904217004776000977e-01 -2.573042213916778564e-01 -1.053757593035697937e-01 4.465636238455772400e-02 2.356251031160354614e-01 -3.779944479465484619e-01 3.655029693618416786e-03 3.083801269531250000e-01 2.580136992037296295e-02 -3.268816322088241577e-02 -7.822146266698837280e-02 1.112214997410774231e-01 -1.050766557455062866e-01 -1.400255318731069565e-02 -5.370716750621795654e-02 2.114403694868087769e-01 3.036179542541503906e-01 -7.812783122062683105e-03 -9.039965271949768066e-02 -1.669082194566726685e-01 7.020247168838977814e-03 -2.385765165090560913e-01 -3.193273767828941345e-02 1.517087072134017944e-01 1.410029530525207520e-01 -3.484423756599426270e-01 -7.148179411888122559e-02 -1.578442901372909546e-01 -2.224365919828414917e-01 -1.945552676916122437e-01 -2.091896235942840576e-01
-8.001222461462020874e-02 3.442957699298858643e-01 -1.995436400175094604e-01 -2.318094670772552490e-01 -1.490031555294990540e-02 -4.090556129813194275e-02 -2.021897137165069580e-01 -1.714004129171371460e-01 6.273686140775680542e-02 -2.888035215437412262e-02 -1.297401785850524902e-01 -2.945493906736373901e-02 6.776846200227737427e-02 3.104841411113739014e-01 1.978686898946762085e-01 1.416546106338500977e-01 3.692971467971801758e-01 -6.394152343273162842e-02 2.913121879100799561e-01 -1.237908527255058289e-01 -1.699830144643783569e-01 -2.279412001371383667e-01 -3.247386217117309570e-01 -6.902652978897094727e-02 1.276977509260177612e-01 1.328924745321273804e-01 -2.031941860914230347e-01 -1.223896890878677368e-01 -4.102738946676254272e-02 -2.491587772965431213e-02 4.536866769194602966e-02 -1.860765554010868073e-02
1.892444938421249390e-01 1.997963488101959229e-01 -1.952377408742904663e-01 -1.399030070751905441e-02 -5.160972476005554199e-02 -1.762402430176734924e-02 -8.555603772401809692e-02 -1.860658675432205200e-01 2.107475548982620239e-01 -1.612255722284317017e-01 7.013229280710220337e-02 -5.691517889499664307e-02 1.814739778637886047e-02 -1.062542498111724854e-01 1.661141775548458099e-02 1.843439042568206787e-02 1.346227526664733887e-01 4.174253642559051514e-01 -2.468894869089126587e-01 7.394857704639434814e-02 -1.690343916416168213e-01 -1.080679614096879959e-02 -1.701144576072692871e-01 1.996462941169738770e-01 2.149353325366973877e-01 1.243606507778167725e-01 -3.840860724449157715e-01 3.238124847412109375e-01 3.350873291492462158e-02 -2.417574822902679443e-01 6.615928560495376587e-02 -1.263955533504486084e-01
-6.803828477859497070e-02 -1.136934906244277954e-01 -2.810556292533874512e-01 -1.581238508224487305e-01 1.674489974975585938e-01 2.354315519332885742e-01 -5.423751473426818848e-01 -3.776393085718154907e-02 -1.384316831827163696e-01 -2.764405682682991028e-02 -2.275686711072921753e-03 3.835400640964508057e-01 6.074168905615806580e-02 -4.845215752720832825e-02 1.022712737321853638e-01 -1.337305642664432526e-02 1.598785072565078735e-01 -4.323201719671487808e-03 -1.757632046937942505e-01 5.407102778553962708e-02 2.049002349376678467e-01 -1.346829980611801147e-01 1.464661061763763428e-01 4.870520532131195068e-02 1.461729854345321655e-01 1.148716881871223450e-01 -2.088512927293777466e-01 5.023070145398378372e-03 9.396563470363616943e-02 -1.743703633546829224e-01 -2.185154408216476440e-01 8.449774980545043945e-02
9.173586964607238770e-03 -1.030881255865097046e-01 -4.700319170951843262e-01 -3.072756230831146240e-01 8.035175502300262451e-02 7.223660498857498169e-02 -1.206934005022048950e-01 -4.542281106114387512e-02 -1.977727934718132019e-02 -2.698972225189208984e-01 1.451808512210845947e-01 8.280748128890991211e-02 -3.432057499885559082e-01 -2.485151961445808411e-02 3.477199375629425049e-02 1.983303762972354889e-02 1.020548045635223389e-01 1.273532360792160034e-01 1.165088117122650146e-01 8.727951347827911377e-02 -3.220184743404388428e-01 8.092816174030303955e-02 -4.500400647521018982e-02 2.333530634641647339e-01 7.367561012506484985e-02 1.747759133577346802e-01 -2.499408125877380371e-01 1.253411918878555298e-01 -8.851483464241027832e-02 -7.627089321613311768e-02 -2.299510985612869263e-01 -1.709380894899368286e-01
-1.747105866670608521e-01 5.763924494385719299e-02 -2.370542734861373901e-01 -9.140143543481826782e-02 2.631730437278747559e-01 1.948967017233371735e-02 -2.004112675786018372e-02 -2.261471152305603027e-01 -2.054761722683906555e-02 -3.499473631381988525e-01 -3.406998217105865479e-01 -1.692293584346771240e-02 2.414822392165660858e-02 -9.962617605924606323e-02 3.030466437339782715e-01 -2.331296354532241821e-01 1.859577745199203491e-01 3.208057582378387451e-02 4.261676222085952759e-02 1.851345226168632507e-02 -1.776909977197647095e-01 2.573193311691284180e-01 7.325410842895507812e-02 -1.517175585031509399e-01 4.209063649177551270e-01 1.137300580739974976e-01 -6.717213988304138184e-02 3.124556271359324455e-03 -1.321448199450969696e-02 -3.753016889095306396e-02 -7.420623302459716797e-02 -1.372193843126296997e-01
-1.527476757764816284e-01 -1.884187012910842896e-01 -3.093858063220977783e-01 -2.770340740680694580e-01 -8.201408386230468750e-02 7.751235738396644592e-03 3.075970150530338287e-02 -3.630605638027191162e-01 5.626064538955688477e-02 -1.977638900279998779e-02 -9.052935242652893066e-02 5.890985578298568726e-02 3.706019222736358643e-01 1.467694807797670364e-02 -2.042481601238250732e-01 4.669722542166709900e-02 3.617860078811645508e-01 9.535954147577285767e-02 7.408263534307479858e-02 2.050613611936569214e-01 7.470529526472091675e-02 2.611460909247398376e-02 8.311586827039718628e-02 1.436089724302291870e-01 -5.875413119792938232e-02 -7.165171205997467041e-02 -4.112473130226135254e-01 -1.017623674124479294e-02 6.427177786827087402e-02 5.972898006439208984e-02 1.601193994283676147e-01 2.502588089555501938e-03
1.784372515976428986e-02 -1.548386365175247192e-01 -1.923566460609436035e-01 -2.713193297386169434e-01 -9.899293631315231323e-02 5.498035624623298645e-02 -2.137964218854904175e-01 -2.733814716339111328e-01 -3.088139593601226807e-01 -1.718830019235610962e-01 2.139995694160461426e-01 -2.123681042576208711e-04 9.953124076128005981e-02 -1.056906953454017639e-01 -5.160583183169364929e-02 -2.529754042625427246e-01 3.379638195037841797e-01 1.656001359224319458e-01 1.143955290317535400e-01 -2.248552441596984863e-01 5.650204792618751526e-02 -8.815221488475799561e-02 -2.911006510257720947e-01 1.576697081327438354e-01 2.427321523427963257e-01 -8.068925142288208008e-02 -1.585177034139633179e-01 -1.022661104798316956e-01 1.048618704080581665e-01 -1.010109186172485352e-01 1.213772967457771301e-01 -1.028632149100303650e-01
-4.277914017438888550e-02 2.350898534059524536e-01 -1.685690283775329590e-01 4.408045113086700439e-02 -6.191477552056312561e-02 9.678492695093154907e-02 -9.056559205055236816e-02 2.483008801937103271e-02 -6.801540404558181763e-02 -2.875198125839233398e-01 3.088637888431549072e-01 1.654101759195327759e-01 -1.081392094492912292e-01 5.720006674528121948e-02 1.896899491548538208e-01 -7.848295569419860840e-02 2.275406271219253540e-01 -1.001129075884819031e-01 -3.100540302693843842e-02 1.784369051456451416e-01 -2.350789904594421387e-01 -2.060282081365585327e-01 -2.105550915002822876e-01 -2.405795082449913025e-02 1.389254331588745117e-01 3.443735837936401367e-02 -3.697795569896697998e-01 1.415225267410278320e-01 -2.810155749320983887e-01 -1.556972712278366089e-01 -2.194156348705291748e-01 -2.398731559514999390e-01
-2.440835088491439819e-01 2.078633606433868408e-01 -3.181609511375427246e-01 -2.157955467700958252e-01 -1.486188024282455444e-01 3.505067229270935059e-01 -2.782330513000488281e-01 -1.838029175996780396e-01 1.940799653530120850e-01 -1.614081859588623047e-01 9.466614574193954468e-02 -8.093914389610290527e-02 -4.552593454718589783e-02 6.797339767217636108e-02 -1.005648672580718994e-01 1.292840987443923950e-01 1.516548246145248413e-01 1.502927541732788086e-01 3.987402096390724182e-02 1.132892072200775146e-01 -7.955414056777954102e-02 -2.530601108446717262e-03 -1.770437955856323242e-01 -1.606330871582031250e-01 2.606695331633090973e-02 -1.987808197736740112e-02 -3.272888958454132080e-01 5.761949345469474792e-02 -1.173917204141616821e-01 -5.117808282375335693e-02 -2.955009937286376953e-01 -2.044539302587509155e-01
-1.133809015154838562e-01 4.346515983343124390e-02 -1.595295965671539307e-02 -3.073768913745880127e-01 2.981574535369873047e-01 8.300371468067169189e-02 -1.771388351917266846e-01 -6.298426538705825806e-02 -3.660901635885238647e-02 -2.555610537528991699e-01 -1.478442996740341187e-01 5.475470423698425293e-02 1.957266330718994141e-01 8.776398003101348877e-02 6.241078674793243408e-02 -2.413368821144104004e-01 2.787544131278991699e-01 1.386367082595825195e-01 -8.116889744997024536e-02 2.355970442295074463e-01 1.039802748709917068e-02 -9.594481438398361206e-03 -3.583101332187652588e-01 -3.996668010950088501e-02 2.815842032432556152e-01 -8.745950460433959961e-02 -1.931979507207870483e-01 6.945574283599853516e-02 -1.741738021373748779e-01 3.076536357402801514e-01 -1.253315955400466919e-01 -2.728090062737464905e-02
-1.871423050761222839e-02 3.481844812631607056e-02 -1.028780862689018250e-01 -1.313594579696655273e-01 -1.160767860710620880e-02 2.316167801618576050e-01 -4.680627584457397461e-02 -1.187474727630615234e-01 -3.023570179939270020e-01 5.108532309532165527e-02 -1.313770562410354614e-01 3.035986563190817833e-03 -3.842452540993690491e-02 1.158087477087974548e-01 2.391095608472824097e-01 2.770435810089111328e-01 2.318605929613113403e-01 -1.303359419107437134e-01 1.672816574573516846e-01 -4.205407574772834778e-02 -1.503891497850418091e-01 -4.480024278163909912e-01 -1.250939220190048218e-01 -1.149001270532608032e-01 2.282731235027313232e-01 2.690818607807159424e-01 -3.677681684494018555e-01 2.367208153009414673e-02 9.764804504811763763e-03 -7.875811308622360229e-02 -7.028854638338088989e-02 -1.271768957376480103e-01
-5.358096212148666382e-02 2.821387490257620811e-03 -1.225943639874458313e-01 -1.991545408964157104e-02 1.060073301196098328e-01 2.387418001890182495e-01 -2.190494090318679810e-01 -1.191005632281303406e-01 6.022821366786956787e-02 -2.526125907897949219e-01 2.933643944561481476e-02 -4.010833799839019775e-02 4.879615828394889832e-02 3.764944523572921753e-02 2.943885326385498047e-01 1.022097021341323853e-01 -3.680074214935302734e-02 -1.879887282848358154e-01 -2.972199022769927979e-01 1.314978450536727905e-01 1.005194410681724548e-01 -4.200033247470855713e-01 6.746350973844528198e-02 -9.521345049142837524e-02 2.579283118247985840e-01 2.021664939820766449e-02 -1.810339391231536865e-01 -1.414720565080642700e-01 1.930719055235385895e-02 -3.230156004428863525e-02 1.002147272229194641e-01 -4.547974765300750732e-01
-8.773386478424072266e-02 1.108123734593391418e-01 -2.498042136430740356e-01 -3.184827864170074463e-01 1.499384492635726929e-01 6.896356493234634399e-02 -1.605588644742965698e-01 -2.656033337116241455e-01 -1.510169208049774170e-01 9.465125203132629395e-02 -7.395385950803756714e-02 2.590238451957702637e-01 -9.705644100904464722e-02 6.180826108902692795e-03 2.290718406438827515e-01 1.864863932132720947e-01 2.555907666683197021e-01 -1.828998923301696777e-01 2.109216302633285522e-01 2.337474077939987183e-01 7.895792275667190552e-02 -1.221149265766143799e-01 -9.620725363492965698e-02 -1.345506012439727783e-01 1.452706307172775269e-01 3.711066544055938721e-01 -9.729281812906265259e-02 -2.528815902769565582e-02 6.965706497430801392e-02 -1.516322642564773560e-01 -2.059553116559982300e-01 -7.739078253507614136e-02
9.298709034919738770e-02 5.888203904032707214e-02 -3.271017074584960938e-01 -1.557019054889678955e-01 1.933111697435379028e-01 -1.582395434379577637e-01 -2.138022929430007935e-01 -1.624623388051986694e-01 -1.167717278003692627e-01 -1.583113670349121094e-01 -8.534216880798339844e-02 8.770223706960678101e-02 -1.576014161109924316e-01 1.285786926746368408e-01 9.538104757666587830e-03 -2.100856602191925049e-01 4.062762260437011719e-01 2.871823608875274658e-01 -8.115572482347488403e-02 2.066434472799301147e-01 -5.012103915214538574e-02 -2.063764482736587524e-01 -2.018081098794937134e-01 1.645751446485519409e-01 2.481614798307418823e-02 -8.556748181581497192e-02 -1.736286282539367676e-01 -1.138761863112449646e-01 2.785089015960693359e-01 -1.908302307128906250e-01 8.993543684482574463e-02 1.291624852456152439e-03
1.166513934731483459e-01 -3.006752394139766693e-02 -2.226373404264450073e-01 -9.976474940776824951e-02 -5.940883979201316833e-02 -7.985673099756240845e-02 -6.887630373239517212e-02 -2.285048067569732666e-01 -2.830940783023834229e-01 -1.341691315174102783e-01 -2.875003218650817871e-01 1.692336350679397583e-01 2.691410779953002930e-01 6.071225553750991821e-02 -1.026233211159706116e-01 3.980563997174613178e-05 3.579112887382507324e-01 2.477585673332214355e-01 -2.674106061458587646e-01 3.672134503722190857e-02 -1.740699708461761475e-01 -1.215082779526710510e-01 -2.312317788600921631e-01 -1.606809198856353760e-01 1.755137592554092407e-01 1.501276493072509766e-01 -4.434359818696975708e-02 -2.619520388543605804e-02 -2.287909016013145447e-02 1.837403774261474609e-01 1.303450018167495728e-02 -2.930290997028350830e-01
-2.382990866899490356e-01 1.019933670759201050e-01 -4.067414104938507080e-01 -9.179572761058807373e-02 -1.524617820978164673e-01 2.154911309480667114e-01 -8.427237719297409058e-02 -1.971656680107116699e-01 2.738351561129093170e-02 -1.121582686901092529e-01 1.586101502180099487e-01 -4.775129724293947220e-03 1.924080997705459595e-01 1.329893320798873901e-01 -1.941105723381042480e-02 -1.014276146888732910e-01 -4.472614079713821411e-02 6.893358379602432251e-02 5.651412904262542725e-02 1.072324514389038086e-01 -1.341136265546083450e-02 -2.434524595737457275e-01 8.642040938138961792e-02 -9.132126718759536743e-02 -5.039098486304283142e-02 -6.463872734457254410e-03 -1.961978375911712646e-01 4.893850907683372498e-02 -2.150909900665283203e-01 -2.631868422031402588e-01 -1.503849402070045471e-02 -5.324274897575378418e-01
-2.228761911392211914e-01 2.289000749588012695e-01 -1.761526763439178467e-01 -2.679207026958465576e-01 -9.697493910789489746e-02 4.608372692018747330e-03 -2.251876741647720337e-01 -4.364598691463470459e-01 3.191500902175903320e-02 2.129940316081047058e-02 2.207090258598327637e-01 -1.459104418754577637e-01 -1.661731749773025513e-01 -2.809662371873855591e-02 1.449605226516723633e-01 -1.282345503568649292e-01 -1.305547505617141724e-01 -8.350871503353118896e-02 -1.334620416164398193e-01 9.310512244701385498e-02 -2.588068246841430664e-01 -5.886394530534744263e-02 -3.744708839803934097e-03 -8.071602880954742432e-02 1.425350606441497803e-01 5.518363416194915771e-02 -4.079620242118835449e-01 8.096887916326522827e-02 -8.388263732194900513e-02 2.184898108243942261e-01 5.424740910530090332e-02 -1.600354313850402832e-01
4.870425909757614136e-02 3.082942590117454529e-02 -9.703639894723892212e-02 -1.228732317686080933e-01 1.181416288018226624e-01 -5.504627898335456848e-02 -1.408290863037109375e-01 -3.080903887748718262e-01 -2.504519820213317871e-01 -3.539471700787544250e-02 -1.567516028881072998e-01 2.415180951356887817e-01 -1.082623004913330078e-01 -3.125875815749168396e-02 1.729404479265213013e-01 -5.249562207609415054e-03 4.922806620597839355e-01 -7.472225278615951538e-02 1.715612262487411499e-01 1.544740498065948486e-01 -3.300032392144203186e-02 -3.466721475124359131e-01 -6.421351805329322815e-03 6.514222174882888794e-02 9.318404644727706909e-02 3.134762942790985107e-01 -1.717300266027450562e-01 -7.928039133548736572e-02 1.625404357910156250e-01 -2.157371491193771362e-01 -8.175908029079437256e-02 -4.195941612124443054e-02
3.534026816487312317e-02 9.663281589746475220e-02 -1.849729567766189575e-01 -2.110431194305419922e-01 7.141940295696258545e-02 7.456935197114944458e-02 -1.198250874876976013e-01 -3.340952396392822266e-01 -1.867806017398834229e-01 -7.721796631813049316e-02 -1.310901939868927002e-01 1.552422642707824707e-01 -7.310000061988830566e-02 1.313062757253646851e-01 3.188756704330444336e-01 1.106145530939102173e-01 2.717472910881042480e-01 1.345863193273544312e-02 2.705100774765014648e-01 2.004498243331909180e-02 5.002324283123016357e-02 -3.213295042514801025e-01 -5.985062941908836365e-02 -2.213388448581099510e-03 5.931788682937622070e-02 3.750551640987396240e-01 -8.486998826265335083e-02 -1.936244592070579529e-02 3.623079881072044373e-02 -3.327555358409881592e-01 -7.752106338739395142e-02 -1.691887527704238892e-01
-1.259635575115680695e-02 1.045888885855674744e-01 -3.949881792068481445e-01 4.142964631319046021e-02 1.067735180258750916e-01 3.525758385658264160e-01 -4.085109233856201172e-01 -1.326545774936676025e-01 7.238014787435531616e-02 -1.613735407590866089e-01 -8.839438855648040771e-02 -2.534844279289245605e-01 1.495635211467742920e-01 -1.289630234241485596e-01 -2.794946171343326569e-02 1.473903208971023560e-01 2.489819973707199097e-01 1.467991918325424194e-01 3.444589674472808838e-02 -4.153229296207427979e-02 1.736313849687576294e-02 -7.698304206132888794e-02 5.734313279390335083e-02 -2.023210972547531128e-01 3.278727531433105469e-01 6.357273459434509277e-02 -2.286818176507949829e-01 7.155289500951766968e-02 -2.942820452153682709e-02 -4.361240193247795105e-02 -1.235654428601264954e-01 -1.490993797779083252e-01
2.289706468582153320e-01 1.691023558378219604e-01 4.616682603955268860e-02 -9.789879620075225830e-02 1.583949327468872070e-01 -1.267474740743637085e-01 6.192583125084638596e-03 -3.629563450813293457e-01 7.874970324337482452e-03 -2.869379520416259766e-01 -2.118408381938934326e-01 1.099486555904150009e-02 1.923968791961669922e-01 -1.859270781278610229e-01 4.171017706394195557e-01 -1.755484491586685181e-01 2.494082897901535034e-01 -8.482640981674194336e-02 -9.341967850923538208e-02 6.391844153404235840e-02 -9.800039976835250854e-02 1.025710487738251686e-03 1.487390100955963135e-01 -1.610097140073776245e-01 1.439141631126403809e-01 5.720289424061775208e-02 -2.375014573335647583e-01 -1.864730194211006165e-02 2.504351139068603516e-01 1.529082059860229492e-01 2.345929481089115143e-02 -1.526755988597869873e-01
-1.659153252840042114e-01 1.658629179000854492e-01 -1.326140761375427246e-01 1.125324144959449768e-01 1.278370618820190430e-01 2.164309658110141754e-02 -5.420330166816711426e-02 5.457389727234840393e-02 1.806210428476333618e-01 -1.542578339576721191e-01 -1.644155681133270264e-01 7.834614813327789307e-02 1.216713860630989075e-01 -2.096512354910373688e-02 9.113980084657669067e-02 -2.334176599979400635e-01 2.193468958139419556e-01 2.645264565944671631e-02 -3.863786160945892334e-02 -1.542278826236724854e-01 -2.538404762744903564e-01 -7.060670852661132812e-02 -9.834668040275573730e-02 1.166894137859344482e-01 3.649167418479919434e-01 1.693819463253021240e-01 -3.489668965339660645e-01 2.091739624738693237e-01 -2.146946042776107788e-01 -1.515565961599349976e-01 1.838179528713226318e-01 -3.568219542503356934e-01
-8.836668729782104492e-02 2.989545762538909912e-01 4.000236745923757553e-03 -4.078099131584167480e-01 -2.246463485062122345e-02 -1.742869317531585693e-01 -6.589547544717788696e-02 7.005714345723390579e-03 -3.120744526386260986e-01 -3.648954331874847412e-01 -1.696221679449081421e-01 3.814829513430595398e-02 -4.524674266576766968e-02 -8.847751468420028687e-02 -6.277617067098617554e-02 6.556721776723861694e-02 1.328150480985641479e-01 -2.102544903755187988e-02 -6.578441709280014038e-02 -4.315258190035820007e-02 -1.707514375448226929e-01 -6.019264459609985352e-02 3.609286248683929443e-02 9.579769521951675415e-02 4.521216750144958496e-01 6.605754047632217407e-02 -1.639581620693206787e-01 1.216102465987205505e-01 -9.766275435686111450e-02 -2.260012552142143250e-03 -1.695820689201354980e-01 -2.570180594921112061e-01
5.240751430392265320e-02 -1.875397562980651855e-01 -3.997850716114044189e-01 -1.953008770942687988e-01 9.614913910627365112e-02 -1.212441995739936829e-01 -1.227065101265907288e-01 -2.694432735443115234e-01 2.490715235471725464e-01 -2.749497592449188232e-01 1.316173700615763664e-03 -1.815469563007354736e-01 3.918275609612464905e-02 -2.184060029685497284e-02 2.114672511816024780e-01 -3.001527786254882812e-01 1.409111320972442627e-01 1.183450967073440552e-01 -3.077175915241241455e-01 1.995030343532562256e-01 7.923018187284469604e-02 7.296969741582870483e-02 -6.087692826986312866e-02 4.710510000586509705e-02 2.351830005645751953e-01 6.032684445381164551e-02 -2.501483559608459473e-01 1.111992225050926208e-01 -1.566386371850967407e-01 7.359628099948167801e-03 1.040642336010932922e-02 2.500340528786182404e-02
1.909853219985961914e-01 -1.066937595605850220e-01 -1.084770336747169495e-01 -6.672619283199310303e-02 -1.587306857109069824e-01 1.173412725329399109e-01 -2.680296301841735840e-01 -1.675094962120056152e-01 -5.055972561240196228e-02 3.771314769983291626e-02 -3.000516891479492188e-01 -1.271934155374765396e-02 2.324190139770507812e-01 -2.357632480561733246e-02 1.266590803861618042e-01 -1.848600059747695923e-01 -1.172371394932270050e-02 1.159207895398139954e-01 -1.923608034849166870e-01 6.799819413572549820e-03 -5.375273153185844421e-02 -8.090384304523468018e-02 5.517834424972534180e-02 1.159934625029563904e-01 2.424616962671279907e-01 2.062374800443649292e-01 -2.918951809406280518e-01 -1.136465594172477722e-01 1.133805587887763977e-01 -1.297833472490310669e-01 -5.681687965989112854e-02 -5.377463698387145996e-01
-1.230936199426651001e-01 1.368562690913677216e-03 -3.998925089836120605e-01 -1.417856067419052124e-01 6.605389993637800217e-03 2.522298097610473633e-01 -2.163705974817276001e-02 -3.478813543915748596e-02 8.715745806694030762e-02 -2.607145607471466064e-01 2.992275655269622803e-01 -3.284003352746367455e-03 2.132761478424072266e-01 -2.748746424913406372e-02 -1.271821856498718262e-01 -1.379185414407402277e-04 3.235530480742454529e-02 -2.086037695407867432e-01 -8.134100586175918579e-03 3.342048451304435730e-02 5.516651272773742676e-02 -1.456364989280700684e-01 9.401697665452957153e-02 4.795853048563003540e-03 1.052124351263046265e-01 5.661197379231452942e-02 -3.930266797542572021e-01 -8.324474096298217773e-02 -4.038043692708015442e-02 -1.208654642105102539e-01 1.993142366409301758e-01 -4.488345980644226074e-01
1.802787184715270996e-02 1.376871913671493530e-01 -9.835585206747055054e-02 -2.586288563907146454e-02 2.420231997966766357e-01 2.881013453006744385e-01 -3.771748766303062439e-02 -1.118229106068611145e-01 -2.675427496433258057e-01 -7.165428251028060913e-02 1.294844597578048706e-01 -1.214783545583486557e-02 1.769118010997772217e-01 -2.000917047262191772e-01 -1.362895127385854721e-02 -7.706432789564132690e-02 2.387050092220306396e-01 9.737040847539901733e-02 7.202802598476409912e-02 1.891853064298629761e-01 1.145202144980430603e-01 -2.682839930057525635e-01 8.909444510936737061e-02 -1.798613518476486206e-01 4.212798178195953369e-02 2.865410447120666504e-01 -3.623592853546142578e-01 -2.555643320083618164e-01 -2.071113437414169312e-01 7.309591770172119141e-02 1.439064741134643555e-01 -2.480307668447494507e-01
7.347742468118667603e-02 3.909075632691383362e-02 -2.131042927503585815e-01 -1.663195639848709106e-01 5.042945593595504761e-02 2.036194503307342529e-01 -2.480480372905731201e-01 1.357743516564369202e-02 2.317857928574085236e-03 1.331005245447158813e-01 -2.382166534662246704e-01 -2.100365236401557922e-02 4.448409080505371094e-01 -1.156339347362518311e-01 1.644004695117473602e-02 7.367460429668426514e-02 4.117099046707153320e-01 2.942937053740024567e-02 -7.701464742422103882e-02 -1.613369286060333252e-01 -2.276044189929962158e-01 -1.190112233161926270e-01 -4.847985226660966873e-03 -2.241055108606815338e-02 2.291475981473922729e-01 1.597469896078109741e-01 -2.152689695358276367e-01 -8.561038970947265625e-02 9.011277556419372559e-02 -2.013091892004013062e-01 6.454292684793472290e-02 -2.628393471240997314e-01
-1.152163222432136536e-01 -5.925966426730155945e-02 -3.104276657104492188e-01 -2.710070908069610596e-01 -4.275190457701683044e-02 6.743083894252777100e-02 3.993453085422515869e-02 -2.411706596612930298e-01 6.291054934263229370e-02 -9.721063822507858276e-02 2.466628998517990112e-01 -1.064656418748199940e-03 -1.615534909069538116e-02 1.497149020433425903e-01 -1.215316131711006165e-01 7.631742209196090698e-02 4.556494578719139099e-02 3.162789046764373779e-01 -2.108453363180160522e-01 -9.156294167041778564e-02 -2.200681418180465698e-01 -8.910145610570907593e-02 9.718209505081176758e-03 -8.871944621205329895e-03 3.241681158542633057e-01 -1.597717218101024628e-02 -1.696054637432098389e-01 -1.648627817630767822e-01 -1.700183749198913574e-02 -3.098707199096679688e-01 -6.959953904151916504e-02 -3.947406113147735596e-01
-1.185037866234779358e-01 -7.596855610609054565e-02 -2.501513063907623291e-01 -2.433219701051712036e-01 -2.853028178215026855e-01 -1.517537832260131836e-01 -4.822209104895591736e-02 -2.541420757770538330e-01 3.822415173053741455e-01 -9.136462956666946411e-02 1.595982313156127930e-01 4.741552751511335373e-03 -2.208549715578556061e-02 3.941206261515617371e-02 2.020524740219116211e-01 -1.642548590898513794e-01 1.624861732125282288e-02 2.361325472593307495e-01 -1.693028807640075684e-01 1.994508057832717896e-01 -2.315220385789871216e-01 -1.138834208250045776e-01 -5.254108458757400513e-03 9.501290321350097656e-02 2.825739085674285889e-01 3.925078548491001129e-03 -3.368434011936187744e-01 6.506637483835220337e-02 7.615523040294647217e-02 -1.170860305428504944e-01 1.028417795896530151e-01 -9.761393070220947266e-02
5.868036672472953796e-02 -1.265446096658706665e-02 -1.342975497245788574e-01 -2.496172338724136353e-01 -5.264784675091505051e-03 1.273548156023025513e-01 -1.447808891534805298e-01 -3.188777565956115723e-01 -1.455449461936950684e-01 -1.335417032241821289e-01 -1.759700626134872437e-01 1.520960181951522827e-01 -1.102677434682846069e-01 6.579761207103729248e-02 2.185319513082504272e-01 2.143933176994323730e-01 1.354095786809921265e-01 1.703794114291667938e-02 2.427593916654586792e-01 -1.041749492287635803e-02 5.157893151044845581e-02 -3.386252820491790771e-01 -2.151225805282592773e-01 -1.140349637717008591e-02 1.590771675109863281e-01 3.038181960582733154e-01 -1.071871146559715271e-01 -2.411405555903911591e-02 -3.806214034557342529e-02 -3.853666782379150391e-01 -1.100739762187004089e-01 -2.016930580139160156e-01
-3.879664465785026550e-02 3.465618193149566650e-01 -2.444399148225784302e-01 -1.227852553129196167e-01 1.466520726680755615e-01 2.003559768199920654e-01 -7.218817621469497681e-02 -6.264573335647583008e-02 -7.610043976455926895e-03 -1.823078393936157227e-01 3.760341703891754150e-01 -9.256681799888610840e-02 1.717654466629028320e-01 -1.958589535206556320e-03 1.787167191505432129e-01 1.308235921896994114e-03 1.253355294466018677e-01 2.515265345573425293e-02 -8.873099088668823242e-02 1.155317202210426331e-01 -7.761274278163909912e-02 -1.864209473133087158e-01 1.906704157590866089e-01 -2.030605077743530273e-02 3.303737193346023560e-02 1.269053220748901367e-01 -5.226593017578125000e-01 2.122684270143508911e-01 -1.319321691989898682e-01 -1.326669305562973022e-01 -4.907588660717010498e-02 1.078208535909652710e-02
1.329227983951568604e-01 -9.027742594480514526e-02 -1.975149661302566528e-01 -1.448595225811004639e-01 1.711854189634323120e-01 -3.008254766464233398e-01 2.656654641032218933e-02 -2.435453981161117554e-01 -8.378792554140090942e-02 -3.313353657722473145e-02 1.322021186351776123e-01 9.975831210613250732e-02 2.821094691753387451e-01 -1.357078403234481812e-01 2.210232466459274292e-01 2.227867692708969116e-01 2.572888433933258057e-01 2.687948942184448242e-01 -2.320225983858108521e-01 2.645487897098064423e-02 -8.217260986566543579e-02 1.922917813062667847e-01 -2.923528663814067841e-02 2.849891409277915955e-02 1.742739677429199219e-01 -3.089120425283908844e-02 -3.456571400165557861e-01 -6.341740489006042480e-02 -3.033983111381530762e-01 -9.511467069387435913e-02 -6.171936541795730591e-02 6.495243310928344727e-02
-1.136809885501861572e-01 1.509636789560317993e-01 -1.711001843214035034e-01 -1.604904234409332275e-01 1.003913953900337219e-01 3.423802256584167480e-01 3.849787637591362000e-02 -3.309846818447113037e-01 -2.364835590124130249e-01 3.654782101511955261e-02 -5.757167935371398926e-02 -1.714873476885259151e-03 1.171924695372581482e-01 -3.616023436188697815e-02 2.235592454671859741e-01 -5.322149768471717834e-02 1.269783824682235718e-01 -2.420969903469085693e-01 1.559401303529739380e-01 1.956783384084701538e-01 2.509045600891113281e-02 -3.313802480697631836e-01 -1.250901222229003906e-01 -2.227524518966674805e-01 2.295241318643093109e-02 3.083350956439971924e-01 -2.898436188697814941e-01 -4.882722347974777222e-02 3.345500677824020386e-02 -1.401538262143731117e-03 1.020931731909513474e-02 -2.149914354085922241e-01
2.750149182975292206e-02 1.232744455337524414e-01 -3.019477128982543945e-01 -1.629921197891235352e-01 -2.346972376108169556e-01 3.417560458183288574e-02 -2.828576862812042236e-01 -2.638775408267974854e-01 -1.673052906990051270e-01 2.370759844779968262e-02 -9.313510358333587646e-02 1.875579208135604858e-01 -2.157416492700576782e-01 -1.319907233119010925e-02 3.580842316150665283e-01 1.763968169689178467e-01 -1.685364358127117157e-02 -7.410455495119094849e-02 2.256502211093902588e-02 3.380378335714340210e-02 4.104465618729591370e-02 -1.389768868684768677e-01 -2.960418462753295898e-01 6.563581526279449463e-02 2.719541639089584351e-02 1.010017767548561096e-01 -2.271797806024551392e-01 -3.322732746601104736e-01 1.662179827690124512e-02 -1.987937688827514648e-01 -1.210631877183914185e-01 -1.848499476909637451e-01
1.065771803259849548e-01 -8.869413286447525024e-03 -3.817580342292785645e-01 -2.053849846124649048e-01 -1.511127948760986328e-01 -1.595760732889175415e-01 -3.366203308105468750e-01 -2.210616320371627808e-01 4.737688601016998291e-02 -1.787998974323272705e-01 -1.015345156192779541e-01 -8.807665854692459106e-02 2.867936789989471436e-01 -2.850088477134704590e-02 2.505413889884948730e-01 -2.381610721349716187e-01 -1.524314284324645996e-01 4.993569105863571167e-03 -1.504537928849458694e-02 1.135901138186454773e-01 -3.522847313433885574e-03 -1.995415985584259033e-02 -2.289965450763702393e-01 1.560947895050048828e-01 2.935526892542839050e-02 -2.923391945660114288e-02 -2.740442752838134766e-01 1.675736755132675171e-01 -1.243512779474258423e-01 1.424906402826309204e-01 -9.342642128467559814e-02 -2.689353823661804199e-01
1.235871538519859314e-01 3.183835744857788086e-01 -3.296419382095336914e-01 4.899360984563827515e-02 9.630442410707473755e-02 -7.384366542100906372e-02 -2.888881564140319824e-01 -1.174752488732337952e-01 1.394460722804069519e-02 1.463785395026206970e-02 -1.429753452539443970e-01 -1.582802832126617432e-02 -7.757706940174102783e-02 2.090708762407302856e-01 6.718611717224121094e-02 1.705826818943023682e-01 2.982720136642456055e-01 -1.048984602093696594e-01 2.139675766229629517e-01 1.536221504211425781e-01 -1.665824949741363525e-01 -2.973721623420715332e-01 -3.286885023117065430e-01 -7.578317075967788696e-02 2.411551214754581451e-02 3.585499525070190430e-02 -2.223142981529235840e-01 9.005864709615707397e-02 -4.399380832910537720e-02 -2.394067049026489258e-01 5.050998926162719727e-02 -1.880232691764831543e-01
-2.225403487682342529e-01 -1.462742090225219727e-01 -4.015831649303436279e-01 -5.650288239121437073e-02 1.787645965814590454e-01 -1.988816410303115845e-01 2.704948745667934418e-02 -3.161435723304748535e-01 5.473783612251281738e-02 -1.648555845022201538e-01 3.025644086301326752e-02 1.678813397884368896e-01 2.598327696323394775e-01 -9.064204245805740356e-02 -4.554562643170356750e-02 -8.683498203754425049e-02 5.154017731547355652e-02 1.644660532474517822e-01 9.259229525923728943e-03 1.231447383761405945e-01 -2.997257746756076813e-02 -2.360070124268531799e-02 -8.184749633073806763e-02 -4.842071607708930969e-02 2.373088151216506958e-01 1.544523835182189941e-01 -3.326403796672821045e-01 -2.374378889799118042e-01 -1.837318986654281616e-01 2.138594985008239746e-01 -2.087700217962265015e-01 1.485990881919860840e-01
1.002509593963623047e-01 1.756337732076644897e-01 -2.664220929145812988e-01 -1.734808236360549927e-01 1.336301267147064209e-01 -1.170544102787971497e-01 -3.307954668998718262e-01 -3.353777229785919189e-01 -2.192011475563049316e-01 1.924247667193412781e-02 -1.350744217634201050e-01 6.505905091762542725e-02 -6.057181209325790405e-02 8.435585536062717438e-03 2.519552037119865417e-02 -1.647273749113082886e-01 3.811020255088806152e-01 2.499730288982391357e-01 -1.426820456981658936e-02 2.002926319837570190e-01 -8.992232382297515869e-02 -4.934130981564521790e-02 -2.613654434680938721e-01 1.773438453674316406e-01 1.215153858065605164e-01 -4.401231929659843445e-02 -2.049984484910964966e-01 -1.276922225952148438e-01 2.424117177724838257e-01 -2.005242556333541870e-02 -3.050836548209190369e-02 -9.326282143592834473e-02
3.385961800813674927e-02 4.831597581505775452e-02 -5.497829318046569824e-01 -3.519966304302215576e-01 2.481208890676498413e-01 2.253531944006681442e-03 -9.294889867305755615e-02 -1.882613450288772583e-01 2.166832089424133301e-01 -1.095642596483230591e-01 -1.281927824020385742e-01 2.967167198657989502e-01 -1.366102397441864014e-01 1.240494847297668457e-01 -1.936136633157730103e-01 1.698196381330490112e-01 9.183336794376373291e-02 2.350710146129131317e-02 9.094132483005523682e-02 -7.092716544866561890e-02 -4.649781808257102966e-02 -5.756139010190963745e-02 1.917350441217422485e-01 -1.639514863491058350e-01 9.376224130392074585e-02 1.702817156910896301e-02 -1.821054816246032715e-01 1.530719846487045288e-01 -8.893816173076629639e-02 -1.483995616436004639e-01 7.142214477062225342e-02 -9.373703598976135254e-02
-9.868238866329193115e-02 1.472806185483932495e-01 -2.560379803180694580e-01 -2.209531813859939575e-01 2.060668766498565674e-01 -2.353038638830184937e-01 4.871407989412546158e-03 -1.631453260779380798e-02 -2.346024662256240845e-01 9.787350147962570190e-02 2.465315759181976318e-01 2.152134776115417480e-01 2.814111709594726562e-01 -2.661377191543579102e-01 2.511992752552032471e-01 7.166233658790588379e-02 2.982704937458038330e-01 3.667017817497253418e-02 -1.734496653079986572e-01 7.501060143113136292e-03 2.094454132020473480e-02 -3.372671827673912048e-02 6.557763367891311646e-02 -4.967982321977615356e-02 -8.786126039922237396e-03 5.044314265251159668e-02 -2.509420812129974365e-01 -8.303078263998031616e-02 2.418160997331142426e-02 1.798988878726959229e-01 -2.413570433855056763e-01 -2.713260352611541748e-01
-1.470090597867965698e-01 3.424826636910438538e-02 -1.988720744848251343e-01 -2.829345464706420898e-01 1.502194348722696304e-02 1.451985836029052734e-01 -3.108757361769676208e-02 -2.782394289970397949e-01 -6.716046482324600220e-02 -1.599824614822864532e-02 1.294826567173004150e-01 -1.628483831882476807e-01 1.192824169993400574e-02 6.219655275344848633e-02 -1.273216456174850464e-01 1.185394525527954102e-01 1.630616039037704468e-01 1.324143707752227783e-01 -3.539247512817382812e-01 8.714682608842849731e-02 -1.966142207384109497e-01 -4.092950746417045593e-02 -1.214423328638076782e-01 -1.261048763990402222e-01 3.277245163917541504e-01 2.323396205902099609e-01 -2.612397968769073486e-01 -1.734844036400318146e-02 7.915595173835754395e-02 -3.121538758277893066e-01 2.339521497488021851e-01 -1.981461644172668457e-01
2.075209841132164001e-02 1.190747693181037903e-01 -4.351906776428222656e-01 9.253317862749099731e-02 -1.052450463175773621e-01 1.224258635193109512e-02 -2.389741390943527222e-01 -1.289859712123870850e-01 1.582557857036590576e-01 1.842372119426727295e-02 -1.540426313877105713e-01 -1.483954936265945435e-01 5.537565052509307861e-02 1.857843846082687378e-01 -5.882484838366508484e-02 -1.507143527269363403e-01 3.377584218978881836e-01 8.972312510013580322e-02 -1.403974741697311401e-01 1.031752303242683411e-01 -7.634968496859073639e-03 1.106360852718353271e-01 -4.670419171452522278e-02 -1.922239065170288086e-01 1.997563242912292480e-02 1.418938934803009033e-01 -3.017441034317016602e-01 1.289569884538650513e-01 -3.496350347995758057e-01 1.622215360403060913e-01 -1.834435015916824341e-01 -2.307180613279342651e-01
-3.345059929415583611e-03 1.720712631940841675e-01 -3.041292726993560791e-01 -3.378740549087524414e-01 8.271265774965286255e-02 -2.012380361557006836e-01 -4.194298386573791504e-01 -1.649381369352340698e-01 -7.045454531908035278e-02 7.910500466823577881e-02 -4.638024792075157166e-02 4.520752280950546265e-02 -2.644835226237773895e-02 -1.412691920995712280e-01 5.744585022330284119e-02 -2.346298843622207642e-01 1.067187637090682983e-01 -1.649953424930572510e-02 1.555269062519073486e-01 -1.528629511594772339e-01 1.174688786268234253e-01 1.073828563094139099e-01 -4.614884033799171448e-02 -2.025374770164489746e-01 8.488855510950088501e-02 4.820344969630241394e-02 -3.033058643341064453e-01 9.823869168758392334e-02 -3.664288520812988281e-01 1.541421841830015182e-02 -2.046206742525100708e-01 5.990420654416084290e-02
-2.397393286228179932e-01 1.239593848586082458e-01 -8.474784344434738159e-02 -2.594092786312103271e-01 1.162749901413917542e-01 -1.918956451117992401e-02 -1.332944352179765701e-02 -4.550282359123229980e-01 3.282522410154342651e-02 -1.984103322029113770e-01 -2.662271633744239807e-02 3.159352242946624756e-01 -9.686492383480072021e-02 3.395731747150421143e-02 -1.209823191165924072e-01 1.204487308859825134e-01 5.630651488900184631e-02 -1.046954840421676636e-01 -1.710490696132183075e-02 -2.920834161341190338e-02 9.046352654695510864e-02 -1.903480738401412964e-01 -3.414205834269523621e-02 3.834023326635360718e-02 1.195601969957351685e-01 -1.123071685433387756e-01 -2.662380337715148926e-01 3.211608231067657471e-01 1.833694055676460266e-02 6.405155360698699951e-02 -2.602276504039764404e-01 -3.398499786853790283e-01
6.261369585990905762e-02 7.267668098211288452e-02 -1.016514822840690613e-01 -2.296423763036727905e-01 -1.422335486859083176e-02 3.547632321715354919e-02 -5.903601646423339844e-02 -3.995344936847686768e-01 -8.461856096982955933e-02 -3.888466358184814453e-01 -1.541683524847030640e-01 3.814829140901565552e-02 -4.965102300047874451e-03 -6.561120599508285522e-02 7.630122127011418343e-04 9.171842783689498901e-02 9.238868206739425659e-02 -1.056863181293010712e-02 -1.241727918386459351e-01 1.945851743221282959e-01 -3.453487455844879150e-01 -1.076503768563270569e-01 2.914628572762012482e-02 1.550755500793457031e-01 3.133263885974884033e-01 1.367146521806716919e-01 -1.209225319325923920e-02 -1.332280226051807404e-02 1.978605240583419800e-01 -2.098391801118850708e-01 3.082467019557952881e-01 -2.318626493215560913e-01
-2.830796502530574799e-02 -3.309390321373939514e-02 -1.421164125204086304e-01 -1.057334691286087036e-01 -1.615806221961975098e-01 -2.012526392936706543e-01 -2.219560295343399048e-01 -3.386881351470947266e-01 -2.404282093048095703e-01 -2.790910899639129639e-01 -8.289611339569091797e-02 2.312742471694946289e-01 3.731002658605575562e-02 -4.676008597016334534e-02 -9.461311250925064087e-02 -1.983989477157592773e-01 3.130896091461181641e-01 1.565109640359878540e-01 -1.924594938755035400e-01 -2.368393689393997192e-01 1.744363903999328613e-01 -2.482641041278839111e-01 -1.959147304296493530e-01 2.639608271420001984e-02 4.588022828102111816e-02 -9.050888568162918091e-02 -2.623902559280395508e-01 9.180909395217895508e-02 -1.064352989196777344e-01 -4.097466543316841125e-02 1.975472420454025269e-01 -4.229402542114257812e-02
-2.379147112369537354e-01 -1.775370724499225616e-02 -4.210348427295684814e-01 2.776392698287963867e-01 1.316709220409393311e-01 -6.855269521474838257e-02 -3.250343799591064453e-01 -2.058240920305252075e-01 2.207970246672630310e-02 -1.888131201267242432e-01 1.659379899501800537e-01 1.340535730123519897e-01 1.502734124660491943e-01 -9.212807053700089455e-04 9.313925355672836304e-02 -1.420110370963811874e-02 -1.383930146694183350e-01 2.479590475559234619e-01 7.287399470806121826e-02 -1.020979732275009155e-01 -1.437512934207916260e-01 -2.056781649589538574e-01 1.182197872549295425e-02 1.224687416106462479e-02 1.725968867540359497e-01 1.639110893011093140e-01 -2.671717107295989990e-01 6.235830485820770264e-02 -1.194318979978561401e-01 -3.141350448131561279e-01 -3.248566389083862305e-02 -4.708466585725545883e-03
-1.001594588160514832e-01 2.126304805278778076e-01 -3.311335444450378418e-01 -1.624568998813629150e-01 -1.669620126485824585e-01 -2.830095887184143066e-01 -1.814384907484054565e-01 -3.248371779918670654e-01 1.668544486165046692e-02 -1.206537857651710510e-01 8.067594841122627258e-03 1.832677572965621948e-01 -4.832433164119720459e-02 -3.401107490062713623e-01 3.627181053161621094e-02 -8.568263053894042969e-02 1.930617243051528931e-01 1.771377623081207275e-01 -1.134212389588356018e-01 8.607015758752822876e-02 1.560558825731277466e-01 -1.194916889071464539e-01 -1.025377064943313599e-01 -1.071857213973999023e-01 -6.347679346799850464e-02 -3.090488016605377197e-01 -3.061082363128662109e-01 4.105691239237785339e-02 -1.578671187162399292e-01 1.110420227050781250e-01 -5.319117102771997452e-03 7.336705923080444336e-02
1.803350299596786499e-01 2.005177587270736694e-01 -2.426146119832992554e-01 2.101788297295570374e-02 1.948676705360412598e-01 1.559518426656723022e-01 9.954266995191574097e-02 -2.063913941383361816e-01 -6.163787562400102615e-03 1.260279566049575806e-01 -1.046200618147850037e-01 8.955194801092147827e-02 7.556341122835874557e-03 1.920100003480911255e-01 4.511606395244598389e-01 -2.434630990028381348e-01 1.463661938905715942e-01 2.994227409362792969e-01 1.922226278111338615e-03 -1.764767765998840332e-01 -1.044067218899726868e-01 -4.398645833134651184e-02 2.638729475438594818e-02 -2.690125256776809692e-02 1.904889643192291260e-01 -4.334705322980880737e-02 -3.454451262950897217e-01 1.031828969717025757e-01 -2.160130441188812256e-01 -1.307796090841293335e-01 9.442985057830810547e-03 -1.733732521533966064e-01
6.927309185266494751e-02 1.854616217315196991e-02 -4.273284077644348145e-01 -1.326648890972137451e-01 -1.686838567256927490e-01 4.770717397332191467e-02 -4.080018997192382812e-01 1.285516172647476196e-01 -2.610046863555908203e-01 -2.752356827259063721e-01 1.313690328970551491e-03 1.300171911716461182e-01 -4.033819958567619324e-02 -4.187015444040298462e-02 -5.426735803484916687e-02 -1.190009564161300659e-01 3.870639950037002563e-02 2.536110579967498779e-01 -9.195441752672195435e-02 -3.431859239935874939e-02 -5.988911911845207214e-02 -2.441320717334747314e-01 2.601029910147190094e-02 -2.939246892929077148e-01 1.922558546066284180e-01 2.033956944942474365e-01 -3.676496073603630066e-02 6.203550472855567932e-02 -1.909307390451431274e-01 1.068189069628715515e-01 -4.317214246839284897e-03 -2.062383890151977539e-01
6.701067090034484863e-02 -7.387732714414596558e-02 -1.857763677835464478e-01 -2.681129872798919678e-01 -2.063869088888168335e-01 -2.750202715396881104e-01 -1.080279126763343811e-01 -7.394055719487369061e-04 -1.966171413660049438e-01 -4.444343596696853638e-02 -1.287926435470581055e-01 3.066292405128479004e-01 1.368514597415924072e-01 -5.571135133504867554e-02 2.266793139278888702e-02 -2.711427398025989532e-02 3.387723863124847412e-01 2.936398051679134369e-02 -1.559398323297500610e-01 9.712079912424087524e-02 -2.643507122993469238e-01 9.553660452365875244e-02 -2.511481642723083496e-01 -1.500617265701293945e-01 2.052834033966064453e-01 6.063109636306762695e-02 -3.619738221168518066e-01 4.679492115974426270e-02 1.328965127468109131e-01 -4.706147685647010803e-02 2.500547468662261963e-01 -6.333511322736740112e-02
5.254241824150085449e-02 1.487785726785659790e-01 -2.048454433679580688e-01 -2.590695619583129883e-01 9.910732507705688477e-02 2.370904982089996338e-01 -1.382628679275512695e-01 -2.818653285503387451e-01 -2.536798119544982910e-01 1.192855164408683777e-01 -5.002405866980552673e-02 1.771345734596252441e-01 -1.124005541205406189e-01 1.098787337541580200e-01 3.453332930803298950e-02 -8.527804911136627197e-02 2.258109897375106812e-01 -1.418372839689254761e-01 1.694580763578414917e-01 6.499524414539337158e-02 -2.749517746269702911e-02 -4.260505437850952148e-01 1.712579727172851562e-01 -1.991198509931564331e-01 1.311838533729314804e-02 1.674422323703765869e-01 -3.343003988265991211e-01 -1.424621976912021637e-02 -5.266013741493225098e-02 -7.082225382328033447e-02 -8.322732150554656982e-02 -2.135571688413619995e-01
7.898073643445968628e-02 2.259464412927627563e-01 -2.768218517303466797e-01 4.994058981537818909e-03 9.187923371791839600e-02 2.251683026552200317e-01 7.410790026187896729e-02 -1.660932600498199463e-01 -2.456874251365661621e-01 -1.496749818325042725e-01 8.334326744079589844e-02 2.461218386888504028e-01 3.949216101318597794e-03 -1.260264217853546143e-01 2.227218449115753174e-01 -1.569671183824539185e-01 9.259158372879028320e-02 1.473245918750762939e-01 -2.426682561635971069e-01 3.823853284120559692e-02 1.745371073484420776e-01 -6.761816143989562988e-02 1.940575540065765381e-01 -6.301148980855941772e-02 1.720483005046844482e-01 1.840422302484512329e-01 -2.390404641628265381e-01 2.841688990592956543e-01 -2.901552319526672363e-01 -1.563941389322280884e-01 -2.060749679803848267e-01 -1.167558729648590088e-01
2.363493740558624268e-01 2.211035490036010742e-01 -3.168375194072723389e-01 -3.385757282376289368e-02 1.102852821350097656e-02 -3.453281894326210022e-02 6.580313201993703842e-03 -3.188256323337554932e-01 1.630261242389678955e-01 -1.913687586784362793e-01 -3.221644461154937744e-02 3.000893294811248779e-01 1.200478002429008484e-01 2.351675331592559814e-01 3.872774243354797363e-01 1.322096958756446838e-02 -8.291658759117126465e-02 2.008914202451705933e-01 6.383100897073745728e-02 -1.383043453097343445e-02 -9.894906729459762573e-02 -6.899439543485641479e-02 -1.693841069936752319e-01 -1.340838819742202759e-01 1.659188568592071533e-01 1.537857502698898315e-01 -2.948257029056549072e-01 2.278155535459518433e-01 -7.264049351215362549e-02 -2.883945032954216003e-02 8.757165819406509399e-02 -7.113090250641107559e-03
1.240681335330009460e-01 -9.275492280721664429e-02 -1.429323256015777588e-01 -1.990638822317123413e-01 -1.133581846952438354e-01 2.540067434310913086e-01 -2.776420414447784424e-01 -1.843441575765609741e-01 2.489549480378627777e-02 -5.820456147193908691e-02 -2.470009475946426392e-01 1.115825623273849487e-01 1.816933751106262207e-01 -7.490912079811096191e-02 1.892611682415008545e-01 9.280672669410705566e-02 2.555137872695922852e-01 -6.802548468112945557e-02 -2.814299464225769043e-01 -3.674029139801859856e-03 -3.013299591839313507e-02 -1.663961559534072876e-01 -4.167057946324348450e-02 1.614560633897781372e-01 1.410676687955856323e-01 5.351185426115989685e-02 -1.047434806823730469e-01 -1.038098335266113281e-02 2.947938395664095879e-03 1.418912559747695923e-01 -8.755452930927276611e-03 -5.544308423995971680e-01
1.427934914827346802e-01 -7.280348986387252808e-02 -3.157186806201934814e-01 -1.502465456724166870e-02 4.702475666999816895e-02 -1.713047027587890625e-01 -2.401188760995864868e-02 -3.153554201126098633e-01 3.849941790103912354e-01 -3.196306824684143066e-01 1.536613255739212036e-01 8.926744014024734497e-02 1.537173688411712646e-01 3.851405531167984009e-02 1.727184206247329712e-01 -1.157533377408981323e-01 2.370485961437225342e-01 6.034479290246963501e-02 5.279636383056640625e-02 -5.519640073180198669e-02 4.079112038016319275e-02 -1.233246251940727234e-01 -2.155993692576885223e-02 -6.268795114010572433e-03 -3.536372096277773380e-04 -3.537059426307678223e-01 -2.872607111930847168e-01 1.171213090419769287e-01 -1.286201030015945435e-01 1.860443688929080963e-02 -3.730975091457366943e-02 -2.642835378646850586e-01
2.381099760532379150e-01 -2.309940569102764130e-02 -4.790252745151519775e-01 -1.907086372375488281e-01 1.313062161207199097e-01 1.615947037935256958e-01 -3.083099722862243652e-01 -2.067837715148925781e-01 -4.325668141245841980e-02 -3.445047438144683838e-01 -6.787552684545516968e-02 -1.019421126693487167e-02 1.342093944549560547e-01 3.019188530743122101e-02 1.735762804746627808e-01 -2.259394377470016479e-01 -1.960613206028938293e-02 1.061995700001716614e-02 1.329085826873779297e-01 1.257744580507278442e-01 -2.302912771701812744e-01 4.734500870108604431e-02 7.873152196407318115e-02 1.661779582500457764e-01 2.852496802806854248e-01 -1.267874985933303833e-01 -4.315844178199768066e-02 -4.398772865533828735e-02 7.416269183158874512e-02 -1.111636981368064880e-01 4.775426909327507019e-02 -1.610939949750900269e-01
-1.672207117080688477e-01 1.485078781843185425e-01 -5.593910217285156250e-01 -1.045989319682121277e-01 1.481867581605911255e-01 8.401449769735336304e-02 5.780109018087387085e-02 -5.478558689355850220e-02 1.477563381195068359e-02 -2.131773680448532104e-01 5.439973250031471252e-02 1.667487248778343201e-02 -2.283219546079635620e-01 -5.794037133455276489e-02 1.068376004695892334e-02 4.256127402186393738e-02 2.574503719806671143e-01 1.748383492231369019e-01 4.321491718292236328e-02 9.736582636833190918e-02 -2.935510873794555664e-01 2.246813615784049034e-03 -1.030039228498935699e-02 2.053214609622955322e-01 -7.189085334539413452e-02 2.204883545637130737e-01 -2.370929718017578125e-01 1.369067430496215820e-01 -2.183271050453186035e-01 2.592879533767700195e-01 1.014800835400819778e-02 -6.381664425134658813e-02
-1.122003197669982910e-01 -5.522726848721504211e-02 -8.353297412395477295e-02 -2.364873588085174561e-01 -2.398312278091907501e-02 -2.426512390375137329e-01 -1.722795665264129639e-01 -2.910930812358856201e-01 -2.661607861518859863e-01 6.190896779298782349e-02 2.975832857191562653e-02 2.298787385225296021e-01 3.367117345333099365e-01 -1.630619168281555176e-01 1.604469269514083862e-01 5.631035566329956055e-02 1.541905254125595093e-01 2.347999364137649536e-01 -4.501755237579345703e-01 -1.634955033659934998e-02 -6.322712451219558716e-02 -3.582428395748138428e-02 -1.996324360370635986e-01 -5.098129063844680786e-02 1.579948663711547852e-01 1.775334007106721401e-03 -2.645170390605926514e-01 6.600230187177658081e-02 -3.690540790557861328e-02 2.645177207887172699e-02 -8.811199665069580078e-02 -1.078146100044250488e-01
-2.673433423042297363e-01 1.057971641421318054e-01 -3.429560959339141846e-01 6.915640085935592651e-02 1.325206756591796875e-01 8.695389330387115479e-02 -1.951441764831542969e-01 -9.346505999565124512e-02 -9.159480035305023193e-02 -1.443382650613784790e-01 1.658152192831039429e-01 1.232215389609336853e-01 4.684219658374786377e-01 2.064960636198520660e-02 2.535455524921417236e-01 -4.954779148101806641e-02 -2.912747859954833984e-02 4.143351223319768906e-03 -5.341321229934692383e-03 2.745108008384704590e-01 -6.830469518899917603e-02 -2.540774047374725342e-01 8.080887794494628906e-02 -3.361676633358001709e-02 -1.548390537500381470e-01 1.757486313581466675e-01 -2.703762352466583252e-01 -1.909493207931518555e-01 -2.678789384663105011e-02 -1.517363339662551880e-01 -1.399540156126022339e-01 -6.015354767441749573e-02
-8.449613302946090698e-02 4.008631408214569092e-02 -3.434918820858001709e-01 -3.050802089273929596e-02 -1.920549720525741577e-01 -2.369858473539352417e-01 8.900986984372138977e-03 -2.785237133502960205e-01 1.183371618390083313e-01 -3.050402700901031494e-01 4.992347955703735352e-02 1.626234203577041626e-01 -9.991100430488586426e-02 5.488210916519165039e-02 1.369247883558273315e-01 1.220974251627922058e-01 4.207811355590820312e-01 3.694493696093559265e-02 1.447438001632690430e-01 -6.018633022904396057e-02 2.944591939449310303e-01 -7.383634150028228760e-02 -2.004781365394592285e-02 -2.805715799331665039e-02 9.519331902265548706e-02 -1.802451461553573608e-01 -2.431655526161193848e-01 3.000096604228019714e-02 -2.662635743618011475e-01 2.132997959852218628e-01 4.869411885738372803e-02 4.801968857645988464e-02
-2.873593866825103760e-01 2.765351831912994385e-01 -9.413568675518035889e-02 2.102255076169967651e-02 4.892551526427268982e-02 -8.141125738620758057e-02 -1.006392911076545715e-01 2.194121625507250428e-04 -6.310576200485229492e-02 -1.625311225652694702e-01 8.998671919107437134e-02 1.656649112701416016e-01 4.520867951214313507e-03 1.990672759711742401e-02 2.290895879268646240e-01 -8.668331801891326904e-02 1.792324781417846680e-01 2.627396583557128906e-01 -2.754504084587097168e-01 7.876627147197723389e-02 -6.331204622983932495e-02 8.665381371974945068e-02 3.172595500946044922e-01 2.401972711086273193e-01 1.367805600166320801e-01 1.072221249341964722e-01 -4.116847217082977295e-01 1.625532060861587524e-01 -2.404691576957702637e-01 1.729365289211273193e-01 -7.339710742235183716e-02 -1.175308078527450562e-01
-1.571637988090515137e-01 2.857122421264648438e-01 -2.903230488300323486e-01 -3.864807486534118652e-01 2.652970850467681885e-01 -6.424406170845031738e-02 -1.651074364781379700e-02 -2.359321415424346924e-01 1.970334947109222412e-01 -1.174799650907516479e-01 -2.818814814090728760e-01 3.117613196372985840e-01 2.234278470277786255e-01 -1.926779896020889282e-01 -7.666660845279693604e-02 1.092134565114974976e-01 1.591367274522781372e-01 -4.395785927772521973e-02 1.339654028415679932e-01 -1.220151260495185852e-01 -1.156672611832618713e-01 -8.396364748477935791e-02 7.400023192167282104e-02 -1.121947392821311951e-01 3.773059323430061340e-02 -4.469804838299751282e-02 -2.512219250202178955e-01 -5.258835479617118835e-02 2.133621089160442352e-02 -4.587491229176521301e-02 1.056895777583122253e-01 -1.175905764102935791e-01
1.674953997135162354e-01 -9.844977408647537231e-02 -1.879360228776931763e-01 -1.715850085020065308e-01 -2.471811510622501373e-02 -1.860695183277130127e-01 -2.895889282226562500e-01 -2.584043145179748535e-01 3.631889447569847107e-02 -3.245561420917510986e-01 -3.127950942143797874e-03 6.613297015428543091e-02 1.415804326534271240e-01 -5.612872540950775146e-02 3.261882364749908447e-01 -2.741208076477050781e-01 4.700971767306327820e-03 2.077354788780212402e-01 -3.750610351562500000e-01 -1.643948256969451904e-02 -2.263744920492172241e-01 -1.541189551353454590e-01 -1.645887047052383423e-01 -3.457093378528952599e-03 1.663934588432312012e-01 -5.834526848047971725e-03 -1.097914874553680420e-01 3.292299434542655945e-02 4.053825885057449341e-02 1.457790732383728027e-01 -1.237893626093864441e-01 -1.747987419366836548e-01
1.088080853223800659e-01 3.185268640518188477e-01 -2.893133163452148438e-01 -1.695924997329711914e-01 1.428896635770797729e-01 -2.819139361381530762e-01 -2.885511219501495361e-01 -1.725320369005203247e-01 -1.274821460247039795e-01 -8.857651054859161377e-02 -2.241466045379638672e-01 -8.457549661397933960e-02 -6.136650219559669495e-02 2.331206575036048889e-02 1.135415956377983093e-01 -1.611628532409667969e-01 3.512648642063140869e-01 1.670719534158706665e-01 -2.489156872034072876e-01 2.037661671638488770e-01 4.154862836003303528e-02 4.624915495514869690e-02 -1.161950975656509399e-01 4.546384513378143311e-02 -1.904408186674118042e-01 5.690339580178260803e-02 -2.522211968898773193e-01 -1.220017224550247192e-01 -4.557519219815731049e-03 6.976146250963211060e-02 6.631053984165191650e-02 -1.874713003635406494e-01
-1.755944639444351196e-01 2.596518695354461670e-01 -1.374184936285018921e-01 -1.427449434995651245e-01 2.255672365427017212e-01 1.481958031654357910e-01 -2.724151611328125000e-01 -2.902182042598724365e-01 8.542948961257934570e-02 -1.210414320230484009e-01 9.692671149969100952e-02 -2.136932909488677979e-01 1.618341058492660522e-01 5.524763837456703186e-02 -1.244021728634834290e-01 -2.254977226257324219e-01 2.726917713880538940e-02 2.482063174247741699e-01 2.960990369319915771e-02 -1.043558642268180847e-01 -1.091164499521255493e-01 -2.444878369569778442e-01 -1.184218227863311768e-01 -2.146153897047042847e-01 5.358649417757987976e-02 2.219399511814117432e-01 -3.022087812423706055e-01 4.613657668232917786e-02 -1.071163117885589600e-01 -6.493311375379562378e-02 -2.519218027591705322e-01 -1.673568189144134521e-01
8.662958443164825439e-02 -2.568111121654510498e-01 -2.391216903924942017e-01 -4.620992541313171387e-01 -1.520084291696548462e-01 2.393015101552009583e-02 1.311994343996047974e-01 -3.541336357593536377e-01 5.954590067267417908e-02 -3.143333196640014648e-01 -1.919925957918167114e-01 -1.552664190530776978e-01 1.069971397519111633e-01 1.617575138807296753e-01 1.021862998604774475e-01 -1.028349772095680237e-01 -4.709208384156227112e-03 1.743595004081726074e-01 8.763545751571655273e-02 -7.308860868215560913e-02 -4.307756200432777405e-02 -2.125882059335708618e-01 1.651967875659465790e-02 -1.224855408072471619e-01 7.769779860973358154e-02 2.798502566292881966e-03 -2.648116350173950195e-01 -8.841895312070846558e-02 9.377234615385532379e-03 -3.895157575607299805e-02 -2.361676543951034546e-01 -1.429543048143386841e-01
1.743942797183990479e-01 -3.705566003918647766e-02 -2.772446274757385254e-01 -1.982329934835433960e-01 2.514136433601379395e-01 2.290499806404113770e-01 -4.043769538402557373e-01 -2.334861308336257935e-01 3.233031928539276123e-02 -2.835235595703125000e-01 -2.674122750759124756e-01 1.804425567388534546e-02 1.048758104443550110e-01 -1.498667895793914795e-01 5.181540921330451965e-02 -2.451259642839431763e-01 1.499757617712020874e-01 6.241458654403686523e-02 -1.710652709007263184e-01 4.868317395448684692e-02 -2.404475659132003784e-01 1.219131704419851303e-02 -7.334737479686737061e-02 1.190019994974136353e-01 -1.202110052108764648e-01 1.914684474468231201e-01 -1.511848270893096924e-01 1.497388035058975220e-01 -1.622293516993522644e-02 2.681180089712142944e-02 1.143246442079544067e-01 -1.512573659420013428e-01
-5.028886348009109497e-02 5.022219195961952209e-02 -2.361030876636505127e-01 -1.343580335378646851e-01 1.533037573099136353e-01 8.879678696393966675e-02 6.440852582454681396e-02 -2.921555936336517334e-01 -2.901446521282196045e-01 2.651725113391876221e-01 -4.094270244240760803e-02 2.648246660828590393e-02 -3.102987445890903473e-02 3.624101355671882629e-02 1.743304431438446045e-01 7.313568145036697388e-02 3.091546595096588135e-01 -9.879761934280395508e-02 5.624271184206008911e-02 1.666733175516128540e-01 -3.769376873970031738e-02 -3.535092473030090332e-01 1.777940243482589722e-01 -1.296273767948150635e-01 1.530866622924804688e-01 2.720248997211456299e-01 -2.129240483045578003e-01 -6.141258031129837036e-02 8.914873749017715454e-02 7.057563960552215576e-02 -2.130624502897262573e-01 -2.990285456180572510e-01
2.687124162912368774e-02 4.315545782446861267e-02 -3.043270707130432129e-01 -2.563729584217071533e-01 -1.371891796588897705e-01 9.752681106328964233e-02 -6.517310440540313721e-02 -3.071543276309967041e-01 -2.355201095342636108e-01 -1.076882854104042053e-01 1.217000558972358704e-01 1.321409493684768677e-01 5.514784902334213257e-02 -6.814628839492797852e-02 -1.314216703176498413e-01 -2.650615572929382324e-01 4.296114742755889893e-01 3.647755458950996399e-02 -2.558344006538391113e-01 -4.946178197860717773e-02 2.606783062219619751e-03 -1.859827637672424316e-01 -1.293445229530334473e-01 1.371042579412460327e-01 3.527037054300308228e-02 -7.350783050060272217e-02 -2.789795696735382080e-01 9.980123490095138550e-02 -5.885768309235572815e-02 -6.028335914015769958e-02 2.853612303733825684e-01 1.034987345337867737e-01
-4.144572019577026367e-01 -1.542024314403533936e-01 -1.418443322181701660e-01 -2.110279053449630737e-01 3.217826783657073975e-02 -2.521739900112152100e-01 1.367097347974777222e-01 -3.352808356285095215e-01 6.775666773319244385e-02 -1.597469747066497803e-01 -7.755223661661148071e-02 1.684937160462141037e-03 -9.910949319601058960e-02 6.057834997773170471e-02 1.674641855061054230e-02 1.118836179375648499e-01 1.811683624982833862e-01 4.665969870984554291e-03 7.886643707752227783e-02 -1.952109336853027344e-01 7.556413859128952026e-02 -4.092021882534027100e-01 4.211369156837463379e-02 5.039443448185920715e-02 1.918146163225173950e-01 4.389814659953117371e-02 -3.432803452014923096e-01 1.604508608579635620e-01 1.805178672075271606e-01 -4.852546844631433487e-03 -7.870503515005111694e-02 -7.678153365850448608e-02
1.596435457468032837e-01 -3.239510208368301392e-02 -2.113641947507858276e-01 -2.120938599109649658e-01 -4.776900634169578552e-02 -5.395057424902915955e-02 -1.773432791233062744e-01 -2.649680674076080322e-01 1.471924036741256714e-01 -7.425745576620101929e-02 9.716953337192535400e-02 1.777426451444625854e-01 1.559241116046905518e-01 1.530939638614654541e-01 -1.130756884813308716e-01 1.166004166007041931e-01 -1.467928290367126465e-01 2.380478531122207642e-01 1.266978234052658081e-01 4.783947020769119263e-02 -9.139697998762130737e-02 2.020347397774457932e-03 -8.928453177213668823e-02 7.630462199449539185e-02 1.658220142126083374e-01 1.607164442539215088e-01 -3.966387510299682617e-01 -2.370650768280029297e-01 -2.503441572189331055e-01 7.443233579397201538e-02 -4.249583482742309570e-01 -1.582485623657703400e-02
9.560304880142211914e-02 -2.327108383178710938e-01 -3.385914862155914307e-01 -1.364539116621017456e-01 -1.420789659023284912e-01 -2.031266987323760986e-01 -1.732018142938613892e-01 -2.504221498966217041e-01 -1.713473163545131683e-02 -1.646688431501388550e-01 -1.308368295431137085e-01 3.087582625448703766e-02 1.067331582307815552e-01 -1.417640149593353271e-01 4.177762866020202637e-01 -1.438282132148742676e-01 1.020526662468910217e-01 7.976978272199630737e-02 6.558303255587816238e-03 -5.739177390933036804e-02 3.148064017295837402e-01 7.803252339363098145e-02 -2.412527203559875488e-01 4.869937151670455933e-02 1.952030807733535767e-01 1.053991988301277161e-01 -7.278663665056228638e-02 -2.370622567832469940e-02 -1.598430722951889038e-01 1.842009723186492920e-01 -1.940239816904067993e-01 -1.975133866071701050e-01
-1.242380365729331970e-01 -3.237779252231121063e-03 -2.798983454704284668e-01 -2.267731279134750366e-01 -2.812369167804718018e-01 -5.340166017413139343e-02 8.438842743635177612e-02 -2.761811912059783936e-01 4.968498647212982178e-02 8.119357377290725708e-02 1.769749224185943604e-01 -3.193249553442001343e-02 -1.278264522552490234e-01 -1.349644362926483154e-01 1.375848986208438873e-02 -2.477959543466567993e-01 7.727148383855819702e-02 3.134584426879882812e-01 -3.131860792636871338e-01 2.239372134208679199e-01 -2.347234040498733521e-01 -1.964212507009506226e-01 5.006794817745685577e-03 1.418922692537307739e-01 6.321805715560913086e-02 4.331587627530097961e-02 -2.842513620853424072e-01 -2.804930694401264191e-02 6.785776466131210327e-02 -1.671774536371231079e-01 8.142926543951034546e-02 -2.428096383810043335e-01
-1.725378818809986115e-02 -1.044375002384185791e-01 -2.100078761577606201e-01 -2.620419859886169434e-01 2.063363045454025269e-01 8.038117736577987671e-02 -1.883711665868759155e-01 -3.041226863861083984e-01 -5.805823951959609985e-02 -5.651342868804931641e-02 -1.904907673597335815e-01 1.397901922464370728e-01 -1.763141602277755737e-01 1.805798150599002838e-03 2.647224068641662598e-01 1.392654776573181152e-01 1.442810744047164917e-01 -4.105736687779426575e-02 1.909000128507614136e-01 3.418857976794242859e-02 2.692628465592861176e-02 -2.965550720691680908e-01 -1.734223663806915283e-01 -8.274359256029129028e-02 4.786957427859306335e-02 2.791213095188140869e-01 -2.228766977787017822e-01 -1.334941945970058441e-02 4.240642860531806946e-02 -4.373015165328979492e-01 -3.473310172557830811e-02 -7.787429541349411011e-02
1.535658389329910278e-01 1.589107513427734375e-01 -1.298500299453735352e-01 -1.231147646903991699e-01 2.369487881660461426e-01 1.836970075964927673e-02 6.602998822927474976e-02 -4.178629219532012939e-01 -8.803287893533706665e-02 -1.817754209041595459e-01 -2.688666284084320068e-01 6.240934599190950394e-03 3.920354545116424561e-01 -6.331553310155868530e-02 8.612336963415145874e-02 2.969724312424659729e-02 2.365217804908752441e-01 -3.313621282577514648e-01 -1.036982089281082153e-01 -5.756836850196123123e-03 -2.002021223306655884e-01 -1.446541100740432739e-01 -1.265621036291122437e-01 1.604782044887542725e-01 4.361565411090850830e-02 8.758591115474700928e-02 -1.991816759109497070e-01 2.594616413116455078e-01 4.774207249283790588e-02 4.891001433134078979e-02 -5.365255847573280334e-02 -3.392203524708747864e-02
-2.291631996631622314e-01 -9.522946923971176147e-02 -2.543128132820129395e-01 -4.043311178684234619e-01 -3.486280143260955811e-01 2.338201552629470825e-02 7.444112095981836319e-03 -3.902144730091094971e-01 -4.406395927071571350e-02 -1.708891987800598145e-01 -2.877439558506011963e-01 7.598495483398437500e-02 5.750696733593940735e-02 1.594713628292083740e-01 -2.613655328750610352e-01 5.861575901508331299e-02 2.003687769174575806e-01 5.467787012457847595e-02 -6.691282242536544800e-02 -7.032182067632675171e-02 -3.773481026291847229e-02 2.310363762080669403e-02 4.425804316997528076e-02 1.117474213242530823e-01 1.640772819519042969e-01 8.396700769662857056e-02 -2.761303186416625977e-01 1.420946866273880005e-01 9.958489239215850830e-02 -5.025716871023178101e-02 3.178957477211952209e-02 -5.307755619287490845e-02
-3.625096008181571960e-02 -9.984069317579269409e-02 -1.070751249790191650e-01 -2.294788211584091187e-01 9.205070137977600098e-02 -2.586764842271804810e-02 -1.810363382101058960e-01 -2.841682434082031250e-01 3.212987482547760010e-01 -1.994656324386596680e-01 1.110318526625633240e-01 2.009127289056777954e-01 1.157798469066619873e-01 5.221896246075630188e-02 -1.313661932945251465e-01 7.498475164175033569e-02 1.206889152526855469e-01 2.347141653299331665e-01 6.725835055112838745e-02 -3.749167919158935547e-02 1.756138205528259277e-01 -1.328350305557250977e-01 -1.987802237272262573e-01 -7.432685792446136475e-02 3.948242962360382080e-01 -9.322863817214965820e-02 -2.159925550222396851e-01 -1.513186395168304443e-01 -1.230654027312994003e-02 7.623259909451007843e-03 -3.315498232841491699e-01 -2.320061326026916504e-01
-1.538162976503372192e-01 3.270157426595687866e-02 -3.988845944404602051e-01 -1.315668970346450806e-01 1.158598959445953369e-01 2.332642972469329834e-01 -3.337770402431488037e-01 -1.028841733932495117e-01 -2.329867482185363770e-01 -4.248215630650520325e-02 2.001601457595825195e-01 1.036333218216896057e-01 9.799523651599884033e-02 9.336346387863159180e-02 2.313639968633651733e-01 -3.536120951175689697e-01 1.423788955435156822e-03 -7.525623589754104614e-02 -1.119127795100212097e-01 -2.917960099875926971e-02 9.283528476953506470e-02 -3.146832585334777832e-01 -9.743877500295639038e-02 -2.384583465754985809e-03 2.372031360864639282e-01 1.591509282588958740e-01 -1.884994208812713623e-01 1.018624007701873779e-01 -5.352529510855674744e-02 6.235039979219436646e-02 -1.181108877062797546e-01 1.444013267755508423e-01
4.164484888315200806e-02 1.589787155389785767e-01 -1.333957165479660034e-01 -2.534594237804412842e-01 -1.751157194375991821e-01 -6.970980018377304077e-02 -8.947059512138366699e-02 -4.025527536869049072e-01 4.579170793294906616e-02 -8.611763827502727509e-03 1.663761734962463379e-01 9.576569497585296631e-02 2.911295592784881592e-01 -3.305362462997436523e-01 2.640819847583770752e-01 9.646430611610412598e-02 3.215633630752563477e-01 1.331320852041244507e-01 -1.719907373189926147e-01 9.620049595832824707e-02 -1.231380552053451538e-01 6.972337514162063599e-02 1.284400466829538345e-02 -1.484741568565368652e-01 1.117051392793655396e-02 5.123500898480415344e-02 -2.789759039878845215e-01 -1.580300927162170410e-01 -1.818042397499084473e-01 1.325104534626007080e-01 7.628672569990158081e-02 9.549582749605178833e-02
3.752828389406204224e-02 1.460255235433578491e-01 -2.458125799894332886e-01 2.714140154421329498e-02 3.057937622070312500e-01 2.149805724620819092e-01 1.242821142077445984e-01 -1.816469281911849976e-01 1.318247765302658081e-01 -7.657954841852188110e-02 -2.328448295593261719e-01 9.114649146795272827e-02 -1.101420670747756958e-01 1.377210766077041626e-01 3.542861938476562500e-01 -9.062741696834564209e-02 1.262817233800888062e-01 9.515187144279479980e-02 -1.805182546377182007e-01 -1.391648203134536743e-01 1.107185613363981247e-02 -2.119404971599578857e-01 -2.191482782363891602e-01 -4.071788117289543152e-02 2.811155617237091064e-01 -7.245625555515289307e-02 -2.854174673557281494e-01 1.295220106840133667e-01 -1.448446959257125854e-01 -2.725594043731689453e-01 1.077717840671539307e-01 -1.275315284729003906e-01
1.504396945238113403e-01 5.115742981433868408e-02 -8.675522357225418091e-02 -1.108654513955116272e-01 2.006369233131408691e-01 -1.000280827283859253e-01 -1.957238763570785522e-01 -4.123942852020263672e-01 -9.111269563436508179e-02 -3.084015659987926483e-02 -1.756811141967773438e-02 1.415994912385940552e-01 -1.268176287412643433e-01 4.211254417896270752e-02 -8.787171915173530579e-03 9.441538713872432709e-03 5.889263749122619629e-01 8.668459206819534302e-02 -6.505465134978294373e-04 -2.400884404778480530e-02 -1.988808810710906982e-02 -8.815878629684448242e-02 -2.853969931602478027e-01 1.228785440325737000e-01 1.875064373016357422e-01 3.440114855766296387e-02 -1.439450681209564209e-01 1.639026799239218235e-03 4.117789492011070251e-02 2.072417736053466797e-01 2.954508066177368164e-01 4.106542095541954041e-03
-8.025354892015457153e-02 3.256917297840118408e-01 -1.633759438991546631e-01 -2.819153368473052979e-01 1.779431104660034180e-01 -1.239531338214874268e-01 -2.900211513042449951e-01 -8.648648858070373535e-02 -2.182345371693372726e-03 -7.717008888721466064e-02 -1.477142125368118286e-01 -4.195297881960868835e-02 -4.687697067856788635e-02 9.281347692012786865e-02 1.245783567428588867e-01 1.384479850530624390e-01 3.131646215915679932e-01 -1.481422334909439087e-01 2.258951961994171143e-01 -6.227476149797439575e-02 -1.541751474142074585e-01 -9.421479701995849609e-02 -3.246164917945861816e-01 3.998162969946861267e-02 1.032959073781967163e-01 2.052036523818969727e-01 -2.392178475856781006e-01 -2.022529691457748413e-01 -5.111626163125038147e-02 -1.221718117594718933e-01 7.761760801076889038e-02 -2.804245650768280029e-01
1.874084323644638062e-01 7.008821517229080200e-02 -2.247002907097339630e-02 -1.098479479551315308e-01 2.046795189380645752e-01 5.843531712889671326e-02 -1.616964936256408691e-01 3.895922563970088959e-03 -1.854313164949417114e-01 -2.962500751018524170e-01 -2.060680538415908813e-01 1.846890896558761597e-01 -1.723086833953857422e-01 1.696909219026565552e-02 3.832182660698890686e-02 -3.076385520398616791e-02 4.639686942100524902e-01 1.794429868459701538e-01 3.186515718698501587e-02 -2.596549093723297119e-01 1.391477137804031372e-01 -7.125091552734375000e-02 -3.532501757144927979e-01 4.815744981169700623e-02 1.478025764226913452e-01 2.974140271544456482e-02 -3.495033383369445801e-01 4.392410814762115479e-02 1.321728825569152832e-01 4.484108835458755493e-02 -8.544567227363586426e-02 -6.139095500111579895e-02
-1.416501849889755249e-01 4.528955370187759399e-02 -3.221950232982635498e-01 -2.636166512966156006e-01 1.501585245132446289e-01 -1.538497358560562134e-01 -1.966535747051239014e-01 -4.666053503751754761e-02 -2.662684917449951172e-01 -3.784339427947998047e-01 1.699698567390441895e-01 -6.697119772434234619e-02 2.908890545368194580e-01 -1.195649430155754089e-01 1.111510917544364929e-01 -9.041744470596313477e-02 1.734404265880584717e-01 1.735519319772720337e-01 5.466348305344581604e-02 -3.656192449852824211e-03 1.088798344135284424e-01 4.413395002484321594e-02 2.862150073051452637e-01 2.278476953506469727e-01 1.543229259550571442e-02 7.307361066341400146e-02 -2.821425497531890869e-01 1.429065167903900146e-01 -9.007776528596878052e-02 1.578891426324844360e-01 1.096767373383045197e-02 -3.127290308475494385e-02
6.909393519163131714e-02 1.273063570261001587e-01 -1.014798060059547424e-01 -2.849424779415130615e-01 2.942593991756439209e-01 9.009103477001190186e-02 -9.501075744628906250e-02 -1.161509752273559570e-01 -1.320670098066329956e-01 -3.323299810290336609e-02 -1.678877174854278564e-01 9.044095873832702637e-02 1.311798021197319031e-02 2.081567496061325073e-01 6.086221896111965179e-03 2.191355079412460327e-02 1.551448255777359009e-01 6.949827075004577637e-02 -2.451361343264579773e-02 2.316539362072944641e-02 5.070257931947708130e-02 -3.641472458839416504e-01 -3.191244006156921387e-01 -4.258808493614196777e-02 1.652179360389709473e-01 6.065972149372100830e-02 -3.859946727752685547e-01 -4.054228365421295166e-01 1.246682256460189819e-01 1.847652345895767212e-01 -8.788532018661499023e-02 2.773520164191722870e-02
-4.424832016229629517e-02 -2.297697067260742188e-01 -2.929376065731048584e-01 -1.599906384944915771e-01 -6.031316146254539490e-02 -4.232810065150260925e-02 -1.165999472141265869e-01 -3.065795898437500000e-01 -1.472960859537124634e-01 -2.445614635944366455e-01 -2.962503135204315186e-01 -9.231727570295333862e-02 -3.279673680663108826e-02 -1.280475109815597534e-01 -1.494322717189788818e-02 9.336218982934951782e-02 -1.579233631491661072e-02 1.390954405069351196e-01 2.650260329246520996e-01 6.519375741481781006e-02 1.970584541559219360e-01 9.946156293153762817e-02 9.729503095149993896e-02 -1.616093963384628296e-01 2.559967339038848877e-01 -2.992485649883747101e-02 -4.227698147296905518e-01 -2.470234781503677368e-01 -7.540966570377349854e-02 9.261006116867065430e-02 -1.332397311925888062e-01 -4.728030879050493240e-03
4.049097374081611633e-02 3.635860234498977661e-02 -2.096631824970245361e-01 -2.597323358058929443e-01 1.017894223332405090e-01 1.037585362792015076e-01 -1.492946445941925049e-01 -2.945597767829895020e-01 -1.136633530259132385e-01 4.929880425333976746e-02 -1.822150349617004395e-01 8.365835249423980713e-02 -9.329450875520706177e-02 3.839529305696487427e-02 2.399077117443084717e-01 1.580788940191268921e-01 2.582987844944000244e-01 -2.386956661939620972e-01 2.401583939790725708e-01 2.021142989397048950e-01 -5.019511654973030090e-02 -2.806988954544067383e-01 -2.172784507274627686e-02 -1.224144026637077332e-01 1.276387125253677368e-01 3.102494180202484131e-01 -1.687672585248947144e-01 -8.155753463506698608e-02 -5.687785893678665161e-02 -2.856148183345794678e-01 -2.187370657920837402e-01 -8.853360265493392944e-02
9.168381243944168091e-02 -8.905899524688720703e-02 -8.390937745571136475e-02 -7.533735781908035278e-02 2.366579174995422363e-01 8.967825025320053101e-02 -3.193814679980278015e-02 -3.198752701282501221e-01 -1.147940605878829956e-01 1.319647133350372314e-01 2.473541721701622009e-02 1.854815632104873657e-01 1.553954482078552246e-01 3.070679306983947754e-02 2.874402999877929688e-01 7.293469458818435669e-02 1.210222467780113220e-01 -2.064182013273239136e-01 1.934972852468490601e-01 -1.931986957788467407e-01 -1.892032772302627563e-01 -2.506409585475921631e-01 -1.137020960450172424e-01 -6.389264762401580811e-02 1.928001791238784790e-01 5.431919917464256287e-02 -2.848499715328216553e-01 -2.984170913696289062e-01 -2.880959510803222656e-01 1.725245565176010132e-01 2.811544947326183319e-02 -2.310775816440582275e-01
-2.328380644321441650e-01 5.599875748157501221e-02 -4.028112590312957764e-01 -2.590666115283966064e-01 1.264385282993316650e-01 2.188821732997894287e-01 4.593685641884803772e-02 5.248945951461791992e-02 -8.358834683895111084e-02 -1.812851727008819580e-01 -4.481805860996246338e-02 -3.820703178644180298e-02 -2.488756626844406128e-01 3.652149438858032227e-02 1.631644815206527710e-01 -1.079893335700035095e-01 1.426278352737426758e-01 2.452020943164825439e-01 -3.831409150734543800e-03 1.521871238946914673e-01 -1.136278137564659119e-01 1.867998987436294556e-01 -1.403048932552337646e-01 2.020776122808456421e-01 1.042985171079635620e-01 1.601483672857284546e-01 -3.544971346855163574e-01 3.576575592160224915e-02 -2.165795266628265381e-01 2.120561152696609497e-01 -9.479087591171264648e-02 -1.527679413557052612e-01
1.783423125743865967e-01 -2.275162003934383392e-02 -3.427750766277313232e-01 -1.096576303243637085e-01 -1.422018557786941528e-01 1.572252064943313599e-02 -2.375996857881546021e-01 -4.970475137233734131e-01 3.886776044964790344e-03 -2.007368355989456177e-01 -3.477408885955810547e-01 -1.122443079948425293e-01 -6.218294426798820496e-02 -6.616802420467138290e-03 -3.712225472554564476e-03 -2.141620591282844543e-02 1.721496582031250000e-01 2.120795249938964844e-01 -4.440988972783088684e-02 6.823084503412246704e-02 -1.696860301308333874e-03 1.032716557383537292e-01 -2.642711699008941650e-01 1.270267218351364136e-01 1.221837028861045837e-01 7.476687431335449219e-02 -7.554056495428085327e-02 -8.883785456418991089e-02 7.515579462051391602e-02 7.638905197381973267e-02 2.119501531124114990e-01 -2.599129974842071533e-01
-2.809324264526367188e-01 -3.369492478668689728e-03 -3.232118487358093262e-01 -2.518938183784484863e-01 -1.295919269323348999e-01 -4.792683757841587067e-03 6.783679872751235962e-02 -2.011602818965911865e-01 2.477106600999832153e-01 3.071000799536705017e-02 1.560040116310119629e-01 4.712578952312469482e-01 1.225674971938133240e-01 9.344488382339477539e-02 9.950438514351844788e-03 -8.460034430027008057e-02 2.725306749343872070e-01 4.821413382887840271e-02 1.209264621138572693e-01 -1.553401499986648560e-01 7.792992889881134033e-02 -1.197493746876716614e-01 8.906202018260955811e-02 -6.273301690816879272e-02 -1.020174287259578705e-02 1.201457902789115906e-01 -3.212598562240600586e-01 8.162020146846771240e-02 2.078638225793838501e-01 8.553902059793472290e-02 -1.361092031002044678e-01 -1.021683663129806519e-01
-2.083979249000549316e-01 -1.167009398341178894e-02 -2.662192583084106445e-01 -2.328030616044998169e-01 -4.302380979061126709e-02 1.594021469354629517e-01 -1.342868506908416748e-01 -1.520369648933410645e-01 -1.317213028669357300e-01 -3.107302486896514893e-01 -6.929842382669448853e-02 2.877893857657909393e-02 9.542126208543777466e-02 -1.632947176694869995e-01 1.678087115287780762e-01 -2.628525532782077789e-02 2.203306928277015686e-02 -1.474858224391937256e-01 -3.081589043140411377e-01 1.769964843988418579e-01 -3.385105431079864502e-01 -1.283384859561920166e-01 -1.112809181213378906e-01 2.728497385978698730e-01 5.516174808144569397e-02 -1.435522735118865967e-01 -1.462383270263671875e-01 -5.389970168471336365e-02 1.326009631156921387e-01 -1.601329296827316284e-01 1.228159517049789429e-01 -3.257797360420227051e-01
-2.320047765970230103e-01 -7.988474518060684204e-02 -1.964643597602844238e-01 -2.887353301048278809e-01 -3.976825624704360962e-02 -1.665222793817520142e-01 1.248868703842163086e-01 -3.717982769012451172e-01 7.053184323012828827e-03 -1.339327692985534668e-01 2.197251766920089722e-01 1.505101770162582397e-01 -1.405200809240341187e-01 -1.770034781657159328e-03 2.486564032733440399e-02 1.639210432767868042e-01 2.868311703205108643e-01 -3.858087211847305298e-02 -1.772651672363281250e-01 1.766739785671234131e-01 2.052428722381591797e-01 -2.679304219782352448e-02 4.470704123377799988e-02 -1.074724867939949036e-01 2.169533967971801758e-01 7.354857772588729858e-02 -1.816320419311523438e-01 -2.636442184448242188e-01 1.187383532524108887e-01 4.100816696882247925e-02 1.828216314315795898e-01 -3.025831878185272217e-01
6.876371800899505615e-03 -1.122246608138084412e-01 -3.643991053104400635e-02 -5.569299682974815369e-03 -5.602402985095977783e-02 -5.404177680611610413e-02 -1.455716937780380249e-01 -2.953400313854217529e-01 -1.964992843568325043e-02 6.806530058383941650e-02 3.453000914305448532e-03 2.534160912036895752e-01 3.828325271606445312e-01 1.942752045579254627e-03 1.816925555467605591e-01 -2.174288481473922729e-01 9.803034365177154541e-02 2.058028131723403931e-01 5.155010148882865906e-02 -2.465371042490005493e-02 -5.344669520854949951e-02 -1.997906155884265900e-02 6.856060773134231567e-02 2.896230518817901611e-01 8.903841674327850342e-02 -1.238868162035942078e-01 -3.641406297683715820e-01 -3.057673275470733643e-01 -3.955587744712829590e-01 4.275278747081756592e-02 3.910279832780361176e-03 -1.437894701957702637e-01
1.833886206150054932e-01 2.595944404602050781e-01 -2.026297450065612793e-01 -1.605547368526458740e-01 1.520694196224212646e-01 -7.567248493432998657e-02 -2.770889997482299805e-01 -3.842681050300598145e-01 -3.708819448947906494e-01 5.027526244521141052e-02 -1.128476858139038086e-01 7.226979732513427734e-02 -6.242841109633445740e-02 1.676929928362369537e-02 1.781068183481693268e-02 -1.361934840679168701e-01 3.608766794204711914e-01 1.208436489105224609e-01 1.351220905780792236e-01 8.121835440397262573e-02 -7.386457920074462891e-02 1.120932865887880325e-02 -2.251257151365280151e-01 1.273304075002670288e-01 5.829157307744026184e-02 -2.304398082196712494e-02 -2.588959038257598877e-01 -4.081989079713821411e-02 1.660733669996261597e-01 -6.170979887247085571e-02 2.112354487180709839e-01 -8.349229395389556885e-02
-1.243422403931617737e-01 1.421405375003814697e-01 -1.766782104969024658e-01 5.609199404716491699e-02 -7.382982224225997925e-02 1.583296060562133789e-01 -1.736757457256317139e-01 7.991886883974075317e-02 -2.410009652376174927e-01 -1.282182782888412476e-01 7.148376107215881348e-02 -7.634325325489044189e-02 2.226530164480209351e-01 -1.506464481353759766e-01 3.348693996667861938e-02 -9.403596818447113037e-02 2.471437901258468628e-01 2.404795289039611816e-01 4.625188186764717102e-03 2.539511024951934814e-01 -4.087346196174621582e-01 -1.698639690876007080e-01 -5.134595185518264771e-02 -9.370575100183486938e-02 7.819602638483047485e-02 1.571062803268432617e-01 -4.596171081066131592e-01 1.489670872688293457e-01 5.810040980577468872e-03 -1.885495483875274658e-01 2.259276434779167175e-02 -6.420842558145523071e-02
-9.554720669984817505e-02 5.042894557118415833e-02 -4.097824990749359131e-01 -1.719049364328384399e-01 -5.789849907159805298e-02 7.867559045553207397e-02 1.490417215973138809e-02 1.139482408761978149e-01 -8.422376215457916260e-02 -2.523984313011169434e-01 3.320088684558868408e-01 -9.550075232982635498e-02 7.375963032245635986e-02 3.287440631538629532e-03 -1.170263960957527161e-01 -7.378769665956497192e-02 9.645023196935653687e-02 2.179130678996443748e-03 7.150337100028991699e-02 -1.147044263780117035e-02 6.968775391578674316e-02 -3.442286252975463867e-01 1.097272336483001709e-01 -5.666228756308555603e-02 3.770986571907997131e-02 4.723289608955383301e-02 -4.287493228912353516e-01 9.338936954736709595e-02 -4.761881753802299500e-02 -6.941060721874237061e-02 1.533971577882766724e-01 -4.164104163646697998e-01
-1.600836813449859619e-01 -2.745115011930465698e-02 -2.275934964418411255e-01 -5.980424955487251282e-02 -6.154131516814231873e-02 -1.841608881950378418e-01 -8.651029318571090698e-02 1.138876006007194519e-01 -1.725043952465057373e-01 -1.240584440529346466e-02 -2.080186605453491211e-01 6.196142733097076416e-02 1.416675001382827759e-01 -1.741714775562286377e-01 5.092714726924896240e-02 -4.197414033114910126e-03 3.155054748058319092e-01 1.143742948770523071e-01 -1.149813160300254822e-01 2.141929715871810913e-01 -2.695099115371704102e-01 -6.533537805080413818e-02 -3.132867515087127686e-01 -1.291251778602600098e-01 1.887438595294952393e-01 -1.519729197025299072e-01 -4.118495285511016846e-01 4.714084789156913757e-02 1.315987259149551392e-01 4.077687487006187439e-02 2.963989377021789551e-01 -1.708855330944061279e-01
6.626615673303604126e-02 2.528387010097503662e-01 -3.864925801753997803e-01 -1.038395762443542480e-01 -9.668823331594467163e-02 -6.101006641983985901e-02 9.992067515850067139e-02 -1.570813953876495361e-01 1.592836678028106689e-01 -1.790640205144882202e-01 9.795088320970535278e-02 -1.261235587298870087e-02 -3.319360315799713135e-02 8.644841145724058151e-04 1.969871670007705688e-01 -4.253124445676803589e-02 5.420487374067306519e-02 3.418212234973907471e-01 -1.207591965794563293e-01 5.611084029078483582e-02 -8.934047073125839233e-02 1.378307398408651352e-02 -7.409069687128067017e-02 2.855088710784912109e-01 1.847080588340759277e-01 1.937240958213806152e-01 -2.667932510375976562e-01 3.935104310512542725e-01 -8.245130628347396851e-02 -2.191462367773056030e-01 -1.155783422291278839e-02 -1.719568371772766113e-01
-3.944797813892364502e-02 6.185742095112800598e-02 -3.135948777198791504e-01 -2.919201850891113281e-01 -7.417607307434082031e-02 -1.886979490518569946e-02 5.808604136109352112e-02 -1.466242522001266479e-01 -6.392200291156768799e-02 -1.758954674005508423e-01 1.180209815502166748e-01 2.818091213703155518e-01 -5.227756220847368240e-03 -9.635908901691436768e-02 2.506574094295501709e-01 -1.487836092710494995e-01 2.239704132080078125e-01 1.700654923915863037e-01 9.547637403011322021e-02 -1.218184530735015869e-01 2.244998365640640259e-01 8.347931504249572754e-02 2.152024656534194946e-01 1.404727101325988770e-01 2.033660411834716797e-01 -8.467548340559005737e-02 -2.282042056322097778e-01 -1.053978875279426575e-02 1.409255117177963257e-01 4.975579679012298584e-02 -3.854770660400390625e-01 -2.440912723541259766e-01
-9.845241904258728027e-02 1.720849126577377319e-01 -2.911463081836700439e-01 -2.922003865242004395e-01 2.265003323554992676e-01 -2.088011205196380615e-01 7.054055482149124146e-02 -2.622156739234924316e-01 9.448263794183731079e-02 2.734341286122798920e-02 -1.779063940048217773e-01 2.494333125650882721e-02 8.286496996879577637e-02 -7.518826425075531006e-02 -3.511005938053131104e-01 1.029637008905410767e-01 -4.142094403505325317e-02 2.079455256462097168e-01 9.549925476312637329e-02 -2.539236331358551979e-03 3.783383592963218689e-02 -3.090514838695526123e-01 -1.311604678630828857e-01 -1.278464943170547485e-01 6.626737117767333984e-02 1.165483817458152771e-01 -2.403328716754913330e-01 -1.192594990134239197e-01 -2.108049839735031128e-01 1.826519519090652466e-01 1.195981651544570923e-01 -2.587187290191650391e-01
2.239229856058955193e-03 -1.287126094102859497e-01 -4.007598161697387695e-01 -1.662494242191314697e-01 -7.848950475454330444e-02 2.464659661054611206e-01 1.316206436604261398e-02 -2.417911589145660400e-01 -1.005210652947425842e-01 -2.058142721652984619e-01 1.532581597566604614e-01 8.045230805873870850e-02 -2.179915755987167358e-01 5.174766108393669128e-02 -1.225958392024040222e-02 1.397751122713088989e-01 2.910710275173187256e-01 2.593041360378265381e-01 4.435105249285697937e-02 -7.806967943906784058e-02 -2.521005272865295410e-01 -4.569598659873008728e-02 2.273461408913135529e-02 7.550466060638427734e-02 4.366070032119750977e-02 3.770058974623680115e-02 -1.830597370862960815e-01 1.784065514802932739e-01 -3.565393686294555664e-01 1.110899001359939575e-01 -1.791626960039138794e-01 -2.126429527997970581e-01
1.104802861809730530e-01 9.302016347646713257e-02 -3.329298496246337891e-01 -2.374977320432662964e-01 -3.069810941815376282e-02 -8.196280896663665771e-02 6.137408781796693802e-03 -1.138956174254417419e-01 1.337673664093017578e-01 7.038006931543350220e-02 -4.545644670724868774e-02 1.922888010740280151e-01 3.237022757530212402e-01 1.812661997973918915e-02 4.719676822423934937e-02 -8.564894646406173706e-02 -5.915379896759986877e-02 3.192758858203887939e-01 8.404559642076492310e-02 -4.846817813813686371e-03 -7.874583452939987183e-02 9.982478618621826172e-02 -7.743203639984130859e-02 4.040762782096862793e-02 1.786582320928573608e-01 1.907351315021514893e-01 -4.254949390888214111e-01 -1.900238096714019775e-01 -1.179961040616035461e-01 1.898514628410339355e-01 -3.645235598087310791e-01 1.002243906259536743e-01
2.373873628675937653e-02 -5.547727923840284348e-03 -1.381255984306335449e-01 -1.482770442962646484e-01 -7.802227884531021118e-02 2.341941148042678833e-01 -2.143174409866333008e-01 -1.768445819616317749e-01 -6.378338485956192017e-02 -1.840024627745151520e-02 -2.926528751850128174e-01 1.749357432126998901e-01 2.726871371269226074e-01 -4.521908238530158997e-02 1.453750417567789555e-03 2.032723277807235718e-01 6.821586936712265015e-02 9.986013919115066528e-02 -8.204876631498336792e-02 2.218053489923477173e-02 -1.991281658411026001e-01 -8.152268826961517334e-02 -2.073731124401092529e-01 2.611889541149139404e-01 1.431306153535842896e-01 1.563850492238998413e-01 -1.406969577074050903e-01 -9.221800416707992554e-02 -2.677782997488975525e-02 -4.961083829402923584e-02 -7.359720766544342041e-02 -5.662266612052917480e-01
-2.826265394687652588e-01 -7.377279549837112427e-02 -3.801586627960205078e-01 -6.153352931141853333e-02 4.984264820814132690e-02 5.228056386113166809e-02 -1.177664026618003845e-01 4.587297141551971436e-02 -2.385833859443664551e-01 -2.918521463871002197e-01 1.260162740945816040e-01 1.424357295036315918e-01 3.680958971381187439e-02 -6.312537938356399536e-02 9.065597504377365112e-02 -3.223324939608573914e-02 2.478910386562347412e-01 2.841236591339111328e-01 -3.746359422802925110e-02 -7.153433281928300858e-03 1.273813247680664062e-01 -9.008676558732986450e-02 2.275771051645278931e-01 -6.797599792480468750e-02 3.656904101371765137e-01 7.026724517345428467e-02 -7.314290106296539307e-02 9.491752088069915771e-02 2.190899848937988281e-02 7.335115224123001099e-02 -1.550911813974380493e-01 -3.807790875434875488e-01
-8.090409636497497559e-02 9.052841365337371826e-02 -2.352915704250335693e-01 -1.295764446258544922e-01 1.128605008125305176e-01 4.497615445870906115e-04 -5.495760589838027954e-02 -3.426341712474822998e-01 -3.583874106407165527e-01 5.489061027765274048e-02 -2.200899124145507812e-01 3.360552787780761719e-01 5.649532005190849304e-02 -5.471201986074447632e-02 7.932181656360626221e-02 4.676811024546623230e-02 1.981905549764633179e-01 2.045468538999557495e-01 -3.214389681816101074e-01 -1.474563032388687134e-01 1.379545964300632477e-02 7.713173329830169678e-02 -6.650571525096893311e-02 -6.490842252969741821e-02 2.436288818717002869e-02 3.401530161499977112e-02 -1.488017439842224121e-01 -3.799081146717071533e-01 -5.173118412494659424e-02 -5.355659872293472290e-02 -1.586638689041137695e-01 -2.292528152465820312e-01
3.033396229147911072e-02 2.450087517499923706e-01 -3.199569880962371826e-01 -3.573744893074035645e-01 -5.811396054923534393e-03 -1.695090979337692261e-01 -1.766199362464249134e-03 -1.942531168460845947e-01 -2.995691299438476562e-01 -1.560157239437103271e-01 -5.734374746680259705e-02 -1.392132192850112915e-01 5.862775072455406189e-02 7.624672260135412216e-03 -1.552139222621917725e-01 2.228122204542160034e-01 1.796545088291168213e-02 -1.791632324457168579e-01 -2.298631817102432251e-01 9.522253274917602539e-02 -1.727607250213623047e-01 -1.423193514347076416e-01 1.836118474602699280e-02 2.374630272388458252e-01 3.367730379104614258e-01 1.382210254669189453e-01 -1.405139863491058350e-01 7.472396641969680786e-02 -2.075381129980087280e-01 -1.104832440614700317e-02 -1.033800765872001648e-01 -1.248600259423255920e-01
-6.650579720735549927e-02 -4.742284864187240601e-02 -1.404924243688583374e-01 -2.214613556861877441e-01 -1.832433231174945831e-02 -2.206892669200897217e-01 -2.305149137973785400e-01 -2.246634811162948608e-01 -1.974961757659912109e-01 -2.429087609052658081e-01 1.952292174100875854e-01 1.035198345780372620e-01 -9.898716211318969727e-02 -1.834345608949661255e-01 -4.741761367768049240e-03 -1.486318558454513550e-01 3.756958544254302979e-01 1.722584515810012817e-01 -1.265265643596649170e-01 -2.981031872332096100e-02 -6.911957263946533203e-02 -2.412128150463104248e-01 -3.150112628936767578e-01 3.080455400049686432e-02 9.393426775932312012e-02 -7.509916275739669800e-02 -2.624105513095855713e-01 5.385190621018409729e-02 -1.277349740266799927e-01 -3.669408615678548813e-03 3.171345889568328857e-01 -7.420733571052551270e-02
-1.159029752016067505e-01 -4.440754652023315430e-02 -2.959816753864288330e-01 -3.876555338501930237e-02 -4.255595803260803223e-02 1.889093071222305298e-01 -4.720695614814758301e-01 -2.635013759136199951e-01 -1.328584849834442139e-01 -2.974907681345939636e-02 1.024182140827178955e-01 6.530733406543731689e-02 -6.962316483259201050e-02 -2.899470329284667969e-01 2.471602410078048706e-01 -1.387169361114501953e-01 -1.042028665542602539e-01 -1.102945208549499512e-02 -1.693107783794403076e-01 -1.999148130416870117e-01 -3.999680653214454651e-02 -2.243797481060028076e-01 3.012126870453357697e-02 -1.705943793058395386e-01 6.234800443053245544e-02 1.481638848781585693e-01 -3.791745305061340332e-01 4.361033812165260315e-02 -1.390744149684906006e-01 -1.442969683557748795e-02 -8.102917671203613281e-02 -6.300526857376098633e-02
8.165801316499710083e-02 1.941680163145065308e-01 -2.963720858097076416e-01 -2.942390441894531250e-01 -1.061864718794822693e-01 1.479870080947875977e-01 2.014503255486488342e-02 -3.675079047679901123e-01 -3.465878069400787354e-01 -2.005590051412582397e-01 -2.232658267021179199e-01 1.438733339309692383e-01 2.358458638191223145e-01 -2.783681452274322510e-01 -5.070224776864051819e-02 -7.634875923395156860e-02 1.175638288259506226e-01 -1.328990310430526733e-01 -1.490318626165390015e-01 1.917418837547302246e-01 6.442243605852127075e-02 -8.275389671325683594e-02 1.163976043462753296e-01 1.428301334381103516e-01 2.329960912466049194e-01 -4.205707088112831116e-02 -2.519609965384006500e-02 -7.043612189590930939e-03 -4.372578486800193787e-02 -4.167161881923675537e-02 1.048863306641578674e-01 -1.826793700456619263e-01
-1.410548239946365356e-01 1.835739165544509888e-01 -5.378152057528495789e-02 -1.419336050748825073e-01 1.118996217846870422e-01 8.337047696113586426e-02 -2.703952789306640625e-01 -3.586036339402198792e-02 -2.096921652555465698e-01 8.019714057445526123e-02 -1.730784475803375244e-01 -1.764221303164958954e-02 2.116416841745376587e-01 -5.884255468845367432e-02 -1.512456685304641724e-01 -1.763280779123306274e-01 2.185720354318618774e-01 4.347783699631690979e-02 1.697795242071151733e-01 7.724845409393310547e-02 -7.789970189332962036e-02 -8.348876982927322388e-02 -3.053012788295745850e-01 1.661116629838943481e-02 3.407843112945556641e-01 1.630274653434753418e-01 -4.073656797409057617e-01 -2.311011254787445068e-01 1.602782867848873138e-02 1.362940818071365356e-01 1.482991874217987061e-01 -2.296332865953445435e-01
8.946079760789871216e-02 4.814466461539268494e-02 -1.271591484546661377e-01 1.340827643871307373e-01 -5.254830233752727509e-03 7.259499281644821167e-02 -1.742390692234039307e-01 -3.760335147380828857e-01 -2.542541921138763428e-01 -3.469308838248252869e-02 -9.796420484781265259e-02 8.448916673660278320e-02 -2.688217908143997192e-02 4.883670806884765625e-02 2.492894828319549561e-01 2.132694423198699951e-01 4.058970510959625244e-01 2.362803928554058075e-02 4.347265660762786865e-01 1.223904266953468323e-01 -7.267321646213531494e-02 -1.162988692522048950e-01 5.141346529126167297e-02 1.354612857103347778e-01 1.499932557344436646e-01 8.494587987661361694e-02 -2.870816588401794434e-01 7.300686091184616089e-02 1.764926165342330933e-01 -1.101095527410507202e-01 3.530925884842872620e-02 -1.187214255332946777e-01
-5.630020797252655029e-02 3.399367928504943848e-01 -2.523613274097442627e-01 -6.221405044198036194e-02 -2.621006593108177185e-02 2.309265881776809692e-01 6.483860313892364502e-02 -8.419667184352874756e-02 6.584988534450531006e-02 -2.259486317634582520e-01 2.590811848640441895e-01 3.024828061461448669e-02 1.016999110579490662e-01 -1.070739477872848511e-01 2.466413229703903198e-01 9.787701070308685303e-02 1.007471140474081039e-02 -7.318066805601119995e-02 -6.414260715246200562e-02 1.635666191577911377e-01 -1.043178662657737732e-01 -1.372170299291610718e-01 -1.594624370336532593e-01 5.399493128061294556e-02 2.049839198589324951e-01 2.723188400268554688e-01 -3.936528861522674561e-01 2.739051282405853271e-01 -1.165997236967086792e-01 -1.812468022108078003e-01 -1.595251858234405518e-01 -1.425705701112747192e-01
1.044214293360710144e-01 1.344407647848129272e-01 -3.262324929237365723e-01 -2.857979834079742432e-01 -2.747966162860393524e-02 -4.052642360329627991e-02 -3.214580416679382324e-01 -1.926275528967380524e-02 -1.172624230384826660e-01 -3.927159607410430908e-01 -5.520031601190567017e-02 2.458721771836280823e-02 3.454406559467315674e-01 -1.905996501445770264e-01 1.475726254284381866e-03 3.159708157181739807e-02 -4.663954023271799088e-03 6.294024735689163208e-02 -1.441855449229478836e-03 1.964276880025863647e-01 -1.974561959505081177e-01 -2.177093029022216797e-01 -8.144687116146087646e-02 -2.668444626033306122e-02 7.309024687856435776e-03 8.149208128452301025e-02 -1.363898068666458130e-01 -1.924683302640914917e-01 -3.277003467082977295e-01 1.689035445451736450e-01 6.376095116138458252e-02 -9.950338304042816162e-02
5.018929019570350647e-02 -6.414142902940511703e-03 -2.627790868282318115e-01 -6.637583673000335693e-02 -2.124560922384262085e-01 -7.955060154199600220e-02 -2.279559075832366943e-01 -1.695041060447692871e-01 -2.286901175975799561e-01 -1.045757383108139038e-01 -3.809662535786628723e-02 8.579785376787185669e-02 -3.972597420215606689e-02 -9.167964756488800049e-02 -7.372656464576721191e-02 -1.845157891511917114e-01 3.182186782360076904e-01 3.767422214150428772e-02 -4.829607158899307251e-02 2.529670670628547668e-02 -1.375091671943664551e-01 -2.198882550001144409e-01 -4.060769379138946533e-01 -8.858425915241241455e-02 2.690545916557312012e-01 2.879631333053112030e-02 -3.568693697452545166e-01 -8.923719823360443115e-02 3.029556870460510254e-01 1.068753451108932495e-01 5.105249583721160889e-02 -1.014759019017219543e-01
-3.210948780179023743e-02 2.718795835971832275e-01 -3.359340727329254150e-01 1.737645268440246582e-01 -2.485677227377891541e-02 1.336709409952163696e-01 -8.525496721267700195e-02 -5.329935997724533081e-02 -2.478492856025695801e-01 -2.309880964457988739e-02 -1.737754046916961670e-01 2.760549634695053101e-02 -8.019088418222963810e-04 1.014433279633522034e-01 3.217159509658813477e-01 8.824593573808670044e-02 2.332949191331863403e-01 4.574995115399360657e-02 2.241631448268890381e-01 2.785314917564392090e-01 1.265874654054641724e-01 -2.217802032828330994e-02 -1.989481896162033081e-01 1.002100184559822083e-01 1.528608798980712891e-01 1.568666398525238037e-01 -2.824517190456390381e-01 -1.836341172456741333e-01 2.429785430431365967e-01 1.340757608413696289e-01 -3.274899721145629883e-02 -2.210393846035003662e-01
-3.146613538265228271e-01 -7.188121229410171509e-02 -4.216772317886352539e-01 -2.398679554462432861e-01 1.911986619234085083e-01 1.692553758621215820e-01 -5.789912119507789612e-02 5.173267051577568054e-02 1.123659908771514893e-01 -2.504072785377502441e-01 1.517077684402465820e-01 -1.633773185312747955e-02 -4.275611042976379395e-02 -8.644022047519683838e-02 3.589142113924026489e-02 2.272904478013515472e-02 2.756619751453399658e-01 1.781294494867324829e-01 8.344560861587524414e-02 3.513333201408386230e-02 -2.025967240333557129e-01 -8.426090702414512634e-03 -3.832936659455299377e-02 1.678799390792846680e-01 -2.076114295050501823e-03 3.235768675804138184e-01 -3.377370834350585938e-01 2.073511332273483276e-01 -7.161421817727386951e-04 -1.832431927323341370e-02 -1.627317667007446289e-01 -6.520597636699676514e-02
-1.623372137546539307e-01 9.855486452579498291e-02 -2.027261555194854736e-01 -1.731857657432556152e-01 -7.772859930992126465e-02 1.781502366065979004e-01 6.166472285985946655e-02 -1.451905965805053711e-01 -1.019824445247650146e-01 -2.127006798982620239e-01 -1.443457901477813721e-01 -2.116163969039916992e-01 5.202113185077905655e-03 -3.458693996071815491e-02 1.022641062736511230e-01 -2.343418449163436890e-02 3.364107608795166016e-01 -1.014226824045181274e-01 1.407674700021743774e-01 1.824629306793212891e-01 -2.175252437591552734e-01 2.575979828834533691e-01 -4.073666334152221680e-01 -9.104674309492111206e-02 1.535309255123138428e-01 8.069383352994918823e-02 -3.037812411785125732e-01 -9.912372380495071411e-02 2.067706435918807983e-01 -1.901493221521377563e-01 -1.027052402496337891e-01 -1.027697995305061340e-01
-5.401956662535667419e-02 -5.490482598543167114e-02 3.875494375824928284e-02 -1.635105460882186890e-01 1.548131853342056274e-01 -3.913785219192504883e-01 -1.105192024260759354e-02 -4.391024708747863770e-01 -1.112808957695960999e-01 -1.062764972448348999e-01 6.858616601675748825e-03 5.287442356348037720e-02 2.158914208412170410e-01 -1.585049778223037720e-01 1.190932616591453552e-01 2.323773950338363647e-01 2.325351387262344360e-01 3.206256926059722900e-01 -1.170576140284538269e-01 -4.338973760604858398e-02 -1.452832967042922974e-01 -3.187508508563041687e-02 -3.078868687152862549e-01 9.279579669237136841e-02 -1.200296264141798019e-02 5.809096246957778931e-02 -2.773374319076538086e-01 1.505835205316543579e-01 -1.246574223041534424e-01 5.381726473569869995e-02 -9.874093532562255859e-02 -5.760354921221733093e-03
1.042236313223838806e-01 1.165935322642326355e-01 -9.424234926700592041e-02 9.715621173381805420e-02 -2.331158332526683807e-02 1.045326516032218933e-01 -8.575034141540527344e-02 -1.663688570261001587e-01 -1.712133139371871948e-01 -2.897137999534606934e-01 -2.538855969905853271e-01 2.380878329277038574e-01 2.562871947884559631e-02 -1.238203719258308411e-01 1.442374885082244873e-01 1.127851456403732300e-01 4.147927463054656982e-01 1.672772765159606934e-01 -1.220318228006362915e-01 5.471714213490486145e-02 2.127771526575088501e-01 -1.768153011798858643e-01 -3.785406649112701416e-01 3.050594963133335114e-02 -3.204214572906494141e-02 2.979184500873088837e-02 -3.721189796924591064e-01 -5.656450986862182617e-02 1.903685480356216431e-01 -2.611126191914081573e-02 -5.126488581299781799e-02 -7.069072872400283813e-02
-2.257598191499710083e-01 1.652669459581375122e-01 -1.817772090435028076e-01 -3.706007599830627441e-01 -1.296191960573196411e-01 1.622734963893890381e-01 9.014469385147094727e-02 -3.711577355861663818e-01 2.856478691101074219e-01 -1.665413230657577515e-01 -2.907994389533996582e-02 3.040779531002044678e-01 1.274382770061492920e-01 -1.430211365222930908e-01 2.515817880630493164e-01 -3.539867326617240906e-02 2.998100221157073975e-01 1.305664330720901489e-01 -1.560478955507278442e-01 1.079946830868721008e-01 1.832898557186126709e-01 -7.451075129210948944e-03 -2.629733644425868988e-02 -1.359429117292165756e-02 7.946129143238067627e-02 4.455927759408950806e-02 -1.514972299337387085e-01 9.571411460638046265e-02 -1.407760530710220337e-01 -3.839893639087677002e-02 -1.387314945459365845e-01 -2.522559836506843567e-03
-2.680478096008300781e-01 -3.707800060510635376e-03 -3.360798349604010582e-03 -4.589400067925453186e-02 2.143672406673431396e-01 -2.883676439523696899e-02 -3.068930841982364655e-02 -1.794825792312622070e-01 8.216894418001174927e-02 -2.535430788993835449e-01 -4.899712651968002319e-02 1.952762156724929810e-01 1.319288611412048340e-01 3.633295744657516479e-02 -1.001797989010810852e-01 -1.830819696187973022e-01 2.596711218357086182e-01 3.628917336463928223e-01 1.031502708792686462e-01 3.398262262344360352e-01 -6.807936728000640869e-02 1.819355972111225128e-02 -1.534355431795120239e-01 -1.468485444784164429e-01 3.135933876037597656e-01 1.427300274372100830e-01 -8.434545248746871948e-02 2.356096729636192322e-02 -2.371522933244705200e-01 1.843957006931304932e-01 1.512335613369941711e-02 -2.829502224922180176e-01
-7.711758464574813843e-02 -7.977721095085144043e-02 4.044724628329277039e-02 6.773017346858978271e-02 5.434386059641838074e-02 -4.179591778665781021e-03 -1.372049748897552490e-01 -2.758826315402984619e-01 4.826414585113525391e-02 3.140510059893131256e-03 1.076472029089927673e-01 2.596231400966644287e-01 2.061999887228012085e-01 -1.925435513257980347e-01 1.911700814962387085e-01 -6.652084644883871078e-03 2.413191050291061401e-01 -1.265616267919540405e-01 -1.102643087506294250e-01 6.211291253566741943e-02 4.730011895298957825e-02 1.560275703668594360e-01 -6.212870776653289795e-02 7.208339124917984009e-02 4.414625763893127441e-01 -7.433533668518066406e-02 -4.365854859352111816e-01 -2.108072638511657715e-01 -2.870852351188659668e-01 -5.969578772783279419e-02 1.959875822067260742e-01 -1.684867590665817261e-02
8.622361719608306885e-02 1.926680803298950195e-01 -3.154990375041961670e-01 -1.718807779252529144e-02 -1.780086606740951538e-01 -6.666161119937896729e-02 -1.900520026683807373e-01 -3.219922184944152832e-01 -2.980571985244750977e-01 -1.033775880932807922e-01 -2.302325367927551270e-01 1.273937243968248367e-02 1.408564001321792603e-01 1.045695692300796509e-01 -5.329232290387153625e-02 -1.452836394309997559e-01 4.331572949886322021e-01 2.536533176898956299e-01 2.308216243982315063e-01 1.670599877834320068e-01 -9.181502461433410645e-02 -3.968332707881927490e-02 -4.883958026766777039e-02 4.900339618325233459e-02 -4.393330961465835571e-02 8.242313563823699951e-02 -1.865890771150588989e-01 -1.096958518028259277e-01 1.898765861988067627e-01 -3.469902276992797852e-02 -1.606450378894805908e-01 7.537890225648880005e-02
4.584704060107469559e-03 -1.823365986347198486e-01 -3.105638027191162109e-01 4.679637402296066284e-02 2.700789272785186768e-01 1.317931562662124634e-01 8.963873982429504395e-02 -3.473389148712158203e-01 5.451896041631698608e-02 -1.755923330783843994e-01 -5.966462194919586182e-02 1.721082478761672974e-01 7.086385786533355713e-02 1.452867835760116577e-01 -7.069191336631774902e-02 -1.329552829265594482e-01 2.141804248094558716e-02 2.015840262174606323e-01 -5.146896094083786011e-02 -1.277703195810317993e-01 8.299642801284790039e-02 -1.994962245225906372e-02 -8.640052378177642822e-02 -1.300528943538665771e-01 3.029029369354248047e-01 1.989150941371917725e-01 -2.186834514141082764e-01 -1.038421168923377991e-01 -2.792296409606933594e-01 1.063816994428634644e-01 -3.752287924289703369e-01 -1.468684971332550049e-01
3.553693369030952454e-02 -4.472145810723304749e-02 -2.348999679088592529e-01 -1.996515840291976929e-01 1.797105818986892700e-01 -1.675887033343315125e-02 8.663907647132873535e-02 -1.988727450370788574e-01 1.302531361579895020e-02 -2.092658430337905884e-01 1.735914312303066254e-02 1.776001751422882080e-01 1.449944823980331421e-01 -1.598065495491027832e-01 -2.033538371324539185e-01 -8.298779278993606567e-02 -5.369855090975761414e-02 3.119509518146514893e-01 2.768928110599517822e-01 -1.441120058298110962e-01 -2.407228015363216400e-02 -1.754434704780578613e-01 -2.586167156696319580e-01 -1.280916929244995117e-01 3.285749256610870361e-01 7.282666116952896118e-02 -3.684273958206176758e-01 -1.187912821769714355e-01 -8.666084706783294678e-02 2.594475746154785156e-01 -1.066293660551309586e-02 3.349394723773002625e-02
2.875619195401668549e-02 5.191308632493019104e-02 -2.382810562849044800e-01 2.801265008747577667e-02 8.335679024457931519e-02 -2.248592078685760498e-01 -2.388588041067123413e-01 -4.151584506034851074e-01 -2.193937003612518311e-01 -1.452264562249183655e-02 -9.607775509357452393e-02 7.899788022041320801e-02 -1.069481000304222107e-01 1.110312789678573608e-01 1.779055409133434296e-02 -1.408576518297195435e-01 3.380385339260101318e-01 3.110302388668060303e-01 6.533297896385192871e-02 1.437101513147354126e-01 -6.888802349567413330e-02 -6.115286145359277725e-03 -2.764184176921844482e-01 8.951926603913307190e-03 9.666114300489425659e-02 -5.925657600164413452e-02 -2.713806927204132080e-01 -1.540540456771850586e-01 2.673440277576446533e-01 -1.352290213108062744e-01 1.380404271185398102e-02 -1.639209836721420288e-01
1.760380417108535767e-01 1.430294215679168701e-01 -2.891597449779510498e-01 -2.465049773454666138e-01 1.754661276936531067e-02 6.974934041500091553e-02 -1.678024232387542725e-01 -3.688242733478546143e-01 -5.823845043778419495e-02 -1.553510129451751709e-01 -2.522330582141876221e-01 -1.442173421382904053e-01 1.949617266654968262e-01 -8.583138138055801392e-02 9.414343535900115967e-02 -1.384238898754119873e-01 2.459895759820938110e-01 -7.763545028865337372e-03 -9.991201013326644897e-02 2.840773165225982666e-01 -1.042304039001464844e-01 -1.390340030193328857e-01 -2.778631150722503662e-01 4.863207787275314331e-02 -5.074701830744743347e-02 -4.626506939530372620e-02 -1.930712759494781494e-01 8.341245353221893311e-02 2.641610801219940186e-01 1.076362654566764832e-01 6.488723680377006531e-03 -2.410118281841278076e-01
-3.589499294757843018e-01 3.295012935996055603e-02 -4.242809414863586426e-01 -1.111891493201255798e-01 7.603764533996582031e-02 8.317139744758605957e-02 9.068047255277633667e-02 -4.325082525610923767e-02 -9.979003109037876129e-03 -3.439740836620330811e-01 2.478104829788208008e-01 5.128514952957630157e-03 4.336407408118247986e-02 1.716046035289764404e-02 5.930195003747940063e-02 -9.801934659481048584e-02 1.543657332658767700e-01 3.469226956367492676e-01 -1.090008541941642761e-01 -3.334270417690277100e-02 6.312903016805648804e-02 -1.197950243949890137e-01 8.017564564943313599e-02 -2.364601045846939087e-01 2.825250923633575439e-01 8.253986388444900513e-02 -1.517209857702255249e-01 -8.577828109264373779e-02 -8.293660730123519897e-02 -3.388600423932075500e-02 7.735456526279449463e-02 -3.014467954635620117e-01
-1.003216803073883057e-01 1.093958765268325806e-01 -3.915636241436004639e-01 -6.509859114885330200e-02 -4.320236621424555779e-05 -1.444257646799087524e-01 -2.412496805191040039e-01 -2.064087688922882080e-01 1.858441084623336792e-01 -1.620105952024459839e-01 1.300968602299690247e-02 1.292984783649444580e-01 -1.009151861071586609e-01 2.599372863769531250e-01 1.315341889858245850e-01 -2.120938748121261597e-01 -2.181043922901153564e-01 5.747283250093460083e-02 -2.658895850181579590e-01 1.803740262985229492e-01 2.899639308452606201e-02 -1.677128821611404419e-01 -2.015461325645446777e-01 3.483159840106964111e-02 7.051333785057067871e-02 9.294577687978744507e-02 -3.783902823925018311e-01 -1.662119925022125244e-01 -1.687168180942535400e-01 -4.444607719779014587e-02 -1.529219001531600952e-01 1.337330192327499390e-01
-9.004788100719451904e-02 -5.466026812791824341e-02 -2.545527219772338867e-01 1.229848936200141907e-01 4.133971035480499268e-02 1.238696500658988953e-01 1.361145265400409698e-02 -4.635855928063392639e-02 1.543169021606445312e-01 -2.319629639387130737e-01 -1.817606538534164429e-01 -2.850272879004478455e-02 5.291106551885604858e-02 -1.414073165506124496e-02 2.866311073303222656e-01 -2.575765550136566162e-01 1.386427879333496094e-01 2.304504215717315674e-01 -9.628190845251083374e-02 -1.752604693174362183e-01 -9.747305512428283691e-02 -1.634486913681030273e-01 1.200142689049243927e-02 -3.868309408426284790e-02 3.593900203704833984e-01 6.275991350412368774e-02 -2.930625081062316895e-01 1.977165043354034424e-02 -8.802537620067596436e-02 -3.657412827014923096e-01 1.109681874513626099e-01 -3.213150799274444580e-01
-2.035741508007049561e-01 9.326737374067306519e-02 -2.412324547767639160e-01 2.469502016901969910e-02 2.209403067827224731e-01 -2.523109316825866699e-02 -1.778662204742431641e-01 -2.388380467891693115e-01 1.379039436578750610e-01 -3.344151377677917480e-01 -2.100873887538909912e-01 -1.095450818538665771e-01 -2.922374755144119263e-02 2.022193744778633118e-02 1.145961508154869080e-01 -2.796272337436676025e-01 1.823983341455459595e-01 -3.568517416715621948e-02 -1.538300979882478714e-02 3.830141946673393250e-02 -1.499164849519729614e-01 1.674852371215820312e-01 1.236801519989967346e-01 5.069802701473236084e-02 4.606260359287261963e-01 -6.220803037285804749e-02 -2.727201879024505615e-01 1.114580556750297546e-01 -5.141062662005424500e-02 -5.815829336643218994e-02 -1.011306047439575195e-01 -2.227384597063064575e-01
-4.749758169054985046e-02 1.870882660150527954e-01 -3.064772188663482666e-01 -2.793401181697845459e-01 -1.737124919891357422e-01 -1.013152375817298889e-01 -1.426359415054321289e-01 -4.297613501548767090e-01 1.167092174291610718e-01 -2.865646779537200928e-01 2.177279740571975708e-01 5.571812763810157776e-02 7.534389197826385498e-02 -9.237653017044067383e-02 1.453308165073394775e-01 7.063723355531692505e-02 2.941015660762786865e-01 -3.151110932230949402e-02 6.883712112903594971e-02 6.170189753174781799e-02 2.181143909692764282e-01 1.504077017307281494e-01 -1.211802214384078979e-01 4.499433189630508423e-02 -4.847251623868942261e-02 -1.622909456491470337e-01 -2.683379650115966797e-01 -2.016251161694526672e-02 -2.251811027526855469e-01 -3.857906907796859741e-02 1.356687545776367188e-01 6.395810842514038086e-02
1.052056029438972473e-01 1.742187440395355225e-01 -3.307027220726013184e-01 -2.848108112812042236e-01 -7.912082225084304810e-02 -1.604566276073455811e-01 -2.073774635791778564e-01 4.527072608470916748e-02 -5.894382297992706299e-02 -2.564021646976470947e-01 3.592288494110107422e-02 1.087727844715118408e-01 1.641140729188919067e-01 -2.559647560119628906e-01 6.962418556213378906e-02 -2.396589610725641251e-03 7.943520694971084595e-02 8.696507662534713745e-02 -9.629148989915847778e-02 6.385146081447601318e-02 -5.174093693494796753e-02 -1.533862650394439697e-01 2.737739682197570801e-01 -6.747958809137344360e-02 2.964926660060882568e-01 -3.152463957667350769e-02 -6.992051750421524048e-02 -1.662797778844833374e-01 -1.403371989727020264e-01 9.448065608739852905e-02 -1.459792405366897583e-01 -4.550724625587463379e-01
-2.250186540186405182e-02 -1.014027744531631470e-01 -1.174292564392089844e-01 -1.114030256867408752e-01 -1.567972004413604736e-01 -1.790230423212051392e-01 -2.052365988492965698e-01 -6.816410273313522339e-02 2.626393176615238190e-02 4.538307711482048035e-02 9.449974447488784790e-02 5.556722357869148254e-02 -1.925487518310546875e-01 -1.207761690020561218e-01 1.704545319080352783e-01 -1.944301575422286987e-01 2.049956172704696655e-01 3.947185277938842773e-01 1.411712467670440674e-01 3.822362124919891357e-01 7.458463311195373535e-02 -1.485301554203033447e-01 8.474997244775295258e-03 9.977219253778457642e-02 3.166665434837341309e-01 6.158634647727012634e-02 -3.971798121929168701e-01 8.494557812809944153e-03 -1.120485216379165649e-01 1.463589519262313843e-01 1.248711794614791870e-01 -1.155316606163978577e-01
1.035784706473350525e-01 2.271120697259902954e-01 -1.599773615598678589e-01 -1.400615572929382324e-01 1.310505867004394531e-01 -1.790808737277984619e-01 7.408002763986587524e-02 -2.687202394008636475e-01 1.034148484468460083e-01 -2.412388175725936890e-01 -2.342422157526016235e-01 -6.395205855369567871e-02 1.576388776302337646e-01 -2.116217315196990967e-01 2.665758132934570312e-01 -2.788545787334442139e-01 4.810962453484535217e-02 8.897142484784126282e-03 -1.312951594591140747e-01 2.165311276912689209e-01 9.247352927923202515e-02 -3.003292679786682129e-01 -9.057463705539703369e-02 3.237772360444068909e-02 2.194272577762603760e-01 -5.284992605447769165e-02 -2.200096994638442993e-01 2.160164117813110352e-01 2.084279060363769531e-01 1.893238574266433716e-01 -1.342280805110931396e-01 -3.744113072752952576e-02
-4.202358052134513855e-02 2.568537294864654541e-01 -3.791755139827728271e-01 3.477884083986282349e-02 7.888934016227722168e-02 -1.309747099876403809e-01 -2.381214499473571777e-01 -1.922828555107116699e-01 1.537918485701084137e-02 -1.601177453994750977e-01 1.878052502870559692e-01 2.937254607677459717e-01 -4.887054488062858582e-02 -1.348950434476137161e-02 2.985275387763977051e-01 3.738548606634140015e-02 -4.554179310798645020e-02 1.878413744270801544e-02 -8.805898576974868774e-02 -2.019720338284969330e-02 5.253699421882629395e-02 6.116431578993797302e-02 3.620766848325729370e-02 -8.877778053283691406e-02 -1.149162128567695618e-01 -1.031029745936393738e-01 -3.443328142166137695e-01 3.237401545047760010e-01 -8.757402002811431885e-02 -2.608872652053833008e-01 -8.153963088989257812e-02 -2.717465162277221680e-01
3.872345667332410812e-03 1.917072981595993042e-01 -1.404743641614913940e-01 -9.820219129323959351e-02 1.544629186391830444e-01 6.716211140155792236e-02 -6.377451121807098389e-02 -2.825110852718353271e-01 -1.805245578289031982e-01 9.424620866775512695e-02 -2.263068705797195435e-01 -2.915271557867527008e-03 -2.336414344608783722e-02 1.266139149665832520e-01 2.635096432641148567e-03 -3.572595119476318359e-02 2.157678157091140747e-01 -1.428110748529434204e-01 1.744480729103088379e-01 1.133828610181808472e-01 6.538827717304229736e-02 -4.102489948272705078e-01 7.668343931436538696e-02 -1.171508058905601501e-01 8.107299357652664185e-02 3.566245734691619873e-01 -3.059621751308441162e-01 3.518757224082946777e-02 -5.911314114928245544e-02 -1.041828691959381104e-01 -2.339366823434829712e-01 -3.330909609794616699e-01
5.468970537185668945e-02 -3.657770901918411255e-02 -2.883588075637817383e-01 -2.419690787792205811e-01 -1.576010286808013916e-01 -5.134659633040428162e-02 -4.100940227508544922e-01 -2.498681843280792236e-01 1.002084389328956604e-01 -2.256118208169937134e-01 -1.799369454383850098e-01 7.556485384702682495e-02 8.937273919582366943e-02 -3.212151303887367249e-02 1.144863516092300415e-01 -1.212631389498710632e-01 4.642120003700256348e-02 1.762510985136032104e-01 -3.692007437348365784e-02 -1.116841435432434082e-01 -8.013849146664142609e-03 1.846281066536903381e-02 -3.305622637271881104e-01 1.347969323396682739e-01 -1.455583423376083374e-01 1.959016174077987671e-02 -1.792250275611877441e-01 1.088419854640960693e-01 2.051251977682113647e-01 4.977609589695930481e-02 -1.524140685796737671e-01 -3.896134495735168457e-01
-1.357432454824447632e-01 -6.281185150146484375e-02 -2.847748398780822754e-01 9.706798195838928223e-02 6.413336098194122314e-02 4.750777035951614380e-02 3.791158646345138550e-02 -3.843728899955749512e-01 7.616320252418518066e-02 -4.034851789474487305e-01 -2.860434949398040771e-01 4.504228383302688599e-02 8.677431195974349976e-02 9.819083660840988159e-02 1.973726004362106323e-01 -2.840282320976257324e-01 9.020271897315979004e-02 -3.631971776485443115e-02 4.799363389611244202e-02 6.788968294858932495e-02 -8.855772018432617188e-02 1.547843068838119507e-01 2.349863946437835693e-02 6.407673005014657974e-03 2.354034632444381714e-01 -6.207650899887084961e-02 -2.416967600584030151e-01 1.181579381227493286e-01 -8.251712471246719360e-02 5.939360335469245911e-02 -1.435854136943817139e-01 -3.618661761283874512e-01
3.233461454510688782e-02 1.904585771262645721e-02 -2.661096453666687012e-01 4.540887102484703064e-02 2.205443084239959717e-01 -1.831052452325820923e-01 8.353737741708755493e-02 -2.099330425262451172e-01 2.020137161016464233e-01 -3.020648360252380371e-01 -2.251379489898681641e-01 5.398343130946159363e-02 2.948485016822814941e-01 -2.397324424237012863e-03 2.145575881004333496e-01 -1.160573363304138184e-01 1.024940088391304016e-01 -1.182745560072362423e-03 -7.381485402584075928e-02 -4.786315187811851501e-02 -8.399513363838195801e-02 2.185450308024883270e-02 -8.476302027702331543e-02 -1.109690219163894653e-01 2.535356879234313965e-01 -6.776710599660873413e-02 -3.866125941276550293e-01 2.781320214271545410e-01 2.029971629381179810e-01 -1.637604460120201111e-02 -2.481289952993392944e-01 -1.279730647802352905e-01
2.336644679307937622e-01 -2.265328913927078247e-01 -4.055980592966079712e-02 -1.470025628805160522e-01 2.233596295118331909e-01 -2.055779658257961273e-02 4.286895971745252609e-03 -2.009071260690689087e-01 1.750564277172088623e-01 -2.101029157638549805e-01 -2.019358240067958832e-02 2.782098650932312012e-01 8.515850454568862915e-02 -7.907054573297500610e-02 1.009781360626220703e-01 -2.296979278326034546e-01 2.043282240629196167e-01 1.002383604645729065e-01 2.464269101619720459e-01 -3.425782546401023865e-02 -1.759608834981918335e-01 -1.652649044990539551e-01 1.563646942377090454e-01 2.395716682076454163e-02 2.213434278964996338e-01 -7.491891086101531982e-02 -4.266072213649749756e-01 -3.009297847747802734e-01 -2.277967333793640137e-02 -4.017563071101903915e-03 1.624391078948974609e-01 -6.731136818416416645e-04
-1.451856642961502075e-02 1.040465608239173889e-01 -1.368728578090667725e-01 -2.166212350130081177e-01 1.791757643222808838e-01 -1.016968954354524612e-02 -2.686581313610076904e-01 6.782234180718660355e-03 -1.881416589021682739e-01 -1.843749582767486572e-01 -1.699790358543395996e-01 1.848862767219543457e-01 -8.791039697825908661e-03 2.006758153438568115e-01 9.380513802170753479e-03 -3.541537821292877197e-01 -1.378128677606582642e-02 1.074760854244232178e-01 -8.147473633289337158e-02 2.514486312866210938e-01 -4.644269496202468872e-02 8.657731115818023682e-03 -9.529634565114974976e-02 1.371086835861206055e-01 5.499100685119628906e-01 5.392579361796379089e-03 -1.208839640021324158e-01 1.254275143146514893e-01 -1.580922752618789673e-01 1.704944968223571777e-01 8.302622288465499878e-02 -1.228748634457588196e-01
-3.033708631992340088e-01 -1.055350434035062790e-02 -2.570608556270599365e-01 -6.568896025419235229e-02 -1.844858750700950623e-02 -1.871621049940586090e-02 -1.396923065185546875e-01 -4.144529700279235840e-01 -1.866590790450572968e-02 -1.717159897089004517e-02 1.020286902785301208e-01 9.703471511602401733e-02 5.483466014266014099e-02 -3.018289990723133087e-02 -1.783321052789688110e-01 -2.003896236419677734e-01 4.326370656490325928e-01 1.179508715867996216e-01 -2.400847822427749634e-01 1.085146423429250717e-02 2.034780755639076233e-02 -1.173018217086791992e-01 -2.325430512428283691e-01 7.895324379205703735e-02 4.936449974775314331e-02 3.535028919577598572e-02 -2.781258821487426758e-01 2.252353078802116215e-05 -7.072510570287704468e-02 -2.751817181706428528e-02 3.507950603961944580e-01 7.714987546205520630e-02
-6.218693777918815613e-02 2.739220559597015381e-01 -2.201647758483886719e-01 -2.496517449617385864e-01 2.370326966047286987e-02 1.026800125837326050e-01 -2.914294600486755371e-01 -8.716335147619247437e-02 -2.675037980079650879e-01 -2.769821584224700928e-01 6.313091143965721130e-03 -1.066525503993034363e-01 1.516645848751068115e-01 9.057793021202087402e-02 1.501669585704803467e-01 -1.112163737416267395e-01 1.549612730741500854e-01 -2.201498299837112427e-01 -1.097639948129653931e-01 -1.391742825508117676e-01 -2.913379669189453125e-01 -1.049800738692283630e-01 -1.607034057378768921e-01 -1.416725069284439087e-01 2.203411906957626343e-01 -3.130277693271636963e-01 -2.055064141750335693e-01 1.288342475891113281e-01 -1.156086847186088562e-01 -8.299036324024200439e-02 -3.330076113343238831e-02 -9.180524200201034546e-02
1.369109451770782471e-01 2.614825367927551270e-01 -3.443101048469543457e-01 -1.370405405759811401e-01 1.869180649518966675e-01 -1.415551751852035522e-01 -2.808062434196472168e-01 -1.458013355731964111e-01 -1.205778792500495911e-01 5.087682604789733887e-02 -1.272701472043991089e-01 1.573379933834075928e-01 1.229329872876405716e-02 8.923766016960144043e-02 3.938418626785278320e-02 -1.601997911930084229e-01 2.850441932678222656e-01 6.728513631969690323e-03 2.306211441755294800e-01 -1.652453094720840454e-03 -1.779717206954956055e-01 -7.864186912775039673e-02 -2.101399451494216919e-01 -6.405334174633026123e-02 -1.236156001687049866e-01 -1.252159178256988525e-01 -4.385136663913726807e-01 -1.706379204988479614e-01 1.804091930389404297e-01 -1.278979033231735229e-01 6.773570924997329712e-02 -2.423435822129249573e-02
-5.503304600715637207e-01 1.080588549375534058e-01 -1.592114418745040894e-01 -6.579144299030303955e-02 -1.135064810514450073e-01 -1.324573159217834473e-01 -3.084377851337194443e-03 -2.722022235393524170e-01 8.570508658885955811e-02 -2.618907690048217773e-01 1.688613295555114746e-01 2.041557580232620239e-01 1.389514282345771790e-02 -6.307444721460342407e-02 1.928236931562423706e-01 4.952423274517059326e-02 2.473574876785278320e-01 -1.680882126092910767e-01 2.044460736215114594e-02 1.460480540990829468e-01 1.496901363134384155e-01 -1.070027574896812439e-01 -2.515136301517486572e-01 -7.875177077949047089e-03 3.267916440963745117e-01 -2.650603279471397400e-02 -1.288510560989379883e-01 4.757020249962806702e-02 -1.384035944938659668e-01 4.389934707432985306e-03 3.883958607912063599e-02 -7.687868922948837280e-02
-3.852321952581405640e-02 2.228899449110031128e-01 -6.631562858819961548e-02 -5.171504244208335876e-02 6.935853511095046997e-02 1.113103628158569336e-01 -2.176539152860641479e-01 -1.554554849863052368e-01 -1.824276745319366455e-01 -3.641003668308258057e-01 3.107127845287322998e-01 3.507262840867042542e-02 -1.037379503250122070e-01 6.093461066484451294e-02 2.081639468669891357e-01 -2.874125540256500244e-01 6.073675304651260376e-02 -1.767763495445251465e-01 -5.401889234781265259e-02 2.323329150676727295e-01 -8.618935011327266693e-03 -7.911487668752670288e-02 -2.254595421254634857e-02 -7.937802374362945557e-02 1.799549460411071777e-01 2.446772158145904541e-01 -4.116558730602264404e-01 -5.649355798959732056e-02 1.541272737085819244e-02 -5.554332211613655090e-02 -2.752176821231842041e-01 6.410626228898763657e-03
-1.025895476341247559e-01 1.604227125644683838e-01 -3.319357335567474365e-01 -4.225256852805614471e-03 1.588551849126815796e-01 -2.004064805805683136e-02 -1.885246858000755310e-02 -1.394080370664596558e-01 1.674952507019042969e-01 -3.586136102676391602e-01 -3.545303642749786377e-01 2.932760678231716156e-02 -8.320821449160575867e-03 1.085904985666275024e-01 1.702722907066345215e-01 -3.335915505886077881e-01 1.804701983928680420e-01 4.923773929476737976e-02 2.031782176345586777e-03 8.059235662221908569e-02 -1.192478984594345093e-01 1.056232675909996033e-01 1.205845400691032410e-01 -5.694256350398063660e-02 3.293979763984680176e-01 8.622787892818450928e-02 -1.885008364915847778e-01 1.245286036282777786e-02 -9.102172404527664185e-02 -4.582493007183074951e-02 -2.083135843276977539e-01 -2.875915169715881348e-01
-1.879487037658691406e-01 3.487008810043334961e-02 -3.210058212280273438e-01 -1.166312322020530701e-01 2.144146338105201721e-02 -1.002485677599906921e-01 -5.732967332005500793e-02 -7.634785026311874390e-02 -1.016276255249977112e-01 -4.559829235076904297e-01 1.250724792480468750e-01 -2.521333470940589905e-02 1.960856616497039795e-01 -2.192857712507247925e-01 3.251399099826812744e-01 -3.570054471492767334e-02 3.869882524013519287e-01 1.717255413532257080e-01 -1.467022746801376343e-01 3.379783034324645996e-02 9.973780065774917603e-02 -6.919121742248535156e-02 3.020952045917510986e-01 6.776794791221618652e-02 4.662312194705009460e-02 8.469442278146743774e-02 -1.855695992708206177e-01 7.452722638845443726e-02 -8.246708661317825317e-02 1.683264672756195068e-01 3.905533999204635620e-02 -2.516328170895576477e-02
-1.587229669094085693e-01 1.155370175838470459e-01 -2.613628208637237549e-01 1.223314702510833740e-01 -9.136545658111572266e-02 -8.762273192405700684e-02 -7.355191558599472046e-02 -2.799091041088104248e-01 2.161472886800765991e-01 -3.484019637107849121e-01 8.129461854696273804e-02 9.840170294046401978e-02 6.854081153869628906e-02 -2.661455571651458740e-01 1.555647701025009155e-01 -1.974413730204105377e-02 2.774615585803985596e-02 -5.148731917142868042e-02 -1.869332417845726013e-02 -8.158213645219802856e-02 2.188019007444381714e-01 -3.173998892307281494e-01 -1.191344782710075378e-01 1.194154918193817139e-01 7.173154037445783615e-03 -2.726381719112396240e-01 -4.323931336402893066e-01 1.808985918760299683e-01 9.478391148149967194e-03 -1.004436314105987549e-01 3.044058196246623993e-02 -3.477254509925842285e-02
-3.794263005256652832e-01 2.121549993753433228e-01 -2.261092662811279297e-01 -2.827995121479034424e-01 -1.133089885115623474e-01 1.106322742998600006e-02 -1.766012459993362427e-01 -3.787845373153686523e-01 -9.590334445238113403e-02 1.240730211138725281e-01 4.837804660201072693e-02 -8.007691800594329834e-02 -4.795705154538154602e-02 -1.393609791994094849e-01 1.474732011556625366e-01 -2.715889178216457367e-02 -1.836394816637039185e-01 1.538517624139785767e-01 -2.631165832281112671e-02 -7.180648297071456909e-02 -1.703616380691528320e-01 -2.963533103466033936e-01 -2.937251701951026917e-02 -1.030456572771072388e-01 1.584856808185577393e-01 -1.531273219734430313e-02 -2.777082324028015137e-01 2.653203010559082031e-01 -3.152142092585563660e-02 6.485947221517562866e-02 -1.347297728061676025e-01 -1.641744822263717651e-01
1.344901323318481445e-02 -1.685890555381774902e-01 -1.712341159582138062e-01 -2.429896295070648193e-01 -3.939056769013404846e-02 6.442548241466283798e-03 -2.450636476278305054e-01 -2.072987258434295654e-01 -1.151978075504302979e-01 1.392592489719390869e-01 1.156193837523460388e-01 -2.235556952655315399e-02 -1.539303362369537354e-01 -2.070981264114379883e-01 1.439533531665802002e-01 -1.201053187251091003e-01 9.908263385295867920e-02 1.287974864244461060e-01 -5.236601829528808594e-02 2.472333014011383057e-01 -8.024298399686813354e-02 -2.105683535337448120e-01 3.837310895323753357e-02 3.745545148849487305e-01 3.799613118171691895e-01 -1.921924762427806854e-02 -4.033549427986145020e-01 1.260408759117126465e-01 -1.497603207826614380e-02 1.381826996803283691e-01 6.467884033918380737e-02 -2.255242131650447845e-02
-6.532017886638641357e-02 -1.866373978555202484e-02 -3.905760347843170166e-01 -1.155125126242637634e-01 -1.576992422342300415e-01 -1.796270310878753662e-01 -1.246561333537101746e-01 -3.816130161285400391e-01 1.620778143405914307e-01 -2.071557193994522095e-01 3.771939128637313843e-02 2.078015208244323730e-01 1.573036909103393555e-01 1.399890519678592682e-02 1.496642976999282837e-01 -4.677207171916961670e-01 1.370892524719238281e-01 -1.426202207803726196e-01 1.219036430120468140e-01 -3.340698033571243286e-02 -1.410673558712005615e-01 3.558244556188583374e-02 -9.002771973609924316e-02 5.224752798676490784e-02 2.426595389842987061e-01 7.380647212266921997e-02 -4.155613109469413757e-02 6.143107265233993530e-02 -2.398226857185363770e-01 1.896779425442218781e-02 -8.418750762939453125e-02 -9.692647308111190796e-02
-4.134512320160865784e-02 2.838238775730133057e-01 -3.666730225086212158e-01 1.403360664844512939e-01 2.339531332254409790e-01 2.776574715971946716e-02 -2.268710285425186157e-01 -2.151363343000411987e-01 1.967513561248779297e-01 -4.853913933038711548e-02 -7.707463949918746948e-02 -9.581518918275833130e-02 6.894007325172424316e-02 1.197839379310607910e-01 1.633473783731460571e-01 -3.663887679576873779e-01 4.166057705879211426e-02 1.848630309104919434e-01 -1.045146360993385315e-01 1.524678710848093033e-02 -1.673689037561416626e-01 -2.057777494192123413e-01 8.132847398519515991e-02 1.044844537973403931e-01 2.671478986740112305e-01 1.138764917850494385e-01 -2.143480628728866577e-01 -1.447595357894897461e-01 -1.519343852996826172e-01 -7.366956025362014771e-02 2.593657933175563812e-02 -2.423755079507827759e-01
4.413912817835807800e-02 9.513682126998901367e-02 -2.801578640937805176e-01 3.960890695452690125e-02 1.498889178037643433e-01 1.882465779781341553e-01 -2.133895009756088257e-01 -2.630245089530944824e-01 -2.560123503208160400e-01 -1.228275373578071594e-01 -8.821932971477508545e-02 8.252296596765518188e-02 1.566980406641960144e-02 2.001727223396301270e-01 3.935734927654266357e-01 2.348015010356903076e-01 4.689499139785766602e-01 -3.547425940632820129e-02 2.769637107849121094e-01 -2.086159959435462952e-02 -9.690289944410324097e-02 -1.266461014747619629e-01 2.833168581128120422e-02 1.840854994952678680e-02 1.740792300552129745e-03 5.483071506023406982e-02 -1.721855998039245605e-01 5.042080953717231750e-02 1.504193097352981567e-01 2.999290823936462402e-02 3.213483840227127075e-02 7.816433161497116089e-02
3.156238421797752380e-02 2.284276336431503296e-01 -1.454864889383316040e-01 -1.740045696496963501e-01 -1.361908316612243652e-01 -2.480703145265579224e-01 -3.325475454330444336e-01 -4.556563794612884521e-01 -1.819113343954086304e-01 -1.015662252902984619e-01 -9.399676322937011719e-02 1.390065848827362061e-01 -1.485344171524047852e-01 1.248189583420753479e-01 -7.493951916694641113e-02 -1.635800451040267944e-01 2.367413341999053955e-01 2.630664110183715820e-01 4.408809170126914978e-02 5.429456755518913269e-02 -1.259138882160186768e-01 -2.912365645170211792e-02 -2.161340266466140747e-01 1.748729348182678223e-01 1.127449981868267059e-02 -5.083421245217323303e-02 -1.831372678279876709e-01 -1.237884536385536194e-01 1.045445725321769714e-01 6.109381839632987976e-02 -2.018996179103851318e-01 -1.560849547386169434e-01
-1.394314412027597427e-02 1.137021929025650024e-01 -3.740681409835815430e-01 -2.984664142131805420e-01 1.378696262836456299e-01 -1.498198658227920532e-01 -1.665753424167633057e-01 5.100858956575393677e-02 -1.928286403417587280e-01 -5.706495419144630432e-02 -2.571995258331298828e-01 -3.390448866412043571e-03 -6.542865931987762451e-02 1.606087833642959595e-01 6.294089555740356445e-02 -2.094039767980575562e-01 1.442843675613403320e-01 -9.432808309793472290e-02 2.100545614957809448e-01 -3.449551761150360107e-02 -7.897178083658218384e-02 7.823184877634048462e-02 -3.482247889041900635e-01 -1.937676221132278442e-02 -1.601604521274566650e-01 -9.167383611202239990e-02 -4.723041653633117676e-01 -7.249906659126281738e-02 1.330008264631032944e-02 -8.713747560977935791e-02 9.893039613962173462e-02 -1.123098805546760559e-01
-6.617818027734756470e-02 2.015662342309951782e-01 -3.095517456531524658e-01 -2.952954731881618500e-03 2.720027863979339600e-01 6.094223633408546448e-02 1.440507173538208008e-01 -3.735376298427581787e-01 1.568809598684310913e-01 -1.355868577957153320e-01 -1.236126422882080078e-01 1.653880476951599121e-01 1.981484703719615936e-02 1.450306624174118042e-01 5.218907818198204041e-02 1.703439056873321533e-01 1.937634944915771484e-01 1.321406215429306030e-01 2.491591125726699829e-02 -1.319648418575525284e-02 1.621074974536895752e-01 -2.100941091775894165e-01 2.734210491180419922e-01 5.155418068170547485e-02 -1.202502008527517319e-02 -2.063895612955093384e-01 -3.016227185726165771e-01 9.486351162195205688e-02 -1.993527449667453766e-02 -5.488131195306777954e-02 -1.236186102032661438e-01 -3.425504267215728760e-01
-1.070279330015182495e-01 -2.108060866594314575e-01 -2.859196960926055908e-01 -8.151642233133316040e-02 6.595236063003540039e-02 -2.418262362480163574e-01 -1.654547154903411865e-01 -1.724588125944137573e-01 5.949010327458381653e-02 -2.193921953439712524e-01 1.318966001272201538e-01 3.240185379981994629e-01 1.017464846372604370e-01 2.674387395381927490e-01 2.410433022305369377e-03 -4.825739562511444092e-02 -1.531126201152801514e-01 2.788482606410980225e-01 -2.423781752586364746e-01 1.434472203254699707e-01 4.884226992726325989e-02 -2.487906217575073242e-01 -2.367406934499740601e-01 -1.035578921437263489e-01 -6.104220449924468994e-02 1.289005391299724579e-02 -3.920826911926269531e-01 -4.834810271859169006e-02 -6.957715377211570740e-03 -1.992915943264961243e-02 -1.254861988127231598e-02 7.319826632738113403e-02
8.777125179767608643e-02 -5.776846315711736679e-03 -2.987708747386932373e-01 -2.084717303514480591e-01 -1.912755221128463745e-01 -6.543879210948944092e-02 -3.693767189979553223e-01 -3.919219225645065308e-02 -5.724470317363739014e-02 -4.080507457256317139e-01 -4.438124597072601318e-02 -9.539861232042312622e-02 2.574724853038787842e-01 -1.120837330818176270e-01 2.623711824417114258e-01 -2.145033180713653564e-01 1.051134318113327026e-01 -1.284981518983840942e-02 -4.006611183285713196e-02 -1.768479496240615845e-02 -4.380324855446815491e-02 -7.526020705699920654e-02 -6.937641650438308716e-02 2.635861933231353760e-01 -2.849396504461765289e-02 -1.003808081150054932e-01 -2.315094918012619019e-01 1.644445657730102539e-01 -7.621427625417709351e-02 2.739248238503932953e-02 -1.064222306013107300e-01 -3.189350068569183350e-01
-1.352122146636247635e-02 8.735896646976470947e-02 -4.086062610149383545e-01 -3.687529824674129486e-03 1.843142062425613403e-01 1.885472536087036133e-01 -3.839643672108650208e-02 -2.183550298213958740e-01 2.128221392631530762e-01 -2.378623038530349731e-01 -7.468037307262420654e-02 8.934421092271804810e-02 5.858861282467842102e-02 3.026523590087890625e-01 3.034732937812805176e-01 -3.267532587051391602e-01 7.717488706111907959e-02 2.667587995529174805e-01 7.328651100397109985e-02 -5.592676997184753418e-02 -2.465160563588142395e-02 -1.992825567722320557e-01 -1.283830553293228149e-01 -7.848259061574935913e-02 6.508338451385498047e-02 -1.290932646952569485e-03 -1.970264911651611328e-01 1.580000817775726318e-01 -2.324175536632537842e-01 -9.450913965702056885e-02 7.768736034631729126e-02 -1.078316941857337952e-01
-1.021358966827392578e-01 3.868683576583862305e-01 -1.238262802362442017e-01 -3.353191316127777100e-01 3.890580683946609497e-02 3.344403207302093506e-02 -1.929943710565567017e-01 -1.747614890336990356e-01 8.928176015615463257e-02 -1.089504435658454895e-01 -2.360199540853500366e-01 4.022424574941396713e-03 3.900318592786788940e-02 2.167020291090011597e-01 1.026849728077650070e-02 1.999793797731399536e-01 1.806114166975021362e-01 -3.680546535179018974e-03 2.096544057130813599e-01 -1.464453339576721191e-01 -3.988870978355407715e-02 -1.476354300975799561e-01 -3.936250805854797363e-01 1.191234588623046875e-01 1.731457561254501343e-01 1.432953774929046631e-01 -2.109177857637405396e-01 -1.281695663928985596e-01 -8.324699848890304565e-02 -7.424611598253250122e-02 -2.498521236702799797e-03 -2.512735128402709961e-01
1.441734582185745239e-01 -1.995510905981063843e-01 2.733743190765380859e-02 -2.968652844429016113e-01 2.350670099258422852e-01 -2.131658643484115601e-01 -6.040534377098083496e-02 -1.353072524070739746e-01 -2.777881622314453125e-01 -1.013590022921562195e-01 -1.485549211502075195e-01 2.508970201015472412e-01 -4.089808836579322815e-02 9.806051850318908691e-02 1.921423077583312988e-01 -3.561680316925048828e-01 2.926455438137054443e-02 3.378751501441001892e-02 -3.948473930358886719e-02 2.781483232975006104e-01 -5.157065391540527344e-02 -7.815055549144744873e-02 -4.209806397557258606e-02 1.219513826072216034e-02 3.002659082412719727e-01 2.797279059886932373e-01 -1.834243834018707275e-01 6.508198380470275879e-02 -2.137631922960281372e-01 1.299324333667755127e-01 -3.749645501375198364e-02 -1.358719319105148315e-01
-1.384667605161666870e-01 1.512034535408020020e-01 -3.306831419467926025e-01 4.350589215755462646e-02 1.848175078630447388e-01 -9.719256311655044556e-02 -1.940959016792476177e-03 -2.866105176508426666e-02 -1.300539821386337280e-01 -2.211397886276245117e-01 2.853913605213165283e-01 1.493360996246337891e-01 1.512560434639453888e-02 -7.510590553283691406e-02 3.094182014465332031e-01 1.117156744003295898e-01 -5.558769777417182922e-02 1.753976643085479736e-01 1.435890607535839081e-02 -6.477688252925872803e-02 1.285287588834762573e-01 1.408930309116840363e-02 4.937461391091346741e-02 4.894059523940086365e-02 3.016747236251831055e-01 -2.115750908851623535e-01 -3.743667602539062500e-01 5.937360227108001709e-02 2.306839227676391602e-01 -2.137456089258193970e-01 -1.182637438178062439e-01 -2.578595280647277832e-01
1.124378517270088196e-01 2.170724272727966309e-01 -2.077185958623886108e-01 -1.655341684818267822e-01 -5.854772031307220459e-02 2.727870047092437744e-01 1.425248570740222931e-02 -4.835722967982292175e-02 5.354601517319679260e-02 -4.987402819097042084e-03 -2.438990771770477295e-02 2.578738033771514893e-01 -1.416050940752029419e-01 1.563530862331390381e-01 2.228047251701354980e-01 5.496123433113098145e-02 3.677762299776077271e-02 3.389483094215393066e-01 -2.356004416942596436e-01 1.766007840633392334e-01 -1.352570205926895142e-02 1.006317138671875000e-01 -5.398596823215484619e-02 2.106138318777084351e-01 1.317733526229858398e-01 3.150964677333831787e-01 -3.391275107860565186e-01 2.760353088378906250e-01 -8.099033683538436890e-02 -8.490688353776931763e-02 1.602220535278320312e-02 -1.994119882583618164e-01
-1.442500501871109009e-01 9.103465080261230469e-02 -1.128529906272888184e-01 3.124777972698211670e-01 4.731559753417968750e-02 -2.086972817778587341e-02 -1.214351207017898560e-01 -1.944335252046585083e-01 7.486525177955627441e-02 -4.445105791091918945e-01 -1.768608093261718750e-01 1.044218894094228745e-02 1.640323549509048462e-01 1.711718589067459106e-01 1.358633041381835938e-01 -2.327454090118408203e-01 5.936589837074279785e-02 -1.401953957974910736e-02 1.892221719026565552e-02 8.086014539003372192e-02 -6.768129765987396240e-02 -8.241284638643264771e-02 -7.342772930860519409e-02 -1.005748733878135681e-01 1.531618982553482056e-01 -5.598880350589752197e-02 -3.909469544887542725e-01 1.899822652339935303e-01 -1.213745176792144775e-01 -1.114619672298431396e-01 6.839775294065475464e-02 -3.962648212909698486e-01
4.485082253813743591e-02 1.027374416589736938e-01 -6.850032508373260498e-02 -1.952284872531890869e-01 1.702955663204193115e-01 2.096960693597793579e-01 -1.572555862367153168e-02 -2.597486972808837891e-01 -2.438596785068511963e-01 -3.632372245192527771e-02 -3.382979035377502441e-01 1.387305930256843567e-02 -9.760042279958724976e-02 2.076192498207092285e-01 1.375917792320251465e-01 -1.097375378012657166e-01 1.832857728004455566e-01 -1.026526242494583130e-01 1.792866289615631104e-01 2.572078071534633636e-02 8.311942219734191895e-02 -3.608834743499755859e-01 5.632740911096334457e-03 -3.540997579693794250e-02 1.966928690671920776e-02 3.609739840030670166e-01 -2.748686373233795166e-01 -2.914862125180661678e-05 1.750412769615650177e-02 -6.802183389663696289e-02 -6.854887306690216064e-02 -3.371422886848449707e-01
-1.027099043130874634e-02 3.098672330379486084e-01 -3.119997978210449219e-01 -3.862383663654327393e-01 -5.786943063139915466e-02 -1.946308650076389313e-02 -1.337974518537521362e-01 2.037094207480549812e-03 -2.119505554437637329e-01 -1.604844927787780762e-01 -2.288448959589004517e-01 -2.337080053985118866e-02 9.727242402732372284e-03 6.052644550800323486e-02 -1.404140740633010864e-01 4.957809578627347946e-03 1.432729512453079224e-01 -1.756983622908592224e-02 -5.529064312577247620e-02 9.911962598562240601e-02 -7.059428840875625610e-02 -2.544184774160385132e-02 3.480710834264755249e-02 1.396033465862274170e-01 5.636593699455261230e-01 1.061315163969993591e-01 -4.529171809554100037e-02 8.739911764860153198e-02 -2.037866264581680298e-01 1.293102204799652100e-01 9.289301931858062744e-02 -1.517628431320190430e-01
-3.420732617378234863e-01 -5.400582030415534973e-02 -6.279914081096649170e-02 7.736400514841079712e-02 -5.294476822018623352e-02 -7.584800943732261658e-03 -1.842187494039535522e-01 -6.451906561851501465e-01 3.059333004057407379e-02 -2.512160837650299072e-01 9.493066370487213135e-02 1.593630909919738770e-01 -1.528196930885314941e-01 -1.083768159151077271e-01 7.389888167381286621e-02 -3.083178587257862091e-02 1.974922120571136475e-01 -1.474396791309118271e-02 -5.580515041947364807e-02 2.275541573762893677e-01 9.035432338714599609e-02 -1.905875094234943390e-02 -1.767640560865402222e-01 4.058601707220077515e-02 7.556162029504776001e-02 -9.790061414241790771e-02 -1.987062096595764160e-01 -5.866526067256927490e-02 -2.882903516292572021e-01 3.658166388049721718e-04 -5.250683752819895744e-04 1.549244392663240433e-02
-2.154781371355056763e-01 -1.733724214136600494e-02 -3.362483084201812744e-01 9.097649902105331421e-02 9.524566680192947388e-02 1.052369624376296997e-01 -2.399849295616149902e-01 -3.658732399344444275e-02 7.340374588966369629e-02 -2.062098681926727295e-01 6.760711222887039185e-02 1.267978847026824951e-01 -5.385269969701766968e-02 5.860969051718711853e-02 1.224813908338546753e-01 -8.774669468402862549e-02 -1.431661844253540039e-01 -3.402245044708251953e-02 -1.981307417154312134e-01 1.010986566543579102e-01 1.519120633602142334e-01 -3.918972313404083252e-01 -4.318233206868171692e-02 3.159086406230926514e-02 1.366861630231142044e-02 4.115944504737854004e-01 -4.372123181819915771e-01 -1.776783354580402374e-02 -1.872690618038177490e-01 -6.631860136985778809e-02 -5.248522385954856873e-02 3.621749207377433777e-02
-8.480487018823623657e-02 -1.350510865449905396e-01 2.852328121662139893e-02 -1.457704603672027588e-01 2.822771668434143066e-01 -1.089946106076240540e-01 8.653490804135799408e-03 -1.955069899559020996e-01 1.157399788498878479e-01 -1.650173664093017578e-01 -1.849658191204071045e-01 2.021377086639404297e-01 2.762253284454345703e-01 1.125543043017387390e-01 8.634577691555023193e-02 -1.085700690746307373e-01 1.871146559715270996e-01 8.972655981779098511e-02 -1.391013152897357941e-02 1.415147781372070312e-01 -2.411260269582271576e-02 1.379078812897205353e-02 -2.243269979953765869e-01 1.366666052490472794e-02 2.936832308769226074e-01 1.915532946586608887e-01 -2.822984755039215088e-01 -2.465143948793411255e-01 -4.063813090324401855e-01 -2.351054251194000244e-01 -1.083533093333244324e-02 -1.524596381932497025e-02
-8.479982614517211914e-02 7.827444933354854584e-03 -2.160695940256118774e-01 1.288106143474578857e-01 1.715398021042346954e-02 6.802461575716733932e-03 -4.889819025993347168e-01 -2.653114497661590576e-01 -3.459253311157226562e-01 1.034908462315797806e-02 2.425282821059226990e-02 2.988716363906860352e-01 8.988678455352783203e-02 1.356136500835418701e-01 -9.721913188695907593e-02 -1.163313239812850952e-01 1.796416640281677246e-01 -7.618224620819091797e-02 -1.623339951038360596e-01 9.982184320688247681e-02 2.086571007966995239e-01 -2.182737439870834351e-01 5.824898555874824524e-02 -4.157536849379539490e-02 2.774673998355865479e-01 2.400002181529998779e-01 -1.699700355529785156e-01 5.152194574475288391e-02 8.202372491359710693e-02 -9.312646836042404175e-02 4.277595877647399902e-02 -8.024558424949645996e-02
5.141703411936759949e-02 1.021161824464797974e-01 -2.532760500907897949e-01 -2.564003765583038330e-01 1.980616748332977295e-01 -8.757372945547103882e-02 -2.456487119197845459e-01 -1.258167773485183716e-01 -2.040445059537887573e-01 -2.341049760580062866e-01 1.202316731214523315e-01 1.360015273094177246e-01 -2.365175485610961914e-01 -1.004439890384674072e-01 -1.680447757244110107e-01 -1.437642723321914673e-01 2.329346537590026855e-01 2.892389297485351562e-01 -8.627663552761077881e-02 -7.650680840015411377e-02 -5.021535232663154602e-02 -2.235181182622909546e-01 -3.600503802299499512e-01 9.850492328405380249e-02 1.175308600068092346e-01 -1.017839908599853516e-01 -2.306501269340515137e-01 3.715724125504493713e-02 5.122194066643714905e-02 1.670933142304420471e-02 2.151347100734710693e-01 -1.366173624992370605e-01
-9.965394437313079834e-02 -5.601301789283752441e-02 -5.072938799858093262e-01 -3.361282646656036377e-01 -1.139343976974487305e-01 -3.866354525089263916e-01 -1.882890164852142334e-01 -2.046764045953750610e-01 5.808291211724281311e-02 -5.051121115684509277e-02 1.415266245603561401e-01 2.916062436997890472e-02 1.630881577730178833e-01 1.941266097128391266e-02 7.661432027816772461e-02 5.742119625210762024e-03 1.795622110366821289e-01 1.204014196991920471e-01 -1.274251341819763184e-01 6.778346747159957886e-02 1.657216846942901611e-01 -1.072570830583572388e-01 -7.004023343324661255e-02 -4.773712903261184692e-02 2.102070450782775879e-01 -1.062389388680458069e-01 -1.452144533395767212e-01 8.074720203876495361e-02 -2.390695512294769287e-01 2.410313785076141357e-01 -6.874772161245346069e-02 -1.805513165891170502e-02
-1.123141050338745117e-01 9.520891471765935421e-04 -3.393423557281494141e-01 -3.327992260456085205e-01 -6.568617373704910278e-02 1.932659447193145752e-01 -3.307246565818786621e-01 -1.381776630878448486e-01 -1.459442526102066040e-01 -1.474851858802139759e-03 -1.584239453077316284e-01 2.191964089870452881e-01 -1.286224126815795898e-01 5.965018272399902344e-02 2.737002968788146973e-01 7.684128731489181519e-02 2.459829151630401611e-01 2.177876792848110199e-02 1.054648384451866150e-01 6.463976949453353882e-02 9.735397994518280029e-03 -2.001951634883880615e-01 -1.238501667976379395e-01 -3.720272332429885864e-02 7.179515808820724487e-02 1.038634777069091797e-01 -9.130337089300155640e-02 1.625485345721244812e-02 3.717569634318351746e-02 -3.796151578426361084e-01 2.138574123382568359e-01 -2.168556153774261475e-01
4.771755484398454428e-04 -1.572147607803344727e-01 -2.487768381834030151e-01 3.579052537679672241e-02 4.055187571793794632e-03 -6.716674566268920898e-02 -5.570306628942489624e-02 1.514807716012001038e-02 -2.751499973237514496e-02 1.092969328165054321e-01 -1.471914201974868774e-01 1.263066232204437256e-01 7.595533039420843124e-03 -3.141629993915557861e-01 7.874070107936859131e-02 -1.356732696294784546e-01 2.702051699161529541e-01 2.697800993919372559e-01 1.699882149696350098e-01 3.060473799705505371e-01 -1.496300250291824341e-01 -3.383896052837371826e-01 7.463890314102172852e-02 2.518239915370941162e-01 2.588788866996765137e-01 1.980795897543430328e-02 -3.751536011695861816e-01 1.191240325570106506e-01 -1.103093847632408142e-01 1.929049007594585419e-02 -1.053255349397659302e-01 1.017644256353378296e-01
2.488138675689697266e-01 -6.612258963286876678e-03 -9.724928438663482666e-02 -3.046480417251586914e-01 1.018946766853332520e-01 4.702549427747726440e-02 -2.741320133209228516e-01 -3.779862821102142334e-02 -2.033746093511581421e-01 6.881824135780334473e-02 -1.294214162044227123e-03 1.911069750785827637e-01 6.932393182069063187e-03 2.310644462704658508e-02 1.227269172668457031e-01 -3.728746250271797180e-02 5.242726206779479980e-02 1.518583446741104126e-01 8.604606986045837402e-02 3.852209150791168213e-01 -8.394041657447814941e-02 -1.946138441562652588e-01 -2.483797818422317505e-01 3.340235650539398193e-01 1.820621490478515625e-01 2.248424887657165527e-01 -2.103940248489379883e-01 -2.120424807071685791e-01 -8.025749772787094116e-02 8.776065707206726074e-02 -1.608975827693939209e-01 -1.849348992109298706e-01
7.681217789649963379e-02 1.023639440536499023e-01 -1.159318387508392334e-01 -4.057247340679168701e-01 5.052840709686279297e-02 1.393903344869613647e-01 -4.431602358818054199e-02 -2.034924179315567017e-01 -2.543814480304718018e-01 -2.114120274782180786e-01 -3.017370700836181641e-01 -8.446208387613296509e-02 1.126935984939336777e-02 -6.712848693132400513e-02 -1.135187521576881409e-01 -7.718306779861450195e-02 7.489782571792602539e-02 -7.918532937765121460e-03 -6.963056325912475586e-02 -5.905937030911445618e-02 -1.966876685619354248e-01 8.766489475965499878e-02 3.176680505275726318e-01 1.380965560674667358e-01 1.012908816337585449e-01 7.690609246492385864e-02 -2.282498329877853394e-01 -8.461698889732360840e-02 -3.779866695404052734e-01 -1.020244881510734558e-01 2.563240006566047668e-02 -3.153028488159179688e-01
-1.258845329284667969e-01 3.047759234905242920e-01 -2.831667363643646240e-01 -2.564021199941635132e-02 -9.067333489656448364e-02 -2.131091896444559097e-03 -2.329164743423461914e-01 -2.708948031067848206e-02 -3.450259566307067871e-01 -2.581136226654052734e-01 4.861520230770111084e-02 2.020228952169418335e-01 2.582152783870697021e-01 -7.483704388141632080e-02 -1.713573038578033447e-01 -1.729783862829208374e-01 3.372040018439292908e-02 -6.390055269002914429e-02 4.841595143079757690e-02 4.489786177873611450e-02 -4.106492996215820312e-01 -1.539891809225082397e-01 -1.430760174989700317e-01 -1.356554180383682251e-01 1.568450629711151123e-01 -1.332806944847106934e-01 -1.929749846458435059e-01 1.402065008878707886e-01 -6.640742719173431396e-02 -1.393060535192489624e-01 -9.293597191572189331e-02 -1.195719689130783081e-01
2.903454378247261047e-02 -9.038632735610008240e-03 9.240350872278213501e-02 -3.662586510181427002e-01 7.855756580829620361e-02 -1.077400445938110352e-01 -2.822658419609069824e-01 -5.242007598280906677e-02 -2.709828913211822510e-01 -2.309125363826751709e-01 -4.654221236705780029e-03 1.397893647663295269e-03 1.035905815660953522e-02 2.458567172288894653e-01 2.319446951150894165e-01 -1.819619685411453247e-01 -2.728756517171859741e-03 8.586442470550537109e-02 5.619850754737854004e-02 1.591616421937942505e-01 7.974220812320709229e-02 2.040967047214508057e-01 -1.762013435363769531e-01 4.460826981812715530e-03 3.895237743854522705e-01 2.507393658161163330e-01 -2.049676477909088135e-01 -8.996236324310302734e-02 -1.983961313962936401e-01 4.928003251552581787e-02 -1.423948556184768677e-01 -2.005777657032012939e-01
-2.178753353655338287e-02 7.178526371717453003e-02 -4.752263128757476807e-01 -1.821574382483959198e-02 1.039225462591275573e-04 -1.579609066247940063e-01 -5.780215561389923096e-02 -2.263339757919311523e-01 -1.971173733472824097e-01 -1.146780401468276978e-01 -1.342334747314453125e-01 1.433596760034561157e-02 -9.004525840282440186e-02 1.390436738729476929e-01 1.192631758749485016e-02 -1.166403815150260925e-01 4.297293722629547119e-01 1.020131930708885193e-01 -5.267180502414703369e-02 -1.050176694989204407e-01 -1.063925474882125854e-01 1.751696132123470306e-02 -2.727011740207672119e-01 -2.762148082256317139e-01 -1.260903775691986084e-01 1.187545061111450195e-01 -2.908197641372680664e-01 -1.194164976477622986e-01 1.576669067144393921e-01 3.923815209418535233e-03 2.026959508657455444e-01 -1.063018217682838440e-01
1.325954049825668335e-01 -9.978641755878925323e-03 -3.243997097015380859e-01 -1.710363179445266724e-01 -1.970000565052032471e-01 1.141594052314758301e-01 9.289977140724658966e-03 -1.559662260115146637e-02 -7.743660244159400463e-04 -1.276936829090118408e-01 2.573264837265014648e-01 1.795251816511154175e-01 -1.608964949846267700e-01 -7.413394749164581299e-02 1.845183372497558594e-01 -7.873177528381347656e-02 3.635445833206176758e-01 4.608843103051185608e-02 -5.216366052627563477e-02 1.497282981872558594e-01 -2.533896565437316895e-01 3.266321867704391479e-02 -3.403658047318458557e-02 4.629503190517425537e-02 2.070626169443130493e-01 -6.524618715047836304e-02 -2.746425569057464600e-01 2.026178985834121704e-01 -3.230380117893218994e-01 -1.185443326830863953e-01 -1.786521375179290771e-01 -2.594934403896331787e-01
2.531980536878108978e-02 -2.314171195030212402e-02 -6.731694191694259644e-02 -2.597354948520660400e-01 -1.288612955249845982e-03 -3.043473958969116211e-01 -2.785967886447906494e-01 -1.667915433645248413e-01 -1.629626005887985229e-01 -2.412101328372955322e-01 1.417897790670394897e-01 1.397341191768646240e-01 8.110089600086212158e-02 -2.562622427940368652e-01 4.838084802031517029e-03 1.164147779345512390e-01 2.897763848304748535e-01 1.414125859737396240e-01 -2.501146495342254639e-01 1.181318834424018860e-01 3.396915644407272339e-02 -2.416865974664688110e-01 -3.316141664981842041e-01 6.722579710185527802e-03 1.685294359922409058e-01 1.172547489404678345e-01 -3.271642625331878662e-01 -1.104226522147655487e-02 -2.017270028591156006e-02 5.813736468553543091e-02 6.222947314381599426e-02 1.074411720037460327e-01
1.283327788114547729e-01 1.493749320507049561e-01 -8.360874652862548828e-02 1.068652495741844177e-01 -2.457395568490028381e-02 3.066817112267017365e-02 -9.373559057712554932e-02 -2.697411477565765381e-01 -8.911032974720001221e-02 -1.095404475927352905e-01 -1.786006987094879150e-01 2.231348454952239990e-01 -9.371774643659591675e-02 2.289646863937377930e-02 9.639111906290054321e-02 1.117742210626602173e-01 5.190355777740478516e-01 1.276185959577560425e-01 -6.196743249893188477e-02 6.847023032605648041e-03 9.835665673017501831e-02 -1.161609739065170288e-01 -3.561851084232330322e-01 3.748669102787971497e-02 -9.400079399347305298e-02 -1.467129308730363846e-02 -4.116621017456054688e-01 9.546804428100585938e-02 2.224488109350204468e-01 1.592890471220016479e-01 -4.818275943398475647e-02 -1.455195546150207520e-01
-8.147367835044860840e-02 1.511996686458587646e-01 -3.125438392162322998e-01 -4.921101033687591553e-02 1.166236400604248047e-01 2.556092739105224609e-01 4.017116874456405640e-02 -9.907374531030654907e-02 2.564777806401252747e-02 -1.077687293291091919e-01 1.841470897197723389e-01 3.350968658924102783e-02 -8.318810909986495972e-02 6.854970008134841919e-03 3.168113529682159424e-01 -1.834198683500289917e-01 9.026635438203811646e-02 -7.026353385299444199e-03 9.663037210702896118e-02 -2.047872357070446014e-02 -3.750211596488952637e-01 -3.088290095329284668e-01 4.247683286666870117e-02 3.433505073189735413e-02 5.842946469783782959e-02 1.389848142862319946e-01 -4.098343551158905029e-01 1.173658445477485657e-01 -2.459054887294769287e-01 -2.636128365993499756e-01 -1.344079710543155670e-02 1.338250748813152313e-02
-1.553265899419784546e-01 2.140178084373474121e-01 -7.879425585269927979e-02 -8.452329039573669434e-02 -1.703742444515228271e-01 -1.678332239389419556e-01 6.513474136590957642e-02 -1.814567148685455322e-01 1.716468930244445801e-01 -3.015570938587188721e-01 1.206928193569183350e-01 6.429404020309448242e-02 -2.061225622892379761e-01 6.521234661340713501e-02 7.041954994201660156e-02 1.444775424897670746e-02 4.656988754868507385e-02 -1.075386404991149902e-01 1.437907069921493530e-01 1.788112223148345947e-01 8.842989802360534668e-02 -5.054479464888572693e-02 2.959435880184173584e-01 1.505551952868700027e-02 6.626410782337188721e-02 8.287047035992145538e-03 -5.515274405479431152e-01 -2.162060439586639404e-01 -3.705778624862432480e-03 4.799656569957733154e-02 5.712770298123359680e-02 -3.252869546413421631e-01
-1.889923959970474243e-01 1.715480983257293701e-01 -2.869890034198760986e-01 1.837850920855998993e-02 -4.959138110280036926e-02 -4.935025423765182495e-02 -2.882631123065948486e-01 -3.113196194171905518e-01 -1.284194737672805786e-01 -7.627868652343750000e-02 1.214349940419197083e-01 -1.466291546821594238e-01 -1.852509379386901855e-01 -1.172002479434013367e-01 1.568076312541961670e-01 1.042807102203369141e-02 1.928089112043380737e-01 1.134616360068321228e-01 -1.735909879207611084e-01 6.221073493361473083e-02 -2.577130794525146484e-01 2.263676561415195465e-02 -5.405662581324577332e-02 -3.087774217128753662e-01 3.108847737312316895e-01 -1.439512521028518677e-01 -2.774732112884521484e-01 1.975147128105163574e-01 -2.299919128417968750e-01 -4.610943607985973358e-03 1.132825482636690140e-02 -1.633955724537372589e-02
-1.127467527985572815e-01 -4.394723474979400635e-02 -3.890855610370635986e-02 -2.839432656764984131e-01 6.255672127008438110e-02 -2.393839359283447266e-01 -9.016576223075389862e-03 -3.197434246540069580e-01 -2.322788536548614502e-01 -4.198601469397544861e-02 7.455655932426452637e-02 8.255805820226669312e-02 3.100513219833374023e-01 -2.253668904304504395e-01 8.358941227197647095e-02 7.982674986124038696e-02 2.757903039455413818e-01 2.767065763473510742e-01 -3.630579710006713867e-01 -4.067572206258773804e-02 -5.744422599673271179e-02 -1.118116229772567749e-01 -2.098674625158309937e-01 -3.616085648536682129e-02 3.239465504884719849e-02 3.919354453682899475e-02 -2.907600402832031250e-01 -1.045062541961669922e-01 -2.217722088098526001e-01 3.623448312282562256e-02 -1.094140633940696716e-01 -5.958033353090286255e-02
2.440409958362579346e-01 5.521451681852340698e-02 -2.334432005882263184e-01 8.549214154481887817e-02 2.528672814369201660e-01 6.129971146583557129e-02 1.277101933956146240e-01 -3.667301833629608154e-01 1.419774591922760010e-01 -1.749347746372222900e-01 -4.616611078381538391e-02 1.671335995197296143e-01 -5.887901782989501953e-02 1.083707436919212341e-01 2.115361839532852173e-01 -1.802073121070861816e-01 1.537835299968719482e-01 1.559018790721893311e-01 -9.376637754030525684e-04 -1.711564660072326660e-01 -1.372178494930267334e-01 -6.788096576929092407e-02 -1.316414475440979004e-01 -1.038826480507850647e-01 5.925583094358444214e-02 -7.852572202682495117e-02 -4.216526150703430176e-01 1.312459707260131836e-01 -2.629057765007019043e-01 -2.087479978799819946e-01 1.342601627111434937e-01 -1.400341689586639404e-01
-5.805722251534461975e-02 -7.020978629589080811e-02 -1.130606457591056824e-01 -3.957200646400451660e-01 3.269889354705810547e-01 5.929362773895263672e-02 6.136341020464897156e-02 -1.459939628839492798e-01 -9.634687751531600952e-02 -2.484518438577651978e-01 -2.842568755149841309e-01 -8.978882431983947754e-02 5.406875163316726685e-02 -1.744414865970611572e-01 -3.261618316173553467e-02 2.877815961837768555e-01 8.579641580581665039e-02 7.253916561603546143e-02 5.696976184844970703e-02 1.973553895950317383e-01 1.263694167137145996e-01 6.670548766851425171e-02 1.598804444074630737e-01 5.041664466261863708e-02 9.470236301422119141e-02 9.745661169290542603e-02 -4.572406411170959473e-01 9.137837588787078857e-02 1.157860159873962402e-01 -3.275594860315322876e-02 -6.400624662637710571e-02 -2.278021275997161865e-01
-2.631060220301151276e-02 3.870849683880805969e-02 -2.701115906238555908e-01 -2.757187187671661377e-01 -1.598091870546340942e-01 -1.975480765104293823e-01 2.986608073115348816e-02 -3.222130537033081055e-01 1.591473668813705444e-01 -2.485492527484893799e-01 2.176280319690704346e-01 1.402530521154403687e-01 8.597591519355773926e-02 3.104505501687526703e-02 1.884182170033454895e-02 -4.626019299030303955e-01 1.969218850135803223e-01 -9.546160697937011719e-02 7.608687132596969604e-02 -7.663370668888092041e-02 -5.771016702055931091e-02 9.580564685165882111e-03 -2.575938105583190918e-01 -1.178452298045158386e-01 2.307793796062469482e-01 1.309990286827087402e-01 -1.171551570296287537e-01 1.043344363570213318e-01 -1.058450341224670410e-01 -7.914483547210693359e-02 -1.663158237934112549e-01 -1.390181928873062134e-01
-2.995122671127319336e-01 1.333165615797042847e-01 -3.680994510650634766e-01 -3.865360468626022339e-02 -3.799900040030479431e-02 -1.839494258165359497e-01 -2.142979949712753296e-01 -2.472360730171203613e-01 1.284394562244415283e-01 -3.199978917837142944e-02 3.083828277885913849e-02 4.129277169704437256e-02 1.558950990438461304e-01 -1.160410568118095398e-01 1.984401345252990723e-01 -1.205687001347541809e-01 2.137193977832794189e-01 -1.430573910474777222e-01 1.628700941801071167e-01 -4.711288958787918091e-02 7.894948124885559082e-02 9.770061075687408447e-02 1.631706766784191132e-02 -2.992164790630340576e-01 4.298540297895669937e-04 -2.137131690979003906e-01 -4.224398732185363770e-01 1.788587421178817749e-01 -1.956229656934738159e-01 -8.048361539840698242e-02 2.679087687283754349e-03 1.004713005386292934e-03
-1.104401499032974243e-01 -2.101799249649047852e-01 -3.323693275451660156e-01 -2.456006109714508057e-01 -1.404733508825302124e-01 1.233413964509963989e-01 4.306260868906974792e-02 -4.993054866790771484e-01 -6.382701918482780457e-03 -1.604740917682647705e-01 -9.615420550107955933e-02 -2.128746174275875092e-02 1.790839880704879761e-01 2.388661652803421021e-01 1.574530005455017090e-01 5.240446701645851135e-02 -1.599478162825107574e-02 1.360801607370376587e-01 5.205336958169937134e-02 1.733394563198089600e-01 -1.473122183233499527e-02 -5.536184459924697876e-02 1.979763358831405640e-01 -3.983469307422637939e-02 2.042303830385208130e-01 -2.187378853559494019e-01 -3.032191693782806396e-01 7.720907777547836304e-02 2.867596782743930817e-02 -9.589305520057678223e-02 -1.589817255735397339e-01 -1.273943483829498291e-01
-1.341824531555175781e-01 -4.141611978411674500e-03 6.168149411678314209e-02 -3.809424117207527161e-02 -1.645246297121047974e-01 -2.844267487525939941e-01 -7.411205768585205078e-02 -3.976880908012390137e-01 -1.619285941123962402e-01 6.773549318313598633e-02 2.906586043536663055e-02 1.510219182819128036e-02 -1.080427840352058411e-01 -1.283946931362152100e-01 2.121600955724716187e-01 -1.460746377706527710e-01 2.089783549308776855e-01 2.534824609756469727e-01 -8.275622129440307617e-02 -5.122081562876701355e-02 -1.940742433071136475e-01 -9.638572484254837036e-02 -6.256191991269588470e-03 -6.088366732001304626e-02 1.831099838018417358e-01 2.680724486708641052e-02 -3.722667992115020752e-01 -2.963691651821136475e-01 -5.016078054904937744e-02 6.456297636032104492e-02 -3.654476404190063477e-01 -9.857349842786788940e-02
-2.917546629905700684e-01 1.454616785049438477e-01 -2.037471234798431396e-01 -1.308197230100631714e-01 7.478590309619903564e-02 -9.813267737627029419e-02 1.649383455514907837e-01 -4.790209531784057617e-01 -1.340736448764801025e-01 -1.243173331022262573e-01 8.449124172329902649e-03 2.226182073354721069e-01 4.710886627435684204e-02 1.296719163656234741e-01 -6.856845319271087646e-02 -4.287919960916042328e-03 1.892151385545730591e-01 -1.246262639760971069e-01 1.407015323638916016e-01 3.948711976408958435e-02 5.033664777874946594e-02 -2.709205448627471924e-01 -2.370171807706356049e-02 -7.805810123682022095e-02 5.041572451591491699e-02 -1.830347627401351929e-01 -2.920896112918853760e-01 2.939544618129730225e-01 1.120904609560966492e-01 -4.737970978021621704e-02 -1.103703156113624573e-01 -2.575912773609161377e-01
-9.466012008488178253e-03 2.935194969177246094e-01 -2.755253314971923828e-01 -1.228390187025070190e-01 -8.207755535840988159e-02 -1.575860977172851562e-01 -1.026796028017997742e-01 -3.024207651615142822e-01 1.163127273321151733e-02 8.167658746242523193e-02 -7.598841190338134766e-02 1.325308978557586670e-01 -7.646667957305908203e-02 1.550097763538360596e-01 1.796756498515605927e-02 1.106202080845832825e-01 2.665946483612060547e-01 1.262510716915130615e-01 -3.003030121326446533e-01 3.356857970356941223e-02 -3.123557567596435547e-01 -1.089268699288368225e-01 -2.511352300643920898e-01 -4.218523204326629639e-02 -4.102267697453498840e-02 -1.767445541918277740e-02 -3.463849425315856934e-01 1.209004372358322144e-01 1.215489879250526428e-01 9.228381514549255371e-02 2.852844595909118652e-01 -1.507610976696014404e-01
-3.459052415564656258e-03 2.441721968352794647e-02 -1.525320261716842651e-01 -2.772041857242584229e-01 1.263127326965332031e-01 1.404186487197875977e-01 -7.197634130716323853e-02 -2.343508899211883545e-01 -2.156025767326354980e-01 6.663277745246887207e-02 -1.773290783166885376e-01 8.716908097267150879e-02 -6.235472857952117920e-02 -9.501595981419086456e-03 3.040295541286468506e-01 1.887369453907012939e-01 2.772219777107238770e-01 -8.283588290214538574e-02 2.061731219291687012e-01 2.407248131930828094e-03 9.390410035848617554e-02 -2.958965003490447998e-01 -1.685064285993576050e-01 -8.991738408803939819e-02 1.076923087239265442e-01 2.425817102193832397e-01 -2.273165583610534668e-01 2.491678483784198761e-02 -5.028436705470085144e-02 -3.722151517868041992e-01 -1.778603941202163696e-01 -1.642699986696243286e-01
-1.284752339124679565e-01 1.112696379423141479e-01 -4.286872744560241699e-01 -8.765061199665069580e-02 2.085290402173995972e-01 5.167377647012472153e-03 -3.355224728584289551e-01 -1.928236633539199829e-01 1.371278911828994751e-01 -1.895457059144973755e-01 -1.573896966874599457e-02 1.980063877999782562e-02 1.744897812604904175e-01 -5.221034958958625793e-02 1.303347647190093994e-01 -3.198618888854980469e-01 -3.478584066033363342e-02 1.493059694766998291e-01 -5.868772789835929871e-02 -8.576156198978424072e-02 -1.921619176864624023e-01 -8.619093894958496094e-02 -2.528123259544372559e-01 1.477616876363754272e-01 2.326564937829971313e-01 2.122613042593002319e-01 -2.611405774950981140e-02 -6.665483862161636353e-02 -1.247035786509513855e-01 -6.225872412323951721e-02 2.453636527061462402e-01 -1.737930625677108765e-01
2.395641356706619263e-01 2.812686562538146973e-02 -5.115340352058410645e-01 -1.428559124469757080e-01 -6.121240928769111633e-02 -1.817686706781387329e-01 -2.201863229274749756e-01 -9.919866174459457397e-02 1.282780319452285767e-01 -2.098953574895858765e-01 -1.796195283532142639e-02 -1.471472382545471191e-01 1.714406758546829224e-01 6.962071638554334641e-04 3.130601942539215088e-01 -1.400641500949859619e-01 1.483335196971893311e-01 2.802194282412528992e-02 -5.334391072392463684e-02 6.555655598640441895e-02 -8.839980512857437134e-02 -2.222536951303482056e-01 -1.405694782733917236e-01 1.133838444948196411e-01 6.351906806230545044e-02 1.784636229276657104e-01 -1.045058369636535645e-01 2.514853477478027344e-01 -2.120250314474105835e-01 1.583369523286819458e-01 -3.878001496195793152e-02 -1.838285773992538452e-01
-9.283435344696044922e-02 2.767668664455413818e-02 -3.644159138202667236e-01 -1.296041458845138550e-01 8.966429531574249268e-02 3.861628007143735886e-03 2.549485769122838974e-03 -4.034150019288063049e-02 4.738901928067207336e-02 -2.921757400035858154e-01 4.673170670866966248e-02 3.090603649616241455e-01 -2.727636992931365967e-01 -1.759530603885650635e-01 3.002457320690155029e-01 4.921209812164306641e-02 4.138977453112602234e-02 3.877940773963928223e-02 -1.502279192209243774e-01 1.506493985652923584e-01 -1.043344959616661072e-01 8.977679163217544556e-02 -8.282481133937835693e-02 1.063046753406524658e-01 1.142948567867279053e-01 4.528405368328094482e-01 -1.490015238523483276e-01 1.724473387002944946e-01 -2.842980325222015381e-01 -2.742582233622670174e-03 1.063680201768875122e-01 -1.692219823598861694e-02
-1.261322647333145142e-01 4.217407666146755219e-03 -1.370708197355270386e-01 9.095973521471023560e-02 8.065945655107498169e-02 -1.963420510292053223e-01 5.966670066118240356e-02 -2.356162667274475098e-01 2.761651016771793365e-02 -4.062767699360847473e-02 2.202715873718261719e-01 1.102279052138328552e-01 3.406746983528137207e-01 -2.087009698152542114e-02 3.542714715003967285e-01 -1.541198976337909698e-02 1.982490718364715576e-01 1.983428299427032471e-01 -2.329333722591400146e-01 2.549288608133792877e-02 -1.702281832695007324e-02 -5.726438760757446289e-02 -2.006381005048751831e-01 1.332211494445800781e-01 1.478756368160247803e-01 1.825741529464721680e-01 -3.428939282894134521e-01 -1.598804593086242676e-01 -3.221363127231597900e-01 -2.994436956942081451e-02 -1.882959902286529541e-01 1.181966438889503479e-01
9.011860191822052002e-02 -4.864932224154472351e-02 -1.736658215522766113e-01 -2.411243170499801636e-01 1.822689771652221680e-01 7.220614701509475708e-02 -7.170639187097549438e-02 -3.142436146736145020e-01 -1.104895249009132385e-01 -2.503951080143451691e-02 -1.284244805574417114e-01 4.418509826064109802e-02 -1.982414275407791138e-01 1.281378604471683502e-02 3.344481587409973145e-01 1.570259779691696167e-01 1.972553133964538574e-01 -1.553928665816783905e-02 2.513061463832855225e-01 1.353066116571426392e-01 -9.146020561456680298e-02 -3.388064801692962646e-01 -1.697736978530883789e-01 5.486853420734405518e-02 7.862373441457748413e-02 2.779967486858367920e-01 -1.742626130580902100e-01 -6.264568865299224854e-02 -8.152541704475879669e-03 -3.566493690013885498e-01 -2.874099463224411011e-02 -1.737196147441864014e-01
2.442630976438522339e-01 -1.557135879993438721e-01 -2.084808051586151123e-01 -1.013449877500534058e-01 -6.819448899477720261e-03 -2.345004379749298096e-01 -1.801157891750335693e-01 -6.081511080265045166e-02 -4.014576971530914307e-02 6.227682158350944519e-02 -3.327599167823791504e-02 -1.125516295433044434e-01 2.477110922336578369e-02 8.370518684387207031e-03 7.448322325944900513e-02 -1.181886494159698486e-01 3.745811879634857178e-01 2.654610276222229004e-01 -6.987752765417098999e-02 6.911682337522506714e-02 -1.531474143266677856e-01 -2.308288812637329102e-01 -1.905272156000137329e-01 5.201083794236183167e-02 -1.738256514072418213e-01 6.565836817026138306e-02 -5.441680550575256348e-01 1.803235709667205811e-01 1.673859953880310059e-01 6.192449480295181274e-02 8.740995079278945923e-03 -2.092849649488925934e-02
-2.442245185375213623e-01 1.214296221733093262e-01 -2.396378219127655029e-01 -3.927966654300689697e-01 -1.957438290119171143e-01 6.570631265640258789e-02 1.445852071046829224e-01 -1.633856296539306641e-01 5.500955879688262939e-02 -1.907089054584503174e-01 1.651012897491455078e-01 1.043526381254196167e-01 -1.408129632472991943e-01 4.785186797380447388e-02 1.880769617855548859e-02 -1.040384247899055481e-01 -5.621865764260292053e-02 2.573885619640350342e-01 -2.227744609117507935e-01 2.108599692583084106e-01 -7.298994064331054688e-02 -1.126868873834609985e-01 -2.032584547996520996e-01 1.659722328186035156e-01 1.783819645643234253e-01 1.287344247102737427e-01 -2.186542600393295288e-01 -1.099856421351432800e-01 4.259137809276580811e-02 -3.009691536426544189e-01 -6.030619144439697266e-02 -2.410441637039184570e-01
-7.265648245811462402e-02 8.838845044374465942e-02 -6.308750063180923462e-02 -2.756447196006774902e-01 -2.404649704694747925e-01 2.139045894145965576e-01 -2.271048873662948608e-01 -2.229408770799636841e-01 9.016851335763931274e-02 -1.420252472162246704e-01 -5.591484159231185913e-02 1.757427006959915161e-01 8.484517037868499756e-02 -1.887975484132766724e-01 3.866254538297653198e-02 -2.000608891248703003e-01 -2.448528306558728218e-03 9.672274440526962280e-02 2.680237218737602234e-02 2.473765909671783447e-01 -3.744020685553550720e-02 -3.853826224803924561e-02 2.516022622585296631e-01 7.590350508689880371e-02 4.367267489433288574e-01 -1.346208453178405762e-01 -1.305533945560455322e-01 -1.857332512736320496e-02 2.150485217571258545e-01 -2.324729561805725098e-01 -1.723656803369522095e-01 -2.365294098854064941e-01
-2.890659682452678680e-02 1.528941392898559570e-01 -3.316512107849121094e-01 8.184091746807098389e-02 8.616019040346145630e-02 -4.876264557242393494e-02 -2.061587125062942505e-01 -2.539120316505432129e-01 -2.214483320713043213e-01 6.929895281791687012e-02 -1.086176037788391113e-01 -3.137651085853576660e-02 1.582870446145534515e-02 2.597225308418273926e-01 1.030552312731742859e-01 -7.026816159486770630e-02 2.319134622812271118e-01 1.321871578693389893e-01 5.622723698616027832e-02 2.075871266424655914e-02 -1.167173236608505249e-01 -1.589666455984115601e-01 -2.413587421178817749e-01 -1.907913684844970703e-01 -1.961960941553115845e-01 -9.079972654581069946e-02 -4.382515251636505127e-01 -2.642278075218200684e-01 1.042001694440841675e-01 -1.696486473083496094e-01 1.272293031215667725e-01 -1.399737000465393066e-01
1.097139343619346619e-01 -8.358412981033325195e-02 -1.409817188978195190e-01 -6.832297146320343018e-02 -4.268728196620941162e-03 1.610280573368072510e-01 -2.893255949020385742e-01 -3.515162765979766846e-01 1.725064590573310852e-02 -3.578836023807525635e-01 -3.417368531227111816e-01 1.426114737987518311e-01 2.386041544377803802e-02 9.502921253442764282e-02 1.195728778839111328e-01 -2.218359112739562988e-01 1.708688586950302124e-01 1.710830628871917725e-02 -1.458390206098556519e-01 2.622209787368774414e-01 -6.582458317279815674e-02 -1.526130712591111660e-03 -8.949484676122665405e-02 -2.343766391277313232e-01 -1.451746672391891479e-01 1.565305888652801514e-01 -1.232481077313423157e-01 -2.284753369167447090e-03 -1.641473323106765747e-01 1.665197759866714478e-01 1.351772225461900234e-03 -2.869842648506164551e-01
4.544960800558328629e-03 -2.134856395423412323e-02 -2.249335348606109619e-01 -8.287422358989715576e-02 1.477688699960708618e-01 1.607527881860733032e-01 1.823188923299312592e-02 -1.625742465257644653e-01 1.277618706226348877e-01 -1.068825423717498779e-01 -2.003251016139984131e-01 1.289176568388938904e-02 4.114425275474786758e-03 2.337127327919006348e-01 2.854354083538055420e-01 -2.818513810634613037e-01 7.184030115604400635e-02 2.141549885272979736e-01 -2.587775327265262604e-02 -2.905890047550201416e-01 -2.257674001157283783e-02 -2.272945046424865723e-01 -2.438755333423614502e-02 -6.274657696485519409e-02 1.392370760440826416e-01 1.041608229279518127e-01 -2.895659804344177246e-01 2.109900563955307007e-01 -2.777503132820129395e-01 -2.492022663354873657e-01 1.752299517393112183e-01 -2.502626180648803711e-01
1.138177514076232910e-01 2.163192816078662872e-02 -3.652141690254211426e-01 -1.328350901603698730e-01 -1.079796254634857178e-01 8.286881446838378906e-02 1.024703774601221085e-02 -3.488847240805625916e-02 3.106865915469825268e-04 -2.273033261299133301e-01 1.155290529131889343e-01 -4.940176382660865784e-03 -6.749768555164337158e-02 -4.433902725577354431e-02 1.117014214396476746e-01 5.958539433777332306e-03 2.968390285968780518e-01 7.229848951101303101e-02 7.987675070762634277e-02 2.028360590338706970e-02 -3.597016930580139160e-01 3.669876605272293091e-02 -3.948705643415451050e-02 -1.439617574214935303e-01 2.636869847774505615e-01 8.913952112197875977e-02 -3.034069538116455078e-01 2.173950523138046265e-01 -4.115784764289855957e-01 -1.785247921943664551e-01 -2.003595530986785889e-01 -1.423923075199127197e-01
-2.050223946571350098e-01 1.879625208675861359e-02 -3.859118521213531494e-01 -1.013019680976867676e-01 6.680990010499954224e-02 5.974047631025314331e-02 -2.874176502227783203e-01 1.466251015663146973e-01 -1.881310343742370605e-01 -3.155919909477233887e-01 1.110926941037178040e-01 1.291353106498718262e-01 2.590926736593246460e-02 -7.210092246532440186e-02 1.342425048351287842e-01 3.177449479699134827e-02 2.872740030288696289e-01 2.602920830249786377e-01 -1.720865219831466675e-01 8.586856536567211151e-03 4.108049906790256500e-03 1.180146187543869019e-01 2.281171977519989014e-01 7.356752455234527588e-02 8.525973558425903320e-02 2.464256435632705688e-02 -3.211468160152435303e-01 -7.109822332859039307e-02 8.445147424936294556e-02 1.597033888101577759e-01 2.415613969787955284e-03 -3.119344115257263184e-01
3.412202298641204834e-01 -1.059841886162757874e-01 -2.404484748840332031e-01 -2.109859883785247803e-01 2.349308878183364868e-01 2.126827090978622437e-01 -1.210924312472343445e-01 -2.210077792406082153e-01 1.564579084515571594e-03 -5.139357596635818481e-02 1.356992963701486588e-02 2.825700938701629639e-01 -2.164275571703910828e-02 -1.806678473949432373e-01 -7.936479151248931885e-02 -1.414494067430496216e-01 1.116692870855331421e-01 3.488671034574508667e-02 1.910462826490402222e-01 -1.837460994720458984e-01 -8.521633595228195190e-02 -4.994329065084457397e-02 5.998289212584495544e-02 -2.255682647228240967e-02 1.073278710246086121e-01 1.096942201256752014e-01 -4.483142793178558350e-01 -1.345099359750747681e-01 -1.888575404882431030e-01 1.109867617487907410e-01 2.711418867111206055e-01 4.512631148099899292e-02
2.892943099141120911e-02 -3.526602312922477722e-02 -5.168442726135253906e-01 -2.789316512644290924e-02 3.761126473546028137e-02 -2.708213925361633301e-01 -2.267609238624572754e-01 -3.938966393470764160e-01 6.579931080341339111e-02 -1.925996094942092896e-01 1.463618129491806030e-01 1.473868042230606079e-01 5.492976680397987366e-02 1.138012856245040894e-02 2.800644636154174805e-01 -3.630450740456581116e-02 -9.882504492998123169e-02 1.219817996025085449e-01 -2.295820787549018860e-02 -2.487966120243072510e-01 -1.417224109172821045e-01 -2.689089812338352203e-02 -2.322795838117599487e-01 -1.495440602302551270e-01 8.439871668815612793e-02 2.149530053138732910e-01 -1.131297796964645386e-01 3.080595284700393677e-02 -3.455762565135955811e-02 5.226985365152359009e-02 1.571846455335617065e-01 -3.609410673379898071e-02
5.574293434619903564e-02 3.258321285247802734e-01 -2.436627000570297241e-01 -1.938379555940628052e-01 6.374518573284149170e-02 -2.395990863442420959e-02 -1.258486509323120117e-01 -1.605001986026763916e-01 1.171488910913467407e-01 -2.334702461957931519e-01 -1.778264790773391724e-01 2.134988903999328613e-01 -2.635434968397021294e-03 1.757163554430007935e-01 -6.130762025713920593e-02 2.264121621847152710e-01 3.299604058265686035e-01 1.078788489103317261e-01 -2.105097919702529907e-01 -7.550792396068572998e-02 -3.047141134738922119e-01 -2.007627040147781372e-01 6.463700532913208008e-02 1.526469588279724121e-01 2.432432584464550018e-02 7.403881847858428955e-02 -2.910666465759277344e-01 -8.162556588649749756e-02 2.072075903415679932e-01 -1.793780624866485596e-01 2.161326445639133453e-02 1.095803901553153992e-01
5.866817384958267212e-02 1.516520977020263672e-01 -5.112487077713012695e-01 -2.534209191799163818e-01 3.189730644226074219e-02 2.779395580291748047e-01 -5.342690274119377136e-02 -8.455510437488555908e-02 5.601242184638977051e-02 -1.481535881757736206e-01 2.086820602416992188e-01 -2.258792286738753319e-03 8.602213114500045776e-02 -5.770495906472206116e-02 1.757385432720184326e-01 -4.751811921596527100e-02 4.673372954130172729e-03 3.048492968082427979e-01 -1.946044266223907471e-01 4.147436097264289856e-02 -2.937014959752559662e-02 7.885634154081344604e-02 -1.151900589466094971e-01 4.837175831198692322e-02 1.647943258285522461e-01 1.642613112926483154e-01 -2.606208920478820801e-01 2.983494997024536133e-01 2.565873786807060242e-02 -2.437955737113952637e-01 4.107553139328956604e-02 -1.381550133228302002e-01
-6.993885338306427002e-02 -6.389293074607849121e-02 -2.729504406452178955e-01 6.499484181404113770e-02 3.966179490089416504e-02 -5.523325130343437195e-02 -7.008595764636993408e-02 -7.958513498306274414e-02 2.902359515428543091e-02 -2.934033274650573730e-01 -2.224321663379669189e-01 2.288111448287963867e-01 1.885986179113388062e-01 1.338976472616195679e-01 3.194315731525421143e-01 -2.926741242408752441e-01 1.338479071855545044e-01 -6.253413856029510498e-02 1.551693975925445557e-01 1.164022535085678101e-01 -2.390189765719696879e-04 2.395063638687133789e-01 1.219740719534456730e-03 -6.423143297433853149e-02 4.108628928661346436e-01 1.177882105112075806e-01 -2.181023508310317993e-01 1.407666206359863281e-01 -8.720278739929199219e-03 -1.366467475891113281e-01 3.881576657295227051e-02 -2.742530107498168945e-01
1.607589274644851685e-01 2.828868925571441650e-01 -2.630018591880798340e-01 4.921035375446081161e-03 5.941715463995933533e-02 3.142137080430984497e-02 1.421635132282972336e-02 -4.244348779320716858e-02 1.665816307067871094e-01 3.541531041264533997e-02 -7.898560166358947754e-02 1.398553550243377686e-01 1.485861986875534058e-01 -6.401416659355163574e-02 1.025195606052875519e-02 -3.430265188217163086e-01 2.560489475727081299e-01 3.087658062577247620e-02 -1.975394785404205322e-01 5.197889730334281921e-02 -1.826978921890258789e-01 -1.504026502370834351e-01 6.527354568243026733e-02 1.798458993434906006e-01 7.499614357948303223e-02 8.158377557992935181e-02 -4.452387988567352295e-01 2.006113380193710327e-01 5.716612096875905991e-03 -1.442070603370666504e-01 3.930468112230300903e-03 -3.836888074874877930e-01
2.111045829951763153e-02 2.417318224906921387e-01 -2.607679665088653564e-01 1.373594440519809723e-02 2.801863476634025574e-02 5.430747941136360168e-02 -5.661787465214729309e-02 -7.650981098413467407e-02 -1.294191479682922363e-01 -3.405754566192626953e-01 2.299207001924514771e-01 1.591511517763137817e-01 -1.241177096962928772e-01 5.821020528674125671e-02 2.224842905998229980e-01 -9.460964798927307129e-02 1.179408803582191467e-01 6.102011539041996002e-03 -8.119454979896545410e-02 1.692304164171218872e-01 -3.532692492008209229e-01 -2.030830830335617065e-01 -3.470288962125778198e-02 -1.359905749559402466e-01 1.038300096988677979e-01 8.158817142248153687e-02 -3.759956061840057373e-01 1.486256718635559082e-01 -2.511255741119384766e-01 -1.018099263310432434e-01 -2.723254561424255371e-01 -9.247598797082901001e-02
-4.077254235744476318e-02 2.191830575466156006e-01 -3.337090611457824707e-01 -2.677300870418548584e-01 5.915505066514015198e-02 9.711875021457672119e-02 -3.917216062545776367e-01 -1.100520789623260498e-01 -8.022237569093704224e-02 7.173324376344680786e-02 -1.658116579055786133e-01 4.525059461593627930e-02 9.389397501945495605e-02 7.458719611167907715e-02 3.403384387493133545e-01 2.046038359403610229e-01 2.318647056818008423e-01 1.271046847105026245e-01 1.515842527151107788e-01 7.197979092597961426e-02 -2.484698221087455750e-02 -2.745911777019500732e-01 -1.812081038951873779e-01 -1.082151308655738831e-01 -3.768035024404525757e-02 1.079242601990699768e-01 -7.223960757255554199e-02 -1.139646098017692566e-01 -8.129601180553436279e-02 -3.145507574081420898e-01 1.082163080573081970e-01 -9.162729233503341675e-02
1.359096467494964600e-01 1.320142447948455811e-01 -2.934519946575164795e-01 -1.847360730171203613e-01 6.778431683778762817e-02 -1.073843315243721008e-01 -1.567453145980834961e-01 -3.710027933120727539e-01 -1.659050285816192627e-01 -1.314500570297241211e-01 -2.896750867366790771e-01 1.232938189059495926e-02 -4.184155166149139404e-02 -6.176925078034400940e-02 -2.268385142087936401e-02 -1.834594458341598511e-01 4.357387721538543701e-01 1.869426965713500977e-01 -1.781424432992935181e-01 1.760410219430923462e-01 1.049536764621734619e-01 3.698590770363807678e-02 -2.219103872776031494e-01 1.862042397260665894e-01 1.104804575443267822e-01 -1.208179220557212830e-01 -1.719627827405929565e-01 -1.780158430337905884e-01 8.797181397676467896e-02 -1.203671768307685852e-01 -2.643866278231143951e-02 -4.566390439867973328e-02
-5.500622093677520752e-02 2.607707083225250244e-01 -2.533658742904663086e-01 -1.697835139930248260e-02 4.591125249862670898e-02 2.070060819387435913e-01 -1.127772405743598938e-01 3.099632076919078827e-02 2.626452594995498657e-03 -3.308014869689941406e-01 1.571293622255325317e-01 1.982647925615310669e-02 -7.377044111490249634e-02 -1.060133613646030426e-02 2.605527341365814209e-01 -7.771264761686325073e-02 5.337199568748474121e-02 4.488335549831390381e-02 4.527850542217493057e-03 2.728118598461151123e-01 -1.602354198694229126e-01 -2.225668430328369141e-01 -2.926602587103843689e-02 -8.762247860431671143e-02 1.876048976555466652e-03 7.048681378364562988e-02 -4.823371469974517822e-01 6.731262803077697754e-02 -2.887582778930664062e-01 -2.381610572338104248e-01 -2.045901119709014893e-01 -6.844119727611541748e-02
1.963299065828323364e-01 2.639729380607604980e-01 -3.020076453685760498e-01 -6.602552533149719238e-02 -7.076060026884078979e-02 -8.585013449192047119e-02 -3.145807981491088867e-01 -2.499473690986633301e-01 2.940251678228378296e-02 2.547950111329555511e-02 -4.014635086059570312e-02 -2.476419955492019653e-01 -1.304487437009811401e-01 2.671471051871776581e-02 2.755789160728454590e-01 1.729351133108139038e-01 3.460517823696136475e-01 -1.209400147199630737e-01 4.428102076053619385e-02 -8.073833584785461426e-02 -8.112755417823791504e-02 -6.883585453033447266e-02 -1.353470981121063232e-01 -2.436729073524475098e-01 1.163945123553276062e-01 -3.467497974634170532e-02 -3.009694814682006836e-01 -1.197383999824523926e-01 4.323257505893707275e-02 -2.596448361873626709e-01 2.132088877260684967e-02 -1.143573075532913208e-01
-2.829607948660850525e-02 3.076119907200336456e-02 -3.459764122962951660e-01 -2.850742079317569733e-02 -1.399904787540435791e-01 5.763334035873413086e-02 -1.093215197324752808e-01 2.677603960037231445e-01 -7.932609319686889648e-02 -7.821043580770492554e-02 -9.722029062686488032e-05 2.068417221307754517e-01 2.263784557580947876e-01 4.444172978401184082e-02 1.770631074905395508e-01 -1.973747313022613525e-01 1.796097308397293091e-01 1.297475993633270264e-01 8.058078587055206299e-02 1.425080448389053345e-01 -2.922637462615966797e-01 -6.137658655643463135e-02 -7.496412843465805054e-02 4.728584736585617065e-02 1.156625673174858093e-01 3.558279201388359070e-02 -5.178808569908142090e-01 -2.385056316852569580e-01 -5.260518193244934082e-02 1.792895048856735229e-01 2.118238955736160278e-01 1.998569583520293236e-03
1.624835133552551270e-01 2.941774949431419373e-02 7.148566842079162598e-02 1.115019991993904114e-01 4.275972396135330200e-02 -1.196378748863935471e-02 -4.043457210063934326e-01 -2.778873741626739502e-01 -1.404245346784591675e-01 -8.973497152328491211e-02 1.302030086517333984e-01 2.921365797519683838e-01 -9.365692734718322754e-02 -8.786293864250183105e-02 -2.601706422865390778e-02 -8.341803401708602905e-02 3.341443836688995361e-01 -2.558217383921146393e-02 7.808627933263778687e-02 1.847298741340637207e-01 1.103402674198150635e-02 -1.845120824873447418e-02 -5.246823653578758240e-02 4.552721232175827026e-02 -1.192875672131776810e-02 1.914596557617187500e-01 -5.609118342399597168e-01 1.154101714491844177e-01 1.322968453168869019e-01 -1.104062572121620178e-01 -7.392538711428642273e-03 7.747790962457656860e-02
-1.868014484643936157e-01 1.215232089161872864e-01 -4.924162030220031738e-01 -5.136113613843917847e-02 -6.991156190633773804e-02 -2.287370115518569946e-01 -8.467419445514678955e-02 -3.431823253631591797e-01 3.290963470935821533e-01 -1.174769774079322815e-01 1.439938843250274658e-01 9.218022972345352173e-02 -1.522881984710693359e-01 7.903340458869934082e-02 2.671531736850738525e-01 -1.001661792397499084e-01 -6.619501113891601562e-02 2.526476085186004639e-01 -5.946430563926696777e-02 1.347139477729797363e-01 1.034538075327873230e-01 -1.895212382078170776e-01 -1.257568597793579102e-01 -5.336035415530204773e-02 1.329114735126495361e-01 -7.012274861335754395e-02 -1.121482849121093750e-01 -8.630712330341339111e-02 -2.417575567960739136e-01 -3.913867101073265076e-02 -4.870852828025817871e-02 -2.748199924826622009e-02
1.256046891212463379e-01 7.116114348173141479e-02 -3.218484520912170410e-01 -1.765339672565460205e-01 1.441562324762344360e-01 -2.885378897190093994e-01 -9.753916412591934204e-02 -4.196759760379791260e-01 -1.088602468371391296e-01 -1.483462452888488770e-01 -4.038854688405990601e-02 6.967520713806152344e-02 -2.078635990619659424e-01 6.812593340873718262e-02 8.952765166759490967e-02 -1.837613582611083984e-01 3.662617802619934082e-01 1.204011067748069763e-01 1.758627444505691528e-01 1.366562545299530029e-01 -4.047162365168333054e-03 1.351164430379867554e-01 -1.497467160224914551e-01 1.198176443576812744e-01 2.883004769682884216e-02 2.308902516961097717e-02 -1.946303546428680420e-01 -1.264569610357284546e-01 2.722969353199005127e-01 -6.520255655050277710e-02 -2.640719525516033173e-02 -1.926820576190948486e-01
1.690172106027603149e-01 4.239609241485595703e-01 -2.005410641431808472e-01 -9.910410642623901367e-02 8.027544245123863220e-04 -1.106631532311439514e-01 -2.771523296833038330e-01 -1.211879253387451172e-01 -2.001840025186538696e-01 -1.441335231065750122e-01 4.280942678451538086e-02 1.144628226757049561e-01 -1.679429709911346436e-01 -1.407573372125625610e-02 -5.387545749545097351e-02 -1.065033972263336182e-01 4.321629703044891357e-01 4.687542840838432312e-02 5.592732504010200500e-02 1.350534111261367798e-01 -4.963736981153488159e-02 -1.631801128387451172e-01 -1.812588423490524292e-01 -1.101904138922691345e-01 1.252162009477615356e-01 5.924626067280769348e-02 -2.220835536718368530e-01 -1.191836670041084290e-01 2.220354676246643066e-01 -2.490971833467483521e-01 1.845025122165679932e-01 -8.337469398975372314e-02
1.442096233367919922e-01 1.211535036563873291e-01 -2.382437884807586670e-01 -2.273066341876983643e-01 1.778217256069183350e-01 -1.538089364767074585e-01 -1.306867450475692749e-01 -3.632501065731048584e-01 -1.200801432132720947e-01 -1.695258766412734985e-01 -1.407628059387207031e-01 3.805978456512093544e-03 -1.818490922451019287e-01 -1.477184146642684937e-01 9.238965809345245361e-03 -1.750440895557403564e-01 4.475600123405456543e-01 1.604320108890533447e-01 5.131612345576286316e-02 1.329826265573501587e-01 7.979824393987655640e-02 -1.395165473222732544e-01 -1.261452436447143555e-01 4.337383061647415161e-02 2.099739909172058105e-01 -1.144690513610839844e-01 -8.669629693031311035e-02 -4.436104372143745422e-02 3.240936398506164551e-01 -1.009912341833114624e-01 -2.177100256085395813e-02 -1.755219995975494385e-01
-2.324147336184978485e-02 1.774083822965621948e-01 -3.465321958065032959e-01 -1.518997829407453537e-02 4.913640022277832031e-02 -1.666909903287887573e-01 -1.963986307382583618e-01 -1.981844455003738403e-01 -1.528130173683166504e-01 -1.026437506079673767e-01 -6.230063363909721375e-02 -3.339350922033190727e-03 1.174115203320980072e-02 2.354041486978530884e-01 1.131698191165924072e-01 -1.426930129528045654e-01 4.557459652423858643e-01 7.769282907247543335e-02 -5.550734698772430420e-02 9.573511779308319092e-03 -2.311216741800308228e-01 -7.467412948608398438e-02 -2.187528312206268311e-01 -2.151685804128646851e-01 -1.898949146270751953e-01 -8.063761889934539795e-02 -3.532958030700683594e-01 -1.732291430234909058e-01 1.061183437705039978e-01 -8.076006919145584106e-02 1.640412509441375732e-01 -3.131752088665962219e-02
-1.810793876647949219e-01 -4.753950238227844238e-02 -3.645810484886169434e-01 -8.978930860757827759e-02 -2.415252178907394409e-01 3.007063642144203186e-02 -1.257991045713424683e-01 -1.962764747440814972e-02 -3.549143075942993164e-01 -3.363755643367767334e-01 -1.346561405807733536e-02 -3.097204491496086121e-03 3.848491013050079346e-01 -1.315262541174888611e-02 1.050691828131675720e-01 1.083411201834678650e-01 1.923971772193908691e-01 2.187280207872390747e-01 -1.970701664686203003e-02 2.284818887710571289e-02 2.603116445243358612e-02 2.973801456391811371e-02 2.370016723871231079e-01 2.991374395787715912e-02 2.473647594451904297e-01 9.479879587888717651e-02 -2.297880798578262329e-01 9.624099731445312500e-02 -1.854470223188400269e-01 -7.012929767370223999e-02 9.460406005382537842e-02 -1.151575595140457153e-01
-1.345985084772109985e-01 1.553534269332885742e-01 -2.430616617202758789e-01 -3.104752898216247559e-01 -1.051386818289756775e-01 -2.104593068361282349e-02 -2.320410758256912231e-01 -3.974262773990631104e-01 -1.226336434483528137e-01 -2.519937157630920410e-01 2.152219861745834351e-01 1.565430015325546265e-01 1.990438699722290039e-01 -1.278150081634521484e-02 1.128774657845497131e-01 -4.355979710817337036e-02 2.556124031543731689e-01 7.617152482271194458e-02 3.340662270784378052e-02 2.874812111258506775e-02 2.205937504768371582e-01 1.905187815427780151e-01 -8.377583324909210205e-02 -2.782380282878875732e-01 1.784195601940155029e-01 -1.858511418104171753e-01 -1.917623728513717651e-01 -5.294523388147354126e-02 -2.229943126440048218e-02 1.169227063655853271e-01 1.079719364643096924e-01 3.078682534396648407e-02
-1.792110651731491089e-01 2.964297309517860413e-02 -7.825535535812377930e-02 -1.640588603913784027e-02 1.019512861967086792e-01 -1.397815942764282227e-01 -8.682257495820522308e-03 -3.653897345066070557e-01 1.270356029272079468e-01 -9.749953448772430420e-02 1.200359910726547241e-01 4.970411211252212524e-02 1.812740415334701538e-01 2.140559405088424683e-01 3.433885052800178528e-02 1.353986412286758423e-01 5.539923906326293945e-02 -2.444202452898025513e-02 2.466180920600891113e-01 -1.232765847817063332e-03 3.568845614790916443e-02 -1.155467927455902100e-01 9.495077282190322876e-02 2.018747627735137939e-01 1.121117174625396729e-01 -2.269884943962097168e-01 -3.179579079151153564e-01 2.430543489754199982e-02 -5.465608835220336914e-02 -2.035210281610488892e-01 7.796949148178100586e-02 -5.578778386116027832e-01
4.248543083667755127e-02 1.017612144351005554e-01 -1.207716912031173706e-01 1.407116502523422241e-01 -1.055650040507316589e-01 -1.088709477335214615e-02 -1.990621685981750488e-01 -4.237756133079528809e-01 -5.807422101497650146e-02 1.395767480134963989e-01 -9.265819191932678223e-02 1.635607928037643433e-01 3.118053823709487915e-02 1.927831210196018219e-02 -4.951221495866775513e-02 1.900144852697849274e-02 -1.738079637289047241e-02 1.354547888040542603e-01 2.276845127344131470e-01 2.326420992612838745e-01 6.893060356378555298e-02 -1.795447319746017456e-01 -3.579483628273010254e-01 1.027368679642677307e-01 2.556695938110351562e-01 1.111597269773483276e-01 -4.024781584739685059e-01 -8.310402184724807739e-02 -5.528641492128372192e-02 2.578890323638916016e-01 -1.939164549112319946e-01 8.101800829172134399e-02
-1.725755929946899414e-01 -2.916960231959819794e-02 -2.518312633037567139e-01 1.392291039228439331e-01 2.536512911319732666e-01 5.384276434779167175e-02 1.331347078084945679e-01 -1.291726231575012207e-01 9.296627715229988098e-03 -9.781649336218833923e-03 1.366848200559616089e-01 -3.280555084347724915e-02 -5.046660825610160828e-02 7.452846318483352661e-02 3.295536637306213379e-01 -1.854878365993499756e-01 1.918198913335800171e-01 1.460342258214950562e-01 -1.198818683624267578e-01 5.712881684303283691e-02 -2.603898346424102783e-01 -1.848359107971191406e-01 3.176420554518699646e-02 -2.651326917111873627e-02 -1.526751928031444550e-02 -3.264334052801132202e-02 -5.622376799583435059e-01 1.389779299497604370e-01 -1.693282425403594971e-01 -2.433010786771774292e-01 9.149627387523651123e-02 -3.823100030422210693e-02
9.925189614295959473e-02 1.887815296649932861e-01 -3.428400754928588867e-01 -1.001537311822175980e-02 1.505733132362365723e-01 1.946170032024383545e-01 -1.560791488736867905e-02 -1.756060421466827393e-01 -5.671194521710276604e-04 9.318698942661285400e-02 2.877079695463180542e-02 -4.548183083534240723e-02 -2.240893058478832245e-02 4.159274101257324219e-01 3.072847127914428711e-01 -1.626609265804290771e-01 2.940495312213897705e-01 1.186296716332435608e-01 1.523780375719070435e-01 -5.158284679055213928e-02 5.157485231757164001e-02 6.829813867807388306e-02 -6.948609650135040283e-02 -6.986344605684280396e-02 2.224581688642501831e-01 -8.593296115577686578e-06 -3.462237119674682617e-01 2.359857857227325439e-01 -1.239726319909095764e-01 -1.344962716102600098e-01 1.474025547504425049e-01 -1.248818859457969666e-01
9.641786664724349976e-02 -5.854625254869461060e-03 -2.981651425361633301e-01 -2.958160042762756348e-01 1.000465080142021179e-01 1.011203825473785400e-01 -9.231019020080566406e-02 -2.924067974090576172e-01 -1.882707327604293823e-01 -1.032967939972877502e-01 -2.687531709671020508e-01 1.163470447063446045e-01 2.295194864273071289e-01 -1.427603960037231445e-01 -1.177261024713516235e-01 -1.267223656177520752e-01 2.164073884487152100e-01 -2.058601826429367065e-01 -1.922168582677841187e-01 1.539324373006820679e-01 -3.822139799594879150e-01 -2.448555976152420044e-01 2.141616493463516235e-01 9.512176737189292908e-03 1.027385741472244263e-01 6.265210453420877457e-03 -1.350383460521697998e-01 -5.397566035389900208e-02 -2.641981653869152069e-02 -8.109505474567413330e-02 -1.270765364170074463e-01 -9.014836698770523071e-02
-9.166044741868972778e-02 1.368995457887649536e-01 -1.494506448507308960e-01 -2.322957664728164673e-01 6.924118846654891968e-02 2.888317704200744629e-01 -1.522464305162429810e-01 -3.154214620590209961e-01 -6.775466352701187134e-02 -6.762576755136251450e-03 -5.017889663577079773e-02 -7.883830368518829346e-02 -3.605261743068695068e-01 -1.484819799661636353e-01 4.913951084017753601e-02 1.306075751781463623e-01 -9.243727661669254303e-03 1.464838385581970215e-01 1.226295158267021179e-01 2.613584697246551514e-01 -1.143963076174259186e-02 2.861560881137847900e-02 -2.256063371896743774e-01 -2.571474909782409668e-01 2.102365046739578247e-01 1.937678009271621704e-01 -3.658664822578430176e-01 -1.002371981739997864e-01 2.952400594949722290e-02 -4.521997645497322083e-02 2.168730199337005615e-01 -4.837389662861824036e-02
1.472155451774597168e-01 -4.271744564175605774e-02 -3.253583908081054688e-01 -2.028010040521621704e-01 1.484355926513671875e-01 -8.637671917676925659e-02 -2.681673169136047363e-01 -1.514459848403930664e-01 -1.666372269392013550e-01 -2.098106145858764648e-01 7.976017892360687256e-02 2.057742699980735779e-02 -1.930465996265411377e-01 -1.593257486820220947e-01 -2.306802868843078613e-01 -1.730576753616333008e-01 2.823588848114013672e-01 1.850543320178985596e-01 -3.472603112459182739e-02 -1.130192205309867859e-01 -1.545749306678771973e-01 -2.425062060356140137e-01 -3.070950210094451904e-01 1.440388262271881104e-01 1.301189363002777100e-01 -6.626128405332565308e-02 -3.147268593311309814e-01 -1.623016037046909332e-02 8.398776501417160034e-02 -1.547085791826248169e-01 5.137203261256217957e-02 2.848418243229389191e-02
-1.578341126441955566e-01 3.115238547325134277e-01 -5.315335392951965332e-01 8.967055380344390869e-02 1.879211217164993286e-01 3.139971941709518433e-02 -1.440753787755966187e-01 -2.348144799470901489e-01 1.516032069921493530e-01 -1.211100369691848755e-01 2.445216774940490723e-01 2.464449554681777954e-01 2.380999028682708740e-01 7.242102921009063721e-02 1.913513839244842529e-01 1.349391788244247437e-01 -4.430393874645233154e-02 -8.643343113362789154e-03 -1.221565529704093933e-01 -1.432732790708541870e-01 -1.738719455897808075e-02 -7.965518534183502197e-02 -8.216209709644317627e-02 1.055189743638038635e-01 1.273954659700393677e-02 1.240876764059066772e-01 -2.498647868633270264e-01 1.303024590015411377e-01 -1.718048751354217529e-02 -1.450548619031906128e-01 1.482408940792083740e-01 6.113612558692693710e-03
1.189260184764862061e-01 1.154370829463005066e-01 -2.698060870170593262e-01 -1.040352955460548401e-01 -1.250674016773700714e-02 -2.148152291774749756e-01 -3.012859225273132324e-01 -2.137122005224227905e-01 -2.963102608919143677e-02 -3.869802458211779594e-03 1.297724694013595581e-01 6.578385829925537109e-02 -9.630366228520870209e-03 -8.902405970729887486e-04 1.066625118255615234e-01 -1.497472524642944336e-01 4.034665524959564209e-01 1.622819900512695312e-01 -9.982632845640182495e-02 -8.360809646546840668e-03 1.644200384616851807e-01 9.350825101137161255e-02 -1.754274964332580566e-01 -3.373852372169494629e-01 2.221478968858718872e-01 1.586073450744152069e-02 -1.505826860666275024e-01 2.426743060350418091e-01 -2.147911041975021362e-01 -8.963759243488311768e-02 -2.642422914505004883e-01 -1.245361492037773132e-01
2.156756371259689331e-01 -1.625943928956985474e-02 -1.814399063587188721e-01 -1.052187755703926086e-01 -3.845842927694320679e-02 3.093405440449714661e-02 -1.961948573589324951e-01 -1.802103817462921143e-01 -2.433629482984542847e-01 9.737890213727951050e-02 -9.632126241922378540e-02 2.169240862131118774e-01 -1.077066827565431595e-02 4.004582017660140991e-02 2.198524922132492065e-01 1.162384226918220520e-01 2.939034700393676758e-01 5.356235057115554810e-02 4.533452689647674561e-01 5.375763401389122009e-02 -6.962373107671737671e-02 -2.930388450622558594e-01 1.147099360823631287e-01 1.684224158525466919e-01 1.208766549825668335e-02 2.731048166751861572e-01 -2.091460376977920532e-01 -5.894003063440322876e-02 -1.486291140317916870e-01 -2.300956547260284424e-01 -2.330396138131618500e-02 -1.406633406877517700e-01
9.901330620050430298e-02 -7.883199304342269897e-02 -1.503097563982009888e-01 -1.119474470615386963e-01 8.332546800374984741e-02 5.720506235957145691e-02 -1.956336796283721924e-01 -3.632251918315887451e-01 -2.563409507274627686e-01 -1.169950515031814575e-01 -1.849763989448547363e-01 7.610567659139633179e-02 -1.415198445320129395e-01 1.065035164356231689e-01 2.430327832698822021e-01 1.981550455093383789e-01 1.092204526066780090e-01 2.763367816805839539e-02 2.811511158943176270e-01 6.778965890407562256e-02 -4.343021661043167114e-02 -3.147384822368621826e-01 -1.048349514603614807e-01 -7.117330282926559448e-02 1.355938315391540527e-01 2.497111856937408447e-01 -1.882134526968002319e-01 -7.535867393016815186e-02 -6.888382136821746826e-02 -3.916285037994384766e-01 -9.083813428878784180e-02 -1.333311200141906738e-01
3.800633549690246582e-02 1.369514763355255127e-01 -2.367577105760574341e-01 -4.785396903753280640e-02 -5.022286251187324524e-02 5.107238423079252243e-03 -2.427247613668441772e-01 -3.149465620517730713e-01 -1.765281707048416138e-01 2.829287052154541016e-01 -1.766458898782730103e-01 3.360662162303924561e-01 -4.700053855776786804e-02 6.265730410814285278e-02 2.422688454389572144e-01 1.683140993118286133e-01 1.380171328783035278e-01 -9.268566220998764038e-02 -4.978702962398529053e-02 2.921433448791503906e-01 -7.067152298986911774e-03 -1.320391446352005005e-01 -2.941798269748687744e-01 2.850145101547241211e-01 -5.320977792143821716e-02 1.595930941402912140e-02 -2.646928131580352783e-01 -1.448897123336791992e-01 2.615066617727279663e-02 -3.272572532296180725e-03 -9.545821696519851685e-02 -8.725458383560180664e-02
1.495167016983032227e-01 3.383638858795166016e-01 4.259961843490600586e-02 -7.921695709228515625e-02 9.252195060253143311e-02 4.712987691164016724e-02 -7.812198251485824585e-02 -2.882751524448394775e-01 -1.208869740366935730e-01 -5.888983607292175293e-02 -4.171186089515686035e-01 3.671243786811828613e-02 2.552717030048370361e-01 -1.688171550631523132e-02 -1.664277315139770508e-01 -7.247237116098403931e-02 1.033376902341842651e-01 5.414099618792533875e-02 -1.166927069425582886e-01 2.252323366701602936e-02 -1.823047548532485962e-01 -2.865523695945739746e-01 -1.424966454505920410e-01 6.096262484788894653e-02 3.800249099731445312e-02 6.393292546272277832e-02 -4.415609836578369141e-01 -1.528716087341308594e-01 -4.654447361826896667e-02 6.502214074134826660e-02 -7.637260854244232178e-02 -2.450576275587081909e-01
-6.655420362949371338e-02 4.405468702316284180e-02 -3.149639070034027100e-01 1.387833654880523682e-01 1.140477582812309265e-01 -1.222801581025123596e-01 -1.587404757738113403e-01 -3.076118528842926025e-01 -2.338293343782424927e-01 8.141049742698669434e-02 -1.438798904418945312e-01 -6.673295050859451294e-02 1.857146434485912323e-02 2.321450412273406982e-01 9.264991432428359985e-02 -5.310850962996482849e-02 2.177803069353103638e-01 9.742702543735504150e-02 7.803705334663391113e-02 -3.993698582053184509e-02 -1.415599137544631958e-01 -1.112916693091392517e-01 -2.774486243724822998e-01 -2.078256160020828247e-01 -3.909069299697875977e-02 -1.172360554337501526e-01 -4.965954422950744629e-01 -1.991489827632904053e-01 1.889441609382629395e-01 -1.238452494144439697e-01 6.864013522863388062e-02 -2.822091989219188690e-02
-1.177931502461433411e-01 2.398768216371536255e-01 -3.130008876323699951e-01 -2.327406108379364014e-01 -5.679176002740859985e-02 -2.541778609156608582e-02 -2.770439684391021729e-01 -1.080361008644104004e-01 -2.104653567075729370e-01 5.998929962515830994e-03 -4.130070805549621582e-01 1.887400597333908081e-01 -5.118536204099655151e-02 -4.039021208882331848e-02 9.199725091457366943e-02 -7.831077277660369873e-02 4.171073138713836670e-01 -8.761992305517196655e-02 1.939304471015930176e-01 1.561266835778951645e-02 -5.587624013423919678e-02 -2.295541018247604370e-01 -1.096747070550918579e-01 -5.031416565179824829e-02 1.105680018663406372e-01 2.468349337577819824e-01 -3.126261755824089050e-02 -2.006798088550567627e-01 3.001272864639759064e-02 -9.465004503726959229e-02 -1.939224265515804291e-02 1.578675769269466400e-02
-2.132535576820373535e-01 7.672579027712345123e-03 -1.560207009315490723e-01 -1.429761648178100586e-01 -5.719129368662834167e-02 7.406832277774810791e-02 -3.212588429450988770e-01 -2.417957037687301636e-02 -2.939656376838684082e-01 -1.158221960067749023e-01 1.726499348878860474e-01 2.024582773447036743e-01 7.757717370986938477e-02 -8.796675130724906921e-03 -1.370235979557037354e-01 -1.982329636812210083e-01 4.455314278602600098e-01 2.290293425321578979e-01 -2.799982763826847076e-02 -8.302713930606842041e-02 -7.236243784427642822e-02 -2.942515350878238678e-02 -2.587476074695587158e-01 5.162761732935905457e-02 1.400040090084075928e-01 -9.038653969764709473e-02 -2.087881267070770264e-01 1.287504285573959351e-02 -1.321436017751693726e-01 -1.495197266340255737e-01 3.079755008220672607e-01 -1.476181000471115112e-01
-1.165587529540061951e-01 1.959661543369293213e-01 -2.882552444934844971e-01 -2.665153443813323975e-01 -4.096573963761329651e-02 3.588173910975456238e-02 4.908926039934158325e-02 7.572687696665525436e-03 -7.730935513973236084e-02 2.059502154588699341e-01 2.135158628225326538e-01 2.418687641620635986e-01 4.913963377475738525e-02 2.684389650821685791e-01 -8.611667156219482422e-02 -1.093346904963254929e-02 2.016230672597885132e-01 -4.616856575012207031e-02 6.166235078126192093e-03 -2.889600396156311035e-01 1.675368845462799072e-01 -1.134818140417337418e-02 8.674366027116775513e-02 1.203834787011146545e-01 8.038838207721710205e-02 2.209669724106788635e-02 -5.457350611686706543e-01 -5.636466294527053833e-02 -5.073545500636100769e-02 1.208334863185882568e-01 -1.576075553894042969e-01 -1.657189279794692993e-01
-5.647868663072586060e-02 8.452626317739486694e-02 -4.168689846992492676e-01 -3.135479092597961426e-01 1.126621216535568237e-01 -1.647206246852874756e-01 -2.364837825298309326e-01 -9.273870848119258881e-03 1.484242919832468033e-02 -1.275701671838760376e-01 -2.009750604629516602e-01 2.992575466632843018e-01 1.194226592779159546e-01 -3.323758020997047424e-02 -1.448767483234405518e-01 2.334064394235610962e-01 1.838465929031372070e-01 1.165312454104423523e-01 1.875702440738677979e-01 1.134506985545158386e-01 -9.614722430706024170e-02 -7.201156765222549438e-02 2.612630426883697510e-01 1.133848205208778381e-01 1.239320337772369385e-01 -6.663985550403594971e-02 -1.411260813474655151e-01 2.789181470870971680e-01 4.562497138977050781e-02 1.465175896883010864e-01 -5.461810529232025146e-02 -2.223536074161529541e-01
-8.252175152301788330e-02 9.023687243461608887e-02 -2.870438992977142334e-01 -3.047142624855041504e-01 -2.720637805759906769e-02 -2.471615374088287354e-02 -2.782326340675354004e-01 -2.469279468059539795e-01 -1.755462586879730225e-01 1.115981191396713257e-01 -9.055148810148239136e-02 -1.991900935536250472e-04 -1.011317521333694458e-01 -5.430991202592849731e-02 3.107241094112396240e-01 2.278472930192947388e-01 2.398776412010192871e-01 4.525871202349662781e-02 1.179834455251693726e-01 4.724182561039924622e-02 -9.041125327348709106e-02 -2.287530899047851562e-01 -1.169887930154800415e-01 -4.549439251422882080e-02 5.203937366604804993e-02 1.733565479516983032e-01 7.492851931601762772e-03 -1.653609722852706909e-01 -5.172935500741004944e-02 -3.897091746330261230e-01 1.856634169816970825e-01 -2.361620366573333740e-01
-3.229202702641487122e-02 1.775323599576950073e-01 -2.854157984256744385e-01 -2.161021679639816284e-01 2.288266420364379883e-01 -2.293110936880111694e-01 -2.046301960945129395e-01 -3.957040011882781982e-01 -8.002949506044387817e-02 -5.764471739530563354e-02 3.440168499946594238e-02 7.072286307811737061e-02 -7.436534017324447632e-02 -4.391169920563697815e-02 -5.961577221751213074e-02 -1.993279755115509033e-01 3.045344352722167969e-01 1.966800838708877563e-01 1.999150365591049194e-01 2.043758034706115723e-01 -9.326491504907608032e-02 -5.773754790425300598e-02 -2.643775045871734619e-01 9.144233912229537964e-02 -2.140961587429046631e-02 -4.877133294939994812e-02 -2.162038683891296387e-01 -1.799971908330917358e-01 2.638510167598724365e-01 -6.455509364604949951e-02 -8.599499240517616272e-03 -9.966172277927398682e-02
-5.717608332633972168e-02 2.941245026886463165e-02 -3.104167580604553223e-01 -2.522755563259124756e-01 -1.438793689012527466e-01 1.562504917383193970e-01 7.109068334102630615e-02 -2.810758352279663086e-01 -3.539254963397979736e-01 -3.204831779003143311e-01 1.383728813380002975e-02 2.527142465114593506e-01 8.181929588317871094e-02 -2.036340087652206421e-01 -9.424971044063568115e-02 -1.756412088871002197e-01 1.397571712732315063e-01 2.005499601364135742e-01 -1.007223352789878845e-01 1.360916346311569214e-01 1.034964323043823242e-01 -2.085587382316589355e-01 2.443805336952209473e-01 1.194427683949470520e-01 -1.100593060255050659e-01 2.163980156183242798e-02 -1.621346771717071533e-01 1.032002940773963928e-01 -6.465617567300796509e-02 -1.294551938772201538e-01 1.340991407632827759e-01 -1.473522782325744629e-01
-5.762638896703720093e-02 7.117539644241333008e-02 -4.337522983551025391e-01 -5.474978685379028320e-02 -2.027382999658584595e-01 1.418474912643432617e-01 -2.786297500133514404e-01 -3.557871878147125244e-01 6.793073564767837524e-02 -9.051013737916946411e-02 -2.182587981224060059e-01 1.831570453941822052e-02 -8.590517938137054443e-02 1.410464569926261902e-02 -2.723757326602935791e-01 -2.491655498743057251e-01 -7.488226145505905151e-02 2.643222212791442871e-01 1.953819207847118378e-02 1.332245916128158569e-01 -1.370902508497238159e-01 -1.294761151075363159e-01 2.146672904491424561e-01 -5.323585867881774902e-02 1.386966556310653687e-02 1.844058334827423096e-01 -1.069605350494384766e-01 -1.256694346666336060e-01 -2.085906453430652618e-03 1.321381889283657074e-02 -5.449313670396804810e-02 -2.962172627449035645e-01
1.327081620693206787e-01 1.086622923612594604e-01 -8.168449252843856812e-02 1.662040054798126221e-01 -7.500506937503814697e-02 1.634860932826995850e-01 -9.326983988285064697e-02 -2.501016855239868164e-01 -7.413261383771896362e-02 -1.556337624788284302e-01 -2.152515798807144165e-01 2.580486834049224854e-01 1.716134697198867798e-02 -9.183038026094436646e-02 1.930322498083114624e-01 1.999171525239944458e-01 4.493256807327270508e-01 5.222724378108978271e-02 5.299598351120948792e-02 -2.634634077548980713e-02 3.143159300088882446e-02 -7.554994523525238037e-02 -3.991558551788330078e-01 7.730160653591156006e-02 1.325906906276941299e-02 1.108298357576131821e-02 -3.775294125080108643e-01 5.106883496046066284e-02 2.296340018510818481e-01 -9.569877386093139648e-02 6.371001154184341431e-02 -1.121649816632270813e-01
-2.533441185951232910e-01 1.918317377567291260e-01 -3.071173131465911865e-01 -9.465006738901138306e-02 3.662177622318267822e-01 -1.801307201385498047e-01 8.317978680133819580e-02 -2.878457307815551758e-01 -8.696854114532470703e-03 -1.512743830680847168e-01 -5.079882219433784485e-02 2.675898373126983643e-01 1.033021733164787292e-01 2.178112566471099854e-01 3.294179961085319519e-02 8.095342665910720825e-02 1.422883421182632446e-01 2.776120975613594055e-02 7.282117754220962524e-02 -6.399022042751312256e-02 6.482392549514770508e-02 -1.730550825595855713e-01 4.027253016829490662e-02 6.482005119323730469e-02 -3.549257293343544006e-02 -1.561726033687591553e-01 -2.847919762134552002e-01 2.096248865127563477e-01 6.085231527686119080e-02 -1.329679787158966064e-01 -1.903461813926696777e-01 -3.127347826957702637e-01
8.963938057422637939e-02 3.299778699874877930e-02 -1.119553074240684509e-01 5.838651210069656372e-02 1.324888318777084351e-01 6.110260728746652603e-04 1.525617837905883789e-01 4.729407280683517456e-02 1.346566993743181229e-02 -1.039513647556304932e-01 -1.020363867282867432e-01 2.178542129695415497e-02 -1.532100699841976166e-02 4.645863547921180725e-02 1.122115775942802429e-01 -2.698357105255126953e-01 1.326143294572830200e-01 5.644970387220382690e-02 -1.920117288827896118e-01 1.126006469130516052e-01 -5.300651863217353821e-02 2.516828663647174835e-02 -1.525280997157096863e-02 9.074995666742324829e-02 2.146840840578079224e-01 1.167341247200965881e-01 -6.076465249061584473e-01 1.099796295166015625e-01 7.728919386863708496e-02 -1.196809411048889160e-01 1.237227916717529297e-01 -5.131433606147766113e-01
1.526104509830474854e-01 -1.738789677619934082e-01 -1.935259550809860229e-01 2.208034545183181763e-01 1.840773969888687134e-01 9.769713878631591797e-02 -2.727231085300445557e-01 -3.006672263145446777e-01 -8.468584716320037842e-02 -3.317870199680328369e-02 -1.329773664474487305e-01 2.118745595216751099e-01 -1.218267604708671570e-01 -1.194167584180831909e-01 -2.249294966459274292e-01 -2.093896865844726562e-01 1.208254992961883545e-01 -1.223077327013015747e-01 1.316379457712173462e-01 2.511453628540039062e-02 1.352366358041763306e-01 -2.871337234973907471e-01 9.705793112516403198e-03 -4.166838899254798889e-02 2.421488761901855469e-01 2.376043349504470825e-01 -3.924235403537750244e-01 -7.647029310464859009e-02 3.405113518238067627e-02 -5.397094413638114929e-02 -1.014409512281417847e-01 -1.352603137493133545e-01
3.854128718376159668e-02 1.507027298212051392e-01 6.668585538864135742e-02 -1.048591062426567078e-01 3.007260859012603760e-01 1.183710098266601562e-01 -1.973377168178558350e-01 -1.909343302249908447e-01 -1.212490424513816833e-01 -3.703610599040985107e-02 -7.672657072544097900e-02 7.172589004039764404e-02 8.700061589479446411e-02 1.030005514621734619e-01 5.048716813325881958e-02 -8.336422592401504517e-02 5.119826644659042358e-02 6.090752780437469482e-02 1.269247680902481079e-01 8.082461357116699219e-02 1.602429300546646118e-01 -1.302757412195205688e-01 -9.897158294916152954e-02 -2.689590752124786377e-01 3.585449978709220886e-02 3.894424736499786377e-01 -5.012709498405456543e-01 -5.112669244408607483e-02 1.682556718587875366e-01 6.629030406475067139e-02 1.900563985109329224e-01 -3.103430569171905518e-01
-1.531985402107238770e-01 -1.284103188663721085e-02 -3.604161739349365234e-01 -6.017833948135375977e-03 -2.041927725076675415e-01 -1.971531659364700317e-02 -2.636417746543884277e-01 -4.257555678486824036e-02 -1.621800102293491364e-02 2.371903322637081146e-02 1.895833884191233665e-05 1.315170526504516602e-01 3.043649494647979736e-01 -7.084452360868453979e-02 2.515111863613128662e-01 -5.809586867690086365e-02 9.686909615993499756e-02 1.475628763437271118e-01 1.547939777374267578e-01 -2.257343083620071411e-01 9.936087578535079956e-02 -7.503867894411087036e-02 -1.308920830488204956e-01 1.900553703308105469e-01 -1.305944919586181641e-01 2.510072104632854462e-02 -2.143383920192718506e-01 2.593203783035278320e-01 -5.558853968977928162e-02 1.761666387319564819e-01 -2.877024933695793152e-02 -4.582091271877288818e-01
-2.335721701383590698e-01 1.637677848339080811e-01 -3.324602246284484863e-01 1.193468049168586731e-01 2.543815076351165771e-01 9.694178402423858643e-02 -1.030054241418838501e-01 -1.586692482233047485e-01 -9.565844386816024780e-02 -1.371649354696273804e-01 -9.855181723833084106e-02 1.223505884408950806e-01 1.408406198024749756e-01 -1.388504505157470703e-01 -1.530475318431854248e-01 -1.784443855285644531e-01 -1.288786381483078003e-01 1.182271689176559448e-01 1.889050900936126709e-01 2.025257647037506104e-01 3.424111604690551758e-01 -1.704741269350051880e-02 -5.705451592803001404e-02 -4.420037195086479187e-02 1.349966228008270264e-01 1.750036329030990601e-02 -3.437598049640655518e-01 -9.871631115674972534e-02 -2.140219658613204956e-01 -1.355572193861007690e-01 1.187591720372438431e-02 -3.100422322750091553e-01
6.372853368520736694e-02 -2.330124564468860626e-02 -2.279789932072162628e-02 -2.548221945762634277e-01 -1.411841213703155518e-01 -1.894451119005680084e-02 -1.311308294534683228e-01 -4.146443009376525879e-01 2.747351489961147308e-02 -8.863183856010437012e-02 2.317419350147247314e-01 9.049653261899948120e-02 1.491622626781463623e-01 -1.493964940309524536e-01 3.519411683082580566e-01 6.949288398027420044e-02 2.545577883720397949e-01 2.885345518589019775e-01 -1.111328378319740295e-01 -1.153206527233123779e-01 -6.295246630907058716e-02 7.278028130531311035e-02 9.408155828714370728e-02 -3.390279114246368408e-01 2.387677729129791260e-01 -5.431146547198295593e-02 -2.938106358051300049e-01 -1.127895340323448181e-01 -5.561537668108940125e-02 5.905105173587799072e-02 -4.129117354750633240e-02 -5.211718007922172546e-02
-7.501264661550521851e-02 7.391689717769622803e-02 -2.012186944484710693e-01 -2.329172194004058838e-01 -6.141450628638267517e-02 -1.528593748807907104e-01 -1.980839073657989502e-01 -1.875231415033340454e-02 -8.850857615470886230e-02 6.666226778179407120e-03 1.271973550319671631e-01 2.642160952091217041e-01 -1.483049690723419189e-01 -2.601736783981323242e-01 -4.724541306495666504e-02 -3.962081670761108398e-01 4.347358942031860352e-01 1.515409201383590698e-01 1.187092214822769165e-01 1.791406571865081787e-01 1.423379033803939819e-01 -9.370264410972595215e-02 -1.198342368006706238e-01 7.726883888244628906e-02 2.430796772241592407e-01 -7.053359597921371460e-02 -1.480010449886322021e-01 -4.462463408708572388e-02 -1.233139336109161377e-01 -1.927412003278732300e-01 1.260995268821716309e-01 -1.447375863790512085e-01
8.547700196504592896e-02 -1.649167239665985107e-01 -1.599379777908325195e-01 -1.650606989860534668e-01 2.921581268310546875e-02 -1.951703727245330811e-01 -1.829773187637329102e-01 -1.530746817588806152e-01 -2.136414796113967896e-01 5.162443593144416809e-02 2.270531840622425079e-02 5.876743700355291367e-03 -2.993192374706268311e-01 -3.196699917316436768e-01 1.258336305618286133e-01 -2.804624438285827637e-01 2.959470152854919434e-01 1.164175271987915039e-01 -8.246555179357528687e-02 2.653569877147674561e-01 1.062912791967391968e-01 -1.474978923797607422e-01 2.752250246703624725e-02 1.457948684692382812e-01 4.056340456008911133e-01 1.207916717976331711e-02 -2.306707352399826050e-01 -9.639643877744674683e-02 4.964290652424097061e-03 -3.127529844641685486e-02 7.431969791650772095e-02 -1.206201165914535522e-01
-1.130442507565021515e-02 2.700504288077354431e-02 -8.952296525239944458e-02 4.533121362328529358e-02 1.618845015764236450e-01 1.558672338724136353e-01 5.210819467902183533e-02 -5.315867066383361816e-02 5.634190887212753296e-02 -2.255270183086395264e-01 1.402165740728378296e-01 -1.853486523032188416e-02 1.427352428436279297e-01 1.422037184238433838e-01 1.889740079641342163e-01 -1.279749572277069092e-01 2.542487084865570068e-01 1.145489364862442017e-01 -4.743013996630907059e-03 -5.763387680053710938e-02 -9.284657239913940430e-02 -2.709623575210571289e-01 -4.880554229021072388e-02 1.729806959629058838e-01 2.685881257057189941e-01 2.091005742549896240e-01 -3.573719561100006104e-01 2.670473456382751465e-01 -1.424690037965774536e-01 -4.213423132896423340e-01 6.668957322835922241e-02 -2.317042499780654907e-01
-1.770149469375610352e-01 -7.805945724248886108e-02 -4.868295192718505859e-01 -2.486541569232940674e-01 -1.948765218257904053e-01 4.999879375100135803e-02 -2.893099561333656311e-02 -7.424241304397583008e-02 -3.098047077655792236e-01 -2.262896299362182617e-01 1.258707642555236816e-01 -4.626425728201866150e-02 2.745234072208404541e-01 1.344381272792816162e-01 4.157818481326103210e-02 1.073316261172294617e-01 1.849334239959716797e-01 2.430674135684967041e-01 8.581150323152542114e-02 5.870018154382705688e-02 9.640535712242126465e-02 2.771364152431488037e-02 2.152807265520095825e-01 -9.430620819330215454e-02 2.139504700899124146e-01 2.257617264986038208e-01 -1.941963583230972290e-01 -7.473720610141754150e-02 -5.029202252626419067e-02 5.699536949396133423e-02 1.364494115114212036e-01 -1.059689298272132874e-01
-2.804343700408935547e-01 5.250949412584304810e-02 -1.727492809295654297e-01 -1.260283440351486206e-01 4.402880668640136719e-01 2.721170708537101746e-02 2.470786720514297485e-01 -4.439941141754388809e-03 -5.320335179567337036e-02 -2.839326560497283936e-01 1.897114217281341553e-01 2.082591503858566284e-01 1.269595772027969360e-01 2.349447607994079590e-01 -3.650486841797828674e-02 -3.335412219166755676e-02 1.344446986913681030e-01 7.962843030691146851e-02 -1.426595002412796021e-01 5.825308337807655334e-02 3.731671022251248360e-03 -1.024359315633773804e-01 -6.641254760324954987e-03 -1.674056053161621094e-02 2.318113297224044800e-01 1.618902534246444702e-01 -2.743716537952423096e-01 1.184384524822235107e-01 -2.510612607002258301e-01 -7.126518059521913528e-03 -1.696475595235824585e-02 -2.983677089214324951e-01
5.801275745034217834e-02 1.417723149061203003e-01 -5.139394402503967285e-01 1.151791512966156006e-01 8.051925897598266602e-02 -1.885302066802978516e-01 -7.412060350179672241e-02 -1.770182251930236816e-01 -8.572843670845031738e-02 -2.521106898784637451e-01 2.214406281709671021e-01 1.036086380481719971e-01 -6.374447792768478394e-02 -1.694903969764709473e-01 2.636712193489074707e-01 1.427100896835327148e-01 -3.068856522440910339e-02 -1.408734768629074097e-01 -4.724511876702308655e-02 -8.134617656469345093e-02 7.409770041704177856e-02 -1.370200663805007935e-01 2.546843700110912323e-02 -1.134390532970428467e-01 2.030879259109497070e-01 -4.521314799785614014e-02 -2.190982550382614136e-01 2.017581760883331299e-01 1.299162395298480988e-02 -3.600216805934906006e-01 -8.806964755058288574e-02 -1.730938106775283813e-01
9.566666185855865479e-02 -2.123430967330932617e-01 -1.980697214603424072e-01 -1.426751613616943359e-01 9.979786723852157593e-02 -2.339782118797302246e-01 -2.144843935966491699e-01 -3.803309053182601929e-02 -1.043917797505855560e-02 -1.045412719249725342e-01 3.417322412133216858e-02 -5.279651843011379242e-03 -2.713564932346343994e-01 -2.322503626346588135e-01 2.406766563653945923e-01 -3.936198726296424866e-02 2.542909085750579834e-01 1.970363259315490723e-01 1.378843933343887329e-01 3.227583467960357666e-01 5.165960267186164856e-02 -2.182393670082092285e-01 -9.177391231060028076e-02 2.324287742376327515e-01 2.112732082605361938e-01 2.041044384241104126e-01 -3.269678652286529541e-01 -6.064369156956672668e-02 -1.940822461619973183e-03 1.670218557119369507e-01 9.167135506868362427e-02 -4.618526622653007507e-02
-9.582889825105667114e-02 -5.273541435599327087e-02 -9.212073683738708496e-02 -1.904539614915847778e-01 -7.993404567241668701e-02 -3.224724233150482178e-01 7.034575100988149643e-03 -2.818833589553833008e-01 -7.463355362415313721e-02 -1.465728133916854858e-01 9.689441323280334473e-02 6.389889121055603027e-02 2.588993310928344727e-01 2.102344334125518799e-01 -1.185442134737968445e-02 1.269668042659759521e-01 1.261569410562515259e-01 -8.364243060350418091e-02 1.798310130834579468e-02 5.867332592606544495e-02 -2.500949203968048096e-01 -2.293192595243453979e-01 1.624409556388854980e-01 2.335154414176940918e-01 2.015462368726730347e-01 -2.615556418895721436e-01 -3.718923330307006836e-01 -1.540683507919311523e-01 6.515313684940338135e-02 -2.133460640907287598e-01 1.324084470979869366e-03 -2.044797241687774658e-01
1.936466097831726074e-01 -5.743174254894256592e-02 -1.925059407949447632e-01 -5.985327437520027161e-02 4.171696677803993225e-02 1.754518896341323853e-01 -3.020009398460388184e-01 -1.441041827201843262e-01 -8.543207496404647827e-02 2.008848451077938080e-02 -1.519839316606521606e-01 1.129536330699920654e-01 2.247321605682373047e-01 6.586506962776184082e-02 -1.408699899911880493e-01 -1.177739351987838745e-02 -6.546379998326301575e-03 -1.707061193883419037e-02 6.973114609718322754e-02 -6.131092086434364319e-02 -2.697349488735198975e-01 -1.193153858184814453e-01 -3.060774505138397217e-01 2.339996844530105591e-01 2.917866110801696777e-01 -1.985169574618339539e-02 -3.041848242282867432e-01 -2.532861530780792236e-01 1.346159167587757111e-02 1.317721903324127197e-01 -2.053863555192947388e-01 -3.306798338890075684e-01
-4.930488392710685730e-02 7.157376408576965332e-02 -1.163922473788261414e-01 -1.015001907944679260e-01 4.283082485198974609e-02 -2.042216509580612183e-01 -1.905431300401687622e-01 -1.910318583250045776e-01 -9.306874871253967285e-02 -2.015911489725112915e-01 1.381602734327316284e-01 3.675656765699386597e-02 -2.202108800411224365e-01 -3.117220997810363770e-01 -1.326192915439605713e-01 -2.705223858356475830e-01 4.965803325176239014e-01 2.516153156757354736e-01 9.500545263290405273e-02 3.784568980336189270e-02 7.363245636224746704e-02 -1.574772149324417114e-01 1.649300917051732540e-03 9.332855045795440674e-02 2.314738184213638306e-01 -3.887526318430900574e-02 -1.907107234001159668e-01 -1.296705156564712524e-01 -1.995590776205062866e-01 -1.534347534179687500e-01 1.225491240620613098e-01 -1.126952469348907471e-02
-6.041804701089859009e-02 -2.584686279296875000e-01 -1.945259720087051392e-01 -6.335214525461196899e-02 -6.696204189211130142e-03 -1.344076395034790039e-01 -9.398861229419708252e-02 -2.491561882197856903e-02 -3.765117749571800232e-02 -7.455842196941375732e-02 3.965211287140846252e-02 2.355074733495712280e-01 2.484818696975708008e-01 -8.141986280679702759e-02 -1.021731048822402954e-01 -3.023503907024860382e-02 2.202866673469543457e-01 2.746988534927368164e-01 1.599586606025695801e-01 1.253609172999858856e-02 2.318336516618728638e-01 -2.611005865037441254e-02 -3.833683952689170837e-02 6.520680338144302368e-02 -1.276789009571075439e-01 1.499848254024982452e-02 -6.036856770515441895e-01 -2.092608511447906494e-01 -1.174203082919120789e-01 -6.897985935211181641e-02 1.110557764768600464e-01 -2.255528569221496582e-01
-7.316994480788707733e-03 1.996433436870574951e-01 -3.837354481220245361e-01 -2.438413202762603760e-01 -2.415069006383419037e-02 6.509180366992950439e-02 -3.205113112926483154e-01 -1.176958829164505005e-01 -1.560517698526382446e-01 1.560993343591690063e-01 -3.315516710281372070e-01 -2.151747234165668488e-02 1.488319039344787598e-01 1.032337620854377747e-01 1.867700926959514618e-02 1.334323287010192871e-01 4.218923747539520264e-01 -5.194100737571716309e-02 1.881079077720642090e-01 1.171501353383064270e-01 -8.090091496706008911e-02 -6.276258826255798340e-02 -1.359900683164596558e-01 1.062047551386058331e-03 7.725265622138977051e-02 1.524382978677749634e-01 -1.664272248744964600e-01 -1.657727658748626709e-01 1.026201322674751282e-01 -1.581836342811584473e-01 1.225997954607009888e-01 -1.678137928247451782e-01
1.118670254945755005e-01 8.833714574575424194e-02 -1.854171007871627808e-01 -2.578471302986145020e-01 3.992188349366188049e-02 1.159557104110717773e-01 -1.882246136665344238e-01 -3.130199313163757324e-01 -1.319069415330886841e-01 1.565482094883918762e-02 -7.082111388444900513e-02 1.888972520828247070e-01 -6.003720685839653015e-02 1.369531303644180298e-01 1.784069538116455078e-01 2.188735604286193848e-01 2.797794938087463379e-01 -9.808771312236785889e-03 2.854390740394592285e-01 4.844571650028228760e-02 9.130860120058059692e-02 -2.994055151939392090e-01 -1.313567459583282471e-01 -4.708745330572128296e-02 2.415537089109420776e-02 2.517083585262298584e-01 -2.103222459554672241e-01 -3.514163568615913391e-02 -2.582875452935695648e-02 -4.231068491935729980e-01 -2.614568360149860382e-02 -2.239202149212360382e-02
-1.621084213256835938e-01 1.973822414875030518e-01 5.464818701148033142e-02 -2.340942770242691040e-01 3.743143379688262939e-01 -3.817828372120857239e-02 -7.209564000368118286e-02 -9.271414577960968018e-02 -5.773179233074188232e-02 -2.223850041627883911e-01 -1.792904138565063477e-01 1.703112125396728516e-01 1.705982536077499390e-01 9.838521480560302734e-02 1.146586090326309204e-01 -2.061058580875396729e-01 -5.195748805999755859e-02 4.087169170379638672e-01 9.019213914871215820e-02 4.044776037335395813e-02 1.700020581483840942e-01 1.118799205869436264e-02 -1.002625823020935059e-01 -7.625507563352584839e-02 1.988600790500640869e-01 -3.985955193638801575e-02 -2.915626168251037598e-01 -6.006162241101264954e-02 -3.031066656112670898e-01 -1.711637824773788452e-01 -1.171323433518409729e-01 -1.555942296981811523e-01
2.089940011501312256e-01 2.429008334875106812e-01 -1.955893933773040771e-01 -8.174180239439010620e-02 9.661064296960830688e-02 -3.509593009948730469e-02 -3.305741548538208008e-01 -2.179649770259857178e-01 -1.355188488960266113e-01 -2.590022087097167969e-01 -1.877956092357635498e-01 -1.907999962568283081e-01 -6.503499299287796021e-02 5.339569598436355591e-02 1.872710511088371277e-02 -1.007234379649162292e-01 3.955873548984527588e-01 1.331050097942352295e-01 5.578640848398208618e-02 9.104624390602111816e-03 -1.058497577905654907e-01 -4.073520302772521973e-01 -2.181366086006164551e-01 -1.109927371144294739e-01 -3.801809623837471008e-02 2.129506319761276245e-02 -1.640453785657882690e-01 -4.668023437261581421e-02 8.425822854042053223e-02 -4.696975648403167725e-02 1.317130476236343384e-01 -1.955702155828475952e-01
-4.586955159902572632e-02 -1.074817106127738953e-01 -1.667785644531250000e-01 -4.280947446823120117e-01 2.032959014177322388e-01 1.017096117138862610e-01 4.901108518242835999e-02 -1.892357319593429565e-02 9.956403076648712158e-02 -1.933464556932449341e-01 -2.607389688491821289e-01 1.535233296453952789e-02 7.634746283292770386e-02 7.689843326807022095e-02 -4.158918932080268860e-02 2.863479554653167725e-01 1.714457869529724121e-01 2.801303379237651825e-02 -9.502249211072921753e-02 3.203672766685485840e-01 -3.370335325598716736e-02 -3.491345560178160667e-03 1.989145278930664062e-01 -5.528445169329643250e-02 -1.003792136907577515e-02 1.394063383340835571e-01 -4.900506734848022461e-01 -1.600061208009719849e-01 -2.443799050524830818e-03 -1.240688487887382507e-01 -4.634106904268264771e-02 -1.462821960449218750e-01
2.455380856990814209e-01 -4.134115204215049744e-02 1.942864619195461273e-02 5.097285658121109009e-02 1.181713491678237915e-01 9.810284525156021118e-02 -6.816411018371582031e-02 -3.340107798576354980e-01 -1.626382470130920410e-01 -2.418812364339828491e-01 8.461259305477142334e-02 1.197426691651344299e-01 7.779500633478164673e-02 -7.197234779596328735e-02 -2.946276403963565826e-02 1.241003572940826416e-01 4.237663149833679199e-01 5.807118862867355347e-02 -1.871553957462310791e-01 -6.084270775318145752e-02 7.546757906675338745e-02 -1.825749129056930542e-01 -3.307743370532989502e-01 1.405432075262069702e-01 -7.004254311323165894e-02 -5.113450810313224792e-02 -4.992729425430297852e-01 -8.938349038362503052e-02 -3.352008759975433350e-02 -3.117142245173454285e-02 6.263628602027893066e-02 -2.444630861282348633e-02
3.290606895461678505e-03 -2.143989652395248413e-01 -3.030846118927001953e-01 -6.413799524307250977e-02 -6.848109513521194458e-02 1.125211864709854126e-01 -1.346551775932312012e-01 -5.187506601214408875e-02 -1.970317363739013672e-01 -5.665477365255355835e-02 1.132534965872764587e-01 5.922394245862960815e-02 1.376427710056304932e-01 2.420082129538059235e-02 2.113523148000240326e-02 1.747726798057556152e-01 5.520474165678024292e-02 3.628126680850982666e-01 -5.368641391396522522e-02 -1.559839211404323578e-02 -2.428266257047653198e-01 -1.951254606246948242e-01 -1.972612887620925903e-01 3.506005108356475830e-01 -8.095029741525650024e-02 1.804646104574203491e-01 -2.435791492462158203e-01 2.120769321918487549e-01 -3.184306919574737549e-01 4.480024334043264389e-03 2.167882025241851807e-01 -1.498846560716629028e-01
1.257467418909072876e-01 -1.236265301704406738e-01 -1.569747030735015869e-01 -2.464294284582138062e-01 2.324460595846176147e-01 8.356248587369918823e-02 -2.616137266159057617e-01 -1.114855706691741943e-01 9.306637942790985107e-02 -4.159725457429885864e-02 1.534379273653030396e-01 2.062901109457015991e-01 4.840826243162155151e-02 7.843656837940216064e-02 1.218565031886100769e-01 3.891016542911529541e-02 2.928180098533630371e-01 2.462296187877655029e-01 -2.445272654294967651e-01 2.419952303171157837e-01 9.518416970968246460e-02 2.556902542710304260e-02 -9.269636124372482300e-02 1.971279643476009369e-02 2.866220474243164062e-01 -1.159584426204673946e-04 -1.949959695339202881e-01 -3.225608468055725098e-01 -1.532254517078399658e-01 2.944856584072113037e-01 -7.795876264572143555e-02 -1.279906332492828369e-01
-2.410162389278411865e-01 3.391822427511215210e-02 -3.791030347347259521e-01 -1.497508138418197632e-01 4.995499551296234131e-02 5.640269815921783447e-02 1.383536309003829956e-02 -1.651723533868789673e-01 9.626151621341705322e-02 -3.818666934967041016e-01 2.250637859106063843e-02 -6.886859983205795288e-02 1.832273043692111969e-02 1.261145472526550293e-01 -6.998186558485031128e-02 -1.201028749346733093e-02 -1.693562120199203491e-01 5.900890682823956013e-04 -2.624682709574699402e-02 -4.669851437211036682e-02 1.025940105319023132e-01 -2.390439808368682861e-01 7.158044725656509399e-02 -5.665591731667518616e-02 5.298236384987831116e-02 -1.955513097345829010e-02 -4.124348461627960205e-01 1.634942889213562012e-01 -1.198938488960266113e-01 -3.312538862228393555e-01 -6.784480810165405273e-02 -3.515172302722930908e-01
-7.556452602148056030e-02 -8.539894223213195801e-02 -2.308725193142890930e-02 -3.396875858306884766e-01 6.349262595176696777e-02 -1.407641768455505371e-01 9.786455333232879639e-02 -3.473737537860870361e-01 -2.383777052164077759e-01 -3.346179798245429993e-02 -6.360878050327301025e-02 -8.034175634384155273e-02 2.922172546386718750e-01 1.865358203649520874e-01 1.059020012617111206e-01 -2.325941026210784912e-01 8.035312592983245850e-02 1.901221722364425659e-01 6.383714824914932251e-02 2.040708810091018677e-01 -1.187194064259529114e-01 4.737023729830980301e-03 -2.270918190479278564e-01 6.585460901260375977e-02 3.486946523189544678e-01 1.488484591245651245e-01 -2.296219170093536377e-01 -2.933022379875183105e-02 -2.873953580856323242e-01 2.407566644251346588e-02 -4.834654182195663452e-02 1.478089392185211182e-01
-1.454828530550003052e-01 1.719029992818832397e-01 -3.923179581761360168e-02 -1.270658373832702637e-01 -7.588277757167816162e-02 -1.922786235809326172e-02 -2.580977417528629303e-02 -3.966663777828216553e-01 -2.116060405969619751e-01 -4.247886314988136292e-02 -1.164842098951339722e-01 9.528773277997970581e-02 -5.782502144575119019e-02 -1.997881084680557251e-01 -2.330764681100845337e-01 -1.483634859323501587e-01 2.284449189901351929e-01 -1.989846117794513702e-02 -7.640005648136138916e-02 -4.624966159462928772e-02 -8.002023212611675262e-03 6.596749648451805115e-03 2.841275632381439209e-01 1.501407772302627563e-01 2.486312538385391235e-01 -2.954884432256221771e-02 -2.107911854982376099e-01 2.054637372493743896e-01 -2.876665294170379639e-01 -1.002726480364799500e-01 2.668269872665405273e-01 -3.183649778366088867e-01
2.706086635589599609e-02 2.401767969131469727e-01 -2.950646579265594482e-01 -1.171915158629417419e-01 1.779286116361618042e-01 -1.645499914884567261e-01 -6.188868358731269836e-02 -4.196466505527496338e-01 -2.883403748273849487e-02 -2.916198372840881348e-01 -2.133181393146514893e-01 -7.276032865047454834e-02 -1.051194295287132263e-01 1.551137417554855347e-01 -1.285303570330142975e-02 -1.256468445062637329e-01 4.791794419288635254e-01 8.917038142681121826e-02 1.327558513730764389e-02 8.081739395856857300e-02 2.577475272119045258e-02 -3.936811164021492004e-02 -2.391636222600936890e-01 1.790302395820617676e-01 6.393068283796310425e-02 4.708921164274215698e-02 -1.121536567807197571e-01 -1.282597184181213379e-01 1.916604191064834595e-01 -3.387534245848655701e-02 -6.812620162963867188e-02 -2.808622084558010101e-02
-1.443503797054290771e-01 -9.932691603899002075e-02 -2.518251240253448486e-01 -3.853912055492401123e-01 1.011831220239400864e-02 -6.530899554491043091e-02 8.275269716978073120e-02 -2.684544026851654053e-01 -6.326484680175781250e-02 -1.221863776445388794e-01 6.553795188665390015e-02 1.347243785858154297e-01 1.764079630374908447e-01 1.885065436363220215e-01 -1.022989675402641296e-01 3.824853897094726562e-02 9.011903405189514160e-02 8.007691800594329834e-02 3.778822720050811768e-01 -2.557642012834548950e-02 -4.817645251750946045e-02 -3.136979639530181885e-01 5.510639771819114685e-02 1.684640720486640930e-02 2.220030725002288818e-01 -7.187867164611816406e-02 -3.224514722824096680e-01 2.713354527950286865e-01 1.228874549269676208e-01 1.834191679954528809e-01 -1.025977134704589844e-01 2.757731266319751740e-02
6.455375999212265015e-02 1.804990768432617188e-01 -4.342570006847381592e-01 -4.618091508746147156e-02 1.199063658714294434e-01 -4.020960628986358643e-02 -2.643348574638366699e-01 -2.463958859443664551e-01 2.166033089160919189e-01 -2.165043056011199951e-01 -9.138354659080505371e-02 -2.240237444639205933e-01 1.874566823244094849e-01 -5.458688363432884216e-03 -5.389926210045814514e-02 -2.839455306529998779e-01 1.836777627468109131e-01 1.907996535301208496e-01 -1.391507536172866821e-01 6.493736058473587036e-02 -1.433101892471313477e-01 6.895953416824340820e-02 -1.184831187129020691e-01 1.162128746509552002e-01 9.800618141889572144e-02 1.186938956379890442e-01 -2.724391818046569824e-01 9.691300243139266968e-02 -1.873004585504531860e-01 4.290814325213432312e-02 -6.931563466787338257e-02 -2.435970455408096313e-01
1.558142062276601791e-02 -1.504868566989898682e-01 -3.886507153511047363e-01 -4.674791544675827026e-02 -1.932924799621105194e-02 1.402281969785690308e-01 -9.978640079498291016e-02 -9.380941092967987061e-02 -2.863309979438781738e-01 -2.374881803989410400e-01 8.510646224021911621e-02 2.538397966418415308e-04 2.827019803225994110e-02 3.902955725789070129e-02 -4.573142901062965393e-02 1.946828216314315796e-01 6.066539138555526733e-02 3.324190974235534668e-01 -5.051798000931739807e-02 -1.984003931283950806e-03 -4.909135401248931885e-02 -1.236083507537841797e-01 -7.584497332572937012e-02 1.911899596452713013e-01 3.136424347758293152e-02 3.011678755283355713e-01 -2.820461392402648926e-01 1.183740422129631042e-01 -3.490602076053619385e-01 -3.293248882982879877e-04 3.299253284931182861e-01 6.678780168294906616e-02
-3.336996138095855713e-01 8.036352694034576416e-03 -4.866391420364379883e-01 -7.861823588609695435e-02 9.279606863856315613e-03 -6.298952735960483551e-03 -1.092775389552116394e-01 3.550953045487403870e-02 -1.257229596376419067e-01 -2.390263378620147705e-01 2.460384517908096313e-01 5.267319083213806152e-02 1.297357231378555298e-01 -5.203386768698692322e-02 1.019628793001174927e-01 -1.414372175931930542e-01 1.395936161279678345e-01 1.523690670728683472e-01 5.102147907018661499e-02 2.301357500255107880e-02 1.039336919784545898e-01 -7.654147595167160034e-02 9.551759809255599976e-02 2.764917211607098579e-03 2.791864871978759766e-01 1.034163832664489746e-01 -6.346321851015090942e-02 -4.838722292333841324e-03 6.396733969449996948e-02 7.431372255086898804e-02 -1.378005445003509521e-01 -5.031322240829467773e-01
1.144928708672523499e-01 -1.965729296207427979e-01 -1.178766191005706787e-01 -3.733824938535690308e-02 -7.378757745027542114e-02 -2.343011349439620972e-01 -9.858509898185729980e-02 -4.729779064655303955e-01 -1.114173606038093567e-01 -8.075103163719177246e-02 1.710425913333892822e-01 4.720972850918769836e-02 2.568233609199523926e-01 1.387458387762308121e-02 1.680288314819335938e-01 8.870368450880050659e-02 2.252971231937408447e-01 5.518507212400436401e-02 -1.690806001424789429e-01 -2.157817780971527100e-01 -1.639830917119979858e-01 1.822586506605148315e-01 -2.379775978624820709e-02 -1.802143156528472900e-01 7.804455701261758804e-03 1.863299310207366943e-01 -3.878825306892395020e-01 -1.614816784858703613e-01 -1.747793704271316528e-01 5.454493686556816101e-02 -8.271268755197525024e-02 -1.128770411014556885e-01
-5.521075427532196045e-02 1.684858091175556183e-02 -1.609950959682464600e-01 2.751995436847209930e-02 3.977446351200342178e-03 1.960801780223846436e-01 -3.891953825950622559e-01 -8.411785960197448730e-02 -2.399207502603530884e-01 1.519812345504760742e-01 -4.213551431894302368e-02 2.281689196825027466e-01 1.054349243640899658e-01 -3.394351527094841003e-02 1.565643101930618286e-01 -1.684812158346176147e-01 1.132635772228240967e-01 6.616766005754470825e-02 8.633322268724441528e-02 2.394204139709472656e-01 2.912543714046478271e-02 -1.958977282047271729e-01 -3.005202412605285645e-01 1.250496804714202881e-01 2.256699800491333008e-01 1.395756453275680542e-01 -3.684434890747070312e-01 -3.510782420635223389e-01 -5.044765025377273560e-02 3.304056078195571899e-02 -9.584587067365646362e-02 6.261832267045974731e-02
-1.869958825409412384e-02 1.445309352129697800e-02 -4.357140362262725830e-01 -3.602747321128845215e-01 1.328519582748413086e-01 -1.106704622507095337e-01 -2.283723056316375732e-01 -1.990372501313686371e-02 1.014532148838043213e-01 -7.629645615816116333e-02 -2.928560972213745117e-01 3.759466707706451416e-01 6.304395943880081177e-02 -1.358072459697723389e-01 -2.358106374740600586e-01 7.779895514249801636e-02 1.825785934925079346e-01 2.304085902869701385e-02 -6.581617891788482666e-02 -1.871738582849502563e-02 -2.529840450733900070e-03 -2.524891197681427002e-01 1.828672587871551514e-01 -1.196358054876327515e-01 2.520930171012878418e-01 -5.020423606038093567e-02 -1.685520112514495850e-01 4.268737044185400009e-03 -7.081117480993270874e-02 -7.741167396306991577e-02 9.528629481792449951e-02 -7.357431948184967041e-02
6.581795960664749146e-02 1.718835383653640747e-01 -2.440757900476455688e-01 -2.770519852638244629e-01 2.843764722347259521e-01 1.027775108814239502e-01 7.642260938882827759e-02 -1.889268606901168823e-01 -2.015718668699264526e-01 2.112496644258499146e-01 5.822831299155950546e-03 3.711335062980651855e-01 2.031055092811584473e-02 -1.202070489525794983e-01 1.610474586486816406e-01 -8.691546320915222168e-02 1.233915537595748901e-01 -8.836068212985992432e-02 5.541252344846725464e-02 -1.022547483444213867e-01 -2.048392593860626221e-02 -3.916923596989363432e-04 -1.495169550180435181e-01 1.239828765392303467e-01 1.888573318719863892e-01 1.861034631729125977e-01 -2.583760321140289307e-01 -3.300334811210632324e-01 -1.832568049430847168e-01 8.939813822507858276e-02 2.405500113964080811e-01 -7.289742678403854370e-02
2.046542987227439880e-02 2.395571470260620117e-01 -1.111293882131576538e-01 -1.851463168859481812e-01 3.707437217235565186e-02 9.947359561920166016e-03 -8.383970707654953003e-02 -2.649687528610229492e-01 -1.624294370412826538e-01 1.855577230453491211e-01 -7.013354450464248657e-02 5.264912247657775879e-01 6.651465315371751785e-03 -2.107887864112854004e-01 3.095121122896671295e-03 -1.169528812170028687e-01 7.211714517325162888e-03 1.645757704973220825e-01 -1.043923869729042053e-01 -9.858769923448562622e-02 -1.227088272571563721e-01 -1.559917628765106201e-01 -1.793553084135055542e-01 2.052096873521804810e-01 2.503735125064849854e-01 1.469967067241668701e-01 -1.919652670621871948e-01 -2.526275217533111572e-01 -1.517049670219421387e-01 -3.711679205298423767e-02 2.015194743871688843e-01 -6.610746681690216064e-02
1.276438981294631958e-01 -5.054559558629989624e-02 -2.240289151668548584e-01 -1.802726686000823975e-01 -6.702106446027755737e-02 -1.350762546062469482e-01 -2.879868745803833008e-01 -1.925654113292694092e-01 -2.281415164470672607e-01 -2.737274169921875000e-01 1.762937754392623901e-01 1.114708483219146729e-01 7.778009027242660522e-02 -3.419319987297058105e-01 2.667407132685184479e-02 5.352032370865345001e-03 3.096079528331756592e-01 1.085797622799873352e-01 -2.277266085147857666e-01 6.385374814271926880e-02 -1.511116325855255127e-01 -2.175585776567459106e-01 -2.368046492338180542e-01 1.054234430193901062e-02 3.005179949104785919e-02 -2.165527455508708954e-02 -3.309545218944549561e-01 1.041079610586166382e-01 -1.542263198643922806e-02 5.702940747141838074e-02 2.110861986875534058e-01 4.237256199121475220e-02
-9.244791232049465179e-03 1.681511551141738892e-01 -1.682622432708740234e-01 5.684102699160575867e-02 1.212253421545028687e-01 6.488638371229171753e-02 -1.525214016437530518e-01 -4.274944067001342773e-01 1.423044055700302124e-01 -2.774676382541656494e-01 5.274336412549018860e-02 2.313332408666610718e-01 2.325832098722457886e-01 -2.287147007882595062e-02 2.263840585947036743e-01 -2.366878986358642578e-01 1.673748949542641640e-03 4.669969528913497925e-02 1.869089528918266296e-02 7.683460414409637451e-02 2.198314070701599121e-01 -1.327989101409912109e-01 1.363978683948516846e-01 -1.153769642114639282e-01 -6.903876364231109619e-02 1.566001214087009430e-02 -4.279645681381225586e-01 1.992157995700836182e-01 -1.462550014257431030e-01 -7.896047085523605347e-02 -1.525712758302688599e-01 -1.211698055267333984e-01
9.654156118631362915e-02 -9.400010108947753906e-03 -4.093637764453887939e-01 -2.167664468288421631e-01 -1.840552687644958496e-01 2.164407819509506226e-01 8.106802590191364288e-03 1.591405086219310760e-02 -8.134350925683975220e-02 -2.755663394927978516e-01 1.838844269514083862e-01 5.094270035624504089e-02 -2.478111833333969116e-01 2.294891327619552612e-02 1.586682796478271484e-01 -8.619785308837890625e-02 3.097693324089050293e-01 1.724156290292739868e-01 3.619917854666709900e-02 1.354712992906570435e-01 -1.710550934076309204e-01 -8.156516402959823608e-02 -1.246911287307739258e-01 1.362369977869093418e-03 1.828206032514572144e-01 2.139120735228061676e-02 -2.891610562801361084e-01 2.419150322675704956e-01 -2.454396635293960571e-01 -1.498757600784301758e-01 -1.561214476823806763e-01 -3.966825082898139954e-02
-1.678613200783729553e-02 -2.889639325439929962e-02 -1.780784875154495239e-01 -1.810266077518463135e-01 -1.021633073687553406e-01 1.880940108094364405e-04 -4.165381938219070435e-02 -9.064354747533798218e-02 2.179161906242370605e-01 1.478178203105926514e-01 1.931607574224472046e-01 3.152531683444976807e-01 -1.736324280500411987e-02 2.428745627403259277e-01 1.870903968811035156e-01 -1.429927498102188110e-01 6.958959251642227173e-02 -1.753374934196472168e-01 -1.662985831499099731e-01 2.109018564224243164e-01 -1.911313831806182861e-01 2.060273982351645827e-04 -6.334911286830902100e-02 -1.597942113876342773e-01 2.359154224395751953e-01 1.480817049741744995e-01 -2.921641767024993896e-01 -1.139337047934532166e-01 -2.291924059391021729e-01 -3.369035422801971436e-01 1.013182774186134338e-01 -2.592614591121673584e-01
-1.745867878198623657e-01 2.433336153626441956e-02 -3.327774107456207275e-01 3.040576726198196411e-02 1.243081241846084595e-01 8.595412969589233398e-02 4.858325421810150146e-02 -5.551020428538322449e-02 8.173293620347976685e-02 -2.641965448856353760e-01 3.216754645109176636e-02 -7.003498077392578125e-02 -7.094281609170138836e-04 1.501691490411758423e-01 1.428939551115036011e-01 -3.229595124721527100e-01 -9.386052936315536499e-02 5.199800431728363037e-02 7.429017126560211182e-02 3.157235309481620789e-02 -1.698190867900848389e-01 -2.414578050374984741e-01 -2.256506867706775665e-02 -4.891148209571838379e-02 2.361310422420501709e-01 1.647840440273284912e-02 -4.246957004070281982e-01 1.186436489224433899e-01 -2.361987382173538208e-01 -2.667184770107269287e-01 1.512797772884368896e-01 -3.015453815460205078e-01
-2.470089942216873169e-01 1.953551769256591797e-01 -3.686175644397735596e-01 -1.272543966770172119e-01 1.805030405521392822e-01 -4.782566055655479431e-02 4.231126978993415833e-02 -3.340931832790374756e-01 6.766826659440994263e-02 -2.269692867994308472e-01 -1.242581680417060852e-01 2.961341440677642822e-01 -1.238704696297645569e-01 -8.998205885291099548e-03 -1.576550155878067017e-01 1.347942948341369629e-01 7.080885022878646851e-02 7.283817045390605927e-03 2.077518552541732788e-01 -3.166108950972557068e-02 4.766912385821342468e-02 -9.857355058193206787e-02 2.299622595310211182e-01 -1.709335669875144958e-02 -9.308303892612457275e-02 -1.255844235420227051e-01 -2.506384253501892090e-01 -8.299055695533752441e-02 -2.032708972692489624e-01 -7.025220245122909546e-02 7.540166378021240234e-02 -3.497388362884521484e-01
-2.670055814087390900e-02 2.355083078145980835e-02 -1.598186790943145752e-01 -2.052801847457885742e-01 6.040757149457931519e-02 -4.403964877128601074e-01 -4.930801689624786377e-02 -2.298480123281478882e-01 1.561508774757385254e-01 -1.895283609628677368e-01 7.520191371440887451e-02 -7.010980695486068726e-02 1.128642037510871887e-01 1.086895316839218140e-01 1.785368323326110840e-01 2.654753625392913818e-01 7.821145653724670410e-02 1.261387914419174194e-01 -2.816427350044250488e-01 3.032794222235679626e-02 1.259617954492568970e-01 -1.222027242183685303e-01 -8.445511758327484131e-02 -1.203517615795135498e-02 -9.350340068340301514e-02 3.446491658687591553e-01 -3.425017893314361572e-01 -1.458386927843093872e-01 6.518284231424331665e-02 1.196372658014297485e-01 -1.017858907580375671e-01 -2.122252583503723145e-01
-8.426812477409839630e-03 -1.750022768974304199e-01 -2.961954474449157715e-01 -3.302393555641174316e-01 -2.583997547626495361e-01 1.908152401447296143e-01 8.446824550628662109e-02 -5.219855904579162598e-01 4.365959018468856812e-02 -2.043895572423934937e-01 -1.990689933300018311e-01 -8.814802020788192749e-02 8.280701935291290283e-02 1.101857572793960571e-01 1.588689237833023071e-01 9.256288409233093262e-02 -1.552854627370834351e-01 7.934222370386123657e-02 7.169985771179199219e-02 1.316976398229598999e-01 -1.317585706710815430e-01 -9.569505602121353149e-02 -5.475135520100593567e-02 1.258476376533508301e-01 1.334762126207351685e-01 1.846542209386825562e-02 -2.096576392650604248e-01 -2.392665483057498932e-02 8.562485687434673309e-03 -1.427413970232009888e-01 -1.841445639729499817e-02 -2.532260119915008545e-01
-2.101269513368606567e-01 2.809067368507385254e-01 -3.975118994712829590e-01 -2.560859732329845428e-02 1.851713061332702637e-01 2.002331055700778961e-02 9.397999942302703857e-02 -1.563015743158757687e-03 -1.861394345760345459e-01 -3.075344860553741455e-01 1.050654798746109009e-01 -5.219081789255142212e-02 -4.255634173750877380e-02 -1.479712128639221191e-01 2.351195663213729858e-01 -1.197897642850875854e-01 1.601203382015228271e-01 2.922977805137634277e-01 4.202394559979438782e-02 -1.200747564435005188e-01 -5.369539558887481689e-02 -1.735387602820992470e-03 2.288082838058471680e-01 1.759195327758789062e-01 2.859551310539245605e-01 1.825995743274688721e-01 -2.866231501102447510e-01 5.072147026658058167e-02 -9.576197713613510132e-02 1.229992806911468506e-01 -8.712753653526306152e-03 -2.749508433043956757e-02
5.481230095028877258e-02 -4.727038741111755371e-02 -1.215488389134407043e-01 -1.861242502927780151e-01 1.380253136157989502e-01 1.258108764886856079e-01 -2.141066789627075195e-01 -1.839326918125152588e-01 -3.121326267719268799e-01 8.564464747905731201e-02 -1.132381856441497803e-01 3.049255311489105225e-01 -1.891163922846317291e-02 1.627777069807052612e-01 1.648228168487548828e-01 -2.250977791845798492e-02 3.553770780563354492e-01 -2.225354015827178955e-01 1.942720562219619751e-01 2.547250874340534210e-02 8.345200121402740479e-02 -3.441236317157745361e-01 -2.156194113194942474e-02 3.516280651092529297e-02 1.027515828609466553e-01 3.160317540168762207e-01 -2.205215394496917725e-01 3.290740773081779480e-02 -1.424253433942794800e-01 -5.820123106241226196e-02 -1.795012354850769043e-01 -9.148351103067398071e-02
1.598694473505020142e-01 -9.276467561721801758e-02 -5.597161650657653809e-01 -1.747702062129974365e-01 1.352131068706512451e-01 -7.607482373714447021e-02 1.383789777755737305e-01 -2.372179031372070312e-01 3.126980066299438477e-01 -1.111251302063465118e-02 -1.455226391553878784e-01 2.246118336915969849e-01 -6.874669343233108521e-02 -2.708167731761932373e-01 -1.756566464900970459e-01 1.246225461363792419e-01 1.186896860599517822e-01 3.075539693236351013e-02 -7.426567841321229935e-03 5.858019366860389709e-02 2.920406125485897064e-02 -2.158597707748413086e-01 3.316631913185119629e-02 9.579176455736160278e-02 3.607011586427688599e-02 -1.101381406188011169e-01 -2.407398223876953125e-01 -1.088416278362274170e-01 -1.844609081745147705e-01 8.612416684627532959e-02 9.209128469228744507e-02 -1.383183896541595459e-01
-1.640544459223747253e-02 -7.493869960308074951e-02 -3.681293427944183350e-01 -3.863119781017303467e-01 7.958167232573032379e-03 -1.560972183942794800e-01 4.170344769954681396e-02 -1.547480672597885132e-01 2.174462378025054932e-01 -3.358566761016845703e-02 1.180708874017000198e-02 2.195719182491302490e-01 1.900539547204971313e-01 -1.752264648675918579e-01 -5.041353404521942139e-02 2.650220692157745361e-01 1.123196706175804138e-01 -4.468286037445068359e-02 9.479056298732757568e-02 6.579722464084625244e-02 -5.927409231662750244e-02 -3.390296995639801025e-01 -2.838086895644664764e-02 -2.848756266757845879e-03 -7.268276065587997437e-02 -1.198205351829528809e-01 -2.462004572153091431e-01 -2.865676581859588623e-01 -7.329118996858596802e-02 1.987732499837875366e-01 7.724064588546752930e-02 -2.499180734157562256e-01
6.247916445136070251e-02 -6.562235206365585327e-02 -2.720456384122371674e-02 -4.569480419158935547e-01 1.746610105037689209e-01 -1.342258155345916748e-01 -4.955336079001426697e-02 -1.916932016611099243e-01 -2.488183528184890747e-01 -1.880883425474166870e-01 -1.772745549678802490e-01 1.953221112489700317e-01 2.910151891410350800e-02 1.837605684995651245e-01 1.299736797809600830e-01 -1.974607557058334351e-01 2.421276271343231201e-02 1.643930226564407349e-01 1.365182548761367798e-01 1.260797977447509766e-01 7.437828183174133301e-02 -3.019715100526809692e-02 -1.557344943284988403e-01 1.976434290409088135e-01 3.163150548934936523e-01 2.667663395404815674e-01 -1.001352369785308838e-01 1.504050791263580322e-01 -2.079902589321136475e-01 1.609484553337097168e-01 -1.787649095058441162e-01 1.629925332963466644e-02
4.252551123499870300e-02 1.823204308748245239e-01 -1.984215527772903442e-01 -6.763471290469169617e-03 1.966265887022018433e-01 7.656527310609817505e-02 -2.359661646187305450e-02 -4.181899130344390869e-01 3.987886011600494385e-02 -1.624640673398971558e-01 1.466806977987289429e-01 2.283649742603302002e-01 3.829054534435272217e-02 -4.763416014611721039e-03 2.815256416797637939e-01 -2.721555233001708984e-01 1.806849092245101929e-01 2.916457951068878174e-01 7.815168052911758423e-02 9.510246664285659790e-02 2.135590165853500366e-01 9.110233746469020844e-03 1.504273861646652222e-01 -1.320013403892517090e-01 -3.305328637361526489e-02 1.585137993097305298e-01 -2.562340199947357178e-01 2.040861546993255615e-01 -2.206351459026336670e-01 -1.753985434770584106e-01 -1.110693514347076416e-01 -7.210034877061843872e-02
2.249673753976821899e-01 -9.360548853874206543e-02 -7.858203351497650146e-02 -2.874933779239654541e-01 -3.031343780457973480e-02 -1.350832134485244751e-01 -2.927299141883850098e-01 -1.993644833564758301e-01 -2.113180458545684814e-01 -8.950322121381759644e-02 2.053332887589931488e-02 6.950434297323226929e-02 -2.553786933422088623e-01 -3.147053122520446777e-01 9.870620816946029663e-02 -7.709103822708129883e-02 1.602465957403182983e-01 6.313955783843994141e-02 -2.697158977389335632e-02 1.420902460813522339e-01 -8.263346552848815918e-02 -2.375289052724838257e-01 -2.771853208541870117e-01 1.832438558340072632e-01 2.510890662670135498e-01 1.304176002740859985e-01 -3.598335683345794678e-01 6.074756383895874023e-02 1.651706695556640625e-01 4.099516570568084717e-02 -4.745087027549743652e-02 -2.559350617229938507e-02
1.791617274284362793e-01 -2.638054452836513519e-02 -3.788359165191650391e-01 7.770034018903970718e-03 -7.654412090778350830e-02 5.181455984711647034e-02 -1.528942734003067017e-01 -1.158867329359054565e-01 -1.370257697999477386e-02 2.505171597003936768e-01 1.262138634920120239e-01 1.271146833896636963e-01 -1.471589803695678711e-01 2.050761878490447998e-01 5.642187222838401794e-02 -2.926082909107208252e-02 2.730896472930908203e-01 1.258265227079391479e-01 -2.363616377115249634e-01 -3.651697561144828796e-02 2.000651322305202484e-02 -4.228253662586212158e-02 5.939539149403572083e-02 -2.682153880596160889e-02 2.824867069721221924e-01 4.223217666149139404e-01 -3.107270896434783936e-01 1.023235246539115906e-01 -2.756631374359130859e-01 -1.270185261964797974e-01 1.035701599903404713e-03 6.438136100769042969e-02
6.082072108983993530e-02 4.073257371783256531e-02 -2.778474688529968262e-01 -2.264235615730285645e-01 -1.995512247085571289e-01 7.821371406316757202e-02 7.029896229505538940e-02 -1.099457293748855591e-01 -1.833152920007705688e-01 -2.249508351087570190e-01 1.652535498142242432e-01 1.590502709150314331e-01 3.312883973121643066e-01 4.199349135160446167e-02 -3.642450273036956787e-02 1.117580160498619080e-01 1.302551329135894775e-01 1.809164434671401978e-01 2.880362272262573242e-01 -6.461098045110702515e-02 -1.230594292283058167e-01 9.701144695281982422e-02 2.758467197418212891e-01 6.258940696716308594e-02 2.816188633441925049e-01 2.138754874467849731e-01 -3.207063972949981689e-01 -1.189749762415885925e-01 -5.346817150712013245e-02 -2.263182774186134338e-03 2.338111847639083862e-01 8.362605236470699310e-03
-1.657181233167648315e-01 1.950569748878479004e-01 -3.057552576065063477e-01 -1.099407747387886047e-01 9.509771480225026608e-04 9.829739481210708618e-02 -2.843773066997528076e-01 -2.693278789520263672e-01 -1.959669739007949829e-01 1.039826869964599609e-01 -6.942256540060043335e-02 -1.263152211904525757e-01 -1.053284257650375366e-01 4.068579524755477905e-02 -9.419330954551696777e-02 -9.718710929155349731e-02 3.297628462314605713e-01 -1.793425530195236206e-02 -2.070201784372329712e-01 -6.977756321430206299e-02 2.527551352977752686e-02 -9.920574724674224854e-02 -2.285729497671127319e-01 -4.055162668228149414e-01 9.524675458669662476e-02 2.968117408454418182e-02 -3.447509109973907471e-01 -1.030718609690666199e-01 1.354946941137313843e-01 2.868523262441158295e-02 1.148079186677932739e-01 -9.505114704370498657e-02
-2.967887185513973236e-02 -1.372130662202835083e-01 -1.556756794452667236e-01 -2.697947025299072266e-01 -2.646076977252960205e-01 -3.645707070827484131e-01 1.008877232670783997e-01 -3.544221520423889160e-01 1.852860450744628906e-01 -2.566832005977630615e-01 5.197987332940101624e-02 1.324245482683181763e-01 -1.155266612768173218e-01 -3.520480543375015259e-02 -2.222283184528350830e-02 1.025997102260589600e-01 3.670510649681091309e-01 -2.039350196719169617e-02 -1.622226536273956299e-01 1.803328692913055420e-01 6.710641831159591675e-02 8.520976640284061432e-03 8.915296196937561035e-02 5.206719785928726196e-02 1.453983038663864136e-01 9.403038769960403442e-02 -2.695285081863403320e-01 4.618922993540763855e-02 1.172587499022483826e-01 2.155634388327598572e-02 2.334054745733737946e-02 -2.641013264656066895e-01
-5.537730827927589417e-02 1.855519786477088928e-02 4.693245887756347656e-02 3.013088181614875793e-02 1.491307765245437622e-01 9.929370135068893433e-02 -1.526847034692764282e-01 -1.077512577176094055e-01 -2.638973295688629150e-01 9.233194589614868164e-02 1.874458491802215576e-01 1.209612712264060974e-01 1.548320427536964417e-02 -1.170875411480665207e-02 1.286387443542480469e-01 6.406636536121368408e-02 1.869724541902542114e-01 -1.518987268209457397e-01 1.262777596712112427e-01 -1.300947815179824829e-01 -2.739605866372585297e-02 -3.813872039318084717e-01 -1.266095042228698730e-01 -1.699975579977035522e-01 1.973087787628173828e-01 3.242805600166320801e-01 -3.396304845809936523e-01 -2.551881410181522369e-02 -1.248720213770866394e-01 3.158077597618103027e-01 4.239619895815849304e-02 -3.438611328601837158e-01
1.622924804687500000e-01 2.185428887605667114e-02 6.133290752768516541e-02 4.008642584085464478e-02 -1.522815525531768799e-01 -3.232705406844615936e-03 2.533660270273685455e-02 -5.275869369506835938e-02 -2.236045747995376587e-01 -4.204348623752593994e-01 -1.911570727825164795e-01 8.280894160270690918e-02 -9.376318752765655518e-02 3.236811235547065735e-02 1.663271486759185791e-01 8.752495050430297852e-02 3.612626194953918457e-01 1.397628486156463623e-01 -3.124567680060863495e-02 -1.569382995367050171e-01 1.324144601821899414e-01 -2.662158012390136719e-01 -2.395614087581634521e-01 1.176439598202705383e-01 5.652903020381927490e-02 -9.703706204891204834e-02 -4.652420282363891602e-01 1.166203916072845459e-01 3.695792332291603088e-02 -1.137543469667434692e-01 -5.231137201189994812e-02 -1.757066100835800171e-01
-8.293403685092926025e-02 1.236107572913169861e-01 -4.580741226673126221e-01 9.506519138813018799e-02 1.268079131841659546e-01 1.044179964810609818e-02 -3.269081413745880127e-01 -3.066693544387817383e-01 3.548162430524826050e-02 -7.213649153709411621e-02 -1.719140708446502686e-01 3.527783602476119995e-02 4.501171037554740906e-02 -1.088924333453178406e-01 6.225744634866714478e-02 -1.082656756043434143e-01 -6.365127861499786377e-02 -1.693599820137023926e-01 1.226273179054260254e-01 1.526961177587509155e-01 -2.442764341831207275e-01 3.001453354954719543e-02 4.678401723504066467e-02 -1.488200724124908447e-01 3.834124803543090820e-01 -2.960102632641792297e-03 -1.495943069458007812e-01 2.042057216167449951e-01 -2.267480194568634033e-01 1.309486180543899536e-01 -1.677260994911193848e-01 -1.065066456794738770e-01
2.124873176217079163e-02 1.084424182772636414e-01 -1.905983388423919678e-01 -1.709824353456497192e-01 4.326873272657394409e-02 1.014339774847030640e-01 1.800377815961837769e-01 1.557740196585655212e-02 2.032860070466995239e-01 4.480098932981491089e-02 -1.077728793025016785e-01 -7.580283284187316895e-02 1.332932412624359131e-01 4.710836708545684814e-02 1.327390223741531372e-01 -2.499180585145950317e-01 1.407450884580612183e-01 8.269716054201126099e-03 -1.307233870029449463e-01 1.856166571378707886e-01 -2.350391447544097900e-01 -1.388391256332397461e-01 -4.265348240733146667e-02 1.891686320304870605e-01 1.518340557813644409e-01 2.203745692968368530e-01 -4.109182357788085938e-01 6.354788690805435181e-02 -4.051095992326736450e-02 -9.908644855022430420e-02 -6.763532012701034546e-02 -5.220750570297241211e-01
-3.357259929180145264e-02 2.870613336563110352e-01 -2.222675979137420654e-01 1.661370992660522461e-01 -1.008371561765670776e-01 2.095417380332946777e-01 -5.223998799920082092e-02 -1.502834707498550415e-01 -1.192028522491455078e-01 -1.846355348825454712e-01 -9.378835558891296387e-02 1.661192774772644043e-01 1.336436122655868530e-01 1.933369189500808716e-01 2.482038736343383789e-01 1.115719787776470184e-02 3.607055842876434326e-01 2.010075002908706665e-01 3.165890872478485107e-01 2.511542290449142456e-02 -1.480589509010314941e-01 -1.679564863443374634e-01 -1.955969333648681641e-01 1.909719109535217285e-01 -9.073547273874282837e-02 1.470861732959747314e-01 -2.513375580310821533e-01 -1.993805915117263794e-01 1.293500661849975586e-01 5.474115535616874695e-02 -7.324462383985519409e-02 -6.556530296802520752e-02
-1.141715943813323975e-01 -1.235917657613754272e-01 -1.535162031650543213e-01 -1.376682985574007034e-02 -6.593884527683258057e-02 2.010100521147251129e-02 6.411232799291610718e-02 -3.117935061454772949e-01 -1.416559368371963501e-01 6.983743607997894287e-02 2.237380482256412506e-02 2.179685682058334351e-01 -7.987958937883377075e-02 1.939582526683807373e-01 -6.210995838046073914e-02 -4.770231992006301880e-02 1.330585032701492310e-01 2.161858975887298584e-01 -1.316373515874147415e-02 -1.436437070369720459e-01 1.882484406232833862e-01 -6.256457418203353882e-02 3.074977099895477295e-01 6.590406596660614014e-02 1.622258573770523071e-01 -1.143139749765396118e-01 -4.094291627407073975e-01 8.999686688184738159e-02 -2.160298079252243042e-02 1.642679572105407715e-01 1.126556098461151123e-01 -4.899092316627502441e-01
2.435864508152008057e-01 -1.674487628042697906e-02 -2.537635564804077148e-01 -2.847692966461181641e-01 9.092973172664642334e-02 -5.651390552520751953e-02 -1.479865163564682007e-01 -1.615768820047378540e-01 -1.879683583974838257e-01 -3.123555779457092285e-01 -2.242723703384399414e-01 -3.877568989992141724e-03 9.787780791521072388e-02 5.357690155506134033e-02 -1.940442919731140137e-01 1.112392619252204895e-01 1.512072086334228516e-01 -8.326525241136550903e-02 -1.260573565959930420e-01 2.344509810209274292e-01 -2.826528251171112061e-01 -3.065916001796722412e-01 4.127180948853492737e-02 7.473389804363250732e-02 2.869702503085136414e-02 3.580414131283760071e-02 -2.879010327160358429e-02 2.877098135650157928e-02 -2.605396509170532227e-01 -3.536220267415046692e-02 -1.229940801858901978e-01 -3.462403416633605957e-01
-9.609987586736679077e-02 2.257479578256607056e-01 -1.601159572601318359e-01 -1.447013467550277710e-01 -1.483851484954357147e-02 1.553759276866912842e-01 -1.831426471471786499e-01 -4.068210422992706299e-01 1.696003377437591553e-01 -8.981321752071380615e-02 1.786478906869888306e-01 1.794140189886093140e-01 2.039042860269546509e-01 -1.754740625619888306e-01 2.376173138618469238e-01 -2.723152041435241699e-01 -5.494349170476198196e-03 2.577312886714935303e-01 -7.786133140325546265e-02 4.534503817558288574e-02 1.171039566397666931e-01 -1.935302466154098511e-02 3.933141380548477173e-02 -7.165306806564331055e-02 3.984782099723815918e-02 1.758583784103393555e-01 -3.602793514728546143e-01 2.427774071693420410e-01 5.126943066716194153e-02 -1.895581930875778198e-01 -9.720339626073837280e-02 3.593421354889869690e-02
-3.913718760013580322e-01 -2.087216079235076904e-01 -7.650002092123031616e-02 -2.007887810468673706e-01 4.639887064695358276e-02 5.226871743798255920e-02 -4.220881313085556030e-02 -4.518147557973861694e-02 1.184259876608848572e-01 -3.081150650978088379e-01 4.619502276182174683e-02 2.003390491008758545e-01 4.042129218578338623e-02 1.796533018350601196e-01 9.861706197261810303e-02 -9.340576827526092529e-02 3.086528182029724121e-01 2.465653978288173676e-02 2.608444988727569580e-01 -4.516329616308212280e-02 1.014464348554611206e-01 -1.522624343633651733e-01 1.781751364469528198e-01 3.706853138282895088e-03 1.571803539991378784e-01 -4.832114651799201965e-02 -4.186919927597045898e-01 4.559856280684471130e-02 1.778789758682250977e-01 -2.009324878454208374e-01 8.154311776161193848e-02 -1.747063547372817993e-01
-6.638558208942413330e-02 -3.732609003782272339e-02 -2.125439792871475220e-01 -5.119598656892776489e-02 5.842259526252746582e-02 1.883332282304763794e-01 -4.496589899063110352e-01 -1.706043332815170288e-01 -2.183669805526733398e-01 5.353343486785888672e-02 1.840456575155258179e-01 2.942923307418823242e-01 5.967432260513305664e-02 -2.711589075624942780e-02 -1.375063415616750717e-02 -1.405545026063919067e-01 5.294185504317283630e-02 -1.411944329738616943e-01 -2.345048338174819946e-01 2.438277900218963623e-01 1.523938477039337158e-01 -2.097488194704055786e-01 -1.318118255585432053e-02 1.011888310313224792e-01 7.036615163087844849e-02 2.565964460372924805e-01 -3.946587443351745605e-01 6.344309449195861816e-02 -4.987107217311859131e-02 1.410542726516723633e-01 -1.125189140439033508e-01 2.276367507874965668e-02
1.029236316680908203e-01 1.849063634872436523e-01 -2.989193797111511230e-01 -2.631669342517852783e-01 -1.041134893894195557e-01 9.024713188409805298e-02 -2.686474323272705078e-01 -2.254500687122344971e-01 -4.087761044502258301e-02 7.289170473814010620e-02 -2.065548002719879150e-01 6.787999719381332397e-02 -6.044294685125350952e-02 8.885195851325988770e-02 1.456627398729324341e-01 1.524782925844192505e-01 2.196133583784103394e-01 -2.628891356289386749e-02 2.947443425655364990e-01 1.408552676439285278e-01 -1.354511231184005737e-01 -2.779186367988586426e-01 -2.713250219821929932e-01 2.594897709786891937e-02 1.157733052968978882e-01 1.588093936443328857e-01 -1.564524918794631958e-01 -1.644079945981502533e-02 -1.351000368595123291e-01 -3.260471224784851074e-01 1.387872695922851562e-01 -1.079224422574043274e-01
8.560393005609512329e-02 1.305243074893951416e-01 -1.738586127758026123e-01 -4.703482240438461304e-02 3.982567042112350464e-02 -3.667800500988960266e-02 6.696873810142278671e-03 -3.126858472824096680e-01 1.853928565979003906e-01 3.849399089813232422e-02 -5.675892904400825500e-02 -1.094102784991264343e-01 -2.726221457123756409e-02 1.640173494815826416e-01 4.528306052088737488e-02 1.411904245615005493e-01 3.372907638549804688e-01 -2.257396094501018524e-02 3.238252699375152588e-01 9.371251612901687622e-02 -2.197365909814834595e-01 -2.624678313732147217e-01 -3.453042209148406982e-01 2.872674912214279175e-02 1.793392300605773926e-01 1.913693547248840332e-01 -1.879175156354904175e-01 -2.005364894866943359e-01 -2.058662176132202148e-01 -1.255759447813034058e-01 3.669940307736396790e-02 -2.698328793048858643e-01
-3.543757135048508644e-03 2.437771856784820557e-01 -2.570437788963317871e-01 7.733346521854400635e-02 1.074338555335998535e-01 2.463878244161605835e-01 -1.430162042379379272e-01 -4.836964607238769531e-02 2.841791324317455292e-02 -8.544901758432388306e-02 2.929427623748779297e-01 2.244502604007720947e-01 1.302864216268062592e-02 2.105117030441761017e-02 1.522591561079025269e-01 -4.742970690131187439e-02 1.428463757038116455e-01 1.565119177103042603e-01 -9.575986117124557495e-02 9.954236447811126709e-02 1.597518660128116608e-02 -1.114112660288810730e-01 7.036702334880828857e-02 1.950972378253936768e-01 2.994705140590667725e-01 2.830050289630889893e-01 -1.743117868900299072e-01 2.256932407617568970e-01 -3.226581811904907227e-01 -1.809823215007781982e-01 -1.664761751890182495e-01 -2.603506147861480713e-01
6.852412223815917969e-02 1.438507884740829468e-01 -2.072144597768783569e-01 -3.829213976860046387e-01 3.556048497557640076e-02 -2.191612869501113892e-01 1.244608499109745026e-02 3.371588513255119324e-02 -3.239315152168273926e-01 -1.428970694541931152e-01 -9.158270806074142456e-02 -5.553768202662467957e-02 -2.746605081483721733e-03 1.076050102710723877e-02 -2.984857559204101562e-01 1.851629652082920074e-02 1.814324110746383667e-01 5.034016072750091553e-02 -9.293519705533981323e-02 2.139431051909923553e-02 -1.719281226396560669e-01 -9.200258553028106689e-02 6.643385440111160278e-02 2.612939774990081787e-01 1.099630743265151978e-01 2.266651690006256104e-01 -2.292387336492538452e-01 1.807266175746917725e-01 -2.546482980251312256e-01 -1.815294772386550903e-01 -1.104197874665260315e-01 -3.068272173404693604e-01
2.633389644324779510e-02 3.741069138050079346e-01 -8.084538578987121582e-02 -1.344025433063507080e-01 -3.384538739919662476e-02 -8.931566029787063599e-02 -7.663128525018692017e-02 -5.570831149816513062e-02 -3.240800648927688599e-02 5.451725050806999207e-02 -1.944673806428909302e-01 -7.872230559587478638e-02 1.279809474945068359e-01 2.510668933391571045e-01 2.237230986356735229e-01 1.092067062854766846e-01 2.541768848896026611e-01 -4.092434793710708618e-02 2.339581400156021118e-01 9.738622605800628662e-02 4.014163091778755188e-02 -2.140772938728332520e-01 -2.899846434593200684e-01 1.182860732078552246e-01 1.437507569789886475e-01 3.074625320732593536e-02 -3.080213367938995361e-01 -1.371112614870071411e-01 -1.352800279855728149e-01 -2.397125661373138428e-01 1.197546198964118958e-01 -3.546946942806243896e-01
-1.935006380081176758e-01 8.593610674142837524e-02 -1.902898401021957397e-01 -3.398979008197784424e-01 -1.584009230136871338e-01 4.340032860636711121e-02 4.861327633261680603e-02 -3.994454741477966309e-01 2.288139611482620239e-01 -2.592854499816894531e-01 2.159848213195800781e-01 6.561598181724548340e-02 2.603762149810791016e-01 -2.008970454335212708e-02 2.272633165121078491e-01 1.776413246989250183e-02 1.442573070526123047e-01 1.340451538562774658e-01 2.178502269089221954e-02 -1.183628737926483154e-01 1.359669268131256104e-01 1.478767096996307373e-01 1.113056167960166931e-01 -1.890482157468795776e-01 1.546620130538940430e-01 7.077348232269287109e-02 -3.367494940757751465e-01 -1.838205382227897644e-02 -1.029014512896537781e-01 7.726870477199554443e-02 1.458265334367752075e-01 -3.995851799845695496e-02
-1.848997175693511963e-01 1.229236572980880737e-01 -4.600330889225006104e-01 5.690132733434438705e-03 -1.100211441516876221e-01 1.836323924362659454e-02 -9.891449660062789917e-02 -8.798983879387378693e-03 -4.177877902984619141e-01 -3.859660029411315918e-01 7.787062227725982666e-02 3.871197625994682312e-02 1.022486165165901184e-01 -1.195455491542816162e-01 1.732821017503738403e-01 3.974413499236106873e-02 2.122438848018646240e-01 2.246915102005004883e-01 2.723982743918895721e-02 -1.085495576262474060e-01 -3.607561439275741577e-02 3.347785770893096924e-02 2.505572140216827393e-01 1.366085112094879150e-01 1.968851387500762939e-01 1.542987078428268433e-01 -1.637127697467803955e-01 -7.102067023515701294e-02 -1.313012987375259399e-01 2.967099286615848541e-02 4.800287634134292603e-02 -1.501353830099105835e-01
8.952738717198371887e-03 6.420240551233291626e-02 -1.727686077356338501e-01 2.624106034636497498e-02 1.081923618912696838e-01 1.978325992822647095e-01 -5.932178720831871033e-02 -2.686137855052947998e-01 6.978695839643478394e-02 -7.920018583536148071e-02 -2.037132680416107178e-01 1.767516285181045532e-01 -3.950443863868713379e-02 1.444339305162429810e-01 5.045540332794189453e-01 -2.396151721477508545e-01 4.188642650842666626e-02 2.655934095382690430e-01 -1.596720963716506958e-01 -1.106996387243270874e-01 -1.999935805797576904e-01 -9.113182872533798218e-02 -6.433824449777603149e-02 -9.426703304052352905e-02 -6.462990771979093552e-03 1.353479325771331787e-01 -3.390594720840454102e-01 9.561865776777267456e-02 -1.897618919610977173e-01 -1.529512405395507812e-01 1.746156811714172363e-01 -1.292985826730728149e-01
-1.042489036917686462e-01 1.804895848035812378e-01 -4.254982471466064453e-01 -2.193332016468048096e-01 -2.530619502067565918e-02 -1.706990599632263184e-01 -1.206993311643600464e-01 -2.929762899875640869e-01 -1.799174249172210693e-01 1.872073486447334290e-02 -1.790943145751953125e-01 3.911442682147026062e-02 -1.531329602003097534e-01 -1.747786439955234528e-02 8.103486150503158569e-02 -9.586495161056518555e-02 3.804004192352294922e-01 1.963809281587600708e-01 8.613814413547515869e-02 9.794361889362335205e-02 -2.954954281449317932e-03 -6.495718657970428467e-02 -2.438560873270034790e-01 2.914613783359527588e-01 -6.637041270732879639e-02 -2.497782707214355469e-01 -1.129351332783699036e-01 -6.818365305662155151e-02 1.635257303714752197e-01 -6.602479517459869385e-02 -1.005602478981018066e-01 -1.305542588233947754e-01
8.143367618322372437e-02 -7.098551094532012939e-02 7.568522542715072632e-02 -2.313167154788970947e-01 7.228312641382217407e-02 -7.127652317285537720e-02 -9.007441997528076172e-02 -1.784056425094604492e-01 1.021987348794937134e-01 -1.551433950662612915e-01 -1.224177777767181396e-01 3.437774181365966797e-01 3.644613623619079590e-01 8.746428042650222778e-02 -2.359170839190483093e-02 -2.297680228948593140e-01 1.284263134002685547e-01 1.585588306188583374e-01 8.924533426761627197e-02 -5.970396101474761963e-03 2.339753881096839905e-02 -6.823682226240634918e-03 -3.329233080148696899e-02 1.326782107353210449e-01 4.023245871067047119e-01 4.431652650237083435e-02 -3.840714693069458008e-01 -1.985510885715484619e-01 -2.686074376106262207e-01 -1.161349341273307800e-01 -5.591299012303352356e-02 9.415604919195175171e-02
-2.097113728523254395e-01 3.206917643547058105e-02 -1.629702448844909668e-01 -6.191688403487205505e-02 4.171705618500709534e-02 -8.424296230077743530e-02 -1.301225721836090088e-01 -4.575626552104949951e-02 1.211564466357231140e-01 -2.464243397116661072e-02 7.928124070167541504e-02 3.816665709018707275e-01 5.692754313349723816e-02 -4.194206744432449341e-02 3.609722554683685303e-01 1.570815443992614746e-01 2.640605568885803223e-01 3.520179688930511475e-01 1.151034533977508545e-01 8.245103061199188232e-03 1.863789409399032593e-01 -7.043354213237762451e-02 2.300572581589221954e-02 1.688592135906219482e-01 1.146653816103935242e-01 -1.632025390863418579e-01 -3.448979556560516357e-01 -1.210846081376075745e-01 -7.628298550844192505e-02 1.039195060729980469e-01 -2.821359038352966309e-01 -1.555638015270233154e-01
-3.030909225344657898e-03 9.781953692436218262e-02 -8.790694177150726318e-02 -2.764653563499450684e-01 6.421899050474166870e-02 9.673865884542465210e-02 -5.015207082033157349e-02 -3.828314244747161865e-01 -1.424023360013961792e-01 1.250894507393240929e-03 -2.055400609970092773e-01 1.055172309279441833e-01 -9.779842197895050049e-02 8.914839476346969604e-02 2.392462044954299927e-01 6.627223640680313110e-02 4.372605308890342712e-02 3.449766710400581360e-02 2.032597512006759644e-01 7.253316789865493774e-02 -3.300007060170173645e-02 -3.389398455619812012e-01 -9.611238539218902588e-02 -3.504914045333862305e-02 1.239188238978385925e-01 3.126805424690246582e-01 -2.245686203241348267e-01 -8.735399693250656128e-02 3.766149654984474182e-02 -4.571310877799987793e-01 -8.622205257415771484e-02 -1.605600565671920776e-01
2.850612401962280273e-01 -2.656907401978969574e-02 -3.178370893001556396e-01 -1.899710148572921753e-01 -2.740704417228698730e-01 -4.675491899251937866e-02 -1.208937615156173706e-01 -1.148102357983589172e-01 -7.541840523481369019e-02 1.546698622405529022e-02 9.325421601533889771e-02 4.473559185862541199e-02 -7.290240377187728882e-02 -1.460032761096954346e-01 1.189691349864006042e-01 -1.623866558074951172e-01 2.465753555297851562e-01 2.732850313186645508e-01 -9.167793393135070801e-02 2.616994380950927734e-01 6.566029787063598633e-02 -1.281961798667907715e-01 -2.174320667982101440e-01 8.086983859539031982e-02 1.544316262006759644e-01 4.710717499256134033e-02 -3.705384135246276855e-01 3.506112396717071533e-01 5.130121111869812012e-02 -2.744787558913230896e-02 -1.235360950231552124e-01 1.298105437308549881e-02
2.637823857367038727e-02 -1.939309686422348022e-01 -1.478684693574905396e-01 -8.174804598093032837e-02 3.466052934527397156e-02 -6.090261042118072510e-02 -4.343933984637260437e-02 -3.112455308437347412e-01 -3.681215941905975342e-01 -6.279864907264709473e-02 -1.859868764877319336e-01 1.079943925142288208e-01 2.286079525947570801e-01 -7.048439979553222656e-02 1.402661502361297607e-01 1.929229684174060822e-02 3.422273397445678711e-01 3.274370431900024414e-01 -2.827184498310089111e-01 -1.381815671920776367e-01 -6.611653417348861694e-02 -1.036622971296310425e-01 -8.090344816446304321e-02 4.565716907382011414e-02 1.770232170820236206e-01 -1.678321883082389832e-02 9.177410602569580078e-02 -2.184175401926040649e-01 -1.886575818061828613e-01 -1.969671621918678284e-02 7.804614305496215820e-02 -2.992730438709259033e-01
-1.711396425962448120e-01 1.864820420742034912e-01 -2.730273008346557617e-01 7.483689486980438232e-02 9.394250065088272095e-02 -5.258646979928016663e-02 -5.736640840768814087e-02 -2.079699337482452393e-01 3.056380748748779297e-01 -2.155829071998596191e-01 -2.372989356517791748e-01 5.385825037956237793e-02 -4.950196482241153717e-03 2.332022339105606079e-01 2.516010105609893799e-01 -3.418768048286437988e-01 8.437460660934448242e-02 1.551682502031326294e-01 -1.809935830533504486e-02 -8.021105825901031494e-02 -2.847155332565307617e-01 -2.132107168436050415e-01 9.257238358259201050e-02 1.803812803700566292e-03 5.150758102536201477e-02 1.220250055193901062e-01 -2.571530044078826904e-01 -7.539162039756774902e-02 2.174010500311851501e-02 -1.050678491592407227e-01 -1.829263870604336262e-03 -3.000719547271728516e-01
1.228122785687446594e-01 4.039554297924041748e-01 -1.642119735479354858e-01 -1.352903842926025391e-01 4.006101191043853760e-02 -5.910411104559898376e-02 -3.039298653602600098e-01 -1.367565244436264038e-01 1.597802340984344482e-01 1.989465765655040741e-02 -3.779610991477966309e-02 8.175890892744064331e-02 1.037489697337150574e-01 2.069280296564102173e-01 1.308121532201766968e-01 2.387950569391250610e-01 4.614154994487762451e-01 1.981127448379993439e-02 2.125165611505508423e-01 4.752764105796813965e-02 -4.669193923473358154e-02 -1.406689584255218506e-01 -2.072079032659530640e-01 -1.717703342437744141e-01 -6.835405528545379639e-02 8.143619447946548462e-02 -2.280372679233551025e-01 -5.550381541252136230e-02 -6.388159841299057007e-02 -9.133864194154739380e-02 7.575811445713043213e-02 -2.426147907972335815e-01
3.177907764911651611e-01 1.436069048941135406e-02 -1.957299411296844482e-01 -1.784140765666961670e-01 2.987581193447113037e-01 1.117774173617362976e-01 -8.246844261884689331e-02 -2.748992443084716797e-01 -1.551874577999114990e-01 -1.697033047676086426e-01 -8.134157210588455200e-02 1.915710568428039551e-01 1.170096173882484436e-01 -2.213488370180130005e-01 -2.906102836132049561e-01 2.079463377594947815e-02 1.586886495351791382e-01 4.499736055731773376e-02 6.355548650026321411e-02 -9.564926475286483765e-02 -2.040043845772743225e-02 -1.239646822214126587e-01 -1.736705601215362549e-01 -4.166517406702041626e-02 1.875890046358108521e-01 6.587480753660202026e-02 -4.411267638206481934e-01 -1.003431156277656555e-01 -4.532374814152717590e-02 1.828160136938095093e-01 8.079275488853454590e-02 1.627827882766723633e-01
1.246278584003448486e-01 6.389646232128143311e-02 -1.488103717565536499e-01 -3.792200088500976562e-01 -1.188825815916061401e-01 -3.350847586989402771e-02 -1.173697039484977722e-01 -3.550401329994201660e-01 6.579043716192245483e-02 -7.361168414354324341e-02 2.384584248065948486e-01 6.781388819217681885e-02 2.711416482925415039e-01 -5.917112529277801514e-02 2.099792510271072388e-01 -5.694324616342782974e-03 1.297578811645507812e-01 2.801451385021209717e-01 -4.962775111198425293e-02 -7.273059338331222534e-02 1.720073521137237549e-01 1.758931390941143036e-02 -1.114248111844062805e-01 -1.378344893455505371e-01 1.802827566862106323e-01 1.286209076642990112e-01 -4.003308117389678955e-01 -1.142948865890502930e-01 -1.534000337123870850e-01 1.548587530851364136e-01 -4.838793352246284485e-02 1.743230968713760376e-01
-1.968328058719635010e-01 4.815961420536041260e-02 -3.634330928325653076e-01 -3.031626641750335693e-01 -3.000388294458389282e-02 2.158035933971405029e-01 1.751635223627090454e-01 -1.849534362554550171e-01 -8.296373486518859863e-02 -1.813213080167770386e-01 5.236485600471496582e-02 -8.635203540325164795e-02 -1.290496140718460083e-01 -1.801568716764450073e-01 -8.795893937349319458e-02 -9.048279374837875366e-02 1.117449253797531128e-01 3.267612159252166748e-01 7.445327192544937134e-02 2.873680554330348969e-03 -3.637063503265380859e-01 -2.277119755744934082e-01 -2.008702047169208527e-02 1.098290234804153442e-01 -2.494222484529018402e-02 6.151819601655006409e-02 -2.721159756183624268e-01 1.819606870412826538e-01 -2.276877164840698242e-01 6.603193283081054688e-02 8.235839009284973145e-02 -1.078469604253768921e-01
-7.545372098684310913e-02 -1.955578289926052094e-02 -2.446592003107070923e-01 1.571847200393676758e-01 7.599194068461656570e-03 -1.516964733600616455e-01 -2.041818797588348389e-01 1.641536317765712738e-02 2.993502840399742126e-02 -3.033261597156524658e-01 -1.630324870347976685e-02 -1.793387234210968018e-01 2.897072732448577881e-01 1.825232207775115967e-01 2.257268130779266357e-01 -3.074920773506164551e-01 1.029501929879188538e-01 -7.960086315870285034e-02 1.277593336999416351e-02 1.839572191238403320e-01 1.271759569644927979e-01 -1.586890071630477905e-01 -1.211024746298789978e-01 1.928439451148733497e-04 1.956047564744949341e-01 5.294153466820716858e-03 -4.095781445503234863e-01 1.217981576919555664e-01 -1.148459836840629578e-01 5.942059308290481567e-02 1.322647035121917725e-01 -3.069149255752563477e-01
-4.331618919968605042e-02 -3.678079694509506226e-02 -3.424129486083984375e-01 6.587520241737365723e-02 9.353533387184143066e-02 5.614796653389930725e-02 4.245433583855628967e-02 -1.475033611059188843e-01 -3.601376712322235107e-02 -1.053031310439109802e-01 -2.316538989543914795e-01 -9.094947576522827148e-02 -1.282182708382606506e-02 -2.052286081016063690e-02 3.884963989257812500e-01 -1.677043437957763672e-01 -2.189763449132442474e-02 1.879503577947616577e-01 -3.430851995944976807e-01 -1.585952043533325195e-01 -8.334600925445556641e-02 -1.673292368650436401e-01 -2.046075463294982910e-02 -1.121889799833297729e-01 3.003735244274139404e-01 3.267087414860725403e-02 -2.538906931877136230e-01 1.134588047862052917e-01 -1.665168851613998413e-01 -2.688499689102172852e-01 2.541064321994781494e-01 -1.610721498727798462e-01
5.428399145603179932e-02 -7.285685744136571884e-03 -4.882614612579345703e-01 -2.142479829490184784e-02 -1.231837496161460876e-01 2.455373480916023254e-02 -6.236011162400245667e-02 -9.951336681842803955e-02 -1.155893132090568542e-01 -4.048608839511871338e-01 -9.365916252136230469e-02 1.198345124721527100e-01 1.107044890522956848e-01 -2.192386835813522339e-01 -1.133737042546272278e-01 1.188438683748245239e-01 8.728392422199249268e-02 2.191535979509353638e-01 -1.374486684799194336e-01 1.930329203605651855e-01 4.391669109463691711e-02 -3.209312632679939270e-02 1.040041819214820862e-01 2.111029475927352905e-01 -1.128658354282379150e-01 1.954585164785385132e-01 -1.850460767745971680e-01 4.927267506718635559e-02 -2.251183092594146729e-01 -2.330273091793060303e-01 1.763330399990081787e-01 -2.168928533792495728e-01
-7.390506565570831299e-02 4.241896867752075195e-01 -1.917148530483245850e-01 -3.019088208675384521e-01 2.414619475603103638e-01 -4.883059114217758179e-02 -2.625262439250946045e-01 -7.558897882699966431e-02 1.248564720153808594e-01 7.372349034994840622e-03 -7.322178035974502563e-02 1.903387755155563354e-01 9.160672780126333237e-04 9.253150969743728638e-02 -1.129064485430717468e-01 2.488394826650619507e-01 5.853699985891580582e-03 -3.184013767167925835e-03 1.532025486230850220e-01 2.601592801511287689e-02 -5.002395063638687134e-02 -4.974079504609107971e-02 -3.821340501308441162e-01 5.393268167972564697e-02 1.296333596110343933e-02 2.403301894664764404e-01 -3.796032965183258057e-01 -6.780166923999786377e-02 6.841971725225448608e-02 -3.765339264646172523e-03 -4.964179173111915588e-02 -1.379276067018508911e-01
-4.885935410857200623e-02 -1.212172582745552063e-02 -2.813901901245117188e-01 -1.816413998603820801e-01 2.280230224132537842e-01 1.304260194301605225e-01 -1.894124746322631836e-01 4.395974799990653992e-02 1.364421993494033813e-01 -2.130947820842266083e-02 8.703468739986419678e-02 1.282682865858078003e-01 1.952930092811584473e-01 -1.267156600952148438e-01 -2.516261115670204163e-02 -2.867612242698669434e-01 -3.336675092577934265e-02 8.378579467535018921e-02 2.565186619758605957e-01 2.026880830526351929e-01 6.206437945365905762e-02 -1.691139191389083862e-01 1.368762999773025513e-01 -1.295978724956512451e-01 1.933168470859527588e-01 1.832952946424484253e-01 -3.697327971458435059e-01 1.451572217047214508e-02 -2.878610491752624512e-01 1.075810194015502930e-01 1.481433808803558350e-01 -3.017474710941314697e-01
4.579920205287635326e-04 5.386233329772949219e-03 -4.233600795269012451e-01 -2.378787249326705933e-01 1.440207213163375854e-01 -1.819482147693634033e-01 -1.443713903427124023e-01 -1.964123696088790894e-01 3.548780083656311035e-01 -1.781812608242034912e-01 -1.279760450124740601e-01 1.602098047733306885e-01 1.148036792874336243e-01 -1.112912818789482117e-01 -1.434341669082641602e-01 1.952205896377563477e-01 2.092855870723724365e-01 1.420094519853591919e-01 1.462176442146301270e-01 2.169193886220455170e-02 1.115348041057586670e-01 -1.749881356954574585e-01 1.514116376638412476e-01 -2.133082449436187744e-01 -9.216766804456710815e-03 2.692288532853126526e-02 -3.427040874958038330e-01 7.782716304063796997e-02 8.413882553577423096e-02 -4.969433881342411041e-03 1.313689053058624268e-01 -1.446436792612075806e-01
-2.108236104249954224e-01 -4.332141950726509094e-02 -6.866601295769214630e-03 7.543268054723739624e-02 1.383590511977672577e-02 3.220385015010833740e-01 -4.730053246021270752e-01 -6.413864344358444214e-02 -3.224771842360496521e-02 -1.911321468651294708e-02 -7.220257818698883057e-02 2.066333740949630737e-01 1.264207959175109863e-01 6.760101020336151123e-02 1.766668707132339478e-01 -3.700169548392295837e-02 2.248522043228149414e-01 -1.663256138563156128e-01 -1.628580987453460693e-01 1.075367107987403870e-01 9.060271829366683960e-02 -4.060461744666099548e-02 -2.107714563608169556e-01 -6.392625719308853149e-02 2.541613876819610596e-01 2.431918084621429443e-01 -4.013995826244354248e-01 5.958803743124008179e-02 4.354989528656005859e-02 -8.686026930809020996e-02 -2.019178867340087891e-01 2.097331732511520386e-02
-2.027250826358795166e-01 -4.180438816547393799e-02 -4.505842924118041992e-01 -1.171388775110244751e-01 -7.638825476169586182e-02 -2.440734952688217163e-01 5.466897971928119659e-03 1.232084333896636963e-01 -2.625546753406524658e-01 6.348709762096405029e-02 -8.269519358873367310e-02 1.366131156682968140e-01 -1.723790317773818970e-01 -4.052311927080154419e-02 1.740249097347259521e-01 -1.325369328260421753e-01 2.330056577920913696e-01 2.807931900024414062e-01 -1.948950886726379395e-01 -1.788676530122756958e-01 3.039951901882886887e-03 6.720147095620632172e-03 2.210990786552429199e-01 1.417496055364608765e-01 6.336677074432373047e-02 3.154323995113372803e-02 -2.631550729274749756e-01 1.903188414871692657e-02 -8.108689635992050171e-02 1.325014680624008179e-01 -1.237568184733390808e-01 -3.096751868724822998e-01
-2.200017124414443970e-01 1.332124471664428711e-01 -4.205913543701171875e-01 -1.949457973241806030e-01 3.885534778237342834e-02 1.623371690511703491e-01 -9.224494919180870056e-03 -1.609942167997360229e-01 -6.796520948410034180e-02 -2.341181635856628418e-01 4.082754254341125488e-02 3.399163484573364258e-02 -2.144876420497894287e-01 -1.236211583018302917e-01 1.960451751947402954e-01 1.719139963388442993e-01 1.240233033895492554e-01 -1.529227662831544876e-02 2.764233760535717010e-02 2.128260880708694458e-01 -2.382827252149581909e-01 5.312141031026840210e-02 -6.520766764879226685e-02 2.710986137390136719e-01 1.404138654470443726e-01 1.999373883008956909e-01 -2.029881924390792847e-01 1.641651988029479980e-01 -2.251175045967102051e-01 2.763021588325500488e-01 -1.385814845561981201e-01 2.155151590704917908e-02
-1.250354647636413574e-01 -4.644488543272018433e-02 -3.011018037796020508e-01 -1.581798195838928223e-01 -2.159800082445144653e-01 1.930272020399570465e-02 2.662507817149162292e-02 3.381825610995292664e-02 -2.152683883905410767e-01 -1.154104843735694885e-01 3.692891895771026611e-01 -4.829637706279754639e-02 1.518942564725875854e-01 -4.760478436946868896e-02 -4.257626831531524658e-02 2.735946141183376312e-02 1.398086398839950562e-01 -2.148121967911720276e-02 5.777741968631744385e-02 1.179222762584686279e-01 1.649010330438613892e-01 -3.215871751308441162e-01 2.038882970809936523e-01 2.737123332917690277e-02 5.015794560313224792e-02 1.552037447690963745e-01 -4.465989768505096436e-01 6.978320423513650894e-03 -1.197225973010063171e-01 -2.151242196559906006e-01 -4.432854801416397095e-02 -3.041784167289733887e-01
-2.301376610994338989e-01 -6.756186485290527344e-02 -1.007002368569374084e-01 -2.635662555694580078e-01 1.637548059225082397e-01 3.058975329622626305e-03 1.880702562630176544e-02 -1.420251131057739258e-01 -8.963561058044433594e-02 -1.872767806053161621e-01 -2.637722762301564217e-03 -9.133173525333404541e-02 -3.740551322698593140e-02 2.810811102390289307e-01 2.928372025489807129e-01 9.157571196556091309e-02 1.187334880232810974e-01 3.300992771983146667e-02 2.281764149665832520e-01 -8.727442473173141479e-02 2.276778817176818848e-01 -1.272007375955581665e-01 2.039205282926559448e-01 2.037255913019180298e-01 4.311866685748100281e-02 -3.202267363667488098e-02 -3.973348736763000488e-01 1.355941444635391235e-01 -9.148259460926055908e-02 -1.748980432748794556e-01 1.276830136775970459e-01 -3.593509793281555176e-01
1.591801345348358154e-01 4.767998307943344116e-02 -2.193388789892196655e-01 -1.490233242511749268e-01 2.296429574489593506e-01 4.557815566658973694e-02 1.207315921783447266e-01 -1.160838305950164795e-01 2.174560874700546265e-01 -4.568381980061531067e-02 1.595996320247650146e-01 3.758363053202629089e-02 8.764658123254776001e-02 1.181216686964035034e-01 1.323305219411849976e-01 -7.057841122150421143e-02 2.103301137685775757e-01 1.641324013471603394e-01 -2.437864542007446289e-01 2.441388927400112152e-02 -1.715550012886524200e-02 -1.788819730281829834e-01 -1.148596033453941345e-01 2.220046967267990112e-01 2.534070909023284912e-01 1.765526831150054932e-01 -3.688589334487915039e-01 3.939317464828491211e-01 2.461985126137733459e-02 -1.809999793767929077e-01 -5.989551544189453125e-02 -2.219509780406951904e-01
-2.554319240152835846e-02 -2.495255880057811737e-02 -1.446542143821716309e-01 -4.038714244961738586e-02 -1.048693433403968811e-01 -1.198137626051902771e-01 -7.497878372669219971e-02 -3.305570483207702637e-01 9.343333542346954346e-02 8.720511943101882935e-02 2.098254710435867310e-01 2.314215749502182007e-01 -8.706670254468917847e-02 2.406254857778549194e-01 1.084000319242477417e-01 -2.403177469968795776e-01 8.548349142074584961e-03 1.555293798446655273e-01 -2.519013285636901855e-01 1.578333675861358643e-01 -5.596604570746421814e-02 -2.003443241119384766e-01 2.618800848722457886e-02 -1.628248244524002075e-01 2.367601841688156128e-01 2.506189644336700439e-01 -3.651516139507293701e-01 -3.183117508888244629e-02 -2.552020549774169922e-01 -2.858490347862243652e-01 3.964316099882125854e-03 -6.213906034827232361e-02
-2.619462311267852783e-01 -7.247368991374969482e-02 -3.293985426425933838e-01 -4.190504923462867737e-02 -7.022388279438018799e-02 -1.626207306981086731e-02 1.972381398081779480e-02 2.354113757610321045e-01 -1.502934545278549194e-01 -2.889677882194519043e-02 -1.263065785169601440e-01 7.785236835479736328e-02 1.976785659790039062e-01 -2.914142310619354248e-01 -6.193432584404945374e-02 -4.257860779762268066e-02 1.267938464879989624e-01 2.333370149135589600e-01 2.909617312252521515e-02 3.400810360908508301e-01 -1.941343843936920166e-01 -7.186769694089889526e-02 -2.340288758277893066e-01 -1.680029556155204773e-02 1.566002964973449707e-01 -2.290362678468227386e-02 -4.637291729450225830e-01 -2.705548889935016632e-02 1.254367232322692871e-01 -5.871176347136497498e-02 1.198420673608779907e-01 -1.431278735399246216e-01
-1.291356086730957031e-01 -1.227631568908691406e-01 -6.064137816429138184e-02 1.128806173801422119e-01 6.499745417386293411e-03 -1.668341606855392456e-01 7.001190911978483200e-03 7.186743617057800293e-02 -5.543268844485282898e-02 5.328727513551712036e-02 -8.961790055036544800e-02 3.136771321296691895e-01 2.330290079116821289e-01 -1.741259545087814331e-01 -5.164506286382675171e-02 -2.037948966026306152e-01 2.207383811473846436e-01 2.016124725341796875e-01 1.963070333003997803e-01 1.289080679416656494e-01 -3.526725471019744873e-01 -1.287975460290908813e-01 -9.564341604709625244e-02 3.126497566699981689e-02 1.711708307266235352e-01 -1.394319385290145874e-01 -4.871129095554351807e-01 -3.505176305770874023e-02 -2.790924310684204102e-01 -8.153133094310760498e-02 -2.268425747752189636e-02 -9.830317646265029907e-02
-5.674084275960922241e-02 1.506193429231643677e-01 -1.235089600086212158e-01 -2.572750151157379150e-01 6.311776489019393921e-02 2.416988611221313477e-01 -9.232366085052490234e-02 -4.447780922055244446e-02 -2.228060066699981689e-01 1.461070310324430466e-02 -2.232849784195423126e-02 -1.377574950456619263e-01 -2.223217487335205078e-01 3.830135613679885864e-02 1.267184168100357056e-01 -5.188075453042984009e-02 -2.527064271271228790e-02 1.592826098203659058e-01 -1.824269769713282585e-03 2.402813285589218140e-01 -2.884070873260498047e-01 -6.773176044225692749e-02 -1.390083730220794678e-01 -2.657126784324645996e-01 2.459673136472702026e-01 5.801592394709587097e-02 -5.352428555488586426e-01 -2.370291054248809814e-01 -1.473557949066162109e-02 2.641612291336059570e-02 1.000980809330940247e-01 -4.314474016427993774e-02
4.426480084657669067e-02 2.408113181591033936e-01 -2.672148346900939941e-01 1.266689002513885498e-01 4.956234991550445557e-02 2.671716921031475067e-02 3.489119932055473328e-02 -4.591264948248863220e-02 -1.527606844902038574e-01 -3.141737580299377441e-01 1.623995751142501831e-01 3.665631115436553955e-01 -2.363785024499520659e-04 -1.068398281931877136e-01 1.381755024194717407e-01 -1.717114448547363281e-01 3.396010696887969971e-01 2.180703878402709961e-01 -1.812204718589782715e-01 -4.504374787211418152e-02 4.225324466824531555e-02 -1.288495259359478951e-03 1.675288826227188110e-01 9.937295317649841309e-02 8.588473498821258545e-02 2.049594372510910034e-01 -2.167522609233856201e-01 2.098786234855651855e-01 -1.677432507276535034e-01 1.212155520915985107e-01 -1.587106734514236450e-01 -2.396130561828613281e-01
1.402258500456809998e-02 1.587688922882080078e-01 -2.279827445745468140e-01 1.367013715207576752e-02 8.191316388547420502e-03 9.750859439373016357e-02 -1.406762152910232544e-01 -1.771130412817001343e-01 -6.488848477602005005e-02 -3.895871341228485107e-01 2.091142386198043823e-01 1.136625036597251892e-01 -1.144955158233642578e-01 -1.338049918413162231e-01 2.155232280492782593e-01 -2.749558985233306885e-01 1.204366832971572876e-01 -7.591158896684646606e-02 -7.488156855106353760e-02 5.667987093329429626e-02 -2.629172503948211670e-01 -1.703830212354660034e-01 -1.072544604539871216e-01 -7.896227389574050903e-02 2.076425552368164062e-01 -2.340597361326217651e-01 -1.849197447299957275e-01 7.733645848929882050e-03 -3.142285346984863281e-01 -2.401072829961776733e-01 -1.045146659016609192e-01 -2.270408123731613159e-01
1.445865482091903687e-01 1.400037854909896851e-01 -3.297911584377288818e-02 -3.412952423095703125e-01 -1.887452602386474609e-01 -9.095067530870437622e-02 -2.613771259784698486e-01 -1.068066880106925964e-01 -1.791202276945114136e-01 -2.882753908634185791e-01 -1.595088839530944824e-01 -2.041439861059188843e-01 1.439632922410964966e-01 1.489055436104536057e-02 9.160192683339118958e-03 4.588140919804573059e-02 1.445948034524917603e-01 -1.527907103300094604e-01 -8.367238193750381470e-02 9.421786665916442871e-02 -1.160963848233222961e-01 6.255001574754714966e-02 -2.098283544182777405e-02 -4.324984177947044373e-02 8.960286527872085571e-02 1.902749240398406982e-01 -4.511138200759887695e-01 1.732919216156005859e-01 -2.213125489652156830e-02 1.762600988149642944e-01 2.740300893783569336e-01 -2.204794287681579590e-01
1.242478489875793457e-01 -2.377679012715816498e-02 -2.208112180233001709e-01 -2.682309448719024658e-01 1.095529422163963318e-01 -1.432973146438598633e-01 -1.384855806827545166e-02 -1.446858197450637817e-01 7.081257551908493042e-02 2.074799537658691406e-01 4.909303784370422363e-02 1.221137046813964844e-01 1.450642645359039307e-01 -1.073986738920211792e-01 3.451916277408599854e-01 1.758308261632919312e-01 2.326654493808746338e-01 1.729027926921844482e-01 -2.011486589908599854e-01 -2.833133935928344727e-01 1.070758178830146790e-01 -9.253188222646713257e-02 -1.328696217387914658e-02 2.081376016139984131e-01 -8.408298343420028687e-02 2.106587290763854980e-01 -2.581268846988677979e-01 -1.927924901247024536e-01 -2.545869946479797363e-01 -3.746289759874343872e-02 -1.036133989691734314e-01 -2.472122013568878174e-01
1.414112746715545654e-01 2.735545635223388672e-01 -2.342075407505035400e-01 -2.005121409893035889e-01 -6.900016963481903076e-02 2.365664392709732056e-02 5.764091853052377701e-03 -2.339979559183120728e-01 -2.559250891208648682e-01 -4.976605065166950226e-03 -1.842017769813537598e-01 9.037402272224426270e-02 3.802731633186340332e-02 2.502584755420684814e-01 9.278072416782379150e-02 1.141553446650505066e-01 2.211991883814334869e-02 1.755333393812179565e-01 -1.972223520278930664e-01 3.254560828208923340e-01 -1.865140795707702637e-01 -7.749666273593902588e-02 -2.202299386262893677e-01 5.944133549928665161e-02 1.754004657268524170e-01 -4.262986034154891968e-02 -3.104421496391296387e-01 1.354339439421892166e-02 3.123648762702941895e-01 -5.796596407890319824e-02 2.071123719215393066e-01 -1.214623898267745972e-01
1.188342943787574768e-01 1.674487888813018799e-01 -2.363137602806091309e-01 9.054917842149734497e-03 9.455481916666030884e-02 -5.032584071159362793e-03 1.236966550350189209e-01 4.365114495158195496e-02 7.319377362728118896e-02 2.910944633185863495e-02 -8.680931478738784790e-02 -5.082543194293975830e-02 -7.097368687391281128e-02 5.836617201566696167e-02 1.933216005563735962e-01 -3.077615201473236084e-01 2.438581287860870361e-01 1.323598772287368774e-01 -2.954807281494140625e-01 1.160994470119476318e-01 -1.508853286504745483e-01 -7.030113786458969116e-02 4.683043435215950012e-02 9.998245537281036377e-02 1.739398092031478882e-01 1.067110523581504822e-01 -4.908648133277893066e-01 1.442583352327346802e-01 -1.636799424886703491e-01 -2.782433032989501953e-01 1.168006844818592072e-02 -3.057170510292053223e-01
1.952827125787734985e-01 4.095162451267242432e-02 -2.351092100143432617e-01 -4.563219100236892700e-02 2.349779754877090454e-01 4.823335260152816772e-02 -1.657410264015197754e-01 -5.593176186084747314e-02 -1.302990317344665527e-01 -7.881115376949310303e-02 -6.605520844459533691e-02 1.321661770343780518e-01 -2.295653149485588074e-02 3.535903990268707275e-02 2.777012065052986145e-03 -1.223509609699249268e-01 2.098894417285919189e-01 -1.117974966764450073e-01 3.279350101947784424e-01 -1.367285102605819702e-01 -5.469953641295433044e-02 -3.114790022373199463e-01 -4.029823094606399536e-02 -6.174504756927490234e-02 4.091998040676116943e-01 2.366380840539932251e-01 -3.499714434146881104e-01 -2.453581690788269043e-01 5.049362406134605408e-02 1.432783007621765137e-01 1.852711141109466553e-01 -3.394364193081855774e-02
-1.318809539079666138e-01 8.827072381973266602e-02 -2.855081856250762939e-01 -9.411046653985977173e-02 1.843269616365432739e-01 1.819251924753189087e-01 -5.573058500885963440e-02 -6.619282066822052002e-02 -2.510210685431957245e-02 -8.928059041500091553e-02 1.217170879244804382e-01 4.469163715839385986e-02 -4.483379796147346497e-02 4.720440134406089783e-02 4.389051496982574463e-01 -1.557821482419967651e-01 7.362173870205879211e-03 9.223338216543197632e-02 -1.592174023389816284e-01 -1.015462875366210938e-01 -2.958008050918579102e-01 -2.917761802673339844e-01 1.092336978763341904e-02 -9.865472465753555298e-02 7.436945289373397827e-02 -1.716473847627639771e-01 -4.476697146892547607e-01 5.122635886073112488e-02 -2.713631987571716309e-01 -1.419570744037628174e-01 -2.365373075008392334e-02 -6.514463573694229126e-02
-1.795578151941299438e-01 -5.027251690626144409e-02 -2.354465425014495850e-01 -7.018388807773590088e-02 2.757553160190582275e-01 9.177128970623016357e-02 1.660695374011993408e-01 -1.330470293760299683e-01 2.195024304091930389e-02 -1.354837119579315186e-01 -2.141604572534561157e-01 1.982761174440383911e-01 -5.085741635411977768e-03 2.669444382190704346e-01 -1.347414590418338776e-02 -5.345232039690017700e-02 6.254205107688903809e-02 3.588971216231584549e-03 -6.551941391080617905e-03 1.120239719748497009e-01 2.657354772090911865e-01 3.626705706119537354e-02 2.421516031026840210e-01 -7.819429785013198853e-02 2.146898955106735229e-01 5.455406382679939270e-02 -5.244323611259460449e-01 -1.483843475580215454e-01 -6.143403425812721252e-02 1.290380209684371948e-01 -1.946779042482376099e-01 -1.978611201047897339e-01
-1.302039474248886108e-01 1.640689820051193237e-01 -2.384836040437221527e-02 -2.227039486169815063e-01 2.055467963218688965e-01 3.127891123294830322e-01 -2.635282874107360840e-01 -2.611235678195953369e-01 -1.115779019892215729e-02 -1.705879420042037964e-01 -3.618485108017921448e-02 -4.333732649683952332e-02 2.098991274833679199e-01 -6.828913092613220215e-02 -2.787162736058235168e-02 -2.876535058021545410e-01 -9.931802749633789062e-03 3.038644194602966309e-01 -2.562255598604679108e-02 -8.819910138845443726e-02 1.853025518357753754e-02 -1.110271960496902466e-01 6.440096348524093628e-02 -1.873620301485061646e-01 2.563735544681549072e-01 6.156957894563674927e-02 -3.380971550941467285e-01 7.838205993175506592e-02 -7.677282206714153290e-03 5.443560332059860229e-02 -2.822538614273071289e-01 -1.952886730432510376e-01
-1.258066594600677490e-01 2.524765431880950928e-01 -3.479672670364379883e-01 1.277007907629013062e-01 1.361719816923141479e-01 -1.036173924803733826e-01 2.187973447144031525e-02 -3.726521432399749756e-01 8.733815699815750122e-02 -2.539918124675750732e-01 1.339002996683120728e-01 1.538154184818267822e-01 -6.512904912233352661e-02 1.877393200993537903e-02 5.599740147590637207e-02 9.856336563825607300e-02 2.390432870015501976e-03 9.960710071027278900e-03 1.506297290325164795e-01 -1.790865659713745117e-01 1.470270007848739624e-01 -3.156297206878662109e-01 5.147008597850799561e-02 -2.202631533145904541e-02 -4.314561188220977783e-02 -8.871915936470031738e-02 -3.243595659732818604e-01 1.532180607318878174e-01 9.658168256282806396e-02 -1.273111999034881592e-01 -1.905610114336013794e-01 -3.220747113227844238e-01
9.705095551908016205e-03 3.550321757793426514e-01 -3.376515209674835205e-01 -1.963117569684982300e-01 -2.264588512480258942e-02 -3.478259220719337463e-02 -1.058630049228668213e-01 -1.914401799440383911e-01 2.275004237890243530e-02 -2.717125713825225830e-01 -3.244613707065582275e-01 1.851017475128173828e-01 -7.482800632715225220e-02 9.291590005159378052e-02 -7.178804278373718262e-02 1.649843156337738037e-01 3.328454196453094482e-01 -1.604177802801132202e-02 -5.881981924176216125e-02 -1.384479105472564697e-01 -2.426789402961730957e-01 1.426233816891908646e-02 8.326392620801925659e-03 2.310862094163894653e-01 -3.211718052625656128e-02 4.656647145748138428e-02 -2.606408894062042236e-01 -8.249460905790328979e-02 -4.162948951125144958e-02 -2.173225134611129761e-01 -1.253727637231349945e-02 1.948005110025405884e-01
-3.710265830159187317e-02 3.016785383224487305e-01 -2.154570966958999634e-01 -2.640610001981258392e-02 -2.991971559822559357e-02 -2.540609538555145264e-01 -1.907988488674163818e-01 -5.947723984718322754e-01 -4.320733621716499329e-02 -4.602859914302825928e-02 -4.812280833721160889e-02 1.894865930080413818e-01 -1.184825897216796875e-01 4.948045592755079269e-03 -1.233669277280569077e-02 -9.987315535545349121e-02 4.012796580791473389e-01 1.607460975646972656e-01 -3.504846990108489990e-02 1.777704246342182159e-02 -9.940584748983383179e-02 -1.580490022897720337e-01 -1.430357545614242554e-01 -1.631637662649154663e-02 -2.408600971102714539e-02 1.064528897404670715e-01 -1.623156964778900146e-01 -6.248338520526885986e-02 1.579381823539733887e-01 6.685030460357666016e-02 1.495730429887771606e-01 2.353890053927898407e-02
-1.867408305406570435e-01 2.544370591640472412e-01 -3.655676245689392090e-01 -2.561862207949161530e-02 -3.732162714004516602e-02 -3.591762483119964600e-02 -2.037908509373664856e-02 -1.738474145531654358e-02 -3.822936415672302246e-01 -2.117688953876495361e-01 1.063160300254821777e-01 -4.401357378810644150e-03 -4.092393070459365845e-02 -5.910633876919746399e-02 3.470242023468017578e-01 -6.098012626171112061e-02 2.180932760238647461e-01 1.906262785196304321e-01 1.091876477003097534e-01 7.076133787631988525e-02 -7.633178681135177612e-02 1.416563093662261963e-01 9.441201388835906982e-02 2.748165726661682129e-01 6.796225905418395996e-02 1.353691518306732178e-01 -3.243397176265716553e-01 -1.624702662229537964e-01 -1.511091738939285278e-01 1.929295808076858521e-01 6.654848903417587280e-02 2.965758554637432098e-02
[truncated: 3,278,488 more chars]
