# Supplementary material for: The Language of Innovation
Source: PLoS One. 2020 Apr 30;15(4):e0230107. doi: 10.1371/journal.pone.0230107 (PMC7194493; doi:10.1371/journal.pone.0230107)
Supplement: S10 File — (GZ) [file pone.0230107.s010.tar.gz › 1988-1992/V2Run_27_VS_4500_embeddings1988-1992ED32.txt]

7.510194927453994751e-02 -3.847781941294670105e-02 2.400620132684707642e-01 -5.215835571289062500e-02 -7.968413829803466797e-02 -2.592004835605621338e-01 3.424718230962753296e-02 -2.032133787870407104e-01 2.594923377037048340e-01 -1.168686971068382263e-01 -3.076073825359344482e-01 -7.470227777957916260e-02 -5.613689310848712921e-03 1.450540572404861450e-01 1.953499764204025269e-02 5.704114213585853577e-02 3.557881340384483337e-02 -1.176246628165245056e-01 3.580473065376281738e-01 -4.740594699978828430e-02 2.425059080123901367e-01 -4.784918576478958130e-02 5.910039320588111877e-02 2.096834331750869751e-01 -3.324578404426574707e-01 9.634304791688919067e-02 2.403549700975418091e-01 2.211456596851348877e-01 1.814617067575454712e-01 8.960943669080734253e-02 -2.277187407016754150e-01 1.929140836000442505e-01
-5.663894861936569214e-02 -4.017930105328559875e-02 3.586106747388839722e-02 -4.528794437646865845e-02 3.970884531736373901e-02 -1.012084409594535828e-01 3.209133744239807129e-01 1.422920525074005127e-01 1.676048785448074341e-01 2.099520117044448853e-01 -3.011693954467773438e-01 3.797692060470581055e-02 3.006950914859771729e-01 1.798112988471984863e-01 -1.787311881780624390e-01 2.479852735996246338e-02 4.669311270117759705e-02 -3.525839000940322876e-02 2.215997576713562012e-01 2.283686958253383636e-02 -1.203167811036109924e-01 -7.907597720623016357e-02 -1.536834836006164551e-01 7.730887085199356079e-02 5.920884385704994202e-02 1.322850491851568222e-02 1.463762819766998291e-01 -3.180968761444091797e-02 2.954496443271636963e-01 2.771091461181640625e-01 -4.385656118392944336e-01 2.263809591531753540e-01
9.445432573556900024e-02 -1.528842598199844360e-01 -8.766762167215347290e-02 -2.643253207206726074e-01 4.467267543077468872e-02 -1.098550558090209961e-01 2.283919751644134521e-01 -1.385889574885368347e-02 1.170876249670982361e-02 9.500063210725784302e-02 -3.949615359306335449e-01 -1.153612285852432251e-01 1.254294365644454956e-01 1.952284276485443115e-01 -3.867681622505187988e-01 -7.767285406589508057e-02 -3.383933007717132568e-02 -1.580741703510284424e-01 1.555332541465759277e-01 3.118396103382110596e-01 3.554043769836425781e-01 5.469734966754913330e-02 8.153394609689712524e-02 1.176378056406974792e-01 -1.646225005388259888e-01 7.472015172243118286e-02 6.929649412631988525e-02 1.141068786382675171e-01 2.401854395866394043e-01 8.484535664319992065e-02 -1.514934897422790527e-01 -9.822917170822620392e-03
-4.854163527488708496e-02 -1.886616200208663940e-01 6.360101699829101562e-02 -1.428207755088806152e-01 -1.867303252220153809e-01 -2.669443488121032715e-01 7.274023443460464478e-02 -9.263477288186550140e-03 1.638715267181396484e-01 3.953707218170166016e-02 -1.760032624006271362e-01 -1.541057974100112915e-01 -1.236520055681467056e-02 3.416369259357452393e-01 -3.178786039352416992e-01 2.770301140844821930e-02 5.635611247271299362e-03 8.887681365013122559e-02 9.528140723705291748e-02 3.929258584976196289e-01 1.366815119981765747e-01 -3.719066083431243896e-01 2.187452167272567749e-01 -1.158316731452941895e-01 9.833391755819320679e-03 4.651622474193572998e-02 5.528444424271583557e-03 1.655564061366021633e-03 2.319415062665939331e-01 1.324818432331085205e-01 -2.267184406518936157e-01 9.783314168453216553e-02
-1.911608725786209106e-01 -1.227025017142295837e-01 -8.073204755783081055e-02 -1.072235405445098877e-01 2.449128776788711548e-02 5.360314995050430298e-02 -1.099132094532251358e-02 -2.093624770641326904e-01 4.345642626285552979e-01 1.757880905643105507e-03 -3.563857972621917725e-01 2.374815791845321655e-01 7.929302006959915161e-02 3.469735682010650635e-01 -1.235085874795913696e-01 2.865491621196269989e-02 -2.339978665113449097e-01 1.763821393251419067e-01 -1.446222700178623199e-02 3.919672966003417969e-01 3.685078397393226624e-02 8.649980649352073669e-03 -1.688037812709808350e-02 -2.282531931996345520e-02 -9.233554825186729431e-03 1.285652667284011841e-01 1.156463846564292908e-01 9.567927569150924683e-02 1.398379728198051453e-02 1.280257105827331543e-01 -1.810896545648574829e-01 1.935846805572509766e-01
-4.357312023639678955e-01 -1.678650677204132080e-01 1.503704581409692764e-02 -8.658501505851745605e-02 1.015005111694335938e-01 -1.335700005292892456e-01 -2.281083539128303528e-02 -3.973779082298278809e-02 1.519918590784072876e-01 2.227745801210403442e-01 -2.044764459133148193e-01 1.699329316616058350e-01 3.710511326789855957e-02 5.796162877231836319e-03 -2.344992011785507202e-01 3.227903693914413452e-02 4.141790419816970825e-02 3.041138648986816406e-01 3.557700812816619873e-01 1.280522346496582031e-01 7.735875435173511505e-03 1.192049756646156311e-01 -1.288320869207382202e-01 -5.870768427848815918e-02 5.468042194843292236e-02 -2.586000040173530579e-02 1.289446353912353516e-01 5.716698244214057922e-02 1.367672383785247803e-01 2.428415268659591675e-01 -4.124969244003295898e-01 -1.627366803586483002e-02
-2.881717383861541748e-01 -1.354072540998458862e-01 -6.445538997650146484e-02 3.392180427908897400e-02 1.317587792873382568e-01 -2.473334819078445435e-01 6.482063978910446167e-02 -2.413139194250106812e-01 1.601586863398551941e-02 3.428345173597335815e-02 -2.729654014110565186e-01 5.123952031135559082e-02 1.731909215450286865e-01 3.311956673860549927e-02 -5.953612178564071655e-02 3.024019673466682434e-02 -1.053595915436744690e-01 1.009792909026145935e-01 9.401863068342208862e-02 4.908208549022674561e-01 1.395893841981887817e-01 -3.726400136947631836e-01 -1.361226290464401245e-01 1.593666896224021912e-02 -4.694550856947898865e-02 -3.274349868297576904e-02 2.060617506504058838e-01 3.106707893311977386e-02 1.602348685264587402e-01 5.959916114807128906e-02 -2.732902467250823975e-01 1.985982507467269897e-01
-7.772193849086761475e-02 1.131999567151069641e-01 -1.355437189340591431e-01 -9.870719164609909058e-02 1.973600238561630249e-01 -2.310639321804046631e-01 1.659923493862152100e-01 -2.101125381886959076e-02 1.960664093494415283e-01 4.119692370295524597e-02 -2.612282931804656982e-01 1.696878075599670410e-01 3.566009551286697388e-02 1.542244553565979004e-01 -3.754716217517852783e-01 3.334515169262886047e-02 -1.147235743701457977e-02 2.411292046308517456e-01 5.972437933087348938e-02 -1.621774397790431976e-02 -1.393228173255920410e-01 -9.777504205703735352e-02 2.598453164100646973e-01 7.924847304821014404e-02 2.490562498569488525e-01 -1.982583701610565186e-01 1.015765219926834106e-01 4.090676084160804749e-02 1.823355853557586670e-01 -3.647036105394363403e-02 -3.922565877437591553e-01 2.484523653984069824e-01
-1.914123445749282837e-01 -7.455088943243026733e-02 -2.783776819705963135e-02 6.847131252288818359e-02 -8.600883185863494873e-02 -1.297648847103118896e-01 2.395243495702743530e-01 -1.166351139545440674e-01 3.371088802814483643e-01 1.413660347461700439e-01 -2.227027267217636108e-01 2.483314722776412964e-01 6.790618598461151123e-02 1.407791078090667725e-01 -2.243405431509017944e-01 -5.505578219890594482e-02 -8.290833979845046997e-02 3.007915616035461426e-01 3.060373067855834961e-01 2.593350782990455627e-02 -1.754602640867233276e-01 -5.558385327458381653e-02 -1.156601682305335999e-01 -2.194908261299133301e-02 -4.101819917559623718e-02 7.800693809986114502e-02 -1.100950166583061218e-01 -2.070100791752338409e-02 1.578108966350555420e-01 6.642927974462509155e-02 -4.025391936302185059e-01 -2.887193262577056885e-01
-3.157372176647186279e-01 1.023498252034187317e-01 1.383516490459442139e-01 4.028252139687538147e-02 1.796039193868637085e-01 -2.611768245697021484e-01 2.650812864303588867e-01 1.164152100682258606e-01 4.117541313171386719e-01 -1.911409348249435425e-01 -8.809379488229751587e-02 -1.096230000257492065e-01 -7.921537384390830994e-03 1.024833619594573975e-01 3.541854023933410645e-02 1.578527390956878662e-01 6.174599379301071167e-02 1.650459766387939453e-01 2.619370520114898682e-01 3.928459882736206055e-01 7.826625555753707886e-02 -1.806724257767200470e-02 -7.534205447882413864e-03 -1.630071550607681274e-01 -2.221742868423461914e-01 -5.455135926604270935e-02 1.922882646322250366e-01 6.593110039830207825e-03 -6.760855205357074738e-03 9.715222753584384918e-03 -1.372026465833187103e-02 -2.131477445363998413e-01
-7.405149191617965698e-02 -2.044993489980697632e-01 -9.414431452751159668e-02 3.075516037642955780e-02 3.847488015890121460e-02 -2.414354234933853149e-01 9.357716888189315796e-02 5.749587714672088623e-02 2.407076954841613770e-01 7.286187261343002319e-02 -5.136544629931449890e-02 1.209320724010467529e-01 1.436416953802108765e-01 2.153781503438949585e-01 -3.257039189338684082e-01 -1.237131357192993164e-01 7.821421325206756592e-02 2.213980555534362793e-01 2.583615481853485107e-01 -5.051664263010025024e-02 -8.539421111345291138e-02 1.742372363805770874e-01 5.880595743656158447e-02 -4.617900773882865906e-02 -5.567793548107147217e-02 1.382180750370025635e-01 -9.022876620292663574e-03 -3.747771307826042175e-02 4.225596319884061813e-03 -9.137288480997085571e-02 -5.665543079376220703e-01 2.853302657604217529e-01
-1.940214484930038452e-01 2.227737568318843842e-02 6.960818171501159668e-02 -2.483820356428623199e-02 -1.576585024595260620e-01 -1.410980522632598877e-01 1.099734380841255188e-01 1.924985349178314209e-01 2.582718133926391602e-01 2.878892607986927032e-02 -1.209892556071281433e-01 2.218132466077804565e-01 -4.521856456995010376e-02 7.414463907480239868e-02 -1.860918253660202026e-01 3.844982385635375977e-01 2.368096709251403809e-01 1.817089170217514038e-01 2.190869599580764771e-01 2.140538692474365234e-01 9.493000805377960205e-02 -1.370751112699508667e-02 -1.094266921281814575e-01 -1.456882338970899582e-02 -1.271940171718597412e-01 2.876184582710266113e-01 -2.322282083332538605e-02 2.919942140579223633e-01 1.867735981941223145e-01 1.418216824531555176e-01 -2.948500514030456543e-01 1.007990315556526184e-01
-2.227185368537902832e-01 -9.265932440757751465e-02 1.989934295415878296e-01 -1.894551888108253479e-02 -6.984908133745193481e-02 -1.722806245088577271e-01 -5.905439332127571106e-02 -2.300405353307723999e-01 -7.819013297557830811e-02 3.907448798418045044e-02 -2.436870336532592773e-01 -4.483056440949440002e-02 2.416442334651947021e-01 1.932565867900848389e-01 -2.740250825881958008e-01 -5.960080027580261230e-02 1.508411485701799393e-03 1.294367015361785889e-01 3.759307265281677246e-01 1.827410459518432617e-01 7.003413140773773193e-02 -1.385858654975891113e-01 2.966900765895843506e-01 1.849764436483383179e-01 2.283937297761440277e-02 3.529171943664550781e-01 9.536291658878326416e-02 1.296982616186141968e-01 1.135463640093803406e-01 -1.198270618915557861e-01 -2.087699025869369507e-01 8.843976259231567383e-02
-8.669529110193252563e-02 -2.941576838493347168e-01 2.212365865707397461e-01 2.989666536450386047e-02 -1.473895087838172913e-02 -1.987442076206207275e-01 -1.748232692480087280e-01 -1.272014528512954712e-01 1.698522120714187622e-01 2.226940356194972992e-02 -1.961102336645126343e-01 1.564265489578247070e-01 2.254039794206619263e-01 3.182163089513778687e-02 -8.407074958086013794e-02 3.006197810173034668e-01 1.414946001023054123e-02 2.674489021301269531e-01 1.870248168706893921e-01 3.167029023170471191e-01 3.380095586180686951e-03 -1.900855600833892822e-01 -6.280341744422912598e-02 -1.453151255846023560e-01 -2.523260116577148438e-01 1.197016797959804535e-02 1.592027097940444946e-01 1.783778518438339233e-01 2.458721846342086792e-01 -1.297007948160171509e-01 -1.945274323225021362e-01 1.543277949094772339e-01
2.308333991095423698e-03 -1.119150817394256592e-01 -2.003614008426666260e-01 -1.037508174777030945e-01 2.681408822536468506e-01 -1.275090724229812622e-01 1.868303865194320679e-02 -1.202566027641296387e-01 2.863899171352386475e-01 -6.761814653873443604e-02 -2.102948427200317383e-01 2.340420931577682495e-01 1.881123334169387817e-01 1.621736735105514526e-01 -1.234676167368888855e-01 -1.411990914493799210e-02 1.211202964186668396e-01 4.893869534134864807e-02 2.288649231195449829e-01 3.826580941677093506e-02 1.740346550941467285e-01 7.964363694190979004e-02 7.844877988100051880e-02 2.380690723657608032e-01 -1.030256897211074829e-01 1.175092682242393494e-01 -2.347200177609920502e-02 2.500298321247100830e-01 1.801838129758834839e-01 3.012183681130409241e-02 -5.230407714843750000e-01 7.788449525833129883e-02
-2.268084734678268433e-01 -1.445576846599578857e-01 8.141198009252548218e-02 -1.545361876487731934e-01 -1.216081306338310242e-01 1.186878383159637451e-01 -1.279084831476211548e-01 -1.731186509132385254e-01 3.294731974601745605e-01 -8.653732016682624817e-03 -4.483530819416046143e-01 -6.281879544258117676e-02 -6.892226636409759521e-02 -3.434985131025314331e-02 -1.355816572904586792e-01 -2.702528145164251328e-04 1.835898682475090027e-02 2.061072140932083130e-01 1.260112375020980835e-01 1.870743185281753540e-01 5.749392509460449219e-02 -3.071896731853485107e-01 6.146569550037384033e-02 -2.689963281154632568e-01 -6.733606010675430298e-02 -7.544491440057754517e-02 4.229271784424781799e-02 8.643865585327148438e-02 7.522031664848327637e-02 2.223737388849258423e-01 -2.359077781438827515e-01 2.937529087066650391e-01
-1.074240505695343018e-01 -2.931687235832214355e-01 1.025775298476219177e-01 1.733240783214569092e-01 -7.897417061030864716e-03 -2.518160045146942139e-01 -3.945885598659515381e-02 1.239940226078033447e-01 2.074200212955474854e-01 6.051246821880340576e-02 -3.428133726119995117e-01 6.423791497945785522e-02 1.265648305416107178e-01 1.208427175879478455e-01 -1.171029135584831238e-01 5.550885945558547974e-02 -4.481633380055427551e-02 3.219900131225585938e-01 4.538877680897712708e-02 2.394062727689743042e-01 2.222812175750732422e-01 -1.741720139980316162e-01 -1.069888770580291748e-01 -1.003275513648986816e-01 -2.495959401130676270e-01 5.199745297431945801e-02 2.202339172363281250e-01 -5.791724100708961487e-02 3.688087165355682373e-01 1.788831502199172974e-02 -1.608352065086364746e-01 1.428619325160980225e-01
-2.588531374931335449e-01 7.904177904129028320e-02 7.662783563137054443e-02 -9.809554368257522583e-02 -2.813801765441894531e-01 -1.315176188945770264e-01 1.022027656435966492e-01 6.714303046464920044e-02 3.956305384635925293e-01 1.057328432798385620e-01 3.114107623696327209e-02 4.625165835022926331e-03 8.993607014417648315e-02 1.073093265295028687e-01 -1.236448623239994049e-02 -2.005983144044876099e-01 2.180431783199310303e-01 6.180139258503913879e-02 -3.936388716101646423e-02 1.214606091380119324e-01 1.097913086414337158e-01 -2.207404226064682007e-01 1.217827424407005310e-01 -6.347177177667617798e-02 1.483219414949417114e-01 4.660283774137496948e-02 3.741021752357482910e-01 1.644721329212188721e-01 2.203504443168640137e-01 -8.824108541011810303e-02 -3.903207182884216309e-01 1.548119783401489258e-01
6.255873013287782669e-03 6.504657864570617676e-02 3.858055174350738525e-02 -7.588955014944076538e-02 4.790355265140533447e-02 2.571839280426502228e-02 2.529989182949066162e-01 6.297495216131210327e-02 2.693538069725036621e-01 1.416328996419906616e-01 -4.023978114128112793e-01 -1.609281450510025024e-01 1.940000616014003754e-02 -2.298553660511970520e-02 1.736638993024826050e-01 3.399686813354492188e-01 -9.314705431461334229e-02 8.221229165792465210e-02 3.947345912456512451e-01 7.281139492988586426e-02 7.422471046447753906e-02 -1.250695139169692993e-01 4.352259635925292969e-02 1.293589323759078979e-01 -9.585582464933395386e-02 -3.146907985210418701e-01 2.766894102096557617e-01 6.867881864309310913e-02 3.294377028942108154e-02 2.005326598882675171e-01 -2.032553255558013916e-01 4.517167806625366211e-02
-2.440021485090255737e-01 -2.822071611881256104e-01 4.559537768363952637e-02 1.202176092192530632e-03 -6.748194992542266846e-02 -4.813801050186157227e-01 1.676446758210659027e-02 -8.035562932491302490e-02 1.266209185123443604e-01 1.072972416877746582e-01 -1.351543366909027100e-01 8.944303542375564575e-02 9.589440375566482544e-02 -1.073991209268569946e-01 -5.959947034716606140e-02 -7.251082360744476318e-02 -3.122670575976371765e-02 2.593258917331695557e-01 2.642507255077362061e-01 2.251288741827011108e-01 1.118515580892562866e-01 -2.636132836341857910e-01 2.786309272050857544e-02 -3.805371746420860291e-02 -2.903786003589630127e-01 -7.164601236581802368e-02 2.782101370394229889e-02 -8.154328912496566772e-02 3.064966201782226562e-01 -5.258491262793540955e-02 -2.542766332626342773e-01 3.418568894267082214e-02
5.014032870531082153e-02 -3.158610761165618896e-01 5.415935814380645752e-02 -2.440332323312759399e-01 -7.285559922456741333e-02 -2.271380424499511719e-01 1.710505038499832153e-01 -1.174941658973693848e-01 -7.500277459621429443e-02 2.153573334217071533e-01 -3.005554378032684326e-01 -1.642607450485229492e-01 -1.504772994667291641e-02 2.001201212406158447e-01 -7.960853725671768188e-02 2.196588069200515747e-01 1.253393590450286865e-01 1.318654417991638184e-01 2.334884554147720337e-01 2.057411521673202515e-01 3.071673214435577393e-01 -5.357991904020309448e-02 4.251971095800399780e-02 -5.345409590518102050e-05 -3.487259894609451294e-02 7.661611586809158325e-02 4.601852595806121826e-02 2.603226900100708008e-01 3.717553019523620605e-01 7.647889852523803711e-02 -7.646284997463226318e-02 1.234647557139396667e-01
2.113478928804397583e-01 4.042073339223861694e-02 -1.806280761957168579e-02 -5.451923981308937073e-02 -1.043515652418136597e-01 -1.475740969181060791e-01 -8.996388316154479980e-02 -1.176586672663688660e-01 1.883791834115982056e-01 3.141871094703674316e-01 -3.173710107803344727e-01 9.100053459405899048e-02 3.137511909008026123e-01 5.512017756700515747e-02 -2.781488001346588135e-01 -1.092594936490058899e-01 -6.997583061456680298e-02 4.059758484363555908e-01 7.394985854625701904e-02 7.227531075477600098e-02 1.582063883543014526e-01 3.345135971903800964e-02 -8.514690399169921875e-02 -1.162321567535400391e-01 -7.151415944099426270e-02 -1.585778966546058655e-02 -1.332163065671920776e-01 3.644712269306182861e-02 2.487666904926300049e-01 7.818862050771713257e-02 -3.556254208087921143e-01 -1.248406022787094116e-01
6.962619721889495850e-02 1.788610666990280151e-01 5.013958737254142761e-02 -2.390751391649246216e-01 -1.751364581286907196e-02 -2.323877215385437012e-01 8.414656668901443481e-02 1.320652663707733154e-01 2.765384018421173096e-01 -2.931354567408561707e-02 -3.845183849334716797e-01 -9.253071248531341553e-02 5.716166645288467407e-02 -9.339218586683273315e-02 -3.901893198490142822e-01 -2.042218111455440521e-02 -1.381956934928894043e-01 6.507050991058349609e-02 3.638532012701034546e-02 1.650066524744033813e-01 -1.755935885012149811e-02 -1.379205286502838135e-01 -1.595806032419204712e-01 2.256298661231994629e-01 -5.462463945150375366e-02 1.418682485818862915e-01 -2.016495466232299805e-01 2.247826904058456421e-01 -4.355872422456741333e-02 1.680449992418289185e-01 -3.551718294620513916e-01 8.989839255809783936e-02
-2.086143195629119873e-01 -1.047427207231521606e-01 3.819273710250854492e-01 1.031763944774866104e-02 -1.650417223572731018e-02 -4.995859861373901367e-01 -1.057439744472503662e-01 -1.718646138906478882e-01 1.544395536184310913e-01 -3.083959408104419708e-02 -3.496344387531280518e-01 -2.655072510242462158e-02 2.455039322376251221e-01 1.193559244275093079e-01 -5.799520760774612427e-02 -7.822164893150329590e-02 -8.029263466596603394e-03 1.114840582013130188e-01 1.158245354890823364e-01 2.695227861404418945e-01 8.221790194511413574e-02 -1.626879274845123291e-01 -1.026192158460617065e-01 -1.844729036092758179e-01 -6.273834407329559326e-02 -2.012098394334316254e-02 -1.804184168577194214e-02 -4.018090665340423584e-02 2.330672591924667358e-01 -5.397347267717123032e-03 -1.633374691009521484e-01 1.164286583662033081e-01
-2.440134286880493164e-01 -1.557623744010925293e-01 1.427143067121505737e-01 2.160031348466873169e-02 -8.747694641351699829e-02 -7.322677969932556152e-02 1.942634135484695435e-01 2.446292638778686523e-01 2.057197540998458862e-01 -1.241792291402816772e-01 -1.327564590610563755e-03 -9.511206299066543579e-02 1.548755764961242676e-01 3.039574325084686279e-01 -1.556820720434188843e-01 -2.588113844394683838e-01 5.718567222356796265e-02 1.210327222943305969e-01 4.938982799649238586e-02 1.487299203872680664e-01 7.217820733785629272e-02 -2.202029526233673096e-01 -1.478824485093355179e-02 4.367308318614959717e-02 9.884158521890640259e-02 1.272082477807998657e-01 4.087896645069122314e-01 2.436576932668685913e-01 8.537431061267852783e-02 7.033730298280715942e-02 -3.829834759235382080e-01 2.707654796540737152e-02
-1.627579629421234131e-01 -1.941378861665725708e-01 3.523201346397399902e-01 -1.546726822853088379e-01 2.103476822376251221e-01 -2.645731568336486816e-01 9.255797602236270905e-03 -4.118511080741882324e-02 1.443610936403274536e-01 -3.542146459221839905e-02 -2.665611505508422852e-01 1.838064193725585938e-01 3.681767359375953674e-02 1.353162527084350586e-01 -1.395981311798095703e-01 -1.621519923210144043e-01 -5.784668400883674622e-02 4.400164186954498291e-01 5.284401774406433105e-02 2.272301465272903442e-01 1.078659892082214355e-01 -1.602734774351119995e-01 -4.876401275396347046e-02 -6.478963769041001797e-04 -5.073260143399238586e-02 -1.927565485239028931e-01 1.476543396711349487e-01 -1.003691405057907104e-01 2.322907745838165283e-01 -4.469477385282516479e-02 -2.071514427661895752e-01 1.334107071161270142e-01
1.051956880837678909e-02 -3.028158247470855713e-01 4.807925224304199219e-02 -1.840498596429824829e-01 -1.000311225652694702e-01 7.622671127319335938e-02 1.023396849632263184e-01 -1.489125750958919525e-02 2.562220692634582520e-01 -1.147107556462287903e-01 2.202262915670871735e-02 2.053572982549667358e-02 9.571272879838943481e-02 1.347705423831939697e-01 -3.788262903690338135e-01 3.222352266311645508e-02 2.999716997146606445e-01 2.131217718124389648e-01 3.594876825809478760e-01 8.011067658662796021e-02 -2.635088376700878143e-02 4.200991615653038025e-02 1.136129423975944519e-01 -5.391874909400939941e-02 -5.386678874492645264e-02 8.598950505256652832e-02 2.378464490175247192e-01 2.003508806228637695e-01 1.882591247558593750e-01 9.748208522796630859e-02 -3.739329576492309570e-01 1.131486669182777405e-01
-8.344832807779312134e-02 -2.235433012247085571e-01 3.189272284507751465e-01 3.635033592581748962e-02 5.480403825640678406e-02 -3.628881573677062988e-01 2.060990631580352783e-01 -1.727715581655502319e-01 2.352397590875625610e-01 2.216892391443252563e-01 -2.151599079370498657e-01 2.413061708211898804e-01 1.475808173418045044e-01 -4.209001734852790833e-02 -1.485299617052078247e-01 -1.288104206323623657e-01 -2.292140759527683258e-02 1.987757086753845215e-01 6.972073018550872803e-02 2.449793368577957153e-01 1.942283958196640015e-01 -8.036335557699203491e-02 -3.612575680017471313e-02 -1.457044929265975952e-01 -4.605185240507125854e-02 8.264193683862686157e-02 2.887443006038665771e-01 -4.663949087262153625e-02 1.960222572088241577e-01 5.134230852127075195e-02 -1.227411702275276184e-01 1.988555341958999634e-01
-9.924629330635070801e-02 -2.649769783020019531e-01 -5.556645616888999939e-02 -8.517250418663024902e-02 -1.609828472137451172e-01 -2.212413214147090912e-02 -1.492995917797088623e-01 -6.065632775425910950e-02 1.127755790948867798e-01 2.221280708909034729e-02 -4.500743448734283447e-01 9.665027260780334473e-02 2.805285528302192688e-02 -2.384011447429656982e-02 -1.667621545493602753e-02 1.021246165037155151e-01 -9.540542215108871460e-02 2.454006969928741455e-01 4.136681854724884033e-01 2.728644311428070068e-01 2.014151215553283691e-02 -1.936235129833221436e-01 1.788914799690246582e-01 -5.184664577245712280e-02 -1.132936403155326843e-01 -1.253661699593067169e-03 2.174069583415985107e-01 1.574050337076187134e-01 1.705575287342071533e-01 7.374450564384460449e-03 -2.802895307540893555e-01 1.999160945415496826e-01
3.459738567471504211e-02 -2.450930327177047729e-01 1.993130594491958618e-01 -5.974685400724411011e-02 -9.082678705453872681e-02 -6.127896159887313843e-02 -7.840733230113983154e-02 -9.350314736366271973e-02 3.096083402633666992e-01 8.481193333864212036e-03 -1.744882911443710327e-01 -1.114120781421661377e-01 3.080033659934997559e-01 -1.313971281051635742e-01 -1.534514129161834717e-01 3.440444469451904297e-01 -2.838104665279388428e-01 1.728435754776000977e-01 3.336782455444335938e-01 -2.103688754141330719e-02 8.434920012950897217e-02 -1.543279439210891724e-01 8.879018574953079224e-02 5.955848842859268188e-03 6.929848343133926392e-02 2.972683496773242950e-02 2.458121776580810547e-01 2.312588244676589966e-01 4.134524613618850708e-02 2.259428985416889191e-02 -2.912954688072204590e-01 -8.937264233827590942e-02
-4.708316177129745483e-02 3.342111110687255859e-01 -1.571778208017349243e-01 -1.163521334528923035e-01 1.402254104614257812e-01 -2.286470681428909302e-01 1.707687228918075562e-01 7.197412103414535522e-02 1.121168509125709534e-01 -3.490922152996063232e-01 -2.195216864347457886e-01 -3.918990865349769592e-02 6.017229333519935608e-02 -9.020141512155532837e-02 -8.236309885978698730e-02 -7.365741580724716187e-02 -1.076700985431671143e-01 2.191783338785171509e-01 1.918859332799911499e-01 3.036187402904033661e-02 3.179314434528350830e-01 7.990960776805877686e-02 -4.087218642234802246e-01 6.632169336080551147e-02 1.096400804817676544e-02 1.718598157167434692e-01 2.160200327634811401e-01 -2.762224152684211731e-02 3.946703299880027771e-02 -8.866099268198013306e-02 -1.894224733114242554e-01 1.864300370216369629e-01
-3.046264313161373138e-02 1.972262561321258545e-01 2.445540390908718109e-02 2.501222677528858185e-02 -1.210904307663440704e-02 -1.841056942939758301e-01 2.380779236555099487e-01 -7.946338504552841187e-02 2.799271345138549805e-01 -9.165854007005691528e-02 4.852200299501419067e-02 -2.123512625694274902e-01 -1.245638802647590637e-01 -1.412405818700790405e-01 -1.906595677137374878e-01 1.515550017356872559e-01 1.898252367973327637e-01 2.041148543357849121e-01 1.449904292821884155e-01 2.853614389896392822e-01 8.722998946905136108e-02 1.735770851373672485e-01 2.300299704074859619e-01 -8.136288076639175415e-02 -2.721356973052024841e-02 1.168858483433723450e-01 -1.137608215212821960e-01 -6.450907140970230103e-02 2.898985445499420166e-01 -5.244360771030187607e-03 -4.868364930152893066e-01 -5.398333817720413208e-02
-2.141253948211669922e-01 2.242353111505508423e-01 3.741943743079900742e-03 -7.662982679903507233e-03 1.272277384996414185e-01 5.077068507671356201e-02 2.510527521371841431e-02 1.298476308584213257e-01 9.480623900890350342e-02 1.476539075374603271e-01 -1.664706617593765259e-01 -2.477278262376785278e-01 -1.108797714114189148e-01 2.277015149593353271e-01 5.023056268692016602e-02 3.250103592872619629e-01 2.483083456754684448e-01 2.201029211282730103e-01 2.864493131637573242e-01 3.648439422249794006e-02 1.051572933793067932e-01 8.124679327011108398e-03 -1.236837506294250488e-01 -1.482558548450469971e-01 -1.151397153735160828e-01 1.139274165034294128e-01 3.527910411357879639e-01 -1.784130036830902100e-01 2.799148261547088623e-01 -2.106442004442214966e-01 -1.677771657705307007e-01 -9.071454405784606934e-03
-1.510131210088729858e-01 1.273249089717864990e-01 1.004774272441864014e-01 -1.002665236592292786e-01 3.346277028322219849e-02 -3.401508033275604248e-01 -5.873276293277740479e-02 -2.687171697616577148e-01 1.421704590320587158e-01 1.293643265962600708e-01 -2.466139942407608032e-01 -1.911254376173019409e-01 6.469980627298355103e-02 1.298539489507675171e-01 -1.059932983480393887e-03 1.748174130916595459e-01 8.618047088384628296e-02 5.772152915596961975e-02 2.370528131723403931e-01 1.515326052904129028e-01 -2.108877338469028473e-02 3.918676972389221191e-01 -1.687764972448348999e-01 2.506380677223205566e-01 5.356436222791671753e-02 -7.845363020896911621e-02 4.493946582078933716e-02 -1.006258884444832802e-03 -7.133297622203826904e-03 -1.395486891269683838e-01 -4.405585527420043945e-01 -5.061678215861320496e-02
4.399957880377769470e-02 -6.922259926795959473e-02 1.991569995880126953e-02 1.444007903337478638e-01 9.255791455507278442e-02 -1.196473166346549988e-01 2.475722283124923706e-01 -1.772203296422958374e-01 2.425075322389602661e-01 -1.263564825057983398e-01 -2.384749054908752441e-01 -2.945914268493652344e-01 -8.380172401666641235e-02 8.621545881032943726e-02 -1.475240439176559448e-01 9.287551045417785645e-02 1.813756376504898071e-01 1.504516750574111938e-01 5.466733872890472412e-02 8.029964566230773926e-02 1.307736039161682129e-01 1.193314492702484131e-01 1.684570461511611938e-01 -5.240812897682189941e-02 1.915163099765777588e-01 2.890680432319641113e-01 1.237659454345703125e-01 2.765555381774902344e-01 9.754429012537002563e-02 -1.405064314603805542e-01 -3.923140764236450195e-01 2.655643224716186523e-01
-2.460678964853286743e-01 2.623461186885833740e-02 -7.146361470222473145e-02 -7.317277137190103531e-03 9.585557132959365845e-02 1.207733005285263062e-01 1.068466752767562866e-01 -7.823199778795242310e-02 1.418988406658172607e-01 7.608907669782638550e-02 -1.440571099519729614e-01 -9.127060323953628540e-02 1.256286650896072388e-01 -8.120835572481155396e-02 -8.781200647354125977e-02 -2.026773989200592041e-01 8.337195217609405518e-02 5.291063785552978516e-01 -8.310151845216751099e-02 1.131617501378059387e-01 -3.214951232075691223e-02 1.940586715936660767e-01 3.181810677051544189e-02 -1.402090769261121750e-02 -1.072977483272552490e-01 -4.458618164062500000e-02 1.011809110641479492e-01 2.651828527450561523e-01 4.368118047714233398e-01 -6.425600498914718628e-02 -2.817896902561187744e-01 2.262753099203109741e-01
-1.570891737937927246e-01 1.845755241811275482e-02 2.306341379880905151e-01 -4.260179400444030762e-02 2.519167959690093994e-01 3.363789618015289307e-02 8.830233663320541382e-02 -4.424517508596181870e-03 1.844060122966766357e-01 -1.493662744760513306e-01 -2.018615603446960449e-01 -3.421328961849212646e-01 1.781604737043380737e-01 1.299772411584854126e-01 -6.227770075201988220e-02 7.097198069095611572e-02 1.764814704656600952e-01 1.641171425580978394e-01 -1.044682338833808899e-01 -2.438970096409320831e-02 1.688392162322998047e-01 1.829534322023391724e-01 -1.203330680727958679e-01 4.148563835769891739e-03 -7.940746098756790161e-02 9.928102605044841766e-03 1.528980880975723267e-01 3.925190567970275879e-01 2.427783459424972534e-01 -9.686452150344848633e-02 -3.609911203384399414e-01 2.175747901201248169e-01
-3.531753718852996826e-01 3.396454267203807831e-03 2.542927265167236328e-01 7.331254333257675171e-02 -1.453218143433332443e-02 -2.315653413534164429e-01 -7.331960648298263550e-02 -1.360488384962081909e-01 8.368485420942306519e-02 1.750645786523818970e-01 -2.626794874668121338e-01 1.637086123228073120e-01 -1.515982858836650848e-02 5.822084844112396240e-02 -1.754498630762100220e-01 1.983999907970428467e-01 -4.057446494698524475e-02 1.582195162773132324e-01 9.759313613176345825e-02 3.875433504581451416e-01 2.757638990879058838e-01 -1.375972330570220947e-01 1.896408051252365112e-01 -1.230187788605690002e-01 -1.854273229837417603e-01 -6.090321391820907593e-02 2.649724185466766357e-01 7.889123260974884033e-02 1.000468581914901733e-01 1.085490807890892029e-01 -2.268992513418197632e-01 -2.933394163846969604e-03
-2.315174788236618042e-01 -3.077826835215091705e-02 1.263356804847717285e-01 -2.637200653553009033e-01 1.120446696877479553e-01 7.239256054162979126e-02 -8.212453871965408325e-02 -3.524695634841918945e-01 1.738359779119491577e-01 -6.609838921576738358e-03 -1.340895742177963257e-01 -4.284670054912567139e-01 -2.201918214559555054e-01 9.701190143823623657e-02 -2.152888625860214233e-01 2.616263329982757568e-01 1.175599638372659683e-03 -7.349042594432830811e-02 9.195861965417861938e-02 -9.916178137063980103e-02 -1.343011111021041870e-01 -5.479347705841064453e-02 -1.910763680934906006e-01 -3.272081166505813599e-02 -3.310598805546760559e-02 1.490091383457183838e-01 2.633101940155029297e-01 -1.155997670139186084e-04 1.683100163936614990e-01 -9.572748839855194092e-02 -2.990427017211914062e-01 -6.919043511152267456e-02
-1.176173891872167587e-02 -1.722924262285232544e-01 1.204931922256946564e-02 -1.450516283512115479e-01 -2.203171513974666595e-02 -1.640806645154953003e-01 1.343316733837127686e-01 5.468547344207763672e-03 2.447183579206466675e-01 -1.162429749965667725e-01 -4.029671847820281982e-01 -1.314278393983840942e-01 3.232389688491821289e-01 2.081737369298934937e-01 4.110518377274274826e-03 1.574282497167587280e-01 -1.379521787166595459e-01 2.633331418037414551e-01 8.178370445966720581e-02 -2.675864398479461670e-01 -1.995995193719863892e-01 -9.867384284734725952e-02 1.275158822536468506e-01 -1.170926615595817566e-01 -2.382243871688842773e-01 1.342841237783432007e-01 -1.887727975845336914e-01 1.990329772233963013e-01 2.778703272342681885e-01 -1.299043279141187668e-02 -6.032550334930419922e-02 2.382275648415088654e-02
-3.559610992670059204e-02 -1.478026658296585083e-01 1.695502847433090210e-01 -3.077945299446582794e-02 1.159011796116828918e-01 -3.097110688686370850e-01 1.712929904460906982e-01 1.941450238227844238e-01 1.549644470214843750e-01 -1.476103514432907104e-01 -3.095759749412536621e-01 -3.022566735744476318e-01 -2.370350360870361328e-01 9.639993309974670410e-03 3.017757534980773926e-01 3.970319405198097229e-02 -9.251721203327178955e-02 1.357539594173431396e-01 2.004294544458389282e-01 5.101088434457778931e-02 -6.136231869459152222e-02 9.480269253253936768e-02 -9.164433181285858154e-02 -5.948214977979660034e-02 9.961409866809844971e-02 -1.434985250234603882e-01 3.351175785064697266e-01 6.044175475835800171e-02 3.479026556015014648e-01 1.168291419744491577e-01 -1.005108356475830078e-01 5.630713701248168945e-02
2.824690937995910645e-02 -5.523708462715148926e-02 7.135515660047531128e-02 -2.354912608861923218e-01 1.180107817053794861e-01 -4.072441756725311279e-01 2.825290262699127197e-01 1.020122021436691284e-01 2.884165644645690918e-01 -4.602331668138504028e-02 -6.013351958245038986e-03 -3.082938194274902344e-01 -1.737471967935562134e-01 -2.522969432175159454e-02 1.394506916403770447e-02 -8.035670220851898193e-02 4.265042766928672791e-02 1.995268464088439941e-01 2.177438884973526001e-01 2.127503007650375366e-01 -2.691847681999206543e-01 -1.361456513404846191e-01 9.115216135978698730e-02 -2.320814132690429688e-02 -9.709925949573516846e-02 2.301664948463439941e-01 2.775054574012756348e-01 -2.727519720792770386e-02 -8.512100577354431152e-02 9.906265139579772949e-02 -2.231964170932769775e-01 8.097911626100540161e-02
-1.589204668998718262e-01 9.629379212856292725e-02 -9.714323282241821289e-02 1.559192240238189697e-01 1.999649703502655029e-01 -1.840837299823760986e-01 -7.481717318296432495e-02 3.335161134600639343e-02 4.799453541636466980e-02 6.863635033369064331e-02 -5.229689180850982666e-02 7.328122854232788086e-02 1.636444926261901855e-01 1.436076909303665161e-01 -8.505756407976150513e-02 6.170188635587692261e-02 -1.785733252763748169e-01 5.351062491536140442e-02 2.441215664148330688e-01 1.218916475772857666e-01 2.740219235420227051e-01 8.822203613817691803e-03 -1.023840084671974182e-01 -2.392273694276809692e-01 1.569740027189254761e-01 3.028207421302795410e-01 5.777545273303985596e-02 1.093652397394180298e-01 4.435375332832336426e-01 1.872696541249752045e-02 -3.885988295078277588e-01 2.139373421669006348e-01
-9.311980754137039185e-02 8.151378482580184937e-03 2.070765048265457153e-01 -1.664467900991439819e-01 1.667640730738639832e-02 -4.223631694912910461e-02 4.340651258826255798e-02 -1.467870026826858521e-01 3.022003471851348877e-01 -2.513099908828735352e-01 -3.356046974658966064e-01 -7.082697749137878418e-02 2.392424829304218292e-02 1.464990824460983276e-01 6.816895306110382080e-02 1.263764053583145142e-01 8.658799529075622559e-02 2.932831645011901855e-01 2.987928390502929688e-01 3.170555233955383301e-01 -1.306661367416381836e-01 1.805093586444854736e-01 -6.745611876249313354e-02 8.282127231359481812e-02 -2.098794877529144287e-01 6.670042872428894043e-02 3.656984567642211914e-01 -9.750147163867950439e-02 -3.772653639316558838e-02 1.776746213436126709e-01 4.904988035559654236e-02 9.425994753837585449e-02
-1.212766766548156738e-01 1.072940975427627563e-01 -2.644413709640502930e-02 1.061608344316482544e-01 2.069447562098503113e-02 -1.419093459844589233e-01 -1.440425217151641846e-01 -1.799310147762298584e-01 -1.206655353307723999e-01 5.545595288276672363e-02 -4.083045721054077148e-01 1.901649683713912964e-01 -5.410759896039962769e-02 3.746161460876464844e-01 -2.833188176155090332e-01 1.039835959672927856e-01 3.704451769590377808e-02 1.792086958885192871e-01 1.692614108324050903e-01 2.083347141742706299e-01 9.501618891954421997e-02 -1.260517835617065430e-01 -8.781820535659790039e-02 -1.028957068920135498e-01 -1.038101464509963989e-01 1.662328392267227173e-01 1.122548505663871765e-01 2.426840960979461670e-01 3.970873367507010698e-04 1.378441005945205688e-01 -3.943934440612792969e-01 -7.156806066632270813e-03
-2.825111746788024902e-01 -8.453270047903060913e-02 1.901065260171890259e-01 9.770055301487445831e-03 -3.732782006263732910e-01 -2.168685197830200195e-01 -5.009873211383819580e-02 -1.173267513513565063e-01 2.951255142688751221e-01 -2.231741882860660553e-02 -1.256392598152160645e-01 1.507462859153747559e-01 4.726403951644897461e-02 6.462457776069641113e-02 1.435960680246353149e-01 -7.375101000070571899e-02 -7.798664271831512451e-02 7.912220060825347900e-02 2.480322960764169693e-03 3.348623216152191162e-01 1.453273463994264603e-02 7.537358999252319336e-02 -1.521526277065277100e-01 -2.549789249897003174e-01 -1.832221895456314087e-01 1.189647540450096130e-01 2.035275250673294067e-01 1.485182493925094604e-01 1.984117925167083740e-01 2.627841755747795105e-02 -3.734290003776550293e-01 7.960174232721328735e-02
-2.413458675146102905e-01 -5.446675699204206467e-03 4.766802117228507996e-02 -1.222901195287704468e-01 1.240469589829444885e-01 -2.111369818449020386e-01 2.430987507104873657e-01 1.238125488162040710e-01 -3.175820037722587585e-02 4.962470754981040955e-02 -3.038445115089416504e-01 2.669698745012283325e-02 1.656038463115692139e-01 6.154077127575874329e-02 -2.180052846670150757e-01 3.590942174196243286e-02 -4.300888255238533020e-02 2.014955431222915649e-01 1.530745923519134521e-01 4.086066186428070068e-01 3.109626770019531250e-01 -1.125391349196434021e-01 2.428817451000213623e-01 -1.345554292201995850e-01 -9.516891837120056152e-02 1.686459779739379883e-01 -4.353799298405647278e-02 8.362263441085815430e-02 3.320841491222381592e-01 -1.208901107311248779e-01 -1.436439603567123413e-01 -4.851373657584190369e-02
-1.616351902484893799e-01 8.190228790044784546e-02 1.548586040735244751e-01 -1.611074805259704590e-01 -9.476020932197570801e-03 -3.146858513355255127e-01 -3.306828439235687256e-01 1.195166558027267456e-01 3.846981227397918701e-01 7.704986631870269775e-02 -2.676690220832824707e-01 1.413106545805931091e-02 -1.287968158721923828e-01 2.204775065183639526e-01 6.784439831972122192e-02 -5.573292449116706848e-02 -2.348796091973781586e-02 3.470860123634338379e-01 -1.901805400848388672e-02 1.395268440246582031e-01 1.636441200971603394e-01 1.342531666159629822e-02 -2.483167499303817749e-02 -2.915883064270019531e-01 -1.357175856828689575e-01 3.852830082178115845e-02 1.099160313606262207e-02 4.831652343273162842e-02 2.112923711538314819e-01 2.187974005937576294e-01 -8.358669281005859375e-02 1.431125551462173462e-01
-1.749235391616821289e-01 5.982304736971855164e-02 2.290871441364288330e-01 -1.784993112087249756e-01 -1.424142569303512573e-01 -3.772818148136138916e-01 -6.538599729537963867e-02 3.602409362792968750e-02 3.664745390415191650e-02 1.136970892548561096e-01 -2.346268743276596069e-01 8.337997645139694214e-02 6.800244748592376709e-02 4.803329333662986755e-02 -2.390042245388031006e-01 3.539557009935379028e-02 -2.694509923458099365e-01 3.688284456729888916e-01 -8.126987144351005554e-03 2.434918843209743500e-02 -1.481662839651107788e-01 -1.644331216812133789e-01 -8.356291055679321289e-02 -1.887027025222778320e-01 -6.903234124183654785e-02 1.048266328871250153e-02 1.093871816992759705e-01 1.482227742671966553e-01 2.873270511627197266e-01 -1.069960072636604309e-01 -5.600381642580032349e-02 3.672488331794738770e-01
-1.760403513908386230e-01 -1.719368249177932739e-01 6.488934904336929321e-02 2.344658784568309784e-02 2.722994424402713776e-02 -3.575284779071807861e-01 -9.834721684455871582e-03 -1.325807869434356689e-01 2.628912627696990967e-01 1.415818482637405396e-01 -3.776099681854248047e-01 2.577855288982391357e-01 2.462339997291564941e-01 1.815560162067413330e-01 -2.307402044534683228e-01 -2.479048371315002441e-01 -2.310322783887386322e-02 1.765552461147308350e-01 9.300009161233901978e-02 9.346552193164825439e-02 2.635715603828430176e-01 1.899483054876327515e-02 -5.368759855628013611e-02 -6.943225860595703125e-02 -1.782152056694030762e-02 1.678196042776107788e-01 4.168875981122255325e-03 6.583268940448760986e-02 1.539831906557083130e-01 -2.049394547939300537e-01 -1.510272175073623657e-01 1.843264251947402954e-01
9.832809120416641235e-02 -4.648162797093391418e-02 1.199730783700942993e-01 -1.875336021184921265e-01 -3.186974227428436279e-01 7.739928364753723145e-02 -2.659660205245018005e-02 6.160384416580200195e-02 1.456659734249114990e-01 -8.018042147159576416e-02 -1.489839702844619751e-01 1.492303702980279922e-02 2.169614732265472412e-01 8.439525961875915527e-02 -1.955709159374237061e-01 3.801076412200927734e-01 -3.110002875328063965e-01 3.209047019481658936e-01 5.693210661411285400e-02 1.136299446225166321e-01 7.261782884597778320e-02 -1.434959620237350464e-01 -4.381916198781254934e-07 -1.977148652076721191e-01 -1.280125081539154053e-01 -9.670884348452091217e-03 1.437137871980667114e-01 1.306809931993484497e-01 1.843197643756866455e-01 3.896309062838554382e-02 -4.088898301124572754e-01 4.303525760769844055e-02
-1.040195301175117493e-01 3.083213604986667633e-02 -1.202363744378089905e-01 -1.832660287618637085e-01 -9.325309842824935913e-02 -2.534577250480651855e-01 -1.960467845201492310e-01 -5.902063101530075073e-02 3.669956326484680176e-01 3.425594046711921692e-02 -3.568988740444183350e-01 1.195334717631340027e-01 -9.872929006814956665e-02 2.625716924667358398e-01 1.254630647599697113e-02 -1.660158932209014893e-01 2.064513973891735077e-02 -1.036396175622940063e-01 1.216820105910301208e-01 2.777712047100067139e-01 2.869957983493804932e-01 -2.352492883801460266e-02 -2.113792598247528076e-01 -2.530925571918487549e-01 -1.259354054927825928e-01 6.151586398482322693e-02 4.170684516429901123e-02 4.456830769777297974e-02 1.795771270990371704e-01 9.621193259954452515e-02 -2.555402517318725586e-01 1.281954199075698853e-01
-1.551136374473571777e-01 -6.803649663925170898e-02 2.651115506887435913e-02 -1.983322203159332275e-01 3.827119991183280945e-02 -3.969043791294097900e-01 -1.284905970096588135e-01 -1.246667876839637756e-01 3.415490090847015381e-01 -8.410702645778656006e-02 -3.315457105636596680e-01 1.234604194760322571e-01 -3.013756684958934784e-02 -9.884232282638549805e-02 -1.909568905830383301e-01 -1.690963953733444214e-01 -1.944560557603836060e-01 1.712076663970947266e-01 8.493607863783836365e-03 2.521163821220397949e-01 1.074843779206275940e-01 -1.146408449858427048e-02 -6.071073189377784729e-02 -5.925495922565460205e-02 -2.548851668834686279e-01 -4.016441479325294495e-02 -1.214783564209938049e-01 7.064551860094070435e-02 3.500261604785919189e-01 1.303021162748336792e-01 -7.786563783884048462e-02 1.845622807741165161e-01
9.586344659328460693e-02 1.654752343893051147e-01 3.474335744976997375e-02 6.799899041652679443e-02 1.316129267215728760e-01 1.151014212518930435e-02 1.176178380846977234e-01 -5.142761021852493286e-02 3.125371038913726807e-01 -1.491684615612030029e-01 -2.089516669511795044e-01 -3.383770287036895752e-01 -5.432156845927238464e-02 1.256160140037536621e-01 -1.221198737621307373e-01 9.513915330171585083e-02 1.840304881334304810e-01 1.354444026947021484e-01 9.843666106462478638e-02 1.792553961277008057e-01 -6.722298264503479004e-02 2.795067727565765381e-01 1.031898185610771179e-01 3.958764486014842987e-03 -7.595977932214736938e-02 1.237998604774475098e-01 5.530569329857826233e-02 2.140041142702102661e-01 1.316326558589935303e-01 3.003572858870029449e-02 -5.377790927886962891e-01 1.953165531158447266e-01
-2.743412367999553680e-02 8.229083381593227386e-03 2.252583652734756470e-01 1.249459851533174515e-02 2.267291396856307983e-01 1.031753495335578918e-01 2.082672417163848877e-01 -1.689777374267578125e-01 4.475187957286834717e-01 -2.600382566452026367e-01 -2.756443917751312256e-01 1.048874855041503906e-02 1.182728037238121033e-01 -1.176565792411565781e-02 2.044198662042617798e-01 1.875296533107757568e-01 -1.104053929448127747e-01 2.638493776321411133e-01 3.249571621417999268e-01 2.000355720520019531e-01 -1.837426610291004181e-02 3.881191089749336243e-02 2.288753353059291840e-02 1.892906986176967621e-02 -2.388132214546203613e-01 -6.628891825675964355e-02 2.019634395837783813e-01 -4.548234865069389343e-02 1.041070595383644104e-01 1.228636205196380615e-01 -6.922158598899841309e-02 1.186809316277503967e-01
-6.283982656896114349e-03 2.640442550182342529e-01 9.250082075595855713e-02 -1.037637293338775635e-01 2.187503427267074585e-01 -1.389972865581512451e-01 2.169050276279449463e-01 1.177798286080360413e-01 2.379478216171264648e-01 -3.627844899892807007e-02 -8.518688380718231201e-02 -2.397764772176742554e-01 -6.484523415565490723e-02 1.240457966923713684e-01 -6.284324079751968384e-02 2.211160957813262939e-02 1.459686309099197388e-01 1.249054595828056335e-01 5.842678993940353394e-02 2.533563375473022461e-01 1.697180420160293579e-01 9.505645185708999634e-02 3.024558536708354950e-02 1.179035678505897522e-01 1.914611458778381348e-02 1.645755320787429810e-01 -3.243002668023109436e-02 -2.975302375853061676e-02 2.515574395656585693e-01 -9.699713438749313354e-02 -6.137867569923400879e-01 -1.144526898860931396e-02
2.510030008852481842e-02 2.596288919448852539e-02 2.082414329051971436e-01 -8.616602420806884766e-02 2.271440066397190094e-02 -1.743497326970100403e-02 -1.523083448410034180e-02 5.788772925734519958e-02 5.260289311408996582e-01 -2.112292349338531494e-01 -2.515008151531219482e-01 -1.955014020204544067e-01 3.316554799675941467e-02 1.353279501199722290e-01 5.654330924153327942e-02 1.305774748325347900e-01 7.893707603216171265e-02 1.701287627220153809e-01 3.069094419479370117e-01 2.010713666677474976e-01 -2.345099858939647675e-02 2.545298822224140167e-02 9.175721555948257446e-02 -1.274081468582153320e-01 -3.830530941486358643e-01 -2.024578452110290527e-01 1.584777981042861938e-01 -6.293751299381256104e-02 7.647827267646789551e-02 2.286350131034851074e-01 -1.016523614525794983e-01 1.206587348133325577e-02
6.974378973245620728e-02 1.898652613162994385e-01 1.396527141332626343e-01 -3.102092258632183075e-02 -7.432267069816589355e-02 -3.215270638465881348e-01 1.618299782276153564e-01 -1.096847578883171082e-01 8.850440382957458496e-02 -6.061680987477302551e-02 -2.250437885522842407e-01 -1.876738518476486206e-01 4.394711926579475403e-02 2.287864536046981812e-01 4.568453133106231689e-02 1.028496026992797852e-01 2.797469794750213623e-01 1.032824069261550903e-01 -4.372126236557960510e-02 1.448357105255126953e-01 1.452584117650985718e-01 -5.617994815111160278e-02 1.103442683815956116e-01 -1.414364278316497803e-01 1.968820691108703613e-01 -3.525409847497940063e-02 2.277599424123764038e-01 1.425777003169059753e-02 -8.820072561502456665e-02 -2.144120447337627411e-02 -5.958576798439025879e-01 -5.971331521868705750e-02
-1.516530364751815796e-01 -5.112816765904426575e-02 5.354179069399833679e-02 -2.193369716405868530e-01 2.589141726493835449e-01 -2.521714270114898682e-01 -6.734827905893325806e-02 -7.054837048053741455e-02 4.485530257225036621e-01 3.421756625175476074e-02 -3.955167531967163086e-01 9.739918261766433716e-02 1.593480706214904785e-01 8.014623075723648071e-02 1.531503349542617798e-01 -1.211183369159698486e-01 -4.650489240884780884e-02 -5.558233335614204407e-02 4.531516134738922119e-02 9.097686409950256348e-02 2.240459024906158447e-01 -5.349753797054290771e-02 4.140175133943557739e-02 -3.562389314174652100e-02 -1.819863021373748779e-01 2.444121837615966797e-01 -1.490325331687927246e-01 1.500352472066879272e-01 1.213509365916252136e-01 1.083297729492187500e-01 -1.208401322364807129e-01 3.078570961952209473e-01
-2.285676300525665283e-01 -5.713661387562751770e-02 1.258792281150817871e-01 -5.278803035616874695e-02 1.848135143518447876e-01 -1.577502936124801636e-01 1.024377420544624329e-01 -3.788726031780242920e-02 6.108320355415344238e-01 -1.287380754947662354e-01 -1.003330871462821960e-01 -1.718593984842300415e-01 1.443077437579631805e-02 -7.906004786491394043e-02 -9.065712243318557739e-02 1.867668703198432922e-02 8.779566735029220581e-02 9.119235724210739136e-02 3.322294354438781738e-01 7.929534465074539185e-02 2.098805271089076996e-02 3.431877866387367249e-02 1.158150844275951385e-03 -3.672071918845176697e-02 -2.081718742847442627e-01 -4.737480729818344116e-02 3.717580735683441162e-01 -2.170385047793388367e-02 -8.439229428768157959e-02 2.705058157444000244e-01 -9.355712682008743286e-02 4.015299677848815918e-02
-3.009307980537414551e-01 -1.079943031072616577e-01 4.896523803472518921e-02 1.371323019266128540e-01 -5.978894233703613281e-02 7.266587764024734497e-02 -9.936582297086715698e-02 -1.589660495519638062e-01 3.541839420795440674e-01 7.540349662303924561e-02 -2.489109188318252563e-01 -1.862437278032302856e-01 1.861854940652847290e-01 1.292181611061096191e-01 -1.535032689571380615e-01 1.895175874233245850e-01 -1.331155747175216675e-01 4.436765611171722412e-02 2.524354122579097748e-02 4.504722058773040771e-01 1.459919810295104980e-01 -1.101709753274917603e-01 -5.523783341050148010e-02 -1.424592584371566772e-01 -3.174072876572608948e-02 1.624074727296829224e-01 1.690807193517684937e-01 3.568416088819503784e-02 -6.125320680439472198e-03 1.285741478204727173e-01 -3.724303543567657471e-01 3.731120005249977112e-02
-1.648465842008590698e-01 4.724382236599922180e-02 9.106235206127166748e-02 -1.936740279197692871e-01 9.632859379053115845e-02 -2.266896814107894897e-01 -1.986745595932006836e-01 -2.210091203451156616e-01 2.287347316741943359e-01 8.094515651464462280e-02 -3.544169366359710693e-01 3.189270943403244019e-02 -1.208969727158546448e-01 -4.587620124220848083e-02 8.933166414499282837e-02 8.125896751880645752e-02 -2.246821969747543335e-01 9.041973948478698730e-02 1.087027341127395630e-01 3.835788667201995850e-01 1.860549747943878174e-01 -3.386453539133071899e-02 -8.066313341259956360e-03 -1.604435741901397705e-01 -4.987248405814170837e-02 1.199725866317749023e-01 1.456191018223762512e-02 -6.749918311834335327e-02 4.664611816406250000e-01 1.015516817569732666e-01 -1.251579076051712036e-01 1.208885386586189270e-01
2.590904831886291504e-01 9.595269709825515747e-02 2.354781329631805420e-02 -1.880104988813400269e-01 7.657805085182189941e-02 -1.114219948649406433e-01 5.184659361839294434e-02 -1.911155693233013153e-02 4.115215539932250977e-01 2.739314138889312744e-01 -2.539820075035095215e-01 1.270079165697097778e-01 -5.484710261225700378e-02 6.243995949625968933e-02 -1.346358656883239746e-01 -8.864975720643997192e-02 -2.702455520629882812e-01 1.773172765970230103e-01 1.695585399866104126e-01 3.359227478504180908e-01 1.231348048895597458e-02 -2.880130112171173096e-01 7.557379454374313354e-02 6.680911034345626831e-02 -6.480444967746734619e-02 7.387919723987579346e-02 2.506514489650726318e-01 -8.586233109235763550e-02 -3.081311285495758057e-02 -2.363450676202774048e-01 -1.634445488452911377e-01 7.606869935989379883e-02
1.503459215164184570e-01 -4.729142785072326660e-02 -1.273955106735229492e-01 4.566244035959243774e-02 2.882560193538665771e-01 -2.084830552339553833e-01 -5.780638009309768677e-02 -1.123421117663383484e-01 2.503863275051116943e-01 1.554692089557647705e-01 -4.779011011123657227e-02 6.463965866714715958e-03 1.387477815151214600e-01 8.316810429096221924e-02 1.182904746383428574e-02 3.734720870852470398e-02 -1.560491025447845459e-01 2.502898573875427246e-01 3.407966196537017822e-01 1.734967678785324097e-01 1.454918831586837769e-01 -1.552866101264953613e-01 -4.111649841070175171e-02 -1.307038217782974243e-01 5.862632766366004944e-02 1.852604746818542480e-01 -1.111495867371559143e-01 8.676342666149139404e-02 2.131755650043487549e-01 -1.455592215061187744e-01 -3.990691304206848145e-01 3.414816856384277344e-01
-5.212343111634254456e-02 3.172543644905090332e-02 -9.697356261312961578e-03 -2.161936163902282715e-01 -1.581801027059555054e-01 -1.268530040979385376e-01 5.545661225914955139e-02 -2.743120789527893066e-01 2.301989793777465820e-01 2.370911091566085815e-01 -3.291395604610443115e-01 7.846730947494506836e-02 6.010235100984573364e-02 2.236103117465972900e-01 -1.260150223970413208e-01 1.135255694389343262e-01 1.305581480264663696e-01 1.514003872871398926e-01 5.298475548624992371e-02 -1.312078237533569336e-01 -1.420801430940628052e-01 2.514477372169494629e-01 -3.906444460153579712e-02 7.240308821201324463e-02 6.531049311161041260e-02 6.696826964616775513e-02 2.017560750246047974e-01 3.699817955493927002e-01 -8.363005705177783966e-03 -1.965646073222160339e-02 -4.302817285060882568e-01 -4.266322031617164612e-02
-1.452800631523132324e-01 -1.011228635907173157e-01 1.281366795301437378e-01 -3.386971652507781982e-01 1.509768366813659668e-01 4.467846010811626911e-04 1.280473470687866211e-01 -7.905116677284240723e-02 -9.420863538980484009e-02 1.259539127349853516e-01 -2.911302745342254639e-01 -1.225807368755340576e-01 -1.916612149216234684e-03 2.046878635883331299e-01 -2.358775436878204346e-01 1.321259140968322754e-01 -1.496178954839706421e-01 1.469006389379501343e-01 1.498778760433197021e-01 3.316803872585296631e-01 -8.546981960535049438e-02 1.842743344604969025e-02 2.210322469472885132e-01 -2.687119841575622559e-01 3.807547688484191895e-02 2.057459205389022827e-01 9.815324097871780396e-02 2.364795804023742676e-01 8.371531218290328979e-02 1.354244798421859741e-01 -3.289005756378173828e-01 -6.757912784814834595e-02
-1.868628710508346558e-01 8.718429505825042725e-02 3.346163332462310791e-01 -1.500367671251296997e-01 1.832371950149536133e-01 -1.882631778717041016e-01 2.304099202156066895e-01 -2.035931646823883057e-01 2.161571979522705078e-01 -1.192791685461997986e-01 2.452503293752670288e-01 3.223554417490959167e-02 -9.220072627067565918e-02 2.658834755420684814e-01 -7.414794713258743286e-02 2.787913978099822998e-01 -1.476766658015549183e-03 2.219641059637069702e-01 2.294786870479583740e-01 1.114785149693489075e-01 -1.180018037557601929e-01 -3.543126583099365234e-02 -8.376434445381164551e-02 -8.756240457296371460e-02 -8.546801656484603882e-02 2.170251905918121338e-01 1.443820595741271973e-01 -5.163492634892463684e-02 2.595517337322235107e-01 1.947542279958724976e-02 -2.336329370737075806e-01 -1.744107156991958618e-01
-2.217936515808105469e-01 -1.186065524816513062e-01 -9.947882965207099915e-03 1.474747061729431152e-01 4.772441834211349487e-02 -8.454433083534240723e-02 1.625497639179229736e-01 -1.830708533525466919e-01 3.070754744112491608e-02 2.330962568521499634e-03 -1.074268668889999390e-01 -2.375431805849075317e-01 9.690352529287338257e-02 2.598932757973670959e-02 -1.361539363861083984e-01 -2.616564556956291199e-02 1.617747247219085693e-01 3.621103763580322266e-01 5.746651440858840942e-02 -1.640165597200393677e-02 1.671506613492965698e-01 1.889755278825759888e-01 3.273896872997283936e-02 1.908514276146888733e-02 -2.275006622076034546e-01 -3.942533209919929504e-02 3.176483151037245989e-04 4.523687362670898438e-01 1.190074980258941650e-01 -2.109947502613067627e-01 -3.630697727203369141e-01 2.700412273406982422e-01
-1.048252880573272705e-01 3.771318122744560242e-02 1.807048171758651733e-01 -3.085998259484767914e-02 1.219176948070526123e-01 -4.378458857536315918e-01 -1.766850799322128296e-01 -1.293090134859085083e-01 3.689115047454833984e-01 1.146131083369255066e-01 -2.923269867897033691e-01 -7.421066612005233765e-02 1.289770845323801041e-02 -2.583447378128767014e-03 4.391774535179138184e-02 -1.250079423189163208e-01 -1.381448209285736084e-01 1.577637642621994019e-01 6.950102001428604126e-02 2.526204586029052734e-01 1.865200549364089966e-01 -9.172979742288589478e-02 9.675513952970504761e-02 1.690756827592849731e-01 -9.401307255029678345e-02 2.012200951576232910e-01 -1.683957576751708984e-01 -4.128292948007583618e-02 2.969063520431518555e-01 1.591236293315887451e-01 -8.826488256454467773e-02 2.170755118131637573e-01
-2.600632309913635254e-01 -1.229353547096252441e-01 -2.411644607782363892e-01 9.503340721130371094e-02 8.720255643129348755e-02 -9.920343011617660522e-02 -2.814755775034427643e-03 1.906450539827346802e-01 1.990232616662979126e-01 -7.708831876516342163e-02 -2.292866110801696777e-01 -7.617714582011103630e-04 -8.185167610645294189e-02 4.705634340643882751e-02 -6.238562613725662231e-02 -5.413801968097686768e-02 -8.884984999895095825e-02 3.870736658573150635e-01 1.209842562675476074e-01 -4.826695844531059265e-02 -8.987898379564285278e-02 1.353964805603027344e-01 2.620266377925872803e-01 3.278525918722152710e-02 -1.070767417550086975e-01 4.165697991847991943e-01 1.131569594144821167e-01 1.094538643956184387e-01 3.685833513736724854e-01 -1.769868880510330200e-01 -1.635884195566177368e-01 8.860287070274353027e-02
-1.337379664182662964e-01 3.663336485624313354e-02 1.935596913099288940e-01 -1.639884859323501587e-01 5.558521673083305359e-02 -1.782964617013931274e-01 4.660913348197937012e-01 9.140723943710327148e-02 3.857095837593078613e-01 -1.137041896581649780e-01 -2.741775512695312500e-01 -1.936628073453903198e-01 -3.077860474586486816e-01 4.443411529064178467e-02 -1.225647516548633575e-02 -1.714719533920288086e-01 1.496378630399703979e-01 9.143348038196563721e-02 1.250883936882019043e-01 1.356078535318374634e-01 -1.485743224620819092e-01 -9.955744445323944092e-02 -7.009954005479812622e-02 7.471515238285064697e-02 -2.177799940109252930e-01 -1.479077339172363281e-01 2.230277955532073975e-01 7.585853338241577148e-02 3.350675851106643677e-02 8.675036579370498657e-02 -1.030585169792175293e-01 6.292444467544555664e-02
-2.516932189464569092e-01 1.742887310683727264e-02 5.604971945285797119e-02 -2.827109098434448242e-01 -3.929447233676910400e-01 3.466163948178291321e-02 1.524070352315902710e-01 1.007515341043472290e-01 6.028493121266365051e-02 8.441706001758575439e-02 -1.511565744876861572e-01 -4.808423295617103577e-02 -4.186837375164031982e-02 -1.007340010255575180e-02 -1.327575743198394775e-01 1.089099571108818054e-01 -1.648043692111968994e-01 3.858614861965179443e-01 1.061857491731643677e-01 2.563880383968353271e-01 6.555345654487609863e-02 5.021418631076812744e-02 1.653635688126087189e-02 -1.130741368979215622e-02 -6.635876744985580444e-02 3.277914822101593018e-01 4.317482560873031616e-02 1.377398818731307983e-01 8.850028365850448608e-02 2.486759126186370850e-01 -3.256964683532714844e-01 1.682725697755813599e-01
1.895489841699600220e-01 1.725358655676245689e-03 1.751065701246261597e-01 -3.737174868583679199e-01 5.419042333960533142e-02 1.922853291034698486e-02 -5.216614156961441040e-02 -1.069894209504127502e-01 3.479085266590118408e-01 2.552861869335174561e-01 -1.923384219408035278e-01 -7.127933949232101440e-02 1.387879103422164917e-01 -7.437432557344436646e-02 -6.437735259532928467e-02 3.500581979751586914e-01 4.914896097034215927e-03 8.118946105241775513e-02 3.341538012027740479e-01 -1.539748441427946091e-02 2.311338931322097778e-01 -2.898025512695312500e-02 -1.313447207212448120e-02 5.186830833554267883e-02 -9.733496606349945068e-02 -2.125962525606155396e-01 6.212647631764411926e-02 1.281526237726211548e-01 2.557998001575469971e-01 4.353492707014083862e-02 -2.350391745567321777e-01 -1.527683883905410767e-01
-1.345282793045043945e-01 9.620880335569381714e-02 1.868575066328048706e-01 -1.499321758747100830e-01 1.905619949102401733e-01 -5.187421292066574097e-02 1.676867604255676270e-01 -1.524713337421417236e-01 1.167248468846082687e-02 2.707413136959075928e-01 -1.220392212271690369e-01 -2.979730367660522461e-01 9.135384857654571533e-02 1.988654136657714844e-01 -4.439970478415489197e-02 -1.000124141573905945e-01 -2.316392958164215088e-01 3.438896536827087402e-01 -1.818316057324409485e-02 5.691198259592056274e-02 1.822833567857742310e-01 -1.953507959842681885e-01 3.803582862019538879e-02 1.240629553794860840e-01 -2.963972985744476318e-01 -1.432908140122890472e-02 8.024384826421737671e-02 -2.289126999676227570e-02 -2.782348357141017914e-02 4.080723226070404053e-01 -2.225318551063537598e-01 -1.110975593328475952e-01
3.829151764512062073e-02 8.872573822736740112e-02 2.010038197040557861e-01 9.477044641971588135e-02 -3.998269885778427124e-02 -8.374632149934768677e-02 2.031651735305786133e-01 -9.203124046325683594e-02 3.443838283419609070e-02 -4.450110718607902527e-02 -1.472014635801315308e-01 -2.102196663618087769e-01 2.057798057794570923e-01 9.885770827531814575e-02 -1.536856889724731445e-01 -1.372311711311340332e-01 4.086161404848098755e-02 3.749154508113861084e-01 -1.160368844866752625e-01 1.361468881368637085e-01 -4.374042153358459473e-02 3.449486494064331055e-01 -1.459519267082214355e-01 1.722682118415832520e-01 -1.976367831230163574e-01 -6.002691760659217834e-02 1.749336421489715576e-01 2.213265448808670044e-01 2.632976174354553223e-01 -4.908624291419982910e-02 -2.812517881393432617e-01 3.164200484752655029e-01
-8.039264380931854248e-02 2.279954217374324799e-02 4.462057352066040039e-02 -2.491392344236373901e-01 7.414550334215164185e-02 -1.592858880758285522e-01 1.642767190933227539e-01 -2.240116000175476074e-01 1.021094769239425659e-01 -1.962206512689590454e-01 -1.295084208250045776e-01 6.578136980533599854e-02 8.108676224946975708e-02 -2.010065764188766479e-01 -1.274611800909042358e-01 6.758356094360351562e-02 3.480015695095062256e-01 1.300879418849945068e-01 1.281123012304306030e-01 4.083164930343627930e-01 -5.002974346280097961e-02 -1.635184437036514282e-01 3.755944594740867615e-02 2.037227898836135864e-02 1.438824087381362915e-01 1.769977509975433350e-01 2.764005064964294434e-01 2.539408206939697266e-01 2.803238928318023682e-01 3.636579588055610657e-02 -2.378697246313095093e-01 3.830948099493980408e-02
1.796843409538269043e-01 2.852757088840007782e-02 1.770733147859573364e-01 6.685703992843627930e-02 4.608172923326492310e-02 -1.253647804260253906e-01 3.746482729911804199e-01 -6.841062754392623901e-02 2.541379034519195557e-01 -2.284167520701885223e-02 -1.506361812353134155e-01 -2.752755880355834961e-01 -2.159213125705718994e-01 -1.138653792440891266e-02 9.042435884475708008e-02 -1.221036463975906372e-01 1.024953089654445648e-02 2.730594873428344727e-01 2.904243171215057373e-01 8.802852034568786621e-02 1.578698009252548218e-01 1.356704682111740112e-01 1.339263021945953369e-01 -1.551525108516216278e-02 3.384843841195106506e-02 -1.072259619832038879e-02 -1.220845505595207214e-01 1.178871765732765198e-01 1.507089436054229736e-01 -8.736070245504379272e-03 -4.855963587760925293e-01 1.336279362440109253e-01
-5.783386155962944031e-02 2.127967625856399536e-01 -2.740287184715270996e-01 1.795782148838043213e-01 -5.647582933306694031e-03 -2.016826719045639038e-01 1.348096281290054321e-01 -1.372155696153640747e-01 1.764356195926666260e-01 -1.247563734650611877e-01 -5.889071151614189148e-02 -1.596009731292724609e-01 -2.267899736762046814e-02 9.930504113435745239e-02 -1.663090884685516357e-01 1.105376780033111572e-01 1.047591343522071838e-01 1.271363049745559692e-01 7.700242102146148682e-02 -4.588319733738899231e-02 5.139587074518203735e-02 1.605553627014160156e-01 1.391341388225555420e-01 -1.285943090915679932e-01 1.212814599275588989e-01 1.732659041881561279e-01 1.984396427869796753e-01 2.536078095436096191e-01 2.407760918140411377e-01 -1.316768079996109009e-01 -5.414406657218933105e-01 1.550914198160171509e-01
-1.289850622415542603e-01 1.451625972986221313e-01 -2.846027910709381104e-02 -4.486315250396728516e-01 1.573318056762218475e-02 -4.223876632750034332e-03 1.044877544045448303e-01 -2.119319438934326172e-01 1.514038164168596268e-02 8.880569785833358765e-02 -1.033936664462089539e-01 -9.150613844394683838e-02 -3.670603036880493164e-02 5.955410748720169067e-02 3.246032074093818665e-02 -2.165684103965759277e-01 -5.588049814105033875e-02 5.262580513954162598e-01 2.257777303457260132e-01 3.601733595132827759e-02 1.546753793954849243e-01 2.969236485660076141e-02 1.434011757373809814e-01 9.672285616397857666e-02 -3.695011436939239502e-01 2.091497369110584259e-02 1.542610675096511841e-01 8.292104303836822510e-02 4.884516075253486633e-02 2.103174030780792236e-01 6.232216022908687592e-03 1.507179290056228638e-01
-2.814366221427917480e-01 7.927420735359191895e-02 1.556342095136642456e-01 5.563414841890335083e-02 1.742962449789047241e-01 -1.114025413990020752e-01 -4.487620294094085693e-02 -1.856949627399444580e-01 6.663359701633453369e-02 6.299824267625808716e-02 -4.055891931056976318e-01 2.027785181999206543e-01 7.789172232151031494e-02 2.977871596813201904e-01 -2.597656548023223877e-01 1.233498565852642059e-02 3.382619842886924744e-02 1.431960016489028931e-01 1.778318434953689575e-01 1.929446011781692505e-01 1.120270881801843643e-02 -3.387186229228973389e-01 -9.024860709905624390e-02 -2.155940681695938110e-01 -3.006080910563468933e-02 1.661694347858428955e-01 9.619418531656265259e-02 2.478718012571334839e-01 3.245079517364501953e-02 1.266248524188995361e-01 -2.144795805215835571e-01 -9.602083265781402588e-02
-2.787632942199707031e-01 1.614596247673034668e-01 8.780690282583236694e-02 -2.528461255133152008e-02 -5.724166333675384521e-02 -2.567149996757507324e-01 -1.904285103082656860e-01 -3.385776281356811523e-01 1.897357255220413208e-01 5.002569034695625305e-02 -2.043066173791885376e-01 8.825673162937164307e-02 -2.406114153563976288e-02 8.208631724119186401e-02 -1.559121161699295044e-01 -5.614874139428138733e-02 -1.309739947319030762e-01 1.005523204803466797e-01 1.033931523561477661e-01 -1.560120005160570145e-02 2.131194472312927246e-01 -4.274843931198120117e-01 -2.242996841669082642e-01 -1.911717951297760010e-01 -6.791613996028900146e-02 4.374501481652259827e-02 -7.181220501661300659e-02 8.264698833227157593e-02 3.395016193389892578e-01 1.550707686692476273e-02 -1.845223158597946167e-01 1.539545208215713501e-01
-2.915422320365905762e-01 -1.908034682273864746e-01 5.480105429887771606e-02 -1.125549897551536560e-01 -5.120343342423439026e-02 -5.803275108337402344e-02 6.642192602157592773e-02 -1.313780099153518677e-01 1.632393449544906616e-01 7.107061147689819336e-02 -1.700516343116760254e-01 1.917185336351394653e-01 1.063435226678848267e-01 2.976828217506408691e-01 6.484260410070419312e-02 -1.046144515275955200e-01 -4.946431517601013184e-02 3.101097047328948975e-01 3.787807524204254150e-01 2.785373926162719727e-01 2.117901891469955444e-01 1.724064163863658905e-02 -3.345237672328948975e-01 -7.302971184253692627e-02 9.756503626704216003e-03 3.573315218091011047e-02 -1.595901548862457275e-01 1.068659648299217224e-01 2.228876799345016479e-01 2.623617649078369141e-02 -2.276845127344131470e-01 1.691306568682193756e-02
6.812845915555953979e-02 1.098937615752220154e-01 9.351504966616630554e-03 -3.601173460483551025e-01 8.436933159828186035e-02 2.125992625951766968e-01 -1.672222279012203217e-02 -1.450100839138031006e-01 1.467410176992416382e-01 -1.873279064893722534e-01 -2.861766703426837921e-02 -2.174370884895324707e-01 2.088751643896102905e-01 1.011046767234802246e-01 8.499177545309066772e-02 -1.059906333684921265e-01 -1.801512092351913452e-01 2.036026716232299805e-01 7.684508711099624634e-02 -5.686936154961585999e-02 2.188870161771774292e-01 -8.891951292753219604e-02 8.779507875442504883e-02 -4.144226200878620148e-03 -3.230853006243705750e-02 3.432728648185729980e-01 1.598448008298873901e-01 6.090261042118072510e-02 1.019591763615608215e-01 -1.019904986023902893e-01 -4.512009620666503906e-01 2.893852889537811279e-01
-1.278631091117858887e-01 1.258727163076400757e-01 2.324142307043075562e-01 -1.735559105873107910e-01 -1.553026586771011353e-01 4.164380580186843872e-02 1.929588466882705688e-01 -1.013206318020820618e-01 1.613869965076446533e-01 -9.212383627891540527e-02 -3.012214303016662598e-01 8.590653538703918457e-02 -7.245008647441864014e-02 1.045947819948196411e-01 -3.126425743103027344e-01 1.115183681249618530e-01 6.858291453681886196e-04 1.949694305658340454e-01 1.743542402982711792e-01 1.479663401842117310e-01 7.457751780748367310e-02 -6.916624307632446289e-02 -6.646965164691209793e-03 9.142881631851196289e-02 2.367794215679168701e-01 2.031099796295166016e-01 8.987786620855331421e-02 3.981806933879852295e-01 -2.452181093394756317e-02 1.665844619274139404e-01 -3.366847634315490723e-01 1.912869065999984741e-01
-8.644489198923110962e-02 2.795122936367988586e-02 -1.469310224056243896e-01 9.020246565341949463e-02 1.879412382841110229e-01 -3.939210623502731323e-02 8.457384258508682251e-02 -1.601570546627044678e-01 1.932853609323501587e-01 -1.773189604282379150e-01 -3.284591734409332275e-01 -2.428069263696670532e-01 -4.492731392383575439e-02 3.183138370513916016e-02 -4.894879832863807678e-02 7.053700834512710571e-02 1.097809821367263794e-01 1.882763653993606567e-01 1.156895980238914490e-01 8.345410227775573730e-02 2.198299169540405273e-01 7.499884814023971558e-02 1.136730834841728210e-01 1.094510033726692200e-01 1.885027289390563965e-01 1.723789572715759277e-01 2.818735539913177490e-01 3.256115913391113281e-01 -4.834602028131484985e-02 3.946165367960929871e-02 -4.508717954158782959e-01 2.041969448328018188e-01
-7.613886613398790359e-03 -1.186224520206451416e-01 1.672525703907012939e-01 -1.340869665145874023e-01 -1.737225055694580078e-01 6.216621492058038712e-03 3.780262917280197144e-02 5.281697213649749756e-02 1.070223078131675720e-01 5.411655455827713013e-02 -4.131459891796112061e-01 -1.849612407386302948e-02 4.357711970806121826e-02 1.735102534294128418e-01 -1.925482004880905151e-01 1.384531706571578979e-01 -3.213807940483093262e-02 2.422718256711959839e-01 2.719012498855590820e-01 -1.047040335834026337e-02 9.168368577957153320e-02 2.273000478744506836e-01 -2.260671406984329224e-01 -7.087019085884094238e-02 1.099395379424095154e-01 2.599333822727203369e-01 -2.039901465177536011e-01 1.887451857328414917e-01 1.152156218886375427e-01 1.463843435049057007e-01 -4.356774091720581055e-01 2.105426229536533356e-02
-1.358414292335510254e-01 -5.170747637748718262e-02 -1.351489424705505371e-01 1.222829371690750122e-01 1.128819808363914490e-01 -1.661111414432525635e-01 3.323962688446044922e-01 4.904598370194435120e-02 2.314970195293426514e-01 -4.638971760869026184e-02 -2.973941266536712646e-01 -7.719013094902038574e-02 -1.854938715696334839e-01 -9.387472271919250488e-02 1.550390664488077164e-02 3.306448459625244141e-03 -1.758664697408676147e-01 2.582654654979705811e-01 2.247187197208404541e-01 -9.759130328893661499e-02 2.009235024452209473e-01 2.686763107776641846e-01 1.663665622472763062e-01 4.815438389778137207e-02 5.758751556277275085e-02 1.791103929281234741e-01 2.985828816890716553e-01 1.639363020658493042e-01 2.482167929410934448e-01 -1.640769988298416138e-01 -1.915790438652038574e-01 -1.481390595436096191e-01
-1.059716045856475830e-01 2.352365553379058838e-01 -7.056596875190734863e-02 -1.613769084215164185e-01 -1.712161898612976074e-01 -2.790096104145050049e-01 1.664845496416091919e-01 -2.832219898700714111e-01 3.896428942680358887e-01 6.457694619894027710e-02 3.394391760230064392e-02 -1.475941985845565796e-01 1.626546978950500488e-01 3.316955566406250000e-01 -1.010311916470527649e-01 1.023671925067901611e-01 -2.485770285129547119e-01 1.901480136439204216e-03 1.031661871820688248e-02 9.508273750543594360e-02 1.530966609716415405e-01 3.013131916522979736e-01 1.224770173430442810e-01 -8.821817487478256226e-02 1.150519773364067078e-01 -1.712407022714614868e-01 1.512214243412017822e-01 3.937498852610588074e-02 2.450575120747089386e-02 -1.870896816253662109e-01 -1.995833069086074829e-01 -2.929321303963661194e-02
-7.590073347091674805e-02 -8.506686985492706299e-02 2.631177604198455811e-01 -1.303951889276504517e-01 5.807561799883842468e-02 -3.174178004264831543e-01 -7.611471414566040039e-02 -8.238372951745986938e-02 3.152944445610046387e-01 7.146466523408889771e-02 -2.595893144607543945e-01 7.667075842618942261e-03 -9.889151155948638916e-02 -8.745118044316768646e-03 -4.540170356631278992e-02 -3.087852895259857178e-01 -1.169674694538116455e-01 8.808100223541259766e-02 2.000462859869003296e-01 2.295805066823959351e-01 2.036842256784439087e-01 -8.115221560001373291e-02 -1.772667653858661652e-02 -6.304153054952621460e-02 -8.260800689458847046e-02 -6.097176671028137207e-02 2.712073549628257751e-02 1.600255370140075684e-01 4.606880843639373779e-01 1.270185261964797974e-01 -3.869884833693504333e-02 2.674989402294158936e-01
-1.732078045606613159e-01 3.296740353107452393e-01 1.872169040143489838e-02 -9.120430797338485718e-02 1.943667232990264893e-01 -6.689394265413284302e-02 2.111210376024246216e-01 -9.960460662841796875e-02 1.931731998920440674e-01 -1.934552192687988281e-01 1.151771401055157185e-03 -2.264177650213241577e-01 -6.352887023240327835e-03 -1.037597656250000000e-01 -1.375731825828552246e-01 1.117923334240913391e-01 2.015934288501739502e-01 -1.763850450515747070e-02 3.196563720703125000e-01 2.088884860277175903e-01 2.897206135094165802e-02 7.962633669376373291e-02 -2.557124011218547821e-02 6.941408663988113403e-02 9.261019527912139893e-02 5.326103791594505310e-02 3.059028089046478271e-01 -1.178858056664466858e-01 9.896177798509597778e-02 1.168780475854873657e-01 -4.657688438892364502e-01 1.701842099428176880e-01
-3.029509447515010834e-02 -3.277728334069252014e-02 -3.194030068698339164e-05 7.739606779068708420e-03 -2.204397134482860565e-02 -1.222400292754173279e-01 2.657795250415802002e-01 1.909490376710891724e-01 1.985885947942733765e-01 -5.429989844560623169e-02 -3.939777016639709473e-01 6.312841922044754028e-02 2.383840680122375488e-01 1.382786780595779419e-01 -2.484774738550186157e-01 6.609170883893966675e-02 -1.566200107336044312e-01 1.910126954317092896e-02 1.650073379278182983e-01 -1.714434325695037842e-01 3.530069068074226379e-02 -2.231545597314834595e-01 1.741762459278106689e-01 -3.014981746673583984e-01 -2.926457487046718597e-02 -1.048691719770431519e-01 -2.303992770612239838e-02 8.654410392045974731e-02 2.057662904262542725e-01 -1.399237215518951416e-01 -4.407701194286346436e-01 4.362877830862998962e-02
1.313684284687042236e-01 -2.691956460475921631e-01 -1.086748540401458740e-01 4.921378102153539658e-03 1.148780137300491333e-01 -1.571356952190399170e-01 1.890017390251159668e-01 -1.974752545356750488e-01 1.423595547676086426e-01 -1.568035930395126343e-01 -3.654828667640686035e-01 1.907284855842590332e-01 -5.410586483776569366e-03 1.125904545187950134e-01 1.086445804685354233e-02 -3.176339715719223022e-02 -1.581539586186408997e-02 2.504099905490875244e-01 -2.901909127831459045e-02 2.160941511392593384e-01 1.212792322039604187e-01 -1.530113518238067627e-01 9.458235651254653931e-02 -1.037575900554656982e-01 9.471650421619415283e-02 1.571995913982391357e-01 2.790183722972869873e-01 2.678651511669158936e-01 2.569147050380706787e-01 -1.371902674436569214e-01 -3.226149082183837891e-01 -1.291277557611465454e-01
2.870442718267440796e-02 1.982290446758270264e-01 -1.792049705982208252e-01 1.987733878195285797e-03 -9.599491953849792480e-02 -3.775076866149902344e-01 3.837613388895988464e-03 -6.916604936122894287e-02 2.509832978248596191e-01 3.535410165786743164e-01 -2.243897020816802979e-01 -2.129663825035095215e-01 1.173678264021873474e-01 -3.112921416759490967e-01 -7.796515524387359619e-02 1.549213081598281860e-01 1.023769080638885498e-01 1.547989100217819214e-01 1.294250190258026123e-01 6.052538752555847168e-02 -5.805172026157379150e-02 3.973020240664482117e-02 -3.966192901134490967e-02 7.261689752340316772e-02 -1.570509001612663269e-02 3.887424618005752563e-02 -7.561744749546051025e-02 1.738410890102386475e-01 2.231582403182983398e-01 1.234669163823127747e-01 -3.984086215496063232e-01 1.366329938173294067e-01
-5.240172892808914185e-02 9.557392448186874390e-03 9.422754868865013123e-03 -1.211871504783630371e-01 1.367557793855667114e-01 -9.029332548379898071e-02 1.476489752531051636e-01 -3.655266761779785156e-02 3.144604861736297607e-01 -2.395556569099426270e-01 -4.400021433830261230e-01 -3.068421781063079834e-02 7.279466092586517334e-02 -5.052595213055610657e-02 2.251652181148529053e-01 2.398595958948135376e-01 1.121256723999977112e-01 6.349059194326400757e-02 3.765794634819030762e-01 1.502051204442977905e-01 -6.306508183479309082e-02 1.199467778205871582e-01 -2.892120368778705597e-02 2.098934948444366455e-01 -3.016071021556854248e-01 1.438263654708862305e-01 2.096389979124069214e-01 -5.653001368045806885e-03 1.447389125823974609e-01 1.948247104883193970e-01 -4.553112015128135681e-02 6.819896399974822998e-02
-2.445507347583770752e-01 -6.075467541813850403e-02 7.786767184734344482e-02 -1.349806636571884155e-01 -1.981058418750762939e-01 -5.819619074463844299e-02 2.408463656902313232e-01 -1.080249249935150146e-01 9.986577928066253662e-02 -4.916644096374511719e-02 -2.476615309715270996e-01 -1.518637984991073608e-01 1.822689920663833618e-02 2.352359741926193237e-01 1.652422398328781128e-01 -2.948991954326629639e-01 -2.379872947931289673e-01 2.274975366890430450e-02 -2.710861712694168091e-02 2.633835673332214355e-01 7.433044258505105972e-03 -2.327753752470016479e-01 4.770556464791297913e-03 -3.057571649551391602e-01 -1.066005304455757141e-01 8.961802721023559570e-02 -6.251077353954315186e-02 2.335026711225509644e-01 -1.676206663250923157e-02 -3.601570427417755127e-02 -4.151580035686492920e-01 8.007426559925079346e-02
-5.398088321089744568e-02 -2.833546698093414307e-01 8.948265016078948975e-02 1.496631801128387451e-01 -1.240620315074920654e-01 -2.214797288179397583e-01 1.267817765474319458e-01 -9.508393704891204834e-02 1.967039704322814941e-01 8.791094273328781128e-02 -2.504547834396362305e-01 1.427333950996398926e-01 4.488863423466682434e-02 2.835244238376617432e-01 -7.513200491666793823e-02 3.298732265830039978e-02 4.988105222582817078e-02 3.838025331497192383e-01 1.873494237661361694e-01 2.952211797237396240e-01 3.712812811136245728e-02 6.798401474952697754e-02 -2.522175312042236328e-01 -1.869363784790039062e-01 1.373656466603279114e-02 -2.030093222856521606e-01 5.198880285024642944e-02 5.469963420182466507e-03 1.641484946012496948e-01 6.861782819032669067e-02 -3.468228280544281006e-01 -7.412911206483840942e-02
-3.065560162067413330e-01 1.580465212464332581e-02 1.133113130927085876e-01 -1.724029630422592163e-01 -1.671324521303176880e-01 -7.688860595226287842e-02 3.023718018084764481e-03 -4.579640552401542664e-02 8.852805942296981812e-02 -7.712724059820175171e-02 -2.771705389022827148e-01 6.425809860229492188e-02 -4.635831713676452637e-02 1.868030242621898651e-02 -1.930869072675704956e-01 2.649398148059844971e-01 -1.596200764179229736e-01 2.138157635927200317e-01 1.013452932238578796e-01 1.978356540203094482e-01 -1.119856685400009155e-01 -2.347759306430816650e-01 -1.526291016489267349e-02 5.463387072086334229e-02 -5.743654072284698486e-02 2.444244027137756348e-01 1.147397086024284363e-01 3.935760557651519775e-01 1.712341420352458954e-02 2.674020826816558838e-01 -3.511180281639099121e-01 6.980749964714050293e-02
-2.301799505949020386e-02 4.688281565904617310e-02 -1.544479746371507645e-02 1.724018156528472900e-02 3.157035708427429199e-01 1.476611644029617310e-01 2.802364528179168701e-01 -8.901698142290115356e-02 2.050407379865646362e-01 -1.580204218626022339e-01 -3.961420059204101562e-01 -2.681519091129302979e-01 2.940010428428649902e-01 7.674292474985122681e-02 -2.833754420280456543e-01 -3.048877418041229248e-02 -1.430678218603134155e-01 2.238189429044723511e-01 -6.080997735261917114e-02 1.058246716856956482e-01 1.058197692036628723e-01 6.921888887882232666e-02 1.723684817552566528e-01 4.276796057820320129e-02 -1.162376347929239273e-02 2.561307512223720551e-02 9.912646561861038208e-02 2.554080784320831299e-01 8.840971440076828003e-02 -1.732760854065418243e-02 -2.592184543609619141e-01 1.877596229314804077e-01
-5.045630410313606262e-02 -1.787378452718257904e-02 2.621556222438812256e-01 -2.530885934829711914e-01 3.203817307949066162e-01 -3.753937780857086182e-02 3.272150829434394836e-02 -1.058030799031257629e-01 -5.672961473464965820e-02 2.940350770950317383e-01 -1.165198683738708496e-01 -2.181249558925628662e-01 -7.129000034183263779e-03 2.214269042015075684e-01 1.142481043934822083e-01 -1.998749822378158569e-01 -7.648032903671264648e-02 2.510815262794494629e-01 2.031628489494323730e-01 5.067784339189529419e-02 1.615627557039260864e-01 -2.493781000375747681e-01 -1.258021742105484009e-01 1.021299585700035095e-01 -2.129751890897750854e-01 -3.735087439417839050e-02 2.476470917463302612e-01 -1.652462594211101532e-02 1.061902344226837158e-01 2.720616161823272705e-01 -2.460493892431259155e-01 1.168336048722267151e-01
-8.656434714794158936e-02 1.475709583610296249e-02 7.298449426889419556e-02 4.418144747614860535e-02 4.117497242987155914e-03 -1.498520001769065857e-02 -7.518255617469549179e-03 5.043230578303337097e-02 5.145425796508789062e-01 -3.545939922332763672e-01 -2.231313288211822510e-01 -1.080087572336196899e-01 1.887624524533748627e-02 -2.869409695267677307e-02 1.221624016761779785e-01 9.608437865972518921e-02 -1.594302803277969360e-01 1.721413731575012207e-01 3.430369496345520020e-01 1.301136165857315063e-01 -9.390479326248168945e-02 8.921171724796295166e-02 9.493035823106765747e-02 -9.316620230674743652e-02 -2.933980226516723633e-01 6.662844214588403702e-03 3.311265110969543457e-01 -3.793964907526969910e-02 -2.290894463658332825e-02 2.135824561119079590e-01 -1.934173554182052612e-01 1.509148976765573025e-03
2.551067434251308441e-02 -9.550001472234725952e-03 1.134800910949707031e-01 -6.408971548080444336e-02 4.760495945811271667e-02 -3.118615150451660156e-01 -1.916794478893280029e-01 1.016542240977287292e-01 3.410983681678771973e-01 -5.641265772283077240e-03 -1.306529492139816284e-01 3.126898407936096191e-02 -1.479467302560806274e-01 2.443019896745681763e-01 -2.182806134223937988e-01 -1.021020561456680298e-01 -2.685905992984771729e-01 1.647909283638000488e-01 1.950253248214721680e-01 2.938683331012725830e-01 -1.667056605219841003e-02 -1.207715496420860291e-01 -2.593064904212951660e-01 -7.239655405282974243e-02 1.039079204201698303e-01 1.592783629894256592e-01 7.804664969444274902e-02 2.412179708480834961e-01 2.306621223688125610e-01 2.458545118570327759e-01 -1.813489943742752075e-01 5.989596620202064514e-02
-1.391764730215072632e-01 2.518852986395359039e-02 -9.329899400472640991e-02 -1.688055247068405151e-01 -1.402900647372007370e-02 8.803512901067733765e-02 3.272955417633056641e-01 -3.671320155262947083e-02 1.845229119062423706e-01 -9.287481755018234253e-02 -1.782923191785812378e-01 -1.400209218263626099e-01 1.074542477726936340e-02 -2.990982308983802795e-02 -1.467499434947967529e-01 -2.002846896648406982e-01 2.322474569082260132e-01 1.920933425426483154e-01 3.047726750373840332e-01 3.411122858524322510e-01 -1.488682925701141357e-01 -3.578242287039756775e-02 7.234755903482437134e-02 -2.625573873519897461e-01 2.479593455791473389e-01 8.823174238204956055e-02 2.189109921455383301e-01 1.490600705146789551e-01 1.414460539817810059e-01 9.246090054512023926e-02 -3.030691146850585938e-01 -1.101739630103111267e-01
-3.544422090053558350e-01 -1.288025919348001480e-02 -2.189165540039539337e-02 -4.284647479653358459e-02 -3.238025307655334473e-01 -6.684797257184982300e-02 4.540310055017471313e-02 -2.404524236917495728e-01 2.010392397642135620e-01 2.911617979407310486e-02 -3.258980512619018555e-01 7.463958114385604858e-02 8.285088837146759033e-02 3.443818166851997375e-02 -9.624565020203590393e-03 -1.874850392341613770e-01 -1.050405427813529968e-01 2.155376076698303223e-01 -1.893375515937805176e-01 3.271043598651885986e-01 1.282470077276229858e-01 -1.070960760116577148e-01 -3.205876797437667847e-02 -7.602793723344802856e-02 -1.121473312377929688e-01 1.325519084930419922e-01 2.676710486412048340e-01 2.071884460747241974e-02 1.998566091060638428e-01 -1.169345006346702576e-01 -3.386555910110473633e-01 2.769132703542709351e-02
-1.323028057813644409e-01 1.234434470534324646e-01 -1.544084995985031128e-01 2.129265852272510529e-02 2.934059500694274902e-01 -4.522026330232620239e-02 6.067786365747451782e-02 -2.162346243858337402e-01 3.060342073440551758e-01 -1.585850417613983154e-01 -3.611226677894592285e-01 -1.894587874412536621e-01 -1.800044625997543335e-01 -3.666446730494499207e-02 -1.498080641031265259e-01 3.509262949228286743e-02 2.080052644014358521e-01 2.339865118265151978e-01 1.400001626461744308e-02 -9.453278034925460815e-02 1.291223615407943726e-01 1.963457651436328888e-02 4.677118267863988876e-03 -8.939497172832489014e-02 1.079684495925903320e-02 4.926770180463790894e-02 1.497206985950469971e-01 2.759565114974975586e-01 -4.054135642945766449e-03 -2.400975376367568970e-01 -3.776314258575439453e-01 1.681081205606460571e-01
-3.756913915276527405e-02 -4.240401461720466614e-02 6.108539178967475891e-02 -2.604576051235198975e-01 -1.083499789237976074e-01 -1.579347103834152222e-01 6.051323935389518738e-02 -2.732869982719421387e-01 2.688342034816741943e-01 1.947749704122543335e-01 -7.962396740913391113e-02 2.133164927363395691e-02 7.119591534137725830e-02 1.398798674345016479e-01 -1.265827119350433350e-01 1.590264588594436646e-01 1.833831369876861572e-01 2.424888014793395996e-01 3.448277115821838379e-01 -3.981055691838264465e-02 -1.085040569305419922e-01 2.479039877653121948e-01 -1.683318912982940674e-01 1.794499307870864868e-01 1.488853096961975098e-01 -8.687217533588409424e-02 1.582597196102142334e-01 3.810841739177703857e-01 1.441198438405990601e-01 1.363081187009811401e-01 -2.028785198926925659e-01 -7.391372229903936386e-03
-1.929640769958496094e-01 -1.988140642642974854e-01 2.784809283912181854e-02 -2.848855555057525635e-01 -1.673339754343032837e-01 -1.710501164197921753e-01 1.444060206413269043e-01 -7.839468121528625488e-02 -5.038193985819816589e-02 -1.650549285113811493e-02 -2.438322752714157104e-01 -1.953693181276321411e-01 2.953197062015533447e-01 1.639048010110855103e-01 -3.141773864626884460e-02 9.396620094776153564e-03 5.992668867111206055e-02 -3.743797540664672852e-02 2.648887634277343750e-01 -5.026649683713912964e-02 2.466768212616443634e-02 -5.996223539113998413e-02 1.245321705937385559e-01 -2.383536994457244873e-01 -1.985140331089496613e-02 2.160559147596359253e-01 7.892481237649917603e-02 3.360304534435272217e-01 4.122520685195922852e-01 4.988409578800201416e-02 -1.918438374996185303e-01 -1.085472926497459412e-01
2.506136596202850342e-01 -7.925730198621749878e-03 2.930817008018493652e-02 4.703714326024055481e-02 2.615600125864148140e-03 -4.584309831261634827e-02 1.980387717485427856e-01 -2.203156799077987671e-01 1.995367258787155151e-01 -4.320824518799781799e-02 -8.219636231660842896e-02 -1.180402487516403198e-01 -1.811506748199462891e-01 9.959437698125839233e-02 -2.566587030887603760e-01 -1.208917424082756042e-02 7.339251041412353516e-02 2.756913602352142334e-01 6.682548671960830688e-02 2.080905586481094360e-01 -1.356670856475830078e-01 -1.655718870460987091e-02 -1.180660352110862732e-02 1.296767145395278931e-01 -7.531351596117019653e-02 -9.174682199954986572e-03 2.659917771816253662e-01 -9.539472870528697968e-03 3.051947057247161865e-01 1.297948509454727173e-01 -5.375373959541320801e-01 -1.809283643960952759e-01
-1.129952725023031235e-02 4.009122028946876526e-03 3.904952406883239746e-01 7.672818005084991455e-02 2.212255075573921204e-02 -8.887994289398193359e-02 2.424520701169967651e-01 -1.691468805074691772e-01 2.124369293451309204e-01 -1.766576468944549561e-01 4.220941662788391113e-02 -1.570482105016708374e-01 -1.149490103125572205e-01 -5.723482463508844376e-03 -3.057963252067565918e-01 1.510361880064010620e-01 2.152333706617355347e-01 2.637625038623809814e-01 1.654610484838485718e-01 1.131030246615409851e-01 2.154183983802795410e-01 8.619671571068465710e-04 -8.931181579828262329e-02 -9.323081374168395996e-02 -6.194803863763809204e-02 -6.543475389480590820e-02 1.198147237300872803e-01 6.375615298748016357e-02 -2.076469548046588898e-02 -1.944401115179061890e-01 -4.789801836013793945e-01 -2.709042280912399292e-03
-1.774300038814544678e-01 1.606225222349166870e-01 8.231169730424880981e-02 -3.272771090269088745e-02 1.134506165981292725e-01 -7.887750118970870972e-02 1.770542114973068237e-01 -8.403123915195465088e-02 2.024215459823608398e-01 -2.089455574750900269e-01 -4.490914195775985718e-02 1.894073784351348877e-01 -3.329711407423019409e-02 -1.856646314263343811e-02 -2.154195755720138550e-01 1.368709206581115723e-01 2.130768746137619019e-01 2.000436335802078247e-01 2.133172303438186646e-01 5.035923421382904053e-02 9.898602962493896484e-02 1.935338824987411499e-01 1.429830789566040039e-01 -6.003952771425247192e-02 1.171712763607501984e-03 -9.118407033383846283e-03 3.020318970084190369e-02 -1.319979727268218994e-01 2.596858441829681396e-01 1.293725520372390747e-01 -6.149801611900329590e-01 -5.192593485116958618e-02
-4.548721760511398315e-02 -1.552831474691629410e-02 2.308884114027023315e-01 -4.121559858322143555e-02 1.146876364946365356e-01 -2.542469501495361328e-01 4.357173442840576172e-01 -2.464490234851837158e-01 2.903972566127777100e-01 2.453548461198806763e-02 8.729632198810577393e-02 -1.310625374317169189e-01 -4.037008434534072876e-02 2.763191461563110352e-01 -3.748554736375808716e-02 3.998330533504486084e-01 -5.575140193104743958e-02 1.683289855718612671e-01 2.657042741775512695e-01 -8.507233113050460815e-02 3.297951817512512207e-02 1.616674661636352539e-01 -2.236364632844924927e-01 6.226092204451560974e-02 -4.311688989400863647e-02 1.456270217895507812e-01 1.945417560636997223e-02 -8.135154843330383301e-02 5.565031617879867554e-02 4.729198291897773743e-02 -1.987262964248657227e-01 -5.906367674469947815e-03
-1.558646857738494873e-01 -2.446908503770828247e-01 4.371214658021926880e-03 -2.472748756408691406e-01 5.175295844674110413e-02 -9.001107513904571533e-02 3.434689939022064209e-01 -1.318008750677108765e-01 -4.097690180060453713e-05 1.049139723181724548e-01 -3.366148769855499268e-01 -1.582813411951065063e-01 1.587825119495391846e-01 1.044425368309020996e-01 7.026311755180358887e-02 1.020103320479393005e-01 -4.318585991859436035e-02 2.342148870229721069e-02 3.082408010959625244e-01 4.156280681490898132e-02 -1.363656371831893921e-01 -1.658474653959274292e-01 2.772577404975891113e-01 -1.824655830860137939e-01 -1.111134700477123260e-02 2.527508735656738281e-01 -6.571951508522033691e-02 1.411364972591400146e-01 3.354429006576538086e-01 -6.900829076766967773e-02 -2.061641216278076172e-01 6.527115404605865479e-02
-2.016647160053253174e-01 -4.368659481406211853e-02 5.098514258861541748e-03 -2.999795675277709961e-01 -1.616209596395492554e-01 -2.351161390542984009e-01 2.219735682010650635e-01 4.856251925230026245e-02 1.259659677743911743e-01 1.668195128440856934e-01 -1.638104617595672607e-01 -4.115942865610122681e-02 9.498759359121322632e-02 7.956618815660476685e-02 1.333114206790924072e-01 -2.782728970050811768e-01 -2.222208492457866669e-02 2.056051641702651978e-01 -1.232733577489852905e-01 4.623720049858093262e-01 1.162011548876762390e-01 -3.156604617834091187e-02 -1.031394153833389282e-01 -2.403571009635925293e-01 -1.176839023828506470e-01 1.730791628360748291e-01 1.472940742969512939e-01 2.205328941345214844e-01 3.470479696989059448e-02 -1.269002556800842285e-01 -2.253557890653610229e-01 1.212555244565010071e-01
-6.614991277456283569e-02 2.099409699440002441e-02 -1.972654610872268677e-01 -3.262330591678619385e-01 -1.962133496999740601e-01 -7.615204155445098877e-02 3.319186568260192871e-01 6.707224994897842407e-02 2.039455622434616089e-01 2.601097822189331055e-01 -2.160026431083679199e-01 8.339958637952804565e-02 2.579063773155212402e-01 1.670248806476593018e-01 -2.054366618394851685e-01 1.085802987217903137e-01 3.251858428120613098e-02 2.353081852197647095e-01 3.193092942237854004e-01 2.369865626096725464e-01 5.604481697082519531e-02 2.101578116416931152e-01 -1.039200052618980408e-01 -1.299048215150833130e-02 -1.833517476916313171e-02 -1.636265665292739868e-01 1.770746707916259766e-01 1.781142801046371460e-01 3.316113352775573730e-02 -2.265901863574981689e-02 -1.166116073727607727e-01 -3.712886944413185120e-02
-1.287259459495544434e-01 2.394439093768596649e-02 8.730999380350112915e-02 -2.925413846969604492e-02 -9.126339852809906006e-02 1.473953425884246826e-01 4.978149384260177612e-02 -3.548066318035125732e-01 -4.775317851454019547e-03 2.013691067695617676e-01 -1.104374453425407410e-01 -2.070371210575103760e-01 4.752676188945770264e-02 3.480026423931121826e-01 -1.341476440429687500e-01 -5.041475221514701843e-02 -1.347870826721191406e-01 4.591408669948577881e-01 1.866259872913360596e-01 4.469166696071624756e-02 3.340331912040710449e-01 1.444550231099128723e-02 1.253899037837982178e-01 -1.009444333612918854e-02 -1.662984639406204224e-01 -3.984009847044944763e-02 1.126346588134765625e-01 -1.478089392185211182e-01 1.401146799325942993e-01 -2.705175280570983887e-01 -1.178590059280395508e-01 1.119254380464553833e-01
-2.450017072260379791e-02 7.159950677305459976e-03 2.315972447395324707e-01 -2.061462104320526123e-01 5.700863525271415710e-02 -2.874025702476501465e-01 7.103565335273742676e-02 1.027852203696966171e-02 2.953542172908782959e-01 -1.077421978116035461e-01 -3.439871072769165039e-01 -8.610613644123077393e-02 7.377137243747711182e-02 3.618117049336433411e-02 -4.526500403881072998e-02 -2.330932952463626862e-02 -7.070527970790863037e-02 1.182893514633178711e-01 -2.453930489718914032e-02 2.601551413536071777e-01 1.182309910655021667e-01 -1.208285018801689148e-01 -2.123958915472030640e-01 -7.342557609081268311e-02 3.251907229423522949e-02 5.549261718988418579e-02 -1.883886605501174927e-01 -9.017326682806015015e-02 3.399180471897125244e-01 2.988983690738677979e-01 -2.439953982830047607e-01 3.158370554447174072e-01
-2.188903838396072388e-01 -1.145993247628211975e-01 8.733149617910385132e-02 -2.021139264106750488e-01 6.491057574748992920e-02 -2.133255824446678162e-02 -3.390558063983917236e-02 5.043559148907661438e-02 1.409423500299453735e-01 -1.596919298171997070e-01 -1.028432697057723999e-01 -9.889381006360054016e-03 3.880857676267623901e-02 6.615459918975830078e-02 -3.383478820323944092e-01 1.487753093242645264e-01 -1.241920441389083862e-01 2.825056910514831543e-01 2.479798346757888794e-01 3.489668369293212891e-01 -1.180475950241088867e-01 -5.526491999626159668e-02 -3.842296004295349121e-01 1.074420288205146790e-01 -5.567557178437709808e-03 1.265415549278259277e-01 -2.636545337736606598e-02 1.807788759469985962e-01 1.938082128763198853e-01 7.275360822677612305e-02 -3.487292230129241943e-01 1.225621923804283142e-01
-1.117914449423551559e-02 1.183032095432281494e-01 3.067253530025482178e-01 2.395402826368808746e-02 4.458215832710266113e-02 -2.521572411060333252e-01 3.123257458209991455e-01 -6.273999065160751343e-02 2.283238917589187622e-01 -2.550615370273590088e-01 -2.013204246759414673e-02 -3.059393540024757385e-02 -1.706110090017318726e-01 3.318923711776733398e-01 -2.420008368790149689e-02 2.859583497047424316e-01 -3.298655385151505470e-03 2.704465687274932861e-01 2.956524789333343506e-01 8.501628786325454712e-02 -1.155740991234779358e-01 -2.240451574325561523e-01 -9.422420710325241089e-02 8.153099566698074341e-03 -8.407607674598693848e-02 1.585902720689773560e-01 1.990483552217483521e-01 -2.458081766963005066e-02 3.637758642435073853e-02 1.896985992789268494e-02 -2.092001736164093018e-01 -1.607547998428344727e-01
-2.904473431408405304e-02 -1.834481209516525269e-01 -3.231805562973022461e-02 -5.180815979838371277e-02 7.916235923767089844e-02 -3.853921890258789062e-01 -7.554647326469421387e-02 3.141466528177261353e-02 2.240689247846603394e-01 -5.548689141869544983e-02 -3.150887489318847656e-01 1.925828009843826294e-01 1.918828934431076050e-01 2.023835480213165283e-02 9.697423130273818970e-02 8.604989945888519287e-02 9.004849009215831757e-03 2.384296208620071411e-01 -2.750300802290439606e-02 3.211391568183898926e-01 1.254931986331939697e-01 6.252240389585494995e-02 -3.870658203959465027e-02 -2.075044959783554077e-01 1.147987395524978638e-01 2.102266103029251099e-01 2.879091203212738037e-01 1.024732440710067749e-01 1.908627748489379883e-01 -4.675375297665596008e-02 -3.738243877887725830e-01 -4.938257113099098206e-02
-1.367479562759399414e-01 1.484294384717941284e-01 2.827140316367149353e-02 -9.124807268381118774e-02 -7.236912846565246582e-02 -1.858308166265487671e-01 1.538444906473159790e-01 1.362828314304351807e-01 3.836054801940917969e-01 1.352040022611618042e-01 -2.629111409187316895e-01 -1.781316101551055908e-02 -8.414632827043533325e-02 -1.342913806438446045e-01 -1.454299837350845337e-01 3.111684136092662811e-02 -1.585563421249389648e-01 2.880280911922454834e-01 6.051319837570190430e-02 2.691089212894439697e-01 -4.010858014225959778e-02 3.063124604523181915e-02 -7.668618112802505493e-02 1.750830411911010742e-01 -3.531858026981353760e-01 6.179174780845642090e-02 2.012459635734558105e-01 1.787649840116500854e-01 -1.973843723535537720e-01 -2.426912635564804077e-01 -4.294382780790328979e-02 2.490846365690231323e-01
-3.589423000812530518e-02 -1.108920648694038391e-01 -7.825125940144062042e-03 -2.320342659950256348e-01 2.943185390904545784e-03 -2.217514961957931519e-01 4.606032371520996094e-02 -4.092295095324516296e-02 -2.015351802110671997e-01 1.038430072367191315e-02 -2.663385272026062012e-01 -2.276884913444519043e-01 2.732881605625152588e-01 2.005001306533813477e-01 -1.311616301536560059e-01 2.496744738891720772e-03 -2.909786533564329147e-03 2.330792099237442017e-01 -1.298788562417030334e-02 3.076357543468475342e-01 1.131435558199882507e-01 -7.718187570571899414e-02 2.337792962789535522e-01 -4.297936707735061646e-02 -2.315094918012619019e-01 3.502177000045776367e-01 7.959958910942077637e-02 -3.890113206580281258e-03 3.521554768085479736e-01 4.408788681030273438e-02 -2.158186882734298706e-01 -6.632817536592483521e-02
-2.622500956058502197e-01 -1.208981592208147049e-02 7.993830367922782898e-04 -2.193519771099090576e-01 2.706042230129241943e-01 -1.532204151153564453e-01 1.567977964878082275e-01 -7.650896906852722168e-02 2.631791532039642334e-01 2.803695499897003174e-01 -1.212874129414558411e-01 1.135132759809494019e-01 1.171412169933319092e-01 3.346410393714904785e-01 -2.995995283126831055e-01 -4.794807359576225281e-02 8.949060924351215363e-03 9.871028363704681396e-03 -1.581302098929882050e-02 9.370008111000061035e-02 1.495197266340255737e-01 9.540855139493942261e-02 -1.403334885835647583e-01 -1.338345408439636230e-01 -2.430543154478073120e-01 2.693029120564460754e-02 -1.373552978038787842e-01 1.614797711372375488e-01 2.868689298629760742e-01 1.508548855781555176e-01 -1.587422043085098267e-01 -2.220911532640457153e-01
-2.233851142227649689e-02 1.608037352561950684e-01 -2.545891702175140381e-01 -1.135516837239265442e-01 -8.343354612588882446e-02 1.810392737388610840e-01 3.024226613342761993e-02 -9.047121554613113403e-02 1.231170594692230225e-01 1.262396723031997681e-01 9.158892184495925903e-02 -3.760333657264709473e-01 1.542360782623291016e-01 1.348534375429153442e-01 -1.616359502077102661e-01 6.106993556022644043e-02 5.377200897783041000e-03 2.333638966083526611e-01 5.411547049880027771e-02 6.456475704908370972e-02 1.925185322761535645e-01 5.097632110118865967e-02 1.348866820335388184e-01 -1.261184364557266235e-01 -3.455507457256317139e-01 1.754067093133926392e-01 1.713728010654449463e-01 1.684558950364589691e-02 1.103345081210136414e-01 -1.357823312282562256e-01 -4.174799323081970215e-01 2.726010382175445557e-01
-6.479162722826004028e-02 1.702646911144256592e-01 9.063320606946945190e-02 -2.658279426395893097e-02 1.021798625588417053e-01 9.485324472188949585e-02 2.689970135688781738e-01 3.810543939471244812e-02 4.862891882658004761e-02 -5.242758244276046753e-02 -2.907827794551849365e-01 -4.051711857318878174e-01 -1.707398705184459686e-02 1.301328986883163452e-01 9.242312051355838776e-03 7.633461058139801025e-02 -2.658004872500896454e-03 3.133802115917205811e-01 3.116887249052524567e-02 5.119280517101287842e-02 5.106936767697334290e-02 1.729848235845565796e-01 -9.886411018669605255e-03 1.245940923690795898e-01 -6.392497569322586060e-02 -1.348778009414672852e-01 8.461580425500869751e-02 4.041696786880493164e-01 2.653029263019561768e-01 -2.169081419706344604e-01 -3.279834389686584473e-01 1.411111205816268921e-01
-1.241201832890510559e-01 -1.050596088171005249e-01 1.871122568845748901e-01 -1.112074479460716248e-01 -2.020624130964279175e-01 -1.176288574934005737e-01 9.162074327468872070e-02 -2.056406736373901367e-01 -2.279677055776119232e-02 1.806477755308151245e-01 -3.909914493560791016e-01 1.086940392851829529e-01 1.312751471996307373e-01 5.154105648398399353e-02 1.747422106564044952e-02 1.518362015485763550e-01 1.484332233667373657e-01 2.652136385440826416e-01 2.307927757501602173e-01 3.843788802623748779e-01 1.616834104061126709e-01 -1.698639392852783203e-01 1.848526149988174438e-01 -7.514863461256027222e-02 -2.346079796552658081e-01 8.138009347021579742e-03 1.981449276208877563e-01 -1.050407290458679199e-01 8.443879336118698120e-02 1.267549246549606323e-01 -1.714327633380889893e-01 1.831805258989334106e-01
-3.841069638729095459e-01 1.032476350665092468e-01 8.394319564104080200e-02 -3.612099289894104004e-01 6.293892115354537964e-02 -7.139545679092407227e-02 2.187816984951496124e-02 1.443856805562973022e-01 1.274849176406860352e-01 2.731720916926860809e-02 -7.844861596822738647e-02 -1.081349700689315796e-01 1.940592378377914429e-01 -9.758770465850830078e-02 -1.751195043325424194e-01 2.069897353649139404e-01 -1.546579450368881226e-01 1.571982502937316895e-01 1.337156444787979126e-01 2.983282804489135742e-01 7.630528509616851807e-02 -1.878333836793899536e-01 1.468760194256901741e-03 1.380503177642822266e-01 1.085967291146516800e-02 2.443284988403320312e-01 1.442202031612396240e-01 3.519701659679412842e-01 9.340491145849227905e-02 1.230228394269943237e-01 -2.726318836212158203e-01 3.459690487943589687e-04
-3.195509612560272217e-01 3.063719719648361206e-02 1.053267996758222580e-02 -1.470366418361663818e-01 2.199169993400573730e-01 -1.742302030324935913e-01 -4.522790759801864624e-02 -1.981385797262191772e-01 1.946098655462265015e-01 2.622461877763271332e-02 -2.239376157522201538e-01 -2.160056531429290771e-01 -1.510640680789947510e-01 1.813327670097351074e-01 -2.601840794086456299e-01 1.526149064302444458e-01 -1.666394323110580444e-01 2.179668545722961426e-01 1.937992721796035767e-01 3.355572698637843132e-03 9.850871562957763672e-02 5.533858388662338257e-02 -2.034042216837406158e-02 1.386410295963287354e-01 3.420694172382354736e-01 -1.594028621912002563e-02 -3.512735292315483093e-02 2.317608147859573364e-01 2.844596505165100098e-01 -2.541252970695495605e-01 -8.335400372743606567e-02 5.684273317456245422e-02
-3.656241670250892639e-02 1.066659390926361084e-01 1.777849495410919189e-01 -1.077560558915138245e-01 3.654513880610466003e-02 -1.468445956707000732e-01 -8.593185804784297943e-03 5.083060264587402344e-02 4.778192341327667236e-01 -2.683097720146179199e-01 -1.951659023761749268e-01 1.655129343271255493e-01 -3.815638273954391479e-02 3.456449508666992188e-02 1.350082457065582275e-01 2.213832139968872070e-01 1.132011786103248596e-01 1.464706212282180786e-01 3.679171502590179443e-01 1.728618592023849487e-01 -1.621764451265335083e-01 1.994803734123706818e-02 -6.708066910505294800e-03 -2.876525558531284332e-02 -2.429997473955154419e-01 -2.563092857599258423e-02 3.434527218341827393e-01 -7.878912985324859619e-02 2.012329548597335815e-01 9.870926290750503540e-02 -8.986616879701614380e-02 1.164682582020759583e-01
-1.418241560459136963e-01 7.202837616205215454e-02 1.882555633783340454e-01 -1.422371864318847656e-01 5.039185285568237305e-02 -1.118307858705520630e-01 2.023300826549530029e-01 -1.468033343553543091e-01 3.105206787586212158e-01 3.092173933982849121e-01 -2.086188644170761108e-01 6.108757108449935913e-03 1.381973475217819214e-01 -5.246083810925483704e-02 5.770807713270187378e-02 4.611089825630187988e-02 -1.431121826171875000e-01 1.747505366802215576e-01 1.659391224384307861e-01 2.396072149276733398e-01 3.265036270022392273e-02 -2.369466274976730347e-01 -1.246170178055763245e-01 -1.349942386150360107e-01 3.567738085985183716e-02 -1.246227696537971497e-01 9.360653162002563477e-02 1.432695388793945312e-01 -1.647642403841018677e-01 -2.097112983465194702e-01 -3.712408840656280518e-01 -3.108386397361755371e-01
-2.200663983821868896e-01 1.286558955907821655e-01 2.903336882591247559e-01 -9.685084223747253418e-02 -1.073598787188529968e-01 -1.166077628731727600e-01 3.460301458835601807e-01 -8.350254595279693604e-02 4.271110892295837402e-01 -3.746164217591285706e-02 -1.956750899553298950e-01 -7.820405811071395874e-02 -1.318269129842519760e-02 -9.073559194803237915e-02 6.798249483108520508e-02 1.567676067352294922e-01 7.857812941074371338e-02 4.017474502325057983e-02 1.785876452922821045e-01 2.802419066429138184e-01 -9.202589094638824463e-02 1.529291123151779175e-01 1.358641684055328369e-01 -1.715497076511383057e-01 -2.667422294616699219e-01 8.679481595754623413e-02 2.458344846963882446e-01 6.881385296583175659e-02 1.052187159657478333e-01 2.617201209068298340e-01 2.608410455286502838e-02 -4.012401029467582703e-02
-5.163168534636497498e-02 8.275515586137771606e-02 1.775626242160797119e-01 -4.330130293965339661e-02 1.297911908477544785e-02 -1.329380571842193604e-01 2.932645082473754883e-01 -3.763972222805023193e-02 1.944158226251602173e-01 -2.252104133367538452e-01 -1.583388447761535645e-01 -1.369512081146240234e-01 -1.691957265138626099e-01 1.223878487944602966e-01 -5.758053436875343323e-02 -2.226143032312393188e-01 4.461399093270301819e-02 2.013138383626937866e-01 1.158048361539840698e-01 2.025662660598754883e-01 6.136608123779296875e-02 1.931213736534118652e-01 3.008812665939331055e-01 1.078087836503982544e-01 -1.284022778272628784e-01 1.183772552758455276e-02 -1.582981832325458527e-02 1.841222047805786133e-01 6.121047586202621460e-02 -1.418781280517578125e-01 -5.534088611602783203e-01 -4.365719482302665710e-02
-1.646295934915542603e-01 2.329863160848617554e-01 -2.295569777488708496e-01 -1.457514762878417969e-01 -2.797645889222621918e-02 -3.405805826187133789e-01 -2.820511290337890387e-04 -6.696988642215728760e-02 7.309801131486892700e-02 2.274276614189147949e-01 -1.818573176860809326e-01 -1.135314106941223145e-01 8.750085532665252686e-02 2.839867398142814636e-02 -2.031737416982650757e-01 1.546457707881927490e-01 2.700296342372894287e-01 1.025943681597709656e-01 1.303162425756454468e-01 5.299569293856620789e-02 -1.109377015382051468e-02 1.929852515459060669e-01 -1.836782395839691162e-01 1.533957123756408691e-01 5.083967000246047974e-02 6.026659905910491943e-02 2.791188955307006836e-01 5.369125306606292725e-02 1.672536730766296387e-01 -1.516010910272598267e-01 -4.585320651531219482e-01 -2.537418343126773834e-02
-3.747221082448959351e-02 9.559582918882369995e-02 1.017991825938224792e-02 -1.399028152227401733e-01 -1.132743805646896362e-01 -7.150150090456008911e-02 -2.640556171536445618e-02 -2.342903614044189453e-02 1.522581744939088821e-02 2.054875791072845459e-01 -2.269076928496360779e-02 3.462599217891693115e-02 2.369984835386276245e-01 1.190259009599685669e-01 5.446920171380043030e-02 -1.744607388973236084e-01 -3.904841840267181396e-01 1.846196204423904419e-01 4.058438539505004883e-01 3.034313917160034180e-01 1.498349606990814209e-01 -1.310863643884658813e-01 -1.077099218964576721e-01 -7.711076177656650543e-03 -8.047408610582351685e-02 -7.436605542898178101e-02 2.532401084899902344e-01 2.982913553714752197e-01 7.827368378639221191e-02 2.698770724236965179e-03 -3.641842901706695557e-01 -6.453905254602432251e-02
-3.091511428356170654e-01 -2.114794552326202393e-01 -1.643689274787902832e-01 -8.300179243087768555e-02 -5.709956213831901550e-02 1.962572336196899414e-01 1.932259649038314819e-01 -7.549344748258590698e-02 2.756363749504089355e-01 -5.160141363739967346e-02 -1.201104149222373962e-01 2.597882039844989777e-02 9.670968167483806610e-03 1.001000031828880310e-01 -2.398205846548080444e-01 -1.068444848060607910e-01 -2.356934100389480591e-01 1.205573976039886475e-01 2.327023297548294067e-01 2.806794345378875732e-01 2.010586559772491455e-01 3.291086107492446899e-02 8.624887466430664062e-02 -2.507468163967132568e-01 -4.709072038531303406e-02 3.617162704467773438e-01 1.483212113380432129e-01 6.519541144371032715e-02 1.329011429334059358e-04 1.006758213043212891e-01 -2.786354124546051025e-01 -7.927070558071136475e-02
-4.696865379810333252e-02 -1.558713614940643311e-01 1.828263849020004272e-01 3.550722822546958923e-02 -6.284455955028533936e-02 -2.372895926237106323e-01 2.879307866096496582e-01 -1.364582479000091553e-01 4.129646122455596924e-01 -1.249367892742156982e-01 -1.663004010915756226e-01 -2.977534532546997070e-01 -1.764628887176513672e-01 -3.091966500505805016e-03 -3.849080204963684082e-02 2.286462485790252686e-02 8.625860512256622314e-02 -1.569201238453388214e-02 3.024378418922424316e-01 3.768076300621032715e-01 -5.410809814929962158e-02 6.356456433422863483e-04 3.346055001020431519e-02 6.636481732130050659e-02 -3.037205636501312256e-01 -3.648967295885086060e-02 1.798320859670639038e-01 2.091109985485672951e-03 -9.061117470264434814e-02 9.021887183189392090e-02 -1.775504052639007568e-01 1.342730373144149780e-01
-2.104315608739852905e-01 1.175562478601932526e-02 2.011675387620925903e-01 -7.590442895889282227e-02 -3.628009185194969177e-02 -1.994144767522811890e-01 3.918231129646301270e-01 4.741528630256652832e-02 4.120303690433502197e-01 -2.485029995441436768e-01 -8.611315861344337463e-03 -9.207176417112350464e-02 -6.095487624406814575e-03 -5.352631211280822754e-02 -6.122153624892234802e-02 1.115711033344268799e-01 5.518772453069686890e-02 4.100632667541503906e-02 3.498783111572265625e-01 3.614125251770019531e-01 3.164406120777130127e-02 -4.350089002400636673e-03 -3.061923943459987640e-02 -4.506107792258262634e-02 -2.815410494804382324e-01 -2.975969202816486359e-02 2.133595645427703857e-01 5.491807125508785248e-03 6.710431724786758423e-02 2.418965101242065430e-01 -1.040974818170070648e-02 5.238280817866325378e-02
-2.260592728853225708e-01 2.065086513757705688e-01 1.831444799900054932e-01 -1.161355897784233093e-01 -7.675275206565856934e-02 -4.826746508479118347e-02 -1.702138185501098633e-01 8.152685314416885376e-02 2.055986970663070679e-01 2.678458020091056824e-02 -1.864347308874130249e-01 1.706990227103233337e-02 2.826645076274871826e-01 1.011493727564811707e-01 -3.675488531589508057e-01 -1.788123138248920441e-02 -1.739717870950698853e-01 1.489195674657821655e-01 3.177635371685028076e-01 1.720810532569885254e-01 -1.070136651396751404e-01 5.071775522083044052e-03 -1.960385143756866455e-01 8.571062237024307251e-02 -2.177625894546508789e-02 2.387475669384002686e-01 5.073756724596023560e-02 2.937199175357818604e-01 1.461614817380905151e-01 1.596951931715011597e-01 -2.426082640886306763e-01 -1.395470499992370605e-01
4.213822633028030396e-02 -1.207543835043907166e-01 6.697305291891098022e-02 -1.692038476467132568e-01 1.429299116134643555e-01 -2.833102047443389893e-01 1.456773132085800171e-01 2.204236239194869995e-01 3.337703943252563477e-01 2.050913274288177490e-01 -3.444189578294754028e-02 2.256808802485466003e-02 3.839019313454627991e-02 1.424126327037811279e-01 2.025781869888305664e-01 2.195675373077392578e-01 7.458409294486045837e-03 3.386977910995483398e-01 -1.159934550523757935e-01 -2.904052287340164185e-02 3.116571903228759766e-01 1.712424606084823608e-01 -1.752273589372634888e-01 1.875941455364227295e-01 -1.054974272847175598e-01 1.571915596723556519e-01 3.291336447000503540e-02 7.425478100776672363e-02 2.427982389926910400e-01 1.143470853567123413e-01 -2.792286574840545654e-01 3.317877650260925293e-03
-1.636740714311599731e-01 -2.750881314277648926e-01 2.876619696617126465e-01 1.708295792341232300e-01 6.935474276542663574e-02 -2.103507071733474731e-01 4.401168599724769592e-02 -1.626556925475597382e-02 2.894520163536071777e-01 2.453702092170715332e-01 -2.899541258811950684e-01 6.971496343612670898e-02 -2.441405691206455231e-02 1.571053415536880493e-01 -2.229141294956207275e-01 -1.309562623500823975e-01 -8.255433291196823120e-02 2.253535687923431396e-01 1.363413482904434204e-01 6.718029826879501343e-02 -7.389360666275024414e-02 3.907641023397445679e-02 -1.553239971399307251e-01 -1.649039238691329956e-01 -1.701670289039611816e-01 -2.246284782886505127e-01 -3.790845349431037903e-02 1.925529986619949341e-01 1.786782741546630859e-01 6.457713246345520020e-02 -3.336242735385894775e-01 7.048199325799942017e-02
-2.900385260581970215e-01 2.555761337280273438e-01 -6.074601039290428162e-02 -1.552717853337526321e-02 -1.543928831815719604e-01 -1.999345123767852783e-01 3.365533947944641113e-01 -2.778881490230560303e-01 3.240377008914947510e-01 -1.860621385276317596e-02 1.845428347587585449e-02 -1.187802329659461975e-01 2.233819961547851562e-01 1.909832656383514404e-01 -1.784013360738754272e-01 -9.372355788946151733e-02 -2.281764149665832520e-01 -9.917797893285751343e-02 1.005397140979766846e-01 -1.163695976138114929e-01 -2.612587995827198029e-03 -7.280053198337554932e-02 5.739210173487663269e-02 -2.009964361786842346e-02 8.131540566682815552e-02 -2.690660655498504639e-01 1.229587718844413757e-01 9.795569628477096558e-02 1.477424949407577515e-01 2.139238715171813965e-01 -2.762601673603057861e-01 -5.792944878339767456e-02
-2.638157904148101807e-01 8.537165075540542603e-02 -2.609882056713104248e-01 3.634811937808990479e-02 1.819527000188827515e-01 -7.362713664770126343e-02 1.600592955946922302e-02 -8.740273118019104004e-02 1.116511523723602295e-01 1.133916229009628296e-01 -2.496924847364425659e-01 1.324853748083114624e-01 1.524436771869659424e-01 1.452106535434722900e-01 -1.784339547157287598e-02 -2.106025218963623047e-01 -3.308229148387908936e-02 2.134126126766204834e-01 1.272696256637573242e-01 -1.458195503801107407e-02 3.735461235046386719e-01 -7.274826616048812866e-02 6.468523293733596802e-02 -1.923860907554626465e-01 7.475218176841735840e-02 2.825508415699005127e-01 -2.520080097019672394e-02 1.312207877635955811e-01 3.007509410381317139e-01 1.025180742144584656e-01 -3.718105852603912354e-01 1.465541720390319824e-01
-7.815007120370864868e-02 1.212676167488098145e-01 -9.570457786321640015e-02 -1.902462095022201538e-01 3.606539918109774590e-03 -2.482299208641052246e-01 3.006153181195259094e-02 2.862953953444957733e-02 3.070251047611236572e-01 4.141083061695098877e-01 -2.245849221944808960e-01 1.315617114305496216e-01 6.229966133832931519e-02 9.913193434476852417e-02 2.381066605448722839e-02 6.115471012890338898e-03 1.280515193939208984e-01 1.891488730907440186e-01 3.647985160350799561e-01 -7.259917259216308594e-02 -3.347310423851013184e-02 -2.823576517403125763e-02 -1.001703217625617981e-01 2.176843285560607910e-01 4.770195856690406799e-02 2.857614457607269287e-01 2.374307811260223389e-02 8.476275205612182617e-02 2.638913989067077637e-01 -1.375503987073898315e-01 -3.033502995967864990e-01 2.333460003137588501e-02
1.126855686306953430e-01 8.124917000532150269e-02 1.918512284755706787e-01 -1.154072731733322144e-01 -2.212117165327072144e-01 9.630748629570007324e-02 4.470979422330856323e-02 -1.282508522272109985e-01 9.777792543172836304e-02 1.515386402606964111e-01 -1.307203918695449829e-01 -8.495169132947921753e-02 4.250084459781646729e-01 2.254693955183029175e-01 5.220523849129676819e-02 1.142049431800842285e-01 -1.105345413088798523e-01 1.889622211456298828e-01 2.509547472000122070e-01 1.029300466179847717e-01 1.234028786420822144e-01 -2.234990894794464111e-01 -6.163963675498962402e-02 -9.584184736013412476e-02 -3.241171240806579590e-01 -1.678473204374313354e-01 1.287788897752761841e-01 1.866733729839324951e-01 -2.816452877596020699e-03 -2.758282609283924103e-02 -4.050872027873992920e-01 -2.586736157536506653e-02
1.329240351915359497e-01 -9.410003572702407837e-02 1.389605402946472168e-01 -6.867892295122146606e-02 -4.205631464719772339e-02 2.068319171667098999e-01 7.375982403755187988e-02 -2.571686543524265289e-02 3.739601075649261475e-01 1.554661989212036133e-01 -3.880841434001922607e-01 -2.071000784635543823e-01 2.619506716728210449e-01 -1.579000055789947510e-02 -1.124640703201293945e-01 1.816684454679489136e-01 -1.773817837238311768e-01 2.640933692455291748e-01 3.423630893230438232e-01 -2.669593133032321930e-02 4.876107722520828247e-02 5.797777697443962097e-02 8.009902387857437134e-02 4.741710796952247620e-02 -1.287699043750762939e-01 -2.825839631259441376e-02 3.153517544269561768e-01 -4.858303815126419067e-02 9.478072077035903931e-02 -1.385074108839035034e-01 -2.036795914173126221e-01 -6.623075902462005615e-02
-2.020833492279052734e-01 1.395896375179290771e-01 1.991817206144332886e-01 -2.400957196950912476e-01 7.153319567441940308e-02 -2.367186099290847778e-01 -4.201500490307807922e-02 -1.204500906169414520e-03 3.027136623859405518e-01 1.567708551883697510e-01 -2.365145087242126465e-01 7.162012904882431030e-02 1.343134045600891113e-01 1.185624077916145325e-01 -1.131843775510787964e-01 1.303216814994812012e-01 5.768846347928047180e-02 2.132180780172348022e-01 1.665344238281250000e-01 -1.318048685789108276e-01 -1.945396810770034790e-01 2.682008147239685059e-01 -2.757626473903656006e-01 2.055182121694087982e-02 1.965389549732208252e-01 2.573502063751220703e-01 2.020132690668106079e-01 1.238374561071395874e-01 -2.245250530540943146e-02 -5.770896747708320618e-02 -2.858686447143554688e-01 -1.164799481630325317e-01
-2.035115510225296021e-01 -4.614166915416717529e-02 5.750911775976419449e-03 -2.793172001838684082e-01 -2.972016036510467529e-01 -1.693912446498870850e-01 3.208920359611511230e-01 -7.218424975872039795e-02 1.179600730538368225e-01 -8.990978449583053589e-02 -8.207198232412338257e-02 3.349259495735168457e-02 2.898989617824554443e-01 1.302642822265625000e-01 1.244279667735099792e-01 -3.128407001495361328e-01 -1.270186454057693481e-01 2.638183534145355225e-01 -1.092282868921756744e-02 3.064466416835784912e-01 5.359916761517524719e-02 -9.721330553293228149e-02 2.935245167464017868e-03 2.857332117855548859e-02 -1.062245890498161316e-01 1.323830783367156982e-01 1.185281574726104736e-01 4.387830570340156555e-02 -3.121539019048213959e-02 -3.186092525720596313e-02 -4.090854823589324951e-01 4.411662369966506958e-02
-2.486002296209335327e-01 -1.056264936923980713e-01 -1.678090542554855347e-01 -5.684484913945198059e-02 -1.491512656211853027e-01 -1.342568546533584595e-01 2.763475477695465088e-01 8.293087739730253816e-05 2.028767466545104980e-01 -5.682760477066040039e-02 -1.794264614582061768e-01 1.357544362545013428e-01 6.006592512130737305e-02 1.009595766663551331e-01 1.227505728602409363e-01 -9.658956527709960938e-02 -1.850060075521469116e-01 4.959907755255699158e-02 -1.112021803855895996e-01 1.358591914176940918e-01 2.590772509574890137e-01 4.627844318747520447e-02 -1.778441369533538818e-01 -2.008626013994216919e-01 -1.286865677684545517e-02 1.626543700695037842e-01 1.425729840993881226e-01 2.198655456304550171e-01 1.248057410120964050e-01 -1.314237434417009354e-02 -5.011601448059082031e-01 2.735921442508697510e-01
-9.032378345727920532e-02 1.035752668976783752e-01 9.647418558597564697e-02 -1.861413568258285522e-01 -1.582039520144462585e-02 -3.677605688571929932e-01 3.720011711120605469e-01 -5.737736076116561890e-02 3.864163160324096680e-01 -2.942125201225280762e-01 1.676359400153160095e-02 -1.722784340381622314e-01 -7.464764267206192017e-02 -4.980104789137840271e-02 1.018798071891069412e-02 1.433363556861877441e-01 3.555236384272575378e-02 5.341028049588203430e-02 3.512783646583557129e-01 2.386542856693267822e-01 1.516917720437049866e-02 8.063441514968872070e-02 -1.133628338575363159e-01 -1.326895952224731445e-01 -1.874806284904479980e-01 -4.089299216866493225e-02 2.002902477979660034e-01 1.364365220069885254e-01 1.312383860349655151e-01 1.708574146032333374e-01 2.598904445767402649e-02 -3.375783935189247131e-02
-1.257071644067764282e-02 -2.990893423557281494e-01 2.062800154089927673e-02 -9.881771355867385864e-02 -2.554290890693664551e-01 -1.716469526290893555e-01 -7.797206193208694458e-02 -1.363563984632492065e-01 1.723548322916030884e-01 -6.505421362817287445e-03 -4.931937754154205322e-01 2.851850353181362152e-02 1.030927598476409912e-01 3.860122337937355042e-02 -7.193112373352050781e-02 3.262319862842559814e-01 -1.336777359247207642e-01 9.964249283075332642e-02 2.593942582607269287e-01 8.830367773771286011e-02 1.706207990646362305e-01 -1.985504180192947388e-01 4.139186814427375793e-02 -1.160241439938545227e-01 -7.266139984130859375e-02 -1.228731572628021240e-01 1.942408531904220581e-01 1.399091184139251709e-01 7.003324571996927261e-03 3.819981589913368225e-02 -2.949968576431274414e-01 1.746233999729156494e-01
-1.584750115871429443e-01 1.974428743124008179e-01 -1.720067560672760010e-01 -6.510992348194122314e-02 -7.916907221078872681e-02 -3.473348319530487061e-01 5.133324488997459412e-02 -2.036395072937011719e-01 3.758478537201881409e-02 -2.199357599020004272e-01 -3.132001459598541260e-01 -2.494342774152755737e-01 1.136538237333297729e-01 5.476029217243194580e-02 -2.636285722255706787e-01 -1.809001415967941284e-01 4.959712550044059753e-02 1.286215037107467651e-01 1.875846087932586670e-02 1.957597732543945312e-01 3.071882128715515137e-01 1.495992839336395264e-01 -2.687115371227264404e-01 -4.078556969761848450e-02 3.161181695759296417e-03 2.853460311889648438e-01 -1.201553549617528915e-02 -9.172729402780532837e-02 1.538679152727127075e-01 -1.416098698973655701e-02 -1.210971400141716003e-01 1.612582951784133911e-01
6.725744903087615967e-02 -6.809340417385101318e-02 1.138161420822143555e-01 -1.804228127002716064e-01 -9.184982627630233765e-02 5.124240368604660034e-02 1.822870522737503052e-01 6.842329353094100952e-02 5.061767697334289551e-01 -2.166765332221984863e-01 -2.777374088764190674e-01 -2.001280635595321655e-01 1.679518222808837891e-01 1.126120239496231079e-01 1.631990224123001099e-01 1.148528307676315308e-01 -2.655205316841602325e-02 2.772190868854522705e-01 4.181506037712097168e-01 1.362414807081222534e-01 -9.196321666240692139e-02 -1.727075129747390747e-01 9.953185170888900757e-02 2.524466253817081451e-02 1.686545275151729584e-02 5.198998376727104187e-02 2.045286148786544800e-01 5.385480076074600220e-02 -4.726622253656387329e-02 8.080583065748214722e-02 -9.191140532493591309e-02 -1.027931571006774902e-01
-2.954537235200405121e-02 2.912391424179077148e-01 1.266496926546096802e-01 -1.216747388243675232e-01 1.281862258911132812e-01 -4.121199548244476318e-01 3.407090008258819580e-01 -9.060052223503589630e-03 2.937327623367309570e-01 -1.969373524188995361e-01 -5.750340223312377930e-02 9.768674522638320923e-02 7.839471101760864258e-02 6.820783764123916626e-02 1.408406049013137817e-01 -4.151945188641548157e-02 9.525390714406967163e-02 1.888210922479629517e-01 2.688430249691009521e-01 2.429265528917312622e-01 -7.742217928171157837e-02 1.260095089673995972e-01 1.687165200710296631e-01 -2.253100723028182983e-01 1.420078612864017487e-02 2.646853923797607422e-01 1.455637961626052856e-01 -3.582115098834037781e-02 1.036085039377212524e-01 1.047942489385604858e-01 -9.767892211675643921e-02 -9.819985926151275635e-02
-2.074778545647859573e-03 1.358246058225631714e-01 -1.571553647518157959e-01 9.382840991020202637e-02 2.824722230434417725e-01 -3.511092662811279297e-01 -3.974933922290802002e-02 -5.863675475120544434e-02 2.759856581687927246e-01 1.824796050786972046e-01 -1.068940386176109314e-01 3.169607371091842651e-02 1.916558295488357544e-01 -8.551413565874099731e-02 -1.833105981349945068e-01 -8.654507994651794434e-02 -3.756511956453323364e-02 8.954866975545883179e-02 3.265615999698638916e-01 3.083621151745319366e-03 2.445263862609863281e-01 -5.531328544020652771e-02 1.968183205462992191e-04 -7.993962615728378296e-02 -3.240613266825675964e-02 1.093850061297416687e-01 -1.146932095289230347e-01 2.512415945529937744e-01 1.326758116483688354e-01 -8.141013979911804199e-02 -4.465404152870178223e-01 1.862196773290634155e-01
-1.170133799314498901e-01 1.153614372014999390e-01 2.097558528184890747e-01 -1.018740683794021606e-01 1.037467047572135925e-01 -2.162948846817016602e-01 1.883357167243957520e-01 -1.044371426105499268e-01 8.782362565398216248e-03 -2.643826305866241455e-01 -1.067115813493728638e-01 6.210847571492195129e-02 -1.227803379297256470e-01 2.247579991817474365e-01 -1.529305726289749146e-01 1.467645764350891113e-01 7.066588848829269409e-02 1.797323375940322876e-01 3.001086413860321045e-01 1.652395129203796387e-01 -1.881072819232940674e-01 1.531965285539627075e-01 -2.277638390660285950e-02 5.907852575182914734e-02 -2.316334396600723267e-01 2.586787045001983643e-01 2.661856710910797119e-01 -1.014760658144950867e-01 -2.969541214406490326e-02 2.515604197978973389e-01 -3.389381766319274902e-01 -1.437598615884780884e-01
-1.732464581727981567e-01 2.872532010078430176e-01 -1.454428434371948242e-01 5.047175288200378418e-02 2.116272449493408203e-01 7.943405769765377045e-03 1.165451854467391968e-01 -2.348345816135406494e-01 -7.499378919601440430e-02 1.871765218675136566e-02 -2.805775105953216553e-01 -2.652190625667572021e-01 -7.467576861381530762e-02 -3.796394914388656616e-02 -2.604517936706542969e-01 1.129328086972236633e-01 -2.706299722194671631e-01 -3.818941488862037659e-02 1.850564926862716675e-01 -7.064750045537948608e-02 1.293796449899673462e-01 -2.362245768308639526e-01 -1.835911870002746582e-01 -2.254815399646759033e-01 -1.678465902805328369e-01 2.454777806997299194e-01 2.691048383712768555e-02 1.192642301321029663e-01 1.384243965148925781e-01 -4.919160529971122742e-02 -3.254150152206420898e-01 7.526033371686935425e-02
1.292768213897943497e-02 1.560025662183761597e-01 1.597464829683303833e-01 1.460704393684864044e-02 1.349453330039978027e-01 -1.568968147039413452e-01 2.000254243612289429e-01 -8.219775045290589333e-04 3.118708431720733643e-01 -1.286426484584808350e-01 -2.267104238271713257e-01 -1.961329132318496704e-01 -1.083463653922080994e-01 -3.462054580450057983e-02 -1.059208363294601440e-01 -4.798249155282974243e-02 1.823330223560333252e-01 1.891571581363677979e-01 2.989368736743927002e-01 2.311224639415740967e-01 5.779954791069030762e-02 2.031657397747039795e-01 1.031187772750854492e-01 1.278739124536514282e-01 4.742507636547088623e-02 1.475517451763153076e-01 3.475957363843917847e-02 2.721041813492774963e-02 1.667622029781341553e-01 8.138609700836241245e-04 -5.440571904182434082e-01 -6.001838296651840210e-02
-1.921033672988414764e-02 -9.472542256116867065e-02 1.275444626808166504e-01 -3.109777569770812988e-01 8.983465284109115601e-02 -7.926737517118453979e-02 5.895451828837394714e-02 -1.045480594038963318e-01 2.421415150165557861e-01 2.514470219612121582e-01 -6.255892664194107056e-02 -3.500057160854339600e-01 1.319287121295928955e-01 2.833070456981658936e-01 1.192408576607704163e-01 -8.553741872310638428e-02 -2.569535188376903534e-02 9.469955228269100189e-03 8.451639860868453979e-02 1.319835335016250610e-01 2.348973900079727173e-01 3.679782152175903320e-02 1.096532419323921204e-01 6.157579272985458374e-02 -1.853709071874618530e-01 1.065636575222015381e-01 2.755786776542663574e-01 -4.996638000011444092e-02 6.494154036045074463e-02 3.685624301433563232e-01 -1.731857508420944214e-01 2.992971241474151611e-01
-9.399770945310592651e-02 8.339228481054306030e-02 -1.766221821308135986e-01 -1.642796397209167480e-02 -5.684734880924224854e-02 -2.214964628219604492e-01 1.362607181072235107e-01 -2.795314975082874298e-02 -1.960686035454273224e-02 -2.522853910923004150e-01 -3.914255201816558838e-01 -3.156813681125640869e-01 1.922678947448730469e-01 -6.855045258998870850e-02 -1.486560106277465820e-01 -2.328655868768692017e-01 -8.064863085746765137e-02 2.688153088092803955e-01 1.210870295763015747e-01 -8.769046515226364136e-02 -2.407115884125232697e-02 -5.421940609812736511e-02 -1.155186891555786133e-01 -7.730816490948200226e-03 -3.023240268230438232e-01 7.204017788171768188e-02 -2.920985594391822815e-02 -1.277312040328979492e-01 -2.142867743968963623e-01 1.022095978260040283e-01 -3.897688686847686768e-01 7.827979326248168945e-02
-1.018140763044357300e-01 -2.918539755046367645e-02 -1.284911949187517166e-02 -2.725868485867977142e-03 -3.325791954994201660e-01 -8.205024898052215576e-02 2.142695188522338867e-01 -8.325191214680671692e-03 3.431527018547058105e-01 -3.746338188648223877e-02 -7.256153970956802368e-02 -1.344554871320724487e-01 3.258404135704040527e-01 8.314747363328933716e-02 6.308561190962791443e-03 -2.037126868963241577e-01 3.861483186483383179e-02 1.685448735952377319e-01 1.107102483510971069e-01 3.373791277408599854e-01 6.736675649881362915e-02 -8.432661741971969604e-02 -7.374469190835952759e-02 -2.583127841353416443e-02 7.410050928592681885e-02 2.654624283313751221e-01 1.670044809579849243e-01 2.631575167179107666e-01 2.032978646457195282e-02 -1.492701172828674316e-01 -3.977573812007904053e-01 2.046611346304416656e-02
-2.676519453525543213e-01 2.603138051927089691e-02 -1.206908598542213440e-01 -9.333892911672592163e-02 -2.325356565415859222e-02 -1.910638511180877686e-01 1.720871627330780029e-01 1.241247504949569702e-01 1.837423890829086304e-01 3.551557287573814392e-02 -3.359734714031219482e-01 7.009289413690567017e-02 5.758569017052650452e-02 1.883838027715682983e-01 -2.256095260381698608e-01 2.237940132617950439e-01 1.523391753435134888e-01 3.380308747291564941e-01 1.697251349687576294e-01 1.442011743783950806e-01 9.008783102035522461e-02 4.238159209489822388e-02 -8.957076817750930786e-02 3.965640813112258911e-02 2.122082710266113281e-01 3.289288282394409180e-02 -1.931169033050537109e-01 2.745038866996765137e-01 2.531691789627075195e-01 2.702423334121704102e-01 -1.407517939805984497e-01 8.637068420648574829e-02
-1.253015697002410889e-01 4.625862929970026016e-03 -2.929010689258575439e-01 -9.693721681833267212e-02 -5.597918643616139889e-04 -2.857058048248291016e-01 2.224614173173904419e-01 -1.636368483304977417e-01 1.187480688095092773e-01 3.875181823968887329e-02 -2.185602933168411255e-01 -1.358880549669265747e-01 -1.590162962675094604e-01 6.728209555149078369e-02 -1.396846473217010498e-01 1.290645636618137360e-02 6.387659162282943726e-02 3.107021152973175049e-01 3.202330470085144043e-01 2.015217542648315430e-01 1.841640174388885498e-01 -9.223352372646331787e-02 -6.353435665369033813e-02 -5.236530676484107971e-02 -6.979706883430480957e-02 5.702518671751022339e-02 -1.565264612436294556e-01 3.679037094116210938e-01 -2.337203770875930786e-01 2.332006841897964478e-01 -1.568828523159027100e-01 7.274719327688217163e-02
-2.472103238105773926e-01 1.308315098285675049e-01 7.403971999883651733e-02 -2.641320824623107910e-01 1.309349238872528076e-01 8.137173205614089966e-02 1.581426411867141724e-01 -3.118296265602111816e-01 -5.866536125540733337e-02 -1.199216488748788834e-02 -7.352616637945175171e-02 -4.407762363553047180e-02 -7.285375148057937622e-02 4.697031900286674500e-02 1.590014398097991943e-01 -3.896264359354972839e-02 -2.542026340961456299e-01 3.332637548446655273e-01 3.027057647705078125e-01 9.994791448116302490e-02 2.477559298276901245e-01 2.341407962376251817e-04 6.844162940979003906e-02 -1.642487794160842896e-01 -2.552752494812011719e-01 -1.206277534365653992e-01 2.705944180488586426e-01 1.888564974069595337e-01 1.992550045251846313e-01 2.317098677158355713e-01 -5.083225294947624207e-02 -1.824605464935302734e-02
-2.572829425334930420e-01 3.517788052558898926e-01 -7.835534214973449707e-02 -2.160336673259735107e-01 -9.513740241527557373e-02 -1.087341606616973877e-01 1.804092675447463989e-01 -2.893999814987182617e-01 4.648936986923217773e-01 7.925770431756973267e-02 -1.593711972236633301e-02 -1.673006452620029449e-02 1.247920393943786621e-01 7.398027926683425903e-02 1.817335188388824463e-02 1.131485775113105774e-01 4.795823991298675537e-02 1.433104425668716431e-01 -1.338878124952316284e-01 1.463302671909332275e-01 -5.931365862488746643e-02 -8.716537058353424072e-02 1.961306184530258179e-01 -3.310159780085086823e-03 -1.473495503887534142e-03 1.052490621805191040e-02 1.079282462596893311e-01 -1.600224338471889496e-02 7.046854496002197266e-02 -1.558232903480529785e-01 -4.187805056571960449e-01 -1.858502626419067383e-01
-2.332367934286594391e-02 1.469315141439437866e-01 -3.969362005591392517e-02 4.779557883739471436e-02 2.962489128112792969e-01 -7.826134562492370605e-02 1.705175191164016724e-01 -1.716264039278030396e-01 2.302536666393280029e-01 -4.228827729821205139e-02 -2.238755822181701660e-01 -2.482578158378601074e-01 1.461267471313476562e-01 -9.280103445053100586e-02 -1.917247921228408813e-01 -6.319933384656906128e-02 8.959414064884185791e-02 7.780990749597549438e-02 -6.732670217752456665e-02 -2.298420295119285583e-02 1.824582666158676147e-01 2.279877662658691406e-01 -9.413202852010726929e-02 5.238990485668182373e-02 -3.187147974967956543e-01 -6.947386264801025391e-02 5.094093456864356995e-02 3.754394650459289551e-01 1.030178591609001160e-01 -7.260183990001678467e-02 -4.199139773845672607e-01 1.616400033235549927e-01
-8.210035413503646851e-02 -7.565153390169143677e-02 1.627013385295867920e-01 -3.777151107788085938e-01 4.713122174143791199e-02 -1.575592309236526489e-01 -1.135484427213668823e-01 3.324297070503234863e-02 2.997562885284423828e-01 -3.599225357174873352e-02 -3.745205998420715332e-01 1.715017706155776978e-01 -1.867106109857559204e-01 1.871988326311111450e-01 -5.790093913674354553e-02 -3.988748416304588318e-02 -2.903010547161102295e-01 8.843106031417846680e-02 1.424241513013839722e-01 -7.259417325258255005e-02 5.380739644169807434e-02 -1.916247792541980743e-02 -1.681132465600967407e-01 3.882973687723278999e-03 -2.181542813777923584e-01 -2.965452848002314568e-03 7.343938946723937988e-02 3.525634109973907471e-02 -2.614708244800567627e-01 6.455032527446746826e-02 -4.049657285213470459e-01 4.146784171462059021e-02
1.552759855985641479e-02 1.547734290361404419e-01 8.753944188356399536e-02 -4.012845456600189209e-02 2.294648438692092896e-01 -2.073493599891662598e-01 9.649682790040969849e-02 -1.824523657560348511e-01 6.411748379468917847e-02 -1.634788662195205688e-01 -2.481253445148468018e-01 -8.855596184730529785e-02 -8.611401915550231934e-02 -1.414897851645946503e-02 -9.210984408855438232e-02 1.261251121759414673e-01 -6.211721897125244141e-02 2.645674347877502441e-01 -1.463593244552612305e-01 -1.163328886032104492e-01 3.621618151664733887e-01 6.871964037418365479e-02 -2.339574508368968964e-02 4.703523963689804077e-02 -5.846705287694931030e-02 5.978908389806747437e-02 1.576933264732360840e-01 3.849789500236511230e-01 1.885402016341686249e-02 2.454648762941360474e-01 -2.464656233787536621e-01 3.836080729961395264e-01
-1.265596896409988403e-01 -9.421317279338836670e-02 2.490344196557998657e-01 -5.859107524156570435e-02 1.023665256798267365e-02 -2.545844316482543945e-01 -1.617819517850875854e-01 -1.346735954284667969e-01 4.900321960449218750e-01 -9.071762114763259888e-02 -2.972848713397979736e-01 7.807242870330810547e-02 -3.317670896649360657e-03 1.072520613670349121e-01 -1.656641066074371338e-01 -2.950758039951324463e-01 -1.298013627529144287e-01 -3.649756684899330139e-02 1.652050018310546875e-01 8.851745724678039551e-02 5.685041099786758423e-02 -4.987616091966629028e-02 -9.927425533533096313e-02 -1.675419360399246216e-01 -6.136895343661308289e-02 1.398555040359497070e-01 -1.432206202298402786e-02 -9.859859198331832886e-02 3.583768010139465332e-01 1.480073630809783936e-01 -1.899345368146896362e-01 1.222392171621322632e-01
-8.557648956775665283e-02 8.150476962327957153e-02 -7.701711356639862061e-02 -1.266373544931411743e-01 2.624113298952579498e-02 -9.184387326240539551e-02 -1.136436909437179565e-01 4.820580035448074341e-02 1.279210746288299561e-01 -2.787821926176548004e-02 -1.220189556479454041e-01 -2.224199101328849792e-02 1.507322639226913452e-01 4.176057577133178711e-01 -3.987461626529693604e-01 1.756694912910461426e-01 -1.767155826091766357e-01 3.135347366333007812e-02 8.887089788913726807e-02 1.362313330173492432e-01 -1.690682172775268555e-01 -8.307371288537979126e-02 -8.864707313477993011e-03 1.572771817445755005e-01 -6.675861030817031860e-02 -7.189280539751052856e-02 3.248866796493530273e-01 3.802241384983062744e-01 1.094363108277320862e-01 -1.421131342649459839e-01 -2.436310648918151855e-01 2.235195785760879517e-01
1.051225662231445312e-01 1.465038508176803589e-01 -5.780278891324996948e-02 -5.325501412153244019e-02 -6.285424530506134033e-02 -2.112956047058105469e-01 1.345918029546737671e-01 -1.659373492002487183e-01 2.902085185050964355e-01 -6.598593294620513916e-02 -1.598448455333709717e-01 -2.214950323104858398e-01 4.359080456197261810e-03 2.136538038030266762e-03 -3.507406115531921387e-01 -1.764369383454322815e-02 1.865040957927703857e-01 1.437282562255859375e-01 -1.992065459489822388e-02 -1.159823685884475708e-01 2.068370133638381958e-01 7.803047448396682739e-02 4.870704934000968933e-02 -9.610275179147720337e-02 2.287241369485855103e-01 -1.211143881082534790e-01 4.491153359413146973e-01 1.062490940093994141e-01 9.442586451768875122e-02 2.968860045075416565e-02 -3.984340727329254150e-01 4.721936583518981934e-02
-5.695474892854690552e-02 -5.689322482794523239e-03 9.274479001760482788e-02 -4.757992550730705261e-02 2.046468853950500488e-02 -8.750911802053451538e-02 1.738049834966659546e-01 -5.963623523712158203e-02 5.583531856536865234e-01 -3.882771730422973633e-02 -2.127875387668609619e-01 -1.307248324155807495e-01 8.567541092634201050e-02 -9.560015797615051270e-02 1.800764054059982300e-01 1.514116767793893814e-02 2.449627406895160675e-02 1.686123609542846680e-01 2.080348283052444458e-01 1.960389167070388794e-01 -1.038185209035873413e-01 -8.667538315057754517e-02 7.830442488193511963e-02 -1.854594200849533081e-01 -2.909936308860778809e-01 -5.794469639658927917e-02 3.453031480312347412e-01 -1.619991660118103027e-01 -8.553014695644378662e-02 2.494341880083084106e-01 -2.079083770513534546e-01 -5.846225842833518982e-02
-1.229041367769241333e-01 -1.511257439851760864e-01 -4.976681992411613464e-02 -6.376138329505920410e-02 -1.136084552854299545e-02 -2.521537840366363525e-01 1.091064810752868652e-01 -1.525609791278839111e-01 3.181141316890716553e-01 2.186804711818695068e-01 -4.128364622592926025e-01 1.029419749975204468e-01 1.499008536338806152e-01 -3.010249510407447815e-02 9.903705865144729614e-02 9.304735809564590454e-02 2.227650955319404602e-02 3.649519383907318115e-01 -2.359883487224578857e-02 9.317835420370101929e-02 1.500437501817941666e-02 -2.949552237987518311e-01 7.256467640399932861e-02 -2.801740765571594238e-01 -2.406740784645080566e-01 -1.388886421918869019e-01 6.067252904176712036e-02 2.206335961818695068e-01 8.846969902515411377e-02 1.569390743970870972e-01 7.142101228237152100e-02 6.072939559817314148e-02
-9.222056716680526733e-02 -1.146895140409469604e-01 -2.047108672559261322e-02 -2.665505409240722656e-01 1.223714575171470642e-01 -3.385340571403503418e-01 -2.196069508790969849e-01 -2.267056405544281006e-01 2.508696317672729492e-01 -2.478461712598800659e-02 -3.226846456527709961e-01 7.134819775819778442e-02 -1.638999283313751221e-01 3.042588531970977783e-01 2.329818671569228172e-03 -1.609427034854888916e-01 3.776791319251060486e-02 1.295165717601776123e-01 6.721223890781402588e-02 5.674526095390319824e-02 2.001104801893234253e-01 -1.531693041324615479e-01 -6.166038289666175842e-02 4.558106884360313416e-02 -1.649141162633895874e-01 1.148650273680686951e-01 -1.840378530323505402e-02 -2.973365224897861481e-02 2.669199705123901367e-01 2.670805156230926514e-01 -2.251546084880828857e-01 1.713208556175231934e-01
-1.807927042245864868e-01 1.863135099411010742e-01 -2.003747224807739258e-01 -8.268234878778457642e-02 -8.582681039115414023e-05 -4.763387441635131836e-01 1.450934708118438721e-01 -6.855976302176713943e-03 2.647925913333892822e-01 2.893092036247253418e-01 -1.573322527110576630e-02 -1.262371838092803955e-01 -6.264707073569297791e-03 9.946864098310470581e-02 1.487333178520202637e-01 -3.045362234115600586e-02 1.043431982398033142e-01 1.699246317148208618e-01 3.107419312000274658e-01 -9.860956668853759766e-02 -2.073869556188583374e-01 -4.199182242155075073e-02 -2.148615866899490356e-01 2.026775106787681580e-02 1.287995427846908569e-01 1.164624765515327454e-01 -4.674434661865234375e-02 1.469565033912658691e-01 8.767201751470565796e-02 -4.663477838039398193e-02 -3.469463288784027100e-01 1.143433302640914917e-01
-4.586843401193618774e-02 2.439034543931484222e-02 3.771024942398071289e-02 1.190715283155441284e-02 2.558726966381072998e-01 -1.344871371984481812e-01 -1.760919690132141113e-01 -7.945035398006439209e-02 2.520093023777008057e-01 1.459888517856597900e-01 -9.802082926034927368e-02 8.089519105851650238e-03 2.085470557212829590e-01 1.090511605143547058e-01 -1.145201269537210464e-02 8.119868487119674683e-02 -2.477570325136184692e-01 2.935623526573181152e-01 1.488446891307830811e-01 1.499284058809280396e-02 4.485347867012023926e-01 -9.826681017875671387e-02 -5.809242278337478638e-02 -2.150322124361991882e-02 -2.337995916604995728e-01 8.890134096145629883e-02 -1.300737168639898300e-02 2.987194359302520752e-01 1.413422971963882446e-01 1.207097843289375305e-01 -9.486080706119537354e-02 3.716473281383514404e-01
-2.929166555404663086e-01 1.518747359514236450e-01 1.526390612125396729e-01 -1.452575325965881348e-01 2.219183295965194702e-01 -1.039324477314949036e-01 -3.802508488297462463e-02 -1.956587433815002441e-01 3.819120526313781738e-01 9.385228157043457031e-02 -3.084139153361320496e-02 3.343698754906654358e-02 2.754463553428649902e-01 1.430397480726242065e-01 -5.587702244520187378e-02 2.448581717908382416e-02 8.688008785247802734e-02 -5.752846971154212952e-02 2.261341810226440430e-01 -9.144405275583267212e-02 2.301530987024307251e-01 6.576363928616046906e-03 -2.413398213684558868e-02 -2.897316217422485352e-01 -1.372315734624862671e-02 1.825747638940811157e-02 -1.165567412972450256e-01 1.048122420907020569e-01 1.157600805163383484e-01 -2.453337460756301880e-01 -4.155056178569793701e-01 -1.046271845698356628e-01
-1.938793063163757324e-01 -1.705945283174514771e-01 -1.126655042171478271e-01 -3.592499196529388428e-01 1.047487035393714905e-01 -1.216620355844497681e-01 1.535199284553527832e-01 -1.395516544580459595e-01 2.405969798564910889e-02 -1.718264967203140259e-01 -3.369921147823333740e-01 -3.346882462501525879e-01 1.496814936399459839e-01 9.541658684611320496e-03 -1.671903021633625031e-02 1.708746999502182007e-01 -4.832592979073524475e-02 7.294860482215881348e-02 9.639322012662887573e-02 1.516777724027633667e-01 -1.421684026718139648e-01 -2.509913146495819092e-01 1.752410680055618286e-01 -2.124085128307342529e-01 1.909904927015304565e-02 1.588429659605026245e-01 6.047709658741950989e-02 2.342962622642517090e-01 2.940635085105895996e-01 -5.189038813114166260e-02 -1.859064102172851562e-01 -9.063962846994400024e-02
1.756996065378189087e-01 2.397851049900054932e-01 -2.801549434661865234e-01 -8.303531259298324585e-02 9.948693215847015381e-02 -1.857055425643920898e-01 2.555118203163146973e-01 -2.555799186229705811e-01 6.144666671752929688e-02 -2.342297285795211792e-01 -3.630613684654235840e-01 -9.258443117141723633e-02 2.095762342214584351e-01 1.715869307518005371e-01 -1.052718386054039001e-01 -3.068053722381591797e-01 1.234439834952354431e-01 5.161519348621368408e-02 1.723029464483261108e-01 5.405248701572418213e-02 2.021173685789108276e-01 8.728061616420745850e-02 -1.551714092493057251e-01 4.446251317858695984e-03 1.069261059165000916e-01 1.857065707445144653e-01 1.909272074699401855e-01 2.528078667819499969e-02 -5.249468237161636353e-02 2.630349807441234589e-02 -2.398020178079605103e-01 8.132792264223098755e-02
-2.815003506839275360e-02 1.754783093929290771e-01 1.215436011552810669e-01 -1.743801981210708618e-01 -5.735731497406959534e-02 -4.987248405814170837e-02 -4.267235100269317627e-02 8.595808595418930054e-02 3.205347359180450439e-01 1.730459481477737427e-01 -4.181649684906005859e-01 -9.793603420257568359e-02 1.827169209718704224e-01 1.856307126581668854e-02 7.786430418491363525e-02 2.094474136829376221e-01 -3.106336891651153564e-01 2.607283890247344971e-01 3.143608942627906799e-02 -4.579138755798339844e-02 4.989157989621162415e-02 -3.579165786504745483e-02 -8.230683952569961548e-02 8.797673881053924561e-02 -2.884764671325683594e-01 -1.461440138518810272e-02 1.258222907781600952e-01 -6.996174156665802002e-02 -2.349927127361297607e-01 -4.789404943585395813e-02 -3.473255336284637451e-01 1.982269287109375000e-01
-2.101603001356124878e-01 8.215452730655670166e-02 1.253338605165481567e-01 -5.541476234793663025e-02 1.380356997251510620e-01 -2.186963148415088654e-02 1.582953929901123047e-01 -2.189605087041854858e-01 2.215746641159057617e-01 -1.328686922788619995e-01 -3.108446858823299408e-02 -1.265906840562820435e-01 8.121144771575927734e-02 2.443826496601104736e-01 -1.022318080067634583e-01 1.109427213668823242e-01 -4.159223288297653198e-03 2.465491592884063721e-01 -5.435737222433090210e-02 -2.859538197517395020e-01 3.797144889831542969e-01 -9.471071511507034302e-02 2.395118400454521179e-02 -2.897584736347198486e-01 -1.577350795269012451e-01 8.284626156091690063e-02 1.474025938659906387e-02 1.489709317684173584e-01 -8.810594677925109863e-02 1.087336316704750061e-01 -2.847521901130676270e-01 3.562500774860382080e-01
-1.235430911183357239e-01 -2.005029916763305664e-01 -3.242727220058441162e-01 -5.374754592776298523e-02 5.777674261480569839e-03 -3.346306979656219482e-01 1.703908145427703857e-01 7.018627971410751343e-02 2.249681390821933746e-02 -1.597790122032165527e-01 -2.038182318210601807e-01 1.145491078495979309e-01 8.273103088140487671e-02 2.131133675575256348e-01 -8.132348954677581787e-02 1.064743995666503906e-01 -2.069434672594070435e-01 4.135276973247528076e-01 9.857316315174102783e-02 -8.052931167185306549e-03 -5.951486900448799133e-02 -7.544706761837005615e-02 -4.617435112595558167e-02 -3.783443570137023926e-01 -1.938308328390121460e-01 1.432580500841140747e-01 5.025632679462432861e-02 -3.413779661059379578e-02 2.821454405784606934e-01 -1.235276311635971069e-01 -6.456574797630310059e-02 2.591593004763126373e-02
9.540858119726181030e-02 1.073932498693466187e-01 1.485862284898757935e-01 -1.767527461051940918e-01 2.347736209630966187e-01 -8.737442642450332642e-02 1.137318760156631470e-01 -2.226178646087646484e-01 1.473183929920196533e-01 2.315239459276199341e-01 -1.044429764151573181e-01 -2.407946437597274780e-01 -3.678036853671073914e-02 5.337163209915161133e-01 -1.789099723100662231e-01 5.219048261642456055e-02 -1.890137344598770142e-01 1.222103461623191833e-01 1.735051744617521763e-03 -1.118262708187103271e-01 1.475988477468490601e-01 1.050485745072364807e-01 -3.671719506382942200e-02 -4.276885464787483215e-02 -1.654755324125289917e-01 -8.442646265029907227e-02 2.393215745687484741e-01 -1.636629253625869751e-01 -1.750166527926921844e-02 3.089726269245147705e-01 -1.475497484207153320e-01 1.958896964788436890e-02
-4.356535617262125015e-03 -2.143938466906547546e-02 -3.017389476299285889e-01 -1.192311197519302368e-01 9.733881056308746338e-02 -7.587706297636032104e-02 1.802723738364875317e-03 -7.033670693635940552e-02 2.580733597278594971e-01 1.608116328716278076e-01 -3.324132859706878662e-01 -1.780975051224231720e-02 9.562128037214279175e-02 9.801036119461059570e-02 -1.976072415709495544e-02 4.455188289284706116e-03 1.228479519486427307e-01 -8.262503892183303833e-02 1.031017303466796875e-01 9.185001254081726074e-02 2.903693914413452148e-01 2.218510583043098450e-02 -1.275188177824020386e-01 -2.377969920635223389e-01 7.419511675834655762e-02 1.725787371397018433e-01 -5.562366917729377747e-02 1.235173568129539490e-01 1.763506531715393066e-01 -1.477746814489364624e-01 -5.835792422294616699e-01 7.679891586303710938e-02
1.151231955736875534e-02 9.878136962652206421e-02 -3.772047907114028931e-02 -2.485856041312217712e-02 1.110688298940658569e-01 -1.051709055900573730e-01 2.510078549385070801e-01 -2.814020216464996338e-02 3.046450912952423096e-01 -2.629277110099792480e-01 1.532832346856594086e-02 -1.838387176394462585e-02 -1.724411994218826294e-01 1.595788151025772095e-01 -2.405732870101928711e-01 3.248117864131927490e-02 1.184464469552040100e-01 -4.803367890417575836e-03 1.839305907487869263e-01 9.231263399124145508e-02 4.514776170253753662e-02 -5.071354284882545471e-02 1.873362925834953785e-03 2.623035106807947159e-03 -1.338316779583692551e-02 -1.115309670567512512e-01 -4.757998511195182800e-03 -1.982090994715690613e-03 3.610087335109710693e-01 -3.388606756925582886e-02 -6.473605036735534668e-01 3.030120627954602242e-03
2.255597338080406189e-02 -8.024973422288894653e-02 5.272901058197021484e-02 -2.896699607372283936e-01 -1.456258893013000488e-01 1.242246106266975403e-02 1.387621909379959106e-01 -5.074235424399375916e-02 2.931472957134246826e-01 1.167028099298477173e-01 -3.068869709968566895e-01 8.327907882630825043e-03 -1.364922374486923218e-01 -5.826842412352561951e-02 -2.457412779331207275e-01 2.187740206718444824e-01 -2.311289012432098389e-01 1.477006971836090088e-01 2.351586073637008667e-01 1.682668626308441162e-01 2.024089694023132324e-01 -1.054084077477455139e-01 -2.554091215133666992e-01 -7.519543915987014771e-02 1.908532381057739258e-01 3.595912829041481018e-02 5.640700459480285645e-02 1.360148489475250244e-01 1.195970699191093445e-01 2.031856924295425415e-01 -3.768218159675598145e-01 -1.706191897392272949e-02
-7.730572950094938278e-03 1.502049118280410767e-01 5.399856343865394592e-02 -3.498773276805877686e-01 9.607896953821182251e-02 -1.578841805458068848e-01 1.634674817323684692e-01 -6.055236328393220901e-03 2.171427905559539795e-01 6.909915804862976074e-02 -6.249085534363985062e-03 -1.329548060894012451e-01 2.719827890396118164e-01 1.826854199171066284e-01 -1.255944371223449707e-01 1.108823344111442566e-02 -1.885719448328018188e-01 -1.640547066926956177e-01 -1.602924056351184845e-02 6.958358734846115112e-02 3.543155193328857422e-01 -1.390747874975204468e-01 -1.204466372728347778e-01 4.732548445463180542e-02 -1.814310103654861450e-01 3.155573606491088867e-01 1.546074599027633667e-01 2.275862991809844971e-01 1.344650238752365112e-01 -2.068318724632263184e-01 -2.555213272571563721e-01 1.862792968750000000e-01
-2.552253901958465576e-01 -2.646904438734054565e-02 -1.303868144750595093e-01 -7.035304792225360870e-03 2.383188456296920776e-01 -2.184269279241561890e-01 4.099708050489425659e-02 -9.607959538698196411e-02 3.910684883594512939e-01 -1.461266772821545601e-03 -1.602174788713455200e-01 -5.826016888022422791e-02 3.229832351207733154e-01 2.079318165779113770e-01 -1.775118336081504822e-02 1.098522692918777466e-01 1.605090796947479248e-01 1.877902299165725708e-01 1.470570564270019531e-01 2.179101705551147461e-01 4.219693597406148911e-03 9.197400510311126709e-02 1.646620631217956543e-01 2.109271585941314697e-01 7.220549974590539932e-03 -1.354907006025314331e-01 -2.398144304752349854e-01 1.156820505857467651e-01 9.977721422910690308e-02 1.088308170437812805e-02 -3.838101625442504883e-01 5.335517600178718567e-02
3.767645731568336487e-02 9.803469479084014893e-02 1.477977633476257324e-01 -1.108578965067863464e-01 1.083948537707328796e-01 -9.097421914339065552e-02 6.191800907254219055e-02 5.108915641903877258e-02 5.762876868247985840e-01 -1.166561543941497803e-01 -2.033811211585998535e-01 -4.195875301957130432e-02 1.206148490309715271e-01 3.910559788346290588e-02 2.868528962135314941e-01 -5.442241206765174866e-02 1.939115300774574280e-02 1.887689828872680664e-01 4.296670258045196533e-01 1.426725089550018311e-01 -1.761465221643447876e-01 1.346535235643386841e-01 -4.434817656874656677e-02 9.724818170070648193e-02 -2.195578962564468384e-01 1.996573433279991150e-02 1.600314676761627197e-01 1.049071922898292542e-01 5.093365442007780075e-03 7.045353949069976807e-02 -1.001622900366783142e-01 1.907832175493240356e-01
-6.469330936670303345e-02 -3.644113987684249878e-02 -1.221811920404434204e-01 2.562784589827060699e-02 2.528658211231231689e-01 5.411327257752418518e-02 2.133328169584274292e-01 -2.537519037723541260e-01 1.837755292654037476e-01 -1.115094274282455444e-01 -1.283578276634216309e-01 -2.994073629379272461e-01 2.014083564281463623e-01 7.123009860515594482e-02 -9.314817190170288086e-02 -1.390868872404098511e-01 1.203745454549789429e-01 2.446655482053756714e-01 -4.156430251896381378e-03 1.324428468942642212e-01 -3.621003776788711548e-02 2.595224678516387939e-01 -5.283697322010993958e-02 5.364878848195075989e-02 -1.748955994844436646e-01 7.719171699136495590e-03 9.938612580299377441e-02 4.167212247848510742e-01 2.522100508213043213e-01 -3.075351193547248840e-02 -3.470226824283599854e-01 1.036201342940330505e-01
-2.285883426666259766e-01 1.438243240118026733e-01 -6.750068068504333496e-02 -2.450882494449615479e-01 7.152657210826873779e-02 5.943397805094718933e-02 1.034397557377815247e-01 -9.625338949263095856e-03 2.225041985511779785e-01 -1.164159625768661499e-01 2.124431729316711426e-01 -2.259130626916885376e-01 6.629324704408645630e-02 8.275045454502105713e-02 1.346058398485183716e-01 -6.066069379448890686e-02 -2.789209038019180298e-02 2.900009751319885254e-01 4.149667453020811081e-03 -3.438545018434524536e-02 2.057101875543594360e-01 -1.184672713279724121e-01 -4.011036455631256104e-02 -9.685295075178146362e-02 -3.212229907512664795e-01 7.632852531969547272e-03 3.729501664638519287e-01 2.817265391349792480e-01 2.684693932533264160e-01 2.904643416404724121e-01 -6.270641088485717773e-02 1.233930215239524841e-01
1.086031049489974976e-01 9.277688711881637573e-02 -1.759284883737564087e-01 -2.446629852056503296e-02 1.208079904317855835e-01 -1.637801826000213623e-01 6.983375549316406250e-02 -2.628434300422668457e-01 -1.100584343075752258e-01 1.289661973714828491e-01 -1.877467632293701172e-01 -5.623841658234596252e-02 -2.918518781661987305e-01 3.760617971420288086e-02 -2.537550628185272217e-01 -1.826211996376514435e-02 -2.239212840795516968e-01 -3.588453680276870728e-02 3.576110303401947021e-01 5.435007810592651367e-02 3.461232036352157593e-02 6.475944817066192627e-02 -2.106231003999710083e-01 -1.252158880233764648e-01 -2.867372632026672363e-01 2.617278397083282471e-01 1.736516952514648438e-01 4.625580087304115295e-02 1.352137178182601929e-01 -2.081147730350494385e-01 -2.299365997314453125e-01 2.627021372318267822e-01
2.413957752287387848e-02 1.619380712509155273e-01 -2.471019476652145386e-01 1.155355423688888550e-01 2.122096121311187744e-01 -3.594700992107391357e-01 1.378922723233699799e-02 2.501574344933032990e-02 5.198665708303451538e-02 1.253551840782165527e-01 -1.841465383768081665e-01 -1.690915077924728394e-01 6.002116948366165161e-02 3.680502623319625854e-02 -1.522947400808334351e-01 -5.094866827130317688e-02 -2.028604894876480103e-01 2.124482095241546631e-01 1.895543485879898071e-01 8.503770083189010620e-02 4.697325527667999268e-01 -1.406671404838562012e-01 2.254131808876991272e-02 -1.599026322364807129e-01 -1.132772117853164673e-01 1.506417989730834961e-01 -3.304316103458404541e-02 7.482288777828216553e-02 -8.246226608753204346e-02 -1.851143687963485718e-01 -3.631047904491424561e-01 3.104590065777301788e-02
-1.623907238245010376e-01 -1.447693817317485809e-02 -5.876043438911437988e-02 2.049368247389793396e-02 -2.926588356494903564e-01 -4.533790051937103271e-02 4.095091819763183594e-01 -5.694325640797615051e-02 1.155929416418075562e-01 -1.269969195127487183e-01 -2.269975990056991577e-01 5.730392038822174072e-02 1.625261902809143066e-01 5.665602162480354309e-02 1.047207638621330261e-01 -1.896034330129623413e-01 -1.200665235519409180e-01 1.490128487348556519e-01 -4.374930635094642639e-02 2.431639134883880615e-01 1.088177561759948730e-01 -4.897626489400863647e-02 3.223592787981033325e-02 -9.399630129337310791e-02 1.933066248893737793e-01 1.368463337421417236e-01 2.718032002449035645e-01 1.359378397464752197e-01 2.607553303241729736e-01 -1.576363295316696167e-02 -3.447269499301910400e-01 3.045536279678344727e-01
-9.890991449356079102e-02 2.354778163135051727e-02 1.573639214038848877e-01 -9.338311105966567993e-02 -6.267861276865005493e-02 -2.692067325115203857e-01 3.036278486251831055e-01 -1.779544353485107422e-02 4.472645223140716553e-01 -1.874263286590576172e-01 3.639112040400505066e-02 -1.124330461025238037e-01 -1.689828634262084961e-01 -8.524225652217864990e-02 -7.185056805610656738e-02 1.885423250496387482e-02 7.648887112736701965e-04 -1.036483910866081715e-03 4.223300814628601074e-01 2.467007339000701904e-01 4.288156703114509583e-02 8.323158323764801025e-02 -1.303531080484390259e-01 -2.236955910921096802e-01 -2.288805097341537476e-01 1.155485585331916809e-02 1.474195122718811035e-01 1.334570050239562988e-01 2.052857875823974609e-01 2.021935880184173584e-01 4.380003362894058228e-02 -6.901062279939651489e-02
1.453978121280670166e-01 5.828857049345970154e-02 -5.284010991454124451e-02 1.951064467430114746e-01 4.442419856786727905e-02 -4.212064146995544434e-01 1.312447041273117065e-01 -1.037073284387588501e-01 5.868839025497436523e-01 2.391745448112487793e-01 4.875693842768669128e-02 -2.035355269908905029e-01 9.450554102659225464e-02 2.336630821228027344e-01 2.111094444990158081e-02 1.440970748662948608e-01 5.883790925145149231e-02 1.758487373590469360e-01 -6.073541939258575439e-02 4.504738375544548035e-02 -2.611289359629154205e-02 1.281363815069198608e-01 7.409511017613112926e-04 -1.000595688819885254e-01 5.705776438117027283e-02 1.275661587715148926e-01 4.641908034682273865e-02 4.428074881434440613e-02 2.240534275770187378e-01 7.073830068111419678e-02 -1.006826087832450867e-01 -2.021207213401794434e-01
-1.881001293659210205e-01 1.999829262495040894e-01 -5.520588532090187073e-02 -3.210557401180267334e-01 -1.736515909433364868e-01 -6.513108313083648682e-02 1.524933129549026489e-01 -4.689764603972434998e-02 2.395910918712615967e-01 6.342858821153640747e-02 1.726549118757247925e-01 -2.004168927669525146e-02 1.931872665882110596e-01 1.884863674640655518e-01 -9.657812118530273438e-02 -3.974589053541421890e-03 1.330649852752685547e-01 -1.241243332624435425e-01 1.531865000724792480e-01 5.150280147790908813e-02 1.667346656322479248e-01 1.086440235376358032e-01 1.757995188236236572e-01 1.024130135774612427e-01 -2.713454365730285645e-01 1.606671363115310669e-01 1.045134216547012329e-01 1.812142729759216309e-01 2.959490716457366943e-01 9.035773575305938721e-02 -2.783658504486083984e-01 3.579785525798797607e-01
-2.033706754446029663e-01 3.022600710391998291e-02 1.522307097911834717e-01 -1.115886494517326355e-02 1.582931727170944214e-01 -1.483221799135208130e-01 -8.750277012586593628e-02 -1.193829178810119629e-01 -2.479178644716739655e-02 -4.270422738045454025e-03 2.236310392618179321e-02 -9.097560495138168335e-02 -1.675149649381637573e-01 2.534151673316955566e-01 -2.840713560581207275e-01 8.891564607620239258e-02 -3.994852602481842041e-01 1.309453845024108887e-01 2.276325076818466187e-01 -5.984629970043897629e-03 4.164288938045501709e-01 1.484957784414291382e-01 -9.202174842357635498e-02 4.128362238407135010e-02 -2.507513463497161865e-01 1.066973954439163208e-01 2.149027734994888306e-01 1.400296837091445923e-01 6.930163502693176270e-02 -7.016938179731369019e-02 -1.406211256980895996e-01 2.671959996223449707e-01
-1.777008771896362305e-01 3.737041950225830078e-01 1.175047531723976135e-01 -1.734740883111953735e-01 -3.772051930427551270e-01 -1.767600029706954956e-01 -7.017792761325836182e-02 -9.355271607637405396e-02 3.857367336750030518e-01 2.233906984329223633e-01 -2.726694047451019287e-01 -6.967104226350784302e-02 -1.972010284662246704e-01 -7.145897485315799713e-03 -1.752960234880447388e-01 4.913713037967681885e-02 -1.104227527976036072e-01 1.619944870471954346e-01 2.442700564861297607e-01 1.605359315872192383e-01 6.354394555091857910e-02 -1.501367092132568359e-01 1.067022532224655151e-01 4.847478121519088745e-02 -4.989521577954292297e-02 7.442853599786758423e-02 1.211742684245109558e-01 1.973320394754409790e-01 -1.315074115991592407e-01 -1.662400551140308380e-02 -3.147513046860694885e-02 5.725349858403205872e-02
-6.635759770870208740e-02 4.191197454929351807e-01 -1.414038538932800293e-01 -2.153524756431579590e-01 9.105075150728225708e-02 -1.090806126594543457e-01 2.004454731941223145e-01 -1.710422337055206299e-01 -6.194305047392845154e-02 -3.615908026695251465e-01 -4.315227270126342773e-01 -7.982398383319377899e-03 8.021206012926995754e-04 2.705380320549011230e-01 -1.491708010435104370e-01 9.703572839498519897e-02 -3.996270149946212769e-02 1.906279623508453369e-01 -2.121276259422302246e-01 3.076651878654956818e-02 1.859195977449417114e-01 2.494122460484504700e-02 -1.013886556029319763e-01 -1.051673367619514465e-01 -7.682151161134243011e-03 9.678599983453750610e-02 6.412214040756225586e-02 -4.057780280709266663e-02 1.241473779082298279e-01 3.356088697910308838e-02 -2.160585373640060425e-01 1.393104344606399536e-01
-2.365458607673645020e-01 -4.029763862490653992e-02 1.766170114278793335e-01 -3.968201577663421631e-02 6.646803766489028931e-02 -2.464882731437683105e-01 -2.223934233188629150e-01 -1.446821242570877075e-01 3.213210403919219971e-01 -1.388107538223266602e-01 -1.252189576625823975e-01 -2.428793720901012421e-02 1.138574481010437012e-01 1.365978717803955078e-01 -1.974794566631317139e-01 -2.275479435920715332e-01 -4.293545708060264587e-02 1.021591350436210632e-01 1.197120919823646545e-01 3.164849877357482910e-01 2.432107776403427124e-01 2.096848748624324799e-02 -2.169047743082046509e-01 -1.207453012466430664e-01 -6.740247458219528198e-02 -1.063537523150444031e-01 1.179018765687942505e-01 2.556926012039184570e-02 1.625142991542816162e-01 3.185520470142364502e-01 -1.577880829572677612e-01 2.858661413192749023e-01
-6.430431455373764038e-02 8.332774043083190918e-02 6.424184888601303101e-02 -1.247264631092548370e-02 1.758186966180801392e-01 -4.697492811828851700e-03 2.437111437320709229e-01 -2.954040467739105225e-01 1.578048914670944214e-01 -1.080286577343940735e-01 -1.416417658329010010e-01 -3.262751400470733643e-01 -2.306538820266723633e-01 1.896878518164157867e-02 -1.745560467243194580e-01 1.400115042924880981e-01 3.040389120578765869e-01 5.487930402159690857e-02 6.177914515137672424e-02 1.453606635332107544e-01 7.290325313806533813e-02 7.693510502576828003e-02 1.234540790319442749e-01 2.211255282163619995e-01 -2.659312188625335693e-01 8.875071257352828979e-02 9.131066501140594482e-02 6.943895667791366577e-02 1.766723990440368652e-01 -1.192558109760284424e-01 -4.270958602428436279e-01 1.579581648111343384e-01
-4.260142520070075989e-02 1.379894912242889404e-01 1.933762282133102417e-01 -7.573849707841873169e-02 1.332961115986108780e-02 -3.052791059017181396e-01 5.128693580627441406e-01 -1.879926919937133789e-01 1.718343347311019897e-01 2.910434035584330559e-03 2.589442953467369080e-02 -2.205918729305267334e-02 -1.966683268547058105e-01 2.844095230102539062e-01 -5.342050269246101379e-02 2.583124041557312012e-01 1.124442890286445618e-01 2.802829444408416748e-01 2.318556308746337891e-01 3.634296357631683350e-02 -1.180020570755004883e-01 7.844167947769165039e-02 -1.056018769741058350e-01 -3.291150927543640137e-02 -9.874930977821350098e-02 8.772239834070205688e-02 1.091289296746253967e-01 -6.857061386108398438e-02 8.794485777616500854e-02 9.724705666303634644e-02 -2.368410378694534302e-01 -1.961890310049057007e-01
1.238412410020828247e-01 1.748617291450500488e-01 1.365542858839035034e-01 -2.223394066095352173e-02 2.505924738943576813e-02 -1.366312354803085327e-01 -1.033821795135736465e-02 3.706891462206840515e-02 2.181618213653564453e-01 5.928121134638786316e-02 -3.437571823596954346e-01 -1.208802834153175354e-01 -2.297904342412948608e-01 -1.342424191534519196e-02 -2.570902742445468903e-02 1.679912358522415161e-01 2.309924662113189697e-01 1.906030066311359406e-02 8.594687283039093018e-02 3.795205429196357727e-02 -9.947908669710159302e-02 1.963848769664764404e-01 1.180185526609420776e-01 -1.240097433328628540e-01 -4.819773435592651367e-01 2.107690870761871338e-01 3.566846251487731934e-02 2.315349578857421875e-01 4.802913218736648560e-02 -1.595483273267745972e-01 -3.846656084060668945e-01 -2.753528393805027008e-02
-9.143680334091186523e-02 1.927505135536193848e-01 -1.285979151725769043e-01 -1.563591808080673218e-01 -1.203398257493972778e-01 -1.791716665029525757e-01 2.635918557643890381e-02 -6.169999763369560242e-02 -3.049847483634948730e-02 5.465313792228698730e-02 -2.578910887241363525e-01 -1.065496578812599182e-01 3.352064490318298340e-01 6.200803443789482117e-03 -1.671049892902374268e-01 6.397967785596847534e-02 -1.157077774405479431e-01 1.619269847869873047e-01 1.610713303089141846e-01 -2.027129232883453369e-01 5.510655790567398071e-02 -2.571471221745014191e-02 2.741043269634246826e-01 -3.750255107879638672e-01 -2.220066934823989868e-01 -3.406177461147308350e-02 -2.801969647407531738e-02 2.227297239005565643e-02 1.928224712610244751e-01 1.810196787118911743e-01 -3.514494299888610840e-01 2.547627687454223633e-01
6.297399103641510010e-02 5.503465607762336731e-02 3.304407582618296146e-04 -1.441856622695922852e-01 4.807385429739952087e-02 -8.861204236745834351e-02 2.088157534599304199e-01 -1.133486181497573853e-01 5.458569526672363281e-01 -1.642617024481296539e-02 -1.481750011444091797e-01 -2.991434335708618164e-01 -2.762443423271179199e-01 -1.259232610464096069e-01 -1.152341216802597046e-01 2.984189391136169434e-01 5.154383927583694458e-02 -1.250925101339817047e-02 1.754949837923049927e-01 -2.195458263158798218e-01 -3.161795437335968018e-02 -1.711258082650601864e-04 -1.227822676301002502e-01 3.596445918083190918e-02 -1.627513021230697632e-01 1.605119407176971436e-01 1.345552802085876465e-01 -1.025969237089157104e-01 6.116167455911636353e-02 5.736085399985313416e-02 -3.276295065879821777e-01 -8.361791074275970459e-02
-9.088547527790069580e-02 2.283807396888732910e-01 1.874093338847160339e-02 -2.416055947542190552e-01 -2.667182311415672302e-02 -8.121045678853988647e-02 2.300993055105209351e-01 9.835718572139739990e-02 5.296897143125534058e-02 2.943180799484252930e-01 -1.235624030232429504e-01 -1.719882637262344360e-01 -4.377393797039985657e-02 -1.281854789704084396e-02 -1.689190268516540527e-01 -6.661207228899002075e-02 -2.699524629861116409e-03 -1.563068479299545288e-01 3.446839153766632080e-01 -9.455627948045730591e-02 2.501155436038970947e-01 1.815660148859024048e-01 -1.542118042707443237e-01 -2.290489338338375092e-02 -3.161589801311492920e-01 3.362010717391967773e-01 7.305492460727691650e-02 3.914276883006095886e-02 2.662632465362548828e-01 -9.629008709453046322e-04 -1.607099324464797974e-01 2.302280068397521973e-01
-2.082744985818862915e-01 6.139570474624633789e-02 2.733960449695587158e-01 -1.193955838680267334e-01 -6.262537091970443726e-02 -1.530171930789947510e-01 2.758872509002685547e-01 -1.157261133193969727e-01 4.335814416408538818e-01 -7.380474358797073364e-02 -8.055305480957031250e-02 -8.687420934438705444e-02 -1.176570057868957520e-01 -3.435553982853889465e-02 1.219838485121726990e-01 1.668790578842163086e-01 -2.364779077470302582e-02 6.588260084390640259e-02 3.683732450008392334e-01 2.842357158660888672e-01 -1.583623737096786499e-01 4.604766517877578735e-02 7.007598131895065308e-02 -2.034648358821868896e-01 -2.468915730714797974e-01 -2.330854721367359161e-02 2.443678528070449829e-01 1.222713291645050049e-01 1.081927642226219177e-01 1.751370579004287720e-01 -6.225253641605377197e-02 -6.682940572500228882e-02
-1.170736178755760193e-01 1.841465085744857788e-01 2.648126482963562012e-01 -7.104840595275163651e-03 6.791376322507858276e-02 4.256986081600189209e-02 1.383365988731384277e-01 -1.046357601881027222e-01 3.083504438400268555e-01 -5.549059435725212097e-02 -3.433782458305358887e-01 -3.197366595268249512e-01 1.565102934837341309e-01 1.123795807361602783e-01 1.256469339132308960e-01 5.115104839205741882e-02 7.008426636457443237e-02 3.232325986027717590e-02 2.732291817665100098e-01 -1.393378078937530518e-01 -1.395303476601839066e-02 -1.958160996437072754e-01 -1.800303161144256592e-01 4.459912329912185669e-02 -1.738187521696090698e-01 1.757937967777252197e-01 1.685973852872848511e-01 -2.877250909805297852e-01 2.405465692281723022e-01 -1.939172595739364624e-01 -1.438229978084564209e-01 -1.021107584238052368e-01
-1.870742887258529663e-01 -2.699321210384368896e-01 5.451981350779533386e-02 -2.086386382579803467e-01 -7.497218996286392212e-02 -1.526158452033996582e-01 1.552470624446868896e-01 5.565209314227104187e-02 -4.456636682152748108e-02 -3.253926336765289307e-02 -3.685050010681152344e-01 -3.075201213359832764e-01 1.125482693314552307e-01 1.567825675010681152e-01 -8.328511565923690796e-02 1.315339505672454834e-01 -5.459529161453247070e-02 1.622895896434783936e-01 1.428425759077072144e-01 7.588388770818710327e-02 -2.452366240322589874e-02 -1.153991371393203735e-01 4.532029479742050171e-02 -3.921839594841003418e-01 3.508250415325164795e-02 2.237664163112640381e-01 1.221380531787872314e-01 2.368612885475158691e-01 3.699663877487182617e-01 8.299104869365692139e-02 -5.476761981844902039e-02 1.685772649943828583e-02
-1.005242168903350830e-01 2.045344412326812744e-01 1.071145534515380859e-01 -1.693078428506851196e-01 6.776317954063415527e-02 -1.484798640012741089e-01 -1.994365453720092773e-01 2.616067044436931610e-02 3.040355145931243896e-01 1.276447474956512451e-01 -1.146278083324432373e-01 -1.571678072214126587e-01 -4.558629170060157776e-02 2.180151492357254028e-01 -8.439591526985168457e-02 2.210641950368881226e-01 2.471985369920730591e-01 1.350607722997665405e-01 8.508218824863433838e-02 -2.295873826369643211e-03 9.028623998165130615e-02 -8.661021478474140167e-03 2.288762032985687256e-01 1.974416524171829224e-01 -1.502480171620845795e-02 1.377422958612442017e-01 3.592319786548614502e-03 5.830922722816467285e-02 1.264039427042007446e-01 -6.693251430988311768e-02 -5.755968093872070312e-01 1.675814092159271240e-01
-4.294969439506530762e-01 1.384500265121459961e-01 2.352683432400226593e-02 -1.964511424303054810e-01 4.583908617496490479e-02 -2.128284573554992676e-01 -3.525378927588462830e-02 -1.008929535746574402e-01 -5.113603547215461731e-02 2.336603775620460510e-02 8.752909302711486816e-02 -2.092692703008651733e-01 -8.867040276527404785e-03 1.476818788796663284e-02 -8.514945209026336670e-02 8.922081440687179565e-02 -2.603090703487396240e-01 4.523991346359252930e-01 1.067805960774421692e-01 -5.193686112761497498e-03 1.152277514338493347e-01 -2.579289674758911133e-02 4.842180386185646057e-02 -2.714935839176177979e-01 -4.054051041603088379e-01 -1.729779876768589020e-02 1.008009985089302063e-01 1.048025675117969513e-02 -1.427442431449890137e-01 -1.087003424763679504e-01 -2.036662697792053223e-01 7.634626328945159912e-02
-1.302107274532318115e-01 2.581357359886169434e-01 -2.285875845700502396e-03 -1.338460445404052734e-01 8.272206038236618042e-02 -6.976276636123657227e-02 1.616774201393127441e-01 -2.597956359386444092e-01 2.925181388854980469e-01 8.110052347183227539e-02 1.093284878879785538e-02 -1.423723697662353516e-01 3.913583457469940186e-01 1.549633592367172241e-01 2.967658825218677521e-02 6.964640319347381592e-02 -1.115374490618705750e-01 1.061360314488410950e-01 7.321926951408386230e-02 2.680806219577789307e-01 6.756547838449478149e-02 -2.584923617541790009e-02 2.211590856313705444e-02 6.231417506933212280e-02 2.162648439407348633e-01 -1.646881806664168835e-03 6.132701784372329712e-02 2.274929136037826538e-01 1.738090068101882935e-01 -2.455817610025405884e-01 -4.053290188312530518e-01 -1.734068989753723145e-01
-2.545747458934783936e-01 1.112015545368194580e-01 -1.026199907064437866e-01 -2.121160030364990234e-01 2.052889466285705566e-01 -1.822493597865104675e-02 2.080610394477844238e-01 -1.819088906049728394e-01 6.229256093502044678e-02 -1.572935432195663452e-01 1.643394082784652710e-01 -6.554988026618957520e-02 6.122869253158569336e-02 2.002058774232864380e-01 1.194236427545547485e-01 -1.100000664591789246e-01 5.942958593368530273e-02 3.309876918792724609e-01 1.718088388442993164e-01 9.249255061149597168e-03 2.121882587671279907e-01 -2.438526153564453125e-01 1.304123084992170334e-02 -1.043056137859821320e-02 1.064676092937588692e-03 3.192064911127090454e-02 1.684123128652572632e-01 -6.214473769068717957e-02 2.613210678100585938e-01 -1.489994525909423828e-01 -2.917678952217102051e-01 4.025027453899383545e-01
-8.003796637058258057e-02 1.309291869401931763e-01 -2.452224642038345337e-01 9.523937478661537170e-03 8.309109136462211609e-03 1.004719287157058716e-01 3.379059433937072754e-01 -2.571734488010406494e-01 1.932024508714675903e-01 2.258870564401149750e-02 -3.742308616638183594e-01 -3.791913688182830811e-01 1.579686626791954041e-02 1.120258644223213196e-01 -6.816491484642028809e-02 -1.249854192137718201e-01 -9.515271335840225220e-02 3.340702056884765625e-01 1.836072355508804321e-01 1.099830418825149536e-01 1.600394099950790405e-01 2.487135306000709534e-02 -9.509120881557464600e-02 -2.209135144948959351e-01 1.197751089930534363e-01 -8.005058765411376953e-02 1.067621726542711258e-02 -1.988058835268020630e-01 1.216564252972602844e-01 -9.693198651075363159e-02 6.647494435310363770e-02 1.773615330457687378e-01
1.285496354103088379e-01 1.622805148363113403e-01 2.015309780836105347e-01 -8.898504078388214111e-02 2.973857708275318146e-02 -7.497978210449218750e-02 2.074096947908401489e-01 -5.378426611423492432e-02 3.112427592277526855e-01 -7.491843402385711670e-02 -1.425037831068038940e-01 -3.592436015605926514e-01 -1.366360932588577271e-01 6.727553158998489380e-02 -1.551494747400283813e-01 -4.756617546081542969e-02 2.215706557035446167e-01 1.178214326500892639e-01 1.386129558086395264e-01 1.956567615270614624e-01 2.966549945995211601e-03 1.498821675777435303e-01 1.341640055179595947e-01 1.146145388484001160e-01 -1.031846255064010620e-01 -2.832443639636039734e-02 8.932740241289138794e-02 3.003040887415409088e-02 2.855069637298583984e-01 -4.134720936417579651e-02 -5.255958437919616699e-01 3.042593598365783691e-02
-1.439942419528961182e-02 -1.068821623921394348e-01 -6.246404256671667099e-03 -1.128387227654457092e-01 -1.111424937844276428e-01 -6.229040399193763733e-02 8.003299683332443237e-02 -8.091709762811660767e-02 2.051280066370964050e-02 8.577739447355270386e-02 -4.161672592163085938e-01 2.338499277830123901e-01 2.567593567073345184e-02 -5.616973340511322021e-02 -4.892300665378570557e-01 1.452707201242446899e-01 1.310652680695056915e-02 2.663610577583312988e-01 2.566810548305511475e-01 1.185595914721488953e-01 -1.057035848498344421e-01 5.740750208497047424e-02 1.015250682830810547e-01 -2.663004212081432343e-02 -4.070379585027694702e-02 5.401188507676124573e-02 3.209035992622375488e-01 8.907172083854675293e-02 1.415047645568847656e-01 -4.161111637949943542e-02 -3.466272354125976562e-01 1.120215281844139099e-01
8.983710408210754395e-02 -6.337795406579971313e-02 1.474665701389312744e-01 -1.121278330683708191e-01 -2.313021272420883179e-01 2.539078146219253540e-02 6.848752498626708984e-02 -6.806636601686477661e-02 7.082486897706985474e-02 -1.268215663731098175e-02 -1.933452934026718140e-01 -8.930811285972595215e-02 4.050026237964630127e-01 1.279389020055532455e-02 -1.177820786833763123e-01 -1.327291503548622131e-02 -1.896418929100036621e-01 2.061814218759536743e-01 1.540582776069641113e-01 7.070942968130111694e-02 4.377175122499465942e-02 -2.096246778964996338e-01 2.415699651464819908e-03 -8.331049978733062744e-02 -3.387396037578582764e-01 -2.044381052255630493e-01 2.319794744253158569e-01 3.078394532203674316e-01 5.136518552899360657e-02 2.276197634637355804e-02 -4.304361641407012939e-01 8.823391050100326538e-02
5.460298061370849609e-02 1.959895193576812744e-01 -9.062270633876323700e-03 6.823796033859252930e-02 -4.981851950287818909e-02 -1.531358212232589722e-01 1.087463796138763428e-01 -2.704241871833801270e-01 1.209173910319805145e-02 5.219068750739097595e-02 -1.069094538688659668e-01 -1.388463675975799561e-01 8.654528111219406128e-02 6.109538301825523376e-02 -3.789786398410797119e-01 3.070551902055740356e-03 2.311325371265411377e-01 2.318074852228164673e-01 2.357898503541946411e-01 -1.336915343999862671e-01 8.492919802665710449e-02 -3.156201913952827454e-02 1.136189885437488556e-02 -7.576608657836914062e-02 1.461722403764724731e-01 -8.502687513828277588e-02 4.630594253540039062e-01 2.979265153408050537e-01 1.023242771625518799e-01 -8.022440969944000244e-02 -3.194862008094787598e-01 -9.529870748519897461e-02
-2.980674058198928833e-02 -2.325387299060821533e-01 -8.869283646345138550e-02 -1.835027486085891724e-01 7.985347881913185120e-03 -4.420161843299865723e-01 5.090761184692382812e-02 -1.555272489786148071e-01 1.496311873197555542e-01 2.754062786698341370e-02 -2.493853271007537842e-01 2.063429951667785645e-01 2.053898870944976807e-01 2.691913768649101257e-02 1.683246940374374390e-01 -3.754901513457298279e-02 -4.100493621081113815e-03 1.539299786090850830e-01 1.736178249120712280e-02 2.353674620389938354e-01 2.318271547555923462e-01 -1.511433571577072144e-01 3.952120617032051086e-02 -2.237526178359985352e-01 -9.773801080882549286e-03 1.905915141105651855e-01 1.764059215784072876e-01 2.105890065431594849e-01 1.883826851844787598e-01 3.791689872741699219e-03 -3.528009057044982910e-01 -3.492870181798934937e-02
-3.523616194725036621e-01 -9.444811940193176270e-02 -7.824113219976425171e-02 -6.333728879690170288e-02 1.428305357694625854e-01 -2.234308719635009766e-01 2.177633047103881836e-01 -6.662165373563766479e-02 4.277948662638664246e-02 4.129496216773986816e-02 -8.639444410800933838e-02 -1.402218937873840332e-01 2.412724196910858154e-01 -2.171997912228107452e-02 6.874434184283018112e-04 -7.291668653488159180e-02 -2.043157964944839478e-01 3.760941028594970703e-01 1.437583565711975098e-01 -1.947035342454910278e-01 3.972835838794708252e-02 -2.568742036819458008e-01 -2.793242223560810089e-02 -1.720576584339141846e-01 -3.826867938041687012e-01 1.517793387174606323e-01 -8.477260172367095947e-02 7.667296379804611206e-02 1.748074032366275787e-02 2.485672235488891602e-01 -1.443753242492675781e-01 1.863928139209747314e-01
1.938899308443069458e-01 -5.045693367719650269e-02 2.252779714763164520e-02 -3.042220771312713623e-01 1.380515098571777344e-01 -2.740244865417480469e-01 1.689235866069793701e-01 -3.688247799873352051e-01 1.227351650595664978e-01 1.341056525707244873e-01 -8.316522091627120972e-02 -4.100003242492675781e-01 -1.390797346830368042e-01 1.959816664457321167e-01 -1.610285043716430664e-01 2.163195163011550903e-01 -1.746833473443984985e-01 -1.089237108826637268e-01 1.069685816764831543e-01 -2.253054380416870117e-01 5.662187002599239349e-03 -3.165645152330398560e-02 -1.252729445695877075e-01 -1.321899425238370895e-02 -1.629732698202133179e-01 -8.014270663261413574e-02 5.394945666193962097e-02 6.699381768703460693e-02 -1.068619340658187866e-01 1.841099709272384644e-01 -1.846429705619812012e-01 1.681371182203292847e-01
-1.247338950634002686e-01 -6.569186598062515259e-02 1.082654595375061035e-01 -2.234052866697311401e-01 8.050161600112915039e-02 -1.417248398065567017e-01 1.706062704324722290e-01 -1.669241487979888916e-01 -1.408985853195190430e-01 -1.278894692659378052e-01 -2.573427855968475342e-01 -2.475446164608001709e-01 2.697738409042358398e-01 1.866238266229629517e-01 -1.307993978261947632e-01 -7.300365716218948364e-02 -8.470598608255386353e-02 1.102071255445480347e-01 1.504188217222690582e-02 3.932735025882720947e-01 9.063813835382461548e-02 -2.191634625196456909e-01 2.303732633590698242e-01 -1.776703074574470520e-02 -2.226254045963287354e-01 5.688918754458427429e-02 2.384711056947708130e-01 2.014851868152618408e-01 3.262837529182434082e-01 -7.945628836750984192e-03 2.312105894088745117e-02 5.795596633106470108e-03
2.449202165007591248e-02 8.149456232786178589e-02 -2.184821367263793945e-01 -1.687104254961013794e-01 9.252328425645828247e-02 -1.227106526494026184e-01 -1.559022068977355957e-02 -2.685169279575347900e-01 -3.371848165988922119e-02 2.406162396073341370e-02 -2.997088730335235596e-01 -6.567229330539703369e-02 -9.615924954414367676e-02 2.032174170017242432e-01 -3.423179984092712402e-01 1.859743446111679077e-01 -5.194722861051559448e-02 3.791202232241630554e-02 3.416514694690704346e-01 -9.439828991889953613e-02 5.235341563820838928e-02 2.282436005771160126e-03 -2.904318571090698242e-01 -3.854742944240570068e-01 -1.301724463701248169e-01 2.815182507038116455e-01 1.602395623922348022e-02 8.166017942130565643e-03 1.061605289578437805e-01 -2.048086673021316528e-01 -7.790554314851760864e-02 3.414114192128181458e-02
1.513800024986267090e-02 -2.446247451007366180e-02 -1.448056697845458984e-01 -2.459923326969146729e-01 8.401072770357131958e-02 -3.817580044269561768e-01 2.934430167078971863e-02 -1.638766378164291382e-01 3.519863188266754150e-01 2.544732093811035156e-01 -1.801495254039764404e-01 -1.439045518636703491e-01 8.447996526956558228e-02 4.770791530609130859e-02 1.807744354009628296e-01 9.139873087406158447e-02 1.656103134155273438e-01 9.303339570760726929e-02 3.217478096485137939e-01 -5.069016292691230774e-02 -1.046489849686622620e-01 -2.069204673171043396e-02 -1.288776099681854248e-01 4.336956888437271118e-02 6.946415454149246216e-02 2.359116226434707642e-01 1.181386336684226990e-01 1.654830127954483032e-01 9.738483279943466187e-02 -1.770559251308441162e-01 -3.578965365886688232e-01 4.617439955472946167e-02
-7.457170635461807251e-02 -3.160338476300239563e-02 -1.516620069742202759e-01 -1.231433153152465820e-01 -3.605012297630310059e-01 -2.201187312602996826e-01 3.708513081073760986e-02 9.195494465529918671e-03 -1.512984279543161392e-03 -6.266378611326217651e-02 -1.955479681491851807e-01 -1.307412609457969666e-02 1.790573000907897949e-01 3.160952627658843994e-01 -9.365992248058319092e-02 -1.766032725572586060e-01 3.145206347107887268e-02 3.079174160957336426e-01 2.977143526077270508e-01 -4.827012121677398682e-02 -6.405191868543624878e-02 -1.986591368913650513e-01 -8.150845021009445190e-02 -9.120362251996994019e-02 -2.697681486606597900e-01 -2.123579531908035278e-01 6.967702507972717285e-02 2.393115013837814331e-01 2.194569706916809082e-01 2.603274770081043243e-02 -1.290090680122375488e-01 2.652351260185241699e-01
3.865718096494674683e-02 2.285804748535156250e-01 -2.648385763168334961e-01 -2.316520363092422485e-01 8.610063232481479645e-03 -2.744122445583343506e-01 -2.047521527856588364e-03 -1.794583350419998169e-01 1.443494409322738647e-01 -8.145481348037719727e-02 -3.274119496345520020e-01 -3.382089734077453613e-01 -2.210076898336410522e-02 1.619877517223358154e-01 6.729832291603088379e-02 -2.503847144544124603e-02 2.486492842435836792e-01 2.314624637365341187e-01 4.552802070975303650e-02 1.840440034866333008e-01 2.365071177482604980e-01 5.060684308409690857e-02 -2.225645333528518677e-01 1.493231952190399170e-01 -1.152829155325889587e-01 -1.013587936758995056e-01 1.492475867271423340e-01 -3.120481036603450775e-02 -5.262214317917823792e-02 6.148243695497512817e-02 -2.566787302494049072e-01 -1.816809922456741333e-01
-1.250827312469482422e-01 3.328940570354461670e-01 1.704213172197341919e-01 -1.104062423110008240e-01 -2.574366629123687744e-01 -2.633138000965118408e-01 2.200292348861694336e-01 -3.160174190998077393e-01 2.656343281269073486e-01 -4.428848996758460999e-02 2.967198751866817474e-02 -4.119596257805824280e-02 2.096805721521377563e-01 2.689678072929382324e-01 3.432412818074226379e-02 5.036709085106849670e-02 -1.343037933111190796e-01 3.215710818767547607e-02 7.081048190593719482e-02 -1.595696359872817993e-01 3.767845779657363892e-02 1.674696803092956543e-01 -2.239651232957839966e-02 -7.288811355829238892e-02 4.238848015666007996e-02 -1.395974755287170410e-01 -2.973327971994876862e-02 1.571602523326873779e-01 2.894577980041503906e-01 1.356519460678100586e-01 -3.431819081306457520e-01 -4.041169211268424988e-02
-8.584228903055191040e-02 2.375840581953525543e-02 4.660591017454862595e-03 6.288337707519531250e-02 9.003477543592453003e-02 -9.786643832921981812e-02 2.345148473978042603e-01 -1.536627113819122314e-01 9.730929136276245117e-02 -2.163597643375396729e-01 -3.751844763755798340e-01 -2.913418114185333252e-01 5.059049278497695923e-02 6.776861846446990967e-02 -7.945314049720764160e-02 4.786173626780509949e-02 1.509635895490646362e-01 1.465869545936584473e-01 -4.454666003584861755e-02 5.612560734152793884e-02 1.812425553798675537e-01 1.236892864108085632e-01 1.196359694004058838e-01 3.447452560067176819e-02 -1.705223694443702698e-02 -4.511014372110366821e-02 1.215155571699142456e-01 4.563794136047363281e-01 2.174362987279891968e-01 -3.338418900966644287e-02 -3.425616621971130371e-01 2.999009788036346436e-01
-1.091923490166664124e-01 2.340980060398578644e-02 5.267041176557540894e-02 3.320807218551635742e-02 -1.820074319839477539e-01 -3.015119954943656921e-02 -7.499396800994873047e-02 -3.639198467135429382e-02 4.145793914794921875e-01 1.235840022563934326e-01 -1.752501279115676880e-01 -9.599754214286804199e-02 -1.630028635263442993e-01 6.680149585008621216e-02 -3.631689548492431641e-01 1.017692685127258301e-01 -3.130758404731750488e-01 2.799399197101593018e-01 1.855491846799850464e-01 -2.996455319225788116e-02 8.250407874584197998e-03 -2.096525877714157104e-01 2.538177967071533203e-01 -1.620676368474960327e-02 -1.392704397439956665e-01 2.572249770164489746e-01 5.203346163034439087e-02 1.717318445444107056e-01 -1.541160196065902710e-01 1.081401258707046509e-01 -2.427078932523727417e-01 9.888714551925659180e-02
-2.514283657073974609e-01 6.905670464038848877e-02 -1.413436233997344971e-01 1.209664624184370041e-02 9.188910573720932007e-02 -1.829483658075332642e-01 1.468245536088943481e-01 -2.684088647365570068e-01 3.433728516101837158e-01 1.733857989311218262e-01 -1.722597889602184296e-02 -3.275771737098693848e-01 3.329278826713562012e-01 2.275449335575103760e-01 2.060175500810146332e-02 -2.334625124931335449e-01 2.704954147338867188e-02 -2.884001843631267548e-02 2.085641473531723022e-01 -1.302871038205921650e-03 -1.201979964971542358e-01 1.857791692018508911e-01 1.037143617868423462e-01 1.725330799818038940e-01 -1.368022412061691284e-01 -2.575888484716415405e-02 1.440666764974594116e-01 1.581149697303771973e-01 4.187672957777976990e-02 -1.663606315851211548e-01 -2.674823105335235596e-01 -5.097316950559616089e-02
1.103165838867425919e-02 -1.096580624580383301e-01 1.097994223237037659e-01 -1.967759281396865845e-01 -7.775475084781646729e-02 4.279474541544914246e-02 1.975927501916885376e-01 -2.173821181058883667e-01 2.435213774442672729e-01 1.229979917407035828e-01 -2.686989009380340576e-01 -1.925206929445266724e-01 -3.298832476139068604e-02 1.532316803932189941e-01 -2.586504220962524414e-01 2.028093487024307251e-01 1.509246826171875000e-01 1.615500897169113159e-01 3.743918538093566895e-01 -1.862669736146926880e-01 -9.189663827419281006e-02 2.043416947126388550e-01 -1.493885070085525513e-01 2.152046710252761841e-01 1.038059964776039124e-01 5.323699489235877991e-02 2.655808329582214355e-01 7.291041314601898193e-02 2.130187004804611206e-01 5.752704665064811707e-02 -2.141398489475250244e-01 -5.862551741302013397e-03
-5.605755746364593506e-02 6.453014910221099854e-02 2.306165695190429688e-01 -5.296370014548301697e-03 5.333802476525306702e-02 -4.773188531398773193e-01 2.755431830883026123e-01 3.800630569458007812e-02 3.147903382778167725e-01 -4.255217313766479492e-02 -1.942720450460910797e-02 -2.890009582042694092e-01 -6.110355630517005920e-02 -9.346978366374969482e-02 -3.206496685743331909e-02 5.414248630404472351e-02 1.571034640073776245e-01 3.000864982604980469e-01 -2.973641734570264816e-03 1.999210268259048462e-01 -1.206738352775573730e-01 -7.181001454591751099e-02 -2.037900686264038086e-02 8.215191215276718140e-02 -2.662924528121948242e-01 7.219328731298446655e-02 2.875557839870452881e-01 -1.364002078771591187e-01 3.872577846050262451e-02 1.713693737983703613e-01 -9.321219474077224731e-02 1.778647452592849731e-01
-1.779875904321670532e-01 -3.485954105854034424e-01 9.346584230661392212e-02 -1.602214276790618896e-01 -1.171991974115371704e-01 -2.067515552043914795e-01 1.646190285682678223e-01 5.840898677706718445e-02 2.029659450054168701e-01 9.529462456703186035e-02 -4.438980221748352051e-01 1.117364782840013504e-02 1.219135299324989319e-01 -4.167316854000091553e-02 1.599923521280288696e-01 1.664986759424209595e-01 -1.339616328477859497e-01 1.562926024198532104e-01 1.104036867618560791e-01 2.370394021272659302e-01 2.747259438037872314e-01 -1.814970076084136963e-01 1.592193841934204102e-01 -3.730920376256108284e-03 -1.279114335775375366e-01 2.961573004722595215e-02 1.980593949556350708e-01 9.695545583963394165e-02 5.964715406298637390e-02 1.150761991739273071e-01 -2.806543707847595215e-01 4.553003236651420593e-02
-4.153104498982429504e-03 -2.024804614484310150e-02 -2.288853079080581665e-01 1.936437934637069702e-02 1.768527328968048096e-01 -1.823287755250930786e-01 -5.651432275772094727e-02 2.753188274800777435e-02 2.903193533420562744e-01 -7.053679972887039185e-02 9.054260700941085815e-02 -4.886445775628089905e-02 2.798696458339691162e-01 1.957660615444183350e-01 -4.168098270893096924e-01 1.003858670592308044e-01 -1.848151385784149170e-01 -5.866492912173271179e-02 3.190020918846130371e-01 -6.670229882001876831e-02 -4.599307477474212646e-02 9.258804470300674438e-02 6.785042583942413330e-02 1.152451336383819580e-01 -4.669421911239624023e-02 6.419748812913894653e-02 2.940739095211029053e-01 2.386935614049434662e-02 2.478941231966018677e-01 7.238963153213262558e-03 -3.149787783622741699e-01 2.271169126033782959e-01
8.059587329626083374e-02 1.176617071032524109e-01 1.914963498711585999e-02 4.528959840536117554e-02 -1.230346411466598511e-01 -6.950648035854101181e-03 2.129444628953933716e-01 -8.213472366333007812e-02 3.181917965412139893e-01 4.551502875983715057e-03 -1.231175437569618225e-01 -2.113820016384124756e-01 -7.332596182823181152e-02 -7.600883394479751587e-02 -2.134122997522354126e-01 2.648538723587989807e-02 1.863180398941040039e-01 2.716072499752044678e-01 1.687063276767730713e-01 7.548063248395919800e-02 3.339705616235733032e-02 9.486258774995803833e-02 1.293022781610488892e-01 9.818127006292343140e-02 7.701118290424346924e-02 5.514948442578315735e-02 3.406911790370941162e-01 3.337837755680084229e-01 8.495676517486572266e-02 -7.171595096588134766e-02 -5.107660293579101562e-01 5.141376331448554993e-02
6.309078633785247803e-02 2.434291094541549683e-01 1.605558097362518311e-01 -5.912624672055244446e-02 2.001404166221618652e-01 -3.080302774906158447e-01 1.783936023712158203e-01 -5.704401992261409760e-03 3.734779655933380127e-01 -2.682333886623382568e-01 -9.464515000581741333e-02 -1.420934796333312988e-01 -7.673392444849014282e-02 -5.175166577100753784e-02 -1.682100296020507812e-01 1.681219488382339478e-01 2.044455707073211670e-01 3.738272786140441895e-01 1.612980067729949951e-01 7.704435382038354874e-03 -3.448387086391448975e-01 -1.416888684034347534e-01 -1.001359298825263977e-01 5.313944816589355469e-02 -6.949037313461303711e-02 -2.327631786465644836e-02 8.927322179079055786e-02 3.003512136638164520e-02 1.317416578531265259e-01 4.817224107682704926e-03 -9.472108632326126099e-02 1.868888586759567261e-01
1.462925970554351807e-02 -1.995188295841217041e-01 -1.899657025933265686e-02 -3.492923080921173096e-01 -6.459247320890426636e-02 -1.811708360910415649e-01 8.706872351467609406e-03 -1.459740847349166870e-01 -1.070341542363166809e-01 5.859092995524406433e-02 -3.329203426837921143e-01 -2.287840992212295532e-01 1.915706694126129150e-01 1.120138466358184814e-01 -8.968964219093322754e-02 3.887082636356353760e-02 -2.352604568004608154e-01 1.070486679673194885e-01 2.648210227489471436e-01 1.950714439153671265e-01 5.713238567113876343e-02 -2.121565639972686768e-01 1.520988196134567261e-01 -1.832721233367919922e-01 -9.499606490135192871e-02 1.501074731349945068e-01 1.554543226957321167e-01 1.932591646909713745e-01 3.156622052192687988e-01 -8.887821435928344727e-02 -2.390591502189636230e-01 -6.792662292718887329e-02
-1.660247594118118286e-01 -9.070623666048049927e-02 1.680348515510559082e-01 -3.132918775081634521e-01 -1.569135673344135284e-02 -2.450047135353088379e-01 1.875316649675369263e-01 8.622798323631286621e-02 2.021758854389190674e-01 -3.329790383577346802e-02 -9.485481679439544678e-02 -1.710522621870040894e-01 5.152845382690429688e-02 -2.332836240530014038e-01 -2.782376706600189209e-01 6.671057082712650299e-03 2.429723888635635376e-01 -9.416596591472625732e-02 3.187486231327056885e-01 6.659580767154693604e-02 5.069707706570625305e-02 -7.450806349515914917e-02 1.933007314801216125e-02 -4.423309117555618286e-02 1.791394650936126709e-01 1.951161921024322510e-01 6.694702804088592529e-02 1.748543679714202881e-01 2.832552492618560791e-01 1.416920274496078491e-01 -3.327484130859375000e-01 -1.397396177053451538e-01
1.871037185192108154e-01 1.305461972951889038e-01 -1.954945772886276245e-01 -6.406934559345245361e-02 1.566486805677413940e-01 -2.337523847818374634e-01 -1.060881316661834717e-01 -1.224813163280487061e-01 -2.680934779345989227e-02 -2.214764207601547241e-01 -2.439649850130081177e-01 -2.224870175123214722e-01 -1.039518564939498901e-01 6.578949093818664551e-02 -2.109516225755214691e-02 -2.367487847805023193e-01 1.616740822792053223e-01 2.585630118846893311e-01 2.179870754480361938e-01 -2.190745249390602112e-02 2.545762360095977783e-01 1.442061550915241241e-02 -3.579663038253784180e-01 7.680005859583616257e-03 1.310528442263603210e-02 1.440104693174362183e-01 2.139260619878768921e-01 1.205763444304466248e-01 2.476919591426849365e-01 -5.552093312144279480e-02 -1.814663112163543701e-01 2.387196570634841919e-01
1.760137528181076050e-01 4.041333794593811035e-01 5.674035102128982544e-02 1.719848625361919403e-02 2.490311563014984131e-01 -2.979314923286437988e-01 -5.853349342942237854e-02 -1.158537417650222778e-01 3.172481656074523926e-01 1.630277745425701141e-02 -2.471039444208145142e-01 -1.128073558211326599e-01 -2.042403370141983032e-01 5.345050618052482605e-02 -1.366380453109741211e-01 1.202067732810974121e-01 2.552860975265502930e-01 2.596675455570220947e-01 6.416330486536026001e-02 1.372157186269760132e-01 -7.826142758131027222e-02 2.090386599302291870e-01 6.708505749702453613e-02 -1.424176990985870361e-01 -2.046553492546081543e-01 -7.343171164393424988e-03 8.416110277175903320e-02 2.254820615053176880e-01 -6.431651860475540161e-02 -8.074573427438735962e-02 -2.018152028322219849e-01 -2.767926082015037537e-02
-2.495031058788299561e-01 2.369024753570556641e-01 -6.034370139241218567e-02 -7.003169506788253784e-02 2.224885374307632446e-01 -2.623183727264404297e-01 5.050756409764289856e-02 -2.454437315464019775e-01 1.464909017086029053e-01 -2.532035671174526215e-02 -2.312861531972885132e-01 1.508123278617858887e-01 1.060643345117568970e-01 1.083652377128601074e-01 2.302227169275283813e-01 1.624420285224914551e-01 -1.109516322612762451e-01 2.284204363822937012e-01 -7.758621871471405029e-02 3.642133623361587524e-02 4.809969365596771240e-01 1.181317865848541260e-01 -2.150013297796249390e-02 -2.432782351970672607e-01 -1.692582517862319946e-01 -3.489089664071798325e-03 1.846901327371597290e-01 2.091012150049209595e-02 1.426150947809219360e-01 7.592088077217340469e-03 8.804109878838062286e-03 1.754382252693176270e-01
-2.300521880388259888e-01 -8.472938835620880127e-02 4.066501185297966003e-02 -1.918234378099441528e-01 5.716362223029136658e-02 -7.119765132665634155e-02 8.758580312132835388e-03 -1.258088499307632446e-01 -4.792048409581184387e-02 1.938213855028152466e-01 -1.996915191411972046e-01 -7.334951311349868774e-02 -1.672937273979187012e-01 2.393027096986770630e-01 -2.862285971641540527e-01 -5.784356594085693359e-02 -2.302408814430236816e-01 2.410043329000473022e-01 1.004081144928932190e-01 -1.223005503416061401e-01 2.130217254161834717e-01 -1.176487207412719727e-01 -6.892710924148559570e-02 1.196527257561683655e-01 5.134303495287895203e-02 -8.195876330137252808e-02 1.666922569274902344e-01 7.424000650644302368e-02 5.324580073356628418e-01 -1.468430012464523315e-01 -2.419661879539489746e-01 2.944019064307212830e-02
-1.468959897756576538e-01 1.906578838825225830e-01 -1.534873098134994507e-01 2.132720649242401123e-01 7.484982162714004517e-02 4.535825178027153015e-02 3.033175170421600342e-01 -3.534946143627166748e-01 7.847820967435836792e-02 1.314629167318344116e-01 -4.189190864562988281e-01 -1.148889511823654175e-01 7.318103313446044922e-02 2.467575967311859131e-01 9.936714172363281250e-02 -1.192675530910491943e-01 2.983100712299346924e-02 1.993029862642288208e-01 3.034850955009460449e-01 -1.280707716941833496e-01 1.077923625707626343e-01 -1.051435321569442749e-01 -1.969295144081115723e-01 2.248054184019565582e-02 1.027948483824729919e-01 1.835082471370697021e-01 1.429510265588760376e-01 6.354538351297378540e-02 1.054559499025344849e-01 -1.610660254955291748e-01 2.203355106757953763e-04 1.705127358436584473e-01
-8.919147402048110962e-02 1.705692410469055176e-01 2.324753999710083008e-01 6.222594901919364929e-02 1.703805774450302124e-01 -2.775968909263610840e-01 5.777722969651222229e-02 6.150050833821296692e-02 1.981759071350097656e-01 4.951995611190795898e-02 4.735899344086647034e-02 -3.374607264995574951e-01 1.095075975172221661e-03 -1.475713998079299927e-01 -1.960692703723907471e-01 -1.325750537216663361e-02 1.737969219684600830e-01 1.626405715942382812e-01 3.517464697360992432e-01 1.431871950626373291e-01 -3.171031922101974487e-02 -4.561449214816093445e-02 1.325581371784210205e-01 1.223176345229148865e-01 2.689277054741978645e-03 -8.860737830400466919e-02 1.221627518534660339e-01 -1.490384526550769806e-02 7.072139531373977661e-02 1.583201289176940918e-01 -5.244790911674499512e-01 9.446494281291961670e-02
5.974294617772102356e-02 -1.053037345409393311e-01 2.552404701709747314e-01 -2.895259670913219452e-02 3.519608452916145325e-02 6.537043955177068710e-03 6.131499260663986206e-02 -1.636648178100585938e-01 3.348803520202636719e-02 -5.897974595427513123e-02 -1.777503341436386108e-01 -1.082697734236717224e-01 -9.321287274360656738e-02 1.009749323129653931e-01 -2.215441614389419556e-01 1.062722876667976379e-01 -4.529547691345214844e-01 1.241848319768905640e-01 1.634659469127655029e-01 2.075373232364654541e-01 2.589412033557891846e-01 1.021365448832511902e-02 -4.374069869518280029e-01 -1.231625601649284363e-01 -1.840047240257263184e-01 8.816726505756378174e-02 4.984361585229635239e-03 4.447644203901290894e-02 3.135681152343750000e-01 -1.508076339960098267e-01 -1.769844591617584229e-01 1.714097335934638977e-02
-1.299315989017486572e-01 -1.000448390841484070e-01 -2.185692489147186279e-01 2.903784625232219696e-02 2.955755889415740967e-01 4.627179726958274841e-02 -7.193635683506727219e-03 -1.524513363838195801e-01 1.571332477033138275e-02 1.375916004180908203e-01 -2.246775925159454346e-01 -3.752526640892028809e-01 4.982900246977806091e-02 1.852157562971115112e-01 -1.973122060298919678e-01 2.539602220058441162e-01 -1.232113093137741089e-01 -1.003228873014450073e-01 2.136042267084121704e-01 5.953055340796709061e-03 3.746251109987497330e-03 -1.341532468795776367e-01 -2.383826524019241333e-01 3.691953048110008240e-02 -2.519660294055938721e-01 2.665981650352478027e-01 3.123000562191009521e-01 5.833508446812629700e-02 6.359342485666275024e-02 -6.262373924255371094e-02 -2.407633811235427856e-01 1.116613745689392090e-01
7.178946584463119507e-02 1.805208176374435425e-01 5.662257224321365356e-02 -1.987302862107753754e-02 9.031347930431365967e-02 -5.036359652876853943e-02 9.047230333089828491e-02 -7.432071864604949951e-02 2.992497086524963379e-01 -1.002808213233947754e-01 -1.496273875236511230e-01 -2.151126563549041748e-01 -1.871527284383773804e-01 6.457856390625238419e-03 -6.935130059719085693e-02 -1.154651120305061340e-01 2.772977352142333984e-01 2.490566968917846680e-01 2.224593013525009155e-01 2.989857196807861328e-01 1.327124238014221191e-01 -2.425269689410924911e-03 7.392448186874389648e-02 6.442626565694808960e-02 -3.929242119193077087e-02 -6.001256033778190613e-02 9.165772050619125366e-02 1.345457583665847778e-01 2.328118234872817993e-01 1.258904635906219482e-01 -5.527300834655761719e-01 -2.303059771656990051e-02
5.943453405052423477e-03 1.831181645393371582e-01 -1.945686712861061096e-02 2.630335688591003418e-01 5.649627745151519775e-02 -3.572500944137573242e-01 1.060619764029979706e-02 4.220308270305395126e-03 3.258659839630126953e-01 1.648379266262054443e-01 -4.347716644406318665e-02 -1.905113086104393005e-02 7.436906546354293823e-02 1.825235635042190552e-01 -1.653745025396347046e-01 1.172581762075424194e-01 1.764880120754241943e-01 1.709955781698226929e-01 2.204937934875488281e-01 1.552075147628784180e-01 1.297209113836288452e-01 1.227752044796943665e-01 1.613531857728958130e-01 1.040894016623497009e-01 -3.081878647208213806e-02 2.185952067375183105e-01 -3.452769666910171509e-02 8.684620261192321777e-03 1.524958312511444092e-01 -1.859169602394104004e-01 -4.849804937839508057e-01 -7.394448667764663696e-02
-2.307003140449523926e-01 2.747237915173172951e-03 1.071664784103631973e-02 -2.752455174922943115e-01 -4.251888096332550049e-01 1.080750580877065659e-02 -5.593150854110717773e-02 -4.567029327154159546e-02 1.859742566011846066e-03 -4.295120015740394592e-02 -1.655423045158386230e-01 1.973066665232181549e-02 1.504046618938446045e-01 2.003116905689239502e-01 -1.997557878494262695e-01 3.277311800047755241e-03 -7.161295413970947266e-02 3.328295350074768066e-01 5.146490409970283508e-02 9.007640182971954346e-02 -1.308425702154636383e-02 -2.863694131374359131e-01 -1.276505291461944580e-01 -1.764968037605285645e-01 -2.968781888484954834e-01 -1.006449684500694275e-01 6.765024363994598389e-02 1.520674228668212891e-01 2.797614336013793945e-01 -6.485171616077423096e-02 -2.550438642501831055e-01 1.506648808717727661e-01
-3.917641639709472656e-01 1.572051793336868286e-01 -5.664877220988273621e-02 -5.198035389184951782e-02 1.579485274851322174e-02 -5.882686749100685120e-02 -1.697779148817062378e-01 -9.957704460248351097e-04 2.254581451416015625e-01 1.557253450155258179e-01 -3.671166300773620605e-01 -1.014392822980880737e-01 -2.269825190305709839e-01 6.359589844942092896e-02 1.966803520917892456e-01 -6.563484668731689453e-02 -7.224813103675842285e-02 2.174931466579437256e-01 -6.346469372510910034e-02 7.629666477441787720e-02 1.664328724145889282e-01 -4.897312819957733154e-02 -1.640880405902862549e-01 9.178810869343578815e-04 -1.639747470617294312e-01 2.928948998451232910e-01 5.171545594930648804e-02 2.100588828325271606e-01 6.247141212224960327e-02 -8.597541600465774536e-02 -3.552588820457458496e-01 2.197364717721939087e-01
-1.379013657569885254e-01 -1.957305371761322021e-01 3.296622037887573242e-01 -1.283548623323440552e-01 -2.353577315807342529e-02 -2.530938014388084412e-02 -5.176062881946563721e-02 -2.384562417864799500e-02 2.174131721258163452e-01 8.351287990808486938e-02 -1.790218204259872437e-01 4.793755710124969482e-02 2.117719203233718872e-01 1.846200078725814819e-01 -9.440135210752487183e-02 -2.106976509094238281e-01 -4.260770604014396667e-02 1.702199131250381470e-01 1.083582341670989990e-01 2.264501005411148071e-01 1.592819690704345703e-01 1.431015729904174805e-01 -2.870316505432128906e-01 -3.156218826770782471e-01 -1.158051863312721252e-01 -7.895192503929138184e-02 4.897750169038772583e-02 6.748709827661514282e-03 1.921176165342330933e-01 2.245193570852279663e-01 -3.990746140480041504e-01 -4.381483048200607300e-02
-2.813884615898132324e-01 -1.204602345824241638e-01 1.594433784484863281e-01 -3.640057146549224854e-02 1.188028305768966675e-01 -2.165887504816055298e-01 5.893792212009429932e-02 -1.624930500984191895e-01 1.827509105205535889e-01 4.169242680072784424e-01 -6.160265579819679260e-02 1.954831182956695557e-02 1.336098164319992065e-01 3.758268952369689941e-01 -2.436310648918151855e-01 -3.138441219925880432e-02 -5.881105735898017883e-02 8.654603362083435059e-02 6.341924518346786499e-02 5.448606982827186584e-02 1.128375530242919922e-01 1.182370726019144058e-02 -1.885963231325149536e-01 -2.632507681846618652e-01 -2.759787440299987793e-02 1.337030827999114990e-01 -6.816533859819173813e-03 1.798981726169586182e-01 2.248186171054840088e-01 6.495288759469985962e-02 -3.010387420654296875e-01 -1.603281050920486450e-01
-1.906600445508956909e-01 2.414321005344390869e-01 -2.236284688115119934e-02 -6.153696030378341675e-02 2.141573280096054077e-02 -9.925231337547302246e-02 4.934415221214294434e-02 -3.950544297695159912e-01 2.573751658201217651e-02 -1.875776350498199463e-01 -2.116150557994842529e-01 1.879210583865642548e-02 6.447041407227516174e-03 3.172607123851776123e-01 -9.409044682979583740e-02 6.419476121664047241e-02 6.386727094650268555e-02 1.333319991827011108e-01 -1.569927334785461426e-01 -1.699195951223373413e-01 3.801700472831726074e-01 -4.230730235576629639e-02 3.367002308368682861e-02 -9.986178576946258545e-02 -1.995750367641448975e-01 -7.962724566459655762e-02 7.998403161764144897e-02 2.615736126899719238e-01 7.302227430045604706e-03 6.009231880307197571e-02 -2.417075634002685547e-01 3.488999903202056885e-01
-1.119062528014183044e-01 1.097687631845474243e-01 -2.399455308914184570e-01 -6.890629231929779053e-02 -1.184465363621711731e-01 -2.959116697311401367e-01 3.746690973639488220e-02 -1.971037872135639191e-02 2.298352271318435669e-01 -2.919796295464038849e-02 -1.136977374553680420e-01 -8.747437596321105957e-02 3.416860103607177734e-01 2.429511249065399170e-01 -2.380957752466201782e-01 6.085684150457382202e-02 -2.934012711048126221e-01 2.714665979146957397e-02 8.790510147809982300e-02 6.477408111095428467e-02 -3.011199273169040680e-02 4.947582632303237915e-02 -2.295587360858917236e-01 8.935730904340744019e-02 -2.060125023126602173e-01 -1.761904954910278320e-01 2.003858685493469238e-01 8.244669437408447266e-02 3.857864439487457275e-02 9.657498449087142944e-02 -1.999446749687194824e-01 4.065551459789276123e-01
-2.453642636537551880e-01 -5.855306610465049744e-02 -6.144749745726585388e-02 2.598707675933837891e-01 1.102008670568466187e-01 -1.004478707909584045e-01 3.238289952278137207e-01 9.954170323908329010e-03 2.355727255344390869e-01 1.171064004302024841e-01 -2.735302150249481201e-01 -9.939534217119216919e-02 -5.762400478124618530e-02 -2.748683653771877289e-02 -1.167046651244163513e-01 -6.435775011777877808e-02 -1.793286204338073730e-01 2.048308402299880981e-01 1.865948550403118134e-02 -1.514755785465240479e-01 1.659757643938064575e-01 -1.619158685207366943e-02 2.966320216655731201e-01 -1.431883722543716431e-01 -3.385422751307487488e-02 2.654724717140197754e-01 2.236408740282058716e-01 1.523981541395187378e-01 3.514345586299896240e-01 -2.961280941963195801e-02 -1.622540801763534546e-01 1.812000125646591187e-01
3.098146803677082062e-02 -8.548934012651443481e-02 -4.786336794495582581e-02 2.468148767948150635e-01 1.095164492726325989e-01 -2.930227220058441162e-01 -8.013566024601459503e-03 6.007055565714836121e-02 3.034453690052032471e-01 2.225290983915328979e-01 -7.905494421720504761e-02 -9.546273946762084961e-02 7.597597688436508179e-02 4.174278676509857178e-01 3.581463918089866638e-02 1.927183754742145538e-02 6.455393880605697632e-02 1.354563385248184204e-01 -1.019888371229171753e-01 -1.078360900282859802e-01 3.950895071029663086e-01 -1.242144256830215454e-01 4.291184246540069580e-02 -5.084715411067008972e-02 -1.903341114521026611e-01 1.655504703521728516e-01 2.205864712595939636e-02 1.451368629932403564e-01 1.609906852245330811e-01 -5.786102265119552612e-02 -3.913996517658233643e-01 1.476617436856031418e-02
1.145633310079574585e-02 -7.153146713972091675e-02 4.044477269053459167e-02 -6.969951838254928589e-02 -8.685490489006042480e-02 -2.942129969596862793e-01 -5.817142501473426819e-02 -1.440478712320327759e-01 1.831712275743484497e-01 -1.249627303332090378e-02 -1.870771944522857666e-01 2.287433892488479614e-01 -2.609032392501831055e-02 2.678211927413940430e-01 3.981163259595632553e-03 -1.179040316492319107e-02 -7.482636719942092896e-02 4.043606221675872803e-01 1.975090205669403076e-01 -4.093165043741464615e-03 3.016589283943176270e-01 -3.194062709808349609e-01 -8.481729775667190552e-02 -4.217959567904472351e-02 -6.450471282005310059e-02 9.508050233125686646e-02 2.344098538160324097e-01 2.273948164656758308e-03 -1.784822344779968262e-01 3.534534871578216553e-01 -1.162954121828079224e-01 1.668459028005599976e-01
7.717950642108917236e-02 6.638986617326736450e-02 6.541949510574340820e-02 -2.167184092104434967e-02 4.165249690413475037e-02 8.851770311594009399e-02 1.393820047378540039e-01 2.875132299959659576e-02 4.546917974948883057e-01 -1.205639764666557312e-01 -2.444394826889038086e-01 -2.128791064023971558e-01 7.436828315258026123e-02 -7.054328918457031250e-02 1.457999199628829956e-01 5.070294812321662903e-02 -6.152279675006866455e-03 1.696081161499023438e-01 3.964999616146087646e-01 2.151650935411453247e-01 -1.573454141616821289e-01 8.739680796861648560e-02 -5.696832388639450073e-02 -1.134820580482482910e-01 -3.017256259918212891e-01 -7.065968215465545654e-02 2.581960558891296387e-01 8.238309063017368317e-03 9.977997839450836182e-02 3.166886270046234131e-01 -1.996948868036270142e-01 -2.561287954449653625e-02
1.130167171359062195e-01 1.420430690050125122e-01 -6.034328415989875793e-02 8.985438942909240723e-02 -2.886981889605522156e-02 -2.791622281074523926e-01 -6.480877101421356201e-02 -2.707071229815483093e-02 2.302021086215972900e-01 -4.206429049372673035e-02 -5.103699862957000732e-02 -1.737540513277053833e-01 -5.693657696247100830e-02 9.854993224143981934e-02 7.562416046857833862e-02 7.342217862606048584e-02 -5.285478383302688599e-02 1.991398483514785767e-01 2.192597091197967529e-01 8.947199583053588867e-02 2.142920941114425659e-01 -1.733429580926895142e-01 -3.802607953548431396e-02 1.878358870744705200e-01 -3.106173500418663025e-02 -8.959516882896423340e-02 -1.150370463728904724e-01 2.374715805053710938e-01 1.453212648630142212e-01 -2.016243487596511841e-01 -6.181696057319641113e-01 1.620689779520034790e-01
-2.111412882804870605e-01 5.321310833096504211e-02 2.061364650726318359e-01 -1.933675855398178101e-01 1.787844151258468628e-01 -2.471123635768890381e-01 1.449534296989440918e-01 -1.272723376750946045e-01 1.390285044908523560e-01 3.527273833751678467e-01 -8.113168179988861084e-02 5.147803574800491333e-02 2.260501086711883545e-01 2.380743026733398438e-01 -1.955461800098419189e-01 -5.878316983580589294e-02 -1.291280835866928101e-01 2.736500799655914307e-01 2.647421136498451233e-02 9.286452084779739380e-02 1.803553849458694458e-01 -3.139937180094420910e-04 -3.448311686515808105e-01 -7.759151607751846313e-02 -4.848284274339675903e-02 7.466539740562438965e-02 -1.676851958036422729e-01 1.530625969171524048e-01 3.078020513057708740e-01 -5.326970294117927551e-02 -1.567044556140899658e-01 -8.270203135907649994e-03
-7.046692073345184326e-02 -1.978875882923603058e-02 7.593301683664321899e-02 -9.597627818584442139e-02 2.977479100227355957e-01 -2.902473211288452148e-01 -1.820629835128784180e-02 5.767679307609796524e-03 3.236489295959472656e-01 2.559551894664764404e-01 -2.118029631674289703e-02 2.877826429903507233e-02 1.556855440139770508e-01 4.136193990707397461e-01 -1.052526906132698059e-01 2.912815101444721222e-02 2.263835072517395020e-02 3.052738308906555176e-01 -1.272985041141510010e-01 -3.476949036121368408e-02 2.825425267219543457e-01 -3.044764697551727295e-01 -2.661185264587402344e-01 -9.108836948871612549e-02 -3.813186660408973694e-02 1.779912114143371582e-01 3.842284902930259705e-02 5.238707363605499268e-02 7.496507465839385986e-02 9.991458803415298462e-02 -1.068578511476516724e-01 2.171834185719490051e-02
-1.492489278316497803e-01 2.265240550041198730e-01 2.408920228481292725e-02 -1.532464940100908279e-02 1.439559757709503174e-01 9.489443898200988770e-02 1.338299810886383057e-01 -2.394347190856933594e-01 2.260901480913162231e-01 3.294878602027893066e-01 -2.114739418029785156e-01 -3.584794402122497559e-01 8.880303055047988892e-02 5.622692033648490906e-02 7.679325342178344727e-02 5.799869820475578308e-02 -9.856935590505599976e-02 1.859356760978698730e-01 2.814552746713161469e-02 -1.230964437127113342e-01 -1.352887749671936035e-01 2.055302634835243225e-02 -1.460484564304351807e-01 -2.983184158802032471e-01 -2.442908883094787598e-01 4.049769043922424316e-02 2.384671419858932495e-01 -1.994043737649917603e-01 2.421349734067916870e-01 -2.141388505697250366e-01 -1.057808250188827515e-01 6.714847683906555176e-02
-2.939399480819702148e-01 2.555991755798459053e-03 -7.173873484134674072e-02 -4.855860769748687744e-02 1.543064117431640625e-01 -2.261318713426589966e-01 -2.320796251296997070e-02 1.499760989099740982e-02 3.798994421958923340e-01 -1.423172745853662491e-02 -1.472464352846145630e-01 -1.909347027540206909e-01 -1.027971282601356506e-01 4.012112021446228027e-01 -2.927697002887725830e-01 7.172058522701263428e-02 -1.138553395867347717e-01 5.893753096461296082e-02 -6.955035496503114700e-03 4.549926519393920898e-02 2.250536344945430756e-02 1.581877470016479492e-01 -1.304916292428970337e-01 -6.119971163570880890e-03 1.799566298723220825e-01 -2.290480583906173706e-01 1.660066843032836914e-01 1.681910455226898193e-01 3.290725052356719971e-01 -2.225747257471084595e-01 -3.637283295392990112e-02 -6.575647741556167603e-02
-2.363788932561874390e-01 2.825624123215675354e-02 3.832993656396865845e-02 8.674877882003784180e-02 2.089726030826568604e-01 1.326579302549362183e-01 2.102101594209671021e-01 -2.621670067310333252e-01 7.871138304471969604e-02 -1.059052348136901855e-01 -1.709291338920593262e-01 -1.349256634712219238e-01 5.725675448775291443e-02 2.161406539380550385e-02 -2.418463230133056641e-01 -1.610394269227981567e-01 2.617396414279937744e-01 2.687780857086181641e-01 -2.245655842125415802e-02 1.682861298322677612e-01 3.499510139226913452e-02 1.983428895473480225e-01 -1.634272634983062744e-01 1.277612596750259399e-01 -1.978017091751098633e-01 -2.762615308165550232e-02 1.293764859437942505e-01 2.432042509317398071e-01 2.267131954431533813e-01 4.940402880311012268e-02 -2.843925356864929199e-01 3.216810822486877441e-01
-2.738758027553558350e-01 2.323647141456604004e-01 -1.960258372128009796e-02 1.055469363927841187e-01 -2.903622090816497803e-01 -3.129779547452926636e-02 -5.584760569036006927e-03 -3.181282877922058105e-01 3.335191905498504639e-01 6.191986426711082458e-02 -1.713042855262756348e-01 1.082424670457839966e-01 6.430150568485260010e-02 6.493919342756271362e-02 -2.704711556434631348e-01 1.599233895540237427e-01 1.537858396768569946e-01 -1.594347804784774780e-01 3.739790916442871094e-01 1.431987881660461426e-01 5.315961688756942749e-02 -1.153925359249114990e-01 1.044786795973777771e-01 -7.943941280245780945e-03 -1.356698125600814819e-01 5.744612216949462891e-02 -1.069665979593992233e-02 2.448638081550598145e-01 1.359905749559402466e-01 -1.995794707909226418e-03 -2.674815952777862549e-01 3.682354092597961426e-02
2.151232510805130005e-01 2.299491912126541138e-01 1.892950981855392456e-01 7.497821003198623657e-02 -1.421015150845050812e-02 2.965225838124752045e-02 1.751142740249633789e-01 -1.224061176180839539e-01 3.733876645565032959e-01 -8.711086958646774292e-02 -1.641804426908493042e-01 -1.765012443065643311e-01 -2.320936024188995361e-01 2.715254724025726318e-01 -1.054047271609306335e-01 -3.010491468012332916e-02 1.669971942901611328e-01 1.383999586105346680e-01 7.668820768594741821e-02 1.095549315214157104e-01 -7.016965001821517944e-02 -4.731474071741104126e-02 1.157807409763336182e-01 5.321206897497177124e-02 -3.819411620497703552e-02 9.036420285701751709e-02 2.123595476150512695e-01 -1.026806980371475220e-01 2.234681844711303711e-01 2.536753118038177490e-01 -4.472563862800598145e-01 -4.461545497179031372e-03
-2.768951058387756348e-01 -1.400464624166488647e-01 1.291078180074691772e-01 -1.202201470732688904e-02 1.596208810806274414e-01 -4.850333556532859802e-03 2.066379040479660034e-01 -2.511063814163208008e-01 1.634546518325805664e-01 -1.178764924407005310e-01 -5.726631358265876770e-02 9.465857595205307007e-02 -6.714142113924026489e-02 2.932328283786773682e-01 -2.938019577413797379e-03 -2.560843527317047119e-01 7.506152987480163574e-02 2.173848450183868408e-01 1.494659483432769775e-01 -1.717761158943176270e-01 1.836486607789993286e-01 -6.149725057184696198e-03 -1.362161636352539062e-01 -2.394213676452636719e-01 -1.573558151721954346e-01 1.298766732215881348e-01 8.858762681484222412e-02 3.906633853912353516e-01 3.002588078379631042e-02 -4.271412640810012817e-02 -6.205521523952484131e-02 3.516570329666137695e-01
-1.798187196254730225e-01 4.206315800547599792e-02 2.054333388805389404e-01 -1.374507844448089600e-01 -1.041025593876838684e-01 -1.598633974790573120e-01 7.415428757667541504e-02 4.880110919475555420e-02 3.130131661891937256e-01 2.996456623077392578e-01 -2.944109141826629639e-01 -7.094517350196838379e-02 -3.281634300947189331e-02 -6.716577336192131042e-03 -2.863173782825469971e-01 1.475358903408050537e-01 -1.274279654026031494e-01 1.221355237066745758e-02 2.254610210657119751e-01 2.758389115333557129e-01 1.626857221126556396e-01 -9.877074509859085083e-02 5.769364163279533386e-02 -3.330408632755279541e-01 1.067137159407138824e-02 1.950878091156482697e-02 2.366746813058853149e-01 7.264715433120727539e-02 -1.237472891807556152e-01 -2.464704364538192749e-01 -8.778443187475204468e-02 1.919793784618377686e-01
-2.162378877401351929e-01 -1.236328557133674622e-01 1.450985074043273926e-01 -1.125840321183204651e-01 1.840828210115432739e-01 -2.847661375999450684e-01 -2.211943827569484711e-02 -1.586295664310455322e-01 1.548739522695541382e-01 4.385057985782623291e-01 -5.247082933783531189e-02 1.385254599153995514e-02 1.721968352794647217e-01 3.087848722934722900e-01 -2.016783952713012695e-01 -5.717672407627105713e-02 -1.162152886390686035e-01 2.571088075637817383e-01 8.878165483474731445e-02 2.296420186758041382e-01 5.631469562649726868e-02 9.120333194732666016e-02 -2.340620756149291992e-01 -1.363657265901565552e-01 -7.506121695041656494e-02 1.423596441745758057e-01 -5.870948359370231628e-02 8.963128924369812012e-02 2.202718704938888550e-01 7.065343111753463745e-02 -2.094112932682037354e-01 -1.248623505234718323e-01
-1.019001081585884094e-01 1.637731678783893585e-02 -1.684216111898422241e-01 -1.544574797153472900e-01 -1.154671236872673035e-01 -2.529903650283813477e-01 -3.848951309919357300e-02 -1.205923967063426971e-02 1.419512480497360229e-01 -8.429588377475738525e-02 -1.003814563155174255e-01 -6.537449359893798828e-02 3.665989935398101807e-01 6.277227401733398438e-02 -4.027425870299339294e-02 1.694868355989456177e-01 -5.822543054819107056e-02 2.815392911434173584e-01 3.720644116401672363e-02 -1.393907666206359863e-01 7.272926717996597290e-02 -1.423714458942413330e-01 2.022204697132110596e-01 -3.252021670341491699e-01 -1.200740262866020203e-01 -6.144654378294944763e-02 4.733066260814666748e-02 1.042057201266288757e-01 2.957525849342346191e-01 2.068143188953399658e-01 -2.967459261417388916e-01 3.501466214656829834e-01
-5.414607748389244080e-02 -1.188284009695053101e-01 2.400092929601669312e-01 -5.004992242902517319e-03 3.244196474552154541e-01 9.936845302581787109e-02 -5.790149793028831482e-02 -8.200298994779586792e-02 2.315990924835205078e-01 -1.556936651468276978e-01 -1.577044576406478882e-01 1.493553966283798218e-01 -2.859298139810562134e-02 -4.994702711701393127e-02 -4.348597303032875061e-02 -1.368285529315471649e-02 -2.712255418300628662e-01 3.746176362037658691e-01 1.222043707966804504e-01 -1.456405073404312134e-01 2.914807498455047607e-01 1.571986824274063110e-01 -1.969933882355690002e-02 -3.501123562455177307e-02 -2.382698804140090942e-01 1.495818700641393661e-02 3.450902923941612244e-02 2.838691473007202148e-01 -2.651007845997810364e-02 1.352121382951736450e-01 -3.691663742065429688e-01 1.195888668298721313e-01
-2.708642482757568359e-01 5.413915589451789856e-02 4.645833000540733337e-02 -4.484796226024627686e-01 -8.071758598089218140e-02 1.258102357387542725e-01 8.854258060455322266e-02 -5.953872576355934143e-02 2.592526674270629883e-01 3.545313701033592224e-02 -9.852984547615051270e-02 2.296109125018119812e-02 -1.067425757646560669e-01 1.783594042062759399e-01 -3.017690479755401611e-01 -4.188369959592819214e-02 -1.461633443832397461e-01 2.448791414499282837e-01 3.236366063356399536e-02 1.613688915967941284e-01 -2.197152003645896912e-03 -9.807512164115905762e-02 1.886535249650478363e-02 -2.160645127296447754e-01 -1.388695836067199707e-01 3.588513731956481934e-01 1.755812466144561768e-01 -2.466103434562683105e-02 -7.703606039285659790e-02 2.228195220232009888e-01 -2.659801244735717773e-01 -3.235694393515586853e-02
-1.160338614135980606e-02 1.795817725360393524e-02 -5.437828972935676575e-02 3.940701484680175781e-02 -1.208040956407785416e-02 -1.209386736154556274e-01 2.804625332355499268e-01 2.321107238531112671e-01 2.852016091346740723e-01 -1.325741708278656006e-01 -4.657434225082397461e-01 -1.223511546850204468e-01 -4.130965098738670349e-02 1.228489875793457031e-01 -2.983659319579601288e-02 -4.267439991235733032e-02 8.263645693659782410e-03 1.733838170766830444e-01 -6.646028906106948853e-02 -7.468181848526000977e-02 2.222529798746109009e-01 3.588356822729110718e-02 2.235621809959411621e-01 -1.705425232648849487e-01 -1.904532499611377716e-02 2.338848412036895752e-01 3.135349452495574951e-01 5.995676666498184204e-02 3.846834599971771240e-01 -5.101578775793313980e-03 -7.700506597757339478e-02 1.289952844381332397e-01
-1.649522036314010620e-01 2.538576424121856689e-01 1.214685738086700439e-01 -5.415170267224311829e-02 2.448868453502655029e-01 -1.779008656740188599e-01 5.445936322212219238e-02 -3.863088041543960571e-02 5.901316180825233459e-02 1.834806501865386963e-01 -2.154577225446701050e-01 1.487776488065719604e-01 -7.419154047966003418e-02 3.766165077686309814e-01 -4.169062152504920959e-02 -4.552934691309928894e-02 -1.264450252056121826e-01 1.140772774815559387e-01 2.936544418334960938e-01 1.662494838237762451e-01 1.696307957172393799e-01 -2.501739747822284698e-02 -1.338464468717575073e-01 -3.568667769432067871e-01 -6.938723474740982056e-02 -8.134943246841430664e-02 -1.503868401050567627e-01 1.675887405872344971e-01 1.119440421462059021e-01 -7.863570004701614380e-02 -2.319729477167129517e-01 2.924374341964721680e-01
-2.486325055360794067e-01 -1.118965074419975281e-01 -2.746380306780338287e-02 -3.806136921048164368e-02 6.215085089206695557e-02 2.447159215807914734e-02 -1.030075997114181519e-01 1.188631504774093628e-01 2.892426252365112305e-01 1.813779771327972412e-01 -2.613616585731506348e-01 1.903861016035079956e-02 8.467185497283935547e-02 3.026200234889984131e-01 1.742030307650566101e-02 -2.700628638267517090e-01 -4.087471216917037964e-02 1.731433719396591187e-01 1.719621568918228149e-01 1.683752536773681641e-01 -5.078218504786491394e-02 7.462754100561141968e-02 -1.039424389600753784e-01 -7.988687604665756226e-03 -2.955200076103210449e-01 8.388471603393554688e-02 -5.491732060909271240e-02 1.613062620162963867e-01 2.334532737731933594e-01 2.140876352787017822e-01 -4.362080693244934082e-01 -1.201576739549636841e-01
-9.752259403467178345e-02 2.077297866344451904e-01 1.806736141443252563e-01 -8.559996634721755981e-02 2.598426342010498047e-01 -4.412944316864013672e-01 1.869135908782482147e-02 -6.022321991622447968e-03 3.201656639575958252e-01 -1.377429664134979248e-01 -1.403051428496837616e-02 -1.969307512044906616e-01 -1.822846382856369019e-01 2.411188371479511261e-02 -1.072359532117843628e-01 3.470078855752944946e-02 1.954792588949203491e-01 8.826446533203125000e-02 1.248361319303512573e-01 2.739709317684173584e-01 -1.584438234567642212e-01 -1.485568732023239136e-01 8.345759473741054535e-03 2.594766020774841309e-02 -2.906247079372406006e-01 7.438766956329345703e-02 1.546627581119537354e-01 -1.356479525566101074e-01 1.017421260476112366e-01 2.065806984901428223e-01 -1.580529510974884033e-01 2.070359885692596436e-01
1.656033992767333984e-01 1.779212057590484619e-01 2.170489728450775146e-01 -2.124426811933517456e-01 7.366849482059478760e-02 -1.831069737672805786e-01 3.189561069011688232e-01 -2.055504024028778076e-01 1.303862035274505615e-01 -9.245423134416341782e-04 -7.665796577930450439e-02 -1.837715357542037964e-01 -2.247855812311172485e-01 -8.037853986024856567e-02 7.100374996662139893e-02 4.414138849824666977e-03 8.147277683019638062e-02 2.777346670627593994e-01 2.345931231975555420e-01 1.030225679278373718e-01 1.323313862085342407e-01 1.088821440935134888e-01 1.173105016350746155e-01 1.059227064251899719e-01 9.104272723197937012e-02 1.159919053316116333e-01 1.746287941932678223e-02 1.601405292749404907e-01 6.857327371835708618e-02 -9.257582575082778931e-02 -5.048646330833435059e-01 1.655727028846740723e-01
4.581963643431663513e-02 -5.877546593546867371e-02 1.195300444960594177e-01 6.560184992849826813e-03 9.324412047863006592e-02 -5.357834324240684509e-02 2.692554295063018799e-01 -2.888748943805694580e-01 2.587961852550506592e-01 7.280258834362030029e-02 -2.886383607983589172e-02 -1.144858263432979584e-02 -2.574865221977233887e-01 3.759315609931945801e-01 -1.118282303214073181e-01 -1.083293184638023376e-01 2.952263355255126953e-01 3.444141745567321777e-01 7.528093457221984863e-02 1.704857200384140015e-01 -1.423668712377548218e-01 1.104881018400192261e-01 -2.662296593189239502e-02 2.484795078635215759e-02 -5.501056835055351257e-02 9.663256257772445679e-02 1.088969036936759949e-01 -5.070739239454269409e-02 2.995238304138183594e-01 2.100535631179809570e-01 -2.684535980224609375e-01 -2.204690687358379364e-02
-9.012711048126220703e-02 -9.863058477640151978e-02 1.476730108261108398e-01 -3.230208754539489746e-01 1.936759501695632935e-01 -2.840061113238334656e-02 1.339543014764785767e-01 -3.095608949661254883e-01 5.651448667049407959e-02 9.510783106088638306e-02 -5.384036153554916382e-02 -8.314400166273117065e-02 1.918594911694526672e-02 2.571812272071838379e-01 -1.620469838380813599e-01 -3.104775547981262207e-01 -2.676832675933837891e-01 2.824313938617706299e-01 2.342452704906463623e-01 -5.697597563266754150e-02 2.673062384128570557e-01 -5.087202414870262146e-03 -6.248793378472328186e-02 -3.866506367921829224e-02 -3.083139955997467041e-01 8.075816929340362549e-02 2.258911132812500000e-01 6.492400169372558594e-02 -8.262826502323150635e-02 2.048353999853134155e-01 6.635680794715881348e-03 -2.502740360796451569e-02
-1.252868324518203735e-01 1.185977607965469360e-01 -2.091294229030609131e-01 -1.565288305282592773e-01 -8.388666063547134399e-02 4.594877362251281738e-02 -1.004920974373817444e-01 -8.884762227535247803e-02 2.668696641921997070e-01 9.857752174139022827e-02 -2.042961120605468750e-01 -2.405536919832229614e-01 -1.365586668252944946e-01 -1.215579267591238022e-02 -9.555643796920776367e-02 -6.646545976400375366e-02 -1.149257495999336243e-01 6.586623191833496094e-02 -2.254783511161804199e-01 -4.659522324800491333e-02 2.271593511104583740e-01 -1.764783263206481934e-01 -2.696069478988647461e-01 -6.525637116283178329e-03 -2.807641923427581787e-01 1.920758038759231567e-01 1.721978038549423218e-01 -2.012679167091846466e-02 -1.686803624033927917e-02 -4.586120322346687317e-02 -4.629910290241241455e-01 2.709507644176483154e-01
1.383535563945770264e-01 -2.379369549453258514e-02 -8.492440730333328247e-02 -5.946710333228111267e-02 1.684369444847106934e-01 -4.379874467849731445e-01 6.363958865404129028e-02 1.408768631517887115e-02 1.927395313978195190e-01 3.576238825917243958e-02 -1.128635182976722717e-01 -3.462953120470046997e-02 3.374572396278381348e-01 3.148293122649192810e-02 -1.369551867246627808e-01 1.300086677074432373e-01 -3.091976046562194824e-01 3.677724674344062805e-02 2.410822361707687378e-01 -4.876977577805519104e-02 1.294865459203720093e-01 2.891027741134166718e-02 1.187431626021862030e-02 -4.148110002279281616e-02 1.469645462930202484e-02 -4.547538235783576965e-02 -2.376378327608108521e-02 2.756961584091186523e-01 8.452837914228439331e-02 -1.711905896663665771e-01 -4.759762287139892578e-01 1.530297547578811646e-01
-1.039501503109931946e-01 -2.203465998172760010e-02 1.387748271226882935e-01 -1.979393810033798218e-01 7.343862205743789673e-02 -1.172753572463989258e-01 -3.448359370231628418e-01 -5.350197106599807739e-02 4.154999852180480957e-01 1.118263974785804749e-01 -2.746114432811737061e-01 -1.368881613016128540e-01 6.329659372568130493e-02 1.172286570072174072e-01 -8.838827908039093018e-02 -2.468796633183956146e-02 -1.696946471929550171e-01 1.472894102334976196e-02 -1.688018999993801117e-02 2.844106853008270264e-01 1.120414361357688904e-01 -1.327191591262817383e-01 -3.075606524944305420e-01 -1.387393474578857422e-01 -8.668054640293121338e-02 7.497477345168590546e-03 -1.431349106132984161e-02 8.425207436084747314e-02 2.930278182029724121e-01 -7.674092799425125122e-02 -3.276161253452301025e-01 1.254028230905532837e-01
-3.063107840716838837e-02 2.317397296428680420e-02 1.310583502054214478e-01 6.591388583183288574e-02 6.278421729803085327e-02 -3.177502453327178955e-01 2.988291382789611816e-01 -1.451223343610763550e-01 1.415698081254959106e-01 -1.432193219661712646e-01 7.797762006521224976e-02 -1.907607167959213257e-01 -1.577357202768325806e-01 3.572359681129455566e-01 -1.147886738181114197e-02 3.086993694305419922e-01 3.157705534249544144e-03 2.649427950382232666e-01 2.417077422142028809e-01 -4.377095401287078857e-02 -1.110335588455200195e-01 1.506625115871429443e-01 -2.072826772928237915e-01 -7.081573456525802612e-02 -7.560396194458007812e-02 1.636724770069122314e-01 6.565865874290466309e-02 -3.054092451930046082e-02 1.128554716706275940e-01 1.537611931562423706e-01 -2.889838218688964844e-01 -2.441263794898986816e-01
-2.750610709190368652e-01 -2.331889122724533081e-01 -1.264728903770446777e-01 2.491132169961929321e-02 1.567463725805282593e-01 -2.096077650785446167e-01 2.272332757711410522e-01 -2.586001157760620117e-01 2.128552645444869995e-01 1.206838861107826233e-01 -2.343034446239471436e-01 7.492601871490478516e-02 -2.377750128507614136e-01 1.264058947563171387e-01 -2.653456106781959534e-02 -1.199237257242202759e-01 -3.380739390850067139e-01 9.426398575305938721e-02 2.537147998809814453e-01 8.013865351676940918e-02 7.554136961698532104e-02 2.487704455852508545e-01 5.572095885872840881e-02 6.389776617288589478e-02 -4.520316049456596375e-02 -1.358414590358734131e-01 1.760556697845458984e-01 -9.350948035717010498e-02 2.683278024196624756e-01 -2.271013259887695312e-01 -7.298459857702255249e-02 2.139797061681747437e-02
-1.230125427246093750e-01 1.238029543310403824e-02 1.272066384553909302e-01 -6.064726039767265320e-02 -1.699393689632415771e-01 -2.163899540901184082e-01 -2.012079656124114990e-01 5.459461733698844910e-02 1.562107801437377930e-01 -2.467473596334457397e-02 -2.066870778799057007e-02 5.524953454732894897e-02 2.435775995254516602e-01 2.197752296924591064e-01 -1.183722093701362610e-01 7.058079540729522705e-02 -2.020778357982635498e-01 4.154826998710632324e-01 2.540888190269470215e-01 -1.455963850021362305e-01 1.374337375164031982e-01 -2.992911934852600098e-01 4.594098031520843506e-02 -1.923393905162811279e-01 -3.622593879699707031e-01 1.734319627285003662e-01 1.207708641886711121e-01 -4.609631747007369995e-02 5.886046215891838074e-02 2.189807593822479248e-01 -1.170341670513153076e-01 -2.543248422443866730e-02
8.756029605865478516e-02 -2.758243680000305176e-01 -4.284886270761489868e-02 -1.017754673957824707e-01 -2.543092891573905945e-02 -2.946219444274902344e-01 6.690081954002380371e-02 -1.640060395002365112e-01 2.771867215633392334e-01 -8.094266057014465332e-03 -3.775174319744110107e-01 6.089659407734870911e-02 1.065346449613571167e-01 1.284836083650588989e-01 8.653959631919860840e-02 4.061030223965644836e-02 1.026083007454872131e-01 9.413511306047439575e-02 -2.574358582496643066e-01 1.304041594266891479e-01 2.137355208396911621e-01 -1.739265918731689453e-01 4.673665761947631836e-02 -3.013003468513488770e-01 -8.769913017749786377e-02 1.724597811698913574e-01 2.870928347110748291e-01 -4.296974744647741318e-03 2.753314673900604248e-01 -1.017007455229759216e-01 -1.746939718723297119e-01 -1.304028630256652832e-01
-6.240445747971534729e-02 5.962909013032913208e-02 2.701089680194854736e-01 -1.302257478237152100e-01 7.634033262729644775e-02 -2.140055596828460693e-01 -1.283588260412216187e-01 2.699753642082214355e-02 2.594381868839263916e-01 3.470628261566162109e-01 -1.790419071912765503e-01 5.985631421208381653e-02 2.719851732254028320e-01 2.267162352800369263e-01 -1.679269671440124512e-01 -5.573936924338340759e-02 -2.979241497814655304e-02 3.276916146278381348e-01 1.285327970981597900e-01 2.053229659795761108e-01 2.557732462882995605e-01 -4.120349138975143433e-02 -2.614984512329101562e-01 -7.888694107532501221e-02 -8.351471275091171265e-02 -1.173588111996650696e-01 2.167073264718055725e-02 1.308233886957168579e-01 3.287053853273391724e-02 3.064923547208309174e-02 -3.166822195053100586e-01 -6.640619039535522461e-02
1.337130218744277954e-01 -1.143093109130859375e-01 -3.763177245855331421e-02 2.332553267478942871e-02 1.001155823469161987e-01 -7.032587379217147827e-02 1.970358639955520630e-01 2.479572966694831848e-02 5.660359859466552734e-01 -1.167554333806037903e-01 -1.396337598562240601e-01 -1.464028954505920410e-01 -3.276598080992698669e-02 1.377460062503814697e-01 1.008442565798759460e-01 7.302737236022949219e-02 -5.777898430824279785e-02 1.720551848411560059e-01 3.418162167072296143e-01 1.411551833152770996e-01 -2.010141313076019287e-01 1.761009916663169861e-02 -6.092771142721176147e-02 -5.557878315448760986e-02 -1.533890664577484131e-01 -4.651952162384986877e-02 3.812863826751708984e-01 -7.858153432607650757e-02 9.647477418184280396e-02 2.838370800018310547e-01 -1.250362992286682129e-01 -4.693614691495895386e-02
-2.252117991447448730e-01 1.375607252120971680e-01 2.094206213951110840e-02 -1.689212173223495483e-01 -1.853698045015335083e-01 -3.558073639869689941e-01 1.142780035734176636e-01 -2.718919813632965088e-01 3.653031289577484131e-01 8.086498081684112549e-02 -4.161285609006881714e-02 -1.294055487960577011e-02 2.548105120658874512e-01 7.802720367908477783e-02 -3.038192689418792725e-01 8.521649986505508423e-02 -1.919295638799667358e-01 -8.439895510673522949e-02 -2.035164646804332733e-02 -2.213579714298248291e-01 3.485233709216117859e-02 1.483695060014724731e-01 6.554112583398818970e-02 4.889637231826782227e-02 -8.036961406469345093e-02 -1.297049522399902344e-01 2.175646573305130005e-01 8.068117499351501465e-02 2.512525916099548340e-01 1.275277137756347656e-01 -2.235053479671478271e-01 -1.058698594570159912e-01
-1.369084119796752930e-01 1.528275907039642334e-01 1.144997403025627136e-01 1.551511115394532681e-03 1.809165775775909424e-01 -5.663039535284042358e-02 2.359320819377899170e-01 -1.311514973640441895e-01 1.004744991660118103e-01 1.271023154258728027e-01 -2.965622842311859131e-01 1.852120310068130493e-01 -2.451116442680358887e-01 1.588000059127807617e-01 -9.705142676830291748e-02 -2.293979227542877197e-01 1.695733517408370972e-01 1.270434111356735229e-01 4.258001968264579773e-02 -2.237457931041717529e-01 7.150703668594360352e-02 -2.121126744896173477e-03 -1.376482546329498291e-01 -8.288527280092239380e-02 -2.423943728208541870e-01 2.372794002294540405e-01 1.049654707312583923e-01 3.166180849075317383e-01 1.748044937849044800e-01 -6.904084980487823486e-02 -9.988526254892349243e-02 3.752541840076446533e-01
-3.863868117332458496e-01 9.736336022615432739e-02 1.642659753561019897e-01 -2.254755795001983643e-01 -5.175139382481575012e-02 -6.603081524372100830e-02 -1.445173285901546478e-02 -5.081956088542938232e-02 4.614765942096710205e-01 1.492430418729782104e-01 -2.988940179347991943e-01 7.595428824424743652e-02 -1.425929963588714600e-01 -4.944475740194320679e-02 -1.708813309669494629e-01 1.192425712943077087e-01 -1.798842847347259521e-01 1.103433221578598022e-01 -5.365868657827377319e-02 -3.335037501528859138e-03 4.317091777920722961e-02 -3.080038726329803467e-01 -1.644925922155380249e-01 1.282603740692138672e-01 -1.485524177551269531e-01 -7.647720724344253540e-02 2.941430509090423584e-01 -3.209261968731880188e-02 -5.090446025133132935e-02 -8.715055137872695923e-02 -2.081242054700851440e-01 2.010114304721355438e-02
-1.610448062419891357e-01 1.107649952173233032e-01 -6.629662960767745972e-02 1.021113991737365723e-01 7.600717991590499878e-02 -1.775918900966644287e-01 4.717117920517921448e-02 -4.364966154098510742e-01 6.121661514043807983e-02 1.573929637670516968e-01 -1.869636774063110352e-01 -1.199176460504531860e-01 -1.089718416333198547e-01 3.368964493274688721e-01 -7.863067835569381714e-02 -4.659759253263473511e-02 -3.151448667049407959e-01 2.540211677551269531e-01 3.454668447375297546e-02 -1.018283609300851822e-02 2.107261680066585541e-02 -9.099379181861877441e-02 -3.029108047485351562e-01 3.911414369940757751e-02 3.695677593350410461e-02 -9.080537594854831696e-03 3.203544318675994873e-01 -1.164856106042861938e-01 2.775763273239135742e-01 -1.859422475099563599e-01 -8.794629573822021484e-02 3.418570011854171753e-02
-7.284767925739288330e-02 2.518161833286285400e-01 6.729117035865783691e-02 -6.917664408683776855e-02 -1.175687089562416077e-01 -9.247228503227233887e-02 7.652707397937774658e-02 9.640860557556152344e-02 5.428001284599304199e-01 8.645051717758178711e-02 -1.412321776151657104e-01 -1.383419334888458252e-01 -6.186506524682044983e-02 9.989187121391296387e-02 -2.025059908628463745e-01 -1.606399565935134888e-01 9.600722044706344604e-02 3.040894865989685059e-01 5.962640792131423950e-02 7.218253612518310547e-02 5.939498543739318848e-02 -4.450734704732894897e-02 -8.295936137437820435e-02 2.041890919208526611e-01 -2.675061523914337158e-01 -1.647405028343200684e-01 2.570508718490600586e-01 3.307401239871978760e-01 -8.202122896909713745e-02 -4.750640690326690674e-02 -1.276227552443742752e-02 1.215958446264266968e-01
-7.227104157209396362e-02 3.479284793138504028e-02 1.366654336452484131e-01 2.634536661207675934e-02 -1.000689193606376648e-01 -2.066886052489280701e-02 2.899855375289916992e-01 -1.439473778009414673e-01 2.712324559688568115e-01 -1.329773366451263428e-01 -3.652478754520416260e-01 -2.844018638134002686e-01 -6.996133923530578613e-02 1.029501184821128845e-01 -5.791155993938446045e-02 -4.275455325841903687e-02 2.159913480281829834e-01 -7.015904877334833145e-03 2.376812882721424103e-02 2.385317161679267883e-02 1.101228520274162292e-01 2.370815165340900421e-02 1.022015735507011414e-01 -1.845460617914795876e-03 -8.873751014471054077e-02 8.771774591878056526e-04 -3.711996972560882568e-02 5.062748789787292480e-01 2.154372036457061768e-01 7.842369377613067627e-03 -3.868235349655151367e-01 -8.864361792802810669e-03
-1.548588573932647705e-01 6.267385184764862061e-02 -1.382844746112823486e-01 -2.147618234157562256e-01 2.812623679637908936e-01 -2.911088168621063232e-01 1.366294473409652710e-01 -8.138258755207061768e-02 1.986151188611984253e-02 -1.283766031265258789e-01 -3.173257410526275635e-02 -2.186939567327499390e-01 2.461493248119950294e-03 1.502458155155181885e-01 -2.228465378284454346e-01 -7.786389905959367752e-03 -1.792739331722259521e-01 3.759318590164184570e-01 -2.102283202111721039e-02 7.613150775432586670e-02 1.907255053520202637e-01 6.947793066501617432e-02 8.152215927839279175e-02 -2.258884161710739136e-01 -1.326527073979377747e-02 1.836863607168197632e-01 -4.943526582792401314e-04 1.530971378087997437e-01 -1.156622469425201416e-01 -7.528100162744522095e-02 -2.447973638772964478e-01 4.059418737888336182e-01
8.743853867053985596e-02 1.019085347652435303e-01 2.772019207477569580e-01 -7.674535363912582397e-02 -3.335435315966606140e-02 -2.372367233037948608e-01 3.215267360210418701e-01 1.125018373131752014e-01 3.170060515403747559e-01 -1.952234059572219849e-01 -1.109528839588165283e-01 -7.405899930745363235e-03 1.440425664186477661e-01 2.141158878803253174e-01 1.428557746112346649e-02 -8.498544991016387939e-02 1.978378891944885254e-01 -1.378744691610336304e-01 3.225533962249755859e-01 2.780323028564453125e-01 1.951355189085006714e-01 7.835863530635833740e-02 -1.292287707328796387e-01 -1.995155066251754761e-01 -1.538674235343933105e-01 8.267224580049514771e-02 2.000752985477447510e-01 -1.520788948982954025e-02 1.765480190515518188e-01 1.044235602021217346e-01 -1.674625277519226074e-01 -1.404028981924057007e-01
-5.853087827563285828e-02 -2.471343614161014557e-02 2.019633203744888306e-01 1.461645811796188354e-01 4.935820773243904114e-02 -1.217599734663963318e-01 3.460756242275238037e-01 -6.168220192193984985e-02 2.140987515449523926e-01 8.540649712085723877e-02 -3.105510771274566650e-01 -2.501472532749176025e-01 7.156347483396530151e-02 -1.108692660927772522e-01 -3.268898725509643555e-01 2.353702858090400696e-02 -1.801251024007797241e-01 3.295026421546936035e-01 3.342097252607345581e-02 -1.187968030571937561e-01 8.982502669095993042e-02 4.087878018617630005e-02 2.205488383769989014e-01 -9.529516845941543579e-02 4.691823199391365051e-02 3.195828199386596680e-01 2.898031175136566162e-01 -2.295975573360919952e-03 2.039459049701690674e-01 -6.349173374474048615e-03 2.623680420219898224e-02 -4.056547582149505615e-02
-1.274896860122680664e-01 5.016568303108215332e-02 -2.257569506764411926e-02 -1.435439139604568481e-01 1.317024528980255127e-01 -3.088652789592742920e-01 1.639067828655242920e-01 1.269048750400543213e-01 2.112792432308197021e-01 -1.705538630485534668e-01 -3.239929974079132080e-01 -1.594747304916381836e-01 -3.801011145114898682e-01 -1.503149699419736862e-02 -8.391837030649185181e-02 9.947667270898818970e-02 -1.601375788450241089e-01 1.224038079380989075e-01 3.677038252353668213e-01 -1.564859747886657715e-01 -1.467614807188510895e-02 1.116255521774291992e-01 1.067119315266609192e-01 1.057214438915252686e-01 5.230332538485527039e-02 4.369607567787170410e-02 3.084788620471954346e-01 -1.548433601856231689e-01 2.397796660661697388e-01 1.922947354614734650e-02 -1.317192912101745605e-01 6.383114308118820190e-02
-4.986918717622756958e-02 3.311189413070678711e-01 -1.808590888977050781e-01 -1.086652129888534546e-01 -6.986371427774429321e-02 -4.083893895149230957e-01 -4.787246137857437134e-02 -2.288939803838729858e-01 2.116338908672332764e-01 4.552115872502326965e-02 1.300472579896450043e-02 -2.962044067680835724e-02 1.675464212894439697e-01 1.474838554859161377e-01 3.692070767283439636e-02 -9.287460893392562866e-02 -2.534765005111694336e-01 2.270676046609878540e-01 -4.624907393008470535e-03 -1.752991811372339725e-03 -2.015050202608108521e-01 -7.862656563520431519e-02 -6.356504280120134354e-03 2.139205187559127808e-01 -6.540272384881973267e-02 -1.014546602964401245e-01 3.113361001014709473e-01 7.542687654495239258e-02 2.418510913848876953e-01 -4.539263993501663208e-02 -2.750318944454193115e-01 -2.178994268178939819e-01
-2.209050059318542480e-01 1.007530018687248230e-01 -2.088290005922317505e-01 3.264512121677398682e-02 -5.995882302522659302e-02 -8.933576941490173340e-02 5.869442597031593323e-02 -3.136400878429412842e-01 3.326067030429840088e-01 1.846467554569244385e-01 -2.137868255376815796e-01 -8.440300077199935913e-02 2.101734131574630737e-01 6.261099129915237427e-02 -3.832207024097442627e-01 2.429430037736892700e-01 6.278176605701446533e-02 -1.194165125489234924e-01 1.793815642595291138e-01 2.895956635475158691e-01 -1.334059238433837891e-01 -1.076002791523933411e-02 -1.214433182030916214e-02 -7.430777698755264282e-02 -6.721607875078916550e-03 -1.527401953935623169e-01 1.680124402046203613e-01 2.017390877008438110e-01 -2.862364519387483597e-03 7.622893899679183960e-02 -2.565592229366302490e-01 9.843851625919342041e-02
-3.435709476470947266e-01 -4.962215200066566467e-02 -6.769546866416931152e-02 -1.364928334951400757e-01 1.336740553379058838e-01 -2.281783521175384521e-01 1.784397214651107788e-01 -3.100292384624481201e-01 1.331654042005538940e-01 1.233110055327415466e-01 -4.447986185550689697e-01 1.198018193244934082e-01 -3.291536271572113037e-01 2.060716599225997925e-01 -1.616330146789550781e-01 -1.267962157726287842e-01 -1.182575523853302002e-01 2.852425351738929749e-02 1.096547171473503113e-01 -1.297319773584604263e-02 7.859322428703308105e-02 2.444546222686767578e-01 -4.512107372283935547e-02 -5.473420396447181702e-02 5.833189934492111206e-02 -1.421031653881072998e-01 9.069643169641494751e-02 1.223044563084840775e-02 2.446931749582290649e-01 -7.613188773393630981e-02 -1.005648821592330933e-01 -1.205428168177604675e-01
8.922937326133251190e-03 6.975311785936355591e-02 8.449011296033859253e-02 7.224655896425247192e-02 -5.276817455887794495e-02 -2.735033035278320312e-01 9.217971563339233398e-02 -7.266948372125625610e-02 1.421882808208465576e-01 -5.770225822925567627e-02 -2.775825932621955872e-02 2.643029205501079559e-02 -2.170822471380233765e-01 2.631767280399799347e-02 -3.480909466743469238e-01 1.044723298400640488e-02 3.233021199703216553e-01 2.300187945365905762e-01 3.239892050623893738e-02 1.324996799230575562e-01 2.904176525771617889e-02 -1.009285449981689453e-01 -5.182790756225585938e-02 6.044932082295417786e-02 -1.892404705286026001e-01 4.707987979054450989e-02 1.547650247812271118e-01 1.699188053607940674e-01 2.002681046724319458e-01 1.586143970489501953e-01 -5.877804756164550781e-01 -4.697361961007118225e-02
-9.295657277107238770e-02 3.797037526965141296e-02 1.305750012397766113e-01 -2.994548156857490540e-02 1.695198863744735718e-01 -1.922304630279541016e-01 -2.702997811138629913e-02 -1.422288864850997925e-01 1.895075663924217224e-02 2.115693539381027222e-01 -2.513404786586761475e-01 3.081946820020675659e-02 2.093172818422317505e-01 1.318038254976272583e-01 -1.077025160193443298e-01 3.059535473585128784e-02 6.637580692768096924e-02 1.007417961955070496e-01 2.466241829097270966e-02 4.914256334304809570e-01 6.724353134632110596e-02 -1.666736751794815063e-01 3.039783537387847900e-01 -1.575405299663543701e-01 -2.490748167037963867e-01 1.539210677146911621e-01 2.198099195957183838e-01 5.994206294417381287e-03 2.867665290832519531e-01 -9.590147435665130615e-02 -1.586024612188339233e-01 2.133122682571411133e-01
-1.104665994644165039e-01 8.417945355176925659e-03 -2.251286804676055908e-01 -6.960836052894592285e-02 2.238469421863555908e-01 -1.634335666894912720e-01 1.709791421890258789e-01 -2.173491269350051880e-01 2.070390731096267700e-01 -3.036564588546752930e-01 -3.101153373718261719e-01 -2.076936811208724976e-01 -6.887720525264739990e-02 7.197245210409164429e-02 -2.218070477247238159e-01 3.208809765055775642e-03 3.776698186993598938e-02 1.470894664525985718e-01 -3.256179392337799072e-02 -1.871322393417358398e-01 1.303449869155883789e-01 4.280519858002662659e-02 2.782249078154563904e-02 8.856660872697830200e-02 4.373508691787719727e-02 1.864959299564361572e-01 2.111698091030120850e-01 2.696997821331024170e-01 -1.064455369487404823e-03 -1.888462007045745850e-01 -3.296379446983337402e-01 2.458902746438980103e-01
2.609435021877288818e-01 1.626819670200347900e-01 4.742087796330451965e-02 -6.272674351930618286e-02 1.463456600904464722e-01 -2.650866210460662842e-01 -1.059385240077972412e-01 -2.402439340949058533e-02 2.469844967126846313e-01 -2.237142436206340790e-02 -2.081321328878402710e-01 -1.524543613195419312e-01 -3.282893002033233643e-01 -6.128013879060745239e-02 -2.175918370485305786e-01 8.953120559453964233e-02 3.214214742183685303e-01 2.537475228309631348e-01 1.094949841499328613e-01 3.428072482347488403e-02 -8.190203458070755005e-03 1.726769506931304932e-01 3.424082323908805847e-02 -2.394097298383712769e-01 -2.059823572635650635e-01 8.186474442481994629e-02 2.059482038021087646e-01 1.763774603605270386e-01 2.773188054561614990e-02 -9.461679495871067047e-03 -2.970721125602722168e-01 1.407649517059326172e-01
-1.639695465564727783e-01 -1.731515526771545410e-01 1.665730327367782593e-01 -2.099988609552383423e-02 -1.789159774780273438e-01 -9.493676573038101196e-02 5.297565460205078125e-02 -2.211702615022659302e-01 2.724146246910095215e-01 1.346969604492187500e-01 -2.720889449119567871e-01 -5.165801942348480225e-02 2.043428458273410797e-02 -2.648258395493030548e-02 1.090261638164520264e-01 2.074044346809387207e-01 -1.909656375646591187e-01 4.901326447725296021e-02 2.916453182697296143e-01 3.868343532085418701e-01 1.663304418325424194e-01 -4.751368239521980286e-02 1.600089073181152344e-01 -7.899838685989379883e-02 -2.274600602686405182e-02 -5.771628394722938538e-02 1.272319257259368896e-01 -4.081353172659873962e-02 2.535097301006317139e-01 1.738747805356979370e-01 -1.982910186052322388e-01 3.259848356246948242e-01
-2.830408886075019836e-02 1.049090176820755005e-01 -8.677409589290618896e-02 6.965672969818115234e-02 -6.797046959400177002e-02 -1.452999413013458252e-01 1.680723428726196289e-01 -2.265483736991882324e-01 1.657945364713668823e-01 -1.540044993162155151e-01 2.357765436172485352e-01 -6.477906554937362671e-02 2.753432989120483398e-01 2.317516058683395386e-01 1.186471246182918549e-02 -1.408743411302566528e-01 -2.059053331613540649e-01 3.838291168212890625e-01 2.607038617134094238e-01 -7.515493780374526978e-03 2.383119016885757446e-01 -3.362625241279602051e-01 -1.010039448738098145e-01 1.285821050405502319e-01 -2.260014712810516357e-01 9.381838887929916382e-02 1.800876855850219727e-01 1.659842557273805141e-03 1.434986945241689682e-02 3.371711447834968567e-02 -2.247091978788375854e-01 1.072876602411270142e-01
-3.583758473396301270e-01 3.342310339212417603e-02 -3.678346425294876099e-02 1.127754375338554382e-01 -5.750996619462966919e-02 -6.208005547523498535e-02 2.332236766815185547e-01 -1.507362872362136841e-01 4.492772370576858521e-02 1.338704396039247513e-02 -2.775327265262603760e-01 1.605520211160182953e-02 -7.477154582738876343e-02 1.793657429516315460e-02 -3.451893925666809082e-01 -1.932556182146072388e-02 -7.446812838315963745e-02 3.456448018550872803e-02 5.140883475542068481e-02 1.922545433044433594e-01 1.490210890769958496e-01 -2.397051155567169189e-01 7.287523895502090454e-02 -3.121072053909301758e-02 -1.749429665505886078e-02 2.716101408004760742e-01 1.366173923015594482e-01 3.292515873908996582e-01 4.965875670313835144e-02 3.072155416011810303e-01 -3.643154501914978027e-01 -6.452076882123947144e-02
-1.539760082960128784e-02 2.838196456432342529e-01 -2.648390233516693115e-01 -9.214762598276138306e-03 1.063664183020591736e-01 -2.035294920206069946e-01 7.866027951240539551e-02 -1.583155989646911621e-01 -3.286948660388588905e-03 -2.734525799751281738e-01 -3.912529051303863525e-01 -2.147352844476699829e-01 8.025367558002471924e-02 9.927422553300857544e-02 -5.545032769441604614e-02 -1.828406900167465210e-01 -1.904200389981269836e-02 1.470179408788681030e-01 1.540319472551345825e-01 -5.464882403612136841e-02 1.635952442884445190e-01 2.488410621881484985e-01 -2.658158242702484131e-01 3.085842728614807129e-02 -1.166308671236038208e-02 2.715014815330505371e-01 1.310410648584365845e-01 1.047247797250747681e-01 3.146101906895637512e-02 -1.120209693908691406e-01 -3.258652985095977783e-01 8.670172095298767090e-02
-1.875310838222503662e-01 -1.193051114678382874e-01 1.747936308383941650e-01 4.189110547304153442e-02 8.590894192457199097e-02 -2.505767047405242920e-01 -2.700820267200469971e-01 -1.939452141523361206e-01 3.657839298248291016e-01 -1.719940900802612305e-01 -2.291685491800308228e-01 -5.589204281568527222e-02 1.272241920232772827e-01 -3.099406883120536804e-02 -5.224395915865898132e-02 -2.659002542495727539e-01 -1.677127480506896973e-01 1.250061690807342529e-01 9.649901092052459717e-02 2.166572958230972290e-01 7.934635877609252930e-02 -9.587935358285903931e-02 -4.719229042530059814e-02 -1.286962032318115234e-01 -1.441014260053634644e-01 -7.437001448124647141e-03 6.606815755367279053e-02 1.204649806022644043e-01 3.746441900730133057e-01 2.568987607955932617e-01 -2.132239192724227905e-01 4.647058248519897461e-02
-1.522314101457595825e-01 3.216219842433929443e-01 3.217713674530386925e-03 -2.276034653186798096e-01 2.148816585540771484e-01 -2.706738188862800598e-02 -1.358193985652178526e-04 -1.999194622039794922e-01 1.116565987467765808e-01 2.776128351688385010e-01 -3.600289672613143921e-02 -1.715345680713653564e-01 1.724627912044525146e-01 -4.079778864979743958e-02 -2.942889630794525146e-01 9.434587508440017700e-02 7.942433655261993408e-02 1.013868525624275208e-01 -4.747294634580612183e-02 9.971752762794494629e-02 1.992252916097640991e-01 1.181952431797981262e-01 7.960920780897140503e-02 -4.521877691149711609e-02 -3.981345593929290771e-01 2.828732132911682129e-01 8.551931381225585938e-02 -4.468011856079101562e-02 2.760600149631500244e-01 1.380263864994049072e-01 -1.555965095758438110e-01 -1.714300662279129028e-01
-1.664053499698638916e-01 1.062313243746757507e-01 1.183118969202041626e-01 2.623907923698425293e-01 1.160553693771362305e-01 -5.126264691352844238e-02 1.202918365597724915e-01 -8.200972527265548706e-02 -3.979508578777313232e-02 9.894115477800369263e-02 -3.216346800327301025e-01 8.013633638620376587e-02 5.904401838779449463e-02 3.341149091720581055e-01 1.832310706377029419e-01 -3.158696740865707397e-02 -1.423492431640625000e-01 1.700351238250732422e-01 2.670308947563171387e-01 9.968896210193634033e-02 2.373623400926589966e-01 -2.034596949815750122e-01 9.261120110750198364e-02 -1.395375281572341919e-01 -9.119363874197006226e-02 8.262915909290313721e-02 -1.325960159301757812e-01 2.936868071556091309e-01 2.070586085319519043e-01 -7.152907550334930420e-02 -3.520519137382507324e-01 1.511304527521133423e-01
-1.071971282362937927e-01 2.071623131632804871e-02 -2.277703396975994110e-02 -3.180441632866859436e-02 1.087147817015647888e-01 -1.004476398229598999e-01 1.461377739906311035e-01 -1.417055726051330566e-01 1.942149698734283447e-01 -3.177120164036750793e-02 2.410527667962014675e-04 5.337607488036155701e-02 -2.527577988803386688e-02 3.544686436653137207e-01 -2.445762157440185547e-01 1.128683015704154968e-01 -1.895944923162460327e-01 3.948906958103179932e-01 1.143836528062820435e-01 1.873718053102493286e-01 3.491264581680297852e-01 1.229246333241462708e-02 -8.061606436967849731e-02 -1.233734413981437683e-01 -1.145125031471252441e-01 -7.266453653573989868e-02 -5.533686652779579163e-02 2.019501775503158569e-01 -2.344351857900619507e-01 3.255729675292968750e-01 -1.827972382307052612e-01 2.057512700557708740e-01
-7.872247695922851562e-02 1.561763733625411987e-01 -6.770195066928863525e-02 -4.381164312362670898e-01 -9.493702650070190430e-02 -3.379489108920097351e-02 1.616302728652954102e-01 -2.606920003890991211e-01 1.660010367631912231e-01 1.086809709668159485e-01 -6.503292173147201538e-02 -1.814603805541992188e-02 9.469180554151535034e-02 2.840964496135711670e-01 -2.435059053823351860e-03 -7.228164374828338623e-02 -5.081104859709739685e-02 -8.330693840980529785e-02 1.042928323149681091e-01 5.017347261309623718e-02 3.219729363918304443e-01 -1.163302436470985413e-01 -1.393124610185623169e-01 -4.556137602776288986e-03 -3.625571131706237793e-01 2.576582133769989014e-01 1.296691149473190308e-01 2.846406102180480957e-01 1.288721263408660889e-01 -1.976065486669540405e-01 -9.149375557899475098e-02 1.027933061122894287e-01
-2.866529487073421478e-02 2.650788128376007080e-01 5.176573991775512695e-02 -9.382369369268417358e-02 9.821595996618270874e-02 -1.045258045196533203e-01 5.970240756869316101e-02 -4.382366314530372620e-02 -1.163785904645919800e-01 -1.166911125183105469e-01 -3.895769715309143066e-01 -1.085469573736190796e-01 -1.430333033204078674e-02 -6.884919106960296631e-02 1.675454378128051758e-01 3.885512426495552063e-02 6.395616102963685989e-03 2.794837057590484619e-01 3.458163440227508545e-01 -1.403010189533233643e-01 1.481821238994598389e-01 2.432468831539154053e-01 2.334266342222690582e-02 -3.266882151365280151e-02 6.164258345961570740e-02 4.595221579074859619e-01 7.638129591941833496e-02 1.375087946653366089e-01 2.737892270088195801e-01 1.116128712892532349e-01 -1.615989506244659424e-01 1.128400117158889771e-01
-7.707126438617706299e-02 1.228927671909332275e-01 -6.775636970996856689e-02 -3.876020610332489014e-01 3.936512768268585205e-02 -2.446814812719821930e-02 1.041156053543090820e-01 -2.879416346549987793e-01 -2.486033551394939423e-02 2.056699059903621674e-02 -9.008606523275375366e-02 -1.800696253776550293e-01 -1.740856766700744629e-01 8.827801048755645752e-02 7.004667818546295166e-02 -4.363267496228218079e-02 -1.822635829448699951e-01 3.753476142883300781e-01 2.488132566213607788e-01 1.225966289639472961e-01 1.908997595310211182e-01 -7.968199253082275391e-02 1.894790828227996826e-01 -1.083201467990875244e-01 -2.951666414737701416e-01 -1.263095736503601074e-01 3.193866908550262451e-01 1.694720834493637085e-01 5.369765684008598328e-02 2.139828205108642578e-01 -1.510104723274707794e-02 1.325293034315109253e-01
8.198855072259902954e-02 1.461733132600784302e-01 2.335081994533538818e-01 -1.018383800983428955e-01 -1.484302282333374023e-01 -2.280716300010681152e-01 -5.992921069264411926e-02 -3.328344523906707764e-01 1.816844791173934937e-01 -1.628346145153045654e-01 -9.631796181201934814e-02 -5.497150495648384094e-02 1.555412914603948593e-02 2.129217386245727539e-01 -1.522706300020217896e-01 -2.172333933413028717e-02 3.045133948326110840e-01 1.212439239025115967e-01 -1.706079207360744476e-02 9.451272338628768921e-02 1.800649166107177734e-01 -2.904312685132026672e-02 1.416902691125869751e-01 -1.612249016761779785e-02 -8.546329289674758911e-02 -1.172862481325864792e-02 3.147270679473876953e-01 7.728406786918640137e-02 -1.906519085168838501e-01 -1.139010563492774963e-01 -4.762971699237823486e-01 1.365030407905578613e-01
-4.959885776042938232e-02 7.005802541971206665e-02 2.696593999862670898e-01 -1.106700673699378967e-01 -5.703695118427276611e-02 -1.998240798711776733e-01 2.951119244098663330e-01 7.266643643379211426e-02 4.680883586406707764e-01 -1.565535217523574829e-01 -5.096939206123352051e-02 -1.612651199102401733e-01 1.025018375366926193e-02 -4.114661831408739090e-03 1.870622858405113220e-02 1.767794340848922729e-01 -5.924340337514877319e-03 1.491456776857376099e-01 3.568080067634582520e-01 2.165537476539611816e-01 -8.616684377193450928e-02 1.591151207685470581e-01 -1.928991451859474182e-02 -2.032589465379714966e-01 -2.677975594997406006e-01 7.725026458501815796e-02 2.798489034175872803e-01 1.502541303634643555e-01 -5.332047585397958755e-03 1.313070058822631836e-01 3.742546215653419495e-02 -3.062550444155931473e-03
-1.013860329985618591e-01 2.637421526014804840e-02 -7.889108359813690186e-02 -1.806052029132843018e-01 1.415417939424514771e-01 -6.282991170883178711e-02 -2.452025264501571655e-01 3.423965722322463989e-02 3.564086258411407471e-01 1.583193615078926086e-02 -3.310981690883636475e-01 -3.771843761205673218e-02 1.056396737694740295e-01 4.456435143947601318e-01 5.245950073003768921e-02 -9.704927355051040649e-02 -1.776377903297543526e-03 2.370130270719528198e-02 3.831853568553924561e-01 1.412253975868225098e-01 2.735015936195850372e-02 1.929003149271011353e-01 -3.202444687485694885e-02 -1.402266323566436768e-01 4.444772377610206604e-02 4.123130638618022203e-04 -1.245340481400489807e-01 1.484512537717819214e-01 1.565188914537429810e-01 1.618286594748497009e-02 -3.294104933738708496e-01 7.660509645938873291e-02
1.574798375368118286e-01 -5.395064130425453186e-02 -1.141126900911331177e-01 -2.328187413513660431e-02 2.710973024368286133e-01 -3.791570663452148438e-01 -3.171381726861000061e-02 1.542266737669706345e-02 2.313726097345352173e-01 4.942340776324272156e-02 -1.103207841515541077e-01 7.416784763336181641e-02 2.730769217014312744e-01 6.950697302818298340e-02 -1.324437558650970459e-01 -3.470914810895919800e-02 -1.432994157075881958e-01 4.676590859889984131e-02 2.089501619338989258e-01 1.890074163675308228e-01 1.224164813756942749e-01 -1.535552833229303360e-02 5.402004346251487732e-02 -2.639217972755432129e-01 -4.739282652735710144e-02 1.484968662261962891e-01 -1.669421978294849396e-02 2.066211104393005371e-01 1.158604398369789124e-01 -1.187193691730499268e-01 -5.148057341575622559e-01 1.368250250816345215e-01
8.107864856719970703e-02 -2.362794131040573120e-01 2.058799564838409424e-02 -2.873373627662658691e-01 -2.174422889947891235e-02 -4.342643022537231445e-01 1.321125924587249756e-01 -1.965421736240386963e-01 7.137639075517654419e-02 6.617919076234102249e-03 -4.838332533836364746e-01 -2.530754543840885162e-02 1.340312510728836060e-01 1.417642235755920410e-01 -6.279391050338745117e-02 1.537355482578277588e-01 -9.879495203495025635e-02 1.110577434301376343e-01 -1.147074326872825623e-01 9.882280230522155762e-02 1.054018735885620117e-01 -1.308862119913101196e-01 3.458414971828460693e-02 -1.362130343914031982e-01 -1.796267330646514893e-01 3.256026804447174072e-01 4.481225833296775818e-02 7.039819657802581787e-02 1.970405131578445435e-01 -1.099183261394500732e-01 -1.272904127836227417e-02 -1.209679767489433289e-01
-1.652181148529052734e-01 1.879721581935882568e-01 -1.250034123659133911e-01 1.315759122371673584e-02 1.137460302561521530e-02 -2.081643491983413696e-01 1.154757961630821228e-01 -1.941569596529006958e-01 5.181985348463058472e-02 -6.807527691125869751e-02 -4.799380302429199219e-01 -2.154576480388641357e-01 -1.966262236237525940e-02 1.236766129732131958e-01 -9.642655402421951294e-02 -1.258131116628646851e-01 -9.717018902301788330e-02 2.870119810104370117e-01 6.351765245199203491e-02 5.949966236948966980e-02 4.831530526280403137e-02 -1.549346894025802612e-01 -3.837043642997741699e-01 -2.327260673046112061e-01 1.157987955957651138e-02 3.193848431110382080e-01 -1.225303858518600464e-01 -6.788584589958190918e-02 -6.287730298936367035e-03 -9.361319243907928467e-02 -1.755810081958770752e-01 1.169131398200988770e-01
-1.914672702550888062e-01 -1.546496525406837463e-02 1.361024081707000732e-01 -1.091445907950401306e-01 -4.205450043082237244e-02 -3.440839946269989014e-01 3.421590328216552734e-01 2.685639820992946625e-02 4.403057396411895752e-01 -1.785760074853897095e-01 1.204850152134895325e-02 -7.696846872568130493e-02 -8.071038872003555298e-02 2.208659891039133072e-03 -5.481832474470138550e-02 1.665399037301540375e-02 -8.278036117553710938e-02 1.673591136932373047e-01 3.858096599578857422e-01 2.454759329557418823e-01 -5.014092475175857544e-02 8.941692858934402466e-02 -1.337780244648456573e-02 -1.008718311786651611e-01 -2.451712489128112793e-01 -1.758969761431217194e-02 2.484048455953598022e-01 -1.722514047287404537e-03 1.821997016668319702e-01 1.476260274648666382e-01 9.713254868984222412e-02 -4.117107391357421875e-02
1.077299490571022034e-01 -1.264388114213943481e-01 -2.102977782487869263e-01 1.283699572086334229e-01 9.125637263059616089e-02 -1.571313887834548950e-01 1.068238541483879089e-01 2.905452065169811249e-02 3.470869362354278564e-01 -2.058685868978500366e-01 -2.302129566669464111e-01 -1.771259158849716187e-01 -2.846672199666500092e-02 -1.009428221732378006e-02 -2.261976152658462524e-01 4.263316467404365540e-02 2.704869806766510010e-01 3.540332019329071045e-01 9.675092250108718872e-02 2.948783524334430695e-02 1.793461740016937256e-01 -2.148978114128112793e-01 2.803719639778137207e-01 9.778768755495548248e-03 -2.262137830257415771e-02 7.069653272628784180e-02 1.353829056024551392e-01 1.336371600627899170e-01 2.485952526330947876e-02 -1.345850992947816849e-02 -3.749732971191406250e-01 1.281696557998657227e-01
-3.118582069873809814e-01 -1.128662899136543274e-01 -4.511357843875885010e-02 -2.609044909477233887e-01 -1.949182003736495972e-01 -2.440903782844543457e-01 2.487634569406509399e-01 5.531894508749246597e-03 1.414550840854644775e-01 -1.323152184486389160e-01 -1.639911383390426636e-01 8.720280975103378296e-02 7.839687168598175049e-02 2.410810440778732300e-01 1.105168163776397705e-01 -1.941581666469573975e-01 -1.675661802291870117e-01 1.013682261109352112e-01 -1.138771846890449524e-01 2.736266851425170898e-01 -3.215768374502658844e-03 -4.260405153036117554e-02 2.762981690466403961e-03 -1.211406737565994263e-01 -6.932463496923446655e-02 2.297156453132629395e-01 2.153871953487396240e-01 1.663313359022140503e-01 1.337043046951293945e-01 -1.997702121734619141e-01 -3.451698720455169678e-01 1.515209376811981201e-01
-9.733907133340835571e-02 8.615164458751678467e-02 7.863715291023254395e-03 -1.595585793256759644e-01 -1.198489740490913391e-01 4.758940637111663818e-02 2.889800071716308594e-01 -1.420110464096069336e-01 2.930104136466979980e-01 3.815341293811798096e-01 -1.575184315443038940e-01 4.449700191617012024e-02 8.756054937839508057e-02 2.577859461307525635e-01 5.905386526137590408e-03 -1.244520917534828186e-01 1.149854809045791626e-01 3.465764224529266357e-02 1.676498502492904663e-01 -6.802335381507873535e-02 2.371734976768493652e-01 -2.422469556331634521e-01 2.236857861280441284e-01 -2.098290175199508667e-01 -5.506013333797454834e-02 4.858467727899551392e-03 1.389156095683574677e-03 2.161512821912765503e-01 2.280681133270263672e-01 -2.613743245601654053e-01 -2.237731963396072388e-01 -1.143616214394569397e-01
1.085797175765037537e-01 8.944829553365707397e-02 6.420665234327316284e-02 -6.295926868915557861e-02 6.467539817094802856e-02 -4.682151228189468384e-02 1.699006408452987671e-01 -2.738700062036514282e-02 3.383549153804779053e-01 -1.841994822025299072e-01 -3.421262651681900024e-02 -4.161632061004638672e-02 -1.861612498760223389e-01 8.893537521362304688e-02 -1.253424435853958130e-01 3.040658496320247650e-02 2.767044305801391602e-01 3.025890290737152100e-01 7.421948015689849854e-02 8.288449048995971680e-02 -3.462719172239303589e-02 -1.343582570552825928e-01 -3.619040921330451965e-02 8.695462718605995178e-03 -1.389909982681274414e-01 5.003217607736587524e-02 3.495632708072662354e-01 7.044056057929992676e-02 7.099856436252593994e-02 2.838681638240814209e-01 -4.938974678516387939e-01 -2.143356204032897949e-01
-1.981321275234222412e-01 7.947578094899654388e-03 -1.300648897886276245e-01 -4.961166158318519592e-02 3.963743448257446289e-01 -1.469507515430450439e-01 1.118385866284370422e-01 -1.588223576545715332e-01 1.454937011003494263e-01 2.709427773952484131e-01 -1.458581089973449707e-01 -6.685392558574676514e-02 1.759573221206665039e-01 1.118301153182983398e-01 -2.211981266736984253e-01 1.177605539560317993e-01 -2.643938362598419189e-02 2.018034011125564575e-01 2.955232001841068268e-02 1.628332138061523438e-01 6.901778280735015869e-02 -1.488329470157623291e-01 2.435803040862083435e-02 3.277270495891571045e-01 -7.289667427539825439e-02 -4.607831686735153198e-02 2.202388271689414978e-02 -6.791346520185470581e-02 -6.412414368242025375e-04 -9.257866442203521729e-02 -5.074126124382019043e-01 -1.264094710350036621e-01
-2.622043788433074951e-01 -7.933714985847473145e-02 1.332098245620727539e-01 3.994606807827949524e-02 4.242905415594577789e-03 -1.654254347085952759e-01 -5.326280742883682251e-02 1.201281696557998657e-02 5.327516794204711914e-01 -2.688363753259181976e-02 -1.859222948551177979e-01 1.514023821800947189e-02 6.426315754652023315e-02 1.487429887056350708e-01 -1.225031092762947083e-01 -2.289962768554687500e-01 -4.559896886348724365e-02 3.139657899737358093e-02 1.512423008680343628e-01 2.575315237045288086e-01 2.204800844192504883e-01 -1.235558018088340759e-01 -2.255656719207763672e-01 -1.845547370612621307e-02 -1.358578503131866455e-01 -1.020473465323448181e-01 -2.287027612328529358e-02 3.350139409303665161e-02 3.706835806369781494e-01 1.505128294229507446e-01 -2.522423565387725830e-01 -2.534221857786178589e-02
-1.686210930347442627e-01 -2.105566300451755524e-02 1.107208877801895142e-01 -9.022232145071029663e-02 -1.361058652400970459e-02 -2.946942746639251709e-01 -3.503464534878730774e-02 3.211519122123718262e-02 -6.436031311750411987e-02 1.152980178594589233e-01 -3.133524954319000244e-01 -4.240415990352630615e-02 2.015404701232910156e-01 3.187665343284606934e-01 -1.578530967235565186e-01 -1.466969586908817291e-02 -3.515288978815078735e-02 2.235810309648513794e-01 2.182721495628356934e-01 4.802420437335968018e-01 2.171858549118041992e-01 -1.269743889570236206e-01 2.427840828895568848e-01 2.497936785221099854e-02 -9.337240457534790039e-02 1.267670542001724243e-01 1.257140934467315674e-01 1.861755251884460449e-01 1.718925684690475464e-01 5.940293893218040466e-02 -1.060978919267654419e-01 6.857503950595855713e-02
-1.309258788824081421e-01 -1.110479533672332764e-01 -2.067549824714660645e-01 -8.747725188732147217e-02 -1.400771886110305786e-01 -2.492528855800628662e-01 -2.672511851415038109e-03 1.687964648008346558e-01 -8.770956099033355713e-02 6.073265895247459412e-02 -3.372427225112915039e-01 -1.833542287349700928e-01 1.752083301544189453e-01 1.963504254817962646e-01 -7.476893812417984009e-02 -5.743226408958435059e-02 -3.252293542027473450e-02 2.872416973114013672e-01 2.454115897417068481e-01 -5.151372030377388000e-02 -1.903581917285919189e-01 -1.108017098158597946e-02 1.299745142459869385e-01 -2.626657783985137939e-01 -3.062314391136169434e-01 4.918807744979858398e-02 4.353264346718788147e-02 2.899748980998992920e-01 1.682703197002410889e-02 -1.016866192221641541e-01 -2.570315301418304443e-01 2.131848782300949097e-01
-1.848018467426300049e-01 1.903616338968276978e-01 -1.231375709176063538e-01 -1.133960187435150146e-01 2.911111116409301758e-01 1.589753180742263794e-01 7.175905257463455200e-02 -9.136041253805160522e-02 1.080340072512626648e-01 1.792078763246536255e-01 -3.516467213630676270e-01 -3.505823910236358643e-01 8.740684390068054199e-02 1.612368971109390259e-01 -6.338099390268325806e-02 -1.783625781536102295e-02 6.492245942354202271e-02 -1.975331827998161316e-02 2.784392833709716797e-01 -8.248421549797058105e-02 -1.298829168081283569e-01 1.390933692455291748e-01 2.676832117140293121e-02 -1.555387824773788452e-01 -3.298704326152801514e-01 9.241856634616851807e-02 3.032493889331817627e-01 -1.875383257865905762e-01 1.587725877761840820e-01 -6.797978281974792480e-02 -1.355435401201248169e-01 8.366871625185012817e-02
-1.236184835433959961e-01 1.033361926674842834e-01 -9.470088034868240356e-02 -3.832139968872070312e-01 6.767275184392929077e-02 -3.101992011070251465e-01 -2.158648222684860229e-01 5.867863446474075317e-02 1.557418256998062134e-01 -1.715399771928787231e-01 -2.784250676631927490e-01 -4.609804227948188782e-02 -1.700766086578369141e-01 2.879624068737030029e-01 1.630031168460845947e-01 -8.712337911128997803e-02 -9.897501021623611450e-02 2.730606198310852051e-01 1.070899739861488342e-01 -4.517585784196853638e-02 8.469521254301071167e-02 -1.461915858089923859e-02 -1.240804716944694519e-01 -1.784725785255432129e-01 6.742351502180099487e-02 6.002014502882957458e-02 -7.247155159711837769e-02 1.973495334386825562e-01 2.573630772531032562e-02 1.217553541064262390e-01 -3.968802988529205322e-01 1.009372174739837646e-01
-3.631761297583580017e-02 2.931439578533172607e-01 7.263386994600296021e-02 -1.433668285608291626e-01 -2.625964581966400146e-01 -1.772502958774566650e-01 9.582923352718353271e-02 -1.518606990575790405e-01 1.683648973703384399e-01 -1.881153285503387451e-01 4.709438607096672058e-02 -8.455456048250198364e-02 -1.110249683260917664e-01 3.100285828113555908e-01 1.382807195186614990e-01 5.535151064395904541e-02 6.697708740830421448e-03 1.949607282876968384e-01 3.701572492718696594e-02 2.349308729171752930e-01 -6.767221540212631226e-02 1.610189527273178101e-01 5.622602999210357666e-02 -1.495298743247985840e-01 -7.426073774695396423e-03 -2.640851214528083801e-02 3.500863909721374512e-01 -1.008858010172843933e-01 4.684530943632125854e-02 -1.380686368793249130e-02 -4.759508669376373291e-01 1.936951130628585815e-01
7.107966393232345581e-02 -2.738296091556549072e-01 -5.149876326322555542e-02 -3.038211762905120850e-01 -1.280654966831207275e-01 -3.183216750621795654e-01 -3.571729362010955811e-02 -7.379578799009323120e-02 1.400214582681655884e-01 -4.244315996766090393e-02 -3.777579069137573242e-01 1.317393630743026733e-01 1.822417676448822021e-01 2.233842462301254272e-01 -1.153787691146135330e-02 3.784585371613502502e-02 -1.438818573951721191e-01 2.106143236160278320e-01 -2.042849734425544739e-02 1.671603024005889893e-01 1.648997515439987183e-01 -1.025437340140342712e-01 8.007992058992385864e-03 -6.727211922407150269e-02 6.898380815982818604e-02 2.349637299776077271e-01 2.370656132698059082e-01 2.901313900947570801e-01 8.896784484386444092e-02 -1.336003653705120087e-02 -2.788906097412109375e-01 1.117084547877311707e-01
-1.307698786258697510e-01 1.499299108982086182e-01 2.575128972530364990e-01 -2.163745164871215820e-01 2.618902921676635742e-01 -2.491617649793624878e-01 5.584761872887611389e-02 1.307396870106458664e-02 2.806315720081329346e-01 3.237103819847106934e-01 -1.309372633695602417e-01 1.702904701232910156e-01 1.450061053037643433e-01 2.809396684169769287e-01 -3.254896700382232666e-01 -1.385301649570465088e-01 -7.293489575386047363e-02 1.690103113651275635e-01 1.276242285966873169e-01 8.158642798662185669e-02 1.660146117210388184e-01 -1.256762444972991943e-02 -1.685237288475036621e-01 -1.867101192474365234e-01 -9.548199176788330078e-02 -2.382872626185417175e-02 -1.235350072383880615e-01 -1.746210642158985138e-02 2.604703009128570557e-01 6.355061195790767670e-03 -1.278443932533264160e-01 -3.563210368156433105e-02
-6.493321806192398071e-02 -3.034438490867614746e-01 1.282092630863189697e-01 1.860747188329696655e-01 1.047243624925613403e-01 -2.299582511186599731e-01 4.531661421060562134e-02 -1.141958385705947876e-01 2.263176590204238892e-01 2.062140256166458130e-01 -2.880306541919708252e-01 1.246479302644729614e-01 -4.230244457721710205e-02 1.646809130907058716e-01 -1.026092767715454102e-01 5.800060927867889404e-02 8.584662526845932007e-02 3.131085932254791260e-01 2.566640675067901611e-01 1.520243734121322632e-01 -9.276586771011352539e-02 -1.940141990780830383e-02 -2.725411057472229004e-01 -2.392770349979400635e-01 -5.175309255719184875e-02 2.159434743225574493e-02 1.194535642862319946e-01 -1.222904548048973083e-01 1.813628673553466797e-01 -9.076213836669921875e-02 -3.499222993850708008e-01 8.833836019039154053e-02
-2.413824498653411865e-01 -1.790048331022262573e-01 1.728974282741546631e-01 -8.889380842447280884e-02 2.702329657040536404e-04 -4.843418300151824951e-02 -6.870608776807785034e-03 -1.894767880439758301e-01 4.743152856826782227e-02 5.450614169239997864e-02 -3.043983578681945801e-01 4.764595255255699158e-02 3.399964794516563416e-02 -1.731473952531814575e-02 -8.879864215850830078e-02 2.275235950946807861e-01 -1.189524009823799133e-01 2.235897928476333618e-01 2.752223610877990723e-01 4.583173692226409912e-01 3.075171820819377899e-02 -2.440357059240341187e-01 1.594409197568893433e-01 -1.878417581319808960e-01 -2.569048106670379639e-01 3.338128700852394104e-02 1.115114018321037292e-01 3.491543978452682495e-02 9.252396225929260254e-02 1.039976924657821655e-01 -2.948606014251708984e-01 1.187764182686805725e-01
-8.170833438634872437e-02 1.233679503202438354e-01 1.774367839097976685e-01 -6.636167317628860474e-02 1.296236813068389893e-01 -3.129346370697021484e-01 3.154232800006866455e-01 -2.018073573708534241e-02 2.246293276548385620e-01 -3.164106905460357666e-01 -1.522100567817687988e-01 5.345564335584640503e-02 -1.107797957956790924e-02 2.207743227481842041e-01 -1.122126802802085876e-01 1.041200757026672363e-01 1.876762211322784424e-01 -4.565938562154769897e-02 2.954420447349548340e-01 1.457399427890777588e-01 9.453966468572616577e-02 1.581009663641452789e-02 2.336655976250767708e-03 -6.217031553387641907e-02 -8.831001073122024536e-02 1.871983557939529419e-01 3.050239682197570801e-01 4.814475774765014648e-03 1.955790258944034576e-02 3.448990881443023682e-01 -1.361070573329925537e-01 -2.145495712757110596e-01
-8.856223523616790771e-02 1.322445422410964966e-01 8.393289148807525635e-02 -1.062189340591430664e-01 6.869191676378250122e-02 -1.675584614276885986e-01 1.945178210735321045e-01 -1.235494669526815414e-02 3.148654103279113770e-01 -1.177026182413101196e-01 -9.501232206821441650e-02 -2.345511913299560547e-01 -1.987100392580032349e-01 6.798747181892395020e-02 -1.435493081808090210e-01 -6.633683294057846069e-02 1.729856431484222412e-01 1.352115347981452942e-02 1.269284486770629883e-01 1.278640180826187134e-01 5.893361195921897888e-02 2.514077723026275635e-01 8.112071454524993896e-02 2.046834304928779602e-02 -8.695545792579650879e-02 1.567518860101699829e-01 -1.729453653097152710e-01 1.458656638860702515e-01 2.504593133926391602e-01 -1.270715594291687012e-01 -5.767834186553955078e-01 9.102331101894378662e-02
-1.872422397136688232e-01 -2.326708436012268066e-01 1.893877536058425903e-01 -2.450080662965774536e-01 -7.501433789730072021e-02 1.230186782777309418e-02 -6.678871810436248779e-02 -1.101136282086372375e-01 2.166583836078643799e-01 1.540813744068145752e-01 -3.202251493930816650e-01 5.832939594984054565e-02 4.309106245636940002e-02 6.213078275322914124e-02 -1.027029901742935181e-01 2.575354278087615967e-01 7.054676860570907593e-02 4.698835313320159912e-02 2.488499730825424194e-01 3.041613698005676270e-01 2.184581607580184937e-01 -1.905075311660766602e-01 1.638167649507522583e-01 4.382598213851451874e-03 -1.300786137580871582e-01 6.481145322322845459e-02 2.861232757568359375e-01 -3.560935705900192261e-02 1.366360932588577271e-01 2.869673818349838257e-02 -2.393733859062194824e-01 2.824540734291076660e-01
-7.755956053733825684e-02 3.155863881111145020e-01 1.798941642045974731e-01 1.079008448868989944e-02 1.334717683494091034e-02 -2.629872858524322510e-01 2.887921035289764404e-01 1.082427576184272766e-01 2.414333224296569824e-01 -2.337910979986190796e-01 -2.006768286228179932e-01 1.092886477708816528e-01 -1.597328931093215942e-01 4.829627647995948792e-02 -1.696345210075378418e-01 2.520954906940460205e-01 -3.557702898979187012e-02 1.761835813522338867e-01 9.956078231334686279e-02 1.746292561292648315e-01 1.859647803939878941e-03 -1.346221417188644409e-01 -4.259854182600975037e-02 -6.708395667374134064e-03 -4.916700720787048340e-02 2.567262649536132812e-01 6.946655362844467163e-02 8.581984788179397583e-02 -2.009890414774417877e-02 8.380996435880661011e-02 -4.093877673149108887e-01 -2.527292668819427490e-01
-2.103034257888793945e-01 7.612664997577667236e-02 -1.395569741725921631e-01 1.896533519029617310e-01 5.319691728800535202e-03 1.001262441277503967e-01 1.429885029792785645e-01 -1.539354473352432251e-01 1.026438083499670029e-02 -5.113327410072088242e-03 -2.725613117218017578e-01 -9.152746200561523438e-02 2.383799254894256592e-01 6.101129204034805298e-02 -2.118436843156814575e-01 2.488817125558853149e-01 6.582068651914596558e-02 4.422530829906463623e-01 1.997775286436080933e-01 -1.428318470716476440e-01 -2.657972872257232666e-01 1.699025183916091919e-02 -1.617748290300369263e-01 -1.246144548058509827e-01 -7.116548717021942139e-02 4.939564317464828491e-02 3.835514187812805176e-01 6.827432662248611450e-02 9.100785851478576660e-02 -6.350710242986679077e-02 -2.111799418926239014e-01 3.335728868842124939e-02
1.919905394315719604e-01 -6.110789999365806580e-02 -2.418728917837142944e-02 2.082867920398712158e-02 1.928154379129409790e-01 -5.662513151764869690e-02 2.594476640224456787e-01 8.622656762599945068e-02 3.134515881538391113e-01 -3.786911815404891968e-02 -3.788045942783355713e-01 -3.040217161178588867e-01 -2.471674233675003052e-01 9.478437155485153198e-02 -6.991224735975265503e-02 -3.619353845715522766e-02 1.812382340431213379e-01 4.769061133265495300e-02 9.686516970396041870e-02 2.347615808248519897e-01 1.717315912246704102e-01 -1.796049624681472778e-01 -7.800360023975372314e-02 1.263800561428070068e-01 -1.909061074256896973e-01 1.433219388127326965e-02 3.252561986446380615e-01 2.346688956022262573e-01 -7.573363184928894043e-02 -1.377180814743041992e-01 -1.154344007372856140e-01 1.114008799195289612e-01
-4.598798155784606934e-01 5.119594186544418335e-02 -6.454723328351974487e-02 -3.567657992243766785e-02 1.936180293560028076e-01 -1.405082195997238159e-01 -7.620418071746826172e-02 -7.245611399412155151e-02 2.408879846334457397e-01 3.984964266419410706e-02 -1.510856896638870239e-01 5.020010098814964294e-02 -1.219688728451728821e-01 1.645242273807525635e-01 1.320623159408569336e-01 5.616571754217147827e-02 -1.597408056259155273e-01 1.474380344152450562e-01 -9.169374406337738037e-02 7.580144703388214111e-02 2.743954360485076904e-01 -8.735908567905426025e-02 -1.363659799098968506e-01 -1.290754973888397217e-01 -1.433218419551849365e-01 3.183920681476593018e-01 8.196554332971572876e-02 1.817418187856674194e-01 -7.267406675964593887e-03 1.595280468463897705e-01 -3.494787514209747314e-01 2.752662301063537598e-01
-8.173050731420516968e-02 1.629432588815689087e-01 1.125827804207801819e-01 -8.949383348226547241e-02 1.866437308490276337e-02 -1.222065836191177368e-01 5.295369774103164673e-02 -1.243584305047988892e-01 1.494148373603820801e-01 -7.917977124452590942e-02 -7.158226519823074341e-02 -1.934651434421539307e-01 -3.002397418022155762e-01 1.032706424593925476e-01 2.081759087741374969e-02 -1.880366504192352295e-01 1.787197738885879517e-01 2.671384215354919434e-01 2.645229995250701904e-01 1.143604442477226257e-01 4.049656167626380920e-02 -7.482665777206420898e-02 3.450390696525573730e-01 7.204578071832656860e-02 -1.315409392118453979e-01 1.573169976472854614e-01 -1.118931397795677185e-01 1.082523167133331299e-01 1.847897917032241821e-01 4.823970794677734375e-02 -5.305708050727844238e-01 5.177627503871917725e-02
-7.917682081460952759e-02 8.159562945365905762e-02 2.914692163467407227e-01 1.908707320690155029e-01 -5.281773209571838379e-02 -1.798629760742187500e-01 2.454402446746826172e-01 -8.866509795188903809e-02 2.838019728660583496e-01 -1.180296465754508972e-01 -1.851163506507873535e-01 1.558057963848114014e-02 -2.725293338298797607e-01 1.665197759866714478e-01 -3.110256791114807129e-01 -7.950756698846817017e-03 9.594526141881942749e-02 7.405591756105422974e-02 1.334019750356674194e-01 1.787189096212387085e-01 -1.216987520456314087e-02 3.523677885532379150e-01 1.826117634773254395e-01 7.692775875329971313e-02 -1.008446961641311646e-01 4.359681904315948486e-02 1.288127005100250244e-01 1.054343357682228088e-01 1.295236945152282715e-01 -1.449147909879684448e-01 -3.591024279594421387e-01 1.202972605824470520e-02
-2.076732367277145386e-02 9.212892502546310425e-02 6.832692027091979980e-02 6.882205605506896973e-02 2.270469814538955688e-01 -1.214972883462905884e-01 1.591085195541381836e-01 -2.476488053798675537e-02 2.074898183345794678e-01 -2.910897321999073029e-02 -1.741120591759681702e-02 -1.534547358751296997e-01 -2.502372860908508301e-01 5.740956589579582214e-02 -5.228210240602493286e-03 -7.162422686815261841e-02 7.491615600883960724e-03 2.337445169687271118e-01 2.004497200250625610e-01 2.377156615257263184e-01 6.072784215211868286e-02 2.739956974983215332e-01 3.257637917995452881e-01 4.860738292336463928e-02 -1.167395263910293579e-01 8.358166366815567017e-02 -1.389636378735303879e-02 2.137439846992492676e-01 1.799955517053604126e-01 -6.086340174078941345e-02 -5.525085330009460449e-01 6.420746445655822754e-02
1.693485081195831299e-01 9.882105141878128052e-02 9.466397762298583984e-02 -4.481931403279304504e-02 -1.061737313866615295e-01 -2.013111561536788940e-01 1.114857718348503113e-01 -1.252644695341587067e-02 1.570399552583694458e-01 -1.290141791105270386e-01 -7.080541551113128662e-02 6.174222566187381744e-03 -1.440298110246658325e-01 1.335466355085372925e-01 -3.946482539176940918e-01 -7.084471732378005981e-02 2.030658572912216187e-01 3.432927131652832031e-01 2.113318443298339844e-02 2.924431115388870239e-02 5.794704705476760864e-02 -4.963343963027000427e-02 7.706298679113388062e-02 5.438531190156936646e-02 -1.748021095991134644e-01 1.306235641241073608e-01 1.985713541507720947e-01 4.664875939488410950e-02 7.499954849481582642e-02 8.862454444169998169e-02 -5.990630388259887695e-01 -6.173523142933845520e-02
-7.012613862752914429e-02 7.940346747636795044e-02 -4.969570413231849670e-02 -2.900107204914093018e-01 7.961694896221160889e-02 -1.145940274000167847e-01 1.088819727301597595e-01 -1.902889162302017212e-01 1.189018115401268005e-01 -1.461495645344257355e-02 -2.380518019199371338e-01 5.229110270738601685e-02 4.491046667098999023e-01 1.043088734149932861e-01 -8.823876082897186279e-02 -9.569770842790603638e-02 9.929304569959640503e-02 3.163833916187286377e-01 9.929157048463821411e-02 -5.638646706938743591e-02 -2.642169892787933350e-01 -1.601334079168736935e-03 1.919643133878707886e-01 -2.851303517818450928e-01 -1.860648989677429199e-01 -1.999611966311931610e-02 1.134688556194305420e-01 2.173858880996704102e-01 -2.974237129092216492e-02 -4.774817451834678650e-02 -2.306679040193557739e-01 2.625062167644500732e-01
-2.749017179012298584e-01 2.768086493015289307e-01 1.280015613883733749e-02 -2.122162282466888428e-01 -5.205406993627548218e-02 -1.054789200425148010e-01 8.280637860298156738e-02 -2.557894587516784668e-01 5.926391109824180603e-02 -1.367776542901992798e-01 -1.779666841030120850e-01 8.985893428325653076e-02 1.371380090713500977e-01 4.261865839362144470e-02 -3.296519517898559570e-01 1.071861088275909424e-01 2.388089522719383240e-02 2.973929643630981445e-01 -1.120779812335968018e-01 -2.061475627124309540e-02 4.314223825931549072e-01 1.138681024312973022e-01 6.506526842713356018e-04 1.090487837791442871e-01 -1.654241234064102173e-01 1.374849770218133926e-02 5.741345882415771484e-02 2.937958538532257080e-01 -8.559823967516422272e-03 3.284249082207679749e-02 -1.891041100025177002e-01 2.160440087318420410e-01
-7.689449191093444824e-02 7.866454869508743286e-02 -3.446514485403895378e-03 -1.119230166077613831e-01 5.645116418600082397e-02 -2.003439962863922119e-01 -2.339987456798553467e-02 -3.010019063949584961e-01 2.815117239952087402e-01 2.406595796346664429e-01 2.273788154125213623e-01 4.765687044709920883e-03 -1.102029811590909958e-02 -4.055398330092430115e-02 -5.605698376893997192e-02 -2.395980656147003174e-01 -2.512319982051849365e-01 3.210346698760986328e-01 3.055760860443115234e-01 -7.759605348110198975e-02 2.680099308490753174e-01 -1.728133559226989746e-01 1.135202348232269287e-01 1.293878257274627686e-01 -2.563190162181854248e-01 -4.505546018481254578e-02 1.387400329113006592e-01 1.874732971191406250e-01 1.524034142494201660e-01 7.683058083057403564e-02 -2.014463692903518677e-01 3.074945695698261261e-02
3.605302795767784119e-02 1.377891302108764648e-01 9.242140501737594604e-02 8.871532976627349854e-02 1.517595946788787842e-01 -1.991404891014099121e-01 1.186064854264259338e-01 -3.148460295051336288e-03 2.676266431808471680e-02 5.206284299492835999e-02 -3.831402063369750977e-01 -3.661538362503051758e-01 -3.450636565685272217e-01 2.725974656641483307e-02 -1.226399689912796021e-01 3.047699630260467529e-01 4.712172225117683411e-02 1.412410056218504906e-03 2.464406788349151611e-01 7.336754351854324341e-02 -1.564139127731323242e-02 -5.893152579665184021e-02 -1.162983924150466919e-01 9.783216565847396851e-02 -7.254724204540252686e-02 3.873381912708282471e-01 1.857251822948455811e-01 2.438522316515445709e-02 6.306691467761993408e-02 2.723700739443302155e-02 -1.105888634920120239e-01 2.683725953102111816e-01
-8.618406951427459717e-02 -3.349303603172302246e-01 1.599175781011581421e-01 8.973702043294906616e-02 1.613382250070571899e-02 -1.330523341894149780e-01 -1.247546672821044922e-01 -2.750983238220214844e-01 3.532812297344207764e-01 2.888136729598045349e-02 -3.852081298828125000e-01 -7.474809885025024414e-02 2.934315800666809082e-02 9.363392600789666176e-04 -4.291269555687904358e-02 -7.855708897113800049e-02 -2.986159324645996094e-01 2.246024832129478455e-02 1.131166219711303711e-01 3.206810355186462402e-01 8.879546076059341431e-02 1.280558556318283081e-01 6.477137096226215363e-03 -4.893327504396438599e-02 -8.912245184183120728e-02 -2.888316474854946136e-02 1.520908623933792114e-01 -7.555475831031799316e-02 5.900245904922485352e-02 1.339299976825714111e-01 -3.304657638072967529e-01 2.209123224020004272e-01
-9.233396500349044800e-02 -1.555985361337661743e-01 2.843314707279205322e-01 -8.897864818572998047e-02 1.795693337917327881e-01 -2.982524335384368896e-01 -1.616281569004058838e-01 -6.348818540573120117e-02 4.840979278087615967e-01 -3.304628655314445496e-02 -2.055893391370773315e-01 -1.635771542787551880e-01 -1.002006754279136658e-01 -7.529812399297952652e-03 -1.990043669939041138e-01 -1.892100647091865540e-02 -6.603664718568325043e-03 1.248668655753135681e-01 2.266027219593524933e-02 2.901093959808349609e-01 2.079039663076400757e-01 -9.071563929319381714e-02 -1.550839990377426147e-01 -7.557827979326248169e-02 -8.694701641798019409e-02 8.976640552282333374e-02 -9.635674953460693359e-02 3.410818055272102356e-02 3.274845182895660400e-01 1.266398876905441284e-01 -1.783475428819656372e-01 9.968261420726776123e-02
-1.575096398591995239e-01 2.554932534694671631e-01 -2.360083460807800293e-01 -9.963326901197433472e-02 -1.384522765874862671e-03 -2.151997387409210205e-01 1.714083701372146606e-01 -2.009999006986618042e-01 2.466595023870468140e-01 2.367245703935623169e-01 -7.509261369705200195e-02 -8.941596373915672302e-03 1.678088009357452393e-01 3.508689999580383301e-01 2.119988352060317993e-01 3.395720943808555603e-02 -6.025190651416778564e-02 1.247761547565460205e-01 1.756150722503662109e-01 8.972862362861633301e-02 -9.683098644018173218e-02 3.719110190868377686e-01 5.798390507698059082e-02 1.065118610858917236e-01 -1.055138334631919861e-01 2.249925164505839348e-03 1.335479915142059326e-01 2.529065124690532684e-02 9.013613313436508179e-02 -7.372930645942687988e-02 -3.579245805740356445e-01 -1.282691508531570435e-01
-8.605201542377471924e-02 -1.616231203079223633e-01 9.555013477802276611e-02 -3.228313922882080078e-01 2.316101193428039551e-01 2.060930617153644562e-02 2.596035301685333252e-01 -2.268185606226325035e-03 2.283382415771484375e-01 -7.469981908798217773e-02 1.047358661890029907e-01 -1.005335990339517593e-02 4.897772520780563354e-02 -2.908537397161126137e-03 -1.534860432147979736e-01 1.053648740053176880e-01 1.940810680389404297e-02 6.605039536952972412e-02 3.549641072750091553e-01 3.763436377048492432e-01 1.119745299220085144e-01 1.865507811307907104e-01 -4.087468609213829041e-02 -7.579632848501205444e-02 8.627957105636596680e-02 2.280698865652084351e-01 4.056896567344665527e-01 1.512694805860519409e-01 1.343999505043029785e-01 -3.083396330475807190e-02 -1.777728945016860962e-01 3.357654437422752380e-02
-6.309536844491958618e-02 1.298048198223114014e-01 1.374782919883728027e-01 7.449392229318618774e-02 5.869202315807342529e-02 4.527300596237182617e-02 3.264462351799011230e-01 -2.170029580593109131e-01 2.877897024154663086e-01 -1.240187212824821472e-01 -4.058817923069000244e-01 -1.994507610797882080e-01 -8.725734800100326538e-02 9.671974182128906250e-02 -9.993336349725723267e-02 -2.100871689617633820e-02 1.574294827878475189e-02 1.167388558387756348e-01 -1.280283369123935699e-02 1.541244238615036011e-01 7.440128922462463379e-02 1.706117242574691772e-01 2.720489501953125000e-01 4.655703902244567871e-02 -2.322725392878055573e-02 -7.608275115489959717e-02 -3.837302327156066895e-02 3.832798898220062256e-01 1.235173717141151428e-01 -3.247271478176116943e-02 -3.637749254703521729e-01 -1.161211952567100525e-01
-2.014927417039871216e-01 -1.530591696500778198e-01 -9.939924813807010651e-03 -2.370044440031051636e-01 -1.316801528446376324e-03 -1.604924201965332031e-01 -1.344045847654342651e-01 1.293865442276000977e-01 2.819342613220214844e-01 -5.892978608608245850e-02 -2.343867719173431396e-01 -8.525643497705459595e-03 -6.344556063413619995e-02 3.425274193286895752e-01 1.248098984360694885e-01 -2.393538504838943481e-02 -2.129617519676685333e-02 2.715506851673126221e-01 1.727620959281921387e-01 -1.007543597370386124e-02 3.389721214771270752e-01 -2.691345810890197754e-01 -9.634500741958618164e-02 -8.703473210334777832e-02 -1.746935993432998657e-01 -7.375889271497726440e-02 1.852889209985733032e-01 2.718071267008781433e-02 -9.470313787460327148e-02 1.474464833736419678e-01 -2.774715423583984375e-01 -2.379188239574432373e-01
-3.799174726009368896e-02 7.755231857299804688e-02 -1.262828987091779709e-02 1.371403634548187256e-01 1.284528374671936035e-01 -1.583380252122879028e-01 6.113193556666374207e-02 -1.754672527313232422e-01 3.470476344227790833e-02 -7.816109061241149902e-02 -2.672316133975982666e-01 1.204719990491867065e-01 -8.461959660053253174e-02 2.661257088184356689e-01 -2.335539162158966064e-01 1.560707837343215942e-01 4.223477840423583984e-02 4.082754552364349365e-01 1.201165318489074707e-01 2.009923011064529419e-01 1.756389439105987549e-01 -2.437837421894073486e-01 -1.274173557758331299e-01 -5.195498466491699219e-02 -3.446090500801801682e-03 2.561250030994415283e-01 -4.847599193453788757e-02 4.052188992500305176e-01 -8.635430783033370972e-02 1.229371502995491028e-01 -2.224891185760498047e-01 1.029605865478515625e-01
-2.878715097904205322e-01 -9.930812567472457886e-02 1.395963579416275024e-01 -1.465963665395975113e-02 2.188895642757415771e-01 -2.588756680488586426e-01 2.231169790029525757e-01 5.742160975933074951e-02 1.219531521201133728e-01 -2.518242895603179932e-01 -1.610711812973022461e-01 -2.387949526309967041e-01 -1.321098208427429199e-01 5.630527064204216003e-02 6.729611754417419434e-02 -8.723810315132141113e-02 6.090417038649320602e-03 1.299187839031219482e-01 3.506072759628295898e-01 2.211626917123794556e-01 -1.964531689882278442e-01 -4.626926034688949585e-02 -1.557823549956083298e-02 2.680414356291294098e-02 -3.240612447261810303e-01 4.992029070854187012e-02 4.116713106632232666e-01 -1.190482359379529953e-02 -3.226639237254858017e-03 8.389602601528167725e-02 -1.039368361234664917e-01 1.075183972716331482e-02
-2.269584089517593384e-01 -6.794294714927673340e-02 2.662202715873718262e-01 -1.329836696386337280e-01 8.417011238634586334e-03 -3.138764798641204834e-01 3.035594820976257324e-01 9.198521077632904053e-02 4.413005411624908447e-01 -1.926426440477371216e-01 -5.693745985627174377e-02 -1.278074085712432861e-01 -9.475158900022506714e-02 -1.136389281600713730e-02 1.139952684752643108e-03 -1.072539202868938446e-02 4.560194909572601318e-02 1.062032058835029602e-01 3.345681428909301758e-01 2.498776018619537354e-01 -1.114401146769523621e-01 1.843919456005096436e-01 1.094782724976539612e-02 -1.445758789777755737e-01 -2.760438621044158936e-01 4.222385957837104797e-02 1.676827371120452881e-01 5.806720629334449768e-02 1.137483865022659302e-01 3.729642555117607117e-02 2.581307478249073029e-02 1.257638782262802124e-01
1.718822419643402100e-01 3.636202216148376465e-01 1.837855577468872070e-01 -2.883694320917129517e-02 2.178893387317657471e-01 -3.481389284133911133e-01 1.748439818620681763e-01 -6.752481311559677124e-02 2.897640168666839600e-01 -1.381405144929885864e-01 -3.146866559982299805e-01 -1.914256513118743896e-01 -1.465094983577728271e-01 2.711731195449829102e-02 1.089891269803047180e-01 -4.316927120089530945e-02 8.152866363525390625e-02 1.867104023694992065e-01 2.530713677406311035e-01 2.169248908758163452e-01 9.520588070154190063e-02 2.519547566771507263e-02 7.598889619112014771e-02 8.548296242952346802e-02 1.187034994363784790e-01 1.907537430524826050e-01 2.197696566581726074e-01 -1.939871162176132202e-01 7.831621915102005005e-02 4.861970618367195129e-02 -6.935538351535797119e-02 -7.565206848084926605e-03
1.167371273040771484e-01 -4.422567784786224365e-02 -6.415116786956787109e-02 -1.721258312463760376e-01 9.389891475439071655e-02 -1.086158230900764465e-01 9.232763200998306274e-02 -1.170124039053916931e-01 5.312497615814208984e-01 7.984227687120437622e-02 -1.152395606040954590e-01 -2.365759611129760742e-01 4.234873503446578979e-02 3.470500707626342773e-01 -1.455262154340744019e-01 1.462573409080505371e-01 4.752212017774581909e-02 1.686908900737762451e-01 8.510310202836990356e-02 -1.662614047527313232e-01 -8.662927895784378052e-02 2.365956455469131470e-01 -1.402082145214080811e-01 1.638996750116348267e-01 2.870508469641208649e-02 1.993103921413421631e-01 1.736158728599548340e-01 -8.539470285177230835e-02 3.311522305011749268e-02 -6.651987880468368530e-02 -3.123438656330108643e-01 -1.688791960477828979e-01
1.448765844106674194e-01 1.031350344419479370e-01 1.239822432398796082e-02 1.289653778076171875e-01 -1.824085041880607605e-02 5.557379871606826782e-02 3.486493602395057678e-02 -1.481835693120956421e-01 2.687669098377227783e-01 -1.404202878475189209e-01 -7.463851571083068848e-02 -1.494093537330627441e-01 -1.605096757411956787e-01 7.379139214754104614e-02 -1.367833912372589111e-01 -1.228540539741516113e-01 2.164142429828643799e-01 2.431934922933578491e-01 1.370395272970199585e-01 4.770392924547195435e-02 -5.187239497900009155e-02 -1.543886065483093262e-01 -8.700559288263320923e-02 2.865526825189590454e-02 -2.047643661499023438e-01 1.042644083499908447e-01 3.655748367309570312e-01 1.177757792174816132e-02 6.481024622917175293e-02 3.082308471202850342e-01 -5.199179053306579590e-01 -1.485879868268966675e-01
-2.059888839721679688e-02 2.971765995025634766e-01 3.907375931739807129e-01 3.148793429136276245e-02 8.558225631713867188e-02 -2.275236099958419800e-01 2.421091496944427490e-01 -9.171647019684314728e-03 3.872420191764831543e-01 -1.150362640619277954e-01 1.521108113229274750e-02 -4.022022336721420288e-02 -1.051799487322568893e-02 2.766330838203430176e-01 -4.611239209771156311e-02 9.396313875913619995e-02 4.254455864429473877e-02 3.841014951467514038e-02 3.399337828159332275e-01 1.431226432323455811e-01 -1.800377480685710907e-02 1.543868482112884521e-01 4.879663512110710144e-02 5.418358743190765381e-02 -3.608345612883567810e-02 -7.295297086238861084e-02 3.645871877670288086e-01 -8.518593013286590576e-02 5.990175064653158188e-03 1.150059625506401062e-01 -2.404731810092926025e-01 2.182519622147083282e-02
1.839148811995983124e-02 -8.379505947232246399e-03 1.796409040689468384e-01 -1.837125234305858612e-02 7.490528374910354614e-02 -8.720829337835311890e-02 2.699101269245147705e-01 -5.976557359099388123e-02 1.672112643718719482e-01 -9.751916863024234772e-03 -2.015329003334045410e-01 -4.184256494045257568e-01 5.593070387840270996e-02 6.881058216094970703e-02 -3.923079669475555420e-01 -2.308023124933242798e-01 3.776047378778457642e-02 1.360003203153610229e-01 -1.864499039947986603e-02 -1.007358171045780182e-02 -8.569485694169998169e-02 1.163679212331771851e-01 -7.665063440799713135e-02 3.693554922938346863e-02 -6.483507156372070312e-02 -1.765503436326980591e-01 4.688464477658271790e-02 3.927624225616455078e-01 2.515684962272644043e-01 8.913039416074752808e-02 -2.961027324199676514e-01 1.389865279197692871e-01
-3.913230299949645996e-01 -1.461659669876098633e-01 7.051042467355728149e-02 -1.703713536262512207e-01 -1.641587466001510620e-01 -9.703931957483291626e-02 4.825486242771148682e-02 -1.469932347536087036e-01 1.575484573841094971e-01 -2.529442906379699707e-01 1.699803397059440613e-03 -2.489812225103378296e-01 2.445073872804641724e-01 -1.146403104066848755e-01 -7.148526608943939209e-02 -1.197249963879585266e-01 -1.573566347360610962e-01 3.298807144165039062e-01 2.092375755310058594e-01 -9.276917576789855957e-02 1.252128928899765015e-01 8.338151872158050537e-02 7.168534398078918457e-02 -2.616890370845794678e-01 -2.626278102397918701e-01 -6.850495189428329468e-02 1.351064741611480713e-01 -1.854442209005355835e-01 4.567335918545722961e-02 1.823355853557586670e-01 -1.470138281583786011e-01 1.502043604850769043e-01
6.747533380985260010e-02 -3.020338714122772217e-02 -3.829338029026985168e-02 -2.433400154113769531e-01 1.508872304111719131e-02 -4.626725241541862488e-02 5.225494876503944397e-02 -3.444086909294128418e-01 1.578921377658843994e-01 1.398414373397827148e-01 -9.281040728092193604e-02 -3.148958086967468262e-01 1.891691833734512329e-01 2.879213392734527588e-01 8.327171206474304199e-02 2.517532557249069214e-02 -1.728000193834304810e-01 7.850251160562038422e-03 3.678875789046287537e-02 -1.720822453498840332e-01 1.474705040454864502e-01 1.887272745370864868e-01 2.155035585165023804e-01 -1.564997583627700806e-01 -2.134992182254791260e-01 8.524599485099315643e-03 3.914443776011466980e-02 2.001287341117858887e-01 1.794369965791702271e-01 3.121587634086608887e-01 -3.425288498401641846e-01 9.075052291154861450e-02
-1.125924810767173767e-01 1.755517572164535522e-01 3.001155853271484375e-01 -1.210512593388557434e-01 -2.352804504334926605e-02 -2.718680799007415771e-01 3.276792466640472412e-01 9.171870350837707520e-02 2.567849755287170410e-01 -2.267756909132003784e-01 -1.001008823513984680e-01 -1.674363389611244202e-02 1.078206226229667664e-01 2.636105716228485107e-01 4.039289429783821106e-02 3.041369281709194183e-02 2.265107482671737671e-01 -1.724583655595779419e-02 2.901378273963928223e-01 2.157080769538879395e-01 2.134492397308349609e-01 7.007233332842588425e-03 -6.788618862628936768e-03 -1.598062813282012939e-01 -1.028570383787155151e-01 1.178941726684570312e-01 2.348079979419708252e-01 9.236090630292892456e-02 1.324323117733001709e-01 2.365700155496597290e-01 -8.852785825729370117e-02 -1.649187803268432617e-01
8.109044283628463745e-03 7.487862557172775269e-02 2.133130282163619995e-01 -7.062052935361862183e-02 2.079342752695083618e-01 -6.082458049058914185e-02 2.230421006679534912e-01 -2.050300389528274536e-01 2.274640500545501709e-01 -8.643971383571624756e-02 -5.522187799215316772e-02 -1.642988026142120361e-01 -2.555652558803558350e-01 -1.063610166311264038e-01 7.370023522526025772e-03 -3.630490228533744812e-02 4.647859930992126465e-02 1.856666356325149536e-01 1.440267413854598999e-01 2.187738865613937378e-01 -4.282035306096076965e-02 -4.812763258814811707e-02 2.015186399221420288e-01 4.917062073945999146e-02 -4.551489651203155518e-02 1.638352572917938232e-01 -8.366657048463821411e-02 1.363314837217330933e-01 2.568050324916839600e-01 4.943066090345382690e-02 -6.010796427726745605e-01 3.547083958983421326e-02
-1.575874239206314087e-01 -1.194493770599365234e-01 -2.320700734853744507e-01 -9.499970078468322754e-02 1.611173152923583984e-01 -7.035335153341293335e-02 9.294769167900085449e-02 -3.302592039108276367e-01 -6.320159137248992920e-02 -5.597319826483726501e-02 -1.675564199686050415e-01 -1.564434021711349487e-01 1.446867585182189941e-01 -2.030354738235473633e-02 -4.925363231450319290e-03 -8.276132494211196899e-02 -1.630886644124984741e-01 1.414616703987121582e-01 4.226009920239448547e-02 7.465063035488128662e-02 -2.848314642906188965e-01 1.057408750057220459e-01 -1.125345155596733093e-01 2.721085585653781891e-02 -3.516132235527038574e-01 -2.246332764625549316e-01 2.328044921159744263e-01 1.913688629865646362e-01 1.868510842323303223e-01 -1.622335612773895264e-01 -3.872939646244049072e-01 1.602385789155960083e-01
-2.069701850414276123e-01 1.570125967264175415e-01 -1.801813393831253052e-01 -3.880912065505981445e-01 -7.695460319519042969e-02 1.379608064889907837e-01 5.436757951974868774e-02 -1.134952306747436523e-01 7.880212366580963135e-02 2.365380525588989258e-01 -2.590378820896148682e-01 -3.012586943805217743e-02 1.418957710266113281e-01 2.743362188339233398e-01 -6.735740602016448975e-02 6.446557492017745972e-02 2.138175815343856812e-01 2.245044708251953125e-01 -5.407634377479553223e-02 1.966013014316558838e-02 1.154193952679634094e-01 -2.036138623952865601e-01 3.656771034002304077e-02 2.449205815792083740e-01 -1.533260643482208252e-01 2.695963345468044281e-02 1.931294240057468414e-02 2.134397625923156738e-02 1.992358267307281494e-01 7.414284348487854004e-02 -4.330627918243408203e-01 3.237473219633102417e-02
2.142548561096191406e-01 3.173972666263580322e-01 7.102759927511215210e-02 -8.210606873035430908e-02 3.326387107372283936e-01 -3.218797743320465088e-01 3.782764449715614319e-02 -4.551175236701965332e-02 2.706453800201416016e-01 -1.516836974769830704e-02 -1.720624566078186035e-01 -6.875248253345489502e-02 -2.629512846469879150e-01 -1.278761029243469238e-01 -2.447149902582168579e-01 1.508476585149765015e-01 1.500415951013565063e-01 2.476165443658828735e-01 1.148087233304977417e-01 1.310105919837951660e-01 -9.627720713615417480e-02 1.171286925673484802e-01 6.275200098752975464e-02 -2.164798378944396973e-01 -1.344802230596542358e-01 -2.140482701361179352e-02 2.314840406179428101e-01 5.259650573134422302e-02 -2.938402816653251648e-02 7.634951733052730560e-03 -2.897646427154541016e-01 -1.104578934609889984e-02
-2.876034192740917206e-02 1.260495781898498535e-01 2.040279656648635864e-01 -3.464021980762481689e-01 1.457530409097671509e-01 -4.542713984847068787e-02 2.351602539420127869e-02 -2.086551487445831299e-01 1.055116206407546997e-01 8.020225167274475098e-02 -3.280439600348472595e-02 -4.012425616383552551e-02 -9.773588180541992188e-02 1.217119842767715454e-01 1.932486519217491150e-02 -3.048407733440399170e-01 -1.552139222621917725e-01 3.805667459964752197e-01 2.017253339290618896e-01 -1.524784713983535767e-01 2.120183706283569336e-01 -5.720755085349082947e-02 7.053749263286590576e-02 -2.300886213779449463e-01 -2.871110439300537109e-01 -3.043331950902938843e-02 2.546362280845642090e-01 1.652272045612335205e-01 1.567237526178359985e-01 2.530329525470733643e-01 -1.024236753582954407e-01 -5.256601423025131226e-02
-8.670832961797714233e-02 -2.407405674457550049e-01 1.268728971481323242e-01 2.127334475517272949e-01 1.494117379188537598e-01 -3.123857975006103516e-01 6.161615997552871704e-02 7.145152986049652100e-02 3.921993672847747803e-01 1.784213483333587646e-01 -2.422565370798110962e-01 6.383221596479415894e-02 2.644082009792327881e-01 1.283638328313827515e-01 4.602042585611343384e-02 -6.628204137086868286e-02 5.042423307895660400e-02 2.752036452293395996e-01 2.663137018680572510e-01 2.112488150596618652e-01 -1.208210289478302002e-01 -1.145442947745323181e-01 -1.490471065044403076e-01 -2.086727321147918701e-01 -2.422010526061058044e-02 -8.954257518053054810e-02 1.267151236534118652e-01 7.826443761587142944e-02 2.056805491447448730e-01 3.836248815059661865e-02 -2.011183500289916992e-01 -2.698179334402084351e-02
-7.506292313337326050e-02 2.074005603790283203e-01 2.235984504222869873e-01 3.183247521519660950e-02 -6.216201465576887131e-03 1.605341136455535889e-01 2.029744721949100494e-02 -4.474416002631187439e-02 2.689610421657562256e-01 1.651086062192916870e-01 -2.110745012760162354e-01 -3.464355766773223877e-01 -1.547054201364517212e-01 6.626736372709274292e-02 -8.894681930541992188e-02 -4.964721947908401489e-02 -4.838897287845611572e-02 5.932045727968215942e-02 3.843533992767333984e-01 1.230692416429519653e-01 -5.071147531270980835e-02 -6.198620423674583435e-02 1.499777287244796753e-02 1.170440912246704102e-01 -3.973318040370941162e-01 3.283011168241500854e-02 3.522725105285644531e-01 1.812326610088348389e-01 3.930034115910530090e-02 -2.445751726627349854e-01 -5.300453677773475647e-02 1.047984044998884201e-02
1.191514730453491211e-01 9.097094088792800903e-02 6.362506002187728882e-02 -2.515676021575927734e-01 8.254363387823104858e-02 1.381563842296600342e-01 7.591727375984191895e-02 1.951797753572463989e-01 2.412889450788497925e-01 8.109910786151885986e-02 -7.293704897165298462e-02 -3.303328454494476318e-01 -2.029094472527503967e-02 1.036965325474739075e-01 -3.547580167651176453e-02 3.218262195587158203e-01 -1.142449676990509033e-01 2.577895522117614746e-01 3.595489859580993652e-01 4.511919617652893066e-02 1.298634707927703857e-02 -1.072820201516151428e-01 1.864656992256641388e-02 1.170974411070346832e-02 -1.159274280071258545e-01 -3.231963887810707092e-02 4.016387462615966797e-01 -7.815389893949031830e-03 5.077588930726051331e-02 6.008616462349891663e-02 -2.970443665981292725e-01 -2.278973162174224854e-01
-4.978258535265922546e-02 1.310272663831710815e-01 5.324156372807919979e-04 -6.390116363763809204e-02 1.750642359256744385e-01 -3.013944923877716064e-01 1.295656338334083557e-02 4.057164788246154785e-01 1.562296897172927856e-01 -1.142796501517295837e-01 -1.599101275205612183e-01 -1.485369950532913208e-01 6.800456345081329346e-02 -6.389824301004409790e-02 -1.805062890052795410e-01 1.039952039718627930e-01 -2.049227952957153320e-01 3.825379014015197754e-01 3.821881711483001709e-01 -7.442140579223632812e-02 1.005352362990379333e-01 -8.908013999462127686e-02 -1.061668992042541504e-01 2.625432424247264862e-02 -1.151647195219993591e-01 -1.018484979867935181e-01 -1.411267369985580444e-01 1.788326203823089600e-01 9.560398012399673462e-02 -6.338760256767272949e-02 -1.619119942188262939e-01 2.606861293315887451e-01
-2.868159115314483643e-02 7.801055163145065308e-02 5.558035150170326233e-02 -1.951598972082138062e-01 -7.510067522525787354e-02 9.210804104804992676e-02 1.663426682353019714e-02 -3.232744038105010986e-01 2.042783796787261963e-02 3.480265736579895020e-01 -3.574638366699218750e-01 -1.283378005027770996e-01 -3.967974334955215454e-02 3.642230108380317688e-02 -1.730743199586868286e-01 7.564682513475418091e-02 -1.280043572187423706e-01 2.225080281496047974e-01 3.557531237602233887e-01 7.294237613677978516e-02 1.873074173927307129e-01 -1.033020615577697754e-01 -1.720738112926483154e-01 -2.629747055470943451e-02 -2.724587023258209229e-01 -2.415705621242523193e-01 1.152889207005500793e-01 -5.380171909928321838e-02 2.296746149659156799e-02 -2.854117378592491150e-02 -2.424007356166839600e-01 -2.143139541149139404e-01
-6.682151556015014648e-02 1.890300214290618896e-01 -1.241016834974288940e-01 -2.513189613819122314e-01 -1.269410713575780392e-03 -5.064686387777328491e-02 1.162719577550888062e-01 -3.051513433456420898e-01 -9.308780729770660400e-02 -3.150243461132049561e-01 -4.697396159172058105e-01 1.411388814449310303e-01 9.553526178933680058e-04 8.198920637369155884e-02 -2.610548436641693115e-01 9.594041109085083008e-02 -1.469420343637466431e-01 1.972548216581344604e-01 7.401379989460110664e-04 1.818110197782516479e-01 2.503044009208679199e-01 1.172215938568115234e-01 -2.276639193296432495e-01 -2.606616541743278503e-02 -1.427998989820480347e-01 1.151074469089508057e-01 1.283290423452854156e-02 1.692587435245513916e-01 7.439563982188701630e-03 8.449035137891769409e-02 -2.104493379592895508e-01 5.549773573875427246e-02
-2.675822675228118896e-01 2.676512897014617920e-01 5.776212736964225769e-02 2.092987298965454102e-01 1.681870967149734497e-01 -1.592766940593719482e-01 3.893756270408630371e-01 3.530408069491386414e-02 1.238197311758995056e-01 4.040616005659103394e-02 -2.226009219884872437e-01 -2.736904323101043701e-01 9.720076620578765869e-02 -1.861029565334320068e-01 6.658087670803070068e-02 -1.146390847861766815e-02 2.411151304841041565e-02 1.812624484300613403e-01 -1.310942769050598145e-01 1.258055120706558228e-01 5.557202920317649841e-02 1.003008186817169189e-01 1.425695717334747314e-01 -5.637481808662414551e-02 -2.013005763292312622e-01 -1.722491718828678131e-02 1.297344714403152466e-01 2.577468156814575195e-01 2.828342318534851074e-01 -5.848643928766250610e-02 -2.907866537570953369e-01 1.337073296308517456e-01
-2.174527198076248169e-01 1.649685353040695190e-01 5.509306117892265320e-02 2.021694481372833252e-01 1.027251873165369034e-02 -9.450930356979370117e-02 2.702497839927673340e-01 2.107599973678588867e-01 2.983487546443939209e-01 -1.419602036476135254e-01 -2.286284267902374268e-01 -7.351633906364440918e-02 -9.250123053789138794e-03 -3.311487962491810322e-04 -2.084003202617168427e-02 -1.537185609340667725e-01 -3.016333281993865967e-02 2.842523753643035889e-01 6.736127659678459167e-03 -7.903641089797019958e-03 2.353335022926330566e-01 2.105123996734619141e-01 2.296708077192306519e-01 2.160837408155202866e-03 -4.386902227997779846e-02 1.053151935338973999e-01 2.828242182731628418e-01 1.084228530526161194e-01 4.131380617618560791e-01 -8.895283937454223633e-02 -1.703159660100936890e-01 1.322056651115417480e-01
-1.261528432369232178e-01 -2.021532058715820312e-01 2.998599410057067871e-01 3.847772255539894104e-02 -1.712942719459533691e-01 -2.987053692340850830e-01 -9.471262991428375244e-02 -2.195928394794464111e-01 2.067863047122955322e-01 6.139996275305747986e-02 -3.844379484653472900e-01 8.148285746574401855e-02 2.160990685224533081e-01 3.184947371482849121e-02 -1.978878304362297058e-02 6.577107310295104980e-02 -1.050369255244731903e-02 2.018738687038421631e-01 1.725312322378158569e-02 1.780173927545547485e-01 7.961022108793258667e-02 -1.046219393610954285e-01 -9.353153407573699951e-02 -5.169113352894783020e-02 -1.908797770738601685e-01 -1.745647937059402466e-01 8.102549612522125244e-02 -1.495430022478103638e-01 2.231064736843109131e-01 1.667335629463195801e-01 -3.510526418685913086e-01 1.564164459705352783e-01
-2.406367063522338867e-01 7.602342963218688965e-02 -6.984557490795850754e-03 -4.350241422653198242e-01 4.192927852272987366e-02 -1.024421975016593933e-01 1.077900156378746033e-01 -1.972393691539764404e-02 -3.799657523632049561e-02 2.973653899971395731e-04 -1.263338327407836914e-01 3.198793157935142517e-02 2.517638802528381348e-01 1.370422244071960449e-01 -8.714394271373748779e-02 1.005927473306655884e-02 8.266918361186981201e-02 1.725256443023681641e-01 1.709664911031723022e-01 -7.246575504541397095e-02 -2.630544900894165039e-01 -1.220800131559371948e-01 5.169246718287467957e-02 -1.338363587856292725e-01 -3.381316363811492920e-01 9.479741752147674561e-02 1.129977107048034668e-01 2.510018944740295410e-01 8.827500790357589722e-02 -1.051539331674575806e-01 -3.270661234855651855e-01 3.373332321643829346e-01
-2.103986889123916626e-01 -3.023614585399627686e-01 2.906323373317718506e-01 -1.168054938316345215e-01 -2.223564237356185913e-01 -1.978545188903808594e-01 7.803277671337127686e-02 -1.154742091894149780e-01 2.088651526719331741e-03 3.456993773579597473e-02 -1.505104750394821167e-01 -4.042773321270942688e-02 8.467546850442886353e-02 1.154118105769157410e-01 -1.619408465921878815e-02 9.613492339849472046e-02 -2.654345035552978516e-01 2.577480077743530273e-01 1.691560894250869751e-01 5.972282378934323788e-04 1.326955854892730713e-01 -1.672206073999404907e-01 -2.688592672348022461e-01 -6.231244280934333801e-02 -2.276039272546768188e-01 -1.997401565313339233e-01 2.276174575090408325e-01 1.124795377254486084e-01 3.546269536018371582e-01 -1.204092130064964294e-01 -6.179882958531379700e-02 1.233874335885047913e-01
1.352182626724243164e-01 -3.889954835176467896e-02 -5.544465407729148865e-02 -1.430071424692869186e-03 -5.199474096298217773e-02 -2.280076593160629272e-01 -1.893926411867141724e-01 -9.778764098882675171e-02 7.734849303960800171e-02 -3.630762919783592224e-03 -1.335009783506393433e-01 1.712815165519714355e-01 1.010159924626350403e-01 1.522745192050933838e-01 -1.300434917211532593e-01 -1.087712645530700684e-01 -1.375411003828048706e-01 2.857372462749481201e-01 2.915409803390502930e-01 1.068917438387870789e-01 1.862326860427856445e-01 -2.804149687290191650e-01 5.095878988504409790e-02 -1.320832669734954834e-01 -4.431630969047546387e-01 1.638601422309875488e-01 1.095199212431907654e-01 -1.295772343873977661e-01 -1.362528651952743530e-01 2.689628899097442627e-01 -2.973001301288604736e-01 -6.978021468967199326e-03
-1.803819239139556885e-01 -1.159945353865623474e-01 -1.551841944456100464e-02 7.821864634752273560e-02 1.258129328489303589e-01 -1.374018639326095581e-01 2.984059751033782959e-01 7.776854187250137329e-02 3.865394592285156250e-01 6.194321904331445694e-04 -3.310032188892364502e-01 -1.215601414442062378e-01 -2.867035381495952606e-02 1.277140225283801556e-03 -5.752852559089660645e-02 7.994978129863739014e-02 -1.283243596553802490e-01 1.012032851576805115e-01 1.013586968183517456e-01 -1.938171088695526123e-01 1.525714099407196045e-01 1.749692261219024658e-01 3.728221058845520020e-01 4.341969266533851624e-03 -4.387007281184196472e-02 2.425471246242523193e-01 2.830901443958282471e-01 6.793161481618881226e-02 2.989865541458129883e-01 -3.796691820025444031e-02 -1.121440008282661438e-01 1.311247050762176514e-01
-4.958056658506393433e-02 2.629371583461761475e-01 -2.662911713123321533e-01 -3.551930189132690430e-01 1.301435232162475586e-01 -2.716147005558013916e-01 4.127613455057144165e-02 -2.733896672725677490e-01 2.879304289817810059e-01 2.342087030410766602e-02 2.518284916877746582e-01 -3.836184367537498474e-02 -1.546477526426315308e-01 -1.180436909198760986e-01 4.726549144834280014e-03 -1.654918938875198364e-01 -1.592781245708465576e-01 2.655458822846412659e-02 2.048535346984863281e-01 8.832108229398727417e-02 4.802237823605537415e-02 2.548799291253089905e-02 -2.662599273025989532e-02 3.784126788377761841e-02 -3.117051720619201660e-01 -1.758170314133167267e-02 1.996436119079589844e-01 1.625237166881561279e-01 2.003460526466369629e-01 5.464001744985580444e-02 -2.140769064426422119e-01 1.301649659872055054e-01
-1.204569358378648758e-02 5.954639986157417297e-02 -1.162937432527542114e-01 -7.799681276082992554e-02 -9.756061248481273651e-03 -1.768039613962173462e-01 2.064081281423568726e-01 -1.956046968698501587e-01 2.453027516603469849e-01 3.006975948810577393e-01 -2.062948644161224365e-01 -1.998127996921539307e-01 -2.172179967164993286e-01 1.165341809391975403e-01 -9.182854741811752319e-02 3.053258955478668213e-01 1.694759428501129150e-01 -9.957265108823776245e-03 2.054380625486373901e-01 3.503202274441719055e-02 -1.453050822019577026e-01 -4.938370734453201294e-02 -2.608820199966430664e-01 9.521893411874771118e-02 -2.331771515309810638e-02 2.175635546445846558e-01 1.327602118253707886e-01 1.422889810055494308e-02 2.096181064844131470e-01 -3.153581321239471436e-01 -2.932077050209045410e-01 3.142222762107849121e-02
-3.386937975883483887e-01 2.038564532995223999e-01 2.171381711959838867e-01 2.620620727539062500e-01 1.258843243122100830e-01 -3.113852068781852722e-02 2.833788394927978516e-01 -7.388060539960861206e-02 9.330842643976211548e-02 -5.287092551589012146e-02 -2.489665001630783081e-01 -2.257685363292694092e-01 1.097201704978942871e-01 6.470424681901931763e-02 -9.058471769094467163e-02 -1.473562866449356079e-01 9.448815137147903442e-02 5.299174413084983826e-02 8.710426092147827148e-02 -7.402396947145462036e-02 1.288046836853027344e-01 1.627942472696304321e-01 3.020737767219543457e-01 -4.054959490895271301e-02 -1.639764010906219482e-01 7.714243978261947632e-02 1.447311937808990479e-01 3.166399300098419189e-01 2.727395296096801758e-01 -6.114726513624191284e-02 -1.865453422069549561e-01 1.642038375139236450e-01
-9.204544872045516968e-02 1.384028047323226929e-01 -2.261066287755966187e-01 -1.793738640844821930e-02 7.660263031721115112e-02 4.451099038124084473e-02 9.408244863152503967e-03 -1.151615306735038757e-01 1.686398535966873169e-01 7.189103960990905762e-02 -1.192868053913116455e-01 -4.752418696880340576e-01 1.281141340732574463e-01 -3.292448818683624268e-02 -2.331524640321731567e-01 4.960728064179420471e-02 -1.412511914968490601e-01 2.138795554637908936e-01 2.894171774387359619e-01 -1.301359236240386963e-01 2.995576858520507812e-01 -6.295311264693737030e-03 -8.515533804893493652e-02 -9.318216145038604736e-02 -1.523524224758148193e-01 -2.610120177268981934e-01 2.333618849515914917e-01 1.048489138484001160e-01 2.530560828745365143e-02 -1.324042826890945435e-01 -2.089428007602691650e-01 2.469731718301773071e-01
-6.011851876974105835e-02 5.678626149892807007e-02 2.913705706596374512e-01 1.849259808659553528e-02 1.462512314319610596e-01 -3.094520866870880127e-01 3.162121474742889404e-01 -3.013492375612258911e-02 2.290293127298355103e-01 1.705868355929851532e-02 2.826250903308391571e-02 -8.618768304586410522e-02 9.084691107273101807e-02 2.382614761590957642e-01 -1.194844767451286316e-01 8.767757564783096313e-02 2.325805723667144775e-01 6.233286485075950623e-02 2.447370588779449463e-01 1.620862632989883423e-01 -5.031212046742439270e-02 1.621310263872146606e-01 8.489112555980682373e-02 9.806952625513076782e-02 -1.014793887734413147e-01 1.163762211799621582e-01 3.021899461746215820e-01 -1.036198213696479797e-01 -1.441516280174255371e-01 2.477674335241317749e-01 -3.557540178298950195e-01 -1.322885900735855103e-01
-8.801904320716857910e-02 8.373066037893295288e-02 1.522866189479827881e-01 -1.555889546871185303e-01 1.551686413586139679e-02 -3.293929994106292725e-01 3.273126184940338135e-01 -8.578895591199398041e-03 4.234414696693420410e-01 -1.820449382066726685e-01 -8.909552544355392456e-02 -1.685897707939147949e-01 -6.774675566703081131e-03 -3.182257339358329773e-02 -9.123583137989044189e-02 1.586988419294357300e-01 6.079104542732238770e-02 4.172888770699501038e-02 3.127056360244750977e-01 2.813940346240997314e-01 -1.963303051888942719e-02 4.773334786295890808e-02 -1.075011268258094788e-01 -1.184613928198814392e-01 -3.372363746166229248e-01 -4.508777707815170288e-02 2.197283357381820679e-01 -1.027068868279457092e-02 -1.432219520211219788e-02 2.462086677551269531e-01 -2.186694182455539703e-02 -4.915753006935119629e-02
-3.154810890555381775e-02 -4.425041377544403076e-02 -1.072271540760993958e-01 -1.310562193393707275e-01 -2.159621752798557281e-02 -1.105628833174705505e-01 -2.987099438905715942e-02 -4.208092391490936279e-01 2.976718842983245850e-01 4.694616049528121948e-02 -2.335600554943084717e-01 -1.756877303123474121e-01 -1.139861270785331726e-01 1.530816555023193359e-01 -1.203432306647300720e-01 8.188995718955993652e-02 -4.168242812156677246e-01 2.802073061466217041e-01 1.873835176229476929e-01 -1.935969851911067963e-02 1.561482250690460205e-01 -1.031837984919548035e-01 -1.362627893686294556e-01 1.661499887704849243e-01 -6.083900481462478638e-02 -1.285326778888702393e-01 -1.051732227206230164e-01 -4.057622328400611877e-02 3.730051219463348389e-01 -6.908768787980079651e-03 3.094416856765747070e-02 4.300336912274360657e-02
-8.718098700046539307e-02 6.030240654945373535e-02 1.539157629013061523e-01 7.549760490655899048e-02 2.318021059036254883e-01 -1.097432896494865417e-01 2.838507890701293945e-01 -9.368959814310073853e-03 3.075069487094879150e-01 -6.196776777505874634e-02 -1.771706491708755493e-01 8.603344112634658813e-02 -5.827622488141059875e-02 1.576396375894546509e-01 -2.381959408521652222e-01 2.501915395259857178e-01 2.526310682296752930e-01 8.553220331668853760e-02 1.587645411491394043e-01 1.575309187173843384e-01 -5.689808726310729980e-02 2.027321755886077881e-01 1.580930948257446289e-01 -1.884294487535953522e-02 -1.095959469676017761e-01 -1.099684908986091614e-01 9.251879155635833740e-02 9.323319792747497559e-02 6.313181668519973755e-02 8.541662245988845825e-02 -5.052263140678405762e-01 -1.715483069419860840e-01
1.257933024317026138e-02 2.372419983148574829e-01 1.060092225670814514e-01 -1.544880568981170654e-01 -1.224165335297584534e-01 -6.955342739820480347e-02 1.333049237728118896e-01 -4.169371724128723145e-01 1.185247115790843964e-02 2.400993853807449341e-01 -1.266595162451267242e-02 -9.546552598476409912e-02 1.353114843368530273e-01 6.057846173644065857e-02 -3.335587978363037109e-01 5.123336613178253174e-02 8.501162379980087280e-02 4.068562760949134827e-03 1.142203155905008316e-02 1.414955854415893555e-01 2.321894764900207520e-01 3.565495088696479797e-02 6.206058431416749954e-03 -1.312793493270874023e-01 -3.077037334442138672e-01 3.540887534618377686e-01 3.313139677047729492e-01 -9.472861886024475098e-02 1.506437957286834717e-01 1.800902374088764191e-02 -1.648287475109100342e-01 7.249325513839721680e-02
-2.912943623960018158e-02 5.193961411714553833e-02 -5.714578181505203247e-02 7.129348069429397583e-02 3.668825924396514893e-01 -1.547979712486267090e-01 1.914536952972412109e-02 -1.677117645740509033e-01 2.986516356468200684e-01 6.069725845009088516e-03 -3.961909413337707520e-01 -3.458622694015502930e-01 -2.164445519447326660e-01 9.035703539848327637e-02 -9.905070811510086060e-02 1.188950464129447937e-01 2.200990617275238037e-01 6.151601299643516541e-02 -3.503227606415748596e-02 -2.727777138352394104e-02 3.776740282773971558e-02 1.026606187224388123e-01 -5.338528752326965332e-02 -1.174247115850448608e-01 -2.351464927196502686e-01 4.970578476786613464e-02 5.693166330456733704e-02 2.881242334842681885e-01 -1.293341070413589478e-01 -1.046126186847686768e-01 -3.143837451934814453e-01 -5.418754741549491882e-02
1.216328237205743790e-02 7.939573377370834351e-02 8.826115727424621582e-02 -3.161262869834899902e-01 2.205286473035812378e-01 -3.150657713413238525e-01 1.237557679414749146e-01 -2.577133662998676300e-02 -2.266459353268146515e-02 -1.679215282201766968e-01 -3.427695035934448242e-01 -1.114304549992084503e-02 2.549559772014617920e-01 -5.065690726041793823e-03 -1.333876103162765503e-01 3.711879998445510864e-02 -4.995619133114814758e-02 1.264402717351913452e-01 5.207692086696624756e-02 -1.144154928624629974e-02 6.804121658205986023e-03 1.074364259839057922e-01 1.243185698986053467e-01 1.336018443107604980e-01 -2.040639817714691162e-01 -5.423391237854957581e-02 1.529527455568313599e-01 3.180650174617767334e-01 4.103728234767913818e-01 -2.051831334829330444e-01 -9.274006634950637817e-02 -1.922233849763870239e-01
-2.114027440547943115e-01 7.769582420587539673e-02 1.052756384015083313e-01 -1.568031013011932373e-01 -1.222948171198368073e-02 -3.442640602588653564e-01 3.345295190811157227e-01 -2.121430486440658569e-01 -7.144555449485778809e-02 -1.676179096102714539e-02 -3.888362944126129150e-01 -4.065077379345893860e-02 -3.151728212833404541e-01 -4.575769882649183273e-03 -2.249664515256881714e-01 1.046775951981544495e-01 -1.277617663145065308e-01 9.737228602170944214e-02 3.322068974375724792e-02 -2.269714772701263428e-01 2.818650901317596436e-01 1.293538883328437805e-02 5.792854726314544678e-02 1.176103577017784119e-01 -6.442698091268539429e-02 1.323192566633224487e-01 6.967627257108688354e-02 -8.628640323877334595e-02 1.077839285135269165e-01 -9.139205515384674072e-02 -2.246403992176055908e-01 1.981075853109359741e-01
1.405320167541503906e-01 -4.865230619907379150e-02 1.190817356109619141e-01 -3.120602965354919434e-01 -8.542135357856750488e-02 1.253115106374025345e-02 -2.438082918524742126e-02 -1.626969724893569946e-01 1.157683953642845154e-01 1.266721040010452271e-01 3.336650133132934570e-02 5.853692442178726196e-02 6.925889849662780762e-02 1.343388557434082031e-01 -3.841067105531692505e-02 -3.282717987895011902e-02 -2.822118401527404785e-01 2.208348661661148071e-01 1.271973848342895508e-01 2.576495409011840820e-01 2.285098880529403687e-01 -1.559003889560699463e-01 -2.049006074666976929e-01 4.549654200673103333e-02 -3.419519066810607910e-01 4.060689359903335571e-03 2.234474867582321167e-01 3.438926935195922852e-01 1.117141544818878174e-01 -3.283224650658667088e-04 -3.762209415435791016e-01 -4.132086411118507385e-02
-2.429508268833160400e-01 -1.670739799737930298e-01 -2.191196084022521973e-01 -3.440466895699501038e-02 2.223947644233703613e-01 -2.113849818706512451e-01 3.419375121593475342e-01 -3.954838216304779053e-01 7.608835399150848389e-02 -6.049699708819389343e-02 -1.902891397476196289e-01 -5.820853635668754578e-02 -1.979490369558334351e-01 1.886283904314041138e-01 -1.136948764324188232e-01 6.521075218915939331e-02 -1.463744044303894043e-01 -1.392931640148162842e-01 1.570050418376922607e-01 1.138577461242675781e-01 1.475117355585098267e-01 1.411451399326324463e-01 -3.065480291843414307e-01 -1.070061624050140381e-01 1.064693331718444824e-01 -1.169888451695442200e-01 1.686702072620391846e-01 1.149030029773712158e-01 2.077991515398025513e-01 4.848228301852941513e-03 -1.181690394878387451e-02 1.408450007438659668e-01
-3.540014922618865967e-01 7.039619237184524536e-02 1.848073750734329224e-01 1.957699209451675415e-01 7.231947034597396851e-02 -3.068088889122009277e-01 -6.003493443131446838e-03 -1.947410106658935547e-01 -2.355601638555526733e-01 2.442322969436645508e-01 -6.420379132032394409e-02 -2.171986401081085205e-01 2.557632625102996826e-01 8.459739387035369873e-02 -1.631815545260906219e-02 -1.076598614454269409e-01 -2.894388325512409210e-02 1.827632039785385132e-01 3.708766400814056396e-02 3.334894776344299316e-02 -3.934052772819995880e-03 1.971242129802703857e-01 1.346746366471052170e-02 1.121059507131576538e-01 -2.271945923566818237e-01 -1.090405732393264771e-01 3.565787076950073242e-01 1.622399389743804932e-01 1.382512748241424561e-01 3.333414439111948013e-03 -2.711874544620513916e-01 1.051993072032928467e-01
-1.238365769386291504e-01 1.934168785810470581e-01 9.161852300167083740e-02 6.015177071094512939e-02 8.483803272247314453e-02 -1.154017001390457153e-01 2.195516079664230347e-01 1.552827656269073486e-02 1.503511965274810791e-01 2.071293815970420837e-02 -7.530674338340759277e-02 -1.379375904798507690e-01 -2.498878091573715210e-01 2.136519849300384521e-01 -1.128211170434951782e-01 -4.121933132410049438e-02 2.028306126594543457e-01 2.855169475078582764e-01 2.865976989269256592e-01 2.313964962959289551e-01 7.563318312168121338e-02 1.361139416694641113e-01 3.027532696723937988e-01 1.414483934640884399e-01 -2.025773078203201294e-01 5.451738834381103516e-03 -7.955501973628997803e-02 -3.080690652132034302e-02 1.263913810253143311e-01 -9.939981251955032349e-02 -4.651458263397216797e-01 1.058949083089828491e-01
1.602661609649658203e-02 1.216025501489639282e-01 -1.152585446834564209e-01 -4.744072854518890381e-01 1.904192268848419189e-01 1.666803210973739624e-01 2.125307917594909668e-01 -4.914182424545288086e-02 1.138238981366157532e-02 -6.180464848875999451e-02 -2.532539889216423035e-02 -9.155812859535217285e-02 -3.236528858542442322e-02 2.375299334526062012e-01 1.458782423287630081e-02 5.793224275112152100e-02 -1.776470988988876343e-01 1.620543450117111206e-01 1.354387998580932617e-01 -2.431375207379460335e-03 1.150040104985237122e-01 -2.562760561704635620e-02 1.796517223119735718e-01 -1.971449404954910278e-01 -3.390547335147857666e-01 1.477797627449035645e-01 3.690223097801208496e-01 1.045232042670249939e-01 2.215536683797836304e-01 3.178107365965843201e-02 -1.352165788412094116e-01 2.179452925920486450e-01
-9.126984328031539917e-02 -6.174648180603981018e-02 -1.409126818180084229e-01 1.061095204204320908e-02 1.117185801267623901e-01 -2.152896374464035034e-01 1.662659831345081329e-02 -6.923349946737289429e-02 1.583100110292434692e-01 1.046781837940216064e-01 -1.428494453430175781e-01 1.604006290435791016e-01 8.491009473800659180e-02 2.259573787450790405e-01 -2.316439896821975708e-01 7.963839918375015259e-02 -6.249176338315010071e-02 1.647403687238693237e-01 1.941712200641632080e-01 1.770757138729095459e-01 -8.170241862535476685e-02 9.619988501071929932e-02 -1.806988120079040527e-01 -1.316359788179397583e-01 2.372718974947929382e-02 2.057878822088241577e-01 -9.243212640285491943e-02 2.079638242721557617e-01 4.007072448730468750e-01 1.115163881331682205e-02 -5.262612104415893555e-01 7.216515392065048218e-02
3.463251143693923950e-02 3.280887380242347717e-02 1.375812292098999023e-01 -3.446494638919830322e-01 2.128654271364212036e-01 -3.067845106124877930e-01 2.582522928714752197e-01 2.599110454320907593e-02 -8.427327871322631836e-02 -1.411081552505493164e-01 -3.826028108596801758e-01 -1.350242495536804199e-01 2.214156836271286011e-01 -3.027560189366340637e-02 -1.354846060276031494e-01 5.803576856851577759e-02 -7.351756840944290161e-02 1.082753911614418030e-01 1.855428679846227169e-03 8.066657185554504395e-02 -1.067577451467514038e-01 5.513527244329452515e-02 8.588048070669174194e-02 -6.129786372184753418e-02 -1.117800176143646240e-01 -6.355804204940795898e-02 2.363701611757278442e-01 2.674629688262939453e-01 2.408152222633361816e-01 -3.113806247711181641e-01 -1.871259659528732300e-01 -8.247457444667816162e-02
-9.260018169879913330e-02 -2.657888643443584442e-02 -2.039408683776855469e-01 -2.359250485897064209e-01 -2.773697078227996826e-01 -1.054702550172805786e-01 8.437798172235488892e-02 -1.214792672544717789e-02 7.719464600086212158e-02 3.355890884995460510e-02 -2.698411047458648682e-01 1.797851547598838806e-02 2.792408168315887451e-01 2.131969034671783447e-01 -1.211838200688362122e-01 -9.505371749401092529e-02 -1.114828288555145264e-01 3.082842826843261719e-01 3.729988634586334229e-01 -3.295174974482506514e-04 2.490022033452987671e-02 -1.777198910713195801e-01 4.197793453931808472e-02 -7.342640310525894165e-02 -2.786876261234283447e-01 -9.076160192489624023e-02 -7.710103690624237061e-02 1.329379379749298096e-01 7.516927272081375122e-02 1.893291808664798737e-02 -1.061673164367675781e-01 3.975096344947814941e-01
-2.757464051246643066e-01 3.021903038024902344e-01 -1.082516759634017944e-01 -1.333868354558944702e-01 -7.458788808435201645e-03 -2.225615084171295166e-03 1.012773737311363220e-01 -1.869955956935882568e-01 4.753573238849639893e-02 -2.447038590908050537e-01 -2.652401328086853027e-01 -9.512666612863540649e-02 1.083782538771629333e-01 -3.880804032087326050e-02 -2.991504073143005371e-01 -1.181716397404670715e-01 -6.387610919773578644e-04 1.487368494272232056e-01 2.546033859252929688e-01 -1.076131910085678101e-01 2.276793122291564941e-01 -4.786305595189332962e-03 -2.640471160411834717e-01 -5.505315586924552917e-02 5.892977863550186157e-02 3.488067090511322021e-01 -1.059526652097702026e-01 -6.460069119930267334e-02 1.689309030771255493e-01 1.417192518711090088e-01 -2.787916362285614014e-01 9.786290675401687622e-02
-7.419909536838531494e-02 2.892720103263854980e-01 -3.269499167799949646e-02 3.087824024260044098e-02 -1.773142442107200623e-02 -5.727081000804901123e-02 2.955066561698913574e-01 -3.826847299933433533e-02 4.561297297477722168e-01 -1.801455044187605381e-03 -4.042879045009613037e-01 -1.549285203218460083e-01 -3.032799959182739258e-01 -6.904332339763641357e-02 -2.192253321409225464e-01 4.396170377731323242e-02 -7.722579687833786011e-02 1.685812324285507202e-01 2.932626605033874512e-01 3.051020577549934387e-02 -1.975324302911758423e-01 2.665669284760951996e-02 -3.791597113013267517e-02 -5.768823251128196716e-02 1.004683226346969604e-01 5.722188577055931091e-02 2.936699688434600830e-01 -4.063528403639793396e-02 -7.387701421976089478e-03 -8.194536715745925903e-02 -1.409976650029420853e-02 1.099776010960340500e-02
-3.176625818014144897e-02 -1.273421756923198700e-02 6.922717392444610596e-02 -1.454156041145324707e-01 1.680187582969665527e-01 -2.355294525623321533e-01 1.702789813280105591e-01 -2.533579170703887939e-01 6.143072992563247681e-02 2.465284317731857300e-01 2.241585776209831238e-02 -2.671802937984466553e-01 2.487647384405136108e-01 3.648887574672698975e-01 1.286790519952774048e-01 -4.895475879311561584e-02 -1.294618099927902222e-01 1.365628093481063843e-01 -5.569885671138763428e-02 -1.586354374885559082e-01 8.526217192411422729e-03 1.244588270783424377e-01 1.332262903451919556e-01 -5.711733922362327576e-02 -1.114915939979255199e-03 1.346319466829299927e-01 2.683261930942535400e-01 -5.712903663516044617e-02 7.058252394199371338e-02 3.115144073963165283e-01 -3.574418127536773682e-01 1.488344371318817139e-01
-7.776287943124771118e-02 -6.068775802850723267e-02 -2.058595269918441772e-01 -1.113698184490203857e-01 -6.893309950828552246e-02 4.154469072818756104e-02 1.292060315608978271e-01 -1.301435828208923340e-01 2.836490869522094727e-01 -9.479558467864990234e-02 -3.361456990242004395e-01 -3.444975316524505615e-01 -4.510358907282352448e-03 1.701502650976181030e-01 1.650242060422897339e-01 1.061739474534988403e-01 1.602343618869781494e-01 -6.173864006996154785e-02 1.513200402259826660e-01 -9.373141452670097351e-03 6.077464669942855835e-02 -3.106913529336452484e-02 -2.773898541927337646e-01 -1.028822660446166992e-01 -2.177669405937194824e-01 9.557431936264038086e-02 2.277297526597976685e-01 -2.729340791702270508e-01 3.495929241180419922e-01 -1.071225386112928391e-02 -2.100749760866165161e-01 -1.129297465085983276e-01
-1.245506331324577332e-01 1.784610189497470856e-02 1.474853255786001682e-03 2.470307238399982452e-02 -1.426301449537277222e-01 -4.616771265864372253e-02 6.445934623479843140e-02 -2.235190421342849731e-01 3.705159425735473633e-01 -1.554112881422042847e-01 -3.760810196399688721e-01 -4.526000916957855225e-01 1.221767887473106384e-01 2.739222347736358643e-01 -5.332256481051445007e-02 1.357918232679367065e-01 2.988662123680114746e-01 1.237584128975868225e-01 2.233976684510707855e-02 -4.756962135434150696e-02 1.066696047782897949e-01 1.861762851476669312e-01 -2.233335375785827637e-01 6.560915708541870117e-02 -1.877171844244003296e-01 -5.456980317831039429e-03 6.473209708929061890e-02 -1.031737327575683594e-01 1.307094991207122803e-01 -1.143994107842445374e-01 -7.176166865974664688e-03 7.479034364223480225e-03
3.420019894838333130e-02 5.938040092587471008e-03 -2.713088989257812500e-01 -2.357034571468830109e-02 1.441200822591781616e-01 -6.022422015666961670e-02 2.198458164930343628e-01 -2.407462596893310547e-01 1.625944525003433228e-01 -2.570305764675140381e-01 -3.633614182472229004e-01 -2.675387263298034668e-01 1.244960352778434753e-01 5.384453013539314270e-02 -1.782066226005554199e-01 5.353212729096412659e-02 1.147520840167999268e-01 1.366141885519027710e-01 3.833602741360664368e-02 -2.923550643026828766e-02 7.747716456651687622e-02 9.047644585371017456e-02 1.633277684450149536e-01 1.802023500204086304e-02 2.228288166224956512e-02 -4.608230199664831161e-03 2.156964093446731567e-01 3.506625890731811523e-01 1.574286669492721558e-01 -1.072479486465454102e-01 -3.884693980216979980e-01 1.107425987720489502e-01
-2.725895121693611145e-02 -1.732862554490566254e-02 8.398136496543884277e-02 -1.339154690504074097e-01 2.034016996622085571e-01 -3.536954172886908054e-04 -7.256061583757400513e-02 -2.105460166931152344e-01 3.296889066696166992e-01 1.498931497335433960e-01 -3.930098116397857666e-01 8.859138190746307373e-02 6.166964396834373474e-02 1.550247073173522949e-01 -1.484233513474464417e-02 6.448366679251194000e-03 -2.469518035650253296e-01 4.310204982757568359e-01 1.587990671396255493e-01 -5.387603491544723511e-02 4.335327744483947754e-01 -2.245495766401290894e-01 -1.217344179749488831e-01 2.121029794216156006e-02 -3.288705646991729736e-02 -1.388471806421875954e-03 1.381229329854249954e-02 8.688610792160034180e-02 4.646430537104606628e-02 3.024305216968059540e-03 -1.337588131427764893e-01 6.347327679395675659e-02
-2.396057844161987305e-01 -4.861407354474067688e-02 1.463861465454101562e-01 -7.418359816074371338e-02 6.761318445205688477e-02 -2.538073062896728516e-01 8.647260814905166626e-02 -1.203742399811744690e-01 -4.064111784100532532e-02 4.519828036427497864e-02 -2.691653370857238770e-01 -3.930439427495002747e-02 2.631748020648956299e-01 1.027219891548156738e-01 -1.776144355535507202e-01 1.079530864953994751e-01 -2.789101004600524902e-02 2.001233994960784912e-01 2.096086507663130760e-03 4.700578153133392334e-01 1.111344695091247559e-01 -1.188189536333084106e-01 3.141596615314483643e-01 -1.348756104707717896e-01 -5.256282165646553040e-02 1.794644147157669067e-01 1.789255738258361816e-01 1.554427444934844971e-01 2.716070413589477539e-01 -2.405379712581634521e-02 -2.116919457912445068e-01 7.862120866775512695e-02
-6.977821886539459229e-02 4.302912857383489609e-03 -1.590940058231353760e-01 9.495768696069717407e-02 1.089325249195098877e-01 -1.362709850072860718e-01 2.274490147829055786e-01 -4.097184538841247559e-02 2.463697046041488647e-01 1.277467161417007446e-01 -2.203262597322463989e-01 2.097104489803314209e-01 -1.356931924819946289e-01 1.958630383014678955e-01 1.556410640478134155e-01 -1.650678217411041260e-01 -7.487874478101730347e-02 4.244174808263778687e-02 -3.834862262010574341e-03 4.659147560596466064e-01 -3.797949105501174927e-02 -1.740134805440902710e-01 -1.660329997539520264e-01 5.614395067095756531e-02 -4.011141657829284668e-01 1.161527633666992188e-01 1.514221280813217163e-01 -2.644868940114974976e-02 1.029882803559303284e-01 1.100480929017066956e-01 -2.996228039264678955e-01 4.130653664469718933e-02
-1.067745313048362732e-01 -2.214136123657226562e-01 2.431782633066177368e-01 -1.551971435546875000e-01 -2.603656984865665436e-02 5.776875838637351990e-02 -7.309337612241506577e-03 -2.200633287429809570e-02 2.680159807205200195e-01 2.276297956705093384e-01 -2.061291337013244629e-01 9.285285137593746185e-03 4.289200156927108765e-02 1.400467008352279663e-01 5.839180666953325272e-03 -5.184320732951164246e-02 -9.735244512557983398e-02 1.662395596504211426e-01 8.123998343944549561e-02 3.734751641750335693e-01 1.018605381250381470e-01 -8.356857299804687500e-02 -1.170988976955413818e-01 -1.681534945964813232e-01 -3.496644198894500732e-01 -1.979399174451828003e-01 -5.437502637505531311e-02 1.402884870767593384e-01 1.683176308870315552e-01 3.040907531976699829e-02 -4.385381340980529785e-01 1.149121150374412537e-01
-2.312168926000595093e-01 -4.261085996404290199e-04 2.145510911941528320e-01 -1.718367189168930054e-01 9.855671226978302002e-02 -3.702503815293312073e-02 8.187679946422576904e-02 -2.856041491031646729e-01 1.146838366985321045e-01 1.757562607526779175e-01 -4.452931880950927734e-02 -4.359377920627593994e-01 -5.300267785787582397e-02 2.519332170486450195e-01 3.936631977558135986e-02 -2.572780549526214600e-01 -2.671553194522857666e-01 2.485772669315338135e-01 2.344444245100021362e-01 -3.037648834288120270e-02 2.494112402200698853e-01 -6.153164803981781006e-02 9.082393348217010498e-02 4.345142841339111328e-02 -1.333261132240295410e-01 -6.556598097085952759e-02 8.040685206651687622e-02 1.190631240606307983e-01 -5.508016049861907959e-02 1.954805403947830200e-01 -2.288781851530075073e-01 -2.412482630461454391e-03
-2.079852623865008354e-03 1.222435235977172852e-01 -3.042531311511993408e-01 -2.417685389518737793e-01 1.961856894195079803e-02 -1.395363807678222656e-01 2.111448645591735840e-01 -1.246720626950263977e-01 2.925446443259716034e-02 -1.488654613494873047e-01 7.054049521684646606e-03 -1.893409788608551025e-01 3.384311869740486145e-02 -6.014227867126464844e-02 8.361742645502090454e-02 -4.931372031569480896e-02 -7.565362751483917236e-02 2.665264308452606201e-01 2.383374422788619995e-01 -1.604260131716728210e-02 2.412561923265457153e-01 -1.567015945911407471e-01 -3.839564323425292969e-01 -9.756582230329513550e-02 6.366132199764251709e-02 2.612621188163757324e-01 1.148903593420982361e-01 -3.747343271970748901e-02 5.804912000894546509e-02 -4.378113523125648499e-02 -4.526931941509246826e-01 1.014452278614044189e-01
-1.159912422299385071e-01 1.777512729167938232e-01 -1.315937638282775879e-01 -3.955492377281188965e-01 -2.627293765544891357e-02 -1.584915071725845337e-01 3.120638430118560791e-01 -3.738530278205871582e-01 3.308501243591308594e-01 7.295444607734680176e-02 -3.835626412183046341e-03 6.732371449470520020e-02 1.657661646604537964e-01 5.670784041285514832e-02 -9.883119165897369385e-02 6.540514994412660599e-03 -5.113052204251289368e-02 -1.004472672939300537e-01 1.447287499904632568e-01 2.236907035112380981e-01 1.506898403167724609e-01 -8.715675026178359985e-02 -1.412697583436965942e-01 2.256932295858860016e-02 -8.070429414510726929e-02 2.991546988487243652e-01 1.205314025282859802e-01 1.900009959936141968e-01 5.237109586596488953e-02 -2.669539749622344971e-01 -4.730016738176345825e-02 3.226787596940994263e-02
-1.337483972311019897e-01 -1.244368776679039001e-01 -8.480434119701385498e-02 -9.553086757659912109e-02 -9.614772349596023560e-02 -2.978541851043701172e-01 -4.619511961936950684e-02 3.049621544778347015e-02 2.327403724193572998e-01 3.699442371726036072e-02 -2.626771926879882812e-01 -1.281862612813711166e-02 3.284519612789154053e-01 2.627950310707092285e-01 -9.039630740880966187e-02 1.560737788677215576e-01 -2.520155012607574463e-01 1.528877764940261841e-01 1.846899688243865967e-01 -1.990015059709548950e-01 -5.851805955171585083e-02 -2.774892151355743408e-01 4.615627601742744446e-02 -3.051955997943878174e-01 -2.407145202159881592e-01 8.076290786266326904e-02 7.449086010456085205e-02 1.410038322210311890e-01 2.294434756040573120e-01 2.963894605636596680e-02 -1.328891068696975708e-01 -1.331675052642822266e-01
-1.756136566400527954e-01 8.567994087934494019e-02 1.232252344489097595e-01 1.865086890757083893e-02 4.792650043964385986e-02 -1.794360205531120300e-02 9.664148837327957153e-02 -2.726043574512004852e-02 5.125327110290527344e-01 -2.536131441593170166e-01 -1.993968188762664795e-01 -2.028691470623016357e-01 -1.279430985450744629e-01 7.601157575845718384e-02 6.936247646808624268e-02 3.274032473564147949e-02 -3.080787509679794312e-02 5.424774438142776489e-02 3.011366128921508789e-01 1.782607734203338623e-01 -2.059737145900726318e-01 -4.896726459264755249e-03 -4.162076488137245178e-02 -1.263845525681972504e-02 -4.270926713943481445e-01 5.362769961357116699e-02 3.660762310028076172e-01 1.698863133788108826e-02 -5.457447841763496399e-03 -1.486277207732200623e-02 -1.433831546455621719e-02 8.304287493228912354e-02
-2.403900399804115295e-02 1.309414803981781006e-01 2.492934614419937134e-01 4.409489035606384277e-02 1.676274240016937256e-01 2.205984853208065033e-02 9.384961426258087158e-02 -1.990524977445602417e-01 9.470851719379425049e-02 1.218607649207115173e-01 -1.145842447876930237e-01 -4.284624457359313965e-01 -1.973643898963928223e-02 1.525671631097793579e-01 -2.738516591489315033e-02 -3.169455379247665405e-02 -1.774597615003585815e-01 1.833009347319602966e-02 2.307499796152114868e-01 -9.458401054143905640e-02 8.561035990715026855e-02 2.079332023859024048e-01 -3.425513580441474915e-02 -2.375430911779403687e-01 -1.659947335720062256e-01 6.718592345714569092e-02 7.948065549135208130e-02 1.385459490120410919e-02 -3.564840927720069885e-02 3.092032670974731445e-01 -2.459377944469451904e-01 4.439527094364166260e-01
-4.410298541188240051e-02 1.922881007194519043e-01 9.325467795133590698e-02 -8.536177128553390503e-02 2.104454934597015381e-01 -1.948348134756088257e-01 -7.094627246260643005e-03 -1.030039787292480469e-01 7.572691887617111206e-02 1.653431914746761322e-02 1.153420954942703247e-01 -5.731154084205627441e-01 5.279197543859481812e-02 2.955915927886962891e-01 -1.552321910858154297e-01 7.473126798868179321e-02 -2.248752564191818237e-01 5.959960818290710449e-02 1.320563554763793945e-01 -7.256671041250228882e-02 9.974476695060729980e-02 -1.032905131578445435e-01 -1.570728272199630737e-01 -1.038150563836097717e-01 1.238497160375118256e-02 3.949853032827377319e-02 2.392616868019104004e-01 4.077991470694541931e-02 -7.826243340969085693e-02 2.868966758251190186e-01 -2.400113195180892944e-01 2.121717631816864014e-01
-1.856510490179061890e-01 -1.741127818822860718e-01 -4.484768211841583252e-02 -7.183834910392761230e-03 2.774549126625061035e-01 -4.344284534454345703e-01 1.194893494248390198e-01 -2.422052770853042603e-01 1.289783120155334473e-01 -5.703737493604421616e-03 -2.342698127031326294e-01 -1.024069786071777344e-01 -2.084703445434570312e-01 3.625642061233520508e-01 -6.838964670896530151e-02 -1.272850334644317627e-01 -2.237412333488464355e-01 1.005743891000747681e-01 1.749099493026733398e-01 4.294654354453086853e-02 1.433774530887603760e-01 1.906767487525939941e-01 1.082845032215118408e-01 -7.770861499011516571e-03 3.310306370258331299e-02 -6.330130249261856079e-02 2.177701443433761597e-01 -4.183923080563545227e-02 1.993740499019622803e-01 -1.612414121627807617e-01 7.893592119216918945e-02 -1.706039160490036011e-01
-4.472437873482704163e-02 4.785524308681488037e-02 1.307303458452224731e-01 -1.341170072555541992e-01 1.080319806933403015e-01 -9.660683572292327881e-02 -7.369478791952133179e-02 -2.843659818172454834e-01 3.977066576480865479e-01 -8.445322164334356785e-04 -4.328203201293945312e-01 1.379899829626083374e-01 -1.708728447556495667e-02 9.930749982595443726e-02 -2.890605945140123367e-03 4.021563008427619934e-02 -1.456205397844314575e-01 2.651650607585906982e-01 9.698518365621566772e-02 -2.046006545424461365e-02 3.494782149791717529e-01 -3.396838307380676270e-01 -2.844024216756224632e-03 -1.261990070343017578e-01 -1.007570326328277588e-01 -4.029414802789688110e-02 -1.196439862251281738e-01 6.020043417811393738e-02 2.874785661697387695e-01 7.972243428230285645e-02 -5.427466705441474915e-02 -2.346956729888916016e-02
-9.591677039861679077e-02 -6.210248172283172607e-02 -1.171242669224739075e-01 -3.362318500876426697e-02 1.122316271066665649e-01 -1.255866736173629761e-01 2.314586341381072998e-01 3.270274400711059570e-02 3.660597801208496094e-01 -2.721466124057769775e-01 -3.992271423339843750e-01 -1.880466639995574951e-01 -2.138538956642150879e-01 -7.010615617036819458e-02 5.622263997793197632e-02 -1.320394873619079590e-02 6.662722676992416382e-02 1.852186322212219238e-01 1.281374841928482056e-01 -6.918656826019287109e-02 2.804498746991157532e-02 1.678989231586456299e-01 3.159339725971221924e-01 4.416448995471000671e-02 7.290253043174743652e-02 1.711404025554656982e-01 1.729217618703842163e-01 2.766816616058349609e-01 1.491007953882217407e-01 -1.260219421237707138e-02 -2.710787653923034668e-01 6.832858175039291382e-02
8.439373224973678589e-02 2.114413976669311523e-01 8.438867330551147461e-02 -2.683069556951522827e-03 1.084123477339744568e-01 -2.166200876235961914e-01 -3.631332144141197205e-02 -2.891758978366851807e-01 9.816286712884902954e-02 6.934534013271331787e-02 -3.836481571197509766e-01 4.682159982621669769e-03 1.762092299759387970e-02 6.027801334857940674e-02 1.122237648814916611e-02 -2.054446190595626831e-02 6.376238167285919189e-02 1.242614984512329102e-01 -1.519958674907684326e-01 -1.028239820152521133e-02 3.730447497218847275e-03 -4.921155869960784912e-01 -4.341858997941017151e-02 -3.215136379003524780e-02 -1.206590682268142700e-01 2.828454375267028809e-01 3.898658752441406250e-01 1.808018982410430908e-01 1.804367899894714355e-01 1.169082447886466980e-01 -1.326351910829544067e-01 1.976933330297470093e-02
-2.182964384555816650e-01 2.163729220628738403e-01 -1.096330136060714722e-01 -3.306132256984710693e-01 2.062526941299438477e-01 -7.265233993530273438e-02 5.532599985599517822e-02 -7.684618234634399414e-02 -7.721352390944957733e-03 -7.882709614932537079e-03 -2.203045338392257690e-01 -5.750529840588569641e-02 3.533820211887359619e-01 2.052798867225646973e-01 -3.083379566669464111e-02 -1.055846456438302994e-02 3.621377423405647278e-02 9.971618652343750000e-03 1.721839457750320435e-01 -6.631864607334136963e-02 -2.169617563486099243e-01 -1.941946744918823242e-01 -2.908270247280597687e-02 -1.150251626968383789e-01 -1.880730390548706055e-01 -6.396768242120742798e-02 3.829149603843688965e-01 -4.072712734341621399e-02 1.651685237884521484e-01 -1.168623417615890503e-01 -2.146466374397277832e-01 3.135332763195037842e-01
-2.823942154645919800e-02 9.978689998388290405e-02 7.424616068601608276e-02 -1.322884261608123779e-01 -1.398390680551528931e-01 -6.266278214752674103e-04 1.615123152732849121e-01 -5.905169621109962463e-02 4.316835999488830566e-01 -2.427966706454753876e-02 -3.206292912364006042e-02 -4.259195178747177124e-02 -3.083780221641063690e-02 4.583588242530822754e-02 -3.841052651405334473e-01 4.023071005940437317e-02 2.208468914031982422e-01 2.158267199993133545e-01 7.891177386045455933e-02 9.041044861078262329e-02 -2.317129261791706085e-02 -2.098273485898971558e-03 1.634962484240531921e-02 1.097441315650939941e-01 -4.216458275914192200e-02 2.764314711093902588e-01 1.143336892127990723e-01 3.236988484859466553e-01 -8.456308394670486450e-02 2.819767296314239502e-01 -4.015974402427673340e-01 9.229558706283569336e-02
-1.113105267286300659e-01 1.729616075754165649e-01 -1.314515918493270874e-01 -7.275027781724929810e-02 1.660485565662384033e-02 8.076423406600952148e-02 3.262561559677124023e-01 -1.413388401269912720e-01 2.049816250801086426e-01 -1.958108246326446533e-01 1.397599726915359497e-01 -1.669633090496063232e-01 1.638984531164169312e-01 1.814069747924804688e-01 2.233487665653228760e-01 -4.976576659828424454e-03 -6.219118088483810425e-02 2.013106495141983032e-01 1.558611392974853516e-01 -1.845191419124603271e-02 1.739326417446136475e-01 -1.165117546916007996e-01 -8.065508306026458740e-02 -3.517891839146614075e-02 -1.106866449117660522e-02 7.083883136510848999e-02 6.942426785826683044e-03 1.150008291006088257e-01 2.906137406826019287e-01 4.261615127325057983e-02 -3.982773721218109131e-01 4.249065518379211426e-01
9.420461207628250122e-02 2.579715475440025330e-02 2.756736066658049822e-04 -6.594402343034744263e-02 -1.623629941605031490e-04 1.284804195165634155e-01 -8.257289975881576538e-02 7.305926829576492310e-02 1.838065683841705322e-01 -1.361183673143386841e-01 -4.162385761737823486e-01 -1.045246198773384094e-01 4.207303002476692200e-02 1.322369426488876343e-01 1.979067772626876831e-01 2.116085439920425415e-01 2.806965634226799011e-02 3.202576339244842529e-01 3.773680329322814941e-01 5.850706249475479126e-02 -5.012442544102668762e-02 -5.766040086746215820e-02 -4.966671764850616455e-02 1.959131807088851929e-01 -1.625379472970962524e-01 1.415927857160568237e-01 4.811047017574310303e-01 -8.639758080244064331e-02 6.931722164154052734e-02 -1.107452064752578735e-01 -1.067520603537559509e-01 8.958695828914642334e-02
1.670748442411422729e-01 9.464547783136367798e-02 1.034606993198394775e-01 6.313034147024154663e-02 1.182837560772895813e-01 -2.600082457065582275e-01 -1.066571399569511414e-01 -1.200669631361961365e-02 3.799262046813964844e-01 -4.061814770102500916e-02 -2.782041430473327637e-01 -1.786390990018844604e-01 -1.172926947474479675e-01 -1.652804762125015259e-02 -2.383936792612075806e-01 1.484402418136596680e-01 -9.477666765451431274e-02 1.579420417547225952e-01 -8.195551484823226929e-02 1.139184087514877319e-01 9.946721792221069336e-02 3.433324396610260010e-01 3.980861604213714600e-02 -2.095112949609756470e-01 -3.638811707496643066e-01 2.122773230075836182e-02 3.883459791541099548e-02 2.268351465463638306e-01 -3.883090615272521973e-02 -1.596818119287490845e-01 -2.580952048301696777e-01 -2.843888662755489349e-02
-1.823518127202987671e-01 3.348027542233467102e-02 6.838473491370677948e-03 -6.821478717029094696e-03 -3.283596830442547798e-03 -2.499116361141204834e-01 6.676541268825531006e-02 -2.800445258617401123e-01 1.625642478466033936e-01 2.570705413818359375e-01 4.287724941968917847e-02 1.137672960758209229e-01 -9.709300845861434937e-02 2.916005849838256836e-01 -2.250965386629104614e-01 1.750628799200057983e-01 -1.624035537242889404e-01 1.753231436014175415e-01 2.779307365417480469e-01 3.326660096645355225e-01 9.499129652976989746e-02 1.256891936063766479e-01 -1.709830015897750854e-01 -2.225376665592193604e-01 8.710462599992752075e-02 1.923891305923461914e-01 -3.752162307500839233e-02 3.391828238964080811e-01 1.492410004138946533e-01 5.838988348841667175e-02 -3.842458873987197876e-02 -1.732906326651573181e-02
-5.164755880832672119e-02 -2.714127302169799805e-01 4.640712216496467590e-02 1.921504288911819458e-01 1.258741170167922974e-01 -3.138094842433929443e-01 1.127286627888679504e-01 -8.829385787248611450e-02 1.812231540679931641e-01 1.536797583103179932e-01 -3.969467878341674805e-01 2.037316113710403442e-01 -6.808239035308361053e-03 2.468465566635131836e-01 4.155334550887346268e-03 1.280048117041587830e-02 5.975007638335227966e-02 4.013486504554748535e-01 1.940758228302001953e-01 1.418307721614837646e-01 -1.560451388359069824e-01 8.180658519268035889e-02 -2.258788496255874634e-01 -2.061121612787246704e-01 2.637908095493912697e-03 -9.321654215455055237e-03 7.399830222129821777e-02 9.145196527242660522e-02 9.888944029808044434e-02 1.350241154432296753e-01 -1.996572166681289673e-01 6.549879163503646851e-02
1.052239816635847092e-02 1.754577904939651489e-01 1.316380947828292847e-01 -6.849678605794906616e-02 4.924975708127021790e-02 -2.443226128816604614e-01 1.016445830464363098e-01 4.319774359464645386e-02 2.369283437728881836e-01 -4.172730818390846252e-02 -8.834162354469299316e-02 -2.724201381206512451e-01 -1.987058818340301514e-01 1.524723321199417114e-01 -2.410707473754882812e-01 2.191354781389236450e-01 2.892137467861175537e-01 3.794569969177246094e-01 1.903059035539627075e-01 1.718349158763885498e-01 -3.087547123432159424e-01 -1.104867160320281982e-01 -1.610751077532768250e-02 -1.586384326219558716e-01 -1.196228563785552979e-01 -1.597337573766708374e-01 4.057280346751213074e-02 -1.140392273664474487e-01 1.547609865665435791e-01 1.169884130358695984e-01 -1.048902422189712524e-01 1.858848631381988525e-01
-1.346202194690704346e-01 -8.843689411878585815e-02 6.242733076214790344e-02 -1.888308078050613403e-01 3.566819056868553162e-02 -2.122620642185211182e-01 1.254457235336303711e-01 -1.276593208312988281e-01 6.776165962219238281e-02 8.037767559289932251e-02 8.714123815298080444e-02 -1.493515819311141968e-01 1.088232696056365967e-01 -3.615640336647629738e-03 -2.596006393432617188e-01 -1.042365655303001404e-01 -1.500399857759475708e-01 3.103142976760864258e-01 2.709844410419464111e-01 -7.102824747562408447e-02 1.635911166667938232e-01 -4.138065502047538757e-03 1.057778745889663696e-01 -3.082762658596038818e-01 -3.903847038745880127e-01 -1.749059855937957764e-01 1.834672689437866211e-01 -1.127330064773559570e-01 2.229134440422058105e-01 -4.356890916824340820e-02 1.036913245916366577e-01 3.210718333721160889e-01
4.761637747287750244e-02 2.453574240207672119e-01 -1.532589495182037354e-01 -6.795797497034072876e-02 -2.708924375474452972e-02 -2.909258604049682617e-01 1.739965677261352539e-01 -1.190144419670104980e-01 3.717980384826660156e-01 1.149835586547851562e-01 -2.041701674461364746e-01 2.585409441962838173e-03 1.106127277016639709e-01 4.031314551830291748e-01 1.662982404232025146e-01 -1.265417970716953278e-02 -1.607960462570190430e-01 2.529434114694595337e-02 -3.036460094153881073e-02 -7.764588296413421631e-02 -2.131241708993911743e-01 2.150412052869796753e-01 3.029412776231765747e-02 -6.394358724355697632e-02 -6.842051446437835693e-02 -1.153699532151222229e-01 7.095439732074737549e-02 6.255514174699783325e-02 2.651214599609375000e-01 -1.236901879310607910e-01 -3.715138733386993408e-01 -5.687600374221801758e-02
-3.001804463565349579e-02 1.246467605233192444e-02 9.497833251953125000e-02 -1.545110493898391724e-01 7.770725339651107788e-02 -5.072635412216186523e-02 -3.384836390614509583e-02 -2.613230943679809570e-01 2.744933366775512695e-01 -5.975066497921943665e-02 -3.938250541687011719e-01 1.434705853462219238e-01 9.862923063337802887e-03 5.547869950532913208e-02 6.104280427098274231e-02 5.529827252030372620e-02 -3.752509653568267822e-01 2.899232804775238037e-01 5.890773981809616089e-02 5.878787860274314880e-02 4.321649968624114990e-01 -1.104289144277572632e-01 -5.998259782791137695e-02 -1.494439542293548584e-01 1.684738546609878540e-01 1.572653353214263916e-01 5.192522704601287842e-02 1.008111834526062012e-01 9.239933453500270844e-03 -8.509483188390731812e-03 -3.104514181613922119e-01 -6.514307856559753418e-02
-7.576521486043930054e-02 3.462731465697288513e-02 3.056022711098194122e-02 8.517017215490341187e-02 3.117051534354686737e-02 -1.767115741968154907e-01 2.599236965179443359e-01 -5.367424711585044861e-02 -9.871412068605422974e-03 2.374860346317291260e-01 2.424240559339523315e-01 3.944395110011100769e-02 1.378577798604965210e-01 1.107153743505477905e-01 9.953401982784271240e-02 8.062828332185745239e-02 -1.764907091856002808e-01 2.995530962944030762e-01 2.973186671733856201e-01 -3.964043781161308289e-02 3.072398006916046143e-01 -2.286851592361927032e-02 1.830064803361892700e-01 -1.195596903562545776e-01 -4.833098649978637695e-01 2.425418607890605927e-02 2.055790424346923828e-01 1.093796119093894958e-01 1.641298532485961914e-01 -1.410307884216308594e-01 -1.609400063753128052e-01 5.523277819156646729e-02
-2.083742022514343262e-01 1.677660346031188965e-01 -9.046399593353271484e-02 -9.321458637714385986e-03 -1.293793693184852600e-02 -5.945172533392906189e-02 7.460432499647140503e-02 1.326532065868377686e-01 3.786123394966125488e-01 1.617801487445831299e-01 -4.220856726169586182e-01 -3.403050824999809265e-03 -1.226790547370910645e-01 6.426007300615310669e-02 -2.609009742736816406e-01 -5.212672427296638489e-02 -9.059260599315166473e-03 1.882058233022689819e-01 2.443102896213531494e-01 1.187828779220581055e-01 1.814587563276290894e-01 -1.090502813458442688e-01 1.911608129739761353e-01 7.631452381610870361e-02 -2.077389359474182129e-01 3.526665270328521729e-02 2.877532839775085449e-01 2.359416335821151733e-01 -2.326451539993286133e-01 -5.318222194910049438e-02 4.840647056698799133e-02 1.303643733263015747e-01
-1.099182739853858948e-01 6.705652177333831787e-02 9.230076521635055542e-02 -5.375749617815017700e-02 -1.683633588254451752e-02 -4.398434162139892578e-01 2.961049377918243408e-01 -7.154445350170135498e-02 1.965224444866180420e-01 -2.915117144584655762e-01 -1.697078719735145569e-02 1.288248598575592041e-02 -5.637241527438163757e-03 2.811878025531768799e-01 -9.763904660940170288e-02 5.970266461372375488e-02 1.507241725921630859e-01 1.029876172542572021e-01 3.759540915489196777e-01 1.402785629034042358e-01 -3.379429504275321960e-02 -1.987016387283802032e-02 4.420731216669082642e-03 7.859181612730026245e-02 -1.339053511619567871e-01 1.436346322298049927e-01 3.134267330169677734e-01 2.428332902491092682e-02 7.608722895383834839e-02 1.959087103605270386e-01 -1.122500151395797729e-01 -2.701579630374908447e-01
-9.800966829061508179e-02 1.532669663429260254e-01 1.655734777450561523e-01 -2.532516121864318848e-01 2.348823286592960358e-02 -1.700012236833572388e-01 2.043821960687637329e-01 -1.082742512226104736e-01 8.917745947837829590e-02 -6.478621810674667358e-02 -9.248171001672744751e-02 -7.348905503749847412e-02 -1.369948983192443848e-01 3.842875957489013672e-01 1.058196369558572769e-02 3.379805088043212891e-01 7.617097347974777222e-02 3.268659114837646484e-01 2.817488908767700195e-01 1.497394591569900513e-01 -1.659973263740539551e-01 1.078512743115425110e-01 -1.476828604936599731e-01 6.248006224632263184e-02 -2.491100728511810303e-01 1.143980175256729126e-01 3.685891255736351013e-02 -9.500791877508163452e-02 4.229772463440895081e-02 2.095410227775573730e-01 -9.443992376327514648e-02 -2.569475769996643066e-01
-1.754578500986099243e-01 -9.768801927566528320e-02 8.310316503047943115e-02 -1.649308353662490845e-01 -5.773674696683883667e-02 -3.730493187904357910e-01 -6.560261361300945282e-03 -5.442122742533683777e-02 2.274037152528762817e-01 3.332706093788146973e-01 -4.249463379383087158e-01 1.617091298103332520e-01 1.131720766425132751e-01 -8.992723375558853149e-02 2.161283604800701141e-02 1.161997020244598389e-01 -3.807932138442993164e-02 2.790086567401885986e-01 5.309727787971496582e-02 1.416505128145217896e-01 -1.383882574737071991e-02 -3.235923051834106445e-01 1.372037269175052643e-02 -8.362376689910888672e-02 -2.133153378963470459e-01 7.244925200939178467e-02 2.548682391643524170e-01 5.619636550545692444e-02 1.950212121009826660e-01 4.021262377500534058e-02 3.597217425704002380e-02 -4.008514061570167542e-02
-2.342496216297149658e-01 1.149188652634620667e-01 -2.669428242370486259e-03 1.388808190822601318e-01 -1.895881891250610352e-01 -4.771031737327575684e-01 1.275406777858734131e-01 -1.960852146148681641e-01 2.507793903350830078e-01 -1.101209074258804321e-01 2.045568637549877167e-02 -2.544310986995697021e-01 1.371475756168365479e-01 2.327370345592498779e-01 -8.343718200922012329e-02 5.876372382044792175e-02 -2.898319363594055176e-01 -2.477028965950012207e-02 4.610314965248107910e-02 2.258394146338105202e-03 -1.710564643144607544e-01 1.504720654338598251e-02 6.278152018785476685e-02 -1.074917614459991455e-01 1.413564849644899368e-02 -1.955134570598602295e-01 1.839765757322311401e-01 1.962448358535766602e-01 5.176796391606330872e-02 -7.294493168592453003e-02 -3.458270728588104248e-01 2.579947188496589661e-02
1.324794255197048187e-02 1.033540517091751099e-01 1.372619569301605225e-01 -9.979070164263248444e-03 9.413736313581466675e-02 -3.234226703643798828e-01 4.071331620216369629e-01 -1.844427436590194702e-01 7.658924907445907593e-02 -1.579440087080001831e-01 6.189233064651489258e-02 -1.606075465679168701e-02 1.042657345533370972e-01 1.351463794708251953e-01 -6.197627261281013489e-02 2.245283573865890503e-01 3.388342633843421936e-02 2.268127202987670898e-01 2.661818861961364746e-01 1.607302278280258179e-01 -2.222993671894073486e-01 5.118482187390327454e-02 -8.896353095769882202e-02 8.215569704771041870e-02 -2.449322640895843506e-01 3.143768608570098877e-01 2.672061026096343994e-01 4.176862072199583054e-03 4.401689022779464722e-02 -2.593307383358478546e-02 -1.912222951650619507e-01 -2.308099865913391113e-01
-2.377812862396240234e-01 1.794209033250808716e-01 -3.873776644468307495e-02 -3.725143373012542725e-01 -3.040414536371827126e-03 -1.219336241483688354e-01 2.377562820911407471e-01 -2.147115916013717651e-01 -9.513057768344879150e-02 -1.749628037214279175e-01 -1.592199057340621948e-01 2.072962373495101929e-01 7.653079926967620850e-02 7.891255617141723633e-02 1.270778924226760864e-01 2.050013840198516846e-01 -2.516174912452697754e-01 3.270082771778106689e-01 -3.054719604551792145e-02 -2.315975166857242584e-02 2.792811691761016846e-01 3.098513185977935791e-02 -2.481119632720947266e-01 -5.993980169296264648e-02 -1.815613359212875366e-01 3.615982457995414734e-02 -4.942849278450012207e-03 1.022143363952636719e-01 2.065872997045516968e-01 -6.444231420755386353e-02 -2.547729015350341797e-01 5.423243343830108643e-02
-1.688294112682342529e-01 1.068810559809207916e-02 -5.178108811378479004e-02 -2.073738127946853638e-01 4.162882640957832336e-02 -2.674941718578338623e-01 1.530296504497528076e-01 4.852880910038948059e-02 1.287109553813934326e-01 -5.914177745580673218e-02 -3.281597495079040527e-01 -2.016636542975902557e-03 3.385123312473297119e-01 1.265929043292999268e-01 -9.192564338445663452e-02 9.300726652145385742e-02 -3.046350926160812378e-02 2.584370784461498260e-02 2.571272253990173340e-01 -2.088223248720169067e-01 -2.830878794193267822e-01 -8.303360641002655029e-02 1.313056796789169312e-01 -3.297922313213348389e-01 -2.277882099151611328e-01 -3.065269626677036285e-02 1.452013701200485229e-01 2.180193960666656494e-01 1.596018970012664795e-01 -7.585315965116024017e-03 -1.466257721185684204e-01 2.415303587913513184e-01
-2.099309861660003662e-01 -1.930943727493286133e-01 3.578003123402595520e-02 -1.812423616647720337e-01 4.432182176969945431e-04 -2.577746808528900146e-01 -2.324260473251342773e-01 3.293479606509208679e-02 5.723888874053955078e-01 8.188748732209205627e-03 -2.333721816539764404e-01 -7.800362259149551392e-02 3.749566525220870972e-02 1.169233173131942749e-01 -6.138563901185989380e-02 -2.515132129192352295e-01 -1.252155005931854248e-01 7.332598417997360229e-02 6.824515759944915771e-02 1.967956274747848511e-01 1.800602227449417114e-01 1.251115556806325912e-02 -1.203738525509834290e-01 -1.555028259754180908e-01 -8.696743100881576538e-02 -3.467898070812225342e-02 7.704980671405792236e-02 7.002350687980651855e-02 1.801695674657821655e-01 1.962089091539382935e-01 -2.562245428562164307e-01 2.656968496739864349e-02
1.881920248270034790e-01 1.253802925348281860e-01 2.763285338878631592e-01 -2.105322331190109253e-01 1.694641262292861938e-01 -1.474843025207519531e-01 1.359672844409942627e-01 -3.896018862724304199e-02 3.229518234729766846e-01 -9.764441102743148804e-02 -1.052302401512861252e-02 -2.779898345470428467e-01 -5.974658578634262085e-02 8.648402988910675049e-02 -8.773357421159744263e-02 -1.690117865800857544e-01 1.012012436985969543e-01 3.401634097099304199e-01 -2.310623880475759506e-03 -5.242940783500671387e-02 3.816043958067893982e-02 6.979677826166152954e-02 1.701841503381729126e-01 -1.039623469114303589e-02 -5.600026249885559082e-02 2.101649492979049683e-01 -1.152442693710327148e-01 -5.832571908831596375e-02 2.281197756528854370e-01 -8.384627848863601685e-02 -4.784211516380310059e-01 5.590467154979705811e-02
-1.640134155750274658e-01 2.453524619340896606e-01 -1.783685386180877686e-01 6.277070194482803345e-02 2.586351633071899414e-01 -1.474650353193283081e-01 7.741708308458328247e-02 -3.882914483547210693e-01 7.695296406745910645e-02 1.213073804974555969e-01 -2.581039667129516602e-01 -1.473822444677352905e-01 -4.634500294923782349e-02 2.570765614509582520e-01 -1.284711360931396484e-01 3.616319224238395691e-02 -2.713493704795837402e-01 1.292474269866943359e-01 2.763990461826324463e-01 -2.299416996538639069e-02 -2.112104929983615875e-02 -1.558575183153152466e-01 -1.535852253437042236e-02 1.027439162135124207e-01 -1.440042629837989807e-02 2.020315080881118774e-02 9.592186659574508667e-02 -2.288466840982437134e-01 2.735457718372344971e-01 -1.842029094696044922e-01 -1.737710647284984589e-02 2.503632605075836182e-01
-3.133457303047180176e-01 5.622063763439655304e-03 -6.251480430364608765e-02 1.267056763172149658e-01 5.809719208627939224e-03 -1.865383684635162354e-01 1.559076309204101562e-01 -4.903481155633926392e-02 1.085319519042968750e-01 -2.589168548583984375e-01 -1.735657304525375366e-01 -1.692576110363006592e-01 -2.851806581020355225e-02 3.958842530846595764e-02 -1.642910093069076538e-01 5.004888400435447693e-02 -8.172143250703811646e-02 3.289468288421630859e-01 1.653716862201690674e-01 -3.527318537235260010e-01 2.869966030120849609e-01 -2.575703561305999756e-01 -1.058005914092063904e-01 6.331760436296463013e-02 -3.545750081539154053e-01 1.531590968370437622e-01 3.206133097410202026e-02 5.893875285983085632e-02 6.409289687871932983e-02 1.619664430618286133e-01 -8.817549049854278564e-02 1.686655133962631226e-01
-9.470197558403015137e-02 1.117873415350914001e-01 9.920161217451095581e-02 -6.551565974950790405e-02 -1.067575141787528992e-01 -2.060992270708084106e-01 2.553278505802154541e-01 4.283455666154623032e-03 4.894099235534667969e-01 -1.795123219490051270e-01 -1.896928846836090088e-01 -3.099486231803894043e-02 -1.230107694864273071e-01 -5.904359370470046997e-02 -1.143689081072807312e-01 1.105127781629562378e-01 1.443928922526538372e-03 1.258031278848648071e-01 4.093825817108154297e-01 2.535026371479034424e-01 2.197522902861237526e-03 1.552930474281311035e-01 -5.368892475962638855e-02 -1.711496859788894653e-01 -2.619518339633941650e-01 1.459545106627047062e-03 1.951259225606918335e-01 4.332063253968954086e-03 7.719265669584274292e-02 2.669490277767181396e-01 6.908351927995681763e-02 -5.191472359001636505e-03
2.899074461311101913e-04 -8.497846871614456177e-02 -1.489292532205581665e-01 1.403858959674835205e-01 3.274478763341903687e-02 -2.081015408039093018e-01 1.723424792289733887e-01 -4.247733205556869507e-02 2.320889532566070557e-01 8.887400850653648376e-03 -3.278324007987976074e-01 2.424435131251811981e-02 8.112270385026931763e-02 -9.685351699590682983e-02 -6.157310307025909424e-02 1.386030763387680054e-01 8.848502486944198608e-02 3.232340216636657715e-01 -5.935793370008468628e-02 1.583548933267593384e-01 3.076809644699096680e-01 -5.294086784124374390e-02 3.244022428989410400e-01 -1.068523004651069641e-01 8.797082118690013885e-03 2.743484377861022949e-01 2.197479605674743652e-01 2.892206907272338867e-01 2.443872205913066864e-02 -1.606465578079223633e-01 -2.515938580036163330e-01 1.483776122331619263e-01
-1.712862104177474976e-01 2.702155709266662598e-01 -2.059429138898849487e-01 -7.048702985048294067e-02 5.907963961362838745e-03 -2.813959717750549316e-01 3.532481566071510315e-02 -7.572142779827117920e-02 -6.863051652908325195e-02 1.515606343746185303e-01 -3.525097966194152832e-01 -2.515312135219573975e-01 1.295327395200729370e-01 5.001227557659149170e-02 1.109887007623910904e-02 -4.047916457056999207e-02 2.081559151411056519e-01 1.832068562507629395e-01 -1.859752275049686432e-02 5.431208293884992599e-03 7.899138331413269043e-02 1.506078392267227173e-01 -2.529616653919219971e-01 1.711939424276351929e-01 -1.628873497247695923e-01 9.765055775642395020e-02 1.270212531089782715e-01 8.268101513385772705e-02 2.193603068590164185e-01 -2.401524186134338379e-01 -3.911970853805541992e-01 -1.022532656788825989e-01
-1.835407316684722900e-01 -6.961203366518020630e-02 5.832948535680770874e-02 -1.881543844938278198e-01 5.848252400755882263e-02 -1.178510934114456177e-01 -1.486988365650177002e-01 -1.200847923755645752e-01 1.934067457914352417e-01 2.853704392910003662e-01 -2.669810354709625244e-01 -7.329161465167999268e-02 7.000572234392166138e-02 3.225355446338653564e-01 -9.214847534894943237e-02 -1.853199899196624756e-01 -1.317843049764633179e-01 2.551304101943969727e-01 -5.370797216892242432e-02 1.823237538337707520e-01 -1.907552629709243774e-01 1.007946133613586426e-01 -2.041664421558380127e-01 -9.739800542593002319e-02 -1.787160634994506836e-01 -7.111536711454391479e-02 -5.152388662099838257e-02 5.941675230860710144e-02 5.165037512779235840e-02 2.278660982847213745e-01 -4.519992470741271973e-01 5.643916875123977661e-02
-6.930741667747497559e-02 1.869715750217437744e-01 2.716701626777648926e-01 -8.680482953786849976e-02 1.872349828481674194e-01 -1.616338491439819336e-01 3.875453472137451172e-01 6.789956986904144287e-02 6.350921094417572021e-02 -2.754200994968414307e-01 -1.039228886365890503e-01 7.143758237361907959e-02 -1.743027567863464355e-01 3.471597731113433838e-01 -1.227094680070877075e-01 2.464445531368255615e-01 4.221115633845329285e-02 1.911638230085372925e-01 9.560010582208633423e-02 9.006087481975555420e-02 -1.417546421289443970e-01 -1.641515642404556274e-02 7.108007092028856277e-03 1.210037618875503540e-01 -1.597202271223068237e-01 2.717685401439666748e-01 2.304240614175796509e-01 -1.114290952682495117e-02 -4.325766116380691528e-02 8.478913456201553345e-02 -2.968497872352600098e-01 -5.194347351789474487e-03
-8.994869142770767212e-02 1.396619081497192383e-01 -6.367018073797225952e-02 1.125068068504333496e-01 3.584768176078796387e-01 1.771253794431686401e-01 -7.880552113056182861e-02 -3.253260552883148193e-01 2.297798842191696167e-01 1.361425220966339111e-01 -2.528525590896606445e-01 -3.227829337120056152e-01 -5.993084982037544250e-02 1.012391895055770874e-01 -8.756276965141296387e-02 1.974349021911621094e-01 4.873622208833694458e-02 -9.028856456279754639e-02 2.465134412050247192e-01 -4.714182764291763306e-02 -5.930129811167716980e-02 1.924422681331634521e-01 -1.110291481018066406e-01 1.834221556782722473e-02 -2.178864032030105591e-01 1.453153491020202637e-01 3.021650910377502441e-01 1.645411923527717590e-02 6.034108623862266541e-02 -3.179666399955749512e-02 -2.992199361324310303e-01 5.231559649109840393e-02
-2.451837360858917236e-01 3.637298941612243652e-01 -1.574311703443527222e-01 -1.278555840253829956e-01 -8.042928762733936310e-03 -7.567546516656875610e-02 1.200618967413902283e-02 -2.441913783550262451e-01 -1.233275458216667175e-01 -1.365915536880493164e-01 -3.810641765594482422e-01 -3.092619776725769043e-02 -7.329066097736358643e-02 1.164163276553153992e-01 -2.440780848264694214e-01 2.146268188953399658e-01 -4.385557770729064941e-02 2.330437898635864258e-01 -3.379420936107635498e-02 1.374145001173019409e-01 3.311306834220886230e-01 1.512023657560348511e-01 -1.796633750200271606e-01 -1.789048016071319580e-01 -1.139150038361549377e-01 1.904638558626174927e-01 9.273755550384521484e-02 -3.764223947655409575e-04 6.378355622291564941e-02 1.173881907016038895e-02 -1.748817265033721924e-01 1.749174445867538452e-01
-1.489459127187728882e-01 -3.676708787679672241e-02 3.400577977299690247e-02 -1.058619543910026550e-01 -2.195416539907455444e-01 -4.314147308468818665e-02 9.620676189661026001e-02 -1.660302877426147461e-01 7.248506695032119751e-02 -1.452019810676574707e-01 -2.843025922775268555e-01 -1.812191158533096313e-01 1.268571168184280396e-01 8.935791254043579102e-02 -1.210411861538887024e-01 1.205623075366020203e-01 -1.956301331520080566e-01 2.958868630230426788e-02 -1.781508885324001312e-02 1.385003924369812012e-01 -1.096571907401084900e-01 -7.952248305082321167e-02 1.832222193479537964e-01 -5.269418284296989441e-02 -1.614882498979568481e-01 5.271278321743011475e-02 2.271417528390884399e-02 4.739656746387481689e-01 4.994766712188720703e-01 3.669782727956771851e-02 -2.023648768663406372e-01 -1.575280129909515381e-01
-1.057540345937013626e-02 1.492093056440353394e-01 4.240661859512329102e-02 -2.406373769044876099e-01 3.075696527957916260e-01 -2.084141075611114502e-01 -1.299525350332260132e-01 7.967106252908706665e-02 1.690826117992401123e-01 9.744042903184890747e-02 -1.924241930246353149e-01 3.163217008113861084e-01 1.967430114746093750e-01 4.215009883046150208e-02 -1.192046776413917542e-01 6.908714026212692261e-02 -8.617730438709259033e-02 3.264944851398468018e-01 2.449234873056411743e-01 1.657728552818298340e-01 8.988661319017410278e-02 6.152798980474472046e-02 -2.135353982448577881e-01 -1.125200912356376648e-01 -7.220613956451416016e-02 -1.431894451379776001e-01 7.692253589630126953e-02 2.922907769680023193e-01 1.171933710575103760e-01 -1.024323478341102600e-01 -3.241350352764129639e-01 -6.353904306888580322e-02
-2.609303593635559082e-01 -1.316765099763870239e-01 1.890792995691299438e-01 -7.943542301654815674e-02 -6.362797319889068604e-02 -2.793637290596961975e-02 -1.879892349243164062e-01 -1.689181327819824219e-01 3.272297382354736328e-01 3.568068612366914749e-03 -2.677008807659149170e-01 8.301007002592086792e-02 1.231425777077674866e-01 3.053944408893585205e-01 -1.910187602043151855e-01 -3.526599407196044922e-01 4.386716336011886597e-02 7.862725108861923218e-02 7.921165972948074341e-02 1.883783191442489624e-01 2.090620547533035278e-01 4.234220087528228760e-02 -1.566061675548553467e-01 -2.522091567516326904e-01 -1.555973291397094727e-01 -2.545366808772087097e-02 1.452968269586563110e-01 -1.217446010559797287e-02 4.806543886661529541e-02 9.503404796123504639e-02 -3.275395929813385010e-01 -2.521810121834278107e-02
-5.071749165654182434e-02 5.103507637977600098e-02 -4.550044983625411987e-02 -1.806709319353103638e-01 3.430915772914886475e-01 -7.158686220645904541e-02 1.055633649230003357e-01 -2.426418513059616089e-01 1.119632348418235779e-01 -1.680840253829956055e-01 -8.184320479631423950e-02 7.438975572586059570e-02 3.319529294967651367e-01 1.029479429125785828e-01 -5.819243192672729492e-02 -5.920154973864555359e-02 -3.357191681861877441e-01 4.630657285451889038e-02 6.062003597617149353e-02 6.423050165176391602e-02 -2.351554632186889648e-01 7.562534511089324951e-02 1.860117726027965546e-02 -8.511783182621002197e-02 -8.385501056909561157e-02 -3.351679444313049316e-02 2.420241236686706543e-01 1.765536963939666748e-01 3.882193565368652344e-01 -2.782999873161315918e-01 -2.452069371938705444e-01 9.539078921079635620e-02
-1.047698259353637695e-01 -3.494802117347717285e-02 1.354344636201858521e-01 1.838840730488300323e-02 -2.593935839831829071e-02 -2.350592911243438721e-01 3.625031411647796631e-01 -3.887513279914855957e-02 1.768468320369720459e-01 4.470331594347953796e-02 3.221276029944419861e-02 -2.781268060207366943e-01 -2.727259397506713867e-01 2.419886440038681030e-01 -2.987405657768249512e-02 4.027864336967468262e-01 -1.584651023149490356e-01 1.289555579423904419e-01 2.374423742294311523e-01 -1.180409789085388184e-01 1.312385126948356628e-02 1.067316085100173950e-01 -2.278587371110916138e-01 -5.757758393883705139e-02 -1.218218430876731873e-01 2.172761857509613037e-01 1.024476345628499985e-02 -1.401753816753625870e-02 6.509874016046524048e-02 3.814664483070373535e-02 -3.162325024604797363e-01 -1.601378917694091797e-01
-1.581834554672241211e-01 2.409140169620513916e-01 1.332698464393615723e-01 1.166243851184844971e-02 -1.680453680455684662e-02 7.802491635084152222e-02 -6.313600391149520874e-02 1.260112076997756958e-01 3.869448602199554443e-02 2.963058352470397949e-01 -2.697310745716094971e-01 -1.164300292730331421e-01 8.821736276149749756e-02 1.616421528160572052e-02 -3.291871026158332825e-02 3.328550457954406738e-01 -2.059738934040069580e-01 3.614595830440521240e-01 1.134263500571250916e-01 -7.012348622083663940e-02 3.408468663692474365e-01 -8.937227725982666016e-02 -4.980630427598953247e-02 -2.126111648976802826e-02 -1.580961793661117554e-01 -6.551682949066162109e-02 1.925550550222396851e-01 -8.846791088581085205e-02 2.731895148754119873e-01 7.544996589422225952e-02 -2.901419699192047119e-01 -1.436152160167694092e-01
2.159155532717704773e-02 4.141427204012870789e-02 -1.884264638647437096e-04 -3.027581274509429932e-01 8.442103117704391479e-02 -1.298979222774505615e-01 1.919147670269012451e-01 -1.216534301638603210e-01 2.688134275376796722e-02 3.649960458278656006e-01 3.693043719977140427e-03 -2.856957018375396729e-01 9.626260399818420410e-02 6.665904819965362549e-02 3.839279711246490479e-02 -3.769825398921966553e-02 -1.918633431196212769e-01 2.711865305900573730e-01 2.386540174484252930e-02 -6.831475347280502319e-02 3.064680695533752441e-01 2.950717508792877197e-02 -1.174355968832969666e-01 -8.109772205352783203e-02 -5.780479870736598969e-03 9.536040574312210083e-02 2.832523286342620850e-01 3.515089303255081177e-02 -1.533257029950618744e-02 3.231712281703948975e-01 -3.557638525962829590e-01 2.138945758342742920e-01
-1.830974370241165161e-01 1.256759017705917358e-01 1.399878561496734619e-01 -9.835635870695114136e-02 1.617064774036407471e-01 -2.450252771377563477e-01 -1.094167120754718781e-03 1.049598380923271179e-01 2.753245830535888672e-01 2.673259973526000977e-01 -2.768620848655700684e-01 1.396959926933050156e-02 -2.835088074207305908e-01 1.874801665544509888e-01 -2.144263386726379395e-01 1.349742524325847626e-02 -2.271347492933273315e-02 1.361807584762573242e-01 4.270226359367370605e-01 1.617696732282638550e-01 -8.245335519313812256e-02 -4.200768470764160156e-02 -1.167223230004310608e-01 6.139452010393142700e-02 -5.124445073306560516e-03 1.140869334340095520e-01 2.116744667291641235e-01 2.759298980236053467e-01 -1.734855920076370239e-01 -1.200707703828811646e-01 5.342481657862663269e-02 5.928889289498329163e-02
-2.736926376819610596e-01 -1.283491104841232300e-01 -1.484284102916717529e-01 -1.796114817261695862e-02 -5.168437957763671875e-02 -2.659146785736083984e-01 1.868956238031387329e-01 7.579409331083297729e-02 2.498072106391191483e-03 -2.311975508928298950e-01 -2.492494434118270874e-01 -2.255005985498428345e-01 1.509517580270767212e-01 1.242095530033111572e-01 -9.163478016853332520e-02 -6.100941076874732971e-02 -8.848198503255844116e-02 1.998934745788574219e-01 3.779112696647644043e-01 -1.490890532732009888e-01 1.935434713959693909e-02 5.365053191781044006e-02 3.384980140253901482e-03 -3.279512226581573486e-01 -3.516575694084167480e-01 -8.493356406688690186e-02 -1.929861009120941162e-01 2.013120949268341064e-01 9.756953269243240356e-02 -2.297357656061649323e-02 -1.143808513879776001e-01 -3.992426209151744843e-03
-7.252427190542221069e-02 -2.179227024316787720e-01 -4.112453386187553406e-02 -3.884485363960266113e-01 -9.147793985903263092e-03 -2.324249297380447388e-01 4.000809788703918457e-02 -2.648518681526184082e-01 3.008554689586162567e-02 -8.633490651845932007e-02 -3.272078633308410645e-01 -1.638861596584320068e-01 1.352782994508743286e-01 3.236074000597000122e-02 -7.470670342445373535e-02 7.880164682865142822e-02 -6.630434095859527588e-02 1.397017538547515869e-01 2.549538910388946533e-01 -2.860095910727977753e-02 4.257854074239730835e-02 -4.908363148570060730e-02 3.568013310432434082e-01 -1.926376223564147949e-01 -3.399280458688735962e-02 1.912086457014083862e-01 2.020151168107986450e-02 8.459877967834472656e-02 4.012768864631652832e-01 5.145794898271560669e-02 -8.083680272102355957e-02 -1.467501074075698853e-01
9.200439602136611938e-02 1.221044361591339111e-01 2.447524853050708771e-02 -1.123094409704208374e-01 -1.712819486856460571e-01 -9.321244060993194580e-02 1.107297912240028381e-01 8.641249686479568481e-02 -4.092471674084663391e-02 3.814149415120482445e-03 -1.939824819564819336e-01 -9.774561226367950439e-02 4.045098125934600830e-01 -1.094420403242111206e-01 5.421622842550277710e-02 6.034564971923828125e-02 -2.128984928131103516e-01 2.445880025625228882e-01 1.266111284494400024e-01 1.535206139087677002e-01 8.236027508974075317e-02 -1.405296474695205688e-01 -6.475144624710083008e-02 -1.054507195949554443e-01 -3.859690427780151367e-01 -1.621312946081161499e-01 2.945764660835266113e-01 2.649357020854949951e-01 6.927498430013656616e-02 6.033829972147941589e-02 -3.754737973213195801e-01 7.976274192333221436e-02
-6.586578488349914551e-02 -1.023768410086631775e-01 9.983632713556289673e-02 -1.560964621603488922e-02 1.775857359170913696e-01 -1.857142150402069092e-01 3.829661756753921509e-02 -1.333994567394256592e-01 1.125688180327415466e-01 9.548095613718032837e-02 1.745605021715164185e-01 7.082184404134750366e-02 4.762000171467661858e-04 1.742759160697460175e-02 6.491907685995101929e-02 1.692972891032695770e-02 -1.314521729946136475e-01 1.615906208753585815e-01 4.458797276020050049e-01 -1.750884763896465302e-02 1.343278884887695312e-01 4.617784637957811356e-03 -4.720199853181838989e-02 -8.065330237150192261e-02 -5.601223111152648926e-01 -1.630250960588455200e-01 2.204344570636749268e-01 1.787309199571609497e-01 1.740611791610717773e-01 7.199238985776901245e-02 -2.991920411586761475e-01 1.115791127085685730e-01
-6.048937514424324036e-02 -2.301852852106094360e-01 1.670107096433639526e-01 3.117379499599337578e-03 1.666324734687805176e-01 -3.306693434715270996e-01 -2.250488288700580597e-02 -3.116155862808227539e-01 1.439351886510848999e-01 -9.690934419631958008e-02 -4.141692817211151123e-01 1.380187422037124634e-01 1.029625311493873596e-01 1.726952940225601196e-02 7.217936962842941284e-02 -9.557562321424484253e-02 6.314843893051147461e-02 2.543472349643707275e-01 -3.094605728983879089e-02 2.745329439640045166e-01 1.280439347028732300e-01 -1.457363814115524292e-01 -1.572330743074417114e-01 -2.028518170118331909e-01 -8.196640014648437500e-02 -6.977166235446929932e-02 1.837007999420166016e-01 1.092470716685056686e-02 2.131335735321044922e-01 -1.013553068041801453e-01 -2.910598516464233398e-01 -2.043687738478183746e-02
-2.270207107067108154e-01 -3.577926382422447205e-02 3.349931538105010986e-02 8.821990340948104858e-02 -4.319111257791519165e-02 -8.767711371183395386e-02 6.632460653781890869e-02 -1.662632673978805542e-01 1.748845428228378296e-01 1.064527183771133423e-01 -4.303195476531982422e-01 -2.695186994969844818e-02 -8.412358909845352173e-02 5.835756286978721619e-02 1.443863958120346069e-01 -2.022929340600967407e-01 -1.435153037309646606e-01 1.126747578382492065e-01 -8.442088961601257324e-02 2.387439161539077759e-01 9.997738897800445557e-02 -2.970782518386840820e-01 -3.013473749160766602e-01 -3.591172397136688232e-02 -1.326235532760620117e-01 2.135704904794692993e-01 2.483804225921630859e-01 1.057485640048980713e-01 1.016515344381332397e-01 8.074677735567092896e-02 -3.435950875282287598e-01 1.945628672838211060e-01
6.720042973756790161e-02 6.484942138195037842e-02 1.636766269803047180e-02 -5.441471189260482788e-02 -4.825932532548904419e-02 -5.728001520037651062e-02 1.295350193977355957e-01 -2.001247555017471313e-01 -2.059167437255382538e-02 1.081049367785453796e-01 -2.146275043487548828e-01 -1.590712368488311768e-01 1.666400134563446045e-01 -1.186116635799407959e-01 -4.268870949745178223e-01 4.524593800306320190e-02 2.122477628290653229e-02 3.195753395557403564e-01 1.745363920927047729e-01 -1.361424028873443604e-01 -1.022320240736007690e-01 5.420420318841934204e-02 3.217909112572669983e-02 -2.013050764799118042e-01 1.235009133815765381e-01 -1.674524694681167603e-02 4.084753990173339844e-01 1.916617006063461304e-01 1.789830625057220459e-01 1.038994118571281433e-01 -3.379701673984527588e-01 -1.825256794691085815e-01
-1.671732217073440552e-01 3.536596596240997314e-01 1.176462471485137939e-01 3.471786156296730042e-02 -4.566315561532974243e-02 2.138962037861347198e-02 8.827124536037445068e-02 -1.436006724834442139e-01 3.906203806400299072e-02 1.398226618766784668e-01 -3.128844201564788818e-01 -3.781860768795013428e-01 1.603720188140869141e-01 8.266137540340423584e-02 -2.946384251117706299e-01 1.806593984365463257e-01 5.223820917308330536e-03 3.930378258228302002e-01 3.008801490068435669e-02 -4.614130780100822449e-02 7.427385449409484863e-02 -6.287501752376556396e-02 -1.113218888640403748e-01 -7.227553986012935638e-03 1.663285791873931885e-01 3.302557766437530518e-02 3.000676929950714111e-01 1.051305085420608521e-01 2.688513696193695068e-01 -2.499438123777508736e-03 6.959117949008941650e-02 -2.330116927623748779e-02
-1.717039793729782104e-01 -1.435935050249099731e-01 7.661899179220199585e-02 -1.714192926883697510e-01 3.349146246910095215e-02 1.611346751451492310e-01 2.420925796031951904e-01 -2.123079597949981689e-01 2.294797450304031372e-01 8.234657347202301025e-02 -1.224434450268745422e-01 -1.712759397923946381e-02 5.780528485774993896e-02 -5.712252110242843628e-02 -2.289172112941741943e-01 1.369380764663219452e-02 6.643386930227279663e-02 7.781336456537246704e-02 2.615538835525512695e-01 2.996365725994110107e-01 -6.416724622249603271e-02 2.519114129245281219e-02 3.859826549887657166e-02 -6.195848807692527771e-02 2.430674284696578979e-01 2.503389418125152588e-01 4.799120724201202393e-01 -5.876808986067771912e-02 2.922801077365875244e-01 -1.637248881161212921e-02 -1.620453298091888428e-01 -6.111148744821548462e-02
-1.122057661414146423e-01 -7.652509957551956177e-02 -8.125103265047073364e-02 -1.219395846128463745e-01 -2.152195274829864502e-01 -3.777902126312255859e-01 9.896553307771682739e-02 -1.101346164941787720e-01 1.539602279663085938e-01 -4.159171506762504578e-02 -3.594050407409667969e-01 9.895405918359756470e-02 1.203161552548408508e-01 4.410575330257415771e-02 2.811529487371444702e-02 9.280799329280853271e-02 -1.001458689570426941e-01 3.768971264362335205e-01 1.172759011387825012e-01 2.629099227488040924e-02 -1.561053395271301270e-01 -2.862404286861419678e-01 3.086219914257526398e-02 -3.952782154083251953e-01 -1.393195986747741699e-01 -8.794182538986206055e-02 4.310070350766181946e-02 6.490061432123184204e-02 2.738071084022521973e-01 8.614225685596466064e-02 3.182711452245712280e-02 1.106751188635826111e-01
-3.277686238288879395e-01 1.823316961526870728e-01 1.122434809803962708e-01 1.569930762052536011e-01 -1.400661915540695190e-01 3.486456116661429405e-03 -7.425230741500854492e-02 -2.555986046791076660e-01 1.753604263067245483e-01 1.326067149639129639e-01 -3.634975850582122803e-01 7.864242792129516602e-02 2.592836320400238037e-01 1.581882238388061523e-01 -1.178717389702796936e-01 1.150992140173912048e-02 -2.253391407430171967e-02 1.041256263852119446e-01 2.593359649181365967e-01 4.312256574630737305e-01 1.214293166995048523e-01 -1.808829754590988159e-01 9.974113106727600098e-02 -1.719390451908111572e-01 -1.713558435440063477e-01 1.890279538929462433e-02 5.216890573501586914e-02 -6.678295903839170933e-04 1.064405292272567749e-01 3.418217971920967102e-02 -2.024551928043365479e-01 3.478670120239257812e-02
-4.729757085442543030e-02 1.518750190734863281e-02 -2.125963419675827026e-01 1.911187618970870972e-01 -1.290618032217025757e-01 -2.322869747877120972e-01 2.044292986392974854e-01 -1.706926822662353516e-01 3.203667700290679932e-01 9.827016294002532959e-02 6.534799933433532715e-02 2.302807755768299103e-02 1.519206613302230835e-01 1.784713119268417358e-01 -1.549280341714620590e-02 2.418956905603408813e-01 1.441032066941261292e-02 1.374618560075759888e-01 2.458156496286392212e-01 -1.043911650776863098e-01 4.357253015041351318e-02 1.359852403402328491e-01 1.832388937473297119e-01 -1.485385894775390625e-01 1.443888843059539795e-01 -1.157570779323577881e-01 2.928428649902343750e-01 2.804585099220275879e-01 1.271492838859558105e-01 3.555931523442268372e-02 -3.651222288608551025e-01 1.662068665027618408e-01
-2.353006005287170410e-01 7.194180786609649658e-02 -8.482655137777328491e-02 -4.503989592194557190e-02 3.173621594905853271e-01 -1.511721312999725342e-01 -1.523628830909729004e-02 -1.153152659535408020e-01 4.395907744765281677e-02 -1.776101291179656982e-01 -2.987219095230102539e-01 -2.530473768711090088e-01 2.744979560375213623e-01 -9.614831209182739258e-02 2.305404283106327057e-02 -1.157466620206832886e-01 -8.646109700202941895e-02 2.736320793628692627e-01 8.581405133008956909e-02 -6.059372425079345703e-02 3.142507970333099365e-01 2.165746316313743591e-02 -2.249154150485992432e-01 -1.479959934949874878e-01 -4.897963628172874451e-02 1.366448253393173218e-01 2.597654759883880615e-01 -1.921330392360687256e-01 1.334609370678663254e-02 1.142549328505992889e-02 -3.093539178371429443e-01 -1.459242552518844604e-01
5.317699909210205078e-02 7.486996799707412720e-02 1.030074656009674072e-01 -6.585709005594253540e-02 -1.634853035211563110e-01 -3.010780215263366699e-01 9.064420312643051147e-02 -2.809081971645355225e-01 2.948934733867645264e-01 -1.828395426273345947e-01 -6.551968306303024292e-02 -1.024127379059791565e-01 1.404881477355957031e-01 1.145810782909393311e-01 4.350194334983825684e-02 -1.311962008476257324e-01 2.246410399675369263e-01 -2.714427746832370758e-02 1.807345151901245117e-01 1.777850240468978882e-01 -5.032455548644065857e-03 -1.123461499810218811e-01 1.088318154215812683e-01 3.000731393694877625e-02 1.157830134034156799e-01 1.042070314288139343e-01 3.867670595645904541e-01 -1.595743186771869659e-02 -2.516329288482666016e-02 -1.380451768636703491e-01 -4.972535371780395508e-01 -5.522661656141281128e-02
-1.166940256953239441e-01 -3.083952367305755615e-01 1.623233258724212646e-01 1.740551739931106567e-01 5.269436910748481750e-02 -1.326821148395538330e-01 1.175526306033134460e-01 -1.335477381944656372e-01 3.594373464584350586e-01 6.442225724458694458e-02 -3.999033868312835693e-01 1.591022908687591553e-01 1.356545984745025635e-01 -6.975220167078077793e-04 4.378046840429306030e-02 -9.082405269145965576e-02 7.543173432350158691e-02 2.005899995565414429e-01 2.592191398143768311e-01 2.582609355449676514e-01 -5.742552690207958221e-03 -8.149701170623302460e-03 -1.790503859519958496e-01 -2.949573397636413574e-01 5.882497504353523254e-02 2.912219986319541931e-02 7.955325394868850708e-02 8.833706378936767578e-02 2.366992086172103882e-01 1.493706181645393372e-02 -2.448289841413497925e-01 4.285507276654243469e-02
-4.736030846834182739e-02 1.512795239686965942e-01 1.224742308259010315e-01 -4.276501759886741638e-02 1.807988584041595459e-01 6.116829812526702881e-02 2.408337146043777466e-01 -2.221510261297225952e-01 3.038401901721954346e-01 7.792923599481582642e-02 -1.569923758506774902e-01 -1.008555665612220764e-01 -2.971963398158550262e-02 1.042615249752998352e-01 -2.537775435484945774e-04 2.007490247488021851e-01 1.777668744325637817e-01 2.924815751612186432e-02 4.933383464813232422e-01 -8.417588472366333008e-02 -1.398919075727462769e-01 1.553210057318210602e-02 3.352895006537437439e-02 -3.187377750873565674e-02 -2.431754022836685181e-01 5.770567432045936584e-02 4.030406773090362549e-01 -5.844927206635475159e-02 1.228591203689575195e-01 -2.393301278352737427e-01 -1.323575973510742188e-01 -7.685443013906478882e-02
-1.569198369979858398e-01 -1.305915564298629761e-01 1.554925441741943359e-01 -1.866010949015617371e-02 -1.349749118089675903e-01 -6.243071332573890686e-02 -9.438277781009674072e-02 -3.975626528263092041e-01 4.986838102340698242e-01 1.594464033842086792e-01 -2.586932182312011719e-01 8.689852803945541382e-02 -6.340918689966201782e-02 7.006604969501495361e-02 -1.406603008508682251e-01 -2.414225786924362183e-02 -1.637117117643356323e-01 -1.970600709319114685e-02 1.244413703680038452e-01 2.923237681388854980e-01 6.074946373701095581e-02 -4.857606813311576843e-02 1.636614650487899780e-01 -1.695328503847122192e-01 -1.086504086852073669e-01 2.586490847170352936e-02 1.214757710695266724e-01 6.744764000177383423e-02 1.687135100364685059e-01 1.955409348011016846e-01 -2.580432593822479248e-01 1.098355427384376526e-01
-7.915288209915161133e-02 9.607832878828048706e-02 6.868854165077209473e-02 -1.190528273582458496e-01 -8.071385324001312256e-02 3.897372260689735413e-02 2.334889471530914307e-01 -1.377451419830322266e-01 9.291513264179229736e-02 1.437042057514190674e-01 4.527448490262031555e-02 -5.343044176697731018e-02 1.738875955343246460e-01 -2.321092039346694946e-02 -3.835754096508026123e-01 -2.348054572939872742e-02 -2.876825928688049316e-01 3.151786029338836670e-01 8.765174448490142822e-02 -1.826865226030349731e-02 3.320757448673248291e-01 -7.388049364089965820e-02 -1.261364519596099854e-01 -6.241199746727943420e-02 -4.198684096336364746e-01 1.236373409628868103e-01 2.695477306842803955e-01 -1.033989340066909790e-01 2.470403462648391724e-01 -3.892623633146286011e-02 -4.051641002297401428e-02 -8.172769099473953247e-02
-1.060922369360923767e-01 -7.758151739835739136e-02 1.379221677780151367e-01 -1.254796981811523438e-01 -1.373902410268783569e-01 1.434335298836231232e-02 -8.437585830688476562e-02 -1.428756117820739746e-01 2.068384289741516113e-01 2.521485984325408936e-01 -3.190569579601287842e-01 -1.140297129750251770e-01 -5.879464000463485718e-02 1.067369580268859863e-01 -2.086384445428848267e-01 2.059810459613800049e-01 -3.426408469676971436e-01 2.657247781753540039e-01 2.143781483173370361e-01 5.675432272255420685e-03 2.445773184299468994e-01 5.368324927985668182e-03 -9.216290712356567383e-02 1.607033237814903259e-02 2.604734003543853760e-01 1.143190041184425354e-01 1.253525763750076294e-01 3.353346884250640869e-02 1.026054918766021729e-01 7.291106879711151123e-02 -3.827509582042694092e-01 -1.291404813528060913e-01
-3.659396618604660034e-02 5.028756707906723022e-02 2.190911471843719482e-01 -2.556236982345581055e-01 -6.663512438535690308e-02 -3.182037174701690674e-02 -1.493607461452484131e-01 -2.182385623455047607e-01 1.248484477400779724e-01 3.584412112832069397e-02 -1.691644042730331421e-01 3.186689689755439758e-02 -1.443892419338226318e-01 2.465967535972595215e-01 -3.704657033085823059e-02 -4.307189956307411194e-02 -1.842518746852874756e-01 2.259608954191207886e-01 3.573504686355590820e-01 -1.237338259816169739e-01 3.255893886089324951e-01 -1.944755166769027710e-01 -1.054563932120800018e-02 -4.528105258941650391e-02 -4.333990216255187988e-01 1.631338708102703094e-02 8.701584488153457642e-02 1.829169541597366333e-01 -1.158881857991218567e-01 2.108197063207626343e-01 -1.151449903845787048e-01 4.166861996054649353e-02
-1.163705140352249146e-01 3.431601822376251221e-01 8.915396779775619507e-02 -8.283162117004394531e-02 -2.623322308063507080e-01 -1.783842146396636963e-01 2.108127474784851074e-01 -9.056143462657928467e-02 5.131659284234046936e-02 -1.611888408660888672e-02 3.575722873210906982e-02 -8.660937845706939697e-02 -2.147627621889114380e-01 1.695500314235687256e-01 1.721227914094924927e-01 5.017835646867752075e-02 4.621646180748939514e-02 1.994908601045608521e-01 1.030608862638473511e-01 2.047069370746612549e-01 -1.774048246443271637e-02 1.253124773502349854e-01 3.140890598297119141e-02 -1.583744734525680542e-01 -1.579949110746383667e-01 -1.078742444515228271e-01 3.288384079933166504e-01 -1.857444792985916138e-01 1.476606875658035278e-01 1.852363348007202148e-01 -4.333519339561462402e-01 1.490925103425979614e-01
-1.206153333187103271e-01 9.747926145792007446e-02 3.437018692493438721e-01 -1.188733279705047607e-01 1.490724086761474609e-01 -1.612142175436019897e-01 9.020207822322845459e-02 -2.109377980232238770e-01 9.147075563669204712e-02 -1.112018078565597534e-01 -1.273158639669418335e-01 -1.598106920719146729e-01 -1.502160578966140747e-01 -9.146796166896820068e-02 -2.104075551033020020e-01 1.172894313931465149e-01 2.087224125862121582e-01 1.855506747961044312e-01 8.388024568557739258e-02 1.442329436540603638e-01 2.889093458652496338e-01 1.207660883665084839e-01 1.538297384977340698e-01 5.370263010263442993e-02 -7.640878856182098389e-02 -4.996140021830797195e-03 1.349859237670898438e-01 -2.671737223863601685e-02 3.717282786965370178e-02 -1.580955535173416138e-01 -5.547326803207397461e-01 4.546323046088218689e-02
-1.497321277856826782e-01 -5.339920148253440857e-02 -1.470580548048019409e-01 1.626822166144847870e-03 5.155291291885077953e-04 -2.917892932891845703e-01 9.317999333143234253e-02 9.351022541522979736e-03 1.029370278120040894e-01 -1.473691910505294800e-01 -3.756397366523742676e-01 -1.436586678028106689e-01 2.555744349956512451e-01 2.829844653606414795e-01 -1.055485457181930542e-01 3.032750785350799561e-01 -7.838226109743118286e-02 1.064718365669250488e-01 2.142491042613983154e-01 -2.570260763168334961e-01 -6.397636234760284424e-02 -8.836409449577331543e-02 2.109142690896987915e-01 -3.412239253520965576e-01 -2.119331359863281250e-01 1.183570325374603271e-01 9.808306396007537842e-02 1.355147510766983032e-01 9.748405218124389648e-02 4.096627607941627502e-02 -6.178256124258041382e-02 -1.115598008036613464e-01
-1.813884079456329346e-01 6.168837100267410278e-02 9.065426886081695557e-02 1.494374573230743408e-01 -1.112725883722305298e-01 -3.234240785241127014e-02 8.754443377256393433e-02 6.903512775897979736e-02 4.779445528984069824e-01 2.319939583539962769e-01 -2.378892600536346436e-01 -3.177465796470642090e-01 4.210511595010757446e-02 -1.062283366918563843e-01 -1.324532926082611084e-01 2.254007011651992798e-02 -4.079514369368553162e-02 1.198207959532737732e-01 2.212461978197097778e-01 6.609186530113220215e-02 2.043048292398452759e-01 -1.220905184745788574e-01 7.073148339986801147e-02 2.734229713678359985e-02 -3.198924958705902100e-01 5.481536313891410828e-02 2.954620122909545898e-01 1.678726673126220703e-01 7.699640840291976929e-02 -1.990219652652740479e-01 9.579481929540634155e-02 1.694210916757583618e-01
[truncated: 3,269,608 more chars]
