# Supplementary material for: The Language of Innovation
Source: PLoS One. 2020 Apr 30;15(4):e0230107. doi: 10.1371/journal.pone.0230107 (PMC7194493; doi:10.1371/journal.pone.0230107)
Supplement: S10 File — (GZ) [file pone.0230107.s010.tar.gz › 1988-1992/V2Run_24_VS_4500_embeddings1988-1992ED32.txt]

2.134144008159637451e-01 -7.760798931121826172e-02 -5.003936216235160828e-02 -1.002434343099594116e-01 1.324535906314849854e-01 2.160656265914440155e-02 1.177439987659454346e-01 -3.527870774269104004e-01 3.891810774803161621e-02 -2.420730292797088623e-01 2.715511806309223175e-02 1.503890007734298706e-01 -1.246779561042785645e-01 -2.571681737899780273e-01 -1.077928096055984497e-01 -2.891160780563950539e-03 4.059551656246185303e-01 4.191759526729583740e-01 -9.706562012434005737e-02 -4.877896234393119812e-02 -4.802447929978370667e-02 -1.577690839767456055e-01 1.286525279283523560e-01 6.895340979099273682e-02 -2.079461961984634399e-01 3.149194270372390747e-02 5.644173920154571533e-02 -1.248317211866378784e-02 -1.647671014070510864e-01 -1.132337301969528198e-01 -2.114170640707015991e-01 -2.640355229377746582e-01
-9.726238995790481567e-02 -1.880256459116935730e-02 -1.245310995727777481e-02 -4.743523895740509033e-02 1.409139931201934814e-01 -1.291628628969192505e-01 9.432827681303024292e-02 -1.985834091901779175e-01 1.237343400716781616e-01 -2.829903364181518555e-02 1.800338029861450195e-01 -2.364807277917861938e-01 2.405484206974506378e-02 -3.452017605304718018e-01 2.430425584316253662e-01 2.604752480983734131e-01 -1.200911849737167358e-01 3.887529373168945312e-01 -4.837547242641448975e-02 -2.033749371767044067e-01 8.048757910728454590e-02 -1.869243085384368896e-01 -2.117858380079269409e-01 7.330192625522613525e-02 -1.329391300678253174e-01 -2.161119580268859863e-01 -4.075859487056732178e-01 -1.032763347029685974e-02 -9.040546417236328125e-02 -7.917600125074386597e-02 2.175219357013702393e-02 -7.334189116954803467e-02
-7.229057699441909790e-02 -1.376010328531265259e-01 -8.744531124830245972e-02 -9.632174670696258545e-02 -7.149069011211395264e-02 3.988578170537948608e-02 -4.227183014154434204e-02 -1.605182737112045288e-01 2.305076271295547485e-01 -8.414819836616516113e-02 -7.892585359513759613e-03 -5.541542172431945801e-01 -1.013201102614402771e-01 -9.521333873271942139e-02 -6.635960191488265991e-02 3.338932991027832031e-01 -3.043451905250549316e-02 3.580350577831268311e-01 -5.278569832444190979e-02 7.360876351594924927e-02 1.507333815097808838e-01 -1.217306554317474365e-01 5.696143954992294312e-03 1.702903211116790771e-01 -2.590069174766540527e-01 2.949174121022224426e-02 -1.452304720878601074e-01 -2.276976220309734344e-02 -2.444621473550796509e-01 7.593514025211334229e-02 2.367901504039764404e-01 8.381444215774536133e-02
1.122488919645547867e-02 1.043602898716926575e-01 -5.635624751448631287e-02 -4.703429341316223145e-02 3.287429362535476685e-02 2.198961079120635986e-01 -2.219789475202560425e-01 -9.432358294725418091e-02 7.318438589572906494e-02 1.206673309206962585e-01 5.067711696028709412e-02 -2.224058061838150024e-01 -9.352811425924301147e-02 -2.489405870437622070e-02 -8.059220016002655029e-02 2.747945189476013184e-01 2.642521858215332031e-01 4.630527198314666748e-01 -2.470582127571105957e-01 -1.233799383044242859e-01 -1.912867426872253418e-01 -2.934634685516357422e-01 -8.229012787342071533e-02 2.442760020494461060e-01 -1.606974750757217407e-01 7.162669301033020020e-02 -1.053389236330986023e-01 5.287438631057739258e-02 -2.567758262157440186e-01 2.222710698843002319e-01 3.205661103129386902e-02 -4.232711344957351685e-02
-2.456340938806533813e-02 1.011899411678314209e-01 1.972711458802223206e-02 -1.157900020480155945e-01 1.890814602375030518e-01 -8.771672844886779785e-03 -1.313253194093704224e-01 -1.671382784843444824e-01 1.855223625898361206e-01 -2.069578021764755249e-01 2.855460643768310547e-01 -1.013088449835777283e-01 6.009766459465026855e-02 1.840598136186599731e-01 -1.094178529456257820e-03 -1.094594001770019531e-01 1.253949105739593506e-01 4.891647994518280029e-01 -1.825967133045196533e-01 -1.581712812185287476e-01 1.545744687318801880e-01 -2.636992931365966797e-01 -2.184360176324844360e-01 1.908687651157379150e-01 -9.784906357526779175e-02 2.644372358918190002e-02 -9.378563612699508667e-02 3.241255879402160645e-01 -1.262505948543548584e-01 1.990988105535507202e-02 1.891285479068756104e-01 -9.302942454814910889e-02
-1.176802217960357666e-01 2.857950627803802490e-01 -1.347685456275939941e-01 -2.236807346343994141e-01 -1.928186118602752686e-01 6.538644433021545410e-02 2.022228091955184937e-01 9.238602221012115479e-02 2.151387929916381836e-01 -8.884804695844650269e-02 1.805452704429626465e-01 -5.856984481215476990e-02 -1.381396502256393433e-01 -1.479600071907043457e-01 1.036186069250106812e-01 9.980166703462600708e-02 5.467051267623901367e-02 4.258094131946563721e-01 -3.146775364875793457e-01 -2.721644043922424316e-01 -7.559680938720703125e-02 -3.340106830000877380e-02 -2.450608015060424805e-01 2.136538922786712646e-01 -2.005163021385669708e-02 -1.919624209403991699e-01 -5.058446899056434631e-03 9.259162098169326782e-02 -1.984185576438903809e-01 -1.878487616777420044e-01 5.531968548893928528e-02 4.064843058586120605e-03
7.041388750076293945e-02 -6.537910550832748413e-02 -1.333006471395492554e-01 -2.455462813377380371e-01 -2.217446826398372650e-02 -4.317362233996391296e-02 -1.661237776279449463e-01 -1.794813126325607300e-01 2.389608323574066162e-01 5.839245021343231201e-02 -2.060617506504058838e-02 -2.515907585620880127e-02 -3.620711341500282288e-02 -2.710666358470916748e-01 -2.379572577774524689e-02 2.035701423883438110e-01 1.628320515155792236e-01 2.652509808540344238e-01 -1.207977980375289917e-01 -2.505462467670440674e-01 3.100631013512611389e-02 -3.252895474433898926e-01 -7.709496468305587769e-02 1.965253949165344238e-01 1.205878779292106628e-01 -5.545109510421752930e-02 -2.561500370502471924e-01 3.773187100887298584e-01 -2.743939161300659180e-01 6.751283258199691772e-02 1.831443011760711670e-01 8.721025288105010986e-02
-1.515424996614456177e-02 4.174628108739852905e-02 -1.042072102427482605e-01 2.292144857347011566e-02 -5.040347576141357422e-03 -3.157406449317932129e-01 1.025335267186164856e-01 -2.685019969940185547e-01 1.518074609339237213e-02 1.164849027991294861e-01 -3.860000986605882645e-03 -5.128911510109901428e-02 -3.040052652359008789e-01 -3.093447089195251465e-01 -2.690176293253898621e-02 3.288401961326599121e-01 -3.168294951319694519e-02 2.775380611419677734e-01 2.999269962310791016e-02 -1.682265698909759521e-01 -1.800235807895660400e-01 -2.999306023120880127e-01 -3.069987893104553223e-01 1.737528294324874878e-01 -1.402346044778823853e-01 2.066453918814659119e-02 6.068429723381996155e-02 -1.327415257692337036e-01 -1.857380010187625885e-02 -2.930051088333129883e-01 5.140176415443420410e-02 -8.142721652984619141e-02
-7.642886601388454437e-03 9.268846362829208374e-02 -6.010058149695396423e-02 -1.643288731575012207e-01 -2.188611589372158051e-02 -1.991756409406661987e-01 1.863112598657608032e-01 -1.440722644329071045e-01 3.552302718162536621e-02 -9.269037097692489624e-02 1.050521060824394226e-01 6.518573313951492310e-02 -1.701284945011138916e-01 -3.237816095352172852e-01 -1.025513652712106705e-02 -3.788461536169052124e-02 6.954474747180938721e-02 5.037512779235839844e-01 -4.449675083160400391e-01 -1.911542266607284546e-01 -2.716220542788505554e-02 -1.272957473993301392e-01 -1.706246286630630493e-01 8.856014907360076904e-02 7.904365658760070801e-02 -1.058580726385116577e-01 9.175722301006317139e-02 1.834305375814437866e-01 -1.808508336544036865e-01 -5.999656394124031067e-02 -1.843343675136566162e-01 -1.667847931385040283e-01
3.923658654093742371e-02 9.593917429447174072e-02 1.187352016568183899e-01 2.655801922082901001e-02 1.449960470199584961e-02 3.545321151614189148e-02 1.659839600324630737e-01 1.157562360167503357e-01 -6.793314963579177856e-02 1.017115563154220581e-01 1.186301708221435547e-01 -2.291028350591659546e-01 -1.848342120647430420e-01 5.656518414616584778e-02 1.188088282942771912e-01 2.380036264657974243e-01 2.925747931003570557e-01 2.191250175237655640e-01 -3.629874065518379211e-02 1.617853716015815735e-02 1.551849860697984695e-02 -2.079612016677856445e-01 2.844696119427680969e-02 6.882089376449584961e-02 -3.654899895191192627e-01 -3.775677978992462158e-01 2.863839268684387207e-01 1.433969438076019287e-01 -2.276237308979034424e-01 -2.186393141746520996e-01 1.204078495502471924e-01 2.555925250053405762e-01
1.444990187883377075e-01 1.431766748428344727e-01 -1.304896771907806396e-01 7.285526394844055176e-02 7.279779762029647827e-02 2.611382603645324707e-01 4.232809692621231079e-02 -2.239829301834106445e-01 1.022404879331588745e-01 1.916849799454212189e-02 2.527841599658131599e-03 -6.026770174503326416e-02 -7.993165403604507446e-02 -3.499703109264373779e-01 1.795428991317749023e-01 6.335713714361190796e-02 -2.204987965524196625e-02 3.880378901958465576e-01 -1.468162238597869873e-01 -3.411229550838470459e-01 -1.642039269208908081e-01 -1.482315510511398315e-01 -3.097983896732330322e-01 3.171540200710296631e-01 -5.606533214449882507e-02 1.928158849477767944e-02 -1.100238263607025146e-01 -1.030119806528091431e-01 4.675161093473434448e-02 -2.346808165311813354e-01 -5.791224911808967590e-02 -9.965914487838745117e-02
-9.064587950706481934e-02 1.954525858163833618e-01 -6.759356707334518433e-02 -1.896157488226890564e-02 7.207011431455612183e-02 4.239679500460624695e-02 1.920842826366424561e-01 1.038520708680152893e-01 -4.067314323037862778e-03 9.909758716821670532e-02 2.750076055526733398e-01 -2.507463470101356506e-02 -2.301423102617263794e-01 -1.248535066843032837e-01 6.218419969081878662e-02 9.923905879259109497e-02 -1.029075980186462402e-01 4.542583227157592773e-01 -9.105656296014785767e-02 -1.737782061100006104e-01 -7.075121160596609116e-03 -3.222780525684356689e-01 -9.088721126317977905e-02 2.318244129419326782e-01 -1.998613476753234863e-01 1.000422090291976929e-01 1.249083355069160461e-01 1.485244929790496826e-01 -1.115098595619201660e-01 1.016029641032218933e-01 4.350911974906921387e-01 -6.776808947324752808e-02
-2.136601358652114868e-01 -1.018044650554656982e-01 1.311758905649185181e-02 -3.162021934986114502e-01 -2.275320440530776978e-01 1.774632930755615234e-01 -2.961984276771545410e-02 -2.894015610218048096e-01 1.444310694932937622e-01 -1.449946463108062744e-01 -1.118310242891311646e-01 -8.381047099828720093e-02 -5.562377348542213440e-02 -2.104380577802658081e-01 -2.714574709534645081e-02 9.269603341817855835e-02 1.594057828187942505e-01 3.426539301872253418e-01 -2.804504632949829102e-01 -6.953305006027221680e-02 1.018633842468261719e-01 -1.896428316831588745e-01 -3.342641592025756836e-01 1.195512190461158752e-01 -2.117519676685333252e-01 7.411707192659378052e-03 9.442673623561859131e-02 -2.770949713885784149e-02 -8.530268073081970215e-02 4.950625076889991760e-02 2.158374041318893433e-01 2.196517735719680786e-01
-4.835737124085426331e-02 9.035532176494598389e-02 -1.057942211627960205e-01 -1.917813122272491455e-01 -8.328607678413391113e-02 -5.053399875760078430e-02 4.127127304673194885e-02 -1.854430139064788818e-01 2.709763348102569580e-01 6.209744140505790710e-02 1.141585558652877808e-01 6.872005760669708252e-02 -1.524599492549896240e-01 -1.307356357574462891e-01 1.028500497341156006e-01 1.941099613904953003e-01 2.738693952560424805e-01 4.105491340160369873e-01 7.680954411625862122e-03 -8.880230039358139038e-02 -1.843515038490295410e-01 -2.738692164421081543e-01 -2.238026559352874756e-01 1.578221917152404785e-01 1.123409159481525421e-02 6.844350695610046387e-02 -3.710735216736793518e-02 4.652828276157379150e-01 -4.547344148159027100e-02 9.850138425827026367e-02 -1.360630393028259277e-01 1.544871628284454346e-01
2.127864509820938110e-01 8.769495040178298950e-02 -3.400208055973052979e-01 -1.512294113636016846e-01 4.930591210722923279e-02 5.682629719376564026e-02 4.396163858473300934e-03 -2.798128128051757812e-01 6.298126280307769775e-02 -1.855117380619049072e-01 1.482669860124588013e-01 9.649791568517684937e-02 -2.937856018543243408e-01 -2.818300724029541016e-01 1.640378534793853760e-01 2.765794694423675537e-01 -4.545216634869575500e-02 4.248609244823455811e-01 8.079789578914642334e-03 -2.020606249570846558e-01 -1.174993887543678284e-01 1.997008919715881348e-02 -2.059384994208812714e-02 2.963111400604248047e-01 -1.955592036247253418e-01 7.975360751152038574e-02 -6.639775354415178299e-03 3.760850429534912109e-02 -2.256371267139911652e-02 -4.316143319010734558e-02 -4.995683208107948303e-02 -9.448470175266265869e-02
-6.270375102758407593e-03 5.063993483781814575e-02 -1.756647527217864990e-01 -1.100683435797691345e-01 -1.447746343910694122e-02 -5.281758308410644531e-02 -1.125253364443778992e-01 1.556252688169479370e-01 8.407440036535263062e-02 -1.184215694665908813e-01 1.100504547357559204e-01 -1.081586480140686035e-01 -3.021852672100067139e-02 1.863841712474822998e-01 2.087311744689941406e-01 2.511283159255981445e-01 2.097932547330856323e-01 6.102392673492431641e-01 -8.247932791709899902e-02 -1.794943958520889282e-01 -9.796456247568130493e-02 -2.507913708686828613e-01 -5.558959022164344788e-02 -1.064800191670656204e-02 9.573888778686523438e-02 1.431616991758346558e-01 2.762427553534507751e-02 2.148883342742919922e-01 -2.748959660530090332e-01 -1.980745196342468262e-01 4.228195175528526306e-02 5.514846369624137878e-02
-1.446571014821529388e-02 6.792138516902923584e-02 -1.187373884022235870e-02 -9.933829307556152344e-02 -2.078226804733276367e-01 3.391677141189575195e-02 3.893446177244186401e-02 -9.697431325912475586e-02 3.771798312664031982e-01 1.514955759048461914e-01 1.793550699949264526e-01 -6.736189872026443481e-02 -1.580000370740890503e-01 -3.857345581054687500e-01 1.224772911518812180e-02 6.070686504244804382e-02 1.622870564460754395e-01 3.591184318065643311e-01 -4.283342510461807251e-03 -2.025584578514099121e-01 -2.881768047809600830e-01 -2.077891677618026733e-01 7.296606898307800293e-02 2.162806391716003418e-01 1.877051778137683868e-02 1.658787876367568970e-01 -3.690504655241966248e-02 3.092861473560333252e-01 -1.849200278520584106e-01 -5.832206830382347107e-02 3.921900317072868347e-02 1.081568375229835510e-01
-5.033135786652565002e-02 -2.996123954653739929e-02 -2.102609276771545410e-01 -3.168662488460540771e-01 1.187687516212463379e-01 1.767779439687728882e-01 4.513860214501619339e-03 -2.464022189378738403e-01 -1.386017054319381714e-01 1.493746340274810791e-01 8.155193924903869629e-02 6.359434872865676880e-02 -2.544026449322700500e-02 -2.677852809429168701e-01 6.032847240567207336e-02 6.191362813115119934e-02 2.676099240779876709e-01 2.435684353113174438e-01 -4.262511804699897766e-02 -9.009329974651336670e-02 6.288453936576843262e-02 -1.429258137941360474e-01 4.577614367008209229e-02 1.981329023838043213e-01 -1.510079298168420792e-02 1.555247306823730469e-01 -2.771227955818176270e-01 2.914629690349102020e-02 -5.622328817844390869e-02 -2.965358495712280273e-01 4.538275897502899170e-01 -8.995547145605087280e-02
2.936261594295501709e-01 5.538163240998983383e-03 8.939605206251144409e-02 -2.301129885017871857e-02 -1.004476025700569153e-01 -2.673211693763732910e-01 2.399060726165771484e-01 -1.808014512062072754e-01 1.721675246953964233e-01 2.183011621236801147e-01 2.233119308948516846e-01 -4.297520965337753296e-02 -1.754292696714401245e-01 -2.210666984319686890e-01 2.215171605348587036e-01 2.997905910015106201e-01 2.455594688653945923e-01 2.180549800395965576e-01 -1.535945534706115723e-01 -8.117842674255371094e-02 2.623807191848754883e-01 -3.026937246322631836e-01 2.034809142351150513e-01 2.574826125055551529e-03 -1.268727034330368042e-01 8.814126253128051758e-02 -1.532559748739004135e-02 2.294329740107059479e-02 -1.206614077091217041e-01 -8.769614621996879578e-03 -1.702656410634517670e-02 7.984644919633865356e-02
-1.816505491733551025e-01 1.254051029682159424e-01 -1.024703383445739746e-01 7.162035256624221802e-02 -1.841074824333190918e-01 -6.809469312429428101e-03 7.571643684059381485e-03 -4.240770637989044189e-02 2.709183096885681152e-01 2.044282108545303345e-01 3.550265450030565262e-03 -1.462691724300384521e-01 -4.002825915813446045e-02 -3.266867697238922119e-01 -2.034672796726226807e-01 1.514667570590972900e-01 2.288016229867935181e-01 5.400377511978149414e-01 4.726995155215263367e-02 -1.028868854045867920e-01 5.158793553709983826e-02 -2.290619164705276489e-01 3.259650839027017355e-04 8.240466564893722534e-02 3.201870620250701904e-02 4.799711704254150391e-02 -1.118883043527603149e-01 3.532173335552215576e-01 -3.842684207484126091e-03 5.930826067924499512e-03 1.137545183300971985e-01 1.351074576377868652e-01
4.781745374202728271e-02 1.099495068192481995e-01 -1.949735581874847412e-01 -7.627203315496444702e-02 -7.299809157848358154e-02 2.009528577327728271e-01 7.146187126636505127e-02 -2.498732358217239380e-01 2.777255177497863770e-01 -1.110926344990730286e-01 9.669329226016998291e-02 -2.041937708854675293e-01 4.397404566407203674e-02 -2.481852471828460693e-01 -9.249026328325271606e-02 3.199845254421234131e-01 1.959316283464431763e-01 1.699717640876770020e-01 1.674033887684345245e-02 1.835968643426895142e-01 9.883200749754905701e-03 -3.236223757266998291e-01 -1.154911592602729797e-01 1.952188163995742798e-01 -1.180804297327995300e-01 2.600169926881790161e-02 -2.053070962429046631e-01 -5.077749863266944885e-02 -2.961840629577636719e-01 2.434439659118652344e-01 1.495730876922607422e-01 1.651983708143234253e-01
2.394387573003768921e-01 1.312869489192962646e-01 -2.796121239662170410e-01 -9.973973035812377930e-03 -1.170772165060043335e-01 5.752890184521675110e-02 2.642041631042957306e-02 -1.871459186077117920e-01 2.772080302238464355e-01 1.099089235067367554e-01 2.994682788848876953e-01 -1.082152202725410461e-01 -9.246210753917694092e-02 -1.626612097024917603e-01 7.394836097955703735e-02 -2.719024382531642914e-02 1.088121607899665833e-01 5.934823155403137207e-01 -9.070374816656112671e-02 -1.339972466230392456e-01 1.061745658516883850e-01 -6.375568360090255737e-02 -2.117678076028823853e-01 -4.472851380705833435e-02 1.214138641953468323e-01 6.088663265109062195e-02 1.375129818916320801e-01 1.636393070220947266e-01 1.170464791357517242e-02 -1.505759358406066895e-01 7.574222981929779053e-02 -1.333020627498626709e-01
1.850049793720245361e-01 -2.709710597991943359e-02 1.347036957740783691e-01 -3.186725080013275146e-02 -8.777027577161788940e-02 -1.457899957895278931e-01 1.707281917333602905e-02 -1.536091864109039307e-01 9.849704056978225708e-02 -1.615396887063980103e-01 -2.012373879551887512e-02 9.144041687250137329e-02 -1.421765387058258057e-01 -2.049629986286163330e-01 2.302639484405517578e-01 -8.191195316612720490e-03 2.603462152183055878e-02 4.460788965225219727e-01 -2.142604142427444458e-01 1.010037139058113098e-01 8.386068046092987061e-02 -2.000560611486434937e-01 -1.788942664861679077e-01 2.384066954255104065e-02 -7.547403126955032349e-02 1.742846667766571045e-01 2.919389307498931885e-02 -8.013208210468292236e-02 -4.163516461849212646e-01 -1.106833852827548981e-02 2.812269032001495361e-01 -3.191433846950531006e-01
-1.066836491227149963e-01 -2.941690012812614441e-02 -1.131926849484443665e-01 -6.069315969944000244e-02 -3.820760920643806458e-02 -7.719083875417709351e-02 -7.015924155712127686e-02 -1.442790031433105469e-01 4.578449726104736328e-01 4.678541049361228943e-02 -1.776366233825683594e-01 -3.569654375314712524e-02 -4.876061156392097473e-02 -8.923555165529251099e-02 7.169725000858306885e-02 2.029466181993484497e-01 2.335634827613830566e-01 4.870164990425109863e-01 -9.152352809906005859e-02 -1.342513263225555420e-01 -1.526430249214172363e-01 -2.593326754868030548e-02 -2.811256237328052521e-02 2.367710918188095093e-01 -1.488957852125167847e-01 1.093406826257705688e-01 -1.186096817255020142e-01 3.839672803878784180e-01 -1.168552488088607788e-01 -1.213571578264236450e-01 5.013291165232658386e-02 1.063529103994369507e-01
-2.295924723148345947e-01 1.051808521151542664e-01 -1.273795068264007568e-01 -2.193270809948444366e-02 6.735812406986951828e-03 1.821263879537582397e-01 6.190416589379310608e-02 -2.145114839076995850e-01 1.763991452753543854e-02 -1.518451701849699020e-02 9.050399065017700195e-03 1.977681368589401245e-02 -3.109040260314941406e-01 -2.737029828131198883e-02 1.386566162109375000e-01 -1.770652532577514648e-01 1.780828535556793213e-01 2.840552031993865967e-01 -1.421471238136291504e-01 -1.440356969833374023e-01 -5.814794450998306274e-03 -4.663248062133789062e-01 1.114391684532165527e-01 1.386638134717941284e-01 -7.434815168380737305e-02 -4.955790191888809204e-02 -2.670070528984069824e-01 -9.975986927747726440e-02 -2.272544503211975098e-01 -1.897446215152740479e-01 3.159731626510620117e-01 -9.080256521701812744e-02
-1.010713074356317520e-02 9.904947876930236816e-02 -2.945927083492279053e-01 1.473035663366317749e-01 -1.146000102162361145e-01 -6.094633787870407104e-02 1.518636289983987808e-02 -8.943058550357818604e-02 3.635478615760803223e-01 1.224330067634582520e-01 -2.972896769642829895e-02 -1.033997386693954468e-01 -6.030216068029403687e-02 -1.167920678853988647e-01 6.575914472341537476e-02 8.994339406490325928e-02 2.868391573429107666e-01 3.270641267299652100e-01 -1.933768242597579956e-01 -2.723450660705566406e-01 -1.585932075977325439e-01 -2.178289294242858887e-01 -1.020461022853851318e-01 2.899051308631896973e-01 6.463171448558568954e-03 -2.396401464939117432e-01 -6.608814746141433716e-02 3.098459243774414062e-01 -9.713201969861984253e-02 -4.856230691075325012e-02 -2.773863822221755981e-02 1.727064847946166992e-01
-1.496997475624084473e-01 2.843868136405944824e-01 2.248854935169219971e-01 8.067742735147476196e-02 -2.338662743568420410e-02 1.362124085426330566e-01 1.909716874361038208e-01 -1.879327297210693359e-01 -1.012351289391517639e-01 -2.828442677855491638e-02 8.039612323045730591e-02 1.303317770361900330e-02 -2.051357328891754150e-01 -8.834124356508255005e-02 -1.230555865913629532e-02 1.745655238628387451e-01 2.059701383113861084e-01 3.347660601139068604e-01 -1.106375176459550858e-02 -1.254223138093948364e-01 3.238753676414489746e-01 -2.657988667488098145e-01 -2.307819426059722900e-01 4.391363263130187988e-01 -4.306501522660255432e-02 4.832495003938674927e-02 -1.297109127044677734e-01 -2.215103618800640106e-02 -5.736870691180229187e-02 1.061517000198364258e-01 6.873551011085510254e-02 -1.333072781562805176e-01
8.496917784214019775e-02 1.419510990381240845e-01 2.555266208946704865e-02 -3.861499950289726257e-02 -9.109653532505035400e-02 1.443127691745758057e-01 -1.382073462009429932e-01 -1.390067934989929199e-01 3.272228240966796875e-01 1.643317341804504395e-01 1.391509026288986206e-01 -8.272864669561386108e-02 -5.026623234152793884e-02 -1.498491913080215454e-01 -3.745090216398239136e-02 3.572776168584823608e-02 2.759337425231933594e-01 4.598898291587829590e-01 -1.517799496650695801e-01 -1.645145714282989502e-01 -5.292934551835060120e-02 -1.326557546854019165e-01 -9.300341457128524780e-02 2.806435227394104004e-01 4.330369178205728531e-03 -3.235929459333419800e-02 -2.968358695507049561e-01 3.051794469356536865e-01 -1.266061514616012573e-01 -2.025604844093322754e-01 -4.331445321440696716e-02 1.679054647684097290e-01
-9.123329073190689087e-02 9.433925896883010864e-02 -9.643653780221939087e-02 -3.103716969490051270e-01 -9.774050116539001465e-02 -1.177748944610357285e-02 1.651150882244110107e-01 8.871335536241531372e-02 2.528938651084899902e-01 -9.260190278291702271e-02 1.908279210329055786e-01 -1.402101595886051655e-03 -1.849899590015411377e-01 3.831356018781661987e-02 7.808806747198104858e-02 2.116552293300628662e-01 3.328002393245697021e-01 4.645065367221832275e-01 1.051614433526992798e-01 -2.374371737241744995e-01 9.095404297113418579e-02 -3.736882507801055908e-01 -1.258558928966522217e-01 5.969735234975814819e-02 6.306408345699310303e-02 1.266251802444458008e-01 -6.074772030115127563e-02 4.949204623699188232e-02 -1.592721343040466309e-01 1.067059207707643509e-02 4.437984898686408997e-02 1.480198353528976440e-01
1.536195073276758194e-02 9.460905939340591431e-02 -1.108626797795295715e-01 -1.531912684440612793e-01 6.339842081069946289e-02 1.964641921222209930e-02 1.466735452413558960e-01 -1.638306379318237305e-01 7.814324647188186646e-02 1.339687854051589966e-01 4.831851720809936523e-01 -8.251252584159374237e-03 -2.083533704280853271e-01 -2.454165555536746979e-02 1.726641952991485596e-01 -1.986759155988693237e-02 2.054228484630584717e-01 3.505260050296783447e-01 2.982652187347412109e-02 -7.101508229970932007e-02 2.645293176174163818e-01 -3.115972280502319336e-01 -4.626572504639625549e-02 1.501140296459197998e-01 -2.170611172914505005e-01 2.088559418916702271e-01 9.673079848289489746e-02 -7.967446930706501007e-03 -2.607304453849792480e-01 1.462707072496414185e-01 -1.255299597978591919e-01 4.951789602637290955e-02
2.607139945030212402e-01 6.928951293230056763e-02 -1.293920576572418213e-01 -1.019278019666671753e-01 2.186865359544754028e-01 1.228249222040176392e-01 1.517314463853836060e-01 -2.607714198529720306e-02 9.925886243581771851e-02 -1.860240399837493896e-01 -6.366234272718429565e-02 1.508547812700271606e-01 2.642709016799926758e-01 -3.285957500338554382e-02 9.099810570478439331e-02 3.593761920928955078e-01 -8.598616346716880798e-03 4.807208105921745300e-02 3.134519457817077637e-01 -9.670908004045486450e-02 -4.317364841699600220e-02 -1.933391541242599487e-01 7.562272995710372925e-02 3.197373151779174805e-01 -2.562265694141387939e-01 2.658910155296325684e-01 -4.594542086124420166e-02 2.508688271045684814e-01 -1.528261154890060425e-01 -2.051966339349746704e-01 9.523943066596984863e-02 2.743339724838733673e-02
1.233931556344032288e-01 6.060585379600524902e-02 -2.875441499054431915e-02 2.421134114265441895e-01 -5.455547571182250977e-02 2.000000774860382080e-01 6.297439336776733398e-02 -2.393315881490707397e-01 -2.304871082305908203e-01 -1.433513313531875610e-02 -1.250251196324825287e-02 -1.590536683797836304e-01 -1.127520054578781128e-01 -2.036700248718261719e-01 5.766518041491508484e-02 3.901909887790679932e-01 -1.868565380573272705e-02 2.913184463977813721e-01 -5.141784250736236572e-02 -1.893238425254821777e-01 1.797479391098022461e-02 -1.545792371034622192e-01 9.803715348243713379e-02 2.446680516004562378e-01 -2.462772428989410400e-01 -3.247232437133789062e-01 1.838808804750442505e-01 1.641509681940078735e-01 -1.648448407649993896e-01 -1.366525292396545410e-01 1.967878937721252441e-01 7.588527165353298187e-03
-1.492929160594940186e-01 3.951636254787445068e-01 1.238672286272048950e-01 -6.993310898542404175e-02 2.203086316585540771e-01 3.066051565110683441e-02 2.805593609809875488e-01 3.673315420746803284e-02 2.580033540725708008e-01 1.227815300226211548e-01 -1.281073689460754395e-02 -4.418167844414710999e-02 5.416558310389518738e-02 -2.741904258728027344e-01 -1.518023163080215454e-01 3.027726523578166962e-02 -2.033992856740951538e-01 3.800735473632812500e-01 -1.020976435393095016e-02 -5.847105383872985840e-02 2.340310364961624146e-01 -1.571430265903472900e-01 1.501429975032806396e-01 2.932901680469512939e-02 -8.723498135805130005e-02 7.238123565912246704e-02 1.632541045546531677e-02 1.455363929271697998e-01 -5.632902309298515320e-02 -3.217232227325439453e-01 -1.996823586523532867e-03 2.296860069036483765e-01
-5.355532094836235046e-02 2.531963586807250977e-01 -1.823287606239318848e-01 -4.342294856905937195e-02 -9.938721358776092529e-02 -8.580202609300613403e-02 2.204455435276031494e-01 -2.834855318069458008e-01 -7.574937492609024048e-02 -5.547272786498069763e-02 -1.130627244710922241e-01 -1.879516243934631348e-01 2.628691494464874268e-01 -2.525607347488403320e-01 2.254345417022705078e-01 2.821245193481445312e-01 -8.004695177078247070e-02 2.084179520606994629e-01 -1.751087605953216553e-01 2.851875722408294678e-01 1.525681912899017334e-01 -1.674687489867210388e-02 -2.154619097709655762e-01 3.967151045799255371e-02 -1.396417915821075439e-01 -9.845557808876037598e-02 1.236825734376907349e-01 2.411084622144699097e-01 -1.085806265473365784e-01 -1.684019714593887329e-01 7.911437749862670898e-02 2.214494794607162476e-01
1.437128335237503052e-02 1.744889765977859497e-01 1.206698175519704819e-02 -1.171540394425392151e-01 -2.277980893850326538e-01 7.445131242275238037e-02 2.435100823640823364e-01 -4.057954847812652588e-01 2.132499031722545624e-02 -2.335246503353118896e-01 -1.047262102365493774e-01 2.119877003133296967e-02 8.438839018344879150e-02 8.518639206886291504e-02 -8.710277080535888672e-02 3.352077901363372803e-01 -2.483776025474071503e-02 4.459125995635986328e-01 -1.208439352922141552e-03 5.770334973931312561e-02 -1.006451174616813660e-01 -9.050986170768737793e-02 4.184406623244285583e-02 1.505277752876281738e-01 -3.760429322719573975e-01 -3.392667323350906372e-02 -2.186542004346847534e-02 1.850707270205020905e-02 -6.493276357650756836e-02 -1.858476549386978149e-01 2.118692100048065186e-01 -2.825032919645309448e-02
1.841474026441574097e-01 1.830579340457916260e-01 -1.895723342895507812e-01 -1.274294257164001465e-01 -3.350653052330017090e-01 1.018844842910766602e-01 1.776848733425140381e-01 -1.601976007223129272e-01 3.015163354575634003e-02 1.202237010002136230e-01 -4.781369492411613464e-02 -1.137840002775192261e-01 -8.283193409442901611e-02 5.824778601527214050e-02 3.035348281264305115e-02 1.806085556745529175e-01 -1.080553382635116577e-01 2.961930334568023682e-01 5.957955121994018555e-02 -8.295278996229171753e-02 2.916183136403560638e-02 -3.527175188064575195e-01 -4.986579716205596924e-02 1.964686959981918335e-01 1.580496877431869507e-01 -1.761897057294845581e-01 3.408835083246231079e-02 2.535075880587100983e-02 -3.026636242866516113e-01 -3.477184474468231201e-01 1.290716789662837982e-02 -2.818468511104583740e-01
7.464196532964706421e-02 3.080974817276000977e-01 -1.184362247586250305e-01 -1.225949898362159729e-01 -1.213829219341278076e-01 2.726922035217285156e-01 2.686306536197662354e-01 -5.876782163977622986e-02 -2.217940241098403931e-01 -2.036519646644592285e-01 4.098437353968620300e-02 -1.108271032571792603e-01 1.007783925160765648e-03 -8.530588448047637939e-02 7.770690321922302246e-02 3.626519143581390381e-01 -1.508349180221557617e-01 2.100241035223007202e-01 5.305072665214538574e-02 -1.115965843200683594e-01 -4.429718479514122009e-02 -3.720840811729431152e-01 8.645237982273101807e-02 1.181658357381820679e-01 -7.619603723287582397e-02 5.077288672327995300e-02 -1.091432571411132812e-01 -5.201758444309234619e-02 -2.480821162462234497e-01 -3.419823944568634033e-01 7.575850933790206909e-02 -7.114530354738235474e-02
-1.407060027122497559e-01 1.167638227343559265e-01 -1.817223727703094482e-01 -1.012893691658973694e-01 6.712663918733596802e-02 -5.977465584874153137e-02 -1.643716841936111450e-01 -1.378147397190332413e-03 2.453720271587371826e-01 4.232286289334297180e-02 9.915734082460403442e-02 2.491254173219203949e-02 -2.100845575332641602e-01 -7.711146771907806396e-02 -1.696343123912811279e-01 1.744592785835266113e-01 1.837811321020126343e-01 3.341985940933227539e-01 -1.634039580821990967e-01 -2.223824709653854370e-01 3.858125954866409302e-02 -2.703643143177032471e-01 -1.675395816564559937e-01 2.704751193523406982e-01 -2.816138090565800667e-03 8.473146706819534302e-02 1.410458385944366455e-01 2.340719401836395264e-01 -3.180239498615264893e-01 -1.926043331623077393e-01 3.045989386737346649e-02 2.966081202030181885e-01
2.359569519758224487e-01 1.576617956161499023e-01 -1.521827131509780884e-01 1.313354074954986572e-01 1.499292552471160889e-01 2.371626347303390503e-01 5.526484847068786621e-01 -1.283627152442932129e-01 2.266930341720581055e-01 -1.380126476287841797e-01 -1.752349883317947388e-01 -3.554401919245719910e-02 -7.796024531126022339e-02 -1.497349143028259277e-01 -5.239785462617874146e-02 -3.516311571002006531e-02 -1.987723261117935181e-02 1.910183727741241455e-01 -3.023320436477661133e-01 8.736884593963623047e-02 6.242956593632698059e-02 -1.981617957353591919e-01 -8.312077820301055908e-02 1.719879955053329468e-01 -3.524152329191565514e-03 -3.504360094666481018e-02 -1.723097078502178192e-02 8.453779667615890503e-02 -1.103896945714950562e-01 -8.393938094377517700e-02 -6.942331045866012573e-02 3.086051046848297119e-01
1.888208240270614624e-01 1.508024781942367554e-01 -5.720593780279159546e-02 -1.721326261758804321e-01 -3.444746509194374084e-02 -1.032087355852127075e-01 2.094988226890563965e-01 -1.454678028821945190e-01 1.010967046022415161e-01 7.578344643115997314e-02 1.881785690784454346e-01 -4.267062544822692871e-01 -2.054838277399539948e-02 -8.472127467393875122e-02 1.124989539384841919e-01 7.554509490728378296e-02 3.387898504734039307e-01 3.275009691715240479e-01 4.145084917545318604e-01 1.172279641032218933e-01 -7.347428798675537109e-02 -2.530112564563751221e-01 -1.761667877435684204e-01 6.123417615890502930e-02 8.391359820961952209e-03 -5.609041824936866760e-02 1.204608753323554993e-01 1.273124814033508301e-01 -1.129509732127189636e-01 -3.682403359562158585e-03 1.011755317449569702e-01 -6.050961837172508240e-02
2.331887930631637573e-01 3.578435778617858887e-01 7.037676405161619186e-03 1.182214245200157166e-01 1.486090868711471558e-01 1.892547160387039185e-01 2.416479587554931641e-01 -1.699012070894241333e-01 2.760958671569824219e-01 9.713627398014068604e-02 7.411120831966400146e-02 -6.959535181522369385e-02 7.116412371397018433e-02 -7.612799853086471558e-02 -2.015413492918014526e-01 1.414673030376434326e-01 2.867168486118316650e-01 3.531058132648468018e-01 1.774138957262039185e-01 -1.312724202871322632e-01 -3.240525722503662109e-02 2.512169070541858673e-02 1.425889581441879272e-01 -1.642123907804489136e-01 -1.817567944526672363e-01 -1.812970638275146484e-01 2.056348919868469238e-01 -1.160063296556472778e-01 -1.013563200831413269e-01 -1.713158190250396729e-01 9.386146068572998047e-02 1.274154782295227051e-01
4.629316553473472595e-02 2.371667623519897461e-01 1.703437864780426025e-01 2.282230556011199951e-01 1.632853597402572632e-01 1.385044902563095093e-01 9.218508750200271606e-02 -1.115289181470870972e-01 1.717662811279296875e-01 -4.299603030085563660e-02 -2.101409062743186951e-02 -4.671138525009155273e-02 1.102362275123596191e-01 5.089315585792064667e-03 1.139541249722242355e-02 2.232685685157775879e-01 5.485876649618148804e-02 1.292793452739715576e-01 1.212067343294620514e-02 -1.497572809457778931e-01 3.307271003723144531e-01 -4.021253287792205811e-01 3.620197251439094543e-02 1.273330748081207275e-01 -3.763518631458282471e-01 -3.555639386177062988e-01 1.024727746844291687e-01 2.079531848430633545e-01 9.241707623004913330e-02 -5.650947615504264832e-02 -5.100741982460021973e-04 1.820403933525085449e-01
2.651948481798171997e-02 4.317981749773025513e-02 -3.416729271411895752e-01 7.131485641002655029e-02 -2.874869704246520996e-01 -7.507706992328166962e-03 8.401306718587875366e-02 -1.181642636656761169e-01 3.907416760921478271e-02 -2.460333108901977539e-01 6.203299015760421753e-02 -1.072792634367942810e-01 5.020348355174064636e-02 -2.745432853698730469e-01 3.132706508040428162e-02 3.224297612905502319e-02 -2.730179131031036377e-01 2.969426810741424561e-01 2.120258845388889313e-02 -8.847954869270324707e-02 -1.120676845312118530e-01 -1.506101936101913452e-01 -2.602125108242034912e-01 1.165272518992424011e-01 -1.975492089986801147e-01 -2.868194598704576492e-03 -2.260885983705520630e-01 3.541304767131805420e-01 -2.293151766061782837e-01 -1.897595971822738647e-01 1.316840499639511108e-01 7.437340915203094482e-02
4.929209128022193909e-02 3.247177302837371826e-01 9.357530623674392700e-02 -1.280288845300674438e-01 9.626737982034683228e-02 7.828973233699798584e-02 2.175429016351699829e-01 1.205291375517845154e-01 -3.138263127766549587e-04 -7.170972228050231934e-02 3.120028972625732422e-02 3.882773220539093018e-02 -8.180256187915802002e-02 -2.089280635118484497e-02 7.469715178012847900e-02 2.552731037139892578e-01 4.803808629512786865e-01 2.045012116432189941e-01 5.929107964038848877e-02 -1.780140399932861328e-01 3.703148066997528076e-01 -1.965594142675399780e-01 2.824552357196807861e-01 3.478846698999404907e-02 -1.016829907894134521e-01 -1.113352030515670776e-01 -9.674300998449325562e-02 1.716343462467193604e-01 -1.058674529194831848e-01 -2.025659084320068359e-01 -4.733197391033172607e-02 1.537919938564300537e-01
-7.776156067848205566e-02 -7.055871933698654175e-02 -7.839795947074890137e-02 8.552867919206619263e-02 2.268928475677967072e-02 2.009083479642868042e-01 -1.292595453560352325e-02 -3.604736924171447754e-02 2.414956092834472656e-01 -1.196713820099830627e-01 2.105596065521240234e-01 1.640281975269317627e-01 -1.325999200344085693e-01 -9.603041410446166992e-02 -8.487396687269210815e-02 3.895781934261322021e-01 1.155304256826639175e-02 3.071757555007934570e-01 -1.852126419544219971e-01 -2.127867192029953003e-01 -3.700776398181915283e-02 -1.769133210182189941e-01 -3.660095632076263428e-01 2.662252783775329590e-01 -2.052668184041976929e-01 -1.375064104795455933e-01 4.623378161340951920e-03 2.693587541580200195e-01 -1.149445846676826477e-01 -7.958593964576721191e-02 1.513168215751647949e-01 -1.259616762399673462e-01
-1.942801177501678467e-01 1.755898892879486084e-01 -2.030574381351470947e-01 -3.554514944553375244e-01 1.974359713494777679e-02 1.079216715879738331e-03 -7.724949158728122711e-03 1.841647364199161530e-02 5.786291509866714478e-02 9.457293897867202759e-02 9.756043553352355957e-02 2.033286960795521736e-03 -4.640861973166465759e-02 1.118074804544448853e-01 -1.278403252363204956e-01 -8.275811374187469482e-02 3.672268986701965332e-01 4.672938883304595947e-01 4.098837077617645264e-02 -4.543115198612213135e-02 -1.773350536823272705e-01 -8.572521805763244629e-02 -5.180918425321578979e-02 5.530068278312683105e-02 -1.897829174995422363e-01 -6.672333180904388428e-02 -1.403438448905944824e-01 2.711391150951385498e-01 -2.800459861755371094e-01 -1.896973401308059692e-01 1.876690685749053955e-01 -1.363075077533721924e-01
1.130241677165031433e-01 -3.246343508362770081e-02 -5.107150226831436157e-02 -1.833391636610031128e-01 -9.511401504278182983e-02 3.198207914829254150e-01 -1.842201799154281616e-01 -1.879770159721374512e-01 3.165437877178192139e-01 9.835585020482540131e-03 3.588238358497619629e-02 -2.722646892070770264e-01 -2.895477116107940674e-01 -1.997946500778198242e-01 -6.081723049283027649e-02 1.238535270094871521e-01 1.370318830013275146e-01 3.044958710670471191e-01 6.819361448287963867e-02 -7.743543386459350586e-02 1.013962551951408386e-01 -1.252966076135635376e-01 -1.625359505414962769e-01 1.791121959686279297e-01 -2.228866070508956909e-01 1.152264848351478577e-01 1.047968342900276184e-01 1.324846595525741577e-01 -1.370717436075210571e-01 6.624300777912139893e-02 3.061605095863342285e-01 1.892519742250442505e-01
8.176788687705993652e-02 3.289011418819427490e-01 -2.092668563127517700e-01 7.988513261079788208e-02 2.631419338285923004e-02 1.026169881224632263e-01 -9.088438749313354492e-02 8.195605874061584473e-02 2.867717146873474121e-01 -3.452389538288116455e-01 1.893344521522521973e-02 -9.481278806924819946e-02 6.340914964675903320e-02 -1.134097129106521606e-01 9.014219790697097778e-02 4.797463119029998779e-02 2.882975339889526367e-01 3.445460498332977295e-01 -1.342828124761581421e-01 -1.731620579957962036e-01 -3.914141356945037842e-01 -1.939199268817901611e-01 -8.034186810255050659e-02 1.395651102066040039e-01 -3.860924160107970238e-03 6.770294159650802612e-02 9.128726273775100708e-02 1.550075113773345947e-01 -1.772049367427825928e-01 -1.730733662843704224e-01 4.855062067508697510e-02 5.847069248557090759e-02
1.131755262613296509e-01 -1.369769126176834106e-01 -1.966405957937240601e-01 -4.876692593097686768e-02 7.800042629241943359e-02 -8.380035310983657837e-02 7.442007213830947876e-02 9.881316870450973511e-02 2.791105210781097412e-01 4.315432906150817871e-02 -5.155688151717185974e-02 -9.453217685222625732e-02 -3.082692325115203857e-01 -1.374314874410629272e-01 -1.535805761814117432e-01 1.046040933579206467e-02 3.189331889152526855e-01 4.540960192680358887e-01 1.319745481014251709e-01 -7.949642837047576904e-02 -2.038727700710296631e-01 -3.034916222095489502e-01 -2.372174263000488281e-01 1.077251136302947998e-01 1.240472272038459778e-01 -8.225773274898529053e-02 -1.043314039707183838e-01 1.601272076368331909e-01 -2.045771777629852295e-01 -1.453104913234710693e-01 -6.757589429616928101e-02 -1.028629690408706665e-01
1.672109812498092651e-01 4.316816478967666626e-02 -1.782215833663940430e-01 -1.443622261285781860e-01 -1.401078850030899048e-01 4.449768736958503723e-02 -3.216324374079704285e-02 -1.377093940973281860e-01 4.275265634059906006e-01 -9.903868287801742554e-02 -6.810051947832107544e-02 3.220917657017707825e-02 -2.457259744405746460e-01 -9.204453974962234497e-02 -1.784445196390151978e-01 -8.061371743679046631e-02 1.689291894435882568e-01 5.861800312995910645e-01 -1.024826839566230774e-01 -1.546557545661926270e-01 -6.419759243726730347e-02 -8.386749029159545898e-02 -1.885226666927337646e-01 1.093585044145584106e-01 -4.462397471070289612e-02 -2.237924933433532715e-02 -1.409793049097061157e-01 2.207411229610443115e-01 7.430922985076904297e-02 -1.209994703531265259e-01 1.012552306056022644e-01 6.146751716732978821e-02
-2.075632661581039429e-01 -2.011090666055679321e-01 -1.235311850905418396e-01 -9.176950156688690186e-02 -1.035468652844429016e-01 8.360789716243743896e-02 2.116486430168151855e-01 -1.714167594909667969e-01 7.543079555034637451e-02 -4.814646393060684204e-02 2.456004172563552856e-01 1.848082616925239563e-02 -2.362620644271373749e-02 -1.556222606450319290e-02 2.260384261608123779e-01 2.343474030494689941e-01 2.371536791324615479e-01 4.293250739574432373e-01 5.401587486267089844e-02 -4.949288442730903625e-02 -3.458234667778015137e-02 -2.079610228538513184e-01 -1.178209930658340454e-01 6.542920321226119995e-02 -8.951700478792190552e-02 3.335039317607879639e-01 5.411870032548904419e-02 6.159868091344833374e-02 -3.088179528713226318e-01 8.893607556819915771e-02 -2.549194395542144775e-01 -1.505300700664520264e-01
3.870540112257003784e-02 1.579814255237579346e-01 -1.603873372077941895e-01 -7.056778669357299805e-02 5.412058159708976746e-02 5.593728646636009216e-02 -2.102648913860321045e-01 7.971949875354766846e-02 2.154127955436706543e-01 -3.036180734634399414e-01 1.738015711307525635e-01 -3.419814631342887878e-02 1.773959398269653320e-01 -8.564779907464981079e-02 1.672068387269973755e-01 6.616907566785812378e-02 1.361276805400848389e-01 4.260391294956207275e-01 -1.240675449371337891e-01 -1.139222010970115662e-01 -1.711279451847076416e-01 -1.208456531167030334e-01 -2.696700394153594971e-02 5.191376805305480957e-02 -2.941902577877044678e-01 1.749024391174316406e-01 -1.728659570217132568e-01 3.445146083831787109e-01 -1.974721811711788177e-02 -2.613828182220458984e-01 1.700108051300048828e-01 7.786399126052856445e-02
2.477789670228958130e-02 2.281825840473175049e-01 -2.174478471279144287e-01 1.135451495647430420e-01 2.325674332678318024e-02 -1.596911810338497162e-02 -7.778336852788925171e-02 4.032477736473083496e-02 4.689832925796508789e-01 -1.772909164428710938e-01 -3.257603093516081572e-04 -2.074384540319442749e-01 -2.919992804527282715e-02 -1.319923400878906250e-01 -2.482875715941190720e-03 2.418932132422924042e-02 1.719953119754791260e-01 4.761606752872467041e-01 1.467372626066207886e-01 -8.022417128086090088e-02 2.662585116922855377e-03 -1.385353803634643555e-01 2.082970887422561646e-01 1.286268532276153564e-01 -1.068151444196701050e-01 6.881462782621383667e-02 -6.967670470476150513e-02 2.365806102752685547e-01 -1.871414929628372192e-01 7.274455577135086060e-02 2.861771881580352783e-01 5.295474827289581299e-02
4.520669952034950256e-02 2.003934681415557861e-01 3.325908258557319641e-02 1.558617949485778809e-01 -1.541031748056411743e-01 1.889401078224182129e-01 3.263200223445892334e-01 -2.496856302022933960e-01 -3.206894919276237488e-02 -7.311375439167022705e-02 -2.357029616832733154e-01 6.089371442794799805e-02 -8.731559664011001587e-02 -3.050750195980072021e-01 7.109648734331130981e-02 3.742659389972686768e-01 -5.923239886760711670e-02 4.061767458915710449e-01 -1.043565049767494202e-01 -7.693570107221603394e-02 -5.310953129082918167e-03 -1.607825011014938354e-01 9.205504506826400757e-02 1.780034154653549194e-01 -1.456173062324523926e-01 -9.000677615404129028e-02 -9.179586544632911682e-03 2.349478751420974731e-02 -7.468032091856002808e-02 -2.453857064247131348e-01 2.126008570194244385e-01 -1.987474970519542694e-02
1.038600038737058640e-02 1.405258178710937500e-01 1.650467813014984131e-01 -1.944996565580368042e-01 1.325583900325000286e-03 -1.261165738105773926e-01 2.628035843372344971e-01 -9.300436079502105713e-02 1.491494774818420410e-01 -1.749679073691368103e-02 1.384477317333221436e-01 1.953451894223690033e-02 -9.755362570285797119e-02 -1.456674784421920776e-01 1.765502095222473145e-01 1.798326224088668823e-01 4.606712162494659424e-01 1.520247012376785278e-01 1.014420613646507263e-01 4.934995993971824646e-02 3.212504684925079346e-01 -7.411248981952667236e-02 1.787475049495697021e-01 -1.264441460371017456e-01 -1.711227893829345703e-01 2.230091392993927002e-02 3.335358947515487671e-02 3.545185923576354980e-01 -7.720807194709777832e-02 -2.473101913928985596e-01 1.193550303578376770e-01 2.060848474502563477e-01
5.846654251217842102e-02 2.003262192010879517e-01 -1.311970502138137817e-01 1.344549357891082764e-01 5.564490798860788345e-03 1.970842480659484863e-01 1.481188982725143433e-01 -3.686362802982330322e-01 -9.903704375028610229e-02 -2.233202010393142700e-01 -4.612683504819869995e-02 -2.927192114293575287e-02 2.116710692644119263e-01 -1.705087423324584961e-01 2.258154563605785370e-02 2.983109652996063232e-01 -2.097058445215225220e-01 4.223823249340057373e-01 -1.678499132394790649e-01 -2.053352296352386475e-01 6.814864277839660645e-02 -4.345495253801345825e-02 1.525216400623321533e-01 2.001297473907470703e-01 -1.586397290229797363e-01 -1.393215209245681763e-01 6.106589362025260925e-02 1.856986284255981445e-01 -1.110088750720024109e-01 -1.327881366014480591e-01 1.149413809180259705e-01 9.944447129964828491e-02
2.297632098197937012e-01 1.973229274153709412e-02 9.463421255350112915e-02 -1.219618543982505798e-01 -5.335971713066101074e-02 1.724216789007186890e-01 2.657931447029113770e-01 -3.262740792706608772e-04 8.008229732513427734e-02 8.975134044885635376e-02 7.987149804830551147e-02 -8.195988833904266357e-02 -7.730966806411743164e-02 -8.613258600234985352e-02 5.936045944690704346e-02 3.028617501258850098e-01 3.518411219120025635e-01 2.517144083976745605e-01 -6.498507410287857056e-02 -1.370920687913894653e-01 2.868847548961639404e-01 -1.813635826110839844e-01 1.725402027368545532e-01 -7.786032557487487793e-02 -1.760556399822235107e-01 -9.548803418874740601e-02 2.336428314447402954e-01 5.481468513607978821e-02 -3.006437793374061584e-02 -3.453612923622131348e-01 9.960353374481201172e-02 3.074940443038940430e-01
-1.141908541321754456e-01 1.915980130434036255e-01 -3.107961826026439667e-02 -8.974117785692214966e-02 2.481344342231750488e-01 4.573612008243799210e-03 -1.229344308376312256e-01 -4.145235419273376465e-01 -4.403531923890113831e-02 2.474861219525337219e-03 -1.319353729486465454e-01 4.173236340284347534e-02 1.600281596183776855e-01 -2.023872686550021172e-03 1.233681440353393555e-01 2.252843417227268219e-02 -7.539437711238861084e-02 4.396406412124633789e-01 1.206808164715766907e-01 -9.601224958896636963e-02 7.783536612987518311e-02 -2.410405874252319336e-01 -2.505523338913917542e-02 2.394082844257354736e-01 -1.624446660280227661e-01 -1.895540654659271240e-01 1.232865676283836365e-01 1.805735677480697632e-01 -9.056263417005538940e-02 -2.720840275287628174e-01 2.863700389862060547e-01 -1.050950437784194946e-01
2.410499155521392822e-01 -8.817199268378317356e-04 -8.216550946235656738e-02 8.702607825398445129e-03 -2.779532968997955322e-02 -2.096584737300872803e-01 -5.931326746940612793e-02 -1.786994040012359619e-01 2.385292351245880127e-01 -4.124053120613098145e-01 6.254496425390243530e-02 -3.376512601971626282e-02 -6.040889397263526917e-02 -4.614402353763580322e-02 6.542611867189407349e-02 2.348658815026283264e-02 2.432548403739929199e-01 4.405848979949951172e-01 -4.781807586550712585e-02 1.306575983762741089e-01 -2.104875147342681885e-01 -1.842922866344451904e-01 -2.641591243445873260e-02 -8.722973614931106567e-02 -1.593723297119140625e-01 4.558948799967765808e-02 -1.604576408863067627e-01 3.198394477367401123e-01 -1.630506068468093872e-01 2.922383509576320648e-02 2.590110898017883301e-01 5.458707734942436218e-02
1.959785372018814087e-01 -6.576997041702270508e-02 -2.919193170964717865e-02 -1.901096850633621216e-01 9.616068750619888306e-02 -5.714271590113639832e-02 2.207567393779754639e-01 -1.602919101715087891e-01 1.179352998733520508e-01 -4.959729500114917755e-03 -7.391867041587829590e-02 -6.166411936283111572e-02 -1.645603030920028687e-01 7.009042799472808838e-02 3.758351132273674011e-02 1.872204095125198364e-01 3.954657316207885742e-01 2.635707557201385498e-01 -1.017665565013885498e-01 -9.307654947042465210e-02 2.513887286186218262e-01 -2.003471553325653076e-01 1.874317526817321777e-01 7.402759045362472534e-02 -2.176068276166915894e-01 -3.386526703834533691e-01 1.154957413673400879e-01 1.586369574069976807e-01 -1.378930266946554184e-02 -1.495850980281829834e-01 -3.702873364090919495e-02 3.582855463027954102e-01
-1.661645174026489258e-01 -6.993001699447631836e-02 -5.623289942741394043e-02 -1.668999642133712769e-01 1.818041801452636719e-01 -1.818254142999649048e-01 3.237324580550193787e-02 -1.433893889188766479e-01 -4.350055754184722900e-02 -8.463607728481292725e-02 1.470870375633239746e-01 -1.762421876192092896e-01 -1.493197381496429443e-01 1.138243079185485840e-01 2.588308975100517273e-02 7.567860186100006104e-02 1.785374581813812256e-01 3.074961900711059570e-01 -4.193029105663299561e-01 -2.221089750528335571e-01 -1.176200807094573975e-01 -2.182858437299728394e-01 -1.787455677986145020e-01 2.259794622659683228e-01 -1.187052279710769653e-01 1.801396161317825317e-01 -3.078811801970005035e-03 2.933754622936248779e-01 -2.540076673030853271e-01 -1.288517117500305176e-01 1.876019537448883057e-01 1.857042685151100159e-02
5.085216090083122253e-02 7.147956639528274536e-02 -8.263916522264480591e-02 -4.291627928614616394e-02 -1.081127822399139404e-01 -1.129862014204263687e-02 -7.115979492664337158e-02 1.020826995372772217e-01 3.591995537281036377e-01 -2.116964012384414673e-01 1.015610024333000183e-01 -1.259074956178665161e-01 1.812621504068374634e-01 -6.636131554841995239e-02 8.959727734327316284e-02 9.513484686613082886e-02 2.703710198402404785e-01 4.029299318790435791e-01 -1.116670668125152588e-02 1.271351706236600876e-02 -1.569602042436599731e-01 -1.267989724874496460e-01 5.428527295589447021e-02 3.847353756427764893e-01 -8.631145209074020386e-02 4.248338565230369568e-02 8.904037624597549438e-02 2.328580617904663086e-01 -2.079050987958908081e-01 4.614848643541336060e-02 3.311936855316162109e-01 2.193557471036911011e-01
-9.407624602317810059e-02 -1.641854643821716309e-01 3.988181054592132568e-02 -2.877932190895080566e-01 -9.541359543800354004e-02 -1.714333742856979370e-01 -5.161954462528228760e-02 -2.652187086641788483e-02 4.125896096229553223e-01 9.668284654617309570e-02 1.539973914623260498e-01 -2.356288023293018341e-02 1.262037307024002075e-01 7.879222184419631958e-02 1.944156736135482788e-01 2.427149564027786255e-01 1.594871282577514648e-01 2.458681017160415649e-01 -5.053799971938133240e-02 -1.812191158533096313e-01 1.920250505208969116e-01 -2.173520624637603760e-01 5.478556081652641296e-02 5.518869683146476746e-02 -4.248529076576232910e-01 -4.622860625386238098e-02 -9.618918597698211670e-02 -5.819587036967277527e-02 -1.021685302257537842e-01 -1.893067806959152222e-01 2.205430567264556885e-01 1.165725663304328918e-01
2.545559704303741455e-01 1.437064856290817261e-01 -3.677683174610137939e-01 2.199024111032485962e-01 -2.254987508058547974e-01 4.344789311289787292e-03 -1.440197974443435669e-01 -7.442612946033477783e-02 6.538400053977966309e-02 -8.885167539119720459e-02 6.524180620908737183e-02 -9.953609108924865723e-02 -1.297890841960906982e-01 -1.451091617345809937e-01 1.075942814350128174e-01 1.308870911598205566e-01 -8.953079581260681152e-02 3.711595237255096436e-01 5.802149698138237000e-02 -1.964176893234252930e-01 -7.213734090328216553e-02 -1.096293181180953979e-01 -1.193710789084434509e-01 1.116630062460899353e-01 -3.400417268276214600e-01 1.818303614854812622e-01 -3.423536429181694984e-03 1.126800030469894409e-01 -2.069529443979263306e-01 -3.228692114353179932e-01 4.541845619678497314e-02 1.365586817264556885e-01
-8.210286498069763184e-02 1.382446587085723877e-01 -1.943745464086532593e-01 -1.313843578100204468e-01 9.286276996135711670e-03 2.070920467376708984e-01 3.253703713417053223e-01 -4.209849238395690918e-01 -2.610173774883151054e-03 -6.698149442672729492e-02 3.124105557799339294e-02 -4.013837501406669617e-02 -2.743825316429138184e-02 -4.412151128053665161e-02 3.294148743152618408e-01 1.815939396619796753e-01 7.838295400142669678e-02 3.507216870784759521e-01 -3.672503232955932617e-01 -2.331771701574325562e-02 9.245827794075012207e-02 5.785984545946121216e-02 -2.221857011318206787e-01 4.387885332107543945e-02 -1.208324357867240906e-01 -9.966075420379638672e-03 -1.832113787531852722e-02 1.286787539720535278e-01 -1.513832658529281616e-01 -1.920486241579055786e-01 -5.173996090888977051e-02 -1.412148028612136841e-01
-1.264922767877578735e-01 -3.522223234176635742e-02 -3.623285517096519470e-02 6.918253749608993530e-02 1.979202264919877052e-03 2.355350106954574585e-01 8.259690552949905396e-02 -1.603983193635940552e-01 -2.460203506052494049e-02 -8.397369086742401123e-02 2.493001222610473633e-01 -2.367762327194213867e-01 -6.558494269847869873e-02 -1.602125465869903564e-01 -1.791727989912033081e-01 1.455659717321395874e-01 1.598914414644241333e-01 5.443338751792907715e-01 -1.113856062293052673e-01 9.836328029632568359e-02 1.231781616806983948e-01 -8.870013058185577393e-02 -3.234682977199554443e-01 7.422114163637161255e-02 -8.250871300697326660e-02 1.083223223686218262e-01 2.809371985495090485e-02 1.175941433757543564e-02 -3.163442909717559814e-01 1.133047137409448624e-02 1.499541550874710083e-01 2.453821152448654175e-01
5.582076311111450195e-02 1.001202836632728577e-01 7.483091205358505249e-02 2.114084213972091675e-01 2.676461338996887207e-01 1.716787517070770264e-01 2.676827609539031982e-01 -1.394898351281881332e-02 1.155607178807258606e-01 3.094518929719924927e-02 8.685637265443801880e-02 -2.562763392925262451e-01 -7.798017561435699463e-02 -2.412081658840179443e-01 5.626830831170082092e-02 6.031991913914680481e-02 3.045256137847900391e-01 1.770427674055099487e-01 -6.319605559110641479e-02 1.558985095471143723e-03 -7.329855114221572876e-02 -2.427813708782196045e-01 4.269037395715713501e-02 4.322783648967742920e-01 -7.413463294506072998e-02 -7.201207429170608521e-02 2.392239421606063843e-01 2.720902673900127411e-02 -5.622207745909690857e-02 -2.455547899007797241e-01 2.441425621509552002e-01 1.794916242361068726e-01
-9.715759195387363434e-03 1.149769052863121033e-01 -1.157199665904045105e-01 -2.067839205265045166e-01 -3.774591982364654541e-01 1.997489333152770996e-01 2.859604060649871826e-01 -1.723974049091339111e-01 -9.773410111665725708e-02 -2.694313824176788330e-01 -1.119441445916891098e-02 -6.623267382383346558e-02 -1.712091565132141113e-01 -9.294120967388153076e-02 3.970047459006309509e-02 1.847528964281082153e-01 -3.282889723777770996e-02 6.008279696106910706e-02 8.716820739209651947e-03 8.353821933269500732e-02 -1.808035075664520264e-01 -2.967554926872253418e-01 -1.990463212132453918e-02 3.328475356101989746e-01 -1.412148326635360718e-01 -5.436498299241065979e-02 4.162319377064704895e-02 8.458048105239868164e-02 -3.059380054473876953e-01 -1.539396494626998901e-01 -3.272209316492080688e-02 -2.872602939605712891e-01
1.703020334243774414e-01 2.695471048355102539e-01 6.907631456851959229e-02 -1.466112211346626282e-03 -4.336512461304664612e-02 -1.007379740476608276e-01 -1.297771930694580078e-01 -9.225639700889587402e-02 2.773833870887756348e-01 -1.626528650522232056e-01 8.427773416042327881e-02 -1.188223063945770264e-01 4.600621759891510010e-02 -2.380158603191375732e-01 6.776147335767745972e-02 7.796225696802139282e-02 2.761467993259429932e-01 3.580168485641479492e-01 -4.554471373558044434e-02 1.670389771461486816e-01 -2.087126225233078003e-01 -1.058697625994682312e-01 -3.168907389044761658e-02 3.510061502456665039e-01 -8.219933509826660156e-02 1.729023307561874390e-01 -6.391113996505737305e-02 3.512111902236938477e-01 -2.544106841087341309e-01 8.061021566390991211e-02 9.468311816453933716e-02 -6.683683395385742188e-02
1.263094544410705566e-01 1.117319539189338684e-01 1.148672252893447876e-01 -2.629452943801879883e-01 -2.968829274177551270e-01 -1.147904526442289352e-02 2.638050317764282227e-01 -3.156105279922485352e-01 -2.061519026756286621e-01 -1.203632429242134094e-01 1.671777218580245972e-01 -1.711871661245822906e-02 3.105182386934757233e-02 -2.550136111676692963e-02 -1.677990108728408813e-01 -1.755457967519760132e-01 9.555732458829879761e-02 4.905250072479248047e-01 -1.737583987414836884e-02 -6.782802194356918335e-02 -2.249275445938110352e-01 -1.602300405502319336e-01 -1.404789090156555176e-01 -1.567183621227741241e-02 -1.833913922309875488e-01 -2.023484557867050171e-01 -3.842984512448310852e-02 1.377016454935073853e-01 4.064402729272842407e-02 -1.003049239516258240e-01 -4.886323958635330200e-02 1.610188186168670654e-01
3.239164352416992188e-01 3.896102309226989746e-01 1.326463967561721802e-01 -1.402769535779953003e-01 6.833355128765106201e-02 -1.108545958995819092e-01 6.161898002028465271e-02 -2.697384543716907501e-02 1.077357977628707886e-01 1.356921344995498657e-01 -9.192017465829849243e-02 3.889554366469383240e-02 3.327879309654235840e-02 1.178549453616142273e-01 1.653257310390472412e-01 7.535105198621749878e-02 1.753098219633102417e-01 2.264390289783477783e-01 -1.461130082607269287e-01 -1.126797124743461609e-01 4.938895348459482193e-03 -2.689549624919891357e-01 1.488814353942871094e-01 5.212430283427238464e-02 -3.185220956802368164e-01 -4.005871713161468506e-01 4.758667945861816406e-02 -3.086066432297229767e-02 -9.659791365265846252e-03 -3.240058422088623047e-01 6.634418666362762451e-02 9.285425394773483276e-02
-3.056106865406036377e-01 -6.720460951328277588e-02 -9.714284539222717285e-02 -6.300555914640426636e-02 -3.261780366301536560e-02 8.529955148696899414e-02 1.001894921064376831e-01 9.685033559799194336e-02 -2.352335304021835327e-02 -7.016329094767570496e-03 1.342205405235290527e-01 -1.061764955520629883e-01 1.384793221950531006e-01 -7.348578423261642456e-03 4.836819693446159363e-02 1.931279003620147705e-01 3.547274321317672729e-02 2.938091456890106201e-01 -6.594973057508468628e-02 4.078993201255798340e-02 1.486904472112655640e-01 -2.493370324373245239e-01 -3.540996611118316650e-01 8.101172000169754028e-02 -2.590274512767791748e-01 1.397376805543899536e-01 -1.884003430604934692e-01 2.099455893039703369e-01 -5.211390256881713867e-01 -8.215664327144622803e-02 1.278988271951675415e-01 3.810335323214530945e-02
9.279985725879669189e-02 1.575620770454406738e-01 -3.131906688213348389e-01 -2.519184947013854980e-01 -7.201036810874938965e-02 -1.381771564483642578e-01 3.631195127964019775e-01 -2.043471187353134155e-01 1.871383786201477051e-01 1.835050284862518311e-01 2.974801957607269287e-01 2.593117393553256989e-02 -1.154670566320419312e-01 -5.380308255553245544e-02 6.845644861459732056e-02 1.744900792837142944e-01 1.357335001230239868e-01 2.960518598556518555e-01 -9.223774820566177368e-02 4.890586063265800476e-02 2.460567504167556763e-01 -1.549451649188995361e-01 1.093290895223617554e-01 3.000634610652923584e-01 -9.450727701187133789e-02 2.069002538919448853e-01 1.937606930732727051e-01 2.841844595968723297e-02 2.627103216946125031e-02 -9.362690150737762451e-03 -3.338029608130455017e-02 -4.900962486863136292e-02
-2.853704243898391724e-02 -1.299345791339874268e-01 -1.077114716172218323e-01 1.117575168609619141e-01 -1.396480053663253784e-01 -2.871072292327880859e-01 2.610657215118408203e-01 4.531266540288925171e-02 3.326163291931152344e-01 -9.462340921163558960e-02 -1.048583760857582092e-01 -1.310980767011642456e-01 1.247030347585678101e-01 -1.623816937208175659e-01 -1.315660625696182251e-01 2.180840224027633667e-01 2.947119772434234619e-01 3.733288347721099854e-01 -2.710799872875213623e-01 -2.849479950964450836e-02 2.042862325906753540e-01 -1.031585782766342163e-01 7.473885267972946167e-02 2.941665649414062500e-01 -9.660335630178451538e-02 7.516178884543478489e-04 -8.362123742699623108e-03 -3.548910468816757202e-02 5.354209244251251221e-02 -2.410220652818679810e-01 5.204423889517784119e-02 -1.102850809693336487e-01
1.006274148821830750e-01 6.378523260354995728e-02 -3.470276296138763428e-02 -1.661908067762851715e-02 -1.436853259801864624e-01 2.761152386665344238e-01 1.358856260776519775e-01 -1.143327355384826660e-01 -1.167042329907417297e-01 1.659132540225982666e-02 -2.166632562875747681e-01 1.996608683839440346e-03 -1.174757778644561768e-01 2.648579888045787811e-02 -2.586816251277923584e-02 3.066053390502929688e-01 3.094720281660556793e-02 1.472686976194381714e-01 -1.535819023847579956e-01 4.613536875694990158e-04 -4.781573265790939331e-02 -3.042264878749847412e-01 -1.402241438627243042e-01 9.537021815776824951e-02 -6.686831265687942505e-02 -2.481915652751922607e-01 -2.379692643880844116e-01 6.421063840389251709e-02 -3.609457612037658691e-01 -4.289063513278961182e-01 -1.417050063610076904e-01 -2.343191653490066528e-01
1.666639894247055054e-01 2.262304127216339111e-01 1.627306193113327026e-01 -1.329767554998397827e-01 7.777762413024902344e-02 9.859472513198852539e-02 -1.028593555092811584e-01 -3.510039150714874268e-01 -6.962051242589950562e-02 7.450698316097259521e-02 -1.241873502731323242e-01 2.258083969354629517e-02 -2.703518271446228027e-01 4.959648475050926208e-02 -4.627565294504165649e-02 1.585601568222045898e-01 1.518057435750961304e-01 4.235221147537231445e-01 -9.844070672988891602e-02 6.238375976681709290e-02 1.353078335523605347e-01 -4.891859740018844604e-02 -1.495523154735565186e-01 2.072368562221527100e-01 -1.266021877527236938e-01 -6.078949570655822754e-02 -7.396043837070465088e-02 1.308854669332504272e-01 -3.578760325908660889e-01 -5.562413483858108521e-02 3.446699976921081543e-01 6.210945174098014832e-02
1.526570022106170654e-01 2.238644063472747803e-01 -9.621930308640003204e-03 -8.254896104335784912e-02 -2.626163363456726074e-01 1.341026574373245239e-01 1.272682845592498779e-01 -2.718550264835357666e-01 -3.273121714591979980e-01 -1.095748320221900940e-01 -2.171376496553421021e-01 1.171230822801589966e-01 1.437708288431167603e-01 -2.157793343067169189e-01 1.044356226921081543e-01 -1.564010279253125191e-03 2.668298408389091492e-02 3.708118200302124023e-01 -1.029624789953231812e-01 -1.687425076961517334e-01 2.524594590067863464e-02 -2.081794589757919312e-01 1.825934350490570068e-01 1.338316500186920166e-01 -1.785299628973007202e-01 -2.920562922954559326e-01 6.889972090721130371e-02 3.246143832802772522e-02 -1.434223353862762451e-01 -1.753905862569808960e-01 1.876001805067062378e-01 4.961609467864036560e-02
-2.289717551320791245e-03 1.546358764171600342e-01 -6.552329659461975098e-02 -6.005062907934188843e-02 -6.186085566878318787e-02 2.621699273586273193e-01 2.198192030191421509e-01 -3.519384264945983887e-01 -5.759429931640625000e-02 -1.585611104965209961e-01 -1.724463701248168945e-01 5.834351480007171631e-02 7.183479517698287964e-02 -1.066669523715972900e-01 -2.925746142864227295e-02 1.797756254673004150e-01 -6.454838067293167114e-02 5.425429940223693848e-01 1.251337081193923950e-01 1.538653522729873657e-01 2.324270270764827728e-02 -8.842761069536209106e-02 -9.891021251678466797e-02 1.276678442955017090e-01 -1.554294526576995850e-01 7.498937845230102539e-02 -4.390083253383636475e-02 1.475030034780502319e-01 1.440367251634597778e-01 -2.903055846691131592e-01 1.318330466747283936e-01 -2.529113292694091797e-01
-3.354707360267639160e-02 -2.143387645483016968e-01 -1.446098834276199341e-01 1.090641245245933533e-01 -1.795238405466079712e-01 -8.005213737487792969e-02 7.768528908491134644e-02 8.832125365734100342e-02 2.013952657580375671e-02 -7.913848757743835449e-02 4.269503057003021240e-02 -2.431603968143463135e-01 1.517441868782043457e-01 -2.901386916637420654e-01 -1.226273849606513977e-01 3.207772374153137207e-01 1.688672900199890137e-01 -7.858857512474060059e-02 -2.250313907861709595e-01 -2.159551233053207397e-01 -6.190051138401031494e-02 -2.677032351493835449e-01 3.698483109474182129e-02 3.644463717937469482e-01 -2.258047610521316528e-01 -1.341286450624465942e-01 7.749328762292861938e-02 1.800635457038879395e-01 -1.688625365495681763e-01 -2.600380778312683105e-01 -1.352965682744979858e-01 1.067389324307441711e-01
-7.156381383538246155e-03 -2.032241523265838623e-01 -1.589327454566955566e-01 -9.500823169946670532e-02 4.341591522097587585e-02 4.162159934639930725e-02 9.488138556480407715e-02 -1.206750869750976562e-01 3.157627582550048828e-01 -9.816902130842208862e-02 2.085679471492767334e-01 7.519022375345230103e-02 -7.030839473009109497e-02 -4.163179080933332443e-03 -2.557557821273803711e-01 1.910582929849624634e-01 1.037268415093421936e-01 4.504486322402954102e-01 -3.934011161327362061e-01 -1.669510155916213989e-01 -8.851719647645950317e-02 -1.080067008733749390e-01 -2.823984026908874512e-01 1.338896602392196655e-01 -4.541916400194168091e-02 -1.481564640998840332e-01 1.191987469792366028e-01 1.537275612354278564e-01 -1.775012612342834473e-01 -8.536498993635177612e-02 1.222014576196670532e-01 -5.244771763682365417e-02
3.436705470085144043e-02 -1.098552718758583069e-02 -3.722052872180938721e-01 4.310767725110054016e-02 -2.046662755310535431e-02 -1.640436351299285889e-01 -1.800620462745428085e-03 2.404604256153106689e-01 1.312565058469772339e-01 -7.065124064683914185e-02 -4.636454954743385315e-02 1.228015497326850891e-01 7.570617645978927612e-02 -2.368444651365280151e-01 -2.047755569219589233e-01 8.858795464038848877e-02 2.804171144962310791e-01 4.773785173892974854e-01 5.020385235548019409e-02 -7.631256431341171265e-02 -9.043557941913604736e-02 -1.940318197011947632e-01 -1.291160583496093750e-01 7.138961553573608398e-02 -1.085010394454002380e-01 1.705105602741241455e-01 -4.519231617450714111e-02 3.285539746284484863e-01 -2.622078657150268555e-01 2.978819794952869415e-02 1.378558427095413208e-01 -1.219840906560420990e-02
-3.961905464529991150e-02 3.141777813434600830e-01 -1.156171187758445740e-01 -1.543478816747665405e-01 -2.027442008256912231e-01 1.581952124834060669e-01 -1.492462605237960815e-01 3.323774551972746849e-03 3.242990076541900635e-01 -3.575648367404937744e-02 2.103045880794525146e-01 -8.621557056903839111e-02 -2.299541421234607697e-02 -2.132296264171600342e-01 -3.481258824467658997e-02 -9.917343407869338989e-02 9.928684681653976440e-02 3.756476044654846191e-01 -2.310788184404373169e-01 -1.667945086956024170e-01 1.864362955093383789e-01 8.814655244350433350e-03 -1.847273856401443481e-01 4.403525218367576599e-02 -2.582985460758209229e-01 -8.014646172523498535e-02 -5.688141658902168274e-02 2.662883400917053223e-01 -2.034495472908020020e-01 4.544016346335411072e-02 -5.846069753170013428e-02 -2.484275251626968384e-01
2.979712784290313721e-01 -2.071548700332641602e-01 -2.078887075185775757e-01 -1.910419613122940063e-01 -9.166748821735382080e-02 1.695944368839263916e-01 8.449826389551162720e-02 -7.838223129510879517e-02 -1.607719808816909790e-01 -3.208423852920532227e-01 -1.444637626409530640e-01 8.668423444032669067e-02 1.191424801945686340e-01 -4.350791499018669128e-02 -4.592824727296829224e-02 7.784176617860794067e-02 1.823947876691818237e-01 4.369271993637084961e-01 1.581392250955104828e-02 -1.356765776872634888e-01 7.660632580518722534e-02 -1.595897972583770752e-01 4.392301198095083237e-03 4.752599895000457764e-01 -1.794512383639812469e-02 6.760268658399581909e-02 -6.245769560337066650e-02 3.654732927680015564e-02 -4.269269760698080063e-03 -2.721687778830528259e-02 -1.671834439039230347e-01 -1.334545314311981201e-01
-1.339308023452758789e-01 3.374524414539337158e-02 -7.630448788404464722e-02 1.143351476639509201e-02 1.243925243616104126e-01 1.309211552143096924e-01 1.063866689801216125e-01 -1.640440672636032104e-01 2.042374759912490845e-02 -1.802271157503128052e-01 1.155717298388481140e-01 2.071414589881896973e-01 -5.772934854030609131e-02 -2.468887902796268463e-02 -8.222880959510803223e-02 2.433777749538421631e-01 -4.523459821939468384e-02 5.178539752960205078e-01 -1.826020479202270508e-01 -1.426006015390157700e-02 1.538765430450439453e-01 -2.068156898021697998e-01 -1.569651812314987183e-01 1.970169842243194580e-01 -1.952659785747528076e-01 1.772195100784301758e-01 6.627658149227499962e-04 -8.853907138109207153e-02 -4.066890180110931396e-01 6.624375469982624054e-03 1.774295717477798462e-01 -1.925141811370849609e-01
1.713449060916900635e-01 -3.731793165206909180e-02 -4.689129441976547241e-02 -1.948569416999816895e-01 -5.847431719303131104e-02 1.574568897485733032e-01 2.124237567186355591e-01 -4.036948084831237793e-01 -5.916580930352210999e-02 -2.215186953544616699e-01 -1.277221292257308960e-01 1.827517151832580566e-01 -8.155436068773269653e-02 -2.489104680716991425e-02 2.411120384931564331e-02 2.450663000345230103e-01 -1.635439246892929077e-01 4.984346628189086914e-01 -5.610168725252151489e-02 2.770502679049968719e-02 -8.911769092082977295e-02 -1.775912493467330933e-01 6.090955436229705811e-02 1.084790974855422974e-01 -2.836886644363403320e-01 9.909906983375549316e-02 -9.753800928592681885e-02 1.351531296968460083e-01 -3.277423977851867676e-02 -1.670425385236740112e-01 1.878178715705871582e-01 -7.869725674390792847e-02
-1.523514539003372192e-01 1.733205318450927734e-01 -1.819070726633071899e-01 -3.361785039305686951e-02 -1.310365181416273117e-02 9.333911538124084473e-02 2.774611711502075195e-01 -1.382297724485397339e-01 1.746812015771865845e-01 -2.166255563497543335e-01 2.590838968753814697e-01 5.491381511092185974e-02 9.236691147089004517e-02 -1.433953642845153809e-01 1.059013679623603821e-01 2.434638291597366333e-01 -2.205824106931686401e-02 3.746025860309600830e-01 -2.949076890945434570e-01 -2.435933649539947510e-01 -7.626949250698089600e-02 3.859325498342514038e-02 -2.273968458175659180e-01 3.541313111782073975e-02 -1.795314252376556396e-01 1.367259770631790161e-01 -2.205770835280418396e-02 2.419577091932296753e-01 -2.504283785820007324e-01 1.851713955402374268e-01 -2.874714136123657227e-02 -7.219553738832473755e-02
2.771138250827789307e-01 -1.258336659520864487e-02 1.197904422879219055e-01 -5.945146456360816956e-02 -2.202333956956863403e-01 2.445974797010421753e-01 2.867562472820281982e-01 -3.537035882472991943e-01 8.701154589653015137e-02 1.507505774497985840e-01 2.684299647808074951e-01 -2.252573147416114807e-03 8.840347640216350555e-03 -1.096997857093811035e-01 -9.809415042400360107e-02 1.321897841989994049e-02 1.436645165085792542e-02 3.901298940181732178e-01 4.148284718394279480e-02 2.035952061414718628e-01 -1.663965135812759399e-01 -1.692964136600494385e-01 8.948637545108795166e-02 1.210734769701957703e-01 -3.666892349720001221e-01 5.037822201848030090e-02 -3.401408717036247253e-02 2.294077165424823761e-02 3.718906641006469727e-02 -1.878701299428939819e-01 -6.115198601037263870e-03 1.234521642327308655e-01
-1.900076419115066528e-01 2.579561062157154083e-02 -3.773889541625976562e-01 -1.815546751022338867e-01 1.899861544370651245e-01 -1.364673487842082977e-02 3.049391880631446838e-02 -8.321467041969299316e-02 -1.769379340112209320e-02 -2.199284434318542480e-01 -9.181370958685874939e-03 -3.070939481258392334e-01 -1.608648151159286499e-02 3.524946048855781555e-03 1.757381260395050049e-01 2.221994251012802124e-01 1.058605015277862549e-01 3.425604999065399170e-01 3.078891523182392120e-02 9.338512271642684937e-02 2.851490676403045654e-01 8.470509946346282959e-02 1.234424412250518799e-01 -4.695882275700569153e-02 -2.287407517433166504e-01 8.094339072704315186e-02 1.428093314170837402e-01 2.494827508926391602e-01 -1.209116727113723755e-01 -3.324033319950103760e-01 2.442951686680316925e-02 -9.349625557661056519e-02
6.652097404003143311e-02 7.388313859701156616e-02 -8.395983278751373291e-02 6.917694211006164551e-02 -1.121275424957275391e-01 -6.622218340635299683e-02 -2.445697933435440063e-01 2.211728878319263458e-02 3.070493042469024658e-01 -1.958076655864715576e-01 -9.955114871263504028e-02 -1.611299514770507812e-01 8.009115606546401978e-02 -2.157205343246459961e-01 -9.217297658324241638e-03 1.796465553343296051e-02 2.665628790855407715e-01 4.977830946445465088e-01 -4.515405371785163879e-02 -1.315257996320724487e-01 -1.568071357905864716e-02 1.469280850142240524e-02 5.566442385315895081e-02 2.044160813093185425e-01 -1.344932317733764648e-01 -7.894936203956604004e-02 -1.232479885220527649e-01 3.130842447280883789e-01 -3.546429872512817383e-01 7.170302420854568481e-02 -2.413426525890827179e-02 1.631348282098770142e-01
5.626212805509567261e-02 -9.848798811435699463e-02 1.382732093334197998e-01 5.973663926124572754e-02 4.722961038351058960e-02 -4.457760974764823914e-02 4.204709529876708984e-01 -3.703717887401580811e-01 -2.087448388338088989e-01 -1.566864848136901855e-01 -1.467983722686767578e-01 1.395248025655746460e-01 1.513109654188156128e-01 -1.687196344137191772e-01 2.052656747400760651e-02 2.496484816074371338e-01 -4.686425626277923584e-02 3.640270531177520752e-01 -7.635707408189773560e-02 -1.556297298520803452e-02 2.241833359003067017e-01 -7.264453917741775513e-02 -8.146005123853683472e-02 9.171985089778900146e-02 -1.132484450936317444e-01 -1.867786794900894165e-01 2.309023737907409668e-01 2.336227893829345703e-01 -1.208871081471443176e-01 -1.031028851866722107e-01 1.731827408075332642e-01 -2.824099361896514893e-02
7.254789769649505615e-02 5.974750965833663940e-02 4.972696676850318909e-02 -5.117081850767135620e-02 -3.136164322495460510e-02 1.839504688978195190e-01 -7.198829203844070435e-02 -1.578028202056884766e-01 2.604684829711914062e-01 1.579556614160537720e-02 3.439520597457885742e-01 -2.908673584461212158e-01 -1.429122388362884521e-01 -3.039365410804748535e-01 6.755365431308746338e-02 1.907455474138259888e-01 9.243803471326828003e-02 2.287299633026123047e-01 2.687191665172576904e-01 -8.100555837154388428e-02 -6.827525794506072998e-02 -2.225592881441116333e-01 -3.444622755050659180e-01 1.840229332447052002e-01 -1.750948727130889893e-01 4.457592964172363281e-03 -6.967859808355569839e-03 -1.006751656532287598e-01 1.093410234898328781e-02 -1.873196363449096680e-01 -1.217145193368196487e-02 -2.717649042606353760e-01
4.795167595148086548e-02 1.777489334344863892e-01 1.097080260515213013e-01 -1.259704232215881348e-01 -2.657350897789001465e-01 -1.301298756152391434e-02 -7.593648880720138550e-02 -4.182143509387969971e-01 7.346148043870925903e-02 2.232080698013305664e-02 1.842837184667587280e-01 8.519699424505233765e-02 -6.432785093784332275e-02 -6.933862715959548950e-02 -7.586293667554855347e-02 2.689034938812255859e-01 3.117634057998657227e-01 2.661994099617004395e-01 7.367119938135147095e-02 -1.615862101316452026e-01 -1.082739979028701782e-01 -1.637795567512512207e-01 -1.531039327383041382e-01 8.379789441823959351e-02 -2.218936681747436523e-01 -8.160886913537979126e-02 -2.018949240446090698e-01 2.533071637153625488e-01 -1.155405566096305847e-01 1.615682803094387054e-02 2.879070043563842773e-01 -1.633816808462142944e-01
2.084707617759704590e-01 2.900156676769256592e-01 -3.278098106384277344e-01 -7.268254458904266357e-02 1.669317036867141724e-01 -1.344369500875473022e-01 1.308960169553756714e-01 -3.760387301445007324e-01 1.319220662117004395e-01 -1.690485328435897827e-01 -2.456353157758712769e-01 -9.289339650422334671e-04 -1.030457094311714172e-01 -1.683849543333053589e-01 2.968333065509796143e-01 6.312432885169982910e-02 -5.083478987216949463e-02 1.637712717056274414e-01 -9.455395489931106567e-02 -2.914914786815643311e-01 2.056910283863544464e-02 -1.932511627674102783e-01 -1.319188028573989868e-01 -1.309197098016738892e-01 -1.135115399956703186e-01 1.362498756498098373e-02 7.191486656665802002e-02 2.047934755682945251e-02 -2.121179252862930298e-01 -2.043023705482482910e-01 1.296002864837646484e-01 -3.064860822632908821e-03
2.943255901336669922e-01 1.745927929878234863e-01 2.743644081056118011e-02 -5.762742459774017334e-02 3.687266260385513306e-02 -8.765388280153274536e-02 1.985353678464889526e-01 4.128336533904075623e-02 -2.285775914788246155e-02 1.479418110102415085e-02 7.025272399187088013e-02 7.468615472316741943e-02 2.212694659829139709e-02 -1.691623777151107788e-01 -2.388552576303482056e-02 2.811305522918701172e-01 2.955328822135925293e-01 2.716828882694244385e-01 -3.674089210107922554e-03 3.866335377097129822e-02 3.544100821018218994e-01 -1.504449695348739624e-01 2.153108865022659302e-01 -2.575897425413131714e-02 -4.600747302174568176e-02 -6.392168998718261719e-02 3.508226573467254639e-02 3.998693823814392090e-01 -2.495413869619369507e-01 -8.980444073677062988e-02 1.012369170784950256e-01 3.207051157951354980e-01
-1.101549491286277771e-01 -2.864695787429809570e-01 -3.873139321804046631e-01 -1.050236001610755920e-01 7.297156006097793579e-02 1.652593910694122314e-01 -5.244203284382820129e-02 -1.276145279407501221e-01 -3.214117139577865601e-02 -6.764341890811920166e-02 1.424919366836547852e-01 -9.571908414363861084e-02 -2.364904247224330902e-02 9.859476983547210693e-02 -2.023893408477306366e-02 -9.920191764831542969e-02 2.717311978340148926e-01 3.129093647003173828e-01 -6.972799450159072876e-02 -1.206108629703521729e-01 -2.760482132434844971e-01 -3.109338283538818359e-01 -9.260496497154235840e-02 9.598312526941299438e-02 -1.534656584262847900e-01 -2.304285019636154175e-01 -1.029765754938125610e-01 2.979667484760284424e-01 -2.179382443428039551e-01 -1.699538528919219971e-01 3.870270028710365295e-02 4.166112840175628662e-02
-7.671164721250534058e-02 1.311609596014022827e-01 5.894747003912925720e-02 -2.261916697025299072e-01 -9.124774485826492310e-02 -9.176459163427352905e-02 1.414113044738769531e-01 -2.197313457727432251e-01 1.683154851198196411e-01 1.628177613019943237e-01 2.429034709930419922e-01 -1.912972703576087952e-02 -1.730988025665283203e-01 -2.287928462028503418e-01 8.770722895860671997e-02 -6.289477646350860596e-02 2.527452409267425537e-01 3.393959999084472656e-01 -2.915824353694915771e-01 -3.318835794925689697e-01 -1.341418325901031494e-01 2.385481633245944977e-02 -8.039604127407073975e-02 8.289950340986251831e-02 -2.093791961669921875e-01 -1.375655233860015869e-01 -7.415013015270233154e-02 3.882200121879577637e-01 -2.632021903991699219e-02 2.021193876862525940e-02 -2.560349646955728531e-03 -5.350494757294654846e-02
-2.266201972961425781e-01 -4.988709115423262119e-04 -2.191800065338611603e-02 1.356779225170612335e-02 -1.350011397153139114e-02 1.062949150800704956e-01 1.055841520428657532e-01 2.304758317768573761e-02 8.832381665706634521e-02 -7.054655998945236206e-02 1.106938943266868591e-01 1.407451778650283813e-01 4.881991818547248840e-02 1.239435747265815735e-02 7.687456905841827393e-02 1.960136294364929199e-01 7.268179953098297119e-02 3.616893291473388672e-01 -6.520084291696548462e-02 -4.214306548237800598e-02 2.710762992501258850e-02 -3.898245394229888916e-01 -3.259499073028564453e-01 1.682876199483871460e-01 -6.785444170236587524e-02 1.399372816085815430e-01 1.030787900090217590e-01 5.110952258110046387e-02 -4.864080250263214111e-01 -5.300689116120338440e-02 3.459832072257995605e-01 -8.478241413831710815e-02
2.823365330696105957e-01 2.912401594221591949e-02 8.950155973434448242e-02 -9.772107005119323730e-02 -3.240974545478820801e-01 1.197048798203468323e-01 2.192160785198211670e-01 -1.692092269659042358e-01 -5.362240225076675415e-02 -2.006316035985946655e-01 -4.876027628779411316e-02 -1.886042654514312744e-01 -1.833832859992980957e-01 1.406855415552854538e-02 1.670816726982593536e-02 1.864150017499923706e-01 -8.165430277585983276e-02 4.968958199024200439e-01 1.447562277317047119e-01 1.073537115007638931e-02 2.033574134111404419e-01 -1.950584203004837036e-01 -5.555190891027450562e-02 1.565914414823055267e-02 -2.185228914022445679e-01 -2.868251502513885498e-02 -2.029002457857131958e-01 -8.934137225151062012e-02 -1.569178253412246704e-01 -2.291382700204849243e-01 7.876689545810222626e-03 -1.536125838756561279e-01
-2.024815678596496582e-01 -1.241282820701599121e-01 -8.231224119663238525e-02 1.145808026194572449e-01 -3.801286816596984863e-01 -1.644098311662673950e-01 3.113510012626647949e-01 -3.730364516377449036e-02 2.967841327190399170e-01 -2.243985384702682495e-01 6.135600060224533081e-02 -2.692210078239440918e-01 1.060532405972480774e-01 -1.747968345880508423e-01 -4.126344993710517883e-02 5.942562595009803772e-02 2.101293206214904785e-01 2.829736769199371338e-01 -2.365639656782150269e-01 -1.262603551149368286e-01 2.366907894611358643e-01 -1.352733522653579712e-01 7.426786422729492188e-02 1.209455654025077820e-01 -2.225005179643630981e-01 4.636519774794578552e-02 -6.181358173489570618e-02 1.425569802522659302e-01 -4.058918729424476624e-02 -1.264409571886062622e-01 -8.584345132112503052e-02 -2.671003714203834534e-02
2.074286043643951416e-01 -3.039168752729892731e-02 3.835665527731180191e-03 -3.502127528190612793e-02 9.431492537260055542e-02 -2.984733134508132935e-02 2.821395695209503174e-01 -1.168252453207969666e-01 8.917926996946334839e-02 -1.662381552159786224e-02 1.348252594470977783e-01 -4.256284981966018677e-02 -1.643338948488235474e-01 -3.645461797714233398e-02 2.961170859634876251e-02 1.325722932815551758e-01 3.555152118206024170e-01 2.337463945150375366e-01 5.277435854077339172e-02 -9.177965670824050903e-02 3.998276889324188232e-01 -2.252110093832015991e-01 1.177996248006820679e-01 -1.365210562944412231e-01 -1.196022480726242065e-01 -1.427617669105529785e-01 1.874116808176040649e-01 1.904610097408294678e-01 -1.007540524005889893e-01 -3.741714656352996826e-01 -6.874310225248336792e-02 2.836661040782928467e-01
-1.262157410383224487e-01 6.441328674554824829e-02 3.419733420014381409e-02 2.340393513441085815e-01 -1.109851747751235962e-01 4.833737760782241821e-02 -5.794602259993553162e-02 3.462766483426094055e-02 2.706739008426666260e-01 -1.998577862977981567e-01 1.996268630027770996e-01 -6.113817542791366577e-02 3.117679618299007416e-02 -4.693198576569557190e-02 8.632900565862655640e-02 -1.641041636466979980e-01 8.048021048307418823e-02 4.667520821094512939e-01 -1.563135683536529541e-01 -2.236238121986389160e-01 -2.607846260070800781e-01 -1.199393719434738159e-01 -6.418301165103912354e-02 1.760615408420562744e-01 -3.338802456855773926e-01 -3.915091231465339661e-02 -1.367259025573730469e-02 1.423690002411603928e-02 -3.687973618507385254e-01 -4.348484054207801819e-02 4.926595836877822876e-02 -2.009895443916320801e-01
-7.043696194887161255e-02 2.997920811176300049e-01 1.186035126447677612e-01 -1.048502027988433838e-01 1.092480048537254333e-01 -3.820523270405828953e-04 2.076299488544464111e-01 -2.023620456457138062e-01 -5.635083094239234924e-02 4.849549010396003723e-02 5.847197026014328003e-02 3.992908634245395660e-03 -1.162178367376327515e-01 4.886724054813385010e-02 -2.067944258451461792e-01 5.971111729741096497e-02 1.430280506610870361e-01 6.803464889526367188e-01 1.863990351557731628e-02 -6.563885509967803955e-02 2.826102674007415771e-01 -4.395451024174690247e-02 -3.430584911257028580e-03 5.188223347067832947e-02 -1.123033985495567322e-01 -1.922061666846275330e-02 -1.720892079174518585e-02 -7.259153574705123901e-02 -1.045782640576362610e-01 -2.227102220058441162e-02 3.310790359973907471e-01 -2.897313050925731659e-02
-2.255159765481948853e-01 -4.196522012352943420e-02 -1.151510179042816162e-01 -1.912967413663864136e-01 -1.265335679054260254e-01 -1.016390249133110046e-01 -8.254994754679501057e-04 -2.250623516738414764e-02 -4.600796476006507874e-02 1.010642573237419128e-02 3.929149359464645386e-02 6.552960723638534546e-02 7.053636014461517334e-02 4.928677156567573547e-02 -1.143650412559509277e-01 -8.096992969512939453e-03 3.361407220363616943e-01 4.007100760936737061e-01 -3.473113104701042175e-02 -1.252910643815994263e-01 2.781641297042369843e-02 -2.488946616649627686e-01 -1.585414111614227295e-01 2.862573564052581787e-01 1.243833452463150024e-02 -6.753927469253540039e-02 -1.927706152200698853e-01 3.280855119228363037e-01 -3.167571425437927246e-01 -2.706877887248992920e-01 2.396710216999053955e-01 -3.524568676948547363e-02
1.746057271957397461e-01 2.511416003108024597e-02 3.394842520356178284e-02 -3.238045573234558105e-01 -9.858914464712142944e-02 6.635943800210952759e-02 2.688664793968200684e-01 -2.398366481065750122e-01 3.848478198051452637e-02 -1.672783792018890381e-01 -2.052090466022491455e-01 1.012366041541099548e-01 8.533814549446105957e-02 -9.164423495531082153e-02 1.106968056410551071e-02 4.461626410484313965e-01 -1.570561081171035767e-01 4.069330394268035889e-01 7.259238511323928833e-02 6.462206691503524780e-02 -1.645236611366271973e-01 -2.917821109294891357e-01 6.250870227813720703e-02 1.225477829575538635e-01 -1.183760911226272583e-01 8.228283375501632690e-03 -6.394422799348831177e-02 2.021827995777130127e-01 5.000337213277816772e-02 -9.312754869461059570e-02 6.212941370904445648e-03 -1.454723179340362549e-01
-2.088479101657867432e-01 3.307971656322479248e-01 -9.437096863985061646e-02 -1.149277240037918091e-01 4.291641712188720703e-02 9.020566940307617188e-03 3.631056249141693115e-01 -1.626766026020050049e-01 -3.505038097500801086e-02 -5.106500163674354553e-02 8.197405934333801270e-02 -9.469281882047653198e-02 4.360917210578918457e-02 -1.253481060266494751e-01 2.327842265367507935e-01 2.307952940464019775e-01 1.069145426154136658e-01 2.196182161569595337e-01 -3.150851428508758545e-01 4.655183851718902588e-02 8.787702023983001709e-02 -2.293974459171295166e-01 -3.409092426300048828e-01 1.146064326167106628e-01 -3.818686679005622864e-02 -1.662443429231643677e-01 4.029363859444856644e-03 1.523941606283187866e-01 -9.084261208772659302e-02 -1.908547133207321167e-01 -5.712524428963661194e-02 -2.625505626201629639e-01
-1.365153212100267410e-02 4.573281854391098022e-02 -9.229307062923908234e-03 -1.783555448055267334e-01 -2.354898601770401001e-01 1.704599112272262573e-01 1.749923825263977051e-01 -2.018503695726394653e-01 -1.281190961599349976e-01 -7.348967343568801880e-02 4.854260012507438660e-02 -3.704823553562164307e-01 1.071006432175636292e-01 -1.032576337456703186e-01 6.634994596242904663e-02 2.792612612247467041e-01 3.289783596992492676e-01 2.012260109186172485e-01 1.502758413553237915e-01 -9.846963733434677124e-02 -6.347964052110910416e-03 -8.208617568016052246e-02 -3.115005493164062500e-01 3.239567577838897705e-01 -6.123182550072669983e-02 1.289560645818710327e-01 -1.087194308638572693e-01 -4.564549308270215988e-03 -3.024162948131561279e-01 4.325636476278305054e-02 5.704480037093162537e-02 1.595000326633453369e-01
-2.077704370021820068e-01 2.210976779460906982e-01 9.257695078849792480e-02 1.457314193248748779e-02 2.822766080498695374e-02 1.257762461900711060e-01 2.137645781040191650e-01 -1.701557934284210205e-01 -1.107308417558670044e-01 2.162385880947113037e-01 -5.440275371074676514e-02 5.719270184636116028e-02 7.586693018674850464e-02 -3.339360952377319336e-01 7.277398556470870972e-02 1.131708174943923950e-01 2.493543364107608795e-02 2.941996157169342041e-01 -5.467592924833297729e-02 -5.851665511727333069e-02 -4.246810451149940491e-02 -6.821482628583908081e-02 3.192963451147079468e-02 2.862727940082550049e-01 -4.628666043281555176e-01 -2.620497345924377441e-01 1.780276559293270111e-02 -3.352878987789154053e-02 -3.196325302124023438e-01 -3.625661507248878479e-02 1.907306760549545288e-01 6.633851677179336548e-03
-1.614948213100433350e-01 -1.652862131595611572e-01 -8.957130461931228638e-02 -2.308345735073089600e-01 2.010542154312133789e-02 8.856964111328125000e-02 2.501008510589599609e-01 -2.264317721128463745e-01 3.258742019534111023e-02 1.185323297977447510e-02 -7.226727902889251709e-02 1.153998821973800659e-01 -9.012793190777301788e-03 -2.135671377182006836e-01 1.130668520927429199e-01 3.687758147716522217e-01 -9.630294144153594971e-02 1.204632893204689026e-01 1.913845166563987732e-02 -1.620212346315383911e-01 -8.946166187524795532e-02 -1.226671785116195679e-01 2.452681064605712891e-01 3.919602930545806885e-01 -2.638078033924102783e-01 -2.845878899097442627e-01 1.556072980165481567e-01 8.723297715187072754e-02 -2.080169767141342163e-01 -9.157336503267288208e-02 1.649316251277923584e-01 2.230801433324813843e-02
-7.737714052200317383e-02 -3.729984164237976074e-02 4.674632474780082703e-02 -2.358618192374706268e-02 -1.143910512328147888e-01 1.023796796798706055e-01 9.662786126136779785e-02 -2.452313750982284546e-01 -2.451602667570114136e-01 -3.057674318552017212e-02 7.502106577157974243e-02 -6.939809024333953857e-02 -1.214027851819992065e-01 -3.976633250713348389e-01 7.345157116651535034e-02 3.121111690998077393e-01 -9.167495369911193848e-02 3.310729265213012695e-01 6.178564950823783875e-02 -5.073957517743110657e-02 2.510460838675498962e-02 -1.938609778881072998e-01 1.429920922964811325e-02 4.360853731632232666e-01 -1.229421496391296387e-01 -2.600965201854705811e-01 1.238865032792091370e-01 2.412760257720947266e-01 -3.020684467628598213e-03 -7.303569465875625610e-03 1.883538812398910522e-01 -6.936948001384735107e-02
-6.600998342037200928e-02 8.457966893911361694e-02 -1.034656465053558350e-01 8.153662085533142090e-02 1.861792355775833130e-01 4.085243865847587585e-02 4.174515902996063232e-01 -3.233204409480094910e-02 6.185727939009666443e-02 -1.432897448539733887e-01 5.575164780020713806e-02 -1.222230717539787292e-01 -1.846449635922908783e-02 -3.584841787815093994e-01 1.619675904512405396e-01 1.685606688261032104e-02 2.871137559413909912e-01 2.646405398845672607e-01 3.581748902797698975e-02 3.288134038448333740e-01 -1.264798343181610107e-01 -1.518013328313827515e-01 8.710513263940811157e-02 2.401366084814071655e-01 -1.086407974362373352e-01 -1.153349801898002625e-01 1.400882601737976074e-01 2.845779657363891602e-01 -4.093106463551521301e-02 2.783058397471904755e-02 2.580770850181579590e-01 -2.804593741893768311e-02
1.565352082252502441e-01 -6.826890259981155396e-02 -1.980220712721347809e-02 -7.553744316101074219e-02 3.735237941145896912e-02 1.894109696149826050e-02 7.995836436748504639e-02 -2.930866181850433350e-01 -9.809422492980957031e-02 -2.487156838178634644e-01 8.077489584684371948e-02 -2.903081476688385010e-01 -5.782973393797874451e-02 -2.115231901407241821e-01 -8.905959874391555786e-02 1.047300696372985840e-01 4.256630539894104004e-01 2.794990539550781250e-01 3.821965679526329041e-02 -1.501384079456329346e-01 -8.484921604394912720e-02 1.061550714075565338e-02 -2.432682663202285767e-01 3.414824903011322021e-01 -1.117632240056991577e-01 9.102865308523178101e-02 -4.574140906333923340e-02 -9.046080708503723145e-02 -2.821580767631530762e-01 1.518176943063735962e-01 -3.547479584813117981e-02 2.000836730003356934e-01
-5.867226421833038330e-02 -2.667740583419799805e-01 -2.633927762508392334e-01 -2.238792181015014648e-02 -1.564931720495223999e-01 1.430014371871948242e-01 -4.358088597655296326e-02 -1.690294742584228516e-01 -9.101784974336624146e-02 4.900724813342094421e-02 1.995388120412826538e-01 -3.861476108431816101e-02 -1.698670238256454468e-01 -9.403034299612045288e-02 9.620742499828338623e-02 -1.145011037588119507e-01 3.299485743045806885e-01 4.331258833408355713e-01 -7.828196138143539429e-02 5.963440239429473877e-02 -3.774521127343177795e-02 -4.105610772967338562e-02 -1.248324289917945862e-02 1.107345223426818848e-01 -1.871570199728012085e-01 -8.949024975299835205e-02 -2.077127397060394287e-01 3.652158975601196289e-01 -2.605947554111480713e-01 -1.799954324960708618e-01 1.544310152530670166e-01 5.147384852170944214e-02
-1.561567783355712891e-01 1.966039836406707764e-02 4.569592699408531189e-02 -3.549073934555053711e-01 1.747692935168743134e-02 -2.346671819686889648e-01 3.077047169208526611e-01 3.009020537137985229e-02 1.057580695487558842e-03 9.986305981874465942e-02 1.287132948637008667e-01 7.453598082065582275e-02 1.762160509824752808e-01 -2.089119404554367065e-01 2.650866806507110596e-01 9.114699065685272217e-02 3.356990814208984375e-01 2.747991085052490234e-01 -4.884043335914611816e-02 1.381371356546878815e-02 1.887046098709106445e-01 -5.525710806250572205e-02 -3.719667792320251465e-01 2.291222065687179565e-01 -1.033676117658615112e-01 -6.915502995252609253e-02 -1.068923715502023697e-02 1.725697144865989685e-02 -1.577664017677307129e-01 -1.021811738610267639e-01 8.027279376983642578e-02 -1.813566684722900391e-01
-1.114559243433177471e-03 -1.764194071292877197e-01 -2.014448791742324829e-01 -7.633882015943527222e-02 -2.145590037107467651e-01 -1.817044019699096680e-01 1.847107410430908203e-01 -4.472796618938446045e-02 2.830209732055664062e-01 -2.643613703548908234e-02 -3.109901547431945801e-01 -8.269994705915451050e-02 1.462178770452737808e-02 -2.195573747158050537e-01 -6.899212300777435303e-02 7.389668026007711887e-04 9.025875478982925415e-02 -1.088405400514602661e-01 -2.106716632843017578e-01 -1.379873510450124741e-02 1.880265027284622192e-01 -1.422039270401000977e-01 -2.785543911159038544e-02 1.824491322040557861e-01 -3.137321472167968750e-01 1.234222054481506348e-01 7.015592418611049652e-03 8.014772087335586548e-02 -3.760964870452880859e-01 -3.494544625282287598e-01 5.156409740447998047e-02 1.708738505840301514e-01
4.965260252356529236e-02 1.410881131887435913e-01 -1.102061718702316284e-01 -1.539521366357803345e-01 -1.524276137351989746e-01 -1.428141444921493530e-02 -6.191652268171310425e-02 -1.336634531617164612e-02 4.067065119743347168e-01 -1.023423150181770325e-01 -6.845109164714813232e-02 5.035297945141792297e-03 2.391913346946239471e-02 -2.516024410724639893e-01 1.466278284788131714e-01 1.739454865455627441e-01 1.598438620567321777e-01 4.333246648311614990e-01 -1.049220636487007141e-01 5.634569004178047180e-02 -2.840361595153808594e-01 1.917302981019020081e-02 1.379048675298690796e-01 1.343295872211456299e-01 -2.299239635467529297e-01 -8.471047133207321167e-02 -6.683170795440673828e-02 1.574823856353759766e-01 -3.473010361194610596e-01 7.769237458705902100e-02 1.800757348537445068e-01 -1.552563309669494629e-01
-3.100388497114181519e-02 1.411864906549453735e-01 -2.549020387232303619e-02 2.645377442240715027e-02 -1.445403844118118286e-01 5.532677844166755676e-02 1.197350099682807922e-01 4.237945191562175751e-03 -3.985998407006263733e-02 -3.872818499803543091e-02 2.305734604597091675e-01 -1.516599506139755249e-01 -2.222475409507751465e-01 -2.691149711608886719e-01 2.007842957973480225e-01 4.843735694885253906e-02 9.123457223176956177e-02 4.118699729442596436e-01 -2.673046588897705078e-01 -1.937317103147506714e-01 9.715913236141204834e-02 7.563950866460800171e-02 -1.595769077539443970e-01 8.049261569976806641e-02 -1.851847916841506958e-01 1.037272438406944275e-02 4.218213260173797607e-03 8.115767687559127808e-02 -4.672769010066986084e-01 3.679523989558219910e-02 2.401178926229476929e-01 -2.080967873334884644e-01
-3.913346678018569946e-02 1.177589297294616699e-01 -8.784976787865161896e-03 1.005602702498435974e-01 3.938080966472625732e-01 2.101294398307800293e-01 3.117154240608215332e-01 -1.445239468012005091e-04 1.277188956737518311e-01 -1.176235899329185486e-01 1.055744513869285583e-01 -2.744565019384026527e-03 -6.802842766046524048e-02 -8.536516875028610229e-02 1.277485936880111694e-01 1.428658794611692429e-02 3.866452574729919434e-01 2.953127622604370117e-01 3.607867285609245300e-03 -1.090260744094848633e-01 -7.087695598602294922e-02 -9.895080327987670898e-02 1.323795765638351440e-01 3.780895173549652100e-01 -2.035475820302963257e-01 -2.524806857109069824e-01 1.372739374637603760e-01 8.127612620592117310e-02 -1.647984385490417480e-01 -3.309940174221992493e-02 1.566629409790039062e-01 3.075919114053249359e-02
-1.295531094074249268e-01 6.487046927213668823e-02 -2.017084956169128418e-01 -2.459271997213363647e-02 -1.845599561929702759e-01 8.169423043727874756e-02 2.388989366590976715e-02 -3.541659414768218994e-01 1.975053250789642334e-01 -8.042996376752853394e-02 1.704568713903427124e-01 1.375560462474822998e-01 -7.353543490171432495e-02 -1.161938235163688660e-01 -8.201889693737030029e-03 2.771249711513519287e-01 1.868325620889663696e-01 3.161890208721160889e-01 1.628568768501281738e-01 -3.769495785236358643e-01 -1.098260655999183655e-01 -4.689290747046470642e-02 4.420208744704723358e-03 7.125002797693014145e-03 -1.292592436075210571e-01 -3.203503787517547607e-02 -2.692211866378784180e-01 2.525977492332458496e-01 -2.853613495826721191e-01 -7.692609727382659912e-02 1.441614478826522827e-01 -4.207349196076393127e-02
6.061160191893577576e-02 -1.223754882812500000e-01 1.257492601871490479e-01 -1.257764399051666260e-01 -8.537191897630691528e-02 -1.648472435772418976e-02 2.492214292287826538e-01 6.785403937101364136e-02 1.979524195194244385e-01 -2.191387414932250977e-01 -2.012814879417419434e-01 2.317726016044616699e-01 -4.633007943630218506e-02 -2.877520211040973663e-02 3.504991531372070312e-01 -2.766019292175769806e-02 2.717347443103790283e-01 1.652945429086685181e-01 -1.245604678988456726e-01 -2.042266279458999634e-01 8.210619539022445679e-02 -3.666380941867828369e-01 -1.491300016641616821e-01 -4.744736477732658386e-02 -3.369673192501068115e-01 -1.595841050148010254e-01 -1.707459986209869385e-01 -2.901852130889892578e-02 -7.039771229028701782e-02 -1.538970619440078735e-01 1.223221570253372192e-01 1.753805428743362427e-01
6.938021397218108177e-04 3.930745273828506470e-02 -1.892455480992794037e-02 -1.818345785140991211e-01 -7.919254153966903687e-02 1.866754740476608276e-01 -1.176072359085083008e-01 -1.734068095684051514e-01 1.886883974075317383e-01 -2.627672627568244934e-02 -5.046173930168151855e-02 -3.849282264709472656e-01 -1.627912670373916626e-01 -1.380967199802398682e-01 -2.458786368370056152e-01 3.034018278121948242e-01 3.709590435028076172e-01 1.969179213047027588e-01 -3.830938041210174561e-02 2.887970581650733948e-02 -5.910216271877288818e-02 -8.262761682271957397e-02 -1.868606209754943848e-01 1.400252878665924072e-01 -1.447427421808242798e-01 -1.686334460973739624e-01 -5.192479118704795837e-02 -5.689464882016181946e-02 -3.784589767456054688e-01 -9.631170332431793213e-02 1.584105938673019409e-01 1.358901560306549072e-01
-1.622006855905056000e-02 3.672326728701591492e-02 -1.711475104093551636e-01 -1.092855036258697510e-01 -3.636864479631185532e-03 -1.375146359205245972e-01 7.415876537561416626e-02 4.953964799642562866e-02 1.268942505121231079e-01 -1.344793140888214111e-01 1.931927204132080078e-01 -9.340132772922515869e-02 -1.367581635713577271e-01 -2.703148722648620605e-01 -1.515924185514450073e-01 -7.252122275531291962e-03 3.104735314846038818e-01 3.129788041114807129e-01 -1.400187462568283081e-01 8.453413099050521851e-02 -1.397985965013504028e-01 9.661574661731719971e-02 -3.612183630466461182e-01 9.513379074633121490e-03 -5.385063290596008301e-01 -1.901026517152786255e-01 -7.291415240615606308e-03 1.187390908598899841e-01 -5.509987846016883850e-02 -6.813801825046539307e-02 5.465545505285263062e-02 -6.117241084575653076e-02
7.551135122776031494e-02 -2.103789448738098145e-01 -1.013268753886222839e-01 -2.594619095325469971e-01 -2.396973669528961182e-01 2.665435075759887695e-01 2.853998243808746338e-01 -4.548638686537742615e-02 -3.821341320872306824e-02 2.263503707945346832e-02 -1.833192706108093262e-01 5.675760563462972641e-03 1.471170634031295776e-01 -2.341919690370559692e-01 2.649640738964080811e-01 2.354117110371589661e-02 -1.350887399166822433e-02 4.072342067956924438e-02 2.738256007432937622e-02 -1.258703917264938354e-01 1.601308584213256836e-01 -1.056492850184440613e-01 1.824714839458465576e-01 2.629368007183074951e-01 -2.581923007965087891e-01 1.811916232109069824e-01 1.234459206461906433e-01 2.024339884519577026e-01 -1.700465977191925049e-01 -2.845886647701263428e-01 -1.674835570156574249e-02 -2.323793321847915649e-01
2.924597561359405518e-01 2.000378221273422241e-01 -8.506204187870025635e-02 4.666245356202125549e-02 -2.318809628486633301e-01 3.183799386024475098e-01 3.718245923519134521e-01 -2.973431646823883057e-01 -6.626200675964355469e-02 -5.071264505386352539e-02 -9.835768491029739380e-03 -1.398121118545532227e-01 -3.289696574211120605e-02 -4.506862908601760864e-02 1.904911994934082031e-01 3.393976986408233643e-01 1.711682230234146118e-02 1.320331692695617676e-01 7.338989526033401489e-03 3.883515251800417900e-03 1.521049439907073975e-01 -2.182728499174118042e-01 6.275887042284011841e-02 4.331354051828384399e-02 -1.679583340883255005e-01 1.055721938610076904e-01 -1.012939959764480591e-01 2.313389442861080170e-02 -2.971270084381103516e-01 -1.664979159832000732e-01 2.816849760711193085e-02 -2.017460763454437256e-01
-6.402423977851867676e-02 -4.108942672610282898e-02 1.229483410716056824e-01 -2.415825128555297852e-01 -1.875088810920715332e-01 1.808181703090667725e-01 -1.269834935665130615e-01 -3.166225925087928772e-02 2.546354830265045166e-01 6.068265810608863831e-02 1.153699457645416260e-01 9.714202024042606354e-03 -1.283279154449701309e-02 -1.065925601869821548e-02 2.203790470957756042e-02 2.328606396913528442e-01 1.754311621189117432e-01 4.493218660354614258e-01 -1.012211516499519348e-01 -1.060724630951881409e-01 1.166226491332054138e-01 -3.792976737022399902e-01 -1.431395113468170166e-01 2.709547281265258789e-01 1.448583453893661499e-01 -4.967144876718521118e-02 5.420592054724693298e-02 2.949998378753662109e-01 -2.005428820848464966e-01 -1.817420311272144318e-02 -3.490881249308586121e-02 1.952454000711441040e-01
2.876229025423526764e-02 -3.768779709935188293e-02 -2.134125083684921265e-01 1.233559101819992065e-01 2.631200477480888367e-02 3.306986987590789795e-01 5.326461791992187500e-02 6.079793721437454224e-02 1.071041971445083618e-01 -7.080607861280441284e-02 5.561708472669124603e-03 -5.923577770590782166e-02 -1.668243557214736938e-01 -1.167125478386878967e-01 2.853670418262481689e-01 1.353070735931396484e-01 1.483940333127975464e-01 2.241420298814773560e-01 -1.516417264938354492e-01 -4.206558689475059509e-02 2.324587404727935791e-01 -2.453787177801132202e-01 -2.404526919126510620e-01 1.967844516038894653e-01 -7.696574926376342773e-02 1.558341085910797119e-01 -1.675757393240928650e-02 1.429892331361770630e-01 -4.675611257553100586e-01 8.360997587442398071e-02 2.415751069784164429e-01 1.283443570137023926e-01
1.839969158172607422e-01 1.681759655475616455e-01 -3.560926914215087891e-01 -1.099880412220954895e-01 -2.977021783590316772e-02 1.009529903531074524e-01 2.430105060338973999e-01 -6.553189456462860107e-02 2.793132327497005463e-02 -1.098960787057876587e-01 4.937108233571052551e-02 -2.434521727263927460e-02 3.875237703323364258e-02 -3.227058351039886475e-01 -1.363256275653839111e-01 6.732911616563796997e-02 -6.641563773155212402e-02 3.007223606109619141e-01 1.966304890811443329e-02 2.239446491003036499e-01 7.923345081508159637e-03 -3.144858479499816895e-01 -1.542379260063171387e-01 1.545534580945968628e-01 -3.113602697849273682e-01 1.897589862346649170e-01 1.618369817733764648e-01 -2.754077315330505371e-01 -2.221956700086593628e-01 2.972101606428623199e-02 5.024727433919906616e-02 9.679093956947326660e-03
8.397386223077774048e-02 1.492500454187393188e-01 6.785095483064651489e-02 -5.253253877162933350e-02 -1.817311905324459076e-02 -1.527774780988693237e-01 3.294836580753326416e-01 -2.094927430152893066e-02 -6.786688417196273804e-02 -1.957341283559799194e-02 1.047229170799255371e-01 1.195838954299688339e-02 -1.425536572933197021e-01 3.622658178210258484e-02 -8.936093747615814209e-02 1.779873669147491455e-01 2.836484909057617188e-01 2.013598531484603882e-01 6.459373235702514648e-02 -9.972894936800003052e-02 4.278601408004760742e-01 -5.944458767771720886e-02 3.266853094100952148e-01 1.098892614245414734e-01 -2.351112514734268188e-01 -2.018758468329906464e-02 2.338582277297973633e-01 2.004349231719970703e-01 -1.570401489734649658e-01 -3.280437886714935303e-01 4.912556335330009460e-02 1.657956540584564209e-01
8.876153826713562012e-02 -7.185120135545730591e-02 -3.107391595840454102e-01 -1.396173387765884399e-01 -8.161656558513641357e-03 -1.400288641452789307e-01 -4.488828778266906738e-02 -2.515020966529846191e-01 1.647569686174392700e-01 5.275353416800498962e-02 3.338053449988365173e-02 1.484137028455734253e-01 1.580603867769241333e-01 -7.502032071352005005e-02 2.998886406421661377e-01 -3.159206360578536987e-03 3.703466653823852539e-01 2.165258973836898804e-01 -2.485655099153518677e-01 -3.286553025245666504e-01 1.797236353158950806e-01 -1.089565679430961609e-01 -1.400234997272491455e-01 -3.368005901575088501e-02 -2.074254453182220459e-01 -1.637053489685058594e-01 1.591685265302658081e-01 -6.168607622385025024e-02 -2.875496447086334229e-01 -3.126937523484230042e-02 3.637253493070602417e-02 9.817674756050109863e-02
1.245696470141410828e-01 1.816660761833190918e-01 2.215718030929565430e-01 2.004724740982055664e-01 9.262729436159133911e-02 -2.818772755563259125e-02 -6.594908423721790314e-03 -1.127000451087951660e-01 1.474736183881759644e-01 1.296502649784088135e-01 -5.539081245660781860e-02 -5.757867358624935150e-03 -2.821035683155059814e-01 -6.699632853269577026e-03 1.841848483309149742e-03 1.402443945407867432e-01 2.967294156551361084e-01 2.961738705635070801e-01 -3.559597954154014587e-02 -7.321240846067667007e-03 1.335989236831665039e-01 -3.167650401592254639e-01 2.976015806198120117e-01 9.533584862947463989e-02 -2.422926723957061768e-01 -5.485396459698677063e-02 1.053610742092132568e-01 1.438098549842834473e-01 -2.551944851875305176e-01 -2.517209947109222412e-01 -3.835047036409378052e-02 2.876311540603637695e-01
1.076070517301559448e-01 3.588530793786048889e-02 -8.811847865581512451e-02 -2.421931363642215729e-02 -9.923107922077178955e-02 9.268674999475479126e-02 1.900911629199981689e-01 -4.617277085781097412e-01 -1.283571571111679077e-01 -5.901656113564968109e-04 -1.242865398526191711e-01 1.787315867841243744e-02 8.153144270181655884e-02 -7.570524513721466064e-02 1.977918893098831177e-01 2.823293507099151611e-01 1.065641269087791443e-01 3.897130489349365234e-01 -1.055660843849182129e-01 -1.364719271659851074e-01 -6.179986894130706787e-02 -2.691683471202850342e-01 3.080667555332183838e-01 2.856369614601135254e-01 -4.740662872791290283e-02 -1.915121078491210938e-01 -3.178679570555686951e-02 9.259462356567382812e-02 -1.713331788778305054e-01 3.372855484485626221e-02 1.508785784244537354e-01 -5.767136346548795700e-03
4.716249555349349976e-02 1.994523704051971436e-01 -4.393573477864265442e-02 -2.633917331695556641e-01 1.475009471178054810e-01 2.960414625704288483e-02 1.522893756628036499e-01 -4.384465217590332031e-01 2.942369878292083740e-02 -3.601415455341339111e-02 -1.048776805400848389e-01 9.726212918758392334e-02 1.650587618350982666e-01 -3.090795576572418213e-01 2.666334509849548340e-01 2.824392616748809814e-01 -1.434582173824310303e-01 2.306809127330780029e-01 -1.298036128282546997e-01 1.024860292673110962e-01 1.079895198345184326e-01 -2.226022034883499146e-01 -2.496651858091354370e-01 1.549976766109466553e-01 -9.269804507493972778e-02 -1.684405468404293060e-02 9.162651002407073975e-02 1.637383699417114258e-01 -5.954676866531372070e-02 -2.222244590520858765e-01 -5.848529562354087830e-02 -5.672279372811317444e-02
-1.735642552375793457e-01 -9.041080623865127563e-02 -2.998213768005371094e-01 -2.282423824071884155e-01 -1.705332547426223755e-01 -1.406531929969787598e-01 -6.151752173900604248e-02 -8.952733129262924194e-02 1.482446044683456421e-01 6.166532635688781738e-02 1.627553254365921021e-01 -2.460106760263442993e-01 -8.432278037071228027e-02 -1.446522772312164307e-01 2.355233132839202881e-01 -1.503887027502059937e-01 1.308708637952804565e-01 1.274156570434570312e-01 -8.459319174289703369e-02 -2.457367479801177979e-01 2.773676216602325439e-01 -3.587131500244140625e-01 -7.925837300717830658e-03 2.094252854585647583e-01 -1.504549980163574219e-01 5.664102733135223389e-02 9.399840235710144043e-02 8.856937289237976074e-02 -3.313010036945343018e-01 -1.113633662462234497e-01 1.484685484319925308e-02 -1.574653238058090210e-01
-2.106706202030181885e-01 1.198543459177017212e-01 -4.493138939142227173e-02 7.029271125793457031e-02 9.001612663269042969e-02 3.073131144046783447e-01 3.465915098786354065e-02 -3.075550310313701630e-02 1.646959632635116577e-01 -1.127877682447433472e-01 1.692512631416320801e-02 -1.247546523809432983e-01 1.802391111850738525e-01 1.415922194719314575e-01 -1.434094160795211792e-01 1.070305034518241882e-01 3.934784606099128723e-02 3.614354729652404785e-01 -1.389985829591751099e-01 -2.475087791681289673e-01 -2.344318106770515442e-02 -3.534094095230102539e-01 -2.980644404888153076e-01 -2.611632086336612701e-02 -2.735010981559753418e-01 5.445883423089981079e-02 -2.945026159286499023e-01 1.024007499217987061e-01 -5.360922217369079590e-02 -1.899041384458541870e-01 1.677017360925674438e-01 1.398720592260360718e-01
2.670715153217315674e-01 4.101516678929328918e-02 1.012155190110206604e-01 4.366366192698478699e-02 7.467536628246307373e-02 9.069322049617767334e-02 -4.294963553547859192e-02 -1.474112123250961304e-01 2.153532654047012329e-01 2.827712520956993103e-02 -1.491899043321609497e-02 9.778987616300582886e-02 -7.390383630990982056e-02 -1.201307252049446106e-01 1.129906401038169861e-01 2.076167017221450806e-01 2.019044458866119385e-01 1.833563894033432007e-01 -1.458021998405456543e-01 -6.801223009824752808e-02 2.288133949041366577e-01 -1.348095685243606567e-01 1.380513906478881836e-01 1.991843059659004211e-02 -4.191783964633941650e-01 -4.525406956672668457e-01 1.694839447736740112e-01 1.622380018234252930e-01 -2.029712945222854614e-01 -1.842793822288513184e-01 4.238834232091903687e-02 2.048921287059783936e-01
1.676443368196487427e-01 6.842789798974990845e-02 1.670758426189422607e-01 4.918295890092849731e-02 -5.434388667345046997e-02 -6.314127147197723389e-02 7.247483730316162109e-02 3.665599599480628967e-02 1.104921996593475342e-01 -1.165588125586509705e-01 1.340932548046112061e-01 -7.673685997724533081e-02 -1.399375349283218384e-01 7.361697405576705933e-02 1.126754656434059143e-01 2.561719417572021484e-01 3.799644708633422852e-01 2.784911096096038818e-01 -1.195419952273368835e-01 8.211354911327362061e-02 1.034198924899101257e-01 -3.159985244274139404e-01 1.973696351051330566e-01 2.293000966310501099e-01 -1.891279220581054688e-01 -2.948994338512420654e-01 1.748691350221633911e-01 1.348399370908737183e-01 -1.221784278750419617e-01 -2.368228584527969360e-01 4.473858326673507690e-02 2.842534780502319336e-01
-5.381312593817710876e-02 1.251076608896255493e-01 -6.178398616611957550e-03 1.546842604875564575e-01 3.352503851056098938e-02 7.107686996459960938e-02 1.138100773096084595e-01 -7.214684784412384033e-02 2.582077980041503906e-01 -1.070623248815536499e-01 -1.107116788625717163e-01 1.697213947772979736e-01 -1.533423811197280884e-01 -2.517712712287902832e-01 1.856811195611953735e-01 7.286780048161745071e-03 1.402898132801055908e-01 3.975763916969299316e-01 -2.955236136913299561e-01 -3.295047208666801453e-02 1.524188071489334106e-01 -4.207215830683708191e-02 -3.666239678859710693e-01 -8.385343477129936218e-03 -1.710939854383468628e-01 1.048131808638572693e-01 -6.852786173112690449e-04 -8.376539498567581177e-02 -4.058268368244171143e-01 -1.202157065272331238e-01 1.837680339813232422e-01 -8.171077072620391846e-02
1.837694346904754639e-01 2.616784572601318359e-01 -2.538967728614807129e-01 3.108457922935485840e-01 -3.297522664070129395e-02 7.997241616249084473e-02 1.749739050865173340e-01 6.215664371848106384e-02 2.742285430431365967e-01 8.199198544025421143e-02 9.204397350549697876e-02 -1.702280901372432709e-02 1.414165496826171875e-01 -1.449553370475769043e-01 5.326424539089202881e-02 1.987971812486648560e-01 1.528864353895187378e-01 2.602370381355285645e-01 -1.135357618331909180e-01 3.694185987114906311e-02 -1.234778463840484619e-01 -3.339414894580841064e-01 -2.029413878917694092e-01 1.384012866765260696e-02 -2.603789269924163818e-01 -1.110971644520759583e-01 6.973673403263092041e-02 -2.305551432073116302e-02 2.432219088077545166e-01 -2.081876546144485474e-01 2.430466115474700928e-01 7.086506113409996033e-03
-5.717330425977706909e-02 2.755421400070190430e-01 -1.911265999078750610e-01 -1.235677748918533325e-01 -1.645918786525726318e-01 -1.226532906293869019e-01 4.706031084060668945e-02 -1.957159489393234253e-01 2.243106812238693237e-01 7.866673171520233154e-02 1.425257623195648193e-01 -6.048972159624099731e-02 -1.704142540693283081e-01 -2.719161212444305420e-01 -3.550793603062629700e-02 -1.758468747138977051e-01 2.635051012039184570e-01 4.304831624031066895e-01 -3.164750933647155762e-01 -2.812555730342864990e-01 -1.224036291241645813e-01 -6.083667278289794922e-02 -1.379408221691846848e-02 1.950531899929046631e-01 -2.195931226015090942e-01 -4.679330065846443176e-02 -7.425402104854583740e-02 5.731103569269180298e-02 -6.129639968276023865e-02 -8.684802800416946411e-02 -9.296030551195144653e-02 -2.519673667848110199e-02
-1.022767722606658936e-01 1.448731217533349991e-02 -2.531829476356506348e-01 -1.615267395973205566e-01 2.773101627826690674e-01 1.140836030244827271e-01 2.329995334148406982e-01 2.123526763170957565e-03 -1.680553257465362549e-01 -1.083450689911842346e-01 6.125910580158233643e-02 -3.110245168209075928e-01 -5.532030388712882996e-02 -1.258566677570343018e-01 -4.096312075853347778e-02 1.296748816967010498e-01 3.481822907924652100e-01 2.775113284587860107e-01 -5.711256712675094604e-02 7.243432104587554932e-02 -1.169542875140905380e-02 -1.185112223029136658e-01 -2.313033938407897949e-01 -2.987580746412277222e-02 -1.839530318975448608e-01 2.019706368446350098e-01 5.031844601035118103e-02 4.524464532732963562e-02 3.379375115036964417e-02 -4.592280089855194092e-01 -9.891414642333984375e-02 -2.664418146014213562e-02
2.053002715110778809e-01 -7.425000891089439392e-03 -3.867677748203277588e-01 -3.285974562168121338e-01 -1.963588297367095947e-01 5.050360783934593201e-02 -6.255622953176498413e-02 -8.782238513231277466e-02 1.409683823585510254e-01 -2.172203809022903442e-01 4.703702405095100403e-02 5.965236201882362366e-02 -1.950582861900329590e-02 -2.402730137109756470e-01 -1.299000233411788940e-01 3.324199840426445007e-02 -1.135282739996910095e-01 3.467371165752410889e-01 3.783298656344413757e-02 -1.377349495887756348e-01 -1.292773932218551636e-01 -1.610265672206878662e-01 -1.926147341728210449e-01 1.533985733985900879e-01 -1.421004831790924072e-01 -7.710105180740356445e-02 -7.206512987613677979e-02 2.044197618961334229e-01 -1.049301475286483765e-01 -2.586401998996734619e-01 2.887273728847503662e-01 8.603145182132720947e-02
3.332865238189697266e-02 1.817946583032608032e-01 -3.072364926338195801e-01 -2.073284536600112915e-01 3.205870091915130615e-02 -7.440989464521408081e-02 2.316674441099166870e-01 -3.167781531810760498e-01 2.591927051544189453e-01 -9.840606898069381714e-02 2.698675692081451416e-01 -6.371062248945236206e-02 1.582491844892501831e-01 -2.601836323738098145e-01 4.488883912563323975e-01 1.399291455745697021e-01 2.738215774297714233e-02 8.130586892366409302e-02 -7.175763696432113647e-02 -1.244411766529083252e-01 -2.665700763463973999e-02 -1.465649306774139404e-01 -1.172538772225379944e-01 1.539220660924911499e-01 -1.212959289550781250e-01 1.074083670973777771e-01 -5.716288089752197266e-02 2.370784431695938110e-01 -3.163715824484825134e-02 -1.214955002069473267e-01 1.046269163489341736e-01 -1.571008935570716858e-02
-7.401575893163681030e-02 -2.625048160552978516e-01 -2.572074234485626221e-01 -1.910682916641235352e-01 -3.315591216087341309e-01 5.969958752393722534e-02 2.092210017144680023e-02 -2.540574073791503906e-01 1.281639337539672852e-01 4.743073508143424988e-02 5.750474333763122559e-02 5.714414175599813461e-03 1.211144030094146729e-01 -1.185390055179595947e-01 2.220331877470016479e-01 -2.170545049011707306e-02 1.962461024522781372e-01 3.643339872360229492e-01 -9.613613784313201904e-02 -1.154933273792266846e-01 3.664151132106781006e-01 -1.782626807689666748e-01 -1.609122306108474731e-01 7.709170132875442505e-02 -9.124876931309700012e-03 1.103510633111000061e-01 2.304263040423393250e-02 1.072978377342224121e-01 -2.660179734230041504e-01 -1.806419491767883301e-01 -1.548655182123184204e-01 2.399811148643493652e-02
6.669870018959045410e-02 2.046425081789493561e-02 -8.529060520231723785e-03 -1.594112366437911987e-01 -5.296261236071586609e-02 1.080054491758346558e-01 4.604412019252777100e-01 -1.060892865061759949e-01 2.123521417379379272e-01 4.033840298652648926e-01 1.560964584350585938e-01 -1.303644925355911255e-01 9.906357526779174805e-02 -1.083612963557243347e-01 2.188159078359603882e-01 1.689028292894363403e-01 1.650834828615188599e-01 3.347387015819549561e-01 -3.316020220518112183e-02 -1.037669852375984192e-01 2.386951744556427002e-01 -1.379282474517822266e-01 -8.787552267313003540e-02 -4.103231057524681091e-02 -1.531276255846023560e-01 1.709153503179550171e-01 3.910997137427330017e-02 3.744298592209815979e-02 -1.342656761407852173e-01 -1.050582006573677063e-01 -1.429946422576904297e-01 2.076063156127929688e-01
-1.214281171560287476e-01 1.776074320077896118e-01 -1.723173260688781738e-01 -7.376248389482498169e-02 7.363811880350112915e-02 1.753044128417968750e-01 3.204858005046844482e-01 -2.685627937316894531e-01 2.557395994663238525e-01 -7.124231755733489990e-02 -8.388333767652511597e-02 -1.335440874099731445e-01 1.206882819533348083e-01 -2.818949818611145020e-01 3.423382937908172607e-01 2.082218080759048462e-01 1.312355995178222656e-01 4.961337521672248840e-02 -3.070447444915771484e-01 -1.856921464204788208e-01 3.957724198698997498e-02 -1.436712741851806641e-01 -2.624647021293640137e-01 6.589191406965255737e-02 8.238920569419860840e-02 -1.034839376807212830e-01 8.157653361558914185e-02 1.532548964023590088e-01 -2.093397974967956543e-01 5.471175163984298706e-02 9.437333047389984131e-02 -1.020451337099075317e-01
2.814312465488910675e-02 -1.187161579728126526e-01 -3.526099920272827148e-01 -3.012967854738235474e-02 4.304001852869987488e-02 7.423242181539535522e-02 3.192408382892608643e-02 -1.954418420791625977e-01 8.405406028032302856e-02 1.538402289152145386e-01 9.341262280941009521e-02 -1.121303588151931763e-01 -6.534085422754287720e-02 1.620241105556488037e-01 6.352268159389495850e-02 -1.657527536153793335e-01 2.360328733921051025e-01 2.186758220195770264e-01 5.185417830944061279e-02 -2.910451439674943686e-04 1.423896551132202148e-01 -3.034212589263916016e-01 -1.525232791900634766e-01 2.049015015363693237e-01 -1.514964252710342407e-01 -1.690493971109390259e-01 -2.308370172977447510e-01 2.855506539344787598e-01 -4.030930995941162109e-01 -2.258663028478622437e-01 1.231098845601081848e-01 -2.038832381367683411e-02
4.306850954890251160e-02 -2.175873517990112305e-01 -1.404032409191131592e-01 -2.326548248529434204e-01 -5.195759609341621399e-02 -3.500279039144515991e-03 1.626822538673877716e-02 -1.124952957034111023e-01 5.909478757530450821e-03 4.826044663786888123e-03 1.062538847327232361e-01 -8.406414836645126343e-02 1.558529492467641830e-02 -6.584969907999038696e-02 -4.673875123262405396e-02 -6.074586883187294006e-02 6.493730098009109497e-02 3.019724488258361816e-01 2.939378470182418823e-02 2.460558339953422546e-02 -1.921972781419754028e-01 -2.580970525741577148e-01 -1.579485535621643066e-01 1.528763771057128906e-01 -2.509673535823822021e-01 -1.146064251661300659e-01 -3.419681787490844727e-01 3.361496329307556152e-01 -9.974206984043121338e-02 -1.843076646327972412e-01 4.478130042552947998e-01 -1.822096854448318481e-01
8.297973126173019409e-02 4.870411008596420288e-02 1.136414557695388794e-01 1.443908363580703735e-01 1.025310251861810684e-03 -1.294593065977096558e-01 3.860983997583389282e-02 -9.825824946165084839e-02 2.141754180192947388e-01 -3.825466334819793701e-02 1.047100350260734558e-01 -1.746897846460342407e-01 -2.275256961584091187e-01 5.093596875667572021e-02 -4.528898000717163086e-02 2.051693350076675415e-01 4.045385122299194336e-01 3.682484030723571777e-01 -1.010219193994998932e-02 8.720637112855911255e-02 1.056524813175201416e-01 -2.301962971687316895e-01 2.251885533332824707e-01 1.850542128086090088e-01 -3.151217997074127197e-01 -2.162170410156250000e-01 1.951122879981994629e-01 5.786696821451187134e-02 -4.763314500451087952e-02 -2.351172715425491333e-01 7.297740131616592407e-02 1.879709661006927490e-01
-2.596371173858642578e-01 1.302244961261749268e-01 -1.209410950541496277e-01 -1.682196706533432007e-01 -7.176807150244712830e-03 4.627232998609542847e-02 6.789518892765045166e-02 -6.623095273971557617e-02 2.713456749916076660e-01 -2.780190296471118927e-02 1.945981830358505249e-01 3.605687245726585388e-02 6.738992780447006226e-02 -4.544888436794281006e-02 1.973019391298294067e-01 2.343901842832565308e-01 4.000414907932281494e-01 3.705633580684661865e-01 1.071370095014572144e-01 -1.499451100826263428e-01 1.075269654393196106e-02 -3.772412836551666260e-01 -1.668402552604675293e-01 7.158505916595458984e-02 2.931182645261287689e-02 2.339681386947631836e-01 -7.270339876413345337e-02 2.827114053070545197e-02 -2.063505351543426514e-01 -5.992369726300239563e-02 -3.784271329641342163e-02 1.774403750896453857e-01
1.821848303079605103e-01 -8.666413836181163788e-03 -1.296650767326354980e-01 -2.774610221385955811e-01 3.579569235444068909e-02 -9.616962075233459473e-02 3.518173843622207642e-02 -1.969204246997833252e-01 3.028811141848564148e-02 -1.158182248473167419e-01 -6.541728973388671875e-02 1.057023331522941589e-01 2.564880549907684326e-01 3.024993278086185455e-02 -2.647212445735931396e-01 2.109489291906356812e-01 -5.405488610267639160e-02 1.487142592668533325e-01 1.925755888223648071e-01 6.730008125305175781e-02 1.049473956227302551e-01 -1.930759996175765991e-01 -1.823656111955642700e-01 2.136157006025314331e-01 -2.684763967990875244e-01 1.325562894344329834e-01 1.081473305821418762e-01 2.770826220512390137e-01 -3.313259184360504150e-01 -3.255669474601745605e-01 3.521971404552459717e-02 1.495419591665267944e-01
7.786879688501358032e-02 1.013698577880859375e-01 1.599585264921188354e-02 -1.686684042215347290e-02 7.100439071655273438e-02 -3.569509461522102356e-02 2.552596330642700195e-01 -1.655067801475524902e-01 1.435710638761520386e-01 1.314574331045150757e-01 2.593145370483398438e-01 7.477770093828439713e-03 -1.012795120477676392e-01 -2.596348710358142853e-02 1.667012833058834076e-02 2.268898189067840576e-01 4.430899024009704590e-01 2.093714326620101929e-01 -9.473080933094024658e-02 7.137181609869003296e-02 4.610721766948699951e-01 -2.269314676523208618e-01 8.123384416103363037e-02 3.433192148804664612e-02 -1.662920862436294556e-01 5.434899032115936279e-02 1.396425962448120117e-01 -3.453208878636360168e-02 -2.893470525741577148e-01 -1.755641400814056396e-01 2.420236542820930481e-02 1.544234007596969604e-01
7.875553518533706665e-02 7.023374736309051514e-02 3.966938257217407227e-01 8.840994536876678467e-02 1.647419631481170654e-01 -7.648783177137374878e-02 7.933712750673294067e-02 1.987691782414913177e-02 -1.925419121980667114e-01 1.475066393613815308e-01 1.136819198727607727e-01 -1.956026256084442139e-01 -1.637028008699417114e-01 -5.422841385006904602e-02 -1.754679083824157715e-01 1.942927986383438110e-01 7.493605464696884155e-02 4.142228364944458008e-01 -1.159365847706794739e-01 -1.232200190424919128e-01 -3.756384551525115967e-02 -1.631489098072052002e-01 1.433637589216232300e-01 3.023482859134674072e-01 -2.488040179014205933e-02 -1.598184108734130859e-01 5.054271966218948364e-02 3.072284460067749023e-01 -1.203521788120269775e-01 -2.323143482208251953e-01 5.154305696487426758e-02 1.888849586248397827e-01
3.920297026634216309e-01 2.030305564403533936e-01 -3.634156882762908936e-01 1.033338978886604309e-01 -9.444236755371093750e-02 -1.840980052947998047e-01 -4.480322077870368958e-02 -2.492530643939971924e-01 6.887622922658920288e-02 -2.183244228363037109e-01 -9.378458373248577118e-03 4.764785524457693100e-03 -2.895059585571289062e-01 -1.951497495174407959e-01 1.156707555055618286e-01 9.862252511084079742e-03 -4.323203116655349731e-02 3.024862408638000488e-01 -1.058009918779134750e-02 -5.437400192022323608e-02 3.070195578038692474e-02 -2.548722922801971436e-01 -1.773864477872848511e-01 1.346358954906463623e-01 -2.424623519182205200e-01 4.887760430574417114e-02 1.436498854309320450e-02 1.690104156732559204e-01 -9.110569208860397339e-02 -2.094398736953735352e-01 1.149136647582054138e-01 1.591239497065544128e-02
9.905629791319370270e-03 5.141931585967540741e-03 9.341777861118316650e-02 2.214413732290267944e-01 3.324096798896789551e-01 9.361450374126434326e-02 1.781209558248519897e-01 5.792154371738433838e-02 9.003107994794845581e-02 -1.889096945524215698e-01 6.543477624654769897e-02 1.397884935140609741e-01 -4.073381051421165466e-02 -2.426363080739974976e-01 1.575763076543807983e-01 2.123212963342666626e-01 2.169903814792633057e-01 2.283643186092376709e-01 2.798451855778694153e-02 -8.110975474119186401e-02 1.073918268084526062e-01 -2.035522162914276123e-01 6.970959901809692383e-02 2.634465992450714111e-01 -9.350270032882690430e-02 -2.574468851089477539e-01 1.805610805749893188e-01 2.559011243283748627e-02 -4.218443036079406738e-01 -1.444686204195022583e-01 1.905742585659027100e-01 1.116475239396095276e-01
2.049598842859268188e-01 1.561427265405654907e-01 -1.526176035404205322e-01 3.883512690663337708e-02 -3.386136889457702637e-02 -5.101232603192329407e-02 3.397376835346221924e-01 1.907449960708618164e-01 5.140433087944984436e-02 -2.412526160478591919e-01 -2.294600009918212891e-01 1.290696114301681519e-02 1.232134327292442322e-01 9.355255216360092163e-02 -1.219404265284538269e-01 -7.839729636907577515e-02 -8.840464800596237183e-02 1.820356994867324829e-01 -4.816823080182075500e-02 2.850302681326866150e-02 -4.305556043982505798e-02 -1.987977325916290283e-01 -2.478880286216735840e-01 3.047257363796234131e-01 -2.769380211830139160e-01 -1.337310373783111572e-01 -1.276431381702423096e-01 2.505353689193725586e-01 -4.118954539299011230e-01 -7.193890959024429321e-02 -1.324095018208026886e-02 -7.893069833517074585e-02
2.141076326370239258e-01 1.655282676219940186e-01 -6.877732928842306137e-03 6.853696540929377079e-04 -8.667533844709396362e-02 1.369161009788513184e-01 1.149442568421363831e-01 -3.702289462089538574e-01 -1.901611983776092529e-01 -7.193066179752349854e-02 1.091657020151615143e-02 1.966374069452285767e-01 1.450057029724121094e-01 -2.017415016889572144e-01 1.202198043465614319e-01 3.069765269756317139e-01 -1.721094921231269836e-02 4.189543724060058594e-01 -1.501756459474563599e-01 -1.398287862539291382e-01 1.568823605775833130e-01 -2.007922530174255371e-01 1.788414716720581055e-01 2.057407945394515991e-01 -1.514957696199417114e-01 -2.442774772644042969e-01 1.062025967985391617e-02 9.955615550279617310e-02 -9.975712001323699951e-02 -1.354642808437347412e-01 1.043768078088760376e-01 1.030815839767456055e-01
-1.785715520381927490e-01 -1.061562970280647278e-01 -3.310142457485198975e-02 9.987817704677581787e-02 -1.412322968244552612e-01 2.357944846153259277e-01 1.381155401468276978e-01 -1.368840485811233521e-01 2.827025651931762695e-01 -2.779945731163024902e-01 -1.867524981498718262e-01 -3.070968985557556152e-01 1.203926652669906616e-01 -2.206091135740280151e-01 1.065907031297683716e-01 1.031094491481781006e-01 3.290661275386810303e-01 2.060719281435012817e-01 -2.630074620246887207e-01 -8.627640455961227417e-02 1.396717280149459839e-01 4.188588634133338928e-02 1.743099242448806763e-01 1.875351071357727051e-01 -1.808554083108901978e-01 3.315877541899681091e-02 -2.464095503091812134e-01 9.996133297681808472e-02 -1.178010925650596619e-01 -1.472336202859878540e-01 -3.226778283715248108e-02 -7.465585321187973022e-02
2.224670052528381348e-01 1.323902457952499390e-01 2.918853163719177246e-01 -1.495776325464248657e-01 3.386072069406509399e-02 -1.546018384397029877e-02 -1.090889349579811096e-01 -4.574431106448173523e-02 1.298158168792724609e-01 -1.423545479774475098e-01 5.040940642356872559e-02 -2.131145596504211426e-01 2.090751528739929199e-01 -1.075607538223266602e-01 -6.649430096149444580e-02 2.850171029567718506e-01 3.689137985929846764e-03 2.391057014465332031e-01 2.425211668014526367e-01 2.551748976111412048e-02 1.040163487195968628e-01 -1.942718625068664551e-01 -3.108581304550170898e-01 2.110590636730194092e-01 -2.506635785102844238e-01 1.801368445158004761e-01 5.974853783845901489e-02 2.452117502689361572e-01 -4.428661242127418518e-02 -2.022238671779632568e-01 -2.593179941177368164e-01 9.243603050708770752e-02
-2.608114294707775116e-02 3.056293353438377380e-02 -1.867197155952453613e-01 -2.663809061050415039e-01 -1.234262902289628983e-02 1.267478317022323608e-01 1.745041161775588989e-01 -2.778813242912292480e-01 -8.030329830944538116e-03 5.190106481313705444e-02 3.462425619363784790e-02 4.999464005231857300e-02 -1.040757074952125549e-01 3.419036790728569031e-02 2.633711993694305420e-01 5.839366465806961060e-03 1.832175105810165405e-01 3.133287727832794189e-01 -1.412240862846374512e-01 -6.162770465016365051e-02 2.241103798151016235e-01 -2.716453969478607178e-01 -2.197209931910037994e-02 1.159938890486955643e-02 -3.015610948204994202e-02 -1.157464385032653809e-01 -2.591035664081573486e-01 2.830455899238586426e-01 -2.424610555171966553e-01 -8.282598108053207397e-02 3.864623010158538818e-01 -1.553813964128494263e-01
7.347511500120162964e-02 4.177290499210357666e-01 -1.748364716768264771e-01 -3.454958274960517883e-02 -2.155466470867395401e-03 5.334600806236267090e-02 2.278416231274604797e-02 -4.104303941130638123e-02 1.072285696864128113e-01 -2.230307608842849731e-01 1.440765857696533203e-01 -1.813877932727336884e-02 -2.279752939939498901e-01 -2.212656289339065552e-01 -2.880892157554626465e-02 1.326912045478820801e-01 -1.070962026715278625e-01 2.582208812236785889e-01 -1.789692938327789307e-01 -1.812545359134674072e-01 6.961374729871749878e-02 -3.599163889884948730e-01 -2.859981060028076172e-01 -1.415841840207576752e-02 -1.141477376222610474e-02 -9.236098080873489380e-02 -4.773013666272163391e-02 2.040674835443496704e-01 -3.426304459571838379e-01 1.543346643447875977e-01 1.187065094709396362e-01 -1.195479854941368103e-01
3.012386858463287354e-01 -2.270190278068184853e-03 1.942828111350536346e-02 3.495931625366210938e-01 -3.162090480327606201e-02 5.598972737789154053e-02 8.191546052694320679e-02 -1.232890635728836060e-01 7.442880421876907349e-02 -7.077209651470184326e-02 3.059298992156982422e-01 -9.596464782953262329e-02 1.680134609341621399e-02 -6.440953165292739868e-02 -1.271121948957443237e-01 1.499549597501754761e-01 -5.906200502067804337e-03 7.163991779088973999e-02 -6.932241469621658325e-02 -1.473192870616912842e-02 1.431052237749099731e-01 -4.886063337326049805e-01 -1.461083441972732544e-01 5.035025253891944885e-02 -3.240090310573577881e-01 3.203731775283813477e-02 -1.778914593160152435e-02 1.073081791400909424e-01 -3.178981840610504150e-01 -4.241176694631576538e-02 2.408446818590164185e-01 -1.794297248125076294e-01
-8.847378194332122803e-03 -1.418876647949218750e-01 -9.598413109779357910e-02 2.509403973817825317e-02 -3.437492549419403076e-01 -7.148168981075286865e-02 2.001798450946807861e-01 -1.331732142716646194e-02 8.724115043878555298e-02 -8.735360205173492432e-02 7.377263903617858887e-02 -1.235002949833869934e-01 3.173403441905975342e-02 -3.057589232921600342e-01 -2.326293289661407471e-01 2.246438115835189819e-01 2.323708087205886841e-01 7.741825189441442490e-03 -2.655544579029083252e-01 8.403535187244415283e-02 1.280513107776641846e-01 -3.498605191707611084e-01 -1.375899650156497955e-02 2.632167041301727295e-01 5.404406040906906128e-02 -4.832796007394790649e-02 2.667764127254486084e-01 3.284028172492980957e-01 -1.806596517562866211e-01 -1.123321503400802612e-01 2.557495841756463051e-03 -4.432698711752891541e-02
7.243809849023818970e-02 6.853716820478439331e-02 -4.729401767253875732e-01 -1.854648590087890625e-01 2.613529264926910400e-01 -4.703064262866973877e-02 1.177907735109329224e-02 -3.060661852359771729e-01 -2.577985450625419617e-02 5.554927885532379150e-02 7.249195128679275513e-02 -1.263655424118041992e-01 2.079807966947555542e-02 -1.246179416775703430e-01 3.227524086833000183e-02 2.522525191307067871e-01 3.246614336967468262e-01 1.221392452716827393e-01 -1.737422496080398560e-01 6.133864447474479675e-02 1.755635589361190796e-01 -5.523673817515373230e-02 -6.694553419947624207e-03 1.977403461933135986e-01 -5.520454049110412598e-02 -1.884159445762634277e-01 7.413657754659652710e-02 1.254174113273620605e-01 -2.575588971376419067e-02 -2.327287048101425171e-01 1.874504685401916504e-01 -2.915737032890319824e-01
1.911133974790573120e-01 1.322837620973587036e-01 -1.216075494885444641e-01 -1.073065623641014099e-01 -1.047255471348762512e-01 6.186417490243911743e-02 2.490990459918975830e-01 -2.213150411844253540e-01 -1.643221378326416016e-01 -3.481938242912292480e-01 -1.264097541570663452e-01 -1.874461770057678223e-01 -9.179475158452987671e-02 -5.134318023920059204e-02 9.188823401927947998e-02 3.899291157722473145e-01 -1.210697293281555176e-01 3.305201530456542969e-01 -7.901736348867416382e-02 -7.001788169145584106e-02 -8.310527354478836060e-02 -2.055229991674423218e-01 1.792863458395004272e-01 1.004817187786102295e-01 -3.746122121810913086e-02 6.876527331769466400e-04 5.287369340658187866e-02 6.670954078435897827e-02 -2.985725104808807373e-01 -1.808738708496093750e-01 -1.366494596004486084e-01 -2.175405472517013550e-01
-1.708497554063796997e-01 2.429241538047790527e-01 -8.236192911863327026e-02 -1.711056679487228394e-01 -8.051344007253646851e-02 -1.021106094121932983e-01 -6.973405927419662476e-02 -1.338631063699722290e-01 2.756026089191436768e-01 -4.212110340595245361e-01 9.017517790198326111e-03 1.317323558032512665e-02 1.419556587934494019e-01 -2.255489677190780640e-02 -3.146330360323190689e-03 -2.885713987052440643e-02 1.956872493028640747e-01 2.469530850648880005e-01 -2.037251889705657959e-01 -3.197881579399108887e-01 1.182442754507064819e-01 -4.266983270645141602e-01 -1.787623614072799683e-01 3.249266743659973145e-02 -9.266001731157302856e-02 1.257158666849136353e-01 -3.541679680347442627e-02 -5.085000023245811462e-02 -1.318369507789611816e-01 -1.870491355657577515e-01 -8.258435875177383423e-02 -3.717017918825149536e-02
2.785426974296569824e-01 1.381923258304595947e-01 -1.698183566331863403e-01 -1.605195254087448120e-01 -5.017297714948654175e-02 3.804247379302978516e-01 5.361046269536018372e-02 -6.916547566652297974e-02 1.271624118089675903e-01 -4.677977561950683594e-01 -7.522027194499969482e-02 3.858421370387077332e-02 3.378244116902351379e-02 1.021172031760215759e-01 -8.221209794282913208e-02 1.382122337818145752e-01 2.340441755950450897e-02 1.820645183324813843e-01 7.686847448348999023e-02 -3.850256651639938354e-02 1.868092454969882965e-03 -2.998545765876770020e-01 -2.628518501296639442e-03 1.834272034466266632e-02 -2.793053090572357178e-01 -8.993341028690338135e-02 9.593147039413452148e-02 3.321767970919609070e-02 -1.340768188238143921e-01 -7.645019888877868652e-02 1.757658421993255615e-01 -3.629938960075378418e-01
-4.512085020542144775e-02 1.099146232008934021e-01 -2.350367233157157898e-02 -8.678765967488288879e-03 5.818015336990356445e-02 -1.892750561237335205e-01 -1.675459891557693481e-01 1.274839192628860474e-01 2.558080255985260010e-01 -1.601913720369338989e-01 -1.108240857720375061e-01 -1.967087984085083008e-01 7.740142755210399628e-03 -1.726040840148925781e-01 8.509248495101928711e-02 -1.252554804086685181e-01 3.437007069587707520e-01 4.595772624015808105e-01 -1.336756795644760132e-01 -1.189494952559471130e-01 -1.782492101192474365e-01 -1.182902306318283081e-01 1.509599089622497559e-01 1.356691718101501465e-01 -3.303926289081573486e-01 4.318077489733695984e-02 -3.987663239240646362e-02 2.444802820682525635e-01 -1.336918175220489502e-01 -2.398342080414295197e-02 2.554840147495269775e-01 4.938478395342826843e-02
-2.007535398006439209e-01 -1.701803058385848999e-01 -1.396063622087240219e-02 -3.368483483791351318e-02 4.169943556189537048e-02 1.714691072702407837e-01 1.203100755810737610e-01 -1.375601440668106079e-01 1.769636571407318115e-01 -2.412983477115631104e-01 -4.866497591137886047e-02 -1.229579076170921326e-01 -3.313729465007781982e-01 -1.043773964047431946e-01 2.844829261302947998e-01 4.574474412947893143e-03 1.220621764659881592e-01 3.694579303264617920e-01 -8.528940379619598389e-03 7.806316763162612915e-02 7.895759493112564087e-02 -6.535911560058593750e-02 -3.143602907657623291e-01 1.348077505826950073e-01 -3.872544765472412109e-01 5.078760161995887756e-02 5.361248925328254700e-02 8.818245492875576019e-03 -1.789279580116271973e-01 8.761370927095413208e-02 -1.474458575248718262e-01 -2.327909916639328003e-01
-1.771211251616477966e-02 -3.585331887006759644e-02 4.832022637128829956e-02 -2.848158180713653564e-01 1.939211189746856689e-01 1.944068968296051025e-01 2.946530878543853760e-01 -3.859699964523315430e-01 1.966552622616291046e-02 -7.233402132987976074e-02 -1.102688387036323547e-01 -2.711878716945648193e-02 -7.398124039173126221e-02 -3.515531867742538452e-02 -1.201708056032657623e-02 2.036767303943634033e-01 -9.617158025503158569e-02 2.836091518402099609e-01 7.470871508121490479e-02 -9.348945319652557373e-02 1.875481456518173218e-01 -2.131898105144500732e-01 -7.226066291332244873e-02 3.608949482440948486e-01 -2.104773223400115967e-01 4.148384556174278259e-02 6.562656909227371216e-02 9.128746576607227325e-03 -3.095157211646437645e-03 -3.136153519153594971e-01 2.008300423622131348e-01 -1.664250195026397705e-01
6.185826286673545837e-02 -9.833860211074352264e-03 2.550524473190307617e-02 -9.648971259593963623e-02 -2.075909078121185303e-02 -5.698571354150772095e-02 2.643908858299255371e-01 -8.564366400241851807e-02 5.842007696628570557e-02 1.615049690008163452e-01 -1.215543411672115326e-02 4.344767704606056213e-02 -2.137051969766616821e-01 -1.265775877982378006e-02 6.238090619444847107e-02 1.298431903123855591e-01 4.147616624832153320e-01 2.705685198307037354e-01 -1.358313411474227905e-01 -2.040292471647262573e-01 2.311229258775711060e-01 -5.003746226429939270e-02 2.239830046892166138e-01 -7.841730862855911255e-02 -3.689406216144561768e-01 -1.407509744167327881e-01 1.244575306773185730e-01 1.507988870143890381e-01 -1.498713195323944092e-01 -3.289843201637268066e-01 -1.404099911451339722e-02 2.539453804492950439e-01
6.012802943587303162e-02 -3.527582809329032898e-02 -1.761115193367004395e-01 9.016895294189453125e-02 7.501598913222551346e-03 6.735730916261672974e-02 3.324456885457038879e-02 -2.024276107549667358e-01 4.101345539093017578e-01 7.910224050283432007e-02 -2.042516507208347321e-02 1.687153428792953491e-01 2.503443360328674316e-01 3.059663437306880951e-02 3.085821308195590973e-02 1.417643427848815918e-01 2.945239543914794922e-01 4.102379083633422852e-01 2.546288073062896729e-01 -1.936412006616592407e-01 -1.473963446915149689e-02 -3.022549450397491455e-01 -2.084873616695404053e-01 -7.998467423021793365e-03 8.034384250640869141e-02 -6.294975429773330688e-02 2.981470711529254913e-02 2.092706114053726196e-01 -1.388756185770034790e-01 2.956343069672584534e-02 -4.820910841226577759e-02 2.263801097869873047e-01
1.805529594421386719e-01 1.697316020727157593e-01 -1.990058645606040955e-02 -1.222058106213808060e-02 -2.468338236212730408e-02 -2.143221721053123474e-02 -2.925209701061248779e-01 -3.357080370187759399e-02 1.675722599029541016e-01 -2.728329896926879883e-01 6.795544922351837158e-02 -1.095077320933341980e-01 2.089279741048812866e-01 -2.730274796485900879e-01 1.189902517944574356e-02 2.245844006538391113e-01 2.041907757520675659e-01 4.568441808223724365e-01 -1.272501498460769653e-01 -1.028378978371620178e-01 -1.588625907897949219e-01 -1.795771569013595581e-01 9.387216717004776001e-02 -3.925551101565361023e-02 -9.299758821725845337e-02 4.407169669866561890e-02 2.382163144648075104e-02 3.704634606838226318e-01 -3.718443214893341064e-02 -1.547666639089584351e-02 2.587521076202392578e-01 1.990121789276599884e-02
5.727382376790046692e-02 3.075025081634521484e-01 -1.610433906316757202e-01 -1.422090530395507812e-01 1.505522280931472778e-01 -2.963071316480636597e-02 7.301991432905197144e-02 -1.428925544023513794e-01 6.232946366071701050e-02 -1.534082293510437012e-01 3.278603032231330872e-02 -1.164901256561279297e-01 -2.633090876042842865e-02 -3.379682600498199463e-01 5.331212878227233887e-01 1.079059764742851257e-01 9.825608134269714355e-02 -6.237609684467315674e-02 -1.428869813680648804e-01 -4.118499811738729477e-03 -4.779754579067230225e-02 -1.322587132453918457e-01 -2.027906328439712524e-01 7.908730953931808472e-02 -2.491441071033477783e-01 9.527035057544708252e-02 2.760136500000953674e-02 1.891208440065383911e-01 -1.842750459909439087e-01 -3.118877708911895752e-01 8.358440548181533813e-02 8.269056677818298340e-02
1.448319107294082642e-01 -1.173096671700477600e-01 -1.768665313720703125e-01 1.177336499094963074e-01 -4.404459297657012939e-01 -5.230214819312095642e-02 1.036383882164955139e-01 1.785151101648807526e-02 2.818326950073242188e-01 -2.957673668861389160e-01 8.881270140409469604e-02 -1.563773304224014282e-02 -7.706551253795623779e-02 -1.677298247814178467e-01 1.552291959524154663e-02 -2.152426633983850479e-03 -5.714049190282821655e-02 4.914079606533050537e-01 -1.187096238136291504e-01 -6.265525519847869873e-02 -7.739501446485519409e-02 -2.320380508899688721e-01 -2.861356735229492188e-02 7.639884203672409058e-02 -1.334150731563568115e-01 1.430383771657943726e-01 7.546655088663101196e-02 3.483591079711914062e-01 3.068465739488601685e-02 -3.648751974105834961e-02 -2.630475535988807678e-02 -7.380954921245574951e-02
2.097423076629638672e-01 1.615372598171234131e-01 -1.133681461215019226e-01 -2.380875945091247559e-01 -1.142352744936943054e-01 -1.493636891245841980e-02 -1.424002051353454590e-01 -1.967001408338546753e-01 -8.711579442024230957e-02 -6.233330350369215012e-03 8.502400666475296021e-02 -1.833103895187377930e-01 -1.025622412562370300e-01 -1.316982358694076538e-01 1.053085029125213623e-01 -7.102465629577636719e-02 1.430055648088455200e-01 3.393561542034149170e-01 -1.090919747948646545e-01 1.626170575618743896e-01 2.057086974382400513e-01 7.943063974380493164e-02 -2.424060404300689697e-01 2.680732905864715576e-01 -4.564219713211059570e-01 -6.253094971179962158e-02 -9.769993834197521210e-03 1.275782883167266846e-01 -1.111143574235029519e-04 -2.462689876556396484e-01 1.858004033565521240e-01 -1.367325782775878906e-01
1.299851238727569580e-01 8.329018205404281616e-02 -8.849275857210159302e-02 -1.153592672199010849e-02 -8.356021344661712646e-02 1.780655384063720703e-01 1.826034672558307648e-02 -2.611641585826873779e-01 -1.942225992679595947e-01 -1.527789086103439331e-01 1.523652579635381699e-02 -3.029776811599731445e-01 -1.849737204611301422e-02 -1.023384332656860352e-01 -8.649995177984237671e-02 2.584098875522613525e-01 4.061028361320495605e-01 3.357876539230346680e-01 2.216188162565231323e-01 -7.342616468667984009e-02 -7.717297226190567017e-02 -1.860704421997070312e-01 -1.628638654947280884e-01 1.351361572742462158e-01 -5.117997527122497559e-02 1.522235106676816940e-02 -9.715674072504043579e-02 1.348318159580230713e-02 -2.682775557041168213e-01 6.839289795607328415e-03 1.928616873919963837e-02 3.469878137111663818e-01
3.238753676414489746e-01 -7.020419090986251831e-02 1.343214418739080429e-02 -2.919549942016601562e-01 2.396878153085708618e-01 -2.755521796643733978e-02 8.507218211889266968e-02 -2.498037070035934448e-01 1.005544662475585938e-01 -1.831550598144531250e-01 -1.898142844438552856e-01 1.240607001818716526e-03 3.382852301001548767e-02 -1.560848951339721680e-01 -5.146668106317520142e-02 3.734710216522216797e-01 -6.246577203273773193e-02 6.803429871797561646e-02 1.859137415885925293e-01 1.286921203136444092e-01 -1.133024767041206360e-01 -1.011043116450309753e-01 -1.996133327484130859e-01 1.285178661346435547e-01 -2.896319925785064697e-01 -3.638631105422973633e-02 7.187932729721069336e-02 2.884095609188079834e-01 -2.536834776401519775e-01 -1.196460425853729248e-01 1.729350388050079346e-01 -9.150168299674987793e-02
2.439514547586441040e-02 -2.029597908258438110e-01 -1.229518502950668335e-01 -1.282502859830856323e-01 1.133607774972915649e-01 -3.182874321937561035e-01 1.559255719184875488e-01 -2.440089285373687744e-01 1.918448209762573242e-01 -1.047975793480873108e-01 5.289089679718017578e-02 5.944793671369552612e-02 1.611675620079040527e-01 5.632484331727027893e-02 1.005677431821823120e-01 1.625044643878936768e-01 2.441747784614562988e-01 4.144320189952850342e-01 -8.855016529560089111e-02 -3.118744120001792908e-02 1.529844552278518677e-01 -4.218128919601440430e-01 -5.018171295523643494e-02 -5.256010219454765320e-02 -1.785911768674850464e-01 2.533027529716491699e-01 -9.962028264999389648e-02 2.187505178153514862e-02 9.578554332256317139e-02 -1.765561252832412720e-01 -1.205706521868705750e-01 2.654212340712547302e-02
1.039146184921264648e-01 -1.621899753808975220e-01 -7.130765169858932495e-02 -1.317586563527584076e-02 -2.980842590332031250e-01 1.387976408004760742e-01 1.368470788002014160e-01 7.347341626882553101e-02 1.113938912749290466e-01 -2.971995174884796143e-01 -3.764524683356285095e-02 -3.370722522959113121e-03 4.826206713914871216e-02 8.722834289073944092e-02 -1.120815277099609375e-01 -3.620291128754615784e-03 5.579296499490737915e-02 4.060115814208984375e-01 2.357917465269565582e-02 -1.269489824771881104e-01 1.448253355920314789e-02 -1.477296948432922363e-01 2.821461483836174011e-02 9.836094081401824951e-02 -1.723245680332183838e-01 -2.097774147987365723e-01 3.382108807563781738e-01 2.739899158477783203e-01 -2.644531056284904480e-02 -1.727105975151062012e-01 7.991347461938858032e-02 -4.283763170242309570e-01
1.916148960590362549e-01 8.719699457287788391e-03 -8.908584713935852051e-03 5.255253612995147705e-02 3.475970402359962463e-02 8.418705314397811890e-03 6.399899721145629883e-02 -1.739025861024856567e-01 3.234543651342391968e-02 1.066432520747184753e-01 2.929307818412780762e-01 -2.102440595626831055e-01 1.509393472224473953e-02 -3.409104421734809875e-02 -2.576376497745513916e-01 -6.503107398748397827e-02 1.881269067525863647e-01 4.088434875011444092e-01 3.536108136177062988e-01 -2.451745718717575073e-01 -1.616456508636474609e-01 -1.519765406847000122e-01 -2.072398513555526733e-01 2.012901157140731812e-01 -4.385827481746673584e-02 1.131175607442855835e-01 1.186288297176361084e-01 2.834893763065338135e-01 -2.661825716495513916e-01 1.060344511643052101e-03 -3.576576709747314453e-02 -9.297028183937072754e-02
-1.338295936584472656e-01 -1.228447780013084412e-01 -9.174988418817520142e-02 1.394983977079391479e-01 5.569603294134140015e-02 4.170162603259086609e-02 4.065169990062713623e-01 -1.733111739158630371e-01 3.962244093418121338e-01 -4.191445931792259216e-02 -1.038356795907020569e-01 -3.014892637729644775e-01 1.684994697570800781e-01 -2.259691953659057617e-01 -7.769472151994705200e-02 1.360807716846466064e-01 2.439280003309249878e-01 1.423205435276031494e-01 -7.446286827325820923e-02 3.049676492810249329e-02 1.009300947189331055e-01 7.536616642028093338e-03 2.299655079841613770e-01 1.881724148988723755e-01 -2.356148958206176758e-01 1.842959597706794739e-02 -3.545653820037841797e-02 1.328630149364471436e-01 7.229533046483993530e-02 -2.479667961597442627e-01 2.877049706876277924e-02 -2.178927809000015259e-01
3.295215070247650146e-01 1.082022190093994141e-01 -2.657670080661773682e-01 -2.556889951229095459e-01 -1.774141937494277954e-02 3.068716824054718018e-02 -1.150139719247817993e-01 -2.506051361560821533e-01 3.148100152611732483e-02 -1.499286442995071411e-01 -7.531376183032989502e-02 1.613542139530181885e-01 1.427388787269592285e-01 -7.840755581855773926e-02 1.103038191795349121e-01 2.460599094629287720e-01 -1.161736100912094116e-01 3.833721280097961426e-01 -1.036217138171195984e-01 -1.624394506216049194e-01 1.141337305307388306e-02 -6.576471030712127686e-02 -2.775495350360870361e-01 2.008808851242065430e-01 -3.089437186717987061e-01 -2.673139050602912903e-02 -1.019837707281112671e-01 1.283217668533325195e-01 3.788203373551368713e-02 -2.081424891948699951e-01 1.382408440113067627e-01 7.527372986078262329e-02
-7.054577022790908813e-02 5.406419560313224792e-02 9.013976901769638062e-03 1.397932916879653931e-01 -1.750511527061462402e-01 -3.341081552207469940e-03 8.328900486230850220e-02 -3.458109498023986816e-01 -9.588837623596191406e-02 -1.597481369972229004e-01 8.990499377250671387e-02 2.559348009526729584e-02 3.484347090125083923e-02 -2.580990493297576904e-01 1.966198086738586426e-01 3.057238161563873291e-01 -1.281605660915374756e-02 4.842083156108856201e-01 9.181537479162216187e-02 -2.541841566562652588e-01 8.671502023935317993e-02 -9.136353433132171631e-02 1.584172397851943970e-01 3.170272707939147949e-01 -1.233051568269729614e-01 -1.905991733074188232e-01 1.079015210270881653e-01 8.702267706394195557e-02 8.093941956758499146e-03 -1.487727016210556030e-01 5.580968782305717468e-02 -1.634034067392349243e-01
-8.571793884038925171e-02 2.465278059244155884e-01 -1.659131944179534912e-01 -5.998128652572631836e-02 -9.809745848178863525e-02 -3.711535129696130753e-03 9.285639226436614990e-02 -1.509427372366189957e-02 1.891569793224334717e-01 4.043122380971908569e-02 3.286301195621490479e-01 -9.806800633668899536e-03 1.450067013502120972e-01 -7.345982640981674194e-02 3.289584442973136902e-02 2.227185964584350586e-01 5.165927857160568237e-02 4.042187333106994629e-01 -2.616694569587707520e-01 -6.662985309958457947e-03 1.269191503524780273e-01 -2.005189806222915649e-01 -2.141945809125900269e-01 -9.122604131698608398e-02 -1.735445261001586914e-01 2.504287660121917725e-01 3.009401634335517883e-02 -1.039852946996688843e-01 -4.139509201049804688e-01 -1.765187978744506836e-01 7.688509672880172729e-02 -3.969053551554679871e-02
1.848069131374359131e-01 -2.336608059704303741e-02 -3.341144323348999023e-01 1.038661003112792969e-01 -1.103890836238861084e-01 1.351112574338912964e-01 1.857058554887771606e-01 -2.765630744397640228e-02 -1.166975647211074829e-01 -8.879927545785903931e-02 -1.636195480823516846e-01 -2.786926329135894775e-01 -1.244751960039138794e-01 -9.623672813177108765e-02 8.155247569084167480e-02 -1.049901172518730164e-01 7.018058001995086670e-02 1.665856242179870605e-01 -1.082356646656990051e-01 -3.094585239887237549e-01 2.229129672050476074e-01 -1.476034224033355713e-01 -1.233863681554794312e-01 2.797836661338806152e-01 -3.602185845375061035e-01 6.192503124475479126e-02 -1.795128136873245239e-01 3.177592158317565918e-01 -6.196301057934761047e-02 2.266406314447522163e-03 1.814903169870376587e-01 1.032158359885215759e-02
3.630326595157384872e-03 2.300862371921539307e-01 -2.946779131889343262e-01 -2.442234456539154053e-01 2.727800980210304260e-02 -9.404179453849792480e-02 -5.108064040541648865e-03 -3.228201866149902344e-01 1.004123091697692871e-01 9.889241307973861694e-02 1.141233555972576141e-02 -2.524918019771575928e-01 -1.084023788571357727e-01 -3.264439702033996582e-01 1.786623299121856689e-01 -2.671777084469795227e-02 -1.473423987627029419e-01 3.638145029544830322e-01 -6.451249122619628906e-02 -3.342731297016143799e-02 -1.102342233061790466e-01 -9.005373716354370117e-02 -3.131487220525741577e-02 3.346813321113586426e-01 -2.722285091876983643e-01 5.342528689652681351e-03 1.379719376564025879e-01 3.082878328859806061e-02 9.946447610855102539e-02 -2.080014497041702271e-01 7.980833202600479126e-02 -7.609360665082931519e-02
2.568820714950561523e-01 1.619104892015457153e-01 1.233545131981372833e-02 -3.105159401893615723e-01 -3.617531387135386467e-03 4.798345640301704407e-02 2.138306945562362671e-01 -4.675774648785591125e-02 -3.086622105911374092e-03 1.613234132528305054e-01 -5.420371424406766891e-03 1.510546654462814331e-01 -2.158229351043701172e-01 -9.457588195800781250e-02 4.827001318335533142e-02 1.750623881816864014e-01 3.782183527946472168e-01 1.073639839887619019e-01 6.663736701011657715e-02 -1.931652985513210297e-02 2.426720708608627319e-01 -1.318994760513305664e-01 8.104558289051055908e-02 1.756900362670421600e-02 -2.478012889623641968e-01 -2.954734675586223602e-02 9.242752194404602051e-02 1.904956698417663574e-01 -2.155240178108215332e-01 -3.062639534473419189e-01 2.039073854684829712e-01 3.035220503807067871e-01
1.995498538017272949e-01 1.510353237390518188e-01 -1.678628921508789062e-01 -5.685020610690116882e-02 -1.668135970830917358e-01 2.154662609100341797e-01 2.258709222078323364e-01 -2.826448976993560791e-01 -3.951453417539596558e-02 -7.500030845403671265e-02 -8.154763281345367432e-02 -9.828248620033264160e-02 -2.277190387248992920e-01 3.122424334287643433e-02 4.871875792741775513e-02 4.438040554523468018e-01 -6.034122779965400696e-02 2.757742404937744141e-01 6.366073340177536011e-02 2.474755980074405670e-02 -2.921229787170886993e-02 -2.937185466289520264e-01 2.988869696855545044e-02 8.282601088285446167e-02 -5.648725666105747223e-03 -4.496909305453300476e-02 -9.752021729946136475e-02 5.369824916124343872e-02 -3.251379132270812988e-01 -3.393764197826385498e-01 -6.719946116209030151e-02 -7.776970416307449341e-02
2.680701613426208496e-01 -2.002967745065689087e-01 3.376810625195503235e-02 1.028148084878921509e-01 -2.457762211561203003e-01 1.495055556297302246e-01 2.323839515447616577e-01 1.277374625205993652e-01 -7.766120135784149170e-02 -3.095386922359466553e-01 1.122624874114990234e-01 -3.036961853504180908e-01 -7.702489849179983139e-03 -2.959550619125366211e-01 -1.879122108221054077e-01 2.101471722126007080e-01 3.123667538166046143e-01 8.616548031568527222e-02 -1.691835075616836548e-01 -1.634158045053482056e-01 1.033986657857894897e-01 -9.347733855247497559e-02 -2.640936896204948425e-02 1.512516140937805176e-01 -6.315808743238449097e-02 4.337217658758163452e-02 9.198541939258575439e-02 2.117505967617034912e-01 -1.477455943822860718e-01 -1.897050738334655762e-01 -3.137902542948722839e-02 -1.677194237709045410e-01
1.892164945602416992e-01 -9.060057811439037323e-03 -9.901213645935058594e-02 -1.585269421339035034e-01 2.654280513525009155e-02 1.541612446308135986e-01 2.511546313762664795e-01 1.972306072711944580e-01 2.110246568918228149e-01 1.277261879295110703e-03 -8.702924847602844238e-02 4.840347170829772949e-02 2.804093360900878906e-01 -1.786711663007736206e-01 4.726273193955421448e-02 -8.011142164468765259e-02 -2.062361836433410645e-01 3.294176459312438965e-01 5.145808309316635132e-02 2.046965658664703369e-01 3.526076674461364746e-03 -2.644431889057159424e-01 -1.132019385695457458e-01 2.612882852554321289e-01 -1.601691991090774536e-01 -9.477844089269638062e-02 -1.514086276292800903e-01 3.712224960327148438e-01 -5.640146881341934204e-02 -2.088757902383804321e-01 1.696161478757858276e-01 1.072534918785095215e-01
4.005523920059204102e-01 1.418872922658920288e-01 -8.824333548545837402e-02 7.229720056056976318e-02 1.378358900547027588e-02 -1.845076531171798706e-01 -5.028204247355461121e-02 5.970690771937370300e-02 2.971726357936859131e-01 -1.864554286003112793e-01 -1.272484213113784790e-01 -4.980097711086273193e-02 -1.050905287265777588e-01 -3.624472767114639282e-02 9.463261812925338745e-02 4.234966635704040527e-02 -2.634742259979248047e-01 2.401395589113235474e-01 1.479587554931640625e-01 -1.569686532020568848e-01 -4.130198433995246887e-02 -2.770336270332336426e-01 -1.566183865070343018e-01 9.535343199968338013e-02 -2.983725965023040771e-01 -1.343590319156646729e-01 1.452426612377166748e-01 2.588819265365600586e-01 -1.807502210140228271e-01 -1.952059417963027954e-01 1.936525404453277588e-01 -1.098487526178359985e-01
1.157351434230804443e-01 -7.854434847831726074e-02 -7.957460731267929077e-02 -2.453592717647552490e-01 6.632331013679504395e-02 2.590169012546539307e-01 1.000003665685653687e-01 -3.572472035884857178e-01 8.746851980686187744e-02 -6.934031099081039429e-02 8.890350162982940674e-02 -6.429453939199447632e-02 3.996176645159721375e-02 -2.424699068069458008e-02 2.309450879693031311e-02 -1.387640275061130524e-02 1.784117072820663452e-01 2.476537376642227173e-01 5.606025829911231995e-02 1.374509092420339584e-02 -7.434537261724472046e-02 -1.132698655128479004e-01 -1.372513175010681152e-01 -2.015773020684719086e-02 2.784729376435279846e-02 -3.242099285125732422e-02 -3.746159970760345459e-01 2.272534817457199097e-01 -3.363037109375000000e-01 -2.231079638004302979e-01 3.781687319278717041e-01 -2.087781280279159546e-01
1.121358647942543030e-01 7.073801755905151367e-02 8.747330307960510254e-02 1.648807376623153687e-01 3.697244450449943542e-02 -2.277118563652038574e-01 1.306324005126953125e-01 -3.933453187346458435e-02 2.836188375949859619e-01 -6.596355885267257690e-02 1.146862003952264786e-02 -2.056095451116561890e-01 -2.479051351547241211e-01 -1.014002878218889236e-02 -4.120257869362831116e-02 2.480233907699584961e-01 1.742056012153625488e-01 3.538070619106292725e-01 -4.860685393214225769e-02 1.792680658400058746e-02 9.382621198892593384e-02 -2.368243485689163208e-01 1.857847571372985840e-01 2.006391435861587524e-01 -2.412904202938079834e-01 -3.541643023490905762e-01 2.371286451816558838e-01 8.961646258831024170e-02 -1.159414350986480713e-01 -1.818200796842575073e-01 7.596854120492935181e-02 1.603851467370986938e-01
6.128051877021789551e-02 1.801326572895050049e-01 -3.635354042053222656e-01 -1.537380367517471313e-02 2.416378259658813477e-01 4.358165711164474487e-02 1.110841259360313416e-01 7.541935890913009644e-02 8.966907858848571777e-02 -1.155501753091812134e-01 -9.509060531854629517e-03 -6.206747516989707947e-02 1.253831982612609863e-01 -3.378013968467712402e-01 -2.107243426144123077e-02 2.773153781890869141e-01 -6.614986807107925415e-03 2.981159090995788574e-01 2.973379381000995636e-02 -1.222351938486099243e-01 2.357535809278488159e-01 -2.733762264251708984e-01 3.105157054960727692e-02 -7.241461426019668579e-02 -1.206833273172378540e-01 -2.684626877307891846e-01 -8.908879756927490234e-02 4.035184904932975769e-02 2.580717802047729492e-01 -1.651379019021987915e-01 2.683347463607788086e-01 1.312677711248397827e-01
6.874138116836547852e-02 -1.136650145053863525e-01 -2.604736387729644775e-01 -1.611354351043701172e-01 3.150061890482902527e-02 2.272596359252929688e-01 1.215942203998565674e-01 8.121652156114578247e-02 -1.915401965379714966e-01 4.452082514762878418e-02 -2.299191951751708984e-01 -2.691571116447448730e-01 5.836711451411247253e-02 -3.749028146266937256e-01 1.487903296947479248e-01 1.248818188905715942e-01 1.968301832675933838e-01 1.251991987228393555e-01 -4.099037498235702515e-02 -2.171315103769302368e-01 -5.257217213511466980e-03 -1.341965496540069580e-01 3.317765193060040474e-03 2.039375454187393188e-01 -1.175523251295089722e-01 1.800668835639953613e-01 2.735593542456626892e-02 1.505135297775268555e-01 -3.222330287098884583e-02 -1.625566333532333374e-01 2.468871027231216431e-01 -3.845900297164916992e-01
8.424945175647735596e-02 -1.677736788988113403e-01 -2.791789472103118896e-01 6.012464687228202820e-02 -1.477646529674530029e-01 2.555017173290252686e-01 2.475189864635467529e-01 2.932541668415069580e-01 2.520296871662139893e-01 -1.474888175725936890e-01 1.311462670564651489e-01 -1.595728099346160889e-01 1.201690956950187683e-01 -1.381661593914031982e-01 -1.914377510547637939e-02 -4.886799957603216171e-03 -2.201852500438690186e-01 3.026669621467590332e-01 -7.529199123382568359e-02 1.043809875845909119e-01 -2.014796063303947449e-02 -3.311668336391448975e-01 -3.571238741278648376e-02 1.878969222307205200e-01 -2.000527530908584595e-01 -6.362169235944747925e-02 2.866328461095690727e-03 2.168791145086288452e-01 -1.004106253385543823e-01 -2.484539002180099487e-01 -1.418582051992416382e-01 -2.456073462963104248e-02
-6.083204224705696106e-02 -2.399824410676956177e-01 -1.113014221191406250e-01 -5.280034989118576050e-02 1.468493789434432983e-01 7.846754789352416992e-02 -1.644311845302581787e-02 3.028019331395626068e-02 1.067777276039123535e-01 -1.582344025373458862e-01 2.441891878843307495e-01 4.681613296270370483e-02 7.080257683992385864e-02 9.199134260416030884e-02 1.273851990699768066e-01 -1.017035543918609619e-01 5.645898357033729553e-02 3.765731155872344971e-01 -1.525913476943969727e-01 -1.256789565086364746e-01 1.230613291263580322e-01 -3.581588864326477051e-01 -1.135873347520828247e-01 1.070447638630867004e-01 -4.399542212486267090e-01 -7.878571748733520508e-02 2.077116817235946655e-02 -9.033349156379699707e-02 -2.832333147525787354e-01 -1.014312356710433960e-01 -6.886298209428787231e-02 3.175693154335021973e-01
1.315263956785202026e-01 -1.876177079975605011e-02 -2.023100852966308594e-01 -3.816019296646118164e-01 1.349018067121505737e-01 1.807233840227127075e-01 1.501097083091735840e-01 7.380793988704681396e-02 9.313532710075378418e-02 -1.071823909878730774e-01 -4.596054181456565857e-02 5.828497558832168579e-02 4.797517880797386169e-02 4.606174677610397339e-02 -2.012522667646408081e-01 2.269812077283859253e-01 -9.268946200609207153e-02 2.467908114194869995e-01 2.286381572484970093e-01 -5.829418543726205826e-03 -5.542352050542831421e-02 9.050891734659671783e-03 -1.547257751226425171e-01 5.127790849655866623e-03 -3.396785855293273926e-01 -1.048798337578773499e-01 1.677703857421875000e-01 3.884783983230590820e-01 -3.128044605255126953e-01 -1.528005003929138184e-01 1.188006848096847534e-01 -7.185544073581695557e-02
-5.932150408625602722e-02 1.272085458040237427e-01 -2.393738329410552979e-01 -1.614003479480743408e-01 8.645900338888168335e-02 1.462887227535247803e-01 -3.924665600061416626e-02 -6.118392944335937500e-02 1.996898055076599121e-01 -1.497321277856826782e-01 -3.644625470042228699e-02 -8.178271353244781494e-02 1.040546745061874390e-01 -2.193854302167892456e-01 1.741150468587875366e-01 -8.320678770542144775e-02 2.232549935579299927e-01 3.918958902359008789e-01 -1.240733861923217773e-01 -4.127429723739624023e-01 -2.545517683029174805e-01 4.278898984193801880e-02 2.386447787284851074e-01 9.614074230194091797e-02 -1.675643622875213623e-01 9.843995422124862671e-02 -3.756292536854743958e-02 3.108340203762054443e-01 -1.486953198909759521e-01 6.311137229204177856e-02 1.113192364573478699e-01 7.089423015713691711e-04
4.544141888618469238e-02 1.969928890466690063e-01 6.308302283287048340e-02 1.173077449202537537e-01 -1.598370522260665894e-01 1.541748344898223877e-01 3.439088761806488037e-01 -1.547292172908782959e-01 1.252992600202560425e-01 -1.022069752216339111e-01 -2.182996720075607300e-01 4.270262271165847778e-02 1.107046753168106079e-01 -1.781102269887924194e-01 -1.673265174031257629e-02 4.060360491275787354e-01 -1.145579814910888672e-01 3.011119067668914795e-01 1.048123687505722046e-01 2.727637626230716705e-02 1.806490421295166016e-01 -1.412702500820159912e-01 2.546269893646240234e-01 6.838108599185943604e-02 -2.928506731986999512e-01 -2.334145754575729370e-01 -3.732070326805114746e-02 5.591283738613128662e-02 -1.466484963893890381e-01 -2.226277440786361694e-01 9.879137575626373291e-02 -4.349947720766067505e-02
-1.309804618358612061e-01 1.192013025283813477e-01 -3.794855624437332153e-02 5.870894342660903931e-02 2.056327760219573975e-01 1.140348762273788452e-01 2.872139513492584229e-01 2.174491249024868011e-02 -8.078543096780776978e-02 -1.459194570779800415e-01 8.266450464725494385e-02 -9.888990223407745361e-02 -1.303018033504486084e-01 -3.693558573722839355e-01 1.318358927965164185e-01 -3.638010472059249878e-02 2.991521954536437988e-01 1.629590541124343872e-01 9.250434115529060364e-03 6.378515809774398804e-02 -6.435892730951309204e-02 -2.885679602622985840e-01 1.032206937670707703e-01 3.010265529155731201e-01 -3.173861801624298096e-01 -2.193786501884460449e-01 2.404311001300811768e-01 1.445794552564620972e-01 -1.180128604173660278e-01 -4.629016295075416565e-02 2.324726134538650513e-01 4.884237423539161682e-02
1.863915286958217621e-02 3.662903904914855957e-01 -9.520781226456165314e-03 -1.891185343265533447e-01 -1.278921663761138916e-01 -4.118102788925170898e-02 2.634386718273162842e-01 -4.168685525655746460e-02 -3.313627466559410095e-02 -5.903219059109687805e-02 -3.270951509475708008e-01 -7.973935455083847046e-02 3.786519542336463928e-02 -2.831659615039825439e-01 4.586475715041160583e-02 3.287158906459808350e-01 1.988539248704910278e-01 2.916088998317718506e-01 -7.272617518901824951e-02 -6.655709352344274521e-03 -4.510392434895038605e-03 -2.080153822898864746e-01 2.612801492214202881e-01 1.589976251125335693e-01 -1.829819083213806152e-01 7.140902429819107056e-02 2.210730910301208496e-01 -6.958590820431709290e-03 4.163162037730216980e-02 1.312469244003295898e-01 2.356560230255126953e-01 4.454198479652404785e-02
1.610651314258575439e-01 -1.697517633438110352e-01 -9.348196536302566528e-02 -1.338458061218261719e-01 -1.515080928802490234e-01 -3.688309714198112488e-02 2.777791023254394531e-01 -1.666027158498764038e-01 -6.556444615125656128e-02 -7.774433493614196777e-02 1.439296156167984009e-01 -2.694816291332244873e-01 4.732959344983100891e-02 -1.056025102734565735e-01 5.191594362258911133e-03 7.044519484043121338e-02 2.332850694656372070e-01 3.638987839221954346e-01 3.490855097770690918e-01 -1.521685868501663208e-01 1.073047965764999390e-01 -2.281013727188110352e-01 -3.503178060054779053e-01 1.329432725906372070e-01 -5.130407214164733887e-02 1.443038731813430786e-01 1.624961965717375278e-03 -6.257143802940845490e-03 -1.232619304209947586e-02 -2.791770696640014648e-01 8.331047371029853821e-03 -1.727300435304641724e-01
2.962565422058105469e-01 3.069261834025382996e-02 4.473092779517173767e-02 -1.441105306148529053e-01 2.016149014234542847e-01 2.833579480648040771e-01 3.750793933868408203e-01 -9.402416646480560303e-02 1.065614446997642517e-01 3.368984907865524292e-02 8.256042376160621643e-03 1.061320155858993530e-01 1.427863687276840210e-01 -3.928713500499725342e-01 1.263044625520706177e-01 1.213278546929359436e-01 1.652904599905014038e-01 2.250112891197204590e-01 -1.788971871137619019e-01 1.516996622085571289e-01 2.238287180662155151e-01 -1.470977514982223511e-01 1.611342728137969971e-01 1.225523576140403748e-01 -2.269814610481262207e-01 -9.975211322307586670e-02 7.900903373956680298e-02 1.746081262826919556e-01 3.716534376144409180e-02 1.672467142343521118e-01 1.042715609073638916e-01 6.862338632345199585e-02
6.729297339916229248e-02 1.808929890394210815e-01 -3.206189274787902832e-01 4.378136992454528809e-02 9.705141931772232056e-02 1.443873047828674316e-01 1.130844801664352417e-01 1.748269349336624146e-01 -2.249326109886169434e-01 -9.893644601106643677e-02 -1.227174550294876099e-01 -2.114388793706893921e-01 8.418211340904235840e-02 -2.063024491071701050e-01 -8.659064024686813354e-02 -1.095580086112022400e-01 -4.779332876205444336e-02 2.245358675718307495e-01 -4.914852604269981384e-02 -1.441972702741622925e-01 9.112406522035598755e-02 -8.516646921634674072e-02 9.084296971559524536e-02 3.182723224163055420e-01 -2.964954078197479248e-01 1.774930953979492188e-01 -8.528338372707366943e-02 2.741154134273529053e-01 -2.490575611591339111e-01 -1.622817665338516235e-01 -2.498203516006469727e-01 -2.037226855754852295e-01
1.410344243049621582e-01 2.073609977960586548e-01 5.557010695338249207e-02 1.969793140888214111e-01 1.561976969242095947e-01 -1.267857849597930908e-01 8.205902576446533203e-02 -9.029255807399749756e-02 1.926008760929107666e-01 3.491321951150894165e-02 2.173245418816804886e-03 -4.403201118111610413e-02 -3.101253509521484375e-01 2.911091782152652740e-02 1.703118905425071716e-02 1.880497783422470093e-01 3.070086538791656494e-01 2.642379403114318848e-01 3.038136847317218781e-02 -3.557063639163970947e-02 1.729750633239746094e-01 -1.899162083864212036e-01 2.087315917015075684e-01 1.172827705740928650e-01 -3.337793350219726562e-01 -7.855739444494247437e-02 2.100704610347747803e-01 1.621302217245101929e-01 -1.952008157968521118e-01 -2.400960773229598999e-01 1.521564573049545288e-01 2.654317915439605713e-01
4.952190443873405457e-02 1.631947010755538940e-01 1.784157007932662964e-01 -3.237479627132415771e-01 2.254851311445236206e-01 -1.158678829669952393e-01 4.280160069465637207e-01 -7.968678325414657593e-02 6.374502927064895630e-02 -5.339116230607032776e-02 8.838661760091781616e-02 -1.357535421848297119e-01 1.128458306193351746e-01 -1.082699671387672424e-01 -2.188836485147476196e-01 9.239750355482101440e-02 1.036646664142608643e-01 7.825824618339538574e-02 -2.034115791320800781e-01 1.252910941839218140e-01 3.441413044929504395e-01 -2.639513015747070312e-01 1.820218712091445923e-01 -5.132254678755998611e-03 -1.931819617748260498e-01 1.031856387853622437e-01 8.998706936836242676e-02 2.163751423358917236e-01 -1.898203939199447632e-01 -1.175500825047492981e-01 1.280843019485473633e-01 -4.527715966105461121e-02
1.217215806245803833e-01 -2.391586266458034515e-02 3.018632763996720314e-03 -5.935157183557748795e-03 -2.841396033763885498e-01 1.464037448167800903e-01 1.305626183748245239e-01 -8.779436349868774414e-02 -4.353854060173034668e-02 -9.851378202438354492e-02 1.070854589343070984e-01 -3.225233852863311768e-01 8.862661570310592651e-02 -1.819805353879928589e-01 -1.179498657584190369e-01 2.535622715950012207e-01 2.148768156766891479e-01 3.747809231281280518e-01 1.709053814411163330e-01 -3.192914426326751709e-01 -2.155919931828975677e-02 -6.852262467145919800e-02 -2.429699748754501343e-01 2.600874193012714386e-02 -1.453290283679962158e-01 4.707698896527290344e-02 5.024504289031028748e-02 -8.173188567161560059e-02 -3.482040762901306152e-01 1.025052741169929504e-01 8.528099954128265381e-02 2.390602678060531616e-01
1.754946261644363403e-01 3.534749150276184082e-01 -8.383192867040634155e-02 -5.067760124802589417e-02 -9.646875411272048950e-02 9.601062536239624023e-02 4.681362956762313843e-02 -2.826943397521972656e-01 6.034108996391296387e-02 -9.348397701978683472e-02 1.164061874151229858e-01 -1.275104004889726639e-02 1.356111001223325729e-02 -4.045194983482360840e-01 2.445633858442306519e-01 1.533195823431015015e-01 -4.951224476099014282e-02 1.889694482088088989e-01 -5.272272601723670959e-02 -1.629290133714675903e-01 1.689075678586959839e-01 6.957905739545822144e-02 4.741587862372398376e-02 1.731680929660797119e-01 -2.720708549022674561e-01 -3.868271410465240479e-02 2.146496772766113281e-01 -6.068549305200576782e-02 -7.678398489952087402e-02 -2.377182245254516602e-01 3.179786205291748047e-01 -1.972629874944686890e-01
1.565865725278854370e-01 -1.447195932269096375e-02 -9.984491765499114990e-02 -2.083408413454890251e-03 -8.237238228321075439e-02 2.779144421219825745e-02 1.048853397369384766e-01 3.635153174400329590e-02 1.184090524911880493e-01 -2.100376784801483154e-01 -1.308738440275192261e-01 -1.983051002025604248e-01 2.128746360540390015e-02 -1.176524609327316284e-01 -1.084227338433265686e-01 -1.801504492759704590e-01 9.842047840356826782e-02 2.967935241758823395e-02 -4.525174200534820557e-02 -1.446482539176940918e-01 3.154629468917846680e-01 -4.361084103584289551e-01 2.474851440638303757e-03 2.078333348035812378e-01 -9.011446684598922729e-02 8.126447349786758423e-02 3.227772712707519531e-01 4.206467568874359131e-01 -2.423949837684631348e-01 3.751710429787635803e-02 -1.811459511518478394e-01 -1.305634975433349609e-01
-3.193897381424903870e-02 3.253016471862792969e-01 -4.787041842937469482e-01 -2.574343085289001465e-01 -5.009517539292573929e-03 -8.727540820837020874e-02 2.145479060709476471e-02 -2.533330321311950684e-01 -3.930791281163692474e-03 -9.798040986061096191e-02 -1.474727243185043335e-01 -1.161976307630538940e-01 -8.073785156011581421e-02 -5.082352086901664734e-02 1.100156158208847046e-01 8.001076430082321167e-02 2.251366227865219116e-01 3.964575380086898804e-02 1.254816818982362747e-02 -5.409489572048187256e-02 2.228552997112274170e-01 -1.097664013504981995e-01 -1.869692504405975342e-01 9.342616796493530273e-02 -2.708500623703002930e-01 -1.361630856990814209e-01 5.554323270916938782e-02 -2.082285471260547638e-02 -2.398777902126312256e-01 -2.212307453155517578e-01 1.773593276739120483e-01 -2.426425963640213013e-01
2.715196013450622559e-01 -2.467823475599288940e-01 -1.981061324477195740e-02 -1.586890965700149536e-01 -2.578158974647521973e-01 -3.821138292551040649e-02 -7.584273815155029297e-02 -4.018498212099075317e-02 -1.255697757005691528e-01 -1.423182189464569092e-01 -1.777367591857910156e-01 -2.208210229873657227e-01 2.932571768760681152e-01 1.275511085987091064e-01 1.656542718410491943e-01 1.772907376289367676e-01 7.534496486186981201e-02 2.926808893680572510e-01 -1.103578805923461914e-01 -1.438004150986671448e-02 2.367941290140151978e-01 -3.541714549064636230e-01 -1.170562487095594406e-02 2.122191339731216431e-01 -3.065482154488563538e-02 -1.579408906400203705e-02 -2.348977699875831604e-02 2.780295610427856445e-01 -8.165953308343887329e-02 -2.487598210573196411e-01 1.964558148756623268e-03 9.479112923145294189e-02
5.051121115684509277e-02 6.598130613565444946e-02 -3.935964033007621765e-02 -2.485096305608749390e-01 1.377455443143844604e-01 -2.725049853324890137e-01 2.852985262870788574e-01 -1.251231282949447632e-01 2.374146282672882080e-01 -1.768296957015991211e-01 4.509850218892097473e-02 -2.346863895654678345e-01 -1.012329105287790298e-02 -9.081823378801345825e-02 -1.868169754743576050e-01 -1.219282001256942749e-01 -2.077749073505401611e-01 2.052387781441211700e-02 8.792740851640701294e-02 -6.479038298130035400e-02 1.324373036623001099e-01 -1.821609735488891602e-01 1.310200393199920654e-01 2.014691978693008423e-01 -4.489934742450714111e-01 2.084655761718750000e-01 1.814800351858139038e-01 4.931681603193283081e-02 -2.862880527973175049e-01 -8.101075142621994019e-02 6.019808724522590637e-02 -8.647175505757331848e-03
5.089640989899635315e-02 2.926414310932159424e-01 3.826073557138442993e-02 8.421786129474639893e-02 -2.366890572011470795e-02 1.572531014680862427e-01 2.911462485790252686e-01 -4.199400246143341064e-01 -1.170109957456588745e-01 -1.876955106854438782e-02 -1.337850987911224365e-01 1.141136419028043747e-02 5.576645210385322571e-02 -1.846656352281570435e-01 -7.542116101831197739e-03 2.887843549251556396e-01 5.591806489974260330e-03 1.814512461423873901e-01 -1.806474328041076660e-01 -1.853918582201004028e-01 2.166267782449722290e-01 -1.138311699032783508e-01 1.131294742226600647e-01 1.791799366474151611e-01 -2.531377673149108887e-01 -3.013772070407867432e-01 2.560103498399257660e-02 2.896555699408054352e-02 -2.333636581897735596e-01 -1.639890968799591064e-01 1.426285803318023682e-01 -3.505882248282432556e-02
-2.299877405166625977e-01 1.969276666641235352e-01 1.228122562170028687e-01 -1.705985218286514282e-01 -8.361768722534179688e-02 -2.153523080050945282e-02 2.516328692436218262e-01 -2.645395696163177490e-01 1.500380337238311768e-01 1.602387242019176483e-02 2.408423833549022675e-02 5.055407434701919556e-02 -1.389743983745574951e-01 -1.445529311895370483e-01 8.622404187917709351e-02 2.957874834537506104e-01 1.949371695518493652e-01 4.537321031093597412e-01 -5.367306061089038849e-03 -1.560893058776855469e-01 3.698030114173889160e-02 -2.524214982986450195e-01 -3.556504547595977783e-01 1.582006216049194336e-01 7.498430460691452026e-02 6.185081973671913147e-02 1.098064891993999481e-02 -7.456053048372268677e-02 -2.233030647039413452e-01 -4.560654610395431519e-02 8.002729713916778564e-02 6.326897442340850830e-02
-2.946873754262924194e-02 -2.597101032733917236e-01 -1.613239049911499023e-01 -1.245227009057998657e-01 -1.869046390056610107e-01 1.157618612051010132e-01 5.260707065463066101e-02 -3.090381026268005371e-01 1.407191306352615356e-01 8.847255259752273560e-02 -1.709944382309913635e-02 -4.762664809823036194e-02 -5.000839382410049438e-02 -5.887168925255537033e-03 2.529038488864898682e-01 1.103566065430641174e-01 2.309637814760208130e-01 3.291067779064178467e-01 3.049994073808193207e-02 -1.735065579414367676e-01 3.202587068080902100e-01 -3.158300518989562988e-01 -1.124402731657028198e-01 1.472275704145431519e-01 9.757114201784133911e-02 2.058613300323486328e-01 3.767061606049537659e-02 1.345111131668090820e-01 -3.064531981945037842e-01 -8.945918083190917969e-02 -1.251107454299926758e-01 -1.279709041118621826e-01
-2.372750937938690186e-01 1.839473247528076172e-01 4.655695334076881409e-02 -2.255559712648391724e-01 6.017859652638435364e-02 -1.721342280507087708e-02 4.281268417835235596e-01 -4.284736216068267822e-01 2.780587039887905121e-02 -3.870104253292083740e-02 1.160626672208309174e-02 -6.181034445762634277e-02 -6.559100933372974396e-03 1.988394930958747864e-02 -7.074496895074844360e-02 1.952217072248458862e-01 5.984226241707801819e-02 2.277137786149978638e-01 9.231474995613098145e-02 9.848600625991821289e-02 1.478787660598754883e-01 -1.685133278369903564e-01 -1.734384745359420776e-01 3.515267372131347656e-01 -2.458755224943161011e-01 -2.602660469710826874e-02 1.363959312438964844e-01 -1.343452651053667068e-02 -6.857651472091674805e-02 -7.165846973657608032e-02 1.122794076800346375e-01 -2.372890263795852661e-01
9.467111527919769287e-02 -2.437971904873847961e-02 -1.712930798530578613e-01 -4.730275273323059082e-02 -2.649798095226287842e-01 2.173817157745361328e-02 -1.068473979830741882e-01 -2.026279270648956299e-01 2.306506931781768799e-01 -6.548702716827392578e-02 1.023817807435989380e-01 1.163674592971801758e-01 -2.014000434428453445e-03 -9.905775077641010284e-03 3.780349344015121460e-02 1.836911588907241821e-01 3.436706066131591797e-01 3.260498046875000000e-01 1.613513678312301636e-01 -3.591360747814178467e-01 -8.582530915737152100e-02 -1.279155015945434570e-01 -9.479475021362304688e-02 7.390893995761871338e-02 -1.544880867004394531e-01 -1.192677989602088928e-01 -2.708500921726226807e-01 1.581957489252090454e-01 -3.247986435890197754e-01 -1.310097724199295044e-01 1.993293017148971558e-01 4.942238703370094299e-02
2.217463999986648560e-01 -2.599728293716907501e-02 4.165768250823020935e-02 5.662782490253448486e-02 -1.460969299077987671e-01 5.527230352163314819e-02 1.127847433090209961e-01 -6.194574385881423950e-02 3.657627701759338379e-01 -1.827243864536285400e-01 5.797162186354398727e-03 -4.040081501007080078e-01 2.626997828483581543e-01 -2.263881564140319824e-01 -6.965633481740951538e-03 -6.108135730028152466e-02 7.183232158422470093e-02 4.845684394240379333e-02 1.519126594066619873e-01 -1.202723681926727295e-01 3.817204758524894714e-02 -4.404300153255462646e-01 -1.955186277627944946e-01 5.246372148394584656e-02 6.373699754476547241e-02 2.095270901918411255e-02 2.424161881208419800e-01 2.923355102539062500e-01 -5.400194600224494934e-02 -9.379315376281738281e-02 8.757053315639495850e-02 1.445563975721597672e-02
1.110645905137062073e-01 1.376382261514663696e-01 -2.909538745880126953e-01 -2.474835515022277832e-02 1.810447424650192261e-01 7.747981697320938110e-02 4.299555718898773193e-01 4.593298956751823425e-02 3.782210052013397217e-01 -2.036869674921035767e-01 -3.094380348920822144e-02 -2.453172206878662109e-01 1.421453952789306641e-01 -5.110960081219673157e-02 9.511100500822067261e-02 9.001073986291885376e-02 1.416314840316772461e-01 2.202091515064239502e-01 -3.025356531143188477e-01 2.322496660053730011e-02 1.178419683128595352e-02 -6.359312683343887329e-02 3.090561926364898682e-01 1.318426430225372314e-01 -1.647437959909439087e-01 -3.476652503013610840e-02 -4.230478405952453613e-02 1.024011522531509399e-01 2.757656387984752655e-02 -5.272241681814193726e-02 -7.479427754878997803e-02 -2.111863940954208374e-01
1.559773385524749756e-01 -8.905504643917083740e-02 -1.302319206297397614e-02 -1.822046339511871338e-01 -1.011848673224449158e-01 2.805155217647552490e-01 -8.038850873708724976e-02 -2.686603367328643799e-01 2.068960666656494141e-01 -3.762434050440788269e-02 -1.934338808059692383e-01 -4.206783771514892578e-01 -2.742713093757629395e-01 -1.896553188562393188e-01 3.047418082132935524e-03 1.724288910627365112e-01 2.166510075330734253e-01 2.582821547985076904e-01 -1.450913250446319580e-01 -8.813126385211944580e-02 -1.363666206598281860e-01 -1.970552355051040649e-01 -9.975461661815643311e-02 -3.495677560567855835e-02 6.789678445784375072e-05 5.635323375463485718e-02 2.754779160022735596e-02 3.001197427511215210e-02 -3.448698222637176514e-01 -3.560841828584671021e-02 6.846132129430770874e-02 1.626952588558197021e-01
2.101134955883026123e-01 1.747041940689086914e-01 -7.638273388147354126e-02 -4.360163584351539612e-02 2.769349515438079834e-02 -1.162837073206901550e-01 3.103629648685455322e-01 4.214996844530105591e-02 2.312349528074264526e-01 1.249524112790822983e-02 1.296505797654390335e-02 -7.614734582602977753e-03 3.082707226276397705e-01 -1.503996104001998901e-01 -1.138860657811164856e-01 1.952394656836986542e-02 -1.659082025289535522e-01 2.269314676523208618e-01 8.266909420490264893e-02 1.580463051795959473e-01 3.858212381601333618e-02 -2.271778732538223267e-01 -2.158489525318145752e-01 2.247029244899749756e-01 -1.284160166978836060e-01 -1.776607781648635864e-01 -2.442704737186431885e-01 4.428943991661071777e-01 -1.502255499362945557e-01 3.170133009552955627e-02 7.604915648698806763e-02 -1.615558266639709473e-01
-2.612235210835933685e-02 2.559858858585357666e-01 -1.838342696428298950e-01 -1.280345469713211060e-01 1.658859550952911377e-01 -1.986453235149383545e-01 2.001975923776626587e-01 -3.933485746383666992e-01 1.496524363756179810e-01 -2.311452776193618774e-01 1.086141541600227356e-02 -1.891406029462814331e-01 5.328088998794555664e-02 -3.909484148025512695e-01 3.164547681808471680e-01 1.589013189077377319e-01 1.227595880627632141e-01 -2.929185330867767334e-02 -1.737447530031204224e-01 -1.022095978260040283e-01 1.405105143785476685e-01 -2.127571254968643188e-01 -8.143039792776107788e-02 -2.843433059751987457e-02 -1.952549964189529419e-01 9.561526030302047729e-02 4.697934910655021667e-02 1.145769283175468445e-01 -6.207529827952384949e-02 -9.695322066545486450e-02 1.407906860113143921e-01 6.591396778821945190e-02
-3.943064063787460327e-02 -2.278483808040618896e-01 -5.778427049517631531e-02 3.827342763543128967e-03 -4.537912458181381226e-02 1.612670160830020905e-02 1.404474079608917236e-01 -2.816312611103057861e-01 3.311746120452880859e-01 -2.082614041864871979e-02 -2.094814926385879517e-02 -6.352073699235916138e-02 1.763373799622058868e-02 -1.794468462467193604e-01 1.632121950387954712e-02 1.061519831418991089e-01 2.768315970897674561e-01 2.051364779472351074e-01 2.680353224277496338e-01 1.641747653484344482e-01 6.643019616603851318e-02 -3.647524714469909668e-01 -3.628358840942382812e-01 2.076552361249923706e-01 -2.397141419351100922e-02 -7.858055830001831055e-02 5.483422428369522095e-02 1.728202700614929199e-01 -1.652822047472000122e-01 3.985009714961051941e-02 -1.824781596660614014e-01 -2.271921783685684204e-01
2.498094141483306885e-01 1.938889175653457642e-01 5.609817057847976685e-02 4.917680472135543823e-02 2.364023923873901367e-01 1.915496438741683960e-01 3.582180943340063095e-03 -3.034453690052032471e-01 1.320763826370239258e-01 1.509297192096710205e-01 -5.596918053925037384e-03 3.100019320845603943e-02 2.134738117456436157e-01 -2.481130808591842651e-01 1.531964987516403198e-01 3.972108364105224609e-01 -4.982947558164596558e-02 7.789926230907440186e-02 -4.676756262779235840e-02 1.463106274604797363e-01 -5.702039971947669983e-02 -1.672978997230529785e-01 -1.187133989333233330e-06 2.264696210622787476e-01 -2.004251927137374878e-01 1.378041952848434448e-01 6.834859400987625122e-02 2.289003133773803711e-01 -2.322917133569717407e-01 -2.454090416431427002e-01 -1.872455626726150513e-01 -5.270938854664564133e-03
2.736618556082248688e-02 3.047700226306915283e-02 -3.522015810012817383e-01 -1.788697540760040283e-01 3.075976669788360596e-01 1.053994223475456238e-01 1.858633309602737427e-01 6.438676267862319946e-02 -1.019589230418205261e-01 -1.241228953003883362e-01 -2.304913550615310669e-01 -6.783869117498397827e-02 -8.137740194797515869e-02 1.622179150581359863e-01 1.010948792099952698e-01 8.331601321697235107e-02 2.375475764274597168e-01 3.155533671379089355e-01 -1.085566636174917221e-02 7.288584858179092407e-02 1.995251625776290894e-01 -3.573280572891235352e-02 -1.812906116247177124e-01 4.891158267855644226e-02 -3.238999843597412109e-01 -9.859893471002578735e-02 4.841749742627143860e-02 2.200868725776672363e-01 -3.525050729513168335e-02 -3.974209129810333252e-01 -3.090625628829002380e-02 -3.002239204943180084e-02
1.430614441633224487e-01 1.311911791563034058e-01 -7.747917622327804565e-02 -1.383568346500396729e-01 -1.146574988961219788e-01 1.579427123069763184e-01 2.901060879230499268e-01 -2.401823699474334717e-01 -2.148876152932643890e-02 -2.585485577583312988e-01 -1.827431917190551758e-01 -1.247817948460578918e-01 -1.854522973299026489e-01 6.454994436353445053e-03 -5.425314232707023621e-02 2.563145160675048828e-01 -9.403887391090393066e-02 3.430534005165100098e-01 5.930766835808753967e-02 -1.311237365007400513e-01 -1.523154377937316895e-01 -1.709235310554504395e-01 6.806506216526031494e-02 1.382129043340682983e-01 -2.409332543611526489e-01 -2.779134176671504974e-02 -1.694509834051132202e-01 3.566364571452140808e-02 -2.599586248397827148e-01 -2.903114259243011475e-01 1.505734920501708984e-01 -2.261796593666076660e-01
-5.841665435582399368e-03 -1.290071159601211548e-01 8.906026929616928101e-02 -4.227335005998611450e-02 2.356817126274108887e-01 1.949099898338317871e-01 1.392072290182113647e-01 3.196550533175468445e-02 2.830561399459838867e-01 -8.568029850721359253e-02 1.623200178146362305e-01 -5.137752741575241089e-02 2.841897681355476379e-02 1.619457602500915527e-01 3.084762096405029297e-01 2.876922488212585449e-02 4.913608357310295105e-02 3.333981633186340332e-01 -1.388351023197174072e-01 -2.098306566476821899e-01 -8.489749580621719360e-02 -3.188199996948242188e-01 -1.353639960289001465e-01 2.272779643535614014e-01 -2.652399241924285889e-01 2.953422665596008301e-01 -7.308889925479888916e-02 3.263865783810615540e-02 -2.028818577527999878e-01 -2.308494895696640015e-01 6.585020571947097778e-02 4.146130383014678955e-02
7.212704420089721680e-02 1.102183610200881958e-01 -3.069862127304077148e-01 -1.923246383666992188e-01 1.469545513391494751e-01 2.771503031253814697e-01 1.347362436354160309e-02 -2.747187018394470215e-01 1.999380998313426971e-02 -1.653856132179498672e-03 3.274258971214294434e-02 -3.360670208930969238e-01 1.879632286727428436e-02 -2.150914967060089111e-01 2.233919501304626465e-01 2.057715207338333130e-01 5.180867388844490051e-02 6.612633913755416870e-02 -1.400916576385498047e-01 5.525406077504158020e-02 1.522996574640274048e-01 -1.101180166006088257e-01 -9.204667061567306519e-03 5.860783532261848450e-02 -1.178254410624504089e-01 -8.836425840854644775e-02 1.600032150745391846e-01 -1.954193599522113800e-02 -7.109834998846054077e-02 -5.333817601203918457e-01 -1.158093735575675964e-01 6.977274268865585327e-02
8.471935242414474487e-02 3.172860145568847656e-01 -8.238236187025904655e-04 3.548522712662816048e-03 2.554675936698913574e-01 9.104414284229278564e-02 5.118787288665771484e-01 -2.578887939453125000e-01 1.093461960554122925e-01 -5.845826864242553711e-02 1.864609271287918091e-01 -1.233809720724821091e-02 7.626490294933319092e-02 -3.150791525840759277e-01 2.251493744552135468e-02 8.185926079750061035e-02 1.386417895555496216e-01 2.420594841241836548e-01 -1.167924031615257263e-01 9.291293472051620483e-02 2.334313690662384033e-01 -1.276907324790954590e-01 -1.115666329860687256e-01 1.203042715787887573e-01 -1.253942400217056274e-01 -8.543756604194641113e-02 -1.406457424163818359e-01 -1.112292632460594177e-01 -1.951164752244949341e-01 -7.235588133335113525e-02 2.531070820987224579e-02 -1.747589260339736938e-01
7.103361189365386963e-02 2.285053431987762451e-01 2.969188094139099121e-01 1.768726157024502754e-03 3.126070648431777954e-02 -3.840890154242515564e-02 2.590667605400085449e-01 -2.163587212562561035e-01 1.254812926054000854e-01 -3.291406109929084778e-02 -6.777948141098022461e-02 2.971731871366500854e-02 1.501204371452331543e-01 1.249520927667617798e-01 1.606303900480270386e-01 1.434789746999740601e-01 2.570053040981292725e-01 1.295891553163528442e-01 -4.272134229540824890e-02 -2.063163369894027710e-02 1.550669670104980469e-01 -1.774597764015197754e-01 -7.278533186763525009e-03 2.544458508491516113e-01 -4.132707417011260986e-01 -2.993658483028411865e-01 1.958135664463043213e-01 2.555107176303863525e-01 -3.385099768638610840e-02 -1.758846342563629150e-01 6.843019276857376099e-02 1.584880501031875610e-01
8.635642938315868378e-03 7.556432485580444336e-02 4.556076973676681519e-02 -8.790020644664764404e-02 -3.240966498851776123e-01 9.321139007806777954e-02 -6.329416483640670776e-02 -1.043724492192268372e-01 2.390526235103607178e-01 -9.222045540809631348e-02 2.452850192785263062e-01 2.302619395777583122e-03 -1.236712932586669922e-01 -9.495870769023895264e-02 1.891494244337081909e-01 1.395839005708694458e-01 3.974701166152954102e-01 3.027684986591339111e-01 -5.010849237442016602e-02 -9.098573029041290283e-02 7.361758034676313400e-03 -4.206049144268035889e-01 -6.659537553787231445e-02 1.894458532333374023e-01 4.952764883637428284e-02 9.485304355621337891e-02 -8.977558463811874390e-02 -4.816922917962074280e-02 -2.909257709980010986e-01 -1.168749555945396423e-01 1.079312488436698914e-01 2.022075951099395752e-01
-7.744534313678741455e-02 1.729581356048583984e-01 -2.484050840139389038e-01 1.207183003425598145e-01 1.413379907608032227e-01 2.146114036440849304e-02 1.758257001638412476e-01 3.398241847753524780e-02 3.177212923765182495e-02 -2.532432079315185547e-01 -7.016719132661819458e-02 -1.980404406785964966e-01 7.779147475957870483e-02 -1.777975857257843018e-01 2.710495293140411377e-01 1.091989278793334961e-01 -1.995334476232528687e-01 4.973804950714111328e-01 2.044322788715362549e-01 -8.035653084516525269e-02 6.846683099865913391e-03 -1.401147842407226562e-01 -2.400379031896591187e-01 8.006269484758377075e-02 -2.141373157501220703e-01 8.929412811994552612e-02 7.790670543909072876e-02 -2.822219021618366241e-02 -8.247088640928268433e-02 -2.128644585609436035e-01 -2.319732010364532471e-01 1.310961395502090454e-01
-2.457292284816503525e-03 8.167447149753570557e-02 5.524213612079620361e-02 -1.625554561614990234e-01 -5.971543863415718079e-02 2.574177086353302002e-01 4.504792690277099609e-01 -3.505775928497314453e-01 -1.235975250601768494e-01 5.093754827976226807e-02 -6.134197860956192017e-02 1.022940129041671753e-01 -1.999906450510025024e-02 -2.857267111539840698e-02 1.675850152969360352e-01 2.991306483745574951e-01 -1.902760006487369537e-02 3.175187110900878906e-01 -3.887938335537910461e-02 -3.656597435474395752e-02 8.909755945205688477e-02 -2.497809529304504395e-01 4.722930863499641418e-02 1.632349789142608643e-01 -3.387030661106109619e-01 -4.004016518592834473e-02 -1.275615543127059937e-01 7.756914198398590088e-02 -2.596691623330116272e-02 -4.492833092808723450e-02 1.751136332750320435e-01 -2.051819562911987305e-01
-1.187417432665824890e-01 1.876531690359115601e-01 1.976371407508850098e-01 3.811059519648551941e-02 1.573190689086914062e-01 2.872831560671329498e-02 2.939662933349609375e-01 -1.958864927291870117e-01 -1.467858701944351196e-01 -3.634558990597724915e-02 -6.315241754055023193e-02 1.732136160135269165e-01 1.094148084521293640e-01 -1.043359860777854919e-01 1.105122938752174377e-01 1.167399361729621887e-01 2.231080979108810425e-01 2.095799893140792847e-01 1.286624670028686523e-01 -2.085127383470535278e-01 9.064206480979919434e-02 -3.794148564338684082e-01 2.186459675431251526e-02 1.768764555454254150e-01 -3.051027655601501465e-01 -1.516295224428176880e-01 2.525269985198974609e-01 1.665031462907791138e-01 -8.088363707065582275e-02 8.312579989433288574e-02 -1.167469024658203125e-01 2.862387895584106445e-01
1.711590960621833801e-02 1.035848632454872131e-01 -1.419100016355514526e-01 -2.676216065883636475e-01 -2.646396160125732422e-01 2.577726542949676514e-02 -4.185030236840248108e-02 -1.947176903486251831e-01 1.453279703855514526e-02 -7.135578244924545288e-02 3.434547409415245056e-02 -3.948274254798889160e-01 -6.910473573952913284e-03 3.544917330145835876e-02 -1.051799207925796509e-01 1.413338035345077515e-01 3.600248694419860840e-01 3.254415094852447510e-01 8.530885912477970123e-03 -6.060152128338813782e-02 2.111001685261726379e-02 -1.947237849235534668e-01 -1.594779938459396362e-01 1.517329216003417969e-01 -1.389262378215789795e-01 1.558313220739364624e-01 1.846918952651321888e-03 -1.418197900056838989e-01 -4.068650603294372559e-01 -6.670431792736053467e-02 -5.277138203382492065e-02 1.719616800546646118e-01
-3.387371450662612915e-02 2.734459042549133301e-01 -6.291335076093673706e-02 -8.610971271991729736e-02 9.425398707389831543e-02 1.073486357927322388e-01 1.200153604149818420e-01 -1.179092526435852051e-01 -1.029745340347290039e-01 -1.735051274299621582e-01 -3.676351904869079590e-02 -2.669729292392730713e-01 -2.249896824359893799e-01 -4.783515259623527527e-02 6.593575328588485718e-02 -2.272198721766471863e-02 -2.782568335533142090e-03 4.785651862621307373e-01 -1.586886793375015259e-01 -6.521783024072647095e-02 3.671249151229858398e-01 -1.696326583623886108e-01 -7.144384831190109253e-02 2.754873931407928467e-01 -3.425548225641250610e-02 -5.061109736561775208e-02 1.246518492698669434e-01 -1.757561117410659790e-01 -1.300379782915115356e-01 3.426350653171539307e-02 2.872008383274078369e-01 1.978236734867095947e-01
2.651920318603515625e-01 6.954071670770645142e-02 3.083929605782032013e-02 -3.017714321613311768e-01 -4.909127578139305115e-02 -1.174813881516456604e-01 7.837617397308349609e-02 -1.858647316694259644e-01 -9.011225402355194092e-02 -1.203232333064079285e-01 -1.822413802146911621e-01 1.484401971101760864e-01 -9.877862408757209778e-03 -1.739685982465744019e-01 -1.329815387725830078e-01 2.001560181379318237e-01 -4.740542173385620117e-02 1.717888712882995605e-01 1.589816212654113770e-01 3.006905913352966309e-01 3.972315788269042969e-02 -2.153388261795043945e-01 4.171905294060707092e-02 4.052673280239105225e-01 -2.660281658172607422e-01 1.811506897211074829e-01 7.736931741237640381e-02 2.331135421991348267e-01 -1.902618408203125000e-01 -1.604546159505844116e-01 1.475211083889007568e-01 -3.105928003787994385e-02
-9.178295731544494629e-03 3.158522248268127441e-01 -6.299950648099184036e-03 -1.924405992031097412e-01 1.506404280662536621e-01 2.877546101808547974e-02 1.996065080165863037e-01 -1.922037452459335327e-01 2.073020115494728088e-02 -2.023998051881790161e-01 -3.897836506366729736e-01 5.606768280267715454e-02 -1.165514625608921051e-02 -1.356745064258575439e-01 5.459755659103393555e-02 4.071151912212371826e-01 1.490165293216705322e-01 2.889988422393798828e-01 -7.943208515644073486e-02 -6.487909704446792603e-03 -1.693356968462467194e-02 -1.178008317947387695e-01 9.327561408281326294e-02 8.347596228122711182e-02 -3.391366899013519287e-01 -1.035004630684852600e-01 2.018450349569320679e-01 1.760017275810241699e-01 -1.314997207373380661e-02 1.487440019845962524e-01 -7.965178042650222778e-02 -1.050748601555824280e-01
1.776680350303649902e-01 1.905380338430404663e-01 -2.074726372957229614e-01 -2.962248623371124268e-01 -2.971366643905639648e-01 2.721158266067504883e-01 3.510118275880813599e-02 -4.276043269783258438e-03 2.050109356641769409e-01 -8.078800886869430542e-02 5.628675222396850586e-02 -9.166179597377777100e-02 3.033906817436218262e-01 2.441033348441123962e-02 -2.192878574132919312e-01 3.629568591713905334e-02 9.202591329813003540e-02 7.469429075717926025e-02 -1.658997684717178345e-02 -1.930319666862487793e-01 5.548168718814849854e-02 -2.594453692436218262e-01 -1.400782633572816849e-02 6.089935079216957092e-02 -3.254684060811996460e-02 -4.132281616330146790e-02 1.385982334613800049e-01 4.455017149448394775e-01 -1.204383820295333862e-01 -2.129782140254974365e-01 1.652045547962188721e-01 4.571358859539031982e-02
5.594146624207496643e-02 1.403556168079376221e-01 -3.884385824203491211e-01 -1.041549742221832275e-01 2.036105655133724213e-02 -2.958558499813079834e-02 1.367278397083282471e-01 7.553120702505111694e-02 2.418807744979858398e-01 4.495469480752944946e-02 -1.891870237886905670e-02 -1.073834970593452454e-01 4.473434761166572571e-02 -2.365629673004150391e-01 -4.006086885929107666e-01 -4.711681976914405823e-02 -5.017943680286407471e-02 3.714941740036010742e-01 -9.470692276954650879e-02 7.371407747268676758e-02 4.137079045176506042e-02 -2.300913035869598389e-01 -2.010336369276046753e-01 2.037108391523361206e-01 -1.006987243890762329e-01 -4.771465435624122620e-02 3.131593018770217896e-02 -1.883155703544616699e-01 -2.990260422229766846e-01 -1.480222195386886597e-01 -1.289862245321273804e-01 1.683500409126281738e-01
-2.559879096224904060e-03 1.095685139298439026e-01 2.307678014039993286e-02 -4.146784842014312744e-01 1.103535592555999756e-01 -1.647332459688186646e-01 2.340464591979980469e-01 1.178019121289253235e-01 1.862708777189254761e-01 -1.531344056129455566e-01 1.560332253575325012e-02 -1.237671822309494019e-01 1.196711882948875427e-01 -2.781005799770355225e-01 -2.481224983930587769e-01 2.289569824934005737e-01 -1.168757379055023193e-01 1.197158452123403549e-02 -7.633315399289131165e-03 -2.886705799028277397e-03 -1.189618110656738281e-01 -3.852934837341308594e-01 -6.630071438848972321e-03 3.736107796430587769e-02 -2.822004258632659912e-01 2.183746248483657837e-01 -9.064877778291702271e-02 1.044394522905349731e-01 -1.912098824977874756e-01 -1.357234120368957520e-01 9.478937089443206787e-02 1.996056735515594482e-01
7.652992382645606995e-03 1.964637339115142822e-01 4.836259037256240845e-02 -4.734588786959648132e-02 -6.399055570363998413e-02 2.251905500888824463e-01 1.301358640193939209e-01 -2.844223082065582275e-01 -1.265139430761337280e-01 -1.030889376997947693e-01 -4.540142416954040527e-02 1.272858381271362305e-01 2.007450759410858154e-01 -4.089147970080375671e-02 1.516912430524826050e-01 2.562126517295837402e-01 3.889309614896774292e-02 2.255689203739166260e-01 -1.611012667417526245e-01 -1.521489024162292480e-01 7.777191698551177979e-02 -1.873761862516403198e-01 -2.008040100336074829e-01 2.469912469387054443e-01 -1.625043451786041260e-01 -3.561341166496276855e-01 3.320637643337249756e-01 3.037709556519985199e-02 -9.155166894197463989e-02 -2.599336504936218262e-01 1.459963768720626831e-01 1.514307707548141479e-01
4.130139574408531189e-02 -5.109198391437530518e-02 -1.442402005195617676e-01 -3.803575038909912109e-02 -6.369972229003906250e-02 -4.133272450417280197e-03 1.272391378879547119e-01 8.588542789220809937e-02 4.226276874542236328e-01 -7.939780503511428833e-02 5.135554075241088867e-02 7.051080930978059769e-03 1.847441494464874268e-01 -1.649126410484313965e-01 -1.740601472556591034e-02 -1.024007499217987061e-01 1.081254426389932632e-02 1.734206080436706543e-01 -2.099414020776748657e-01 2.370054423809051514e-01 -3.861098363995552063e-02 -1.222870722413063049e-01 -2.556979358196258545e-01 2.786498963832855225e-01 -3.047637939453125000e-01 5.127334594726562500e-02 -1.083190143108367920e-01 3.102141022682189941e-01 -3.637508153915405273e-01 -1.203471049666404724e-01 -2.114508002996444702e-01 3.426925837993621826e-02
1.324689835309982300e-01 9.574267268180847168e-02 -8.496121317148208618e-02 -5.596064403653144836e-02 -4.857912287116050720e-02 2.716282904148101807e-01 4.053326249122619629e-01 4.107594117522239685e-02 2.046962827444076538e-01 -2.155826985836029053e-01 -1.176711022853851318e-01 -7.562567293643951416e-02 5.410912260413169861e-02 -2.739944159984588623e-01 5.356853082776069641e-02 -5.850388854742050171e-02 -1.272237002849578857e-01 4.039523601531982422e-01 -4.584968835115432739e-02 1.710509806871414185e-01 5.415420979261398315e-02 -2.727975547313690186e-01 1.784667745232582092e-02 1.797995567321777344e-01 -3.017533570528030396e-02 1.190122216939926147e-01 -1.894974112510681152e-01 1.852767169475555420e-01 -1.155131906270980835e-01 1.440713405609130859e-01 -2.830061316490173340e-01 9.138591587543487549e-02
4.073087498545646667e-02 1.857852376997470856e-02 4.448597878217697144e-02 1.219690516591072083e-01 -3.703018650412559509e-02 1.421277225017547607e-01 9.958462417125701904e-02 -3.779277801513671875e-01 -2.449298501014709473e-01 5.352696869522333145e-03 -1.053455546498298645e-01 1.410038173198699951e-01 1.182552278041839600e-01 -8.742144703865051270e-02 -5.839700624346733093e-02 1.891220808029174805e-01 -7.726415991783142090e-02 4.717655479907989502e-01 -2.168589234352111816e-01 -8.812274038791656494e-02 1.264957785606384277e-01 -8.107160776853561401e-02 1.694896817207336426e-01 2.455311715602874756e-01 -3.509520292282104492e-01 -2.021007388830184937e-01 1.114852651953697205e-01 6.127084046602249146e-02 -2.744324505329132080e-01 -5.998778715729713440e-02 2.272739075124263763e-02 2.199560590088367462e-02
1.328702569007873535e-01 3.352574408054351807e-01 -2.580868005752563477e-01 5.263048782944679260e-02 6.392919272184371948e-02 9.841410070657730103e-02 -7.693934021517634392e-04 -1.719338744878768921e-01 -5.977850034832954407e-02 -8.194049447774887085e-02 2.994833886623382568e-02 1.021894291043281555e-01 -1.290158331394195557e-01 -3.776616156101226807e-01 1.539340317249298096e-01 3.036382496356964111e-01 -8.832368999719619751e-03 3.137238919734954834e-01 -9.172509610652923584e-02 -2.976417774334549904e-03 2.474934607744216919e-01 -2.272781431674957275e-01 -1.139858290553092957e-01 1.572533547878265381e-01 -1.559107750654220581e-01 -8.294665068387985229e-02 1.086968407034873962e-01 1.666910350322723389e-01 1.399544924497604370e-01 -1.233349815011024475e-01 3.061359524726867676e-01 -5.985346436500549316e-02
-1.952947676181793213e-01 -1.731281280517578125e-01 -2.542624175548553467e-01 -5.032223835587501526e-02 -1.001532152295112610e-01 -1.356835849583148956e-02 9.222418069839477539e-02 -1.384240239858627319e-01 1.659493446350097656e-01 -1.260674893856048584e-01 1.673240810632705688e-01 -9.277493506669998169e-02 -2.552817203104496002e-02 -1.131524071097373962e-01 -1.563119292259216309e-01 -8.213453739881515503e-02 2.704776525497436523e-01 3.682582080364227295e-01 8.283748477697372437e-02 1.067236587405204773e-01 2.583879530429840088e-01 -3.126010298728942871e-01 -2.842015624046325684e-01 1.623562574386596680e-01 4.574003815650939941e-02 3.309454396367073059e-02 -1.012433245778083801e-01 2.393618673086166382e-01 -2.585764229297637939e-01 -4.399115964770317078e-02 -1.933681368827819824e-01 -1.630768030881881714e-01
9.239404648542404175e-02 1.456053555011749268e-01 -1.233995258808135986e-01 -1.188166663050651550e-01 -1.728350110352039337e-02 -1.319143734872341156e-02 1.349033229053020477e-02 -1.326976623386144638e-02 1.025363206863403320e-01 -1.970057189464569092e-01 2.494076266884803772e-02 2.436417937278747559e-01 2.782217971980571747e-02 8.290339261293411255e-02 -8.069485425949096680e-02 3.319947049021720886e-02 6.890609860420227051e-02 3.618721365928649902e-01 -2.277054786682128906e-01 5.925478413701057434e-02 -2.436728179454803467e-01 -5.711438059806823730e-01 -7.667756080627441406e-02 2.283075451850891113e-01 -1.756866872310638428e-01 1.459981407970190048e-02 -1.774921417236328125e-01 1.117573082447052002e-01 7.502932101488113403e-02 -3.057275414466857910e-01 5.699087306857109070e-02 -5.876187607645988464e-02
-2.122404873371124268e-01 1.725163310766220093e-01 -2.690443098545074463e-01 -6.139230728149414062e-02 -1.626700349152088165e-02 -5.233041569590568542e-02 -6.403329223394393921e-02 -2.260038442909717560e-02 2.523812651634216309e-01 4.497632849961519241e-03 9.194859862327575684e-02 -3.062306642532348633e-01 -1.783907972276210785e-02 -1.405123323202133179e-01 6.300851702690124512e-02 -1.072015240788459778e-01 1.597976833581924438e-01 4.053167700767517090e-01 -2.724169492721557617e-01 -3.928559720516204834e-01 -1.322536319494247437e-01 2.338570542633533478e-02 -1.563223153352737427e-01 1.049162968993186951e-01 -1.959504038095474243e-01 -3.788238763809204102e-02 -9.348644874989986420e-03 2.070510238409042358e-01 -1.995577216148376465e-01 -2.104994654655456543e-01 1.312487386167049408e-02 -3.179965913295745850e-02
6.949607282876968384e-02 1.558657586574554443e-01 -2.419075816869735718e-01 -1.381236612796783447e-01 -1.452030520886182785e-02 1.281011998653411865e-01 6.344405561685562134e-02 -6.098457425832748413e-02 2.424568831920623779e-01 -5.233605951070785522e-02 3.998747095465660095e-03 -1.022500768303871155e-01 -1.714565977454185486e-02 -2.909162938594818115e-01 -2.670701742172241211e-01 1.804384402930736542e-02 2.539537250995635986e-01 3.534579277038574219e-01 -3.584537804126739502e-01 -5.888002365827560425e-02 2.538363449275493622e-03 2.116180360317230225e-01 -3.514397144317626953e-01 4.726858064532279968e-02 -3.380582630634307861e-01 3.757791966199874878e-02 -1.013019755482673645e-01 8.312471956014633179e-02 -9.675186872482299805e-02 -6.925702840089797974e-02 3.644851595163345337e-02 -8.530431427061557770e-03
2.245732992887496948e-01 -6.723430752754211426e-02 -2.326590567827224731e-01 -2.114668488502502441e-01 -2.690070271492004395e-01 1.120691746473312378e-01 8.019301295280456543e-02 1.413256078958511353e-01 1.011325493454933167e-01 -1.265522688627243042e-01 -6.338184326887130737e-02 -1.278598010540008545e-01 -6.496048718690872192e-02 5.895515158772468567e-02 -1.632692217826843262e-01 1.814816296100616455e-01 9.348727017641067505e-02 3.232458233833312988e-01 7.575792074203491211e-02 -4.370251670479774475e-02 -7.697163522243499756e-02 -1.743752360343933105e-01 5.308851227164268494e-02 -1.016254425048828125e-01 -2.493415921926498413e-01 -2.196577042341232300e-01 1.623633056879043579e-01 2.632336020469665527e-01 -1.210333481431007385e-01 -1.114318296313285828e-01 1.832485944032669067e-01 -4.288332164287567139e-01
-1.258520334959030151e-01 -2.442910522222518921e-02 -2.519470266997814178e-02 1.107762902975082397e-01 1.543462462723255157e-02 -2.006396800279617310e-01 5.164797231554985046e-02 -8.978756144642829895e-03 1.250306069850921631e-01 -1.876658350229263306e-01 -1.140690892934799194e-01 -2.405135035514831543e-01 -1.234243437647819519e-02 -1.722183823585510254e-01 1.264341622591018677e-01 1.749211698770523071e-01 8.127746731042861938e-02 3.942005336284637451e-01 1.118896976113319397e-01 1.252328455448150635e-01 1.559796929359436035e-01 2.740170806646347046e-02 -3.966955542564392090e-01 5.533028766512870789e-02 -3.332247138023376465e-01 1.421025991439819336e-01 6.420144438743591309e-02 1.521352082490921021e-01 -1.604140996932983398e-01 -2.738782167434692383e-01 -2.143923193216323853e-01 -2.199879735708236694e-01
1.641196459531784058e-01 -1.257861852645874023e-01 6.580279767513275146e-02 -1.951261162757873535e-01 -2.117916941642761230e-01 1.804241687059402466e-01 2.594739794731140137e-01 -4.868873953819274902e-01 2.030546814203262329e-01 -3.500580787658691406e-02 1.372894793748855591e-01 -1.357502937316894531e-01 9.149737656116485596e-02 -6.864776462316513062e-02 -1.497358530759811401e-01 -1.681253314018249512e-01 -5.165525525808334351e-02 3.586150407791137695e-01 -6.330462545156478882e-02 -1.147156357765197754e-01 -1.990578174591064453e-01 -1.098356097936630249e-01 5.843236297369003296e-02 1.065085902810096741e-01 -3.069784045219421387e-01 -9.718261659145355225e-02 -1.474071890115737915e-01 6.024353206157684326e-02 -1.057172492146492004e-01 -1.561443507671356201e-01 -6.263315677642822266e-02 -7.832191139459609985e-02
3.799461722373962402e-01 2.258447855710983276e-01 -3.485048115253448486e-01 -2.018656414293218404e-05 -1.478515192866325378e-02 2.153292596340179443e-01 1.261205375194549561e-01 -1.365585327148437500e-01 2.827906608581542969e-01 -7.508044689893722534e-02 -2.462532185018062592e-02 -9.133242070674896240e-03 -1.045240834355354309e-01 -1.523308157920837402e-01 -2.394169382750988007e-02 2.189560830593109131e-01 -3.640647977590560913e-02 2.470642030239105225e-01 -6.954204291105270386e-02 -1.811128109693527222e-01 -3.049148619174957275e-02 -2.425017803907394409e-01 -3.443200886249542236e-02 -9.267587959766387939e-02 -1.089737415313720703e-01 -1.438573747873306274e-01 -1.963354796171188354e-01 1.963184028863906860e-01 2.577847838401794434e-01 -2.243956625461578369e-01 1.716269403696060181e-01 8.752652257680892944e-02
-6.153683364391326904e-02 -2.138748019933700562e-02 -5.553182587027549744e-02 1.805709004402160645e-01 -3.285982459783554077e-02 -7.105500996112823486e-02 -2.963281571865081787e-01 2.788982912898063660e-02 2.092644572257995605e-01 -2.571665346622467041e-01 2.529832124710083008e-01 -7.239323109388351440e-02 1.387049704790115356e-01 -1.302752792835235596e-01 -1.573234498500823975e-01 3.444244861602783203e-01 1.876337677240371704e-01 3.032063543796539307e-01 -4.196184873580932617e-02 -2.781665921211242676e-01 1.040748283267021179e-01 -4.713436365127563477e-01 -2.880368381738662720e-02 2.654702030122280121e-02 -7.877314835786819458e-02 5.834938213229179382e-02 1.469565927982330322e-01 9.183514863252639771e-02 -1.145661473274230957e-01 -9.449796378612518311e-02 5.236131697893142700e-02 -3.669792786240577698e-02
1.935555338859558105e-01 3.782565519213676453e-02 6.649570167064666748e-02 -9.143071621656417847e-02 1.024917699396610260e-02 7.174739986658096313e-02 1.549452692270278931e-01 -1.884511299431324005e-02 1.259809136390686035e-01 1.385134607553482056e-01 -6.081063672900199890e-02 1.722855120897293091e-02 -1.191340535879135132e-01 -4.920801520347595215e-02 1.051728874444961548e-01 1.839562058448791504e-01 3.655747771263122559e-01 3.176067471504211426e-01 -1.253376808017492294e-02 1.527450699359178543e-02 4.177981615066528320e-01 -1.893638670444488525e-01 2.934561967849731445e-01 -1.964918896555900574e-02 -2.445180714130401611e-01 -7.919281721115112305e-02 2.253826111555099487e-01 1.474033296108245850e-01 -2.497446686029434204e-01 -2.468413859605789185e-01 -5.167953297495841980e-02 1.474971026182174683e-01
1.819718927145004272e-01 8.355412632226943970e-02 -2.254285514354705811e-01 1.829108595848083496e-01 -1.725644618272781372e-01 2.440181002020835876e-02 2.877517603337764740e-02 -3.846998512744903564e-01 1.312050819396972656e-01 -7.425396889448165894e-02 -1.557498574256896973e-01 -6.082667410373687744e-02 -1.293172985315322876e-01 -1.746254265308380127e-01 3.088015615940093994e-01 2.258104234933853149e-01 -1.092059612274169922e-01 7.774282991886138916e-02 -9.337990731000900269e-02 -1.347929239273071289e-01 1.000894531607627869e-01 -1.065184846520423889e-01 2.740732394158840179e-03 2.415088564157485962e-01 -3.335841596126556396e-01 1.452157497406005859e-01 1.162470728158950806e-01 1.766783744096755981e-01 -1.401148885488510132e-01 -1.222728788852691650e-01 3.200803995132446289e-01 -1.161750778555870056e-01
1.796778291463851929e-01 1.002168282866477966e-01 -3.600915968418121338e-01 -1.097577810287475586e-01 -4.257457330822944641e-02 -3.350778669118881226e-02 9.199021011590957642e-02 6.364826112985610962e-02 3.507069647312164307e-01 -9.164611995220184326e-02 1.955976486206054688e-01 -3.031857907772064209e-01 -7.555505633354187012e-02 -2.500543594360351562e-01 -4.048774018883705139e-02 -7.401973754167556763e-02 1.486600637435913086e-01 3.102786839008331299e-01 -2.158968597650527954e-01 -8.772808313369750977e-02 1.207243069075047970e-03 -3.962168842554092407e-02 -2.324813604354858398e-01 1.252279877662658691e-01 -3.656674623489379883e-01 -7.219291478395462036e-02 1.431693881750106812e-01 2.132871150970458984e-01 -9.373710490763187408e-03 7.598280161619186401e-02 6.082187592983245850e-02 -7.160609960556030273e-02
2.353070676326751709e-01 2.197346240282058716e-01 -3.293386995792388916e-01 1.002896055579185486e-01 -1.877777576446533203e-01 -6.924775242805480957e-02 8.776090294122695923e-02 7.252505421638488770e-02 3.147245347499847412e-01 -2.262652963399887085e-01 1.613891571760177612e-01 -1.987311691045761108e-01 1.676287353038787842e-01 -2.359082251787185669e-01 -1.738026291131973267e-01 2.922737896442413330e-01 9.161019325256347656e-02 1.814905256032943726e-01 -1.331510990858078003e-01 -1.949928402900695801e-01 -1.347705814987421036e-02 -1.208849176764488220e-01 -6.841592490673065186e-02 -5.280926357954740524e-03 -2.778292894363403320e-01 -1.171343624591827393e-01 -2.410068958997726440e-01 1.146426573395729065e-01 5.559316277503967285e-02 6.121112406253814697e-02 1.549019217491149902e-01 9.026283398270606995e-03
7.383340597152709961e-02 1.279684454202651978e-01 -6.774424761533737183e-02 -4.284147918224334717e-01 1.898233443498611450e-01 -4.232592880725860596e-02 3.173912167549133301e-01 8.893733471632003784e-02 -1.143804658204317093e-02 -1.339034736156463623e-01 -9.027018398046493530e-02 -1.087415888905525208e-01 6.342019140720367432e-02 -2.952426671981811523e-01 -5.033841356635093689e-02 -6.181361153721809387e-02 -4.590136464685201645e-03 8.159816265106201172e-02 -1.086392030119895935e-01 -9.643423557281494141e-02 2.417603135108947754e-01 -2.984441220760345459e-01 2.639489471912384033e-01 1.813481152057647705e-01 -1.493068039417266846e-01 -1.255837678909301758e-01 -1.376544032245874405e-02 6.058251857757568359e-02 -2.761809825897216797e-01 7.684082258492708206e-03 -3.200775086879730225e-01 -9.711115062236785889e-02
2.346320748329162598e-01 1.877190023660659790e-01 -3.377552032470703125e-01 -1.761556565761566162e-01 1.117190569639205933e-01 -8.930209279060363770e-02 2.359508275985717773e-01 -1.372992247343063354e-01 1.423439849168062210e-02 5.792326852679252625e-02 5.283775553107261658e-02 -9.581535309553146362e-02 5.658745020627975464e-02 -2.387417107820510864e-01 -1.564366072416305542e-01 -9.890376776456832886e-02 8.018978685140609741e-02 4.817415177822113037e-01 7.546146959066390991e-02 -7.407915312796831131e-03 -1.248295512050390244e-02 8.860403299331665039e-02 -1.098523810505867004e-01 -7.620218396186828613e-02 -4.059657752513885498e-01 3.186669945716857910e-02 1.029543951153755188e-01 -2.060328722000122070e-01 -1.706202030181884766e-01 -4.344132170081138611e-02 -9.166668169200420380e-03 -1.988603174686431885e-01
3.384273499250411987e-02 1.149062290787696838e-01 -3.809232637286186218e-02 1.417693123221397400e-02 -1.647660285234451294e-01 1.189770698547363281e-01 9.452458471059799194e-02 -1.776475161314010620e-01 5.681362003087997437e-02 -9.915976971387863159e-02 2.600990608334541321e-02 -3.368423134088516235e-02 -7.640776224434375763e-03 9.976249933242797852e-02 -5.426954012364149094e-03 4.178169965744018555e-01 -2.069327980279922485e-01 2.578376829624176025e-01 9.624406695365905762e-02 1.879603601992130280e-02 1.076783239841461182e-01 -3.788327872753143311e-01 1.566953659057617188e-01 2.529981136322021484e-01 -4.585964977741241455e-02 -8.768378198146820068e-02 -1.376020163297653198e-01 3.288503736257553101e-02 -4.025403857231140137e-01 -3.172787725925445557e-01 -6.886056065559387207e-02 -2.070689946413040161e-01
-7.542480528354644775e-02 -1.375601906329393387e-02 -2.159272134304046631e-01 -2.063457667827606201e-01 1.460742652416229248e-01 1.493870615959167480e-01 1.053323298692703247e-01 1.562644727528095245e-02 -9.162359684705734253e-02 -1.966869235038757324e-01 1.259332299232482910e-01 5.325289443135261536e-02 -1.101765707135200500e-01 -7.606571167707443237e-02 -4.182184860110282898e-02 2.331689894199371338e-01 7.230100780725479126e-02 3.909761011600494385e-01 -2.980181872844696045e-01 -1.144052073359489441e-01 3.508978188037872314e-01 -3.533078730106353760e-02 -2.650604844093322754e-01 2.673837542533874512e-01 -9.805407375097274780e-02 1.764105111360549927e-01 1.574867218732833862e-01 1.798076778650283813e-01 1.097447574138641357e-01 -2.041040062904357910e-01 1.723042875528335571e-01 5.222058296203613281e-02
-1.188094541430473328e-01 2.498402446508407593e-01 2.767323516309261322e-03 8.515895903110504150e-02 4.571567289531230927e-03 9.414806962013244629e-02 2.670912146568298340e-01 -1.920151859521865845e-01 -1.392278522253036499e-01 1.957221478223800659e-01 -7.763982564210891724e-02 1.670697182416915894e-01 -1.550973393023014069e-04 -2.510321140289306641e-01 -2.554415166378021240e-02 1.222173422574996948e-01 1.784010976552963257e-01 3.146689236164093018e-01 -2.241411805152893066e-01 -1.364480257034301758e-01 -3.733435273170471191e-02 -8.105869591236114502e-02 2.236826419830322266e-01 1.915696114301681519e-01 -4.192937016487121582e-01 -2.507642805576324463e-01 2.127077616751194000e-02 -4.136183764785528183e-03 -1.722430437803268433e-01 -1.617248356342315674e-01 1.464712619781494141e-01 -1.343121081590652466e-01
-1.058986634016036987e-01 5.415464751422405243e-03 4.089452326297760010e-03 -2.087517082691192627e-01 -2.234143912792205811e-01 8.536304533481597900e-02 -1.114865988492965698e-01 2.556611001491546631e-01 8.841593563556671143e-02 -2.961439490318298340e-01 1.124642342329025269e-01 -2.121192514896392822e-01 -1.224595606327056885e-01 3.608240745961666107e-03 -1.047693043947219849e-01 1.728644520044326782e-01 -1.252260990440845490e-02 1.277693510055541992e-01 4.342117160558700562e-02 -1.089555323123931885e-01 2.852091938257217407e-02 -5.068151354789733887e-01 4.362095519900321960e-02 1.981298774480819702e-01 -3.238070011138916016e-01 -2.129856944084167480e-01 -2.057012356817722321e-02 2.028097063302993774e-01 -1.629010401666164398e-02 -2.421601563692092896e-01 -7.122565060853958130e-02 -1.277477890253067017e-01
1.410257630050182343e-02 -1.241341158747673035e-01 1.302546858787536621e-01 -1.234961003065109253e-01 -6.829383224248886108e-02 1.499089226126670837e-02 -1.825171336531639099e-02 1.390480250120162964e-01 1.364292390644550323e-02 2.679497748613357544e-02 1.753079146146774292e-01 5.426846444606781006e-02 9.861534833908081055e-02 -4.470983520150184631e-02 2.660858929157257080e-01 2.650071084499359131e-01 2.518530189990997314e-01 3.966040909290313721e-01 -6.255627423524856567e-02 -2.570910751819610596e-01 -5.683751404285430908e-02 -2.121803313493728638e-01 -2.466057389974594116e-01 2.793563902378082275e-01 -3.240186572074890137e-01 9.474650770425796509e-02 2.545466087758541107e-02 -4.339676350355148315e-02 -3.821803256869316101e-02 -3.574002534151077271e-02 -5.036082118749618530e-02 3.750630021095275879e-01
3.522615507245063782e-02 1.504621654748916626e-01 -1.698225736618041992e-01 -2.013142555952072144e-01 -1.161225140094757080e-01 -4.622020944952964783e-02 1.803401410579681396e-01 3.980526234954595566e-03 2.800524830818176270e-01 9.350414387881755829e-03 2.160564512014389038e-01 -1.971588134765625000e-01 -4.161706194281578064e-02 -2.606894969940185547e-01 -2.203689813613891602e-01 -6.138481199741363525e-02 1.501799821853637695e-01 4.838955998420715332e-01 -2.555581033229827881e-01 -4.359053447842597961e-02 2.615111321210861206e-02 1.322077512741088867e-01 -2.625085115432739258e-01 1.083320900797843933e-01 -3.468292951583862305e-01 -2.549781277775764465e-02 -9.661050885915756226e-02 9.302382171154022217e-02 -1.801824942231178284e-02 1.148960739374160767e-02 9.922374039888381958e-02 -2.335583604872226715e-02
1.254957318305969238e-01 -1.926587820053100586e-01 -1.160935759544372559e-01 -1.836680024862289429e-01 -3.449701145291328430e-02 6.842140108346939087e-02 1.696005016565322876e-01 -1.278879344463348389e-01 1.331711560487747192e-01 -1.202372089028358459e-01 -7.327409926801919937e-03 -2.471322417259216309e-01 6.658266484737396240e-02 -1.462736260145902634e-02 1.987032825127243996e-03 1.425593346357345581e-01 1.844524741172790527e-01 5.754730701446533203e-01 3.315197527408599854e-01 -2.174176126718521118e-01 8.333057165145874023e-02 -2.412948757410049438e-01 -2.515864670276641846e-01 1.059621274471282959e-01 -5.286434292793273926e-02 1.092483848333358765e-01 4.346443712711334229e-02 5.190025269985198975e-02 1.220347583293914795e-01 3.762840479612350464e-02 -1.142319887876510620e-01 -1.410960555076599121e-01
1.496219728142023087e-02 -2.397720143198966980e-02 -1.985885500907897949e-01 -1.577835381031036377e-01 -8.933630585670471191e-02 1.859304308891296387e-01 9.176159650087356567e-02 1.037097796797752380e-01 2.409541755914688110e-01 -2.907791733741760254e-01 3.965372964739799500e-02 -6.542874127626419067e-02 -4.822838678956031799e-02 -1.198881119489669800e-01 6.901111453771591187e-02 3.237736821174621582e-01 -4.605200141668319702e-02 2.833099663257598877e-01 -1.227857097983360291e-01 -2.061445564031600952e-01 -1.123699843883514404e-01 -4.653092324733734131e-01 1.576777249574661255e-01 -9.381929412484169006e-04 -8.077009767293930054e-02 1.055782362818717957e-01 4.282729700207710266e-02 2.491969019174575806e-01 6.453518569469451904e-02 1.309415549039840698e-01 -2.149200141429901123e-01 -2.352027446031570435e-01
-2.535864114761352539e-01 4.322292283177375793e-02 -1.169454231858253479e-01 1.890513598918914795e-01 4.514710232615470886e-02 2.137483805418014526e-01 1.461526453495025635e-01 8.624016493558883667e-02 1.359420269727706909e-02 5.477662663906812668e-03 9.647447615861892700e-03 -1.614576131105422974e-01 9.045623987913131714e-02 1.725625060498714447e-02 -5.314970016479492188e-02 -9.662888624006882310e-05 1.237463057041168213e-01 4.024613201618194580e-01 -2.914428114891052246e-01 -7.443023473024368286e-02 7.882870733737945557e-02 -4.291538298130035400e-01 -1.382163166999816895e-01 -1.449826359748840332e-01 -8.164863288402557373e-02 2.664805352687835693e-01 -6.679037958383560181e-02 1.158901602029800415e-01 -2.172983288764953613e-01 -2.687739431858062744e-01 1.875090450048446655e-01 1.474377959966659546e-01
1.355912387371063232e-01 1.085002720355987549e-02 1.637940406799316406e-01 -2.213887870311737061e-01 -7.779376953840255737e-02 2.711233496665954590e-01 2.230715304613113403e-01 -2.547129094600677490e-01 1.146897450089454651e-01 -8.866406977176666260e-02 1.280531138181686401e-01 -6.857399642467498779e-02 5.444685369729995728e-02 -1.055604666471481323e-01 -1.564340293407440186e-01 -9.971512854099273682e-02 1.453377008438110352e-01 3.397352397441864014e-01 6.926611810922622681e-02 -3.050016760826110840e-01 -3.456948697566986084e-01 -1.372146010398864746e-01 1.159952431917190552e-01 4.641241952776908875e-02 -3.886737525463104248e-01 -9.087815135717391968e-02 -2.107246965169906616e-01 7.794772740453481674e-03 -6.783026456832885742e-02 -1.480351835489273071e-01 -2.507343143224716187e-02 -3.968324884772300720e-02
2.799895703792572021e-01 -1.914794743061065674e-02 -2.145551294088363647e-01 -3.748070821166038513e-02 -1.699020117521286011e-01 7.507816702127456665e-02 -3.048674762248992920e-01 -1.731238514184951782e-02 1.773942410945892334e-01 4.678986221551895142e-02 2.364474907517433167e-02 -1.989591494202613831e-02 -5.935875326395034790e-02 -3.109257221221923828e-01 -6.255925446748733521e-02 5.465196445584297180e-03 -3.757487237453460693e-02 2.423227280378341675e-01 -2.204084843397140503e-01 -1.316169160418212414e-03 -4.314356297254562378e-02 -3.235256373882293701e-01 -1.804546713829040527e-01 6.062910333275794983e-02 -4.257782101631164551e-01 -6.778767704963684082e-02 -9.166640229523181915e-03 3.793071508407592773e-01 -1.242037490010261536e-01 -4.417848214507102966e-02 -7.849393784999847412e-02 -4.934500157833099365e-02
-8.851212263107299805e-02 3.469473719596862793e-01 -1.493996679782867432e-01 -3.033273220062255859e-01 -2.529545500874519348e-02 -2.066345512866973877e-01 1.329971551895141602e-01 1.152590569108724594e-02 1.375204771757125854e-01 -1.497539430856704712e-01 3.425300717353820801e-01 -4.331381246447563171e-02 6.170632317662239075e-02 -2.201282531023025513e-01 1.106790900230407715e-01 -1.593384444713592529e-01 9.346057474613189697e-02 3.530454933643341064e-01 -1.176368445158004761e-01 -1.529567986726760864e-01 -1.054804846644401550e-01 -2.076549641788005829e-02 -1.496194005012512207e-01 1.065033748745918274e-01 -1.954462379217147827e-01 -2.661456540226936340e-02 -1.100975051522254944e-01 1.891874074935913086e-01 -1.933714598417282104e-01 -2.186028212308883667e-01 1.611116379499435425e-01 -1.789097785949707031e-01
-4.812016710638999939e-02 1.690653562545776367e-01 3.389548063278198242e-01 -1.028922572731971741e-02 4.924499243497848511e-02 1.745411008596420288e-01 1.057497113943099976e-01 -1.565684527158737183e-01 1.379486620426177979e-01 -6.090932711958885193e-02 -9.910682588815689087e-02 -1.392431706190109253e-01 1.542438119649887085e-01 1.542251557111740112e-01 2.360414713621139526e-01 1.418985128402709961e-01 1.195603534579277039e-01 1.736052632331848145e-01 -7.776929438114166260e-02 -1.321335732936859131e-01 2.063538581132888794e-01 -1.579595059156417847e-01 1.609589606523513794e-01 2.512574195861816406e-01 -4.198977947235107422e-01 -1.561674177646636963e-01 3.719206154346466064e-01 1.622203290462493896e-01 -9.626736491918563843e-02 -7.601689547300338745e-02 4.295187816023826599e-02 5.826874449849128723e-02
4.233545809984207153e-02 2.268415540456771851e-01 -6.092732399702072144e-02 -7.396269589662551880e-02 -2.242212742567062378e-01 7.330058515071868896e-02 1.650627404451370239e-01 -2.936967313289642334e-01 -3.060607314109802246e-01 -4.210671037435531616e-02 -1.444260776042938232e-01 1.570333391427993774e-01 1.844055652618408203e-01 -1.689574718475341797e-01 4.303539916872978210e-02 1.051949635148048401e-01 -5.218530073761940002e-02 2.590571641921997070e-01 -5.699195316992700100e-04 -1.075730621814727783e-01 1.244841665029525757e-01 -2.055243104696273804e-01 1.811704933643341064e-01 3.167400658130645752e-01 -2.002064734697341919e-01 -2.115756720304489136e-01 4.968949779868125916e-02 1.382595896720886230e-01 -2.140456885099411011e-01 -2.652157247066497803e-01 2.333849221467971802e-01 5.135051161050796509e-02
-1.809045970439910889e-01 3.849419057369232178e-01 7.021791487932205200e-02 8.807028830051422119e-02 4.503095522522926331e-02 1.385830342769622803e-01 5.947624519467353821e-02 4.362389445304870605e-02 -1.175016537308692932e-01 1.296221911907196045e-01 -5.226208013482391834e-04 -1.339690573513507843e-02 8.156032115221023560e-02 -3.330799043178558350e-01 8.948411792516708374e-02 1.688848137855529785e-01 2.090225368738174438e-01 2.237386107444763184e-01 -1.223952546715736389e-01 -4.686863347887992859e-02 -1.099919900298118591e-01 -2.074443548917770386e-01 6.480238586664199829e-02 3.204405009746551514e-01 -3.739478290081024170e-01 -1.703547090291976929e-01 -1.420514881610870361e-01 -2.015707790851593018e-01 -1.333544701337814331e-01 -2.376585453748703003e-01 1.331068426370620728e-01 1.521535962820053101e-02
-9.011852741241455078e-02 -9.735713154077529907e-02 -1.187650188803672791e-01 9.518537670373916626e-02 -3.208400309085845947e-01 -3.499767929315567017e-02 1.182446479797363281e-01 3.048074617981910706e-02 3.268230855464935303e-01 -1.251425147056579590e-01 -7.369450479745864868e-02 -1.759707331657409668e-01 9.813966602087020874e-02 -3.197382986545562744e-01 -1.056479364633560181e-01 1.279826462268829346e-01 2.969959974288940430e-01 2.017992287874221802e-01 -3.603527247905731201e-01 -1.469381153583526611e-01 2.230648323893547058e-02 -2.335422784090042114e-01 1.047918498516082764e-01 2.105354219675064087e-01 -1.781482100486755371e-01 1.466007679700851440e-01 1.143856421113014221e-01 1.425506919622421265e-01 3.661670163273811340e-02 -1.948335319757461548e-01 -1.558179557323455811e-01 3.084240853786468506e-02
2.183423191308975220e-01 -6.462864577770233154e-02 -1.748787760734558105e-01 -2.816514372825622559e-01 -4.794338345527648926e-02 -1.181741282343864441e-01 1.871653348207473755e-01 -2.724196948111057281e-02 5.714202672243118286e-02 -2.771531343460083008e-01 -1.040219217538833618e-01 1.486058384180068970e-01 1.861892640590667725e-01 1.518664062023162842e-01 -4.898151010274887085e-02 6.212455406785011292e-02 7.691861689090728760e-02 4.742220044136047363e-01 -2.289993613958358765e-01 1.181958466768264771e-01 -6.644713133573532104e-02 -3.202192783355712891e-01 -2.242714352905750275e-02 1.984779983758926392e-01 -5.647614598274230957e-02 8.996344357728958130e-02 -1.823428422212600708e-01 1.448643654584884644e-01 1.278045177459716797e-01 -1.459550857543945312e-01 -1.442805677652359009e-01 -2.029624283313751221e-01
2.027584016323089600e-01 4.474921151995658875e-02 -1.679983735084533691e-01 9.659820050001144409e-02 -2.228506952524185181e-01 -1.435146629810333252e-01 8.002065122127532959e-02 -1.996554136276245117e-01 1.540916264057159424e-01 -2.188120931386947632e-01 6.579662114381790161e-02 -9.570632129907608032e-02 -4.546757340431213379e-01 -1.974357217550277710e-01 2.983171343803405762e-01 4.137462377548217773e-02 6.454219110310077667e-03 2.704061269760131836e-01 4.897753149271011353e-02 -1.379097253084182739e-02 5.915803089737892151e-02 -2.994569838047027588e-01 -2.617107927799224854e-01 8.344883471727371216e-02 -2.580926120281219482e-01 2.957692136988043785e-03 -2.069573849439620972e-02 4.299363121390342712e-02 -4.123565182089805603e-02 -2.424964755773544312e-01 -8.579689264297485352e-02 1.164479460567235947e-02
7.361434400081634521e-02 5.478813778609037399e-03 -2.635976970195770264e-01 -9.252496063709259033e-02 1.936689577996730804e-02 -2.655417323112487793e-01 -3.554842248558998108e-02 5.475147813558578491e-02 2.005418390035629272e-01 -1.279445290565490723e-01 6.921176612377166748e-02 -1.492384672164916992e-01 9.385231882333755493e-02 -4.957510624080896378e-03 2.202473729848861694e-01 -6.625822186470031738e-02 1.426936984062194824e-01 5.119984745979309082e-01 -2.300648242235183716e-01 -7.775052636861801147e-02 -1.827152073383331299e-01 -1.136866062879562378e-01 -6.519733462482690811e-03 2.619177997112274170e-01 -1.603214442729949951e-01 7.779864221811294556e-02 3.046838194131851196e-02 3.077223598957061768e-01 -1.407520920038223267e-01 -1.040671765804290771e-01 2.493190318346023560e-01 -1.391635835170745850e-01
-1.317833513021469116e-01 9.310881048440933228e-02 -6.517866253852844238e-02 5.846928805112838745e-02 3.281127810478210449e-01 1.792202889919281006e-02 4.107619225978851318e-01 2.720729075372219086e-02 1.073042023926973343e-02 -9.982770681381225586e-02 7.240854203701019287e-02 -1.293820291757583618e-01 5.180782824754714966e-02 -2.684355378150939941e-01 1.442981362342834473e-01 1.182466279715299606e-02 3.110398352146148682e-01 3.125182390213012695e-01 -2.951635420322418213e-02 1.254734396934509277e-01 -4.330585151910781860e-02 -2.132768481969833374e-01 9.561771154403686523e-02 3.185869157314300537e-01 -1.534217223525047302e-02 -2.826896309852600098e-01 1.446261107921600342e-01 1.116489917039871216e-01 -9.498620033264160156e-02 -4.740018770098686218e-02 2.517303526401519775e-01 6.233845651149749756e-02
1.421927213668823242e-01 8.410817384719848633e-02 -1.426199525594711304e-01 2.115115523338317871e-02 -2.281015664339065552e-01 -1.840399056673049927e-01 9.762614220380783081e-02 -1.844478100538253784e-01 1.686883158981800079e-02 5.738836154341697693e-02 1.257225424051284790e-01 -4.608317092061042786e-02 1.694792956113815308e-01 -2.740439176559448242e-01 -1.957141309976577759e-01 -1.532319039106369019e-01 -3.256853669881820679e-02 4.816921651363372803e-01 6.741427630186080933e-02 2.271136641502380371e-01 8.448036015033721924e-02 -1.608012318611145020e-01 1.131525337696075439e-01 -8.360505104064941406e-02 -3.907222151756286621e-01 -1.296748369932174683e-01 -4.389349743723869324e-02 -5.372502654790878296e-02 -2.661894559860229492e-01 -6.975036114454269409e-02 -1.696816682815551758e-01 1.206002160906791687e-01
-7.090010493993759155e-02 -6.128891929984092712e-02 -1.226056590676307678e-01 2.201095521450042725e-01 2.721387147903442383e-02 3.462006524205207825e-02 -1.048749685287475586e-01 -2.562907338142395020e-02 2.357829362154006958e-01 -3.902241960167884827e-02 1.598953157663345337e-01 -7.187632471323013306e-02 1.199712678790092468e-01 -2.665449678897857666e-01 -6.876972317695617676e-02 1.282691359519958496e-01 2.710401713848114014e-01 1.792016476392745972e-01 6.061270460486412048e-02 -2.558452188968658447e-01 -1.656329780817031860e-01 -4.546000063419342041e-01 -2.005241066217422485e-01 -1.531362812966108322e-02 -1.230192780494689941e-01 2.042181342840194702e-01 1.964639723300933838e-01 1.359217315912246704e-01 -6.991352885961532593e-02 -1.907936632633209229e-01 -2.694542407989501953e-01 -2.064395099878311157e-01
4.492987692356109619e-02 7.245928794145584106e-02 -2.436114661395549774e-02 -2.792084356769919395e-03 -1.913094073534011841e-01 1.008418947458267212e-01 -1.113324239850044250e-02 -4.004505276679992676e-01 2.535676360130310059e-01 -6.357907317578792572e-03 4.930539056658744812e-02 5.165339261293411255e-02 8.650790899991989136e-02 2.654080837965011597e-02 -5.742387473583221436e-02 4.307143390178680420e-02 4.072834849357604980e-01 2.732297182083129883e-01 2.583827078342437744e-01 -2.093870937824249268e-01 -1.055054664611816406e-01 -9.707599133253097534e-02 8.457802236080169678e-02 3.656895458698272705e-01 5.704592168331146240e-02 5.034520849585533142e-02 -1.348139643669128418e-01 9.067380428314208984e-02 -3.330495953559875488e-01 -1.195373609662055969e-01 1.772629320621490479e-01 2.654924243688583374e-02
9.605116397142410278e-02 1.873863339424133301e-01 -2.865163981914520264e-01 -4.336854442954063416e-03 -1.431012302637100220e-01 -7.248081266880035400e-02 -4.155547358095645905e-03 -4.318717867136001587e-02 3.254213035106658936e-01 2.364396303892135620e-02 3.718859553337097168e-01 -1.164043098688125610e-01 6.269645690917968750e-02 -2.466282546520233154e-01 8.968307077884674072e-02 -8.654738217592239380e-02 3.092302680015563965e-01 3.390923440456390381e-01 -1.975113004446029663e-01 -1.844858676195144653e-01 1.347791105508804321e-01 -1.126230806112289429e-01 -2.644104957580566406e-01 1.435730755329132080e-01 -1.625674068927764893e-01 -1.625789105892181396e-01 -2.257744316011667252e-03 1.130112409591674805e-01 -2.031948789954185486e-02 -4.915551841259002686e-02 1.459323912858963013e-01 -1.120209172368049622e-01
2.126877605915069580e-01 7.764528691768646240e-02 1.204016618430614471e-02 -1.153636053204536438e-01 -7.858248054981231689e-02 1.171456053853034973e-01 2.520177960395812988e-01 -8.558902889490127563e-03 1.252539455890655518e-01 2.013839781284332275e-02 1.448625028133392334e-01 1.260672509670257568e-02 -2.756549119949340820e-01 -1.670786142349243164e-01 1.396758407354354858e-01 9.570125490427017212e-02 3.180637955665588379e-01 2.893212437629699707e-01 -1.644174903631210327e-01 5.821797624230384827e-02 3.994390666484832764e-01 -4.554229974746704102e-02 1.124221086502075195e-01 8.530681580305099487e-02 -1.454455554485321045e-01 -1.998701095581054688e-01 1.869596540927886963e-01 1.990402489900588989e-01 -9.899555146694183350e-02 -2.505082786083221436e-01 -3.198554739356040955e-02 2.755058109760284424e-01
-1.206788513809442520e-02 8.049327880144119263e-02 -1.467860788106918335e-01 1.249273121356964111e-01 3.546347916126251221e-01 8.777097612619400024e-02 1.076367795467376709e-01 6.681749969720840454e-02 -1.769888699054718018e-01 -9.958875365555286407e-03 2.603223174810409546e-02 -3.108033239841461182e-01 -7.630886882543563843e-02 -1.306859552860260010e-01 2.393773943185806274e-02 1.839174777269363403e-01 2.047888934612274170e-01 3.147143423557281494e-01 -7.916459441184997559e-02 2.309502959251403809e-01 9.733588993549346924e-02 -1.632952392101287842e-01 -2.442633807659149170e-01 -1.196616291999816895e-01 -2.429209202527999878e-01 4.060735553503036499e-02 1.818316668504849076e-04 7.430308312177658081e-02 -1.930633187294006348e-01 -3.962738811969757080e-01 -7.441752403974533081e-02 -2.096773833036422729e-01
3.584843501448631287e-02 8.225174248218536377e-02 2.779260873794555664e-01 -2.239157110452651978e-01 -1.525496393442153931e-01 2.993483468890190125e-02 -4.752925597131252289e-04 2.112853825092315674e-01 1.007559373974800110e-01 -2.853039205074310303e-01 8.485380560159683228e-02 -1.219824627041816711e-01 7.025742530822753906e-02 -6.062463670969009399e-02 -1.988299489021301270e-01 1.808648705482482910e-01 -2.079411409795284271e-02 2.557736635208129883e-01 -2.988700754940509796e-02 1.743672788143157959e-01 -4.979277029633522034e-02 -5.348436832427978516e-01 3.348658233880996704e-02 5.660560447722673416e-03 -1.225694566965103149e-01 -1.678500324487686157e-01 -8.692066371440887451e-02 9.177918732166290283e-02 -1.917097717523574829e-01 -2.263508141040802002e-01 -2.130287513136863708e-02 -2.584868669509887695e-01
3.458723053336143494e-02 -1.161357155069708824e-03 -8.799712173640727997e-03 2.028458192944526672e-02 9.521550685167312622e-02 -1.123143583536148071e-01 -1.781987212598323822e-02 -1.096888184547424316e-01 2.586081326007843018e-01 1.305376179516315460e-02 -2.740824967622756958e-02 4.258115962147712708e-02 -6.401446461677551270e-02 2.116485983133316040e-01 5.527648329734802246e-02 -9.596653282642364502e-02 2.356439530849456787e-01 3.264260590076446533e-01 -1.844560056924819946e-01 -1.729842573404312134e-01 -6.564977765083312988e-02 -5.232253074645996094e-01 -4.043382778763771057e-02 2.408360093832015991e-01 -3.915842473506927490e-01 1.738759875297546387e-02 -7.752416282892227173e-02 -1.697972118854522705e-01 -1.926014758646488190e-02 -1.472675651311874390e-01 -2.432678639888763428e-01 7.208515424281358719e-03
9.005550295114517212e-02 2.043949961662292480e-01 -1.730614602565765381e-01 -8.818658441305160522e-02 3.245617449283599854e-01 -3.986754640936851501e-02 1.057761013507843018e-01 1.382553875446319580e-01 3.483808338642120361e-01 -5.123569071292877197e-02 -6.472431123256683350e-02 -1.791041940450668335e-01 -7.493478059768676758e-02 -1.857041269540786743e-01 -2.303193062543869019e-01 -1.996490806341171265e-01 -4.191978648304939270e-02 1.676740646362304688e-01 -4.755428433418273926e-02 9.838315844535827637e-02 -5.122201144695281982e-02 -2.348968833684921265e-01 1.876769354566931725e-03 2.814378123730421066e-03 -3.292995393276214600e-01 -4.804286360740661621e-02 -1.093469709157943726e-01 1.486514043062925339e-02 -4.062755703926086426e-01 -2.883938550949096680e-01 -7.887797057628631592e-02 -6.987076997756958008e-02
1.643346101045608521e-01 -1.265960186719894409e-01 -4.942100960761308670e-03 -1.854263991117477417e-01 -6.991397589445114136e-02 -2.966666407883167267e-02 1.923344582319259644e-01 -3.373077884316444397e-02 -2.003800868988037109e-02 -1.208029016852378845e-01 -1.068332716822624207e-01 -7.420414593070745468e-03 -3.065626882016658783e-02 3.621186316013336182e-02 3.413952291011810303e-01 1.634776592254638672e-01 1.983327418565750122e-02 3.603968322277069092e-01 -2.003762722015380859e-01 4.132603108882904053e-02 3.494433313608169556e-02 -3.828400373458862305e-01 -1.436840929090976715e-02 -1.872867643833160400e-01 -3.911752998828887939e-01 -1.437081843614578247e-01 1.207738965749740601e-01 -1.665186583995819092e-01 -2.086719423532485962e-01 -2.433551847934722900e-01 7.515432685613632202e-02 1.645139455795288086e-01
4.730323702096939087e-02 2.821495831012725830e-01 -1.261515468358993530e-01 -1.423198636621236801e-02 -8.600243180990219116e-02 9.119202941656112671e-02 3.614768981933593750e-01 -3.058857619762420654e-01 -1.138214319944381714e-01 -1.292240172624588013e-01 -2.162238508462905884e-01 -2.159557491540908813e-01 -1.616353690624237061e-01 -3.058960288763046265e-02 -1.010446473956108093e-01 2.926423549652099609e-01 6.320147961378097534e-02 2.462455630302429199e-01 -6.535778939723968506e-02 -1.265729963779449463e-01 -1.762868314981460571e-01 -2.793066799640655518e-01 9.748606383800506592e-02 1.470467895269393921e-01 -1.431729793548583984e-01 -1.184367984533309937e-01 -1.068939417600631714e-01 -3.237269073724746704e-02 -1.535151898860931396e-01 -7.975323498249053955e-02 3.180672228336334229e-01 -1.135987788438796997e-01
3.365397453308105469e-01 -1.754325330257415771e-01 -1.567389219999313354e-01 -9.407710283994674683e-02 -1.735354661941528320e-01 1.729513257741928101e-01 2.672984302043914795e-01 -7.875546813011169434e-02 2.298627421259880066e-02 -4.534383118152618408e-01 5.372788384556770325e-02 1.921232230961322784e-02 8.425351977348327637e-02 -4.285348951816558838e-02 -7.308311015367507935e-02 1.818471997976303101e-01 -6.501808017492294312e-02 1.537648737430572510e-01 1.368550509214401245e-01 -2.252755463123321533e-01 1.083324179053306580e-01 -1.504351347684860229e-01 -2.277547270059585571e-01 7.968413084745407104e-02 -2.782913446426391602e-01 -7.356029748916625977e-02 6.354992836713790894e-02 3.038628995418548584e-01 -1.572557687759399414e-01 -8.561923354864120483e-02 6.881196051836013794e-02 -1.489050686359405518e-01
-7.913394831120967865e-03 1.412387639284133911e-01 1.672041118144989014e-01 -2.029848843812942505e-02 7.467284053564071655e-02 -4.951829835772514343e-02 -7.610004395246505737e-02 -1.717086322605609894e-02 2.788147516548633575e-02 -5.056940019130706787e-02 1.177129298448562622e-01 -7.755773514509201050e-02 -1.401722133159637451e-01 -1.639491468667984009e-01 -4.777062684297561646e-02 2.475664615631103516e-01 2.483337223529815674e-01 4.542536139488220215e-01 -2.353245168924331665e-01 7.292112708091735840e-02 -7.208997849375009537e-03 -3.281085491180419922e-01 2.084429562091827393e-01 1.468543410301208496e-01 -1.330438256263732910e-01 -2.445458173751831055e-01 3.771235942840576172e-01 2.333210259675979614e-01 3.824420645833015442e-02 -5.277876183390617371e-02 1.209831684827804565e-01 9.858182072639465332e-02
-2.803511917591094971e-02 1.307915300130844116e-01 2.835953831672668457e-01 -2.534895241260528564e-01 -1.850507706403732300e-01 1.395387798547744751e-01 2.395935654640197754e-01 -3.529703319072723389e-01 3.038855195045471191e-01 -3.627572208642959595e-02 -2.774693071842193604e-02 -2.903787493705749512e-01 1.375811100006103516e-01 -1.454860270023345947e-01 -1.264691948890686035e-01 -8.160012960433959961e-02 8.858031779527664185e-02 1.015852615237236023e-01 -1.896950975060462952e-02 -2.145432084798812866e-01 -1.071357354521751404e-01 -4.005353897809982300e-02 -8.852428942918777466e-02 1.158157512545585632e-01 -4.004100859165191650e-01 -9.355262666940689087e-02 6.760802119970321655e-02 3.934933803975582123e-03 1.963030174374580383e-02 -1.233732029795646667e-01 3.899306803941726685e-02 2.655861675739288330e-01
3.553380668163299561e-01 1.370944231748580933e-01 3.387611731886863708e-02 5.972015485167503357e-02 1.500589400529861450e-01 7.989092916250228882e-02 3.091913759708404541e-01 -1.327858865261077881e-01 2.244983054697513580e-02 9.202737361192703247e-02 1.028955802321434021e-01 -2.686578035354614258e-02 1.397100538015365601e-01 -1.943841427564620972e-01 -9.509157389402389526e-02 1.062086373567581177e-01 7.179433852434158325e-02 4.930397570133209229e-01 3.109959326684474945e-02 1.067286655306816101e-01 -1.582646965980529785e-01 -8.025799691677093506e-02 6.381920725107192993e-02 -7.609532773494720459e-02 -2.051674723625183105e-01 -2.338757812976837158e-01 -1.152043864130973816e-01 8.206635713577270508e-02 -2.709316276013851166e-02 -2.198754400014877319e-01 2.611167356371879578e-02 3.763939440250396729e-01
3.225148469209671021e-02 5.542238429188728333e-02 -2.145561128854751587e-01 -1.210643798112869263e-01 2.273596227169036865e-01 1.021352633833885193e-01 -4.593810532242059708e-03 -1.138453707098960876e-01 2.593569159507751465e-01 5.879999324679374695e-02 -7.604575902223587036e-02 -1.567145437002182007e-01 5.464361980557441711e-02 -2.379682511091232300e-01 1.991601139307022095e-01 3.163158893585205078e-01 2.776407599449157715e-01 -4.298153519630432129e-02 1.354256831109523773e-02 3.094785213470458984e-01 8.905956149101257324e-02 -3.379822373390197754e-01 -1.491787433624267578e-01 4.871523939073085785e-03 -2.608729302883148193e-01 1.635078154504299164e-02 -3.262092173099517822e-02 8.628699183464050293e-02 -6.336718797683715820e-02 -2.142004370689392090e-01 -1.229132786393165588e-01 -3.138791322708129883e-01
-3.225215896964073181e-02 -8.435082435607910156e-02 -1.661639958620071411e-01 -1.468115001916885376e-01 2.981583774089813232e-01 -1.737787574529647827e-01 2.129349261522293091e-01 -2.036860585212707520e-01 -1.413400024175643921e-01 -1.125151589512825012e-01 2.034528106451034546e-01 -1.220121681690216064e-01 -1.612310707569122314e-01 -3.817483782768249512e-02 -5.799144506454467773e-02 1.939027011394500732e-01 9.128736704587936401e-02 3.970049619674682617e-01 -1.136883571743965149e-01 -1.920973509550094604e-01 2.319251298904418945e-01 4.290562868118286133e-02 -3.201712965965270996e-01 1.267374157905578613e-01 -9.819184243679046631e-02 1.782054752111434937e-01 1.350429803133010864e-01 -4.213934298604726791e-03 -1.408308893442153931e-01 -3.066487610340118408e-01 1.239041090011596680e-01 -2.400039508938789368e-02
2.604697048664093018e-01 2.509355247020721436e-01 -1.818707287311553955e-01 -3.516535973176360130e-03 -7.225494086742401123e-02 -1.719247102737426758e-01 4.637881647795438766e-03 -1.169113591313362122e-01 6.298229098320007324e-02 7.134988158941268921e-02 1.493291556835174561e-01 -9.059818834066390991e-02 1.159632131457328796e-01 -3.408263921737670898e-01 -1.917431503534317017e-01 3.280126675963401794e-02 2.295982465147972107e-02 3.290582001209259033e-01 5.936840921640396118e-02 2.676942646503448486e-01 -6.905148923397064209e-02 -9.750687330961227417e-02 3.939694166183471680e-02 -7.513272017240524292e-02 -3.690472543239593506e-01 -1.066317781805992126e-01 -6.731698662042617798e-02 -5.485925078392028809e-02 -4.216603338718414307e-01 -6.376843154430389404e-02 8.051197044551372528e-03 -1.952245980501174927e-01
4.975081980228424072e-02 1.011807247996330261e-01 1.052244305610656738e-01 -5.765935778617858887e-02 2.781779505312442780e-02 1.719406396150588989e-01 1.225523948669433594e-01 -1.865524053573608398e-01 1.041008532047271729e-01 1.526007950305938721e-01 -8.072731643915176392e-02 5.537458136677742004e-02 -2.641984075307846069e-02 -1.899963170289993286e-01 2.068684250116348267e-01 2.304760366678237915e-01 -6.784535199403762817e-02 4.458186924457550049e-01 4.002066329121589661e-02 1.779198530130088329e-03 1.303270161151885986e-01 2.416853792965412140e-02 8.012142963707447052e-03 4.645746946334838867e-01 -2.735064029693603516e-01 -2.362566292285919189e-01 9.239602088928222656e-02 -1.201262202812358737e-04 -2.857890129089355469e-01 1.676782034337520599e-02 1.654993295669555664e-01 -1.714147627353668213e-01
6.309085339307785034e-02 5.176206305623054504e-02 9.494024515151977539e-02 -2.885056138038635254e-01 -1.872227191925048828e-01 6.585961580276489258e-02 -1.999337375164031982e-01 -1.067973449826240540e-01 2.070099860429763794e-01 1.065137609839439392e-01 -1.629882305860519409e-01 -8.834598958492279053e-02 -1.533307731151580811e-01 -8.344355970621109009e-02 -7.860989123582839966e-02 3.288263082504272461e-01 1.947086900472640991e-01 2.843391895294189453e-01 -6.521964073181152344e-02 -1.246810182929039001e-01 -8.081941306591033936e-02 -2.435809820890426636e-01 -2.774092555046081543e-01 1.522917002439498901e-01 -8.254121243953704834e-02 -4.710581526160240173e-02 4.792534559965133667e-02 3.285005390644073486e-01 -3.210012018680572510e-01 -5.111813172698020935e-02 1.572450250387191772e-01 1.509316712617874146e-01
2.082524001598358154e-01 7.159798871725797653e-03 -1.073153391480445862e-01 -2.611177265644073486e-01 1.857103966176509857e-02 6.940346956253051758e-02 3.045202493667602539e-01 -3.234036862850189209e-01 1.449744552373886108e-01 -2.725927531719207764e-01 -1.547988057136535645e-01 9.974443912506103516e-02 4.553378373384475708e-02 2.747138217091560364e-02 -2.320680208504199982e-02 3.168198764324188232e-01 -9.712054394185543060e-03 4.277439713478088379e-01 2.056066840887069702e-01 9.601375460624694824e-02 -2.238038629293441772e-01 -2.362694293260574341e-01 2.216492407023906708e-02 6.167404726147651672e-02 -1.267581880092620850e-01 5.440356954932212830e-02 -4.031817615032196045e-02 1.415819823741912842e-01 4.755487665534019470e-02 -1.849497258663177490e-01 1.918181963264942169e-02 -1.382983922958374023e-01
-5.397427082061767578e-02 1.891606599092483521e-01 1.666428744792938232e-01 -2.079291492700576782e-01 -1.172893680632114410e-02 1.108781397342681885e-01 1.956505477428436279e-01 -1.316518783569335938e-01 -4.602782800793647766e-02 1.969370059669017792e-02 -3.326361477375030518e-01 8.796313405036926270e-02 3.377152141183614731e-03 -1.057152152061462402e-01 2.662072889506816864e-02 4.361421465873718262e-01 1.100220531225204468e-01 3.306158483028411865e-01 -1.399380713701248169e-01 -7.379624247550964355e-02 -1.712657138705253601e-02 -1.631862670183181763e-01 9.154705703258514404e-02 2.162680029869079590e-01 -3.423657715320587158e-01 -8.182716369628906250e-02 2.097409218549728394e-01 2.812234461307525635e-01 6.171526759862899780e-02 6.810213625431060791e-02 -2.277724072337150574e-02 -1.215810477733612061e-01
-1.673101335763931274e-01 7.916720956563949585e-02 -4.587883129715919495e-02 -3.263790905475616455e-01 -4.665952175855636597e-02 -1.733441948890686035e-01 -1.024658232927322388e-01 -2.935361582785844803e-03 1.047951057553291321e-01 -8.560950309038162231e-02 2.451424896717071533e-01 -1.989150792360305786e-01 1.270763669162988663e-02 -2.482328563928604126e-02 7.884504646062850952e-02 7.389727234840393066e-02 2.818008959293365479e-01 4.173312485218048096e-01 -1.042087674140930176e-01 -1.746608018875122070e-01 5.736196786165237427e-02 -2.774673104286193848e-01 1.441653966903686523e-01 2.527641952037811279e-01 -8.733408153057098389e-02 1.384496688842773438e-01 6.151514872908592224e-02 2.401272654533386230e-01 -2.514685094356536865e-01 -2.766825444996356964e-02 7.625820487737655640e-02 2.568998336791992188e-01
2.142757773399353027e-01 -3.229511976242065430e-01 3.074555099010467529e-02 -1.637452393770217896e-01 -6.197096407413482666e-02 -1.542036384344100952e-01 8.654282987117767334e-02 -1.717044711112976074e-01 3.830087929964065552e-02 -1.504486054182052612e-01 4.673325270414352417e-02 -2.883700728416442871e-01 4.035176336765289307e-02 -1.304148435592651367e-01 7.013870775699615479e-02 1.239159703254699707e-02 2.328058034181594849e-01 1.094355061650276184e-01 -1.463931053876876831e-01 -1.623138636350631714e-01 1.520661413669586182e-01 -4.440854489803314209e-01 2.334565222263336182e-01 2.132916748523712158e-01 -9.064565412700176239e-03 1.248217821121215820e-01 -3.401411324739456177e-02 2.766913175582885742e-01 -8.608563244342803955e-02 4.585332795977592468e-02 1.037601381540298462e-01 -2.763099670410156250e-01
-1.376859396696090698e-01 -1.075691506266593933e-01 -1.849791593849658966e-02 1.349054975435137749e-03 1.927158832550048828e-01 2.121240347623825073e-01 8.099457621574401855e-02 -5.174556002020835876e-02 3.937765955924987793e-02 -1.286535710096359253e-01 7.051460444927215576e-02 -5.997853819280862808e-03 -1.200963482260704041e-01 -2.620766498148441315e-02 -3.035041093826293945e-01 2.170427590608596802e-01 -2.377236075699329376e-02 4.064268171787261963e-01 -2.009687274694442749e-01 -2.177015542984008789e-01 -1.119617894291877747e-01 -3.236145377159118652e-01 -2.068203836679458618e-01 2.151517868041992188e-01 -4.528833553194999695e-02 1.036881431937217712e-01 -7.052567601203918457e-02 -2.427575178444385529e-02 -3.697447478771209717e-01 -1.363572031259536743e-01 2.570506334304809570e-01 -2.662350609898567200e-02
2.255799174308776855e-01 8.355461806058883667e-02 -1.211204975843429565e-01 -1.706990748643875122e-01 2.238198220729827881e-01 -7.709839940071105957e-02 2.025151252746582031e-01 -1.688630133867263794e-01 2.154925651848316193e-02 -1.970641314983367920e-01 -4.560823738574981689e-02 -3.358710184693336487e-02 1.417157948017120361e-01 -1.301133334636688232e-01 -1.446923464536666870e-01 4.762895107269287109e-01 -1.236138716340065002e-01 1.739644557237625122e-01 2.041900604963302612e-01 9.296412020921707153e-02 -1.230192705988883972e-01 -8.884828537702560425e-02 2.087332541123032570e-03 1.897933185100555420e-01 -3.686144948005676270e-01 2.018840759992599487e-01 2.563352929428219795e-03 2.289362698793411255e-01 -1.611064970493316650e-01 -1.853595674037933350e-01 -2.618897520005702972e-02 -2.156781591475009918e-02
6.745988130569458008e-02 2.183126211166381836e-01 -2.338256984949111938e-01 -7.669489085674285889e-02 3.984839841723442078e-02 -2.237854301929473877e-01 -4.036163911223411560e-02 -1.411376614123582840e-02 2.444428056478500366e-01 -1.657891422510147095e-01 -1.145545318722724915e-01 -1.085908859968185425e-01 9.155933558940887451e-02 -8.790832012891769409e-02 -6.595709919929504395e-02 -2.984754368662834167e-02 2.475930899381637573e-01 5.533118844032287598e-01 -9.109824150800704956e-02 -2.070122808218002319e-01 -1.612076908349990845e-01 1.953612640500068665e-02 1.355110704898834229e-01 2.091325670480728149e-01 -5.670544877648353577e-02 1.543699055910110474e-01 7.579674478620290756e-03 3.084864318370819092e-01 -1.710406094789505005e-01 -5.526344105601310730e-02 1.563974171876907349e-01 1.188119202852249146e-01
7.515534758567810059e-02 -1.250104159116744995e-01 -8.110267668962478638e-02 1.344847828149795532e-01 2.249511033296585083e-01 1.896241903305053711e-01 -1.019845064729452133e-02 2.951503396034240723e-01 3.906234726309776306e-02 6.002347171306610107e-02 -1.722115129232406616e-01 -2.665540575981140137e-01 2.062372565269470215e-01 -2.995409965515136719e-01 1.592773199081420898e-01 4.128142818808555603e-02 1.326486915349960327e-01 5.387037992477416992e-01 -1.617653369903564453e-01 -1.227235496044158936e-01 1.348482817411422729e-01 -3.825109079480171204e-02 9.216064214706420898e-02 1.367240846157073975e-01 -2.299246639013290405e-01 8.601538836956024170e-02 1.114362701773643494e-01 8.152990788221359253e-02 -1.258839219808578491e-01 -8.537196367979049683e-02 -1.249788254499435425e-01 -3.418625891208648682e-02
1.384710818529129028e-01 8.861321955919265747e-02 -2.967982888221740723e-01 -1.775059103965759277e-02 -2.278933078050613403e-01 2.052378058433532715e-01 -2.279822081327438354e-01 -1.063452512025833130e-01 1.458991318941116333e-01 4.234639927744865417e-02 2.496387250721454620e-02 1.275139898061752319e-01 -1.062368378043174744e-01 -1.806988567113876343e-01 -1.594030410051345825e-01 -3.263912722468376160e-02 -5.508302897214889526e-02 2.666022479534149170e-01 -2.030137926340103149e-01 -2.769554592669010162e-02 -7.154750078916549683e-02 -4.520301222801208496e-01 -2.166358232498168945e-01 9.636270254850387573e-02 -1.687575429677963257e-01 1.187110226601362228e-02 1.464131474494934082e-01 3.522049486637115479e-01 -1.194979101419448853e-01 -1.742579936981201172e-01 -9.499164670705795288e-02 8.553824573755264282e-02
1.341801136732101440e-01 -1.496288776397705078e-01 -1.026539430022239685e-01 4.272912070155143738e-02 -2.171006202697753906e-01 -1.058941334486007690e-02 1.010027006268501282e-01 1.908620819449424744e-02 6.356933712959289551e-02 -2.882390320301055908e-01 1.022170111536979675e-01 6.688449531793594360e-02 -3.497457504272460938e-02 5.782086402177810669e-02 -8.570343255996704102e-02 1.118629649281501770e-01 1.241589784622192383e-01 1.021276339888572693e-01 -3.173235654830932617e-01 -2.902826368808746338e-01 1.581967771053314209e-01 -3.810805082321166992e-01 -1.558154672384262085e-01 -1.125669777393341064e-01 -3.375134766101837158e-01 -4.327419400215148926e-02 7.446163892745971680e-02 2.767378687858581543e-01 -1.932618916034698486e-01 2.970233373343944550e-02 7.556783407926559448e-02 -3.210945129394531250e-01
1.256057173013687134e-01 -8.245826512575149536e-02 -3.656418621540069580e-01 -3.246074169874191284e-02 -1.806064695119857788e-01 1.774691939353942871e-01 2.100995182991027832e-01 1.864785514771938324e-02 -9.218581020832061768e-02 -4.690778627991676331e-02 -1.331990361213684082e-01 -2.069037258625030518e-01 -2.584717934951186180e-03 -1.886391043663024902e-01 -5.730027705430984497e-02 -1.556599289178848267e-01 4.084707796573638916e-01 8.668343722820281982e-02 -7.840135693550109863e-02 -1.112543195486068726e-01 7.624161243438720703e-02 -3.765443563461303711e-01 -1.185273230075836182e-01 2.712305188179016113e-01 -3.519149124622344971e-01 7.777970284223556519e-02 -5.380695685744285583e-02 1.740472316741943359e-01 3.571015596389770508e-02 2.073669433593750000e-02 8.150587975978851318e-02 -1.372593082487583160e-02
3.907150030136108398e-01 1.590243168175220490e-02 1.648285537958145142e-01 -1.400940865278244019e-01 -3.673661500215530396e-02 2.787023484706878662e-01 2.399832904338836670e-01 7.245925813913345337e-02 -4.135616496205329895e-02 1.808248758316040039e-01 1.502561718225479126e-01 4.325464367866516113e-02 -4.009412974119186401e-02 -2.850048840045928955e-01 -3.403720259666442871e-01 2.409392893314361572e-01 -8.846490830183029175e-02 1.999238729476928711e-01 1.712854653596878052e-01 -9.839240461587905884e-02 7.369089871644973755e-02 -1.119160503149032593e-01 -1.743948012590408325e-01 1.801981627941131592e-01 -1.472539752721786499e-01 1.394224585965275764e-03 1.886826157569885254e-01 2.057797461748123169e-01 -1.560725569725036621e-01 -2.213160991668701172e-01 4.300591349601745605e-02 -1.882319897413253784e-02
5.188827216625213623e-02 -1.279176324605941772e-01 -8.844694495201110840e-02 -1.676718518137931824e-02 -2.732121944427490234e-01 -1.240391433238983154e-01 1.710428744554519653e-01 -5.539012700319290161e-02 -9.040038287639617920e-02 -1.090485602617263794e-01 1.090916544198989868e-01 -2.647924721240997314e-01 1.272137016057968140e-01 -3.206899762153625488e-01 -3.327515423297882080e-01 2.154875397682189941e-01 2.962369918823242188e-01 -5.657973699271678925e-03 -3.223392367362976074e-01 1.387397572398185730e-02 -4.387717321515083313e-02 -4.131222367286682129e-01 -2.226876467466354370e-02 2.185371369123458862e-01 -4.169233515858650208e-02 -5.892794579267501831e-02 8.155315369367599487e-02 1.360786259174346924e-01 -4.898544400930404663e-02 -1.548335999250411987e-01 -1.502962410449981689e-02 -5.011602491140365601e-02
-2.172771692276000977e-01 8.214553818106651306e-03 -7.415838539600372314e-02 1.884288154542446136e-02 2.041576206684112549e-01 6.901834905147552490e-02 8.097956329584121704e-02 -3.698595166206359863e-01 2.015748526901006699e-03 1.524980068206787109e-01 -1.805034130811691284e-01 1.674556173384189606e-02 9.721092134714126587e-02 -1.589816957712173462e-01 -2.069741673767566681e-02 2.697338163852691650e-01 2.567038498818874359e-02 1.578546166419982910e-01 2.123362869024276733e-01 -1.907902061939239502e-01 1.161927729845046997e-02 -1.359115093946456909e-01 5.515554174780845642e-02 2.634623944759368896e-01 -2.502170801162719727e-01 -1.688030213117599487e-01 6.405943632125854492e-02 2.021351456642150879e-01 -2.629509568214416504e-01 -1.195136159658432007e-01 2.700672447681427002e-01 -3.201328516006469727e-01
2.313695549964904785e-01 3.080602921545505524e-02 1.351191103458404541e-01 1.456346064805984497e-01 1.011719331145286560e-01 -1.086199562996625900e-02 1.851828247308731079e-01 -1.737656071782112122e-02 2.216611802577972412e-01 5.615875497460365295e-02 8.072583936154842377e-03 -1.939635165035724640e-02 -3.152323663234710693e-01 5.968144536018371582e-02 6.624552607536315918e-02 2.719046771526336670e-01 3.847666084766387939e-01 2.480914890766143799e-01 -2.996291220188140869e-02 3.173840418457984924e-02 1.478753834962844849e-01 -2.930521667003631592e-01 1.484161019325256348e-01 5.786506459116935730e-02 -1.554073989391326904e-01 -2.743962407112121582e-01 1.856274008750915527e-01 2.407514601945877075e-01 -1.214214488863945007e-01 -2.520926594734191895e-01 4.075491055846214294e-02 1.033468395471572876e-01
1.825804822146892548e-02 3.801661133766174316e-01 -1.624124199151992798e-01 -1.736377030611038208e-01 -8.853510767221450806e-02 -1.774917691946029663e-01 -7.085485756397247314e-02 -3.810801357030868530e-02 -6.980135291814804077e-02 -3.776588141918182373e-01 1.532010585069656372e-01 -1.706175357103347778e-01 -3.477387875318527222e-02 -2.334744185209274292e-01 7.824525982141494751e-02 1.211973950266838074e-01 9.654540568590164185e-03 2.830367088317871094e-01 -1.767289936542510986e-01 -2.984102666378021240e-01 1.317992508411407471e-01 -5.433917045593261719e-03 -1.340919584035873413e-01 2.990346848964691162e-01 -1.721882224082946777e-01 1.010647937655448914e-01 -7.609820365905761719e-02 1.675591170787811279e-01 -1.032024025917053223e-01 -1.848758906126022339e-01 4.772343672811985016e-03 -1.797712147235870361e-01
1.412866711616516113e-01 1.560001224279403687e-01 -1.799489110708236694e-01 1.589989215135574341e-01 -1.660073101520538330e-01 -8.621212909929454327e-04 -1.759728640317916870e-01 -2.196290493011474609e-01 9.669584035873413086e-02 -1.521679610013961792e-01 6.492879986763000488e-02 3.842928260564804077e-02 -2.099914401769638062e-01 -3.283559978008270264e-01 1.095999106764793396e-01 -1.922719180583953857e-02 -3.232942894101142883e-02 3.016906678676605225e-01 1.434838026762008667e-01 -1.068852618336677551e-01 6.336397677659988403e-02 -2.478608191013336182e-01 -2.762779593467712402e-01 1.748590618371963501e-01 -2.635579705238342285e-01 1.006352081894874573e-01 -2.055051326751708984e-01 1.627173721790313721e-01 -1.445746719837188721e-01 -3.253469765186309814e-01 1.218729838728904724e-01 4.948439821600914001e-02
-2.108576521277427673e-02 -1.316247880458831787e-01 -6.012098491191864014e-02 -1.732998490333557129e-01 -2.310339659452438354e-01 -8.647998422384262085e-02 -1.164719015359878540e-01 -3.523122072219848633e-01 8.119285106658935547e-02 6.886939704418182373e-02 -3.997485153377056122e-03 -2.632446587085723877e-01 9.011707454919815063e-02 -1.467719823122024536e-01 -9.860581159591674805e-02 1.140266656875610352e-01 3.705982863903045654e-01 3.655688166618347168e-01 2.026491761207580566e-01 5.122940614819526672e-02 -1.856490075588226318e-01 -2.267894893884658813e-01 6.590490788221359253e-02 3.607480973005294800e-02 -5.697620287537574768e-02 1.427204757928848267e-01 1.046825200319290161e-01 4.331179335713386536e-02 -2.137421518564224243e-01 -1.732301712036132812e-01 3.046230077743530273e-01 7.643716037273406982e-02
1.101885214447975159e-01 -3.447271650657057762e-03 -1.731115765869617462e-02 -3.115354180335998535e-01 1.964012384414672852e-01 -1.692294627428054810e-01 1.278220955282449722e-02 -1.158032007515430450e-02 1.166846230626106262e-01 -1.817132085561752319e-01 7.871496677398681641e-02 7.948008179664611816e-02 2.848770916461944580e-01 -3.183310478925704956e-02 -2.604361176490783691e-01 2.107779830694198608e-01 -1.564224362373352051e-01 2.023425847291946411e-01 7.649108022451400757e-02 -7.701838016510009766e-02 3.636760637164115906e-02 -2.552541494369506836e-01 -1.241607889533042908e-01 2.006995677947998047e-01 -3.113020658493041992e-01 -1.019937694072723389e-01 -8.409508317708969116e-02 2.696672976016998291e-01 -3.734657466411590576e-01 -1.011270806193351746e-01 -7.055421918630599976e-02 1.681080311536788940e-01
1.146703213453292847e-01 1.708007156848907471e-01 7.400101423263549805e-02 1.234856992959976196e-01 -3.469910845160484314e-02 -1.919521950185298920e-02 1.865078657865524292e-01 3.719317261129617691e-03 2.121239602565765381e-01 -8.252970874309539795e-02 2.082711309194564819e-01 -5.860411003232002258e-02 -2.228311300277709961e-01 6.847871840000152588e-02 -8.626119047403335571e-02 2.409086227416992188e-01 2.731566727161407471e-01 2.284087538719177246e-01 3.199518844485282898e-02 5.222814530134201050e-02 9.354419261217117310e-02 -2.547383606433868408e-01 2.372281253337860107e-01 1.874363422393798828e-01 -3.638179898262023926e-01 -3.495377600193023682e-01 1.606910228729248047e-01 2.420576959848403931e-01 -9.831506758928298950e-02 -1.361077576875686646e-01 6.872576475143432617e-02 1.211818084120750427e-01
1.447120308876037598e-01 1.607833504676818848e-01 1.735889464616775513e-01 -8.975884318351745605e-02 -7.694420963525772095e-02 3.381864354014396667e-02 1.457483917474746704e-01 -3.682258129119873047e-01 1.132408808916807175e-02 -6.801787763833999634e-02 -9.489542990922927856e-02 1.123097166419029236e-01 -8.800295740365982056e-02 -5.223889276385307312e-02 -1.299956720322370529e-02 2.032644003629684448e-01 -8.344671688973903656e-03 4.062160253524780273e-01 1.260367333889007568e-01 -3.084399104118347168e-01 -4.690567031502723694e-03 -2.782443165779113770e-01 -1.520520746707916260e-01 1.030059456825256348e-01 -4.220317900180816650e-01 -8.033973723649978638e-02 4.507282376289367676e-02 2.600139193236827850e-02 2.795234136283397675e-02 9.941033273935317993e-02 2.678225636482238770e-01 -1.258948445320129395e-01
-1.146326586604118347e-02 -4.925252869725227356e-02 -2.541206777095794678e-01 -7.246378064155578613e-02 -2.155112177133560181e-01 1.765237301588058472e-01 7.403887808322906494e-02 -1.966059356927871704e-01 -1.217466220259666443e-02 9.098864346742630005e-02 1.938793621957302094e-02 -4.075771570205688477e-02 -2.347729541361331940e-02 7.204692810773849487e-03 2.075479924678802490e-02 -2.250782698392868042e-01 3.593097627162933350e-01 3.123708665370941162e-01 1.106180325150489807e-01 7.005142420530319214e-02 -8.707417547702789307e-02 -3.173265755176544189e-01 -1.620430201292037964e-01 4.981251806020736694e-02 -1.589282006025314331e-01 -1.457358300685882568e-01 -2.466447651386260986e-01 2.123528420925140381e-01 -2.542708218097686768e-01 -2.345626354217529297e-01 2.982766330242156982e-01 -4.252341389656066895e-02
1.972067952156066895e-01 1.655543595552444458e-02 -3.583011627197265625e-01 -3.064654469490051270e-01 -1.207069307565689087e-01 -5.898514389991760254e-02 3.771839663386344910e-02 -3.219167292118072510e-01 -7.499022781848907471e-02 8.814590424299240112e-02 -1.419840008020401001e-02 -9.762342087924480438e-03 1.525320410728454590e-01 1.188283711671829224e-01 -4.926113039255142212e-02 -3.930871188640594482e-02 2.637299597263336182e-01 5.055486038327217102e-02 -2.256331741809844971e-01 -2.627786807715892792e-02 1.946865469217300415e-01 -2.417633384466171265e-01 -2.592042982578277588e-01 3.267728090286254883e-01 -3.568597435951232910e-01 4.985881224274635315e-02 4.025682434439659119e-02 -1.154851075261831284e-02 -3.235715255141258240e-02 -1.081307157874107361e-01 -5.717873200774192810e-02 1.369553655385971069e-01
-4.846435040235519409e-02 1.233362853527069092e-01 9.453506022691726685e-02 7.374085485935211182e-02 1.084929630160331726e-01 1.947261020541191101e-02 1.504402011632919312e-01 -1.289599984884262085e-01 -2.082656696438789368e-02 1.540108472108840942e-01 8.231665194034576416e-02 1.739022582769393921e-01 -3.364897519350051880e-02 -1.709014624357223511e-01 5.910081043839454651e-02 1.736245751380920410e-01 1.906050601974129677e-03 4.477495551109313965e-01 -7.580777257680892944e-02 3.850279841572046280e-03 1.124205738306045532e-01 -1.595801711082458496e-01 1.198851466178894043e-01 3.328247964382171631e-01 -5.025481581687927246e-01 -2.733342051506042480e-01 1.275742948055267334e-01 1.949637942016124725e-02 -2.050724923610687256e-01 -3.313930332660675049e-02 7.643117755651473999e-02 -1.705660223960876465e-01
1.731953173875808716e-01 1.849590241909027100e-01 -3.071542382240295410e-01 -1.405273973941802979e-01 9.611567854881286621e-02 -1.628066599369049072e-02 -1.166544184088706970e-01 -2.201227843761444092e-01 2.789121866226196289e-01 -2.710279263556003571e-02 8.842531591653823853e-02 -1.324546486139297485e-01 -1.269334554672241211e-01 -2.210019081830978394e-01 5.784793943166732788e-02 8.346422761678695679e-02 -2.182438373565673828e-01 4.194157421588897705e-01 -2.039080560207366943e-01 1.289351470768451691e-02 2.686618864536285400e-01 -2.778422087430953979e-02 7.360614370554685593e-03 2.177057713270187378e-01 -2.327239513397216797e-01 -5.438305437564849854e-02 2.786961793899536133e-01 -7.139818370342254639e-02 -8.254776149988174438e-02 -1.120517477393150330e-01 -6.770336627960205078e-02 -1.464691311120986938e-01
-1.647368222475051880e-01 2.302227765321731567e-01 -2.736752331256866455e-01 -2.898441627621650696e-02 -1.419927226379513741e-03 -1.165496092289686203e-02 -1.263526231050491333e-01 4.294809699058532715e-02 2.354966104030609131e-01 -1.864195056259632111e-02 -1.603859364986419678e-01 -1.716112047433853149e-01 1.219972819089889526e-01 -1.093284860253334045e-01 1.287580281496047974e-01 -7.425261288881301880e-02 2.845148444175720215e-01 4.515029191970825195e-01 -1.838828772306442261e-01 -2.664242982864379883e-01 -9.695071727037429810e-02 -1.508059725165367126e-02 -2.025209739804267883e-02 2.012582868337631226e-01 -2.170172631740570068e-01 8.346255123615264893e-02 -3.917950019240379333e-02 3.276449441909790039e-01 -1.964326202869415283e-01 -2.998843975365161896e-02 1.203007027506828308e-01 -9.601529687643051147e-02
-1.251471936702728271e-01 -3.764478489756584167e-02 -1.900625042617321014e-02 -3.171089291572570801e-01 -1.424214839935302734e-01 2.348421216011047363e-01 -1.639460176229476929e-01 -2.608934342861175537e-01 3.257516920566558838e-01 -5.312948301434516907e-02 -4.229146242141723633e-02 -1.396609246730804443e-01 -1.974570155143737793e-01 -1.078444793820381165e-01 -4.943586885929107666e-02 1.152799502015113831e-01 1.904775947332382202e-01 3.067688643932342529e-01 -1.636470258235931396e-01 -1.516520678997039795e-01 1.266773790121078491e-02 -1.742115765810012817e-01 -1.627425551414489746e-01 1.863555312156677246e-01 -1.317500621080398560e-01 5.483318120241165161e-03 4.127789661288261414e-02 1.376415491104125977e-01 -4.357114732265472412e-01 4.697613790631294250e-02 5.620028823614120483e-02 9.950636327266693115e-02
1.677904427051544189e-01 -8.952844887971878052e-02 1.052451878786087036e-01 -6.953158881515264511e-03 -1.778889000415802002e-01 -1.997351050376892090e-01 1.382625848054885864e-01 -2.420911639928817749e-01 6.349235028028488159e-02 -6.041705608367919922e-02 4.544153437018394470e-02 -2.374696433544158936e-01 -3.886616602540016174e-02 -3.732592100277543068e-03 8.736386895179748535e-03 -3.264234587550163269e-02 1.974272280931472778e-01 3.681315779685974121e-01 1.661561131477355957e-01 2.822723612189292908e-02 1.282841782085597515e-03 -3.600744605064392090e-01 -4.470508098602294922e-01 2.340465635061264038e-01 2.995363250374794006e-02 -1.915150582790374756e-01 9.869337826967239380e-02 -3.932695090770721436e-02 -2.060182541608810425e-01 -6.305769830942153931e-02 -1.109315156936645508e-01 -1.996493637561798096e-01
1.248289719223976135e-01 1.582252532243728638e-01 -4.740787670016288757e-02 -4.098051786422729492e-01 3.500536829233169556e-02 3.625423833727836609e-02 4.291132986545562744e-01 -1.064024586230516434e-02 6.098651140928268433e-02 -9.436850249767303467e-02 -2.120233774185180664e-01 -2.113091796636581421e-01 -6.557170301675796509e-02 -2.850053608417510986e-01 9.805017150938510895e-03 2.247798629105091095e-02 1.543131750077009201e-02 9.689389169216156006e-02 -1.387858539819717407e-01 -4.012408666312694550e-03 1.489940285682678223e-01 -1.746302694082260132e-01 2.673419117927551270e-01 7.404958456754684448e-02 2.410943061113357544e-02 -9.891087561845779419e-02 -1.724658608436584473e-01 1.498816311359405518e-01 -3.756657540798187256e-01 -1.005647704005241394e-01 -2.002875953912734985e-01 3.953784704208374023e-02
1.854788661003112793e-01 3.557398021221160889e-01 -5.611945316195487976e-02 -2.601639553904533386e-02 -4.758891835808753967e-02 1.309809237718582153e-01 -9.295250475406646729e-02 -2.075474709272384644e-03 6.625862419605255127e-02 -3.226780295372009277e-01 1.481224298477172852e-01 -2.151989005506038666e-02 2.306633591651916504e-01 -1.230514124035835266e-01 2.925128303468227386e-02 1.370849013328552246e-01 9.829698503017425537e-02 1.806311905384063721e-01 -9.355356544256210327e-02 -2.413224577903747559e-01 -1.189504414796829224e-01 -2.189902812242507935e-01 -1.897189021110534668e-01 1.733501106500625610e-01 -5.613242462277412415e-02 2.616937756538391113e-01 7.150095701217651367e-02 1.669982522726058960e-01 -4.988447576761245728e-02 -3.337652385234832764e-01 1.974702030420303345e-01 -3.054504096508026123e-01
-1.283725798130035400e-01 -2.569105923175811768e-01 -1.254206001758575439e-01 7.106385380029678345e-02 2.185415923595428467e-01 -1.151945814490318298e-02 1.507296711206436157e-01 -3.136403858661651611e-01 -1.495856791734695435e-01 9.003081172704696655e-02 -1.568820625543594360e-01 -1.673994511365890503e-01 7.716299593448638916e-02 -1.268936842679977417e-01 2.231166511774063110e-01 1.401413083076477051e-01 2.257174402475357056e-01 2.172077596187591553e-01 -1.633056551218032837e-01 -1.963798999786376953e-01 -1.034662202000617981e-01 -6.912517547607421875e-02 2.570981085300445557e-01 -4.496506229043006897e-02 -3.314563930034637451e-01 -1.101082563400268555e-01 -6.529286038130521774e-03 2.570064663887023926e-01 -8.514458686113357544e-02 -2.255920916795730591e-01 1.988060772418975830e-01 -1.429957896471023560e-01
-3.279253840446472168e-02 3.111960180103778839e-02 -3.525427356362342834e-02 -8.159459382295608521e-02 -2.320638746023178101e-01 7.601834833621978760e-02 -1.485763490200042725e-02 -2.914852201938629150e-01 3.020496964454650879e-01 -1.538456324487924576e-02 1.563154309988021851e-01 -7.457338739186525345e-03 7.466086745262145996e-02 7.396358996629714966e-02 1.270431876182556152e-01 1.054931506514549255e-01 3.185374736785888672e-01 2.543090581893920898e-01 1.056422069668769836e-01 -2.292404025793075562e-01 -1.122349798679351807e-01 -2.196409404277801514e-01 -2.150277942419052124e-01 1.408218443393707275e-01 -1.332456618547439575e-01 7.342117279767990112e-02 -1.964896470308303833e-01 1.043734103441238403e-01 -3.841699361801147461e-01 -1.277895364910364151e-02 3.082666099071502686e-01 -1.370481401681900024e-01
2.164707332849502563e-01 2.000598907470703125e-01 -1.953079700469970703e-01 -1.347032189369201660e-01 -1.402822285890579224e-01 -2.113670706748962402e-01 -7.194761186838150024e-02 7.883268594741821289e-02 2.061634957790374756e-01 3.198673576116561890e-02 5.262501165270805359e-02 -1.477903872728347778e-01 1.027082055807113647e-01 -2.978320121765136719e-01 2.888738550245761871e-02 -8.533377945423126221e-02 2.664443850517272949e-01 4.116581976413726807e-01 -9.727624803781509399e-02 -4.019525647163391113e-02 -1.702496223151683807e-02 -9.873398393392562866e-02 -2.757826149463653564e-01 -1.354449708014726639e-02 -4.527913928031921387e-01 -5.093152821063995361e-02 5.489353835582733154e-02 1.751126497983932495e-01 -1.028325688093900681e-02 1.457558572292327881e-01 6.740613281726837158e-02 2.399561740458011627e-02
-5.560781434178352356e-02 2.328582108020782471e-01 2.416560985147953033e-02 -1.240601912140846252e-01 -1.775136142969131470e-01 1.092780977487564087e-01 1.579737812280654907e-01 -2.683594524860382080e-01 3.007857799530029297e-01 8.581792563199996948e-02 1.849337667226791382e-01 -1.752686128020286560e-02 -6.816708296537399292e-02 -6.469355523586273193e-02 -9.855299443006515503e-02 1.431400775909423828e-01 1.210541054606437683e-01 3.596557378768920898e-01 -2.402652055025100708e-01 -4.262213408946990967e-01 2.933918125927448273e-02 -1.040420904755592346e-01 -4.384192079305648804e-02 9.146849811077117920e-02 -7.566990703344345093e-02 1.851409091614186764e-03 -2.023031413555145264e-01 3.624581098556518555e-01 2.277006395161151886e-02 -5.642319843173027039e-02 -1.146581768989562988e-01 -1.210526376962661743e-01
-1.307791769504547119e-01 -8.055584877729415894e-02 9.338865987956523895e-03 -3.619454801082611084e-01 -9.401254355907440186e-02 1.309336256235837936e-02 -1.049293652176856995e-01 -3.301064670085906982e-02 1.027855202555656433e-01 6.446394603699445724e-03 9.987337142229080200e-02 -1.989264786243438721e-02 -1.439563184976577759e-01 -9.676839411258697510e-02 8.162894845008850098e-02 2.483106255531311035e-01 2.554106712341308594e-01 4.658420681953430176e-01 -1.478386521339416504e-01 -1.540943980216979980e-01 7.254312187433242798e-02 -3.350998163223266602e-01 -1.166903153061866760e-01 1.914741098880767822e-01 -2.170211263000965118e-02 9.353222697973251343e-02 8.919259533286094666e-03 2.101497203111648560e-01 -3.104091286659240723e-01 7.124204188585281372e-03 4.291417822241783142e-02 2.396542429924011230e-01
8.491811342537403107e-03 1.356854382902383804e-02 2.911907806992530823e-02 1.238818243145942688e-01 3.622709512710571289e-01 -5.239773541688919067e-02 9.252566099166870117e-02 9.399013593792915344e-03 1.613536290824413300e-02 -1.171416714787483215e-01 1.270737946033477783e-01 4.852874204516410828e-02 -1.339590102434158325e-01 -9.371113777160644531e-02 -2.081333100795745850e-02 1.813333779573440552e-01 2.157432436943054199e-01 4.851074218750000000e-01 -1.233399361371994019e-01 1.763297803699970245e-02 5.683521740138530731e-03 -2.901161611080169678e-01 2.034108340740203857e-02 1.612483561038970947e-01 -3.499384969472885132e-02 -3.151457309722900391e-01 3.209750354290008545e-01 1.242406070232391357e-01 -1.790403723716735840e-01 -2.488335222005844116e-01 1.174700483679771423e-01 1.166167706251144409e-01
1.407768726348876953e-01 2.319872677326202393e-01 -1.461305320262908936e-01 7.588373124599456787e-02 -1.121713444590568542e-01 2.144835144281387329e-01 7.589289546012878418e-02 -3.312322497367858887e-01 -1.993042975664138794e-01 -1.621576249599456787e-01 3.143462538719177246e-02 -1.739797741174697876e-02 1.462408751249313354e-01 -2.486609518527984619e-01 2.035471349954605103e-01 4.415559470653533936e-01 8.144746534526348114e-03 3.461017906665802002e-01 -1.021124795079231262e-01 -1.015451401472091675e-01 3.453609300777316093e-03 -1.124459803104400635e-01 1.206112578511238098e-01 2.280462533235549927e-01 -7.924754172563552856e-02 -1.035197898745536804e-01 1.327959895133972168e-01 9.129527956247329712e-02 -1.914779394865036011e-01 -1.202988922595977783e-01 1.560725569725036621e-01 -1.193471485748887062e-03
-7.859040051698684692e-02 9.211577475070953369e-03 1.103568077087402344e-02 -2.873485982418060303e-01 -1.142589077353477478e-01 3.595951944589614868e-02 -6.307423859834671021e-02 2.834630385041236877e-02 1.752095371484756470e-01 -8.333105593919754028e-02 1.899062693119049072e-01 -5.341259390115737915e-02 -1.464142054319381714e-01 -2.539935149252414703e-02 2.157865464687347412e-01 3.518518805503845215e-01 3.201348781585693359e-01 3.831473290920257568e-01 -1.648511439561843872e-01 -1.735597997903823853e-01 1.118535920977592468e-01 -2.882021367549896240e-01 -1.161307469010353088e-01 2.326313555240631104e-01 -3.260509669780731201e-02 5.205017328262329102e-02 -2.317267097532749176e-02 1.538885384798049927e-01 -2.634764313697814941e-01 1.480998564511537552e-02 -3.259094059467315674e-02 2.333611100912094116e-01
2.173589766025543213e-01 -3.486042842268943787e-02 9.324514865875244141e-02 2.711310386657714844e-01 2.146509438753128052e-01 1.392030864953994751e-01 1.746864914894104004e-01 -1.292716413736343384e-01 1.392857134342193604e-01 3.689039871096611023e-02 4.361292719841003418e-02 -1.931480318307876587e-02 -2.053471207618713379e-01 -2.812761114910244942e-03 -2.153637073934078217e-02 1.017317324876785278e-01 1.193668246269226074e-01 4.228068590164184570e-01 -1.478697508573532104e-01 -7.641930878162384033e-02 -2.372036129236221313e-02 -1.458640396595001221e-01 -5.565159395337104797e-02 3.701402842998504639e-01 -2.317943237721920013e-02 -1.381639987230300903e-01 2.543624937534332275e-01 8.558446168899536133e-02 -2.639391124248504639e-01 -1.206318847835063934e-02 3.176616728305816650e-01 -1.886793673038482666e-01
-1.106547191739082336e-01 2.137157469987869263e-01 -1.423422945663332939e-03 -1.718471795320510864e-01 9.706857055425643921e-02 -6.248142570257186890e-03 5.503974556922912598e-01 -1.208744794130325317e-01 3.372061625123023987e-02 1.325467973947525024e-01 -7.076905574649572372e-03 -7.249470800161361694e-02 -1.190488114953041077e-01 -2.460377477109432220e-02 3.318467363715171814e-02 6.218624114990234375e-02 2.443458326160907745e-02 1.978986561298370361e-01 1.536559760570526123e-01 -3.302525728940963745e-02 1.112653594464063644e-02 -3.883942365646362305e-01 -3.185020685195922852e-01 1.960951089859008789e-01 -1.855910271406173706e-01 -4.293633997440338135e-02 -5.227879434823989868e-02 2.095566391944885254e-01 -1.330977231264114380e-01 3.001187182962894440e-02 -2.630399167537689209e-01 1.253303885459899902e-01
2.602029442787170410e-01 7.265843451023101807e-02 2.371468394994735718e-01 -1.671428680419921875e-01 2.910108305513858795e-03 1.187426000833511353e-01 4.113249853253364563e-02 -3.904195874929428101e-02 9.300456941127777100e-02 4.098957777023315430e-02 -3.300099372863769531e-01 -3.484420850872993469e-02 -1.249627023935317993e-01 -1.163832023739814758e-01 -5.025577172636985779e-02 2.916038930416107178e-01 -5.334626417607069016e-03 2.646701037883758545e-01 -1.843431591987609863e-01 -1.743432879447937012e-01 -1.476646661758422852e-01 -2.926879525184631348e-01 4.739658161997795105e-02 -1.187587901949882507e-01 -4.941725134849548340e-01 -1.784945279359817505e-01 -1.012653857469558716e-01 -7.601184397935867310e-02 -1.623339392244815826e-02 -8.739787340164184570e-02 6.534966081380844116e-02 1.606112718582153320e-01
5.912919994443655014e-03 -3.975750878453254700e-02 -1.663511246442794800e-01 -3.436685726046562195e-02 -1.259167939424514771e-01 2.408579923212528229e-02 5.334614962339401245e-02 4.820811748504638672e-02 1.451757252216339111e-01 -4.843212664127349854e-01 7.850887626409530640e-02 -4.936115816235542297e-02 9.650138765573501587e-02 1.171448454260826111e-01 -5.725077167153358459e-02 2.741726301610469818e-02 -8.529967628419399261e-03 3.188851177692413330e-01 -2.285285890102386475e-01 -1.318802833557128906e-01 -2.086812257766723633e-01 -4.272594153881072998e-01 -5.613804236054420471e-02 1.103030890226364136e-01 -1.212008595466613770e-01 -6.193545088171958923e-02 -1.346534043550491333e-01 3.866153359413146973e-01 -1.444981433451175690e-03 -1.643888950347900391e-01 1.730400472879409790e-01 -2.693216316401958466e-02
1.106043532490730286e-02 1.277249306440353394e-01 -7.060971856117248535e-02 1.537886410951614380e-01 -3.462129831314086914e-01 3.213582336902618408e-01 7.479128986597061157e-02 -2.852928340435028076e-01 -9.445025771856307983e-02 4.725023359060287476e-02 -1.181614473462104797e-01 3.996006026864051819e-02 2.462959140539169312e-01 -1.361393332481384277e-01 1.221525445580482483e-01 2.475839704275131226e-01 6.958562880754470825e-02 2.834609150886535645e-01 -6.122862547636032104e-02 -1.181042492389678955e-01 1.006758436560630798e-01 -1.880770623683929443e-01 1.923458874225616455e-01 2.807044088840484619e-01 -3.418218195438385010e-01 -1.496509611606597900e-01 -2.483817934989929199e-02 9.906797111034393311e-02 -2.019179463386535645e-01 1.987770758569240570e-02 8.563090115785598755e-02 1.794262416660785675e-02
1.151306107640266418e-01 6.546543911099433899e-03 7.854453474283218384e-02 -5.403076484799385071e-02 1.180991828441619873e-01 2.474628984928131104e-01 2.387085258960723877e-01 -2.379304617643356323e-01 -9.266771376132965088e-03 -7.075889408588409424e-02 -4.286620020866394043e-02 2.578909136354923248e-02 6.507719308137893677e-02 -1.022201925516128540e-01 2.395646423101425171e-01 4.405605196952819824e-01 2.310823947191238403e-01 4.442464709281921387e-01 -4.021036252379417419e-02 -8.672843873500823975e-02 -8.158408105373382568e-03 -5.177212134003639221e-02 1.865854412317276001e-01 1.808822154998779297e-01 -2.425871603190898895e-02 -2.827852666378021240e-01 -7.968443632125854492e-02 -4.867350682616233826e-03 -1.863443702459335327e-01 9.305778890848159790e-02 2.257742434740066528e-01 -6.010053679347038269e-02
9.437087178230285645e-02 1.164619252085685730e-01 -1.515075415372848511e-01 -3.721674205735325813e-03 -2.788186073303222656e-01 2.872354984283447266e-01 1.735805273056030273e-01 -2.198961079120635986e-01 -6.153155118227005005e-02 7.070391625165939331e-02 -2.178968042135238647e-01 -6.473300606012344360e-02 6.179656088352203369e-02 -1.516472399234771729e-01 1.488299816846847534e-01 2.310071438550949097e-01 5.402379110455513000e-02 4.166562259197235107e-01 -9.776061773300170898e-02 -2.347040176391601562e-01 3.614661470055580139e-02 -2.304299175739288330e-01 2.268688976764678955e-01 2.783353030681610107e-01 -9.149144589900970459e-02 -2.792822122573852539e-01 9.724552929401397705e-02 -2.714269049465656281e-02 -1.008482463657855988e-02 -6.632105261087417603e-02 1.570422649383544922e-01 5.305907130241394043e-02
-3.507356718182563782e-02 5.810155346989631653e-02 5.921657383441925049e-02 8.862961828708648682e-02 3.317431733012199402e-02 8.103562891483306885e-02 2.296847105026245117e-02 -2.118547856807708740e-01 -6.799824535846710205e-02 1.138056516647338867e-01 1.297670602798461914e-02 1.694591343402862549e-01 5.862411111593246460e-02 -2.212982475757598877e-01 2.005767971277236938e-01 3.507239222526550293e-01 1.392929721623659134e-02 4.158862233161926270e-01 4.454937949776649475e-02 9.004887193441390991e-02 -1.274509914219379425e-02 -2.609060108661651611e-01 3.379841148853302002e-02 4.109983146190643311e-01 -3.706992268562316895e-01 -2.021805346012115479e-01 -4.906939715147018433e-02 3.569110855460166931e-02 -2.136103957891464233e-01 -1.021366380155086517e-02 9.774596989154815674e-02 -1.001848205924034119e-01
1.933491080999374390e-01 -2.144154161214828491e-01 -4.563014954328536987e-02 -4.901416227221488953e-02 -1.194748580455780029e-01 -3.205273672938346863e-02 3.351100981235504150e-01 -1.329597085714340210e-01 2.389268204569816589e-02 -4.878137260675430298e-02 -2.251300513744354248e-01 -1.042799055576324463e-01 -2.168736457824707031e-01 -2.810122966766357422e-01 9.763318300247192383e-02 6.547523289918899536e-02 2.023693621158599854e-01 3.413828015327453613e-01 2.116665095090866089e-01 -2.343990355730056763e-01 8.136601001024246216e-02 -1.749781519174575806e-01 -3.653008043766021729e-01 1.906532049179077148e-01 5.888874456286430359e-02 -2.154256999492645264e-01 2.984395623207092285e-02 4.630389437079429626e-02 -1.874343901872634888e-01 -3.001913893967866898e-03 -9.370815753936767578e-02 -3.800547122955322266e-02
9.845617413520812988e-02 -1.355051696300506592e-01 -2.057869136333465576e-01 -3.098148703575134277e-01 -2.186704277992248535e-01 1.364794373512268066e-01 2.178060412406921387e-01 9.926947206258773804e-02 8.648128062486648560e-02 -1.800784617662429810e-01 -1.651843637228012085e-01 -8.190028369426727295e-02 8.418167382478713989e-02 -1.102419290691614151e-02 -8.720913529396057129e-02 2.607382833957672119e-01 -6.346888840198516846e-03 2.872265875339508057e-01 -1.472045928239822388e-01 -3.084312379360198975e-02 -5.053208395838737488e-02 -1.055740788578987122e-01 -1.895875036716461182e-01 -1.604863554239273071e-01 -2.198724895715713501e-01 -6.405982375144958496e-02 1.703772246837615967e-01 1.887620687484741211e-01 -2.390749603509902954e-01 -1.910538785159587860e-02 2.423190027475357056e-01 -3.731881082057952881e-01
1.336529999971389771e-01 -3.417943418025970459e-01 -2.490812838077545166e-01 1.783452555537223816e-02 -1.244048029184341431e-01 -7.886209338903427124e-02 7.185097783803939819e-02 -2.002996951341629028e-02 1.464680582284927368e-01 -5.136735364794731140e-02 6.841298937797546387e-02 -3.029248416423797607e-01 6.820724159479141235e-02 -1.726152002811431885e-01 -8.080302178859710693e-02 1.224991157650947571e-01 8.612158894538879395e-02 3.195981085300445557e-01 -2.380650192499160767e-01 -1.471273154020309448e-01 -2.971531823277473450e-02 -3.798511922359466553e-01 1.590774655342102051e-01 1.123960763216018677e-01 -1.871065348386764526e-01 1.921114772558212280e-01 3.493025600910186768e-01 -1.902686618268489838e-02 5.793776363134384155e-02 -1.678664237260818481e-01 -2.177287638187408447e-02 -4.342878237366676331e-02
8.461622893810272217e-02 2.155423462390899658e-01 1.207294389605522156e-01 -4.586012661457061768e-02 1.158461794257164001e-01 2.866922616958618164e-01 2.779651880264282227e-01 -6.090674549341201782e-02 3.091180324554443359e-01 -1.928566545248031616e-01 5.003573000431060791e-02 1.791855394840240479e-01 6.939463317394256592e-02 -1.615545600652694702e-01 -6.386863440275192261e-02 8.793365955352783203e-02 -1.183224692940711975e-01 1.479720473289489746e-01 -1.505897045135498047e-01 1.164000779390335083e-01 -1.115761622786521912e-01 -1.732780784368515015e-01 8.884522318840026855e-02 1.595342904329299927e-01 -4.849444329738616943e-01 -2.176188081502914429e-01 -1.417452543973922729e-01 2.484520524740219116e-01 5.671310704201459885e-03 -1.775931008160114288e-02 -1.001656576991081238e-01 1.426842212677001953e-01
-3.669969439506530762e-01 2.238472104072570801e-01 -1.191625818610191345e-01 -2.162834554910659790e-01 3.428270667791366577e-02 -6.381600350141525269e-02 -3.490887954831123352e-02 -1.486870832741260529e-02 2.122277319431304932e-01 -2.043182402849197388e-01 9.072838723659515381e-02 -1.457585990428924561e-01 1.405352652072906494e-01 -4.121107608079910278e-02 6.105073168873786926e-02 -9.750839322805404663e-03 3.407522141933441162e-01 3.597929775714874268e-01 -1.356835216283798218e-01 -1.764252185821533203e-01 -1.362719293683767319e-02 -1.125601381063461304e-01 4.831895604729652405e-02 3.231393694877624512e-01 -2.937392145395278931e-02 -3.769985586404800415e-02 -1.029045879840850830e-01 3.041598200798034668e-01 -2.268194854259490967e-01 6.720939278602600098e-02 -7.757066935300827026e-02 1.546903848648071289e-01
-2.901931852102279663e-02 6.443900614976882935e-02 -1.005526259541511536e-01 -2.317659743130207062e-02 3.197696642018854618e-04 6.113328412175178528e-02 -5.161482095718383789e-02 8.826903253793716431e-02 2.274331599473953247e-01 -2.076544761657714844e-01 -5.380761995911598206e-02 -1.080163195729255676e-01 -6.916265934705734253e-02 -2.332652211189270020e-01 2.080086767673492432e-01 2.132639288902282715e-02 3.196560442447662354e-01 5.056416392326354980e-01 -8.405937254428863525e-02 7.959143072366714478e-02 -2.989219129085540771e-01 4.019050300121307373e-02 8.012921363115310669e-02 2.325284481048583984e-01 -1.292314082384109497e-01 -5.776975676417350769e-02 5.189766641706228256e-03 3.535268008708953857e-01 -1.832001209259033203e-01 3.823851421475410461e-02 2.063244879245758057e-01 -1.117251664400100708e-01
-1.394426673650741577e-01 1.703018695116043091e-01 -3.182681798934936523e-01 -8.561101555824279785e-02 4.027416557073593140e-02 1.084344461560249329e-01 1.766001991927623749e-02 -7.985009253025054932e-02 -9.468842297792434692e-03 -6.350056082010269165e-02 -8.633983880281448364e-02 -1.688228547573089600e-01 1.126080676913261414e-01 -2.937689721584320068e-01 3.610099852085113525e-01 1.395698785781860352e-01 6.902310252189636230e-02 2.865050733089447021e-01 -9.077367186546325684e-02 2.223402112722396851e-01 2.959069013595581055e-01 -2.263740599155426025e-01 -8.507239818572998047e-02 1.956921443343162537e-02 1.423667650669813156e-02 -1.379538327455520630e-01 1.898265480995178223e-01 1.928649097681045532e-01 -2.250302210450172424e-02 -3.871165812015533447e-01 1.431972067803144455e-02 -2.890043426305055618e-03
-1.026060432195663452e-01 1.053226962685585022e-01 3.630613088607788086e-01 1.064730212092399597e-01 4.124883562326431274e-02 -1.258968710899353027e-01 2.007199376821517944e-01 -2.786077857017517090e-01 -1.417157351970672607e-01 -7.989947497844696045e-02 4.600866883993148804e-02 -4.725046083331108093e-02 -1.072486117482185364e-01 -2.734800428152084351e-02 -1.090655773878097534e-01 5.181009322404861450e-02 1.457047015428543091e-01 4.103555977344512939e-01 -1.105503886938095093e-01 4.475076124072074890e-02 1.353523731231689453e-01 -3.774261474609375000e-01 1.126586366444826126e-02 2.247000038623809814e-01 -1.352135837078094482e-01 1.523709446191787720e-01 -1.510600596666336060e-01 9.768422693014144897e-02 -1.634794920682907104e-01 -9.750273823738098145e-02 2.227960079908370972e-01 2.591443955898284912e-01
2.519682943820953369e-01 2.213916778564453125e-01 -6.351663172245025635e-02 5.423302762210369110e-03 -1.965135633945465088e-01 1.503783166408538818e-01 3.610105812549591064e-01 -3.725537955760955811e-01 -1.142363846302032471e-01 -3.287937864661216736e-02 -2.313738018274307251e-01 -7.137830555438995361e-02 -2.781250178813934326e-01 -6.880292296409606934e-02 3.461111802607774734e-03 2.074573934078216553e-01 1.640030443668365479e-01 3.181585371494293213e-01 -2.846204303205013275e-02 5.097822844982147217e-02 -3.561716293916106224e-03 -2.257620096206665039e-01 1.059894859790802002e-01 1.247765198349952698e-01 -6.454773992300033569e-02 -7.775650918483734131e-02 -1.313681900501251221e-01 3.701496869325637817e-02 -1.501107960939407349e-01 -7.693002372980117798e-02 2.812684476375579834e-01 -9.727118164300918579e-02
-2.095095440745353699e-02 2.166584283113479614e-01 -1.132185533642768860e-01 -2.194557711482048035e-02 -5.751669406890869141e-02 2.245693653821945190e-02 -2.099007070064544678e-01 -7.180922478437423706e-02 2.826627194881439209e-01 -2.027295529842376709e-01 1.306079924106597900e-01 4.621499404311180115e-02 1.071193516254425049e-01 -1.524525880813598633e-01 1.157396286725997925e-02 1.184704154729843140e-01 4.054718315601348877e-01 1.996909528970718384e-01 -1.722641736268997192e-01 -2.568915486335754395e-01 1.473601255565881729e-02 -3.763069808483123779e-01 -8.818010985851287842e-02 -8.010744303464889526e-02 -1.855430155992507935e-01 2.697805166244506836e-01 1.508122086524963379e-01 -4.114002734422683716e-02 1.815490308217704296e-03 -2.816570997238159180e-01 2.239305526018142700e-02 -1.725298762321472168e-01
1.794934421777725220e-01 -4.957131296396255493e-02 -2.340393327176570892e-02 7.145764678716659546e-02 -1.044492796063423157e-01 1.423109322786331177e-01 5.133101344108581543e-02 -1.378750652074813843e-01 1.518079489469528198e-01 -1.980450302362442017e-01 2.706806957721710205e-01 2.121833562850952148e-01 -8.662469685077667236e-02 -8.048826456069946289e-02 -1.850536614656448364e-01 3.429435789585113525e-01 -8.923946321010589600e-02 1.118605658411979675e-01 -2.014689743518829346e-01 -3.064801990985870361e-01 -1.079614311456680298e-01 -3.514598309993743896e-01 -1.926024854183197021e-01 8.166292309761047363e-02 -2.554107010364532471e-01 -1.098666340112686157e-01 1.109052971005439758e-01 2.669358253479003906e-01 -2.319810986518859863e-01 -1.781213097274303436e-02 1.013732105493545532e-01 -3.550129011273384094e-02
2.402027845382690430e-01 1.602545976638793945e-01 4.386639595031738281e-02 -3.765222430229187012e-02 1.769423335790634155e-01 1.501633673906326294e-01 1.404505521059036255e-01 -8.333281613886356354e-03 1.354457437992095947e-01 -2.794485911726951599e-02 1.712247133255004883e-01 -1.010384932160377502e-01 6.786338984966278076e-02 5.322546139359474182e-02 -2.171884290874004364e-02 1.692729145288467407e-01 2.880582511425018311e-01 9.873385727405548096e-02 -7.537245005369186401e-02 -1.879974082112312317e-02 -2.905350923538208008e-02 -2.795208990573883057e-01 1.940889060497283936e-01 6.852772831916809082e-02 -2.104410380125045776e-01 -4.663674533367156982e-01 1.412299573421478271e-01 2.292616367340087891e-01 -1.271372139453887939e-01 -2.981939017772674561e-01 -1.588486284017562866e-01 2.443335354328155518e-01
9.846404939889907837e-02 1.104909554123878479e-01 2.340748459100723267e-01 1.602326035499572754e-01 2.405169233679771423e-02 -1.880480349063873291e-01 1.765252947807312012e-01 -1.699984520673751831e-01 2.373815774917602539e-01 -5.515474453568458557e-02 1.270791888236999512e-01 -1.348428875207901001e-01 -1.052230075001716614e-01 8.094561100006103516e-02 1.032617986202239990e-01 2.729351520538330078e-01 3.760238289833068848e-01 3.193152248859405518e-01 -7.405995391309261322e-03 1.050597280263900757e-01 8.386568166315555573e-03 -1.633617579936981201e-01 2.044563889503479004e-01 1.222093179821968079e-01 -2.777174115180969238e-01 -2.593648433685302734e-01 1.345767229795455933e-01 1.338279843330383301e-01 -1.685743778944015503e-01 -1.888478696346282959e-01 3.901559684891253710e-04 1.506095081567764282e-01
2.499067932367324829e-01 6.481915712356567383e-02 3.422948420047760010e-01 -6.906288117170333862e-02 2.643299698829650879e-01 2.359469532966613770e-01 7.865168899297714233e-02 -7.307200133800506592e-02 -1.628601849079132080e-01 -5.997196212410926819e-02 -4.694359377026557922e-02 1.511388123035430908e-01 8.425996638834476471e-03 -2.153938859701156616e-01 -1.257115751504898071e-01 1.078818291425704956e-01 1.216471344232559204e-01 3.785110116004943848e-01 -1.355794519186019897e-01 -8.652532845735549927e-02 5.517057701945304871e-02 -4.533384740352630615e-02 -9.118499606847763062e-02 -5.569024477154016495e-03 -3.217141032218933105e-01 -1.861933618783950806e-01 1.084960475564002991e-01 2.307212501764297485e-01 9.228983521461486816e-02 -2.649905085563659668e-01 1.210316941142082214e-01 2.265596985816955566e-01
1.515688896179199219e-01 2.572549879550933838e-01 -6.084376573562622070e-02 -1.126600708812475204e-02 1.494845002889633179e-01 1.765933334827423096e-01 3.728348314762115479e-01 -1.711327731609344482e-01 8.319404721260070801e-02 7.093104720115661621e-02 1.549955904483795166e-01 -3.722617775201797485e-02 6.616316735744476318e-02 -4.666640162467956543e-01 1.766306906938552856e-01 2.048997581005096436e-01 1.363357305526733398e-01 3.332153558731079102e-01 -2.958736121654510498e-01 1.084652394056320190e-01 -1.475228741765022278e-02 -2.844211645424365997e-02 -3.777495294343680143e-04 -1.488490104675292969e-01 -1.215952485799789429e-01 -6.665380299091339111e-02 -1.331224199384450912e-02 1.444234102964401245e-01 1.422262340784072876e-01 -1.594130545854568481e-01 4.902350530028343201e-02 -1.099158301949501038e-01
-6.285883486270904541e-02 1.719131916761398315e-01 1.527674049139022827e-01 4.174662381410598755e-02 1.773760840296745300e-02 -6.564676016569137573e-02 1.588852256536483765e-01 -2.076318562030792236e-01 -8.650029450654983521e-02 1.382721662521362305e-01 -4.317387565970420837e-02 3.057033717632293701e-01 5.711498856544494629e-02 -2.311893999576568604e-01 1.981354318559169769e-02 7.373440265655517578e-02 4.750506952404975891e-03 3.868806362152099609e-01 -1.067681461572647095e-01 5.097658187150955200e-02 8.203664422035217285e-02 -1.569275110960006714e-01 1.322189271450042725e-01 2.949889600276947021e-01 -4.620274007320404053e-01 -1.328323930501937866e-01 9.975463896989822388e-02 5.735935270786285400e-02 -3.411925733089447021e-01 -5.170540884137153625e-03 2.789879450574517250e-03 -1.536847949028015137e-01
8.736407756805419922e-02 1.557105928659439087e-01 1.354860961437225342e-01 3.533004224300384521e-02 1.732929944992065430e-01 -4.047992825508117676e-02 1.036902368068695068e-01 -8.784943073987960815e-02 -6.607141345739364624e-02 1.059951782226562500e-01 1.324425935745239258e-01 1.847450882196426392e-01 5.166979506611824036e-02 -1.591413468122482300e-01 2.047327607870101929e-01 2.069251686334609985e-01 4.050586819648742676e-01 4.127656221389770508e-01 -2.313902974128723145e-01 -6.916189938783645630e-02 3.151278197765350342e-02 -1.772351413965225220e-01 1.436967104673385620e-01 1.306352317333221436e-01 -1.083423495292663574e-01 -1.935863196849822998e-01 3.473745584487915039e-01 2.001756578683853149e-01 6.513832136988639832e-03 -1.155868694186210632e-01 1.089418828487396240e-01 1.423397958278656006e-01
1.088860481977462769e-01 1.891280561685562134e-01 -7.020778954029083252e-02 1.064082682132720947e-01 -2.539281360805034637e-02 1.440794616937637329e-01 4.456650614738464355e-01 -2.114175856113433838e-01 -1.340531259775161743e-01 -1.524545699357986450e-01 -3.140211850404739380e-02 -1.651323139667510986e-01 -1.957830190658569336e-01 2.302273735404014587e-02 -6.153301894664764404e-02 3.289617002010345459e-01 -7.474258309230208397e-04 2.719945907592773438e-01 -2.929665334522724152e-02 -1.199620515108108521e-01 1.740654930472373962e-02 -2.860855162143707275e-01 -4.038548469543457031e-02 5.686207860708236694e-02 -7.722536474466323853e-02 -1.079654097557067871e-01 -2.046818844974040985e-02 -1.727711260318756104e-01 -3.754584193229675293e-01 -2.044340521097183228e-01 -4.921170696616172791e-02 -2.043459117412567139e-01
7.166117429733276367e-02 9.233015775680541992e-02 2.002916634082794189e-01 -1.440535038709640503e-01 7.196173071861267090e-03 -1.208034604787826538e-01 7.971926033496856689e-02 2.011264115571975708e-01 6.350582838058471680e-02 -1.307430714368820190e-01 -2.595447599887847900e-01 -2.543381750583648682e-01 6.435053795576095581e-02 -1.751676648855209351e-01 7.975564152002334595e-02 -1.005057804286479950e-02 2.206528335809707642e-01 1.200377475470304489e-02 5.857283622026443481e-02 -4.529201686382293701e-01 -4.968291521072387695e-02 -3.339450657367706299e-01 -2.030667103826999664e-02 1.425852179527282715e-01 -7.039935886859893799e-02 9.932094067335128784e-02 1.357399076223373413e-01 3.466146290302276611e-01 -2.854669988155364990e-01 -6.554939597845077515e-02 -1.838639974594116211e-01 -6.665606796741485596e-02
1.978268288075923920e-02 -6.179816648364067078e-02 -4.146542772650718689e-02 6.248892098665237427e-02 -1.457292139530181885e-01 1.850214302539825439e-01 4.469931498169898987e-02 -1.932912319898605347e-02 1.520221084356307983e-01 -1.875796169042587280e-01 -2.143651992082595825e-01 -3.293556272983551025e-01 6.874229758977890015e-02 -2.265049517154693604e-02 -2.757307142019271851e-02 1.446583420038223267e-01 3.194237947463989258e-01 3.099526166915893555e-01 -1.517823487520217896e-01 1.640615314245223999e-01 3.481396734714508057e-01 -3.535852581262588501e-02 -3.191220760345458984e-02 3.264138102531433105e-02 -3.019498586654663086e-01 1.489357650279998779e-01 -8.298836648464202881e-03 -5.872273817658424377e-02 -1.615808159112930298e-02 -3.898873031139373779e-01 -1.712041646242141724e-01 -1.470584422349929810e-01
-2.516207471489906311e-02 1.836396753787994385e-01 1.721095144748687744e-01 9.124792367219924927e-02 4.728706181049346924e-02 -2.656624093651771545e-02 1.817083731293678284e-02 -4.051756486296653748e-02 1.792183704674243927e-02 -1.861695945262908936e-01 2.123273611068725586e-01 -7.042761147022247314e-02 -2.442127764225006104e-01 -1.046379804611206055e-01 -4.765342548489570618e-02 2.445912212133407593e-01 2.560158073902130127e-01 5.131213665008544922e-01 -7.428723573684692383e-02 -1.239258050918579102e-01 7.387204095721244812e-03 -2.040783166885375977e-01 2.485213726758956909e-01 2.008182108402252197e-01 -6.202992796897888184e-02 -2.042257934808731079e-01 2.933047413825988770e-01 1.568101048469543457e-01 -5.359191820025444031e-02 -1.750288009643554688e-01 6.947947293519973755e-02 1.306110620498657227e-01
1.651489175856113434e-02 1.794887930154800415e-01 -1.507920920848846436e-01 1.463510543107986450e-01 -1.682909131050109863e-01 8.422593772411346436e-02 1.007355898618698120e-01 -1.895372867584228516e-01 -2.527490258216857910e-01 -2.594983205199241638e-02 -1.388190388679504395e-01 6.569354794919490814e-03 2.157874107360839844e-01 -1.834055036306381226e-01 4.467018321156501770e-02 1.979892104864120483e-01 -2.750075608491897583e-02 3.540498614311218262e-01 -2.800190262496471405e-02 -1.723714172840118408e-01 4.056415334343910217e-02 -2.632567882537841797e-01 1.766371279954910278e-01 2.316108942031860352e-01 -3.123029768466949463e-01 -2.799749076366424561e-01 -4.475145787000656128e-02 -1.309361401945352554e-02 -3.469325900077819824e-01 -1.926321722567081451e-02 1.097864955663681030e-01 1.154244989156723022e-01
1.433548331260681152e-01 -6.348712835460901260e-03 -2.377725541591644287e-01 -1.629637032747268677e-01 -1.316436529159545898e-01 2.018170617520809174e-02 6.999810039997100830e-02 -2.106606513261795044e-01 -7.402034103870391846e-02 -3.816881403326988220e-02 -4.146118834614753723e-02 -2.442076355218887329e-01 -2.231027334928512573e-01 -1.398552060127258301e-01 1.293959170579910278e-01 2.109309285879135132e-01 9.566336125135421753e-02 1.166516914963722229e-01 2.148761153221130371e-01 7.714843750000000000e-02 8.004290610551834106e-02 -2.181391865015029907e-01 -2.884722128510475159e-02 2.037532925605773926e-01 1.463086605072021484e-01 -1.454087048768997192e-01 -3.523713350296020508e-02 1.479727029800415039e-01 -3.173026144504547119e-01 -4.801737666130065918e-01 -2.274168878793716431e-01 1.027810871601104736e-01
1.622326672077178955e-01 -3.500348702073097229e-02 -2.905068993568420410e-01 -2.447387874126434326e-01 1.708768606185913086e-01 -1.610946096479892731e-02 8.370496332645416260e-02 -3.903926908969879150e-01 2.123131006956100464e-01 -4.834926873445510864e-02 -1.104610599577426910e-02 -1.440449506044387817e-01 2.601679041981697083e-02 -7.467612624168395996e-02 1.112034991383552551e-01 -6.482271850109100342e-02 -1.492948736995458603e-02 2.023174166679382324e-01 -2.689664363861083984e-01 2.972352877259254456e-02 2.391544133424758911e-01 -3.505361974239349365e-01 -1.690216362476348877e-01 4.126409888267517090e-01 1.090508252382278442e-01 2.455916069447994232e-02 2.107163704931735992e-02 -2.657589316368103027e-02 -7.017939537763595581e-02 1.865842379629611969e-02 3.211459144949913025e-02 -1.869286149740219116e-01
4.767395439557731152e-04 1.644867211580276489e-01 1.979019790887832642e-01 -3.222836554050445557e-02 1.184358149766921997e-01 1.759188622236251831e-01 2.535524368286132812e-01 -1.873981952667236328e-01 -2.953831339254975319e-03 -7.691549509763717651e-02 -3.286012411117553711e-01 7.020746916532516479e-02 -3.252397477626800537e-02 -1.544842869043350220e-01 1.558066811412572861e-02 3.464502990245819092e-01 1.811897456645965576e-01 3.835949897766113281e-01 -1.320359408855438232e-01 -4.690612107515335083e-02 3.103635087609291077e-02 -8.744010701775550842e-03 5.485656484961509705e-02 1.895550787448883057e-01 -3.544684052467346191e-01 -4.747731611132621765e-03 3.254152834415435791e-01 1.693252027034759521e-01 9.071697294712066650e-02 3.540733829140663147e-02 -1.064340695738792419e-01 6.079081445932388306e-02
-6.347033660858869553e-03 -7.991480827331542969e-02 -1.827527284622192383e-01 1.823423244059085846e-02 -3.242664337158203125e-01 -1.099100559949874878e-01 2.084904015064239502e-01 -4.727875068783760071e-02 1.947160363197326660e-01 -2.321807742118835449e-01 7.474192231893539429e-02 -1.910244673490524292e-01 1.457894891500473022e-01 -3.694577515125274658e-01 -2.155346423387527466e-01 2.344944328069686890e-01 3.030808866024017334e-01 1.171279475092887878e-01 -1.495160907506942749e-01 -1.024588569998741150e-01 -1.125867068767547607e-01 -2.772493362426757812e-01 4.155983030796051025e-02 2.073173522949218750e-01 -1.813326403498649597e-02 3.272929042577743530e-02 2.707922458648681641e-01 1.227489113807678223e-01 2.207297272980213165e-02 -1.634104996919631958e-01 -1.162606328725814819e-01 -2.512592263519763947e-02
-2.594906277954578400e-02 1.884808242321014404e-01 -4.918193444609642029e-02 -1.660444587469100952e-02 -2.030249983072280884e-01 -2.183669507503509521e-01 1.642157435417175293e-01 -1.441174596548080444e-01 1.878482848405838013e-01 8.920204639434814453e-02 -2.314336225390434265e-02 -9.337244927883148193e-02 -7.212894409894943237e-02 -9.314533323049545288e-02 -6.446071714162826538e-02 -2.142681181430816650e-02 1.337250918149948120e-01 5.454697012901306152e-01 -1.161018684506416321e-01 -2.584033012390136719e-01 7.003623247146606445e-02 -1.062370166182518005e-01 -1.276897192001342773e-01 2.445959597826004028e-01 -1.236919537186622620e-01 4.276943206787109375e-02 -3.287791013717651367e-01 3.035224974155426025e-01 -3.147903829813003540e-02 -8.041704446077346802e-02 -2.012266367673873901e-01 -1.344600226730108261e-02
3.179351687431335449e-01 9.047893434762954712e-02 1.272059790790081024e-02 -5.748478695750236511e-02 -3.303741291165351868e-02 5.952126905322074890e-02 2.898032665252685547e-01 1.366013139486312866e-01 1.535197645425796509e-01 9.628485143184661865e-02 -1.583088487386703491e-01 -2.808219566941261292e-02 -1.790771782398223877e-01 -8.436810225248336792e-02 2.431241422891616821e-01 -5.293272808194160461e-02 8.978679776191711426e-02 3.353662490844726562e-01 -1.951364427804946899e-01 -3.843725472688674927e-02 1.236934438347816467e-01 -2.900314629077911377e-01 2.150740325450897217e-01 7.869503647089004517e-02 -2.994570434093475342e-01 -2.938483841717243195e-02 -2.083193659782409668e-01 -1.871036738157272339e-01 -2.175856828689575195e-01 -1.230257451534271240e-01 -1.289526969194412231e-01 2.453384250402450562e-01
1.613941788673400879e-01 -2.765228599309921265e-02 5.768872797489166260e-02 1.914671435952186584e-02 3.631071373820304871e-02 1.011577025055885315e-01 2.679551839828491211e-01 -3.717486932873725891e-02 2.789217233657836914e-01 3.873929083347320557e-01 2.321182936429977417e-01 -7.362072169780731201e-02 -2.016650587320327759e-01 -3.292004764080047607e-01 1.198243424296379089e-01 2.196158170700073242e-01 1.757138967514038086e-01 2.688557207584381104e-01 -2.455171495676040649e-01 1.179726421833038330e-01 2.389520555734634399e-01 -1.125068776309490204e-02 1.778721511363983154e-01 1.855417490005493164e-01 -1.657559275627136230e-01 1.063493341207504272e-01 -4.246699064970016479e-02 -2.281656302511692047e-02 -1.330263167619705200e-01 -1.564597040414810181e-01 4.243943095207214355e-02 -1.514104008674621582e-02
9.705940634012222290e-02 9.794718027114868164e-02 1.043715551495552063e-01 2.827196419239044189e-01 -2.011758089065551758e-01 -2.700513303279876709e-01 -4.857346415519714355e-02 -1.760933846235275269e-01 1.324919313192367554e-01 -6.580556929111480713e-02 3.209097310900688171e-02 -2.992123961448669434e-01 -8.738372474908828735e-02 -8.108563721179962158e-03 2.873899936676025391e-01 2.693209983408451080e-02 -3.536714613437652588e-02 2.316201478242874146e-01 1.070155128836631775e-01 -1.818305253982543945e-01 2.764371968805789948e-02 -2.483735382556915283e-01 -2.244635671377182007e-01 -2.702153287827968597e-02 -3.113604485988616943e-01 1.674329638481140137e-01 1.986571252346038818e-01 1.475972533226013184e-01 -2.955237627029418945e-01 -1.260725855827331543e-01 1.213572733104228973e-02 -1.932523399591445923e-01
-2.732306346297264099e-02 7.416119426488876343e-02 -2.600859403610229492e-01 -1.501833349466323853e-01 2.587943896651268005e-02 -1.104411855340003967e-01 1.804031282663345337e-01 -5.357154831290245056e-02 2.485354393720626831e-01 2.037392556667327881e-01 1.440719366073608398e-01 -6.195063889026641846e-02 1.350174397230148315e-01 -1.639484912157058716e-01 2.162564545869827271e-02 2.488075569272041321e-02 -3.388581424951553345e-02 2.300597578287124634e-01 -1.011212095618247986e-01 -3.699709177017211914e-01 1.160165742039680481e-01 -3.376026451587677002e-01 1.698958128690719604e-01 3.192159831523895264e-01 -1.511280387639999390e-01 2.201040238142013550e-01 -8.800633996725082397e-02 -1.625822186470031738e-01 -1.395180970430374146e-01 -2.410397380590438843e-01 -1.969014853239059448e-01 -4.928515758365392685e-03
5.719821155071258545e-02 -2.303822711110115051e-02 -1.652134954929351807e-01 -2.074426263570785522e-01 2.582083223387598991e-03 2.249701172113418579e-01 1.266924440860748291e-01 1.191112846136093140e-01 1.451111435890197754e-01 -4.584760963916778564e-02 -3.884571045637130737e-02 3.941238299012184143e-02 1.153070405125617981e-01 1.287947148084640503e-01 -2.361041158437728882e-01 2.593389451503753662e-01 2.137563563883304596e-02 2.967060506343841553e-01 7.012913376092910767e-02 -4.180672764778137207e-02 -1.356454286724328995e-02 -2.169065549969673157e-02 -2.375341504812240601e-01 1.538565754890441895e-01 -4.088302552700042725e-01 -5.445504561066627502e-02 1.912177056074142456e-01 2.367394864559173584e-01 -3.934694528579711914e-01 -3.610333427786827087e-02 1.933486163616180420e-01 -1.837850809097290039e-01
3.303353488445281982e-01 1.213114932179450989e-01 7.251470535993576050e-02 -7.847291231155395508e-02 -2.810790240764617920e-01 4.981007799506187439e-02 3.426216542720794678e-01 -1.939008533954620361e-01 -9.310706704854965210e-02 -1.426300853490829468e-01 3.691163286566734314e-02 -2.834741473197937012e-01 3.087100572884082794e-02 4.447124153375625610e-02 8.399280905723571777e-02 1.776302456855773926e-01 1.210289541631937027e-03 2.241963893175125122e-01 -1.636018455028533936e-01 -2.036223858594894409e-01 -1.639798581600189209e-01 -2.750429213047027588e-01 4.993759468197822571e-02 1.330671906471252441e-01 -5.063737556338310242e-02 -2.990737259387969971e-01 -1.825828552246093750e-01 -1.533888932317495346e-02 -1.923917233943939209e-01 -1.675619632005691528e-01 1.315905898809432983e-01 -1.636500358581542969e-01
3.386767506599426270e-01 -4.376971162855625153e-03 1.426708102226257324e-01 -2.180691361427307129e-01 -1.625183373689651489e-01 3.238545060157775879e-01 2.704619467258453369e-01 -3.218759596347808838e-01 1.195670813322067261e-01 -4.815843701362609863e-02 1.581068485975265503e-01 -1.036789044737815857e-01 4.915402829647064209e-02 -2.019766420125961304e-01 -6.771141197532415390e-03 3.856143355369567871e-02 -1.693252846598625183e-02 3.296788334846496582e-01 -7.484847307205200195e-02 -1.831382513046264648e-01 -2.483768910169601440e-01 2.649238891899585724e-02 1.946683228015899658e-01 1.985766291618347168e-01 -1.029224917292594910e-01 -1.474915891885757446e-01 -1.230658814311027527e-01 -4.017465934157371521e-02 -9.185642749071121216e-02 -2.396135628223419189e-01 3.511296585202217102e-03 -9.699038416147232056e-02
-1.328199058771133423e-01 2.081131190061569214e-01 -1.708563864231109619e-01 -3.154942691326141357e-01 -9.465567767620086670e-03 -4.487735033035278320e-02 -1.170322895050048828e-01 -6.935733556747436523e-02 4.344695806503295898e-01 1.611583381891250610e-01 1.597278937697410583e-02 -7.835022360086441040e-02 -2.525068074464797974e-02 -1.835077852010726929e-01 1.021972000598907471e-01 9.740495681762695312e-02 2.746497988700866699e-01 3.833192586898803711e-01 -6.398347020149230957e-02 -3.457806408405303955e-01 -1.023546457290649414e-01 -2.043509781360626221e-01 8.894068002700805664e-02 1.349870860576629639e-01 4.463012889027595520e-02 5.186484009027481079e-02 -7.136771921068429947e-03 1.885051876306533813e-01 -6.623910367488861084e-02 -2.071537375450134277e-01 1.365017052739858627e-02 4.678394645452499390e-02
1.320484131574630737e-01 -3.179257214069366455e-01 -6.235925015062093735e-03 1.716358400881290436e-02 -1.647425293922424316e-01 -2.845008159056305885e-03 1.884556263685226440e-01 -8.622503280639648438e-02 -8.269725739955902100e-02 9.503521770238876343e-02 -2.477512359619140625e-01 -1.819830983877182007e-01 -1.888242065906524658e-01 -2.507060468196868896e-01 1.487011313438415527e-01 -1.270092725753784180e-01 1.934041976928710938e-01 3.498048484325408936e-01 1.850167363882064819e-01 -3.442865610122680664e-02 1.667708754539489746e-01 -2.242608070373535156e-01 -3.826035261154174805e-01 1.382195502519607544e-01 -1.061693951487541199e-01 -1.043714806437492371e-01 3.731284663081169128e-02 2.679698169231414795e-01 -1.668487042188644409e-01 -2.344482205808162689e-02 2.995781227946281433e-02 -2.240853197872638702e-02
-1.428435295820236206e-01 -1.913676410913467407e-01 -2.588635981082916260e-01 -1.892242580652236938e-02 -6.524055451154708862e-02 3.539775684475898743e-02 1.994670480489730835e-01 -1.092879381030797958e-02 3.996248543262481689e-01 -4.193034768104553223e-02 1.004102081060409546e-01 -1.047070100903511047e-01 -4.654293879866600037e-02 -3.556287884712219238e-01 -5.188116431236267090e-02 6.674821674823760986e-02 3.057237565517425537e-01 2.489743977785110474e-01 3.480795398354530334e-02 1.427827477455139160e-01 -5.166855826973915100e-02 -3.094079494476318359e-01 -1.264488697052001953e-01 1.930988132953643799e-01 4.794037342071533203e-02 7.889832556247711182e-02 -2.458616942167282104e-01 1.891858577728271484e-01 -6.728176027536392212e-02 -1.837084144353866577e-01 -1.634909212589263916e-01 1.157596185803413391e-01
-2.748176269233226776e-02 2.628883160650730133e-02 -3.529672045260667801e-03 1.559204608201980591e-01 1.674764789640903473e-02 1.361603736877441406e-01 -1.760561168193817139e-01 5.438643321394920349e-02 2.783005833625793457e-01 -1.887647509574890137e-01 1.307281553745269775e-01 1.780978143215179443e-01 8.266266435384750366e-02 -3.284139037132263184e-01 -4.402579367160797119e-02 6.273663043975830078e-02 2.312159538269042969e-01 2.923710048198699951e-01 -8.961553871631622314e-02 -3.162819743156433105e-01 1.108959913253784180e-01 -4.591407179832458496e-01 -1.275015920400619507e-01 -6.287288665771484375e-02 1.113742887973785400e-01 1.807524859905242920e-01 1.799559034407138824e-02 1.505202502012252808e-01 -1.330832839012145996e-01 -2.468115985393524170e-01 -4.059256054461002350e-03 4.446462169289588928e-02
2.559423744678497314e-01 -2.784010209143161774e-02 1.466304659843444824e-01 -1.692626327276229858e-01 -2.271990329027175903e-01 2.204510271549224854e-01 2.944872975349426270e-01 -4.379211366176605225e-01 1.060302853584289551e-01 1.110588610172271729e-01 -5.155235528945922852e-02 2.116535417735576630e-02 5.872454494237899780e-02 -1.468768715858459473e-01 -3.251875191926956177e-02 -1.395456939935684204e-01 1.364215612411499023e-01 3.277632296085357666e-01 9.161712974309921265e-02 5.548308137804269791e-03 -2.755936384201049805e-01 -1.446359753608703613e-01 8.607607334852218628e-02 8.890223689377307892e-03 -2.893509268760681152e-01 -1.079836562275886536e-01 -8.735419809818267822e-02 8.330039680004119873e-02 -8.162856101989746094e-02 -2.721400260925292969e-01 -3.375163674354553223e-02 4.447748139500617981e-02
1.257455945014953613e-01 -2.146001160144805908e-01 -1.379482001066207886e-01 6.074967980384826660e-02 -1.208310499787330627e-01 1.313779950141906738e-01 2.604860067367553711e-01 -4.018267616629600525e-03 -6.430301070213317871e-02 -4.343321174383163452e-02 -1.878459453582763672e-01 -1.470849514007568359e-01 1.098421439528465271e-01 -2.278802543878555298e-01 -7.422241568565368652e-02 2.399077452719211578e-02 2.375995665788650513e-01 2.170739024877548218e-01 -1.529691666364669800e-01 8.243080810643732548e-05 -4.332497343420982361e-02 -2.606323361396789551e-01 -2.916484177112579346e-01 1.177769452333450317e-01 -1.923166662454605103e-01 1.311440914869308472e-01 3.481562137603759766e-01 -3.973069041967391968e-02 5.516767129302024841e-02 -3.231075704097747803e-01 3.177057802677154541e-01 -3.998806327581405640e-02
8.688098937273025513e-02 2.878057956695556641e-01 -6.541102379560470581e-02 -1.960744112730026245e-01 4.583280161023139954e-02 -7.974322140216827393e-02 3.695594966411590576e-01 -2.994364202022552490e-01 5.263721197843551636e-02 -2.168330401182174683e-01 4.822235554456710815e-02 -2.451959624886512756e-02 1.297716349363327026e-01 -3.143304884433746338e-01 3.188781440258026123e-01 6.146635115146636963e-02 -2.062133885920047760e-02 4.657682403922080994e-02 -2.316040545701980591e-01 1.301078349351882935e-01 1.583916991949081421e-01 -1.694639176130294800e-01 -1.475564241409301758e-01 1.471862047910690308e-01 -2.707847058773040771e-01 3.633942827582359314e-02 -1.071349382400512695e-01 2.020832300186157227e-01 -5.772336199879646301e-02 5.673221126198768616e-02 5.382893234491348267e-02 2.270809113979339600e-01
1.511585265398025513e-01 1.607780754566192627e-01 6.788065284490585327e-02 -2.346184998750686646e-01 -2.612374424934387207e-01 2.263095676898956299e-01 2.799687385559082031e-01 -1.829937249422073364e-01 2.151256427168846130e-02 -1.303363889455795288e-01 -2.533349953591823578e-02 -2.938767373561859131e-01 -3.636438399553298950e-02 1.164314243942499161e-02 8.843906968832015991e-02 2.156036198139190674e-01 4.277653619647026062e-02 1.787099987268447876e-01 -4.946124926209449768e-02 -1.720923185348510742e-01 -1.795585006475448608e-01 -7.142893224954605103e-02 1.126032620668411255e-01 2.550041377544403076e-01 -6.749707460403442383e-02 -2.902445197105407715e-01 -1.483946144580841064e-01 -1.051263138651847839e-02 -2.399746179580688477e-01 -2.960759997367858887e-01 1.992767900228500366e-01 -1.527387350797653198e-01
1.579824686050415039e-01 -8.647195994853973389e-02 3.422914817929267883e-02 -1.478007286787033081e-01 -1.751604229211807251e-01 -2.502358853816986084e-01 4.078521728515625000e-01 -7.568019628524780273e-02 5.859407037496566772e-02 -8.109362423419952393e-02 -1.764008253812789917e-01 -7.145604491233825684e-02 -2.995139732956886292e-02 -7.877165079116821289e-02 2.206102460622787476e-01 1.306331541854888201e-04 -2.393722906708717346e-02 1.223697736859321594e-01 6.270037591457366943e-02 -2.494279481470584869e-02 8.221616595983505249e-02 -2.842210531234741211e-01 6.258717179298400879e-02 2.627561986446380615e-01 -2.789180576801300049e-01 3.581685125827789307e-01 -7.149586081504821777e-02 7.000331580638885498e-02 -2.687173187732696533e-01 -2.695496082305908203e-01 -1.026590242981910706e-01 -1.583569496870040894e-01
-1.653372198343276978e-01 2.942356467247009277e-01 2.176855653524398804e-01 7.389752566814422607e-02 1.173969954252243042e-01 6.944944709539413452e-02 1.442420929670333862e-01 -8.708082884550094604e-02 -1.956919208168983459e-02 1.374910585582256317e-02 7.596196979284286499e-02 9.540104866027832031e-02 -9.483515471220016479e-02 -2.590690851211547852e-01 2.921596765518188477e-01 2.084915488958358765e-01 1.377118825912475586e-01 2.261193692684173584e-01 -2.516633272171020508e-01 -8.282046765089035034e-02 -1.365298125892877579e-02 -2.263762205839157104e-01 -2.780321612954139709e-02 2.110408693552017212e-01 -1.643172353506088257e-01 -2.953619360923767090e-01 2.489202320575714111e-01 1.530556529760360718e-01 -8.182834088802337646e-02 -2.274999469518661499e-01 2.551496028900146484e-01 7.520114630460739136e-02
6.803704798221588135e-02 4.381643235683441162e-02 1.405101567506790161e-01 -3.782865777611732483e-02 8.370272815227508545e-02 -1.054773703217506409e-01 4.137050360441207886e-02 -3.890710696578025818e-02 1.460549682378768921e-01 -6.438540667295455933e-02 1.142407357692718506e-01 -1.793864667415618896e-01 -1.965451389551162720e-01 9.568922966718673706e-02 1.215186156332492828e-02 3.082636296749114990e-01 3.450067639350891113e-01 1.740750521421432495e-01 -1.349041312932968140e-01 4.850701987743377686e-02 1.305406093597412109e-01 -2.614571452140808105e-01 2.424599677324295044e-01 2.200461924076080322e-01 -4.164181053638458252e-01 -2.726237773895263672e-01 1.851461678743362427e-01 5.929516628384590149e-02 -1.277118027210235596e-01 -2.331338226795196533e-01 6.895121186971664429e-02 1.175623983144760132e-01
1.933429688215255737e-01 1.724302321672439575e-01 -3.604458570480346680e-01 1.080270633101463318e-01 1.795056462287902832e-01 -4.001743718981742859e-02 1.850792169570922852e-01 1.525779962539672852e-01 3.242917954921722412e-01 1.958308666944503784e-01 7.877106219530105591e-02 -7.810021191835403442e-02 1.509723253548145294e-02 -9.749273210763931274e-02 -7.572373747825622559e-02 -3.567733243107795715e-02 1.031712517142295837e-01 1.153696030378341675e-01 -6.981472671031951904e-02 -2.332744770683348179e-05 -5.852027609944343567e-02 -3.388154506683349609e-01 9.167989343404769897e-02 5.830416455864906311e-02 -1.665299981832504272e-01 9.947775304317474365e-02 3.168703243136405945e-02 9.982654452323913574e-02 -5.258818268775939941e-01 -1.247150525450706482e-01 -1.142276972532272339e-01 -1.215466111898422241e-01
-3.335879370570182800e-02 9.650152921676635742e-02 -9.382457286119461060e-02 1.560438424348831177e-01 1.909884274937212467e-03 -4.789118468761444092e-02 2.845356166362762451e-01 -1.401251256465911865e-01 -1.989292725920677185e-02 -1.460443995893001556e-02 -2.600621432065963745e-02 6.646584719419479370e-02 -2.121999561786651611e-01 -2.522073388099670410e-01 1.250876337289810181e-01 3.830054998397827148e-01 3.683676198124885559e-02 5.879095792770385742e-01 -1.030228585004806519e-01 8.170629292726516724e-02 5.980528518557548523e-02 -8.258535712957382202e-02 2.653821185231208801e-02 2.926367521286010742e-01 -1.197432205080986023e-01 -2.326838225126266479e-01 9.963791817426681519e-02 4.496491327881813049e-02 1.163891330361366272e-02 -1.818952523171901703e-02 1.611716449260711670e-01 -9.462752938270568848e-02
6.122449785470962524e-02 -1.345704495906829834e-01 -7.756660133600234985e-02 1.502083986997604370e-01 1.824248880147933960e-01 5.996392667293548584e-02 8.913792669773101807e-02 2.495544403791427612e-01 -9.912308305501937866e-02 2.935937838628888130e-03 -2.186627238988876343e-01 -2.748296856880187988e-01 1.838273704051971436e-01 -2.396500408649444580e-01 1.698398888111114502e-01 1.992491930723190308e-01 1.478754281997680664e-01 3.169539272785186768e-01 -1.678381413221359253e-01 -8.293309062719345093e-02 -6.178661435842514038e-02 1.208637561649084091e-02 2.447464875876903534e-02 2.866445481777191162e-01 -2.821529805660247803e-01 -7.765647605992853642e-04 -2.169902473688125610e-01 1.830886900424957275e-01 -2.605946063995361328e-01 -1.853154599666595459e-01 -2.044320553541183472e-01 3.396092355251312256e-02
1.365118622779846191e-01 2.205862849950790405e-01 1.724082082509994507e-01 -2.997124195098876953e-01 -1.163725554943084717e-01 -3.660174831748008728e-02 1.451302021741867065e-01 -1.285124272108078003e-01 4.110344126820564270e-02 -1.638892590999603271e-01 -2.153248041868209839e-01 -1.689473725855350494e-02 -2.040787413716316223e-02 -2.489390075206756592e-01 3.836805373430252075e-02 4.261345267295837402e-01 4.434038884937763214e-03 3.697811663150787354e-01 -1.651549190282821655e-01 1.849410980939865112e-01 -5.056132748723030090e-02 -2.002815604209899902e-01 1.719397008419036865e-01 -9.481828659772872925e-02 -2.966109216213226318e-01 -1.076628491282463074e-01 -2.151486463844776154e-02 1.300919950008392334e-01 1.136270985007286072e-01 6.617430597543716431e-03 -1.400633156299591064e-01 -1.051453128457069397e-01
-9.776724129915237427e-02 2.755300104618072510e-01 -4.725211486220359802e-02 -1.113048642873764038e-01 -1.907288134098052979e-01 1.456172466278076172e-01 2.092203646898269653e-01 -3.300695717334747314e-01 -2.202212996780872345e-02 -1.371676176786422729e-01 -1.952792406082153320e-01 -1.867167204618453979e-01 -1.905440390110015869e-01 -3.834414109587669373e-02 6.748892366886138916e-03 9.662641212344169617e-03 2.238590270280838013e-01 1.172486320137977600e-01 2.254507541656494141e-01 -3.143704235553741455e-01 4.195552319288253784e-02 2.333141677081584930e-02 -1.542497873306274414e-01 -1.606201231479644775e-01 -2.618367373943328857e-01 -6.777758896350860596e-02 2.378774248063564301e-02 7.876365631818771362e-02 -4.224133193492889404e-01 -1.129307597875595093e-01 -6.568199396133422852e-02 1.362105309963226318e-01
1.173972189426422119e-01 -1.640929281711578369e-02 -1.905265748500823975e-01 6.159062683582305908e-02 -9.443866461515426636e-02 6.575775146484375000e-02 2.644942104816436768e-01 1.922814175486564636e-02 1.495295017957687378e-01 -6.402066349983215332e-02 1.345268636941909790e-01 -7.291063666343688965e-02 3.966936469078063965e-01 -1.446510553359985352e-01 -2.401082217693328857e-01 2.384598255157470703e-01 -2.167593985795974731e-01 3.312475681304931641e-01 -5.063173826783895493e-03 4.390714317560195923e-02 -1.237927302718162537e-01 3.574934601783752441e-02 1.537575619295239449e-03 -1.011692732572555542e-02 -2.472155541181564331e-01 -1.957463324069976807e-01 -1.797026395797729492e-02 1.915040910243988037e-01 -3.026566505432128906e-01 -2.954612374305725098e-01 1.434970051050186157e-01 9.121487289667129517e-02
-2.383205741643905640e-01 -1.835955828428268433e-01 -3.387799263000488281e-01 -1.161495000123977661e-01 -2.225191444158554077e-01 7.118813693523406982e-02 2.449871972203254700e-02 -1.392920035868883133e-02 1.447168439626693726e-01 -7.420358061790466309e-02 1.351297348737716675e-01 -7.733378559350967407e-02 -7.019774615764617920e-02 -2.403758168220520020e-01 4.357357695698738098e-02 -2.676402032375335693e-02 2.496260553598403931e-01 2.120120972394943237e-01 -9.639995545148849487e-02 -3.947920501232147217e-01 2.964685559272766113e-01 -2.589473128318786621e-01 6.148656830191612244e-03 1.647485494613647461e-01 -1.983287036418914795e-01 2.324966937303543091e-01 3.030345216393470764e-02 1.141593605279922485e-01 -1.572629809379577637e-01 -1.237307637929916382e-01 3.454488515853881836e-02 -8.201535046100616455e-02
2.112486362457275391e-01 1.343674510717391968e-01 -3.429969251155853271e-01 1.968194730579853058e-02 -6.377831567078828812e-03 -1.223204284906387329e-01 2.404686808586120605e-01 -1.252565830945968628e-01 -9.282676875591278076e-02 -7.287278026342391968e-02 -2.019863948225975037e-02 9.843338280916213989e-02 8.418085426092147827e-02 -8.774930983781814575e-02 -2.566514015197753906e-01 -1.839331686496734619e-01 7.249375339597463608e-03 4.661009013652801514e-01 1.271687597036361694e-01 2.169128507375717163e-01 9.171706438064575195e-02 -1.869787424802780151e-01 4.118281230330467224e-02 -1.124323438853025436e-02 -3.106357753276824951e-01 9.180106222629547119e-02 3.770641237497329712e-02 3.371117264032363892e-02 -3.865385353565216064e-01 -7.459662109613418579e-02 -5.772813037037849426e-02 2.729844115674495697e-02
-3.385059908032417297e-02 -9.621802717447280884e-02 -2.124860286712646484e-01 -1.521098166704177856e-01 -7.116556167602539062e-02 1.771987788379192352e-02 1.803122907876968384e-01 3.425919637084007263e-02 9.973397850990295410e-02 9.613543748855590820e-03 2.933167852461338043e-02 -3.487988710403442383e-01 -1.647973619401454926e-02 -1.098264381289482117e-01 2.676921784877777100e-01 1.825451403856277466e-01 9.658014029264450073e-02 1.808368251658976078e-03 -4.137513786554336548e-02 1.489617973566055298e-01 -1.642253696918487549e-01 -2.942818999290466309e-01 1.609479077160358429e-02 5.195573344826698303e-02 -1.485261619091033936e-01 -3.417830467224121094e-01 -1.708252727985382080e-01 8.144323527812957764e-02 -2.325669825077056885e-01 -4.234646260738372803e-01 -9.216021746397018433e-02 -2.569286525249481201e-01
2.689749002456665039e-02 -5.727893207222223282e-03 -2.222996205091476440e-01 1.361134946346282959e-01 -1.122040972113609314e-01 2.309310287237167358e-01 2.071905434131622314e-01 -2.104338109493255615e-01 -1.379078179597854614e-01 -1.246580258011817932e-01 -7.707845419645309448e-02 2.859733998775482178e-02 1.008440628647804260e-01 -2.001111805438995361e-01 2.503749728202819824e-01 2.499814182519912720e-01 -2.961788326501846313e-03 4.426355659961700439e-01 -1.148529872298240662e-01 -1.738382428884506226e-01 5.805891007184982300e-02 -1.025099605321884155e-01 2.604776024818420410e-01 1.813140660524368286e-01 -2.747644782066345215e-01 -2.653426826000213623e-01 7.277134805917739868e-02 1.445128619670867920e-01 -1.096245348453521729e-01 1.466602901928126812e-03 1.519112586975097656e-01 1.827750913798809052e-02
1.746043115854263306e-01 -5.490105226635932922e-02 -1.096672266721725464e-01 -1.442034542560577393e-01 -1.548467874526977539e-01 2.163909524679183960e-01 1.712619960308074951e-01 1.956207007169723511e-01 -1.443706154823303223e-01 -1.800042837858200073e-01 -1.739250421524047852e-01 -3.473166525363922119e-01 8.550035208463668823e-02 -3.841228783130645752e-01 -1.976730823516845703e-01 6.798414885997772217e-02 2.799789607524871826e-01 -2.388751320540904999e-02 -1.219509169459342957e-01 -1.660613566637039185e-01 2.452839761972427368e-01 -1.963624209165573120e-01 -1.308954954147338867e-01 2.080343663692474365e-01 -6.917238980531692505e-02 -2.648312225937843323e-02 -1.678603328764438629e-02 2.211748957633972168e-01 -9.875549003481864929e-03 -2.236205339431762695e-01 -9.867276065051555634e-03 8.466214686632156372e-02
2.063444815576076508e-02 2.292695045471191406e-01 -5.828929319977760315e-02 -3.291681036353111267e-02 -2.146833389997482300e-01 3.133991500362753868e-03 3.326484933495521545e-02 -2.251061946153640747e-01 7.447507977485656738e-02 -1.602524071931838989e-01 2.549424469470977783e-01 -8.122234791517257690e-02 -1.291310489177703857e-01 -2.296021729707717896e-01 -6.525633484125137329e-02 5.485704913735389709e-02 -1.291458755731582642e-01 4.279393255710601807e-01 -1.468003839254379272e-01 -2.025038450956344604e-01 -9.354687295854091644e-03 2.236445248126983643e-02 -3.628318309783935547e-01 1.026904433965682983e-01 -3.814770281314849854e-01 -8.742055296897888184e-02 -8.117435127496719360e-02 2.210294604301452637e-01 -8.637725561857223511e-02 -1.571484655141830444e-01 8.302378654479980469e-02 -1.111841425299644470e-01
3.008848987519741058e-02 2.652338147163391113e-01 9.200462140142917633e-03 -1.037436276674270630e-01 -1.137663424015045166e-01 2.056980878114700317e-01 8.155918121337890625e-02 -2.977665960788726807e-01 1.795526593923568726e-03 1.455588731914758682e-02 -2.072981148958206177e-01 -2.405275106430053711e-01 -3.236796259880065918e-01 -8.037327229976654053e-02 1.331220269203186035e-01 -2.582162246108055115e-02 2.813862860202789307e-01 1.708882600069046021e-01 3.108173608779907227e-01 -3.028564751148223877e-01 -1.973792724311351776e-02 -1.835678964853286743e-01 -4.604041203856468201e-02 2.082913927733898163e-02 -2.030581384897232056e-01 -8.099766075611114502e-02 -2.588311582803726196e-02 4.434845224022865295e-02 -3.484620749950408936e-01 -6.668177992105484009e-02 -1.591042578220367432e-01 4.125833511352539062e-02
3.404498472809791565e-02 -3.243363499641418457e-01 2.484089694917201996e-02 3.878530114889144897e-02 -6.990494579076766968e-02 1.227917335927486420e-02 1.042513325810432434e-01 -2.060560584068298340e-01 2.577315866947174072e-01 -2.664151834324002266e-03 1.306751370429992676e-01 -1.953529715538024902e-01 -2.286724746227264404e-02 -1.233279630541801453e-01 3.245839849114418030e-02 -1.034010499715805054e-01 2.234641015529632568e-01 3.618345558643341064e-01 1.436119973659515381e-01 1.590946316719055176e-01 1.696238517761230469e-01 -3.688141405582427979e-01 -3.895063400268554688e-01 2.059855461120605469e-01 -2.402690425515174866e-02 7.776044309139251709e-02 9.499578922986984253e-02 1.956069618463516235e-01 -1.216952949762344360e-01 -5.216350778937339783e-02 -1.010827720165252686e-01 -1.288992464542388916e-01
2.854289710521697998e-01 1.323565840721130371e-01 2.112472429871559143e-03 -2.540785372257232666e-01 1.799495704472064972e-02 2.282002754509449005e-02 2.480188012123107910e-01 1.400681436061859131e-01 1.642123460769653320e-01 -2.902440428733825684e-01 -9.253667294979095459e-02 -4.022570326924324036e-02 1.525136679410934448e-01 1.349360495805740356e-01 -2.014333158731460571e-01 3.626089394092559814e-01 -1.487348042428493500e-02 9.561915695667266846e-02 -7.541653513908386230e-02 1.038765255361795425e-02 -2.981555275619029999e-02 1.136215776205062866e-02 -2.853179275989532471e-01 2.052086591720581055e-01 -1.792867183685302734e-01 2.553855627775192261e-02 -5.851878225803375244e-02 2.523674666881561279e-01 -3.054799139499664307e-01 -2.822726666927337646e-01 3.536021709442138672e-02 7.554364949464797974e-02
2.525424063205718994e-01 4.135860502719879150e-02 1.911039352416992188e-01 -1.136643961071968079e-01 1.337905526161193848e-01 5.967385321855545044e-02 4.522697925567626953e-01 -4.683523625135421753e-02 1.693012267351150513e-01 3.256507962942123413e-02 8.300994336605072021e-02 1.270277649164199829e-01 -5.769789963960647583e-02 -8.227431774139404297e-02 5.514988303184509277e-02 5.248028901405632496e-04 -1.216304898262023926e-01 4.014705717563629150e-01 -4.460321739315986633e-02 -1.210715547204017639e-01 4.807602986693382263e-02 -2.459110915660858154e-01 -1.477692625485360622e-03 -1.283962875604629517e-01 -4.884907007217407227e-01 -1.095972135663032532e-01 9.002236276865005493e-02 8.129468560218811035e-02 -5.415886640548706055e-02 5.732851848006248474e-02 3.099627606570720673e-02 2.157760709524154663e-01
-3.321781381964683533e-02 1.102191656827926636e-01 -1.562333106994628906e-01 1.512660533189773560e-01 1.449564751237630844e-02 3.206263482570648193e-01 1.128644421696662903e-01 -1.593689769506454468e-01 1.983625590801239014e-01 -1.246507763862609863e-01 -2.454593479633331299e-01 -2.938206493854522705e-01 2.872616946697235107e-01 -5.467233061790466309e-02 1.120864376425743103e-01 8.737780898809432983e-02 1.711376458406448364e-01 3.369115591049194336e-01 -8.899528533220291138e-02 2.818612568080425262e-02 2.570204436779022217e-01 -3.243761509656906128e-02 3.004784323275089264e-02 1.890186518430709839e-01 -3.842961788177490234e-02 4.802313074469566345e-02 -1.365366624668240547e-03 -3.318819403648376465e-02 -1.317944675683975220e-01 -4.066599309444427490e-01 -1.536555439233779907e-01 -1.569825857877731323e-01
1.993052363395690918e-01 2.214854061603546143e-01 1.015412434935569763e-01 -1.852832436561584473e-01 3.422333300113677979e-01 -1.420668512582778931e-02 4.034731388092041016e-01 -2.267288416624069214e-01 1.497550755739212036e-01 1.679242216050624847e-02 3.254580125212669373e-02 -1.701321899890899658e-01 3.973589837551116943e-02 -2.773924171924591064e-01 -1.103031709790229797e-01 2.925207652151584625e-02 4.048449918627738953e-03 2.117840498685836792e-01 -1.089193224906921387e-01 -4.186803009361028671e-03 1.828640252351760864e-01 -1.492999196052551270e-01 9.616172313690185547e-02 -1.328276693820953369e-01 6.915898621082305908e-02 -7.135706488043069839e-03 4.045027866959571838e-02 4.057440459728240967e-01 -2.607217133045196533e-01 2.827269211411476135e-02 -1.074346750974655151e-01 -3.587682731449604034e-03
1.806672811508178711e-01 1.401395350694656372e-01 4.423433169722557068e-02 -7.166598807089030743e-04 2.247322201728820801e-01 1.346469223499298096e-01 2.545299530029296875e-01 -4.921444058418273926e-01 1.687953621149063110e-01 -7.911618053913116455e-02 1.590173393487930298e-01 -9.096934646368026733e-02 3.399460390210151672e-02 -1.212660446763038635e-01 -6.611749995499849319e-03 3.864173218607902527e-02 -1.474837064743041992e-01 2.361633181571960449e-01 -3.138528391718864441e-02 1.128183677792549133e-01 5.850984156131744385e-02 -2.858870029449462891e-01 2.203964293003082275e-01 -2.048881538212299347e-02 1.127972751855850220e-01 1.303572021424770355e-02 5.360623821616172791e-02 2.697151601314544678e-01 -3.254300653934478760e-01 -7.706872373819351196e-02 -2.220935523509979248e-01 -9.672754257917404175e-02
1.660945564508438110e-01 1.248487159609794617e-01 -1.143190935254096985e-01 -2.234569340944290161e-01 -4.908648878335952759e-02 1.248305588960647583e-01 2.506441771984100342e-01 -3.418663442134857178e-01 -4.214813187718391418e-02 -1.405592560768127441e-01 -1.205822527408599854e-01 -6.800709664821624756e-02 -2.187162041664123535e-01 1.467248424887657166e-02 -1.832035370171070099e-02 3.873194158077239990e-01 -8.207158744335174561e-02 4.669632017612457275e-01 1.806465536355972290e-01 -1.016901433467864990e-02 -1.186116114258766174e-01 -1.939816027879714966e-01 -3.988375142216682434e-02 1.342693120241165161e-01 -2.020770758390426636e-01 3.933912888169288635e-02 3.166046366095542908e-02 5.134679004549980164e-02 -4.410944133996963501e-02 -2.461653202772140503e-01 9.647925198078155518e-02 -1.015754863619804382e-01
2.482166886329650879e-01 -2.117027528584003448e-03 -2.071684449911117554e-01 -1.694034785032272339e-01 -2.011263668537139893e-01 -9.582068026065826416e-02 1.184401847422122955e-02 1.006519570946693420e-01 4.256374239921569824e-01 -8.452986180782318115e-02 1.560895591974258423e-01 8.667663484811782837e-02 2.298347949981689453e-01 -1.563848182559013367e-02 -7.525043934583663940e-02 3.241312801837921143e-01 1.363397985696792603e-01 3.028497397899627686e-01 -2.620501220226287842e-01 -1.458117663860321045e-01 1.104060709476470947e-01 -2.416635751724243164e-01 -4.725677147507667542e-02 -3.590371459722518921e-02 -2.430751472711563110e-01 1.787905842065811157e-01 4.055691137909889221e-02 1.591027975082397461e-01 -1.660846620798110962e-01 -5.365517735481262207e-02 -3.518418176099658012e-03 -6.715876050293445587e-03
-3.135569021105766296e-02 1.131405234336853027e-01 5.244777351617813110e-02 -1.862307637929916382e-01 -1.873912066221237183e-01 2.854382395744323730e-01 -1.946234405040740967e-01 -2.735116779804229736e-01 2.867049574851989746e-01 7.749981712549924850e-03 -2.592359110713005066e-02 -1.983921825885772705e-01 -4.243687167763710022e-02 -7.193252444267272949e-02 1.098536327481269836e-02 2.882032692432403564e-01 1.290940642356872559e-01 2.015185505151748657e-01 -8.967300504446029663e-02 -6.404668837785720825e-02 6.520052254199981689e-02 -2.242704331874847412e-01 -2.950942516326904297e-01 2.151285558938980103e-01 -1.222090125083923340e-01 -2.936780825257301331e-02 -4.334412515163421631e-02 1.749924570322036743e-01 -3.152683973312377930e-01 -5.595816671848297119e-02 2.281139194965362549e-01 2.164950668811798096e-01
-1.188828051090240479e-01 8.299767971038818359e-02 1.242985874414443970e-01 -2.141827046871185303e-01 -2.514090240001678467e-01 -4.162432998418807983e-02 -1.899362802505493164e-01 1.081830039620399475e-01 1.293918490409851074e-01 -2.729322761297225952e-03 -8.803569525480270386e-02 1.213821209967136383e-02 -8.910760283470153809e-02 -6.887961924076080322e-02 1.156400963664054871e-01 -1.571078598499298096e-01 1.613191366195678711e-01 2.818831205368041992e-01 -2.551240622997283936e-01 6.681594997644424438e-02 -4.742474481463432312e-02 -3.465825319290161133e-01 4.296949505805969238e-02 -1.069152280688285828e-01 -2.377534359693527222e-01 -1.263072341680526733e-01 -2.178559899330139160e-01 3.847821950912475586e-01 -2.612665295600891113e-01 -2.589852511882781982e-01 1.165520101785659790e-01 -4.417050629854202271e-02
-2.568605244159698486e-01 1.459322962909936905e-02 -3.230955302715301514e-01 -1.865307092666625977e-01 -2.404957562685012817e-01 -1.028675064444541931e-01 -1.317263245582580566e-01 -6.857988424599170685e-03 1.583468019962310791e-01 -4.497216641902923584e-02 1.703944206237792969e-01 -5.372020602226257324e-02 3.063195757567882538e-02 -1.469116359949111938e-01 9.281432628631591797e-02 -1.404311656951904297e-01 2.846827507019042969e-01 4.932692945003509521e-01 -2.468615025281906128e-01 -1.048029437661170959e-01 8.665021508932113647e-02 -5.613541975617408752e-02 -7.940399646759033203e-02 1.137287467718124390e-01 -1.745937317609786987e-01 -5.575346201658248901e-02 -1.317447889596223831e-02 1.418041884899139404e-01 -2.879609167575836182e-01 -1.487593501806259155e-01 -1.150358468294143677e-01 2.437683008611202240e-02
-2.460766583681106567e-01 -1.327169537544250488e-01 -1.716152280569076538e-01 1.958626657724380493e-01 -1.853481829166412354e-01 -1.230822950601577759e-01 2.638317644596099854e-01 3.057751618325710297e-02 7.994072139263153076e-02 -1.653603911399841309e-01 -2.169149369001388550e-01 -2.371088564395904541e-01 -2.195957861840724945e-02 -1.154793947935104370e-01 -1.271223276853561401e-01 6.140694394707679749e-02 1.624929457902908325e-01 2.993272244930267334e-01 -3.060348629951477051e-01 -1.060197278857231140e-01 2.142959386110305786e-01 -3.680926263332366943e-01 1.907548606395721436e-01 7.809384912252426147e-02 -1.218889653682708740e-01 1.310210078954696655e-01 -3.536270931363105774e-02 1.024320870637893677e-01 -5.123103410005569458e-02 -2.632116377353668213e-01 -2.630423381924629211e-02 -4.532963782548904419e-02
2.955213189125061035e-01 -1.319246888160705566e-01 1.067429333925247192e-01 -1.854116618633270264e-01 4.625212773680686951e-02 -1.076296493411064148e-01 1.454851496964693069e-02 -1.304055564105510712e-02 7.936413586139678955e-02 -2.207999825477600098e-01 4.620517790317535400e-02 -7.729087769985198975e-02 1.858776211738586426e-01 -1.258790194988250732e-01 -8.041897416114807129e-02 3.085877597332000732e-01 1.022418066859245300e-01 2.543457746505737305e-01 9.017463028430938721e-02 1.879032999277114868e-01 7.425509393215179443e-02 9.767995215952396393e-03 -3.392791748046875000e-02 4.728711545467376709e-01 -1.025902256369590759e-01 1.420053690671920776e-01 -1.268934309482574463e-01 3.639950156211853027e-01 -1.472748219966888428e-01 -1.322864294052124023e-01 5.466477572917938232e-02 -2.229856103658676147e-01
1.591694504022598267e-01 1.175417453050613403e-01 -4.876703917980194092e-01 -1.444132626056671143e-01 -2.120122164487838745e-01 1.399391293525695801e-01 2.257747352123260498e-01 -1.132110208272933960e-01 -9.333033114671707153e-02 5.556320026516914368e-02 -1.116547267884016037e-02 -2.108314931392669678e-01 -1.022254601120948792e-01 -1.352334320545196533e-01 1.808296889066696167e-01 -2.021984606981277466e-01 2.282583862543106079e-01 1.348869800567626953e-01 2.833915129303932190e-02 -1.374587565660476685e-01 2.003477364778518677e-01 -2.049240767955780029e-01 1.036045476794242859e-01 2.679356634616851807e-01 -3.005411028861999512e-01 2.177140302956104279e-02 -1.219703406095504761e-01 1.812027096748352051e-01 -3.785106539726257324e-02 -4.161921143531799316e-02 3.724008426070213318e-02 1.320661604404449463e-01
1.515021175146102905e-01 1.394350826740264893e-01 -1.790265887975692749e-01 -3.686857596039772034e-02 6.787649821490049362e-03 6.427765637636184692e-02 3.011848032474517822e-02 -1.062332242727279663e-01 1.431073099374771118e-01 9.953451156616210938e-02 1.642939895391464233e-01 -3.545254468917846680e-01 1.699738055467605591e-01 -1.244888231158256531e-01 -5.820002479595132172e-05 1.528179198503494263e-01 4.265078008174896240e-01 2.327481359243392944e-01 3.396935164928436279e-01 -2.020739465951919556e-01 -8.419598452746868134e-03 -2.887487411499023438e-01 -2.751410305500030518e-01 1.983417570590972900e-02 -1.675152480602264404e-01 -1.248387619853019714e-02 1.898128911852836609e-02 9.143954515457153320e-02 -1.406014412641525269e-01 1.234518364071846008e-01 -1.125827357172966003e-01 -1.433308571577072144e-01
2.504609227180480957e-01 1.301699876785278320e-01 9.224607050418853760e-02 -1.733652055263519287e-01 1.165292859077453613e-01 -4.495761170983314514e-02 2.504292726516723633e-01 5.031457170844078064e-02 1.096211969852447510e-01 -2.986514568328857422e-02 -1.031633764505386353e-01 -1.189957745373249054e-02 -1.560072042047977448e-02 6.387718021869659424e-02 9.612238407135009766e-02 1.191010624170303345e-01 3.010382354259490967e-01 2.511567473411560059e-01 -4.450209438800811768e-02 1.677720695734024048e-01 1.757264286279678345e-01 -2.537106573581695557e-01 2.270610779523849487e-01 -1.351566910743713379e-01 -3.215736150741577148e-01 -2.073750942945480347e-01 8.512689173221588135e-02 3.942665830254554749e-02 -2.258841544389724731e-01 -3.349875211715698242e-01 -1.925751566886901855e-02 2.859049141407012939e-01
1.699796644970774651e-03 -4.458317160606384277e-02 -1.328006386756896973e-01 4.476231709122657776e-02 -4.262103885412216187e-02 7.348492741584777832e-02 4.411249756813049316e-01 -6.706315279006958008e-02 1.202111020684242249e-01 -3.130707740783691406e-01 -2.509136497974395752e-01 -2.021470963954925537e-01 3.117441833019256592e-01 5.019580200314521790e-02 -8.799962699413299561e-02 4.928776249289512634e-02 1.627433001995086670e-01 2.408906370401382446e-01 -2.394310683012008667e-01 -1.709161847829818726e-01 1.162942349910736084e-01 -9.157989919185638428e-02 2.255421727895736694e-01 -7.207897491753101349e-03 -1.468698680400848389e-01 -2.933906391263008118e-02 -1.482282578945159912e-01 1.490575224161148071e-01 -1.875333040952682495e-01 -1.330514848232269287e-01 -1.038022935390472412e-01 -2.678594589233398438e-01
1.759339720010757446e-01 8.164162188768386841e-02 2.094632387161254883e-02 9.858734160661697388e-02 -8.709309250116348267e-02 -5.005204305052757263e-02 4.022415280342102051e-01 -9.162646532058715820e-02 2.336825430393218994e-01 -3.778985440731048584e-01 -1.177850663661956787e-01 -2.209451198577880859e-01 3.024201989173889160e-01 -1.203860789537429810e-01 8.496264368295669556e-02 -8.392327465116977692e-03 1.023230701684951782e-01 3.633406162261962891e-01 -1.308215856552124023e-01 -1.528729312121868134e-02 9.929732233285903931e-02 1.009645522572100163e-03 6.954600661993026733e-02 1.619006842374801636e-01 1.340281032025814056e-02 6.049822270870208740e-02 3.261518478393554688e-02 1.912880688905715942e-01 8.355333469808101654e-03 -1.233174502849578857e-01 2.597160637378692627e-02 -3.747065067291259766e-01
1.858690381050109863e-01 1.595277190208435059e-01 -2.857482731342315674e-01 2.209342271089553833e-02 -6.336431950330734253e-02 -1.120754107832908630e-01 1.522041857242584229e-01 -1.464799046516418457e-01 6.628064811229705811e-02 4.645502660423517227e-03 1.067865565419197083e-01 -3.385609760880470276e-02 1.644780933856964111e-01 -2.670848369598388672e-01 -2.255766391754150391e-01 -2.489413507282733917e-02 5.637592449784278870e-02 4.897755980491638184e-01 2.901755273342132568e-01 1.285427957773208618e-01 1.007679328322410583e-01 -1.517592966556549072e-01 2.384536415338516235e-01 -1.076128035783767700e-01 -2.269340902566909790e-01 -1.186435148119926453e-01 7.401815056800842285e-02 -1.746964640915393829e-02 -3.051475882530212402e-01 3.547650203108787537e-02 -9.177864342927932739e-02 -1.012102365493774414e-01
1.108459532260894775e-01 5.863442644476890564e-02 -3.063346445560455322e-01 4.881560057401657104e-02 -5.385653674602508545e-02 -6.283244490623474121e-02 -7.958266139030456543e-02 -4.696741234511137009e-03 3.009170293807983398e-01 -5.305585265159606934e-02 1.841445267200469971e-01 -1.740635745227336884e-02 2.356044501066207886e-01 -2.398881129920482635e-02 -1.095627471804618835e-01 3.280465900897979736e-01 2.386167198419570923e-01 3.023810386657714844e-01 -6.441509723663330078e-02 -1.575356423854827881e-01 5.823132023215293884e-02 -1.401134282350540161e-01 8.991882950067520142e-02 2.595314756035804749e-02 -2.311733784154057503e-03 2.295062988996505737e-01 1.397653520107269287e-01 4.241204857826232910e-01 -3.283779323101043701e-01 4.170100018382072449e-02 2.658566273748874664e-02 8.735885843634605408e-03
2.856031954288482666e-01 7.209386676549911499e-02 6.526573747396469116e-02 -1.558271199464797974e-01 -7.370879501104354858e-02 2.150166481733322144e-01 2.628071904182434082e-01 -4.190848171710968018e-01 -5.845423787832260132e-02 -8.713811635971069336e-02 4.021689295768737793e-02 2.582213841378688812e-02 7.533343881368637085e-02 -3.549299389123916626e-02 8.172760903835296631e-02 4.728034511208534241e-02 1.397472470998764038e-01 4.767164885997772217e-01 1.381038278341293335e-01 -1.802136003971099854e-02 -2.005320489406585693e-01 -8.068443834781646729e-02 2.223264724016189575e-01 3.385050594806671143e-02 -3.675565719604492188e-01 -5.585362389683723450e-02 -1.990932673215866089e-01 3.967558592557907104e-02 7.265418022871017456e-02 -6.239788234233856201e-02 7.167221605777740479e-02 -4.428043216466903687e-02
-7.432292401790618896e-02 -7.737961411476135254e-02 9.275099635124206543e-02 -6.272134184837341309e-02 -5.086358264088630676e-02 7.929602265357971191e-02 -2.115715444087982178e-01 -3.360457718372344971e-01 4.746818915009498596e-02 -9.860774502158164978e-03 9.736143052577972412e-02 2.014185041189193726e-01 1.675758957862854004e-01 -5.002027004957199097e-02 -3.917787373065948486e-01 1.826793402433395386e-01 3.636771440505981445e-01 4.160799384117126465e-01 -2.123336866497993469e-02 1.262017060071229935e-02 -1.154912356287240982e-02 -5.967425927519798279e-02 -3.030339814722537994e-02 1.232320964336395264e-01 -2.115200459957122803e-01 6.943970452994108200e-03 -5.109013989567756653e-02 1.225120946764945984e-01 -9.166210889816284180e-02 -3.460644483566284180e-01 -1.355699300765991211e-01 6.927993148565292358e-02
1.724728792905807495e-01 -1.268539428710937500e-01 -6.625708192586898804e-02 -9.368295967578887939e-02 -1.306498236954212189e-02 6.216312572360038757e-02 3.429313004016876221e-01 8.193517103791236877e-03 7.384341210126876831e-02 1.049657240509986877e-01 -2.407269328832626343e-01 -3.135727345943450928e-01 -1.868914216756820679e-01 -4.321824610233306885e-01 4.746984317898750305e-02 -4.379315301775932312e-03 5.822352319955825806e-02 2.459765970706939697e-01 2.405606508255004883e-01 -1.331384629011154175e-01 2.855504155158996582e-01 -1.000904440879821777e-01 -1.834525018930435181e-01 6.673553958535194397e-03 -3.594724088907241821e-02 -6.671980768442153931e-02 -6.345848739147186279e-02 2.944025099277496338e-01 -2.455899715423583984e-01 -6.605393253266811371e-03 -2.956073731184005737e-02 1.176444813609123230e-02
-3.428258374333381653e-02 1.416971255093812943e-02 6.526174396276473999e-02 -5.469606816768646240e-02 7.829719781875610352e-02 1.454108953475952148e-01 2.095669209957122803e-01 -1.038888120092451572e-03 -1.624062508344650269e-01 8.049859851598739624e-02 -4.385198280215263367e-02 8.029734343290328979e-02 -1.282157748937606812e-01 -5.060802027583122253e-02 1.992962211370468140e-01 2.185138463973999023e-01 -1.234958246350288391e-01 4.220341444015502930e-01 -3.382389247417449951e-01 1.667468436062335968e-02 1.186094284057617188e-01 -2.962993085384368896e-01 -3.696968033909797668e-02 2.373971343040466309e-01 -3.097639679908752441e-01 2.736856974661350250e-02 -2.110699750483036041e-02 -4.095938056707382202e-03 -2.736718952655792236e-01 -6.422387063503265381e-02 2.883634865283966064e-01 -2.133354544639587402e-01
2.737259864807128906e-01 -2.875712215900421143e-01 -1.107250079512596130e-01 -1.772725582122802734e-01 -1.542692780494689941e-01 -1.311196712777018547e-03 9.725821018218994141e-02 -1.019477695226669312e-01 -2.026880681514739990e-01 -3.814784288406372070e-01 -2.083563208580017090e-01 -2.743724174797534943e-02 -3.381696529686450958e-03 -5.920925736427307129e-02 -5.798148363828659058e-02 1.801061779260635376e-01 1.989564448595046997e-01 4.140673875808715820e-01 -5.740058049559593201e-02 -1.076452527195215225e-02 2.264069467782974243e-01 -1.904934644699096680e-01 3.666022047400474548e-02 2.262596637010574341e-01 4.190701246261596680e-02 5.128316208720207214e-02 -3.276605531573295593e-02 1.965166777372360229e-01 1.128695812076330185e-02 -1.513862162828445435e-01 1.339994072914123535e-01 -2.129231840372085571e-01
1.258682310581207275e-01 1.432722210884094238e-01 8.196862041950225830e-02 -2.460214197635650635e-01 1.212001591920852661e-01 7.259996607899665833e-03 3.825067281723022461e-01 -3.907915670424699783e-03 6.924032419919967651e-02 6.693282723426818848e-02 2.852020561695098877e-01 2.123714424669742584e-02 4.363521561026573181e-02 -2.359149754047393799e-01 1.989723742008209229e-02 2.528306245803833008e-01 2.533718049526214600e-01 2.104122191667556763e-01 -1.888341619633138180e-03 -8.300971984863281250e-02 3.096416890621185303e-01 -3.491058200597763062e-02 1.600173860788345337e-01 -2.168539166450500488e-01 -1.650117635726928711e-01 5.506655573844909668e-02 -1.059653460979461670e-01 -6.381626427173614502e-02 -3.897365331649780273e-01 -1.388694494962692261e-01 6.810259073972702026e-02 1.260922551155090332e-01
6.851316243410110474e-02 3.291771113872528076e-01 -7.750672847032546997e-02 -2.330479770898818970e-01 -5.589993088506162167e-04 4.023308679461479187e-02 1.495239734649658203e-01 -1.850485950708389282e-01 -1.476369649171829224e-01 -1.780753135681152344e-01 -3.369205892086029053e-01 -1.103985961526632309e-02 -1.864633336663246155e-02 -1.935942769050598145e-01 -9.601009637117385864e-02 3.740476071834564209e-01 3.311712145805358887e-01 3.501078188419342041e-01 -1.906157881021499634e-01 -7.249000668525695801e-02 -1.087532099336385727e-02 -2.403194010257720947e-01 7.155780494213104248e-02 -2.035571821033954620e-02 1.383621338754892349e-02 1.118241772055625916e-01 1.850721836090087891e-01 5.021665617823600769e-02 -3.513839561492204666e-03 9.215527027845382690e-02 -1.325939297676086426e-01 -3.883589804172515869e-02
1.742983013391494751e-01 5.661311373114585876e-02 -1.607414484024047852e-01 5.950723588466644287e-02 2.131368070840835571e-01 7.819626480340957642e-02 -1.222459040582180023e-02 -8.251249045133590698e-02 2.602671086788177490e-01 -1.495292484760284424e-01 8.257605135440826416e-02 -1.005731225013732910e-01 3.180448710918426514e-02 -1.840086728334426880e-01 -3.375038206577301025e-01 1.035304442048072815e-01 6.346054375171661377e-02 3.219805955886840820e-01 -1.346601247787475586e-01 -1.936738044023513794e-01 3.632986843585968018e-01 9.701734781265258789e-02 -2.860622107982635498e-01 5.485744401812553406e-02 -2.895224392414093018e-01 2.797950804233551025e-02 -1.493075340986251831e-01 5.950749665498733521e-02 -2.649152278900146484e-01 6.671500205993652344e-02 1.538224667310714722e-01 -1.170197650790214539e-01
-1.337036341428756714e-01 1.102439239621162415e-01 1.748167574405670166e-01 -1.406777501106262207e-01 -1.440906375646591187e-01 -8.523844182491302490e-02 2.638358175754547119e-01 -1.116009354591369629e-01 2.888832390308380127e-01 1.199214085936546326e-01 1.536329686641693115e-01 8.200290799140930176e-02 5.019949376583099365e-02 -1.652427762746810913e-01 -3.136315941810607910e-02 -5.023723840713500977e-02 1.311830580234527588e-01 4.616652131080627441e-01 -9.258341789245605469e-02 -2.425915002822875977e-01 -2.334040030837059021e-02 1.922929845750331879e-02 -1.384775936603546143e-01 2.520201802253723145e-01 -1.737261414527893066e-01 -9.249726682901382446e-02 -2.541564106941223145e-01 3.524917960166931152e-01 -5.509836599230766296e-02 -8.417674899101257324e-02 2.256909012794494629e-02 -1.686636060476303101e-01
-2.227018475532531738e-01 2.582702934741973877e-01 3.560275211930274963e-02 -1.836630329489707947e-02 6.662012636661529541e-02 -2.837472595274448395e-02 3.690243065357208252e-01 -2.500227279961109161e-02 -4.316614195704460144e-02 2.135842293500900269e-02 -2.400882840156555176e-01 1.559006273746490479e-01 4.645019024610519409e-02 4.905294254422187805e-02 8.490495383739471436e-02 2.407215721905231476e-02 1.108122915029525757e-01 2.039456814527511597e-01 1.136170476675033569e-01 -1.530993282794952393e-01 1.198252588510513306e-01 -1.905237585306167603e-01 1.172980759292840958e-03 2.707829773426055908e-01 -3.726361095905303955e-01 -2.083388566970825195e-01 3.401254713535308838e-01 2.157267630100250244e-01 -1.004137471318244934e-01 -2.105784565210342407e-01 -8.377986960113048553e-03 1.739045828580856323e-01
1.030973792076110840e-01 -1.068855896592140198e-01 -9.444631636142730713e-02 -8.709021657705307007e-02 -2.218186259269714355e-01 -1.960809826850891113e-01 -1.243761042132973671e-03 -6.585595756769180298e-02 7.513257861137390137e-02 -6.905318051576614380e-02 -3.074210286140441895e-01 -3.176240921020507812e-01 3.363569453358650208e-02 -2.955789566040039062e-01 -1.319685429334640503e-01 -2.833168394863605499e-02 1.075089126825332642e-01 7.305300980806350708e-02 2.917499095201492310e-02 -2.259308993816375732e-01 -1.159645244479179382e-01 -3.290104269981384277e-01 9.549235925078392029e-03 1.734779775142669678e-01 -8.517923206090927124e-02 7.412215322256088257e-02 1.026388853788375854e-01 1.832948625087738037e-01 -2.483602315187454224e-01 -2.858439683914184570e-01 -3.589688539505004883e-01 8.442319929599761963e-02
-1.200978830456733704e-01 -8.521610870957374573e-03 -3.209837377071380615e-01 -5.906630307435989380e-02 1.304708719253540039e-01 1.676019839942455292e-02 1.121857110410928726e-02 -1.082094460725784302e-01 -6.483390927314758301e-02 -2.408527284860610962e-01 -1.199197024106979370e-01 -1.568415910005569458e-01 -1.756335645914077759e-01 -1.837551593780517578e-01 4.210572838783264160e-01 1.978945285081863403e-01 1.229603663086891174e-01 4.327342808246612549e-01 -6.953227519989013672e-02 2.375453263521194458e-01 3.857177868485450745e-02 -2.188320606946945190e-01 -4.513745382428169250e-02 7.917983829975128174e-02 -1.486879028379917145e-02 -9.066458791494369507e-03 7.583359628915786743e-02 2.206598520278930664e-01 2.404260076582431793e-02 -2.968249320983886719e-01 -3.351650759577751160e-02 -4.139614105224609375e-02
2.510794810950756073e-02 1.637271791696548462e-01 -3.001627326011657715e-01 -1.775147467851638794e-01 -1.316613703966140747e-01 6.974451988935470581e-02 -5.463417991995811462e-02 -8.946784771978855133e-03 1.933469027280807495e-01 -8.603066205978393555e-02 2.469410449266433716e-01 1.358666568994522095e-01 1.713832616806030273e-01 1.786040216684341431e-01 -6.832370162010192871e-02 2.643799185752868652e-01 2.840155065059661865e-01 2.125452309846878052e-01 -6.771741062402725220e-02 -2.521898448467254639e-01 -2.335650613531470299e-03 -2.340584248304367065e-01 -2.455163374543190002e-02 -5.553036462515592575e-03 -3.083921968936920166e-01 2.353785485029220581e-01 1.535326093435287476e-01 2.388386428356170654e-01 -2.583321034908294678e-01 -2.124132215976715088e-02 3.463280946016311646e-02 -1.291145384311676025e-01
3.895800709724426270e-01 -2.775715887546539307e-01 -2.635861188173294067e-02 -3.889127820730209351e-02 -1.042748913168907166e-01 1.635414659976959229e-01 -7.506466656923294067e-02 -1.383144757710397243e-03 1.216328069567680359e-01 2.268756367266178131e-02 -8.634837716817855835e-02 -2.635241150856018066e-01 6.929840892553329468e-02 -4.265445470809936523e-01 -3.875793889164924622e-02 -7.100871950387954712e-02 6.568641960620880127e-02 3.407179415225982666e-01 -1.225896477699279785e-01 -2.831935882568359375e-01 1.199626550078392029e-01 -1.752442717552185059e-01 2.567896619439125061e-02 9.083528071641921997e-02 -6.613337993621826172e-02 1.154661700129508972e-01 2.189465761184692383e-01 2.838866598904132843e-02 -1.496619284152984619e-01 -9.700293838977813721e-02 -1.909826546907424927e-01 -1.893321424722671509e-01
2.929367423057556152e-01 -2.904809117317199707e-01 7.373513281345367432e-02 -2.692145109176635742e-01 1.746824830770492554e-01 1.045848354697227478e-01 1.229008361697196960e-01 -1.034696027636528015e-01 2.528734505176544189e-01 4.516025260090827942e-02 -6.852558813989162445e-03 2.996168658137321472e-02 -3.147447109222412109e-02 1.100523471832275391e-01 1.263086497783660889e-01 -1.136157475411891937e-02 6.983332335948944092e-03 3.883392214775085449e-01 -1.049979552626609802e-01 -1.928890496492385864e-01 -2.144676866009831429e-03 -3.558587729930877686e-01 -1.188233345746994019e-01 -8.246741443872451782e-02 -2.943321168422698975e-01 -1.201727017760276794e-01 -8.987157046794891357e-02 -6.965808570384979248e-02 -2.610676288604736328e-01 -1.031263098120689392e-01 2.544358186423778534e-02 2.200711220502853394e-01
-4.923276137560606003e-03 9.042882919311523438e-02 1.565344184637069702e-01 9.310119599103927612e-02 2.799069583415985107e-01 6.296806782484054565e-02 2.114022374153137207e-01 -4.289476200938224792e-02 5.185925215482711792e-02 -2.536510825157165527e-01 9.547811746597290039e-02 -7.078970223665237427e-02 -2.245537489652633667e-01 -1.069778352975845337e-01 -1.054018922150135040e-02 2.363566309213638306e-01 3.693732917308807373e-01 2.938093841075897217e-01 -1.569942235946655273e-01 2.827825583517551422e-02 -1.550437230616807938e-02 -3.090178668498992920e-01 1.057014465332031250e-01 1.752575635910034180e-01 -1.260358691215515137e-01 -2.796471118927001953e-01 2.377344071865081787e-01 5.910477414727210999e-02 -1.602654010057449341e-01 -1.653047651052474976e-01 1.774587780237197876e-01 7.972105592489242554e-02
-1.419389620423316956e-02 1.257740557193756104e-01 -7.815181463956832886e-02 1.314841210842132568e-01 1.734059751033782959e-01 2.851491328328847885e-03 4.396523833274841309e-01 1.595464050769805908e-01 7.755845040082931519e-02 -1.119166016578674316e-01 -9.022338688373565674e-02 2.958357334136962891e-02 -7.005681842565536499e-02 -1.310635209083557129e-01 1.534926444292068481e-01 -6.043774541467428207e-03 2.965578138828277588e-01 6.802313774824142456e-02 2.930513769388198853e-02 -9.011959284543991089e-02 1.000864654779434204e-01 -7.348931580781936646e-02 9.103198349475860596e-02 3.264501392841339111e-01 -1.256033182144165039e-01 -3.123687803745269775e-01 1.458918452262878418e-01 1.984620541334152222e-01 -3.175795078277587891e-01 -2.050259262323379517e-01 2.690731585025787354e-01 1.318147182464599609e-01
5.184603109955787659e-02 -1.152011752128601074e-02 -3.781846165657043457e-02 -1.309023946523666382e-01 -8.120968937873840332e-02 3.147089853882789612e-02 -4.234100878238677979e-02 -3.804249316453933716e-02 4.286155700683593750e-01 1.386431753635406494e-01 3.834699466824531555e-02 1.081850752234458923e-01 1.493539959192276001e-01 -2.019093185663223267e-01 -1.191584393382072449e-01 2.742114365100860596e-01 4.367624521255493164e-01 4.390206038951873779e-01 1.118255630135536194e-01 -2.031064629554748535e-01 -6.870910525321960449e-02 -1.886727064847946167e-01 -1.533618420362472534e-01 1.786737889051437378e-02 5.801711231470108032e-02 5.223118886351585388e-02 2.332718856632709503e-02 -3.461699932813644409e-02 -1.379587054252624512e-01 -1.301980912685394287e-01 -4.646154493093490601e-02 2.276427298784255981e-01
-5.947673320770263672e-02 -1.053189709782600403e-01 -1.268581897020339966e-01 -1.925305575132369995e-01 2.876664996147155762e-01 5.751654505729675293e-02 -1.474589481949806213e-02 -7.673783600330352783e-02 3.833114169538021088e-03 -4.431827366352081299e-02 -2.728029489517211914e-01 -1.436644047498703003e-01 -1.094991713762283325e-01 -1.805933862924575806e-01 1.245934423059225082e-02 2.783173024654388428e-01 2.669837176799774170e-01 2.716312706470489502e-01 2.318080281838774681e-03 9.153263270854949951e-02 -5.254412442445755005e-02 -2.497185580432415009e-02 -3.080035150051116943e-01 -7.499250769615173340e-02 -2.468619346618652344e-01 -4.577800631523132324e-02 -1.099951490759849548e-01 2.782232463359832764e-01 1.452830620110034943e-02 -4.366143345832824707e-01 -1.325625479221343994e-01 5.002005025744438171e-02
-6.961385905742645264e-02 2.658258974552154541e-01 1.717983931303024292e-01 1.415671259164810181e-01 2.251973003149032593e-01 2.283024489879608154e-01 2.134843468666076660e-01 1.721760630607604980e-01 1.528812386095523834e-02 -2.620988190174102783e-01 1.095189228653907776e-01 -4.712225496768951416e-02 -8.127549290657043457e-02 -2.057257145643234253e-01 2.464407533407211304e-01 2.169303223490715027e-02 2.685416638851165771e-01 2.285277247428894043e-01 1.744667626917362213e-02 1.307295858860015869e-01 -3.227683156728744507e-02 -3.892141282558441162e-01 1.376069337129592896e-01 2.340138852596282959e-01 -1.498553007841110229e-01 -1.576104313135147095e-01 8.148151636123657227e-02 5.338631570339202881e-02 -1.233979016542434692e-01 -1.814893633127212524e-01 1.624094545841217041e-01 6.565764546394348145e-02
1.700653135776519775e-01 -1.333639323711395264e-01 -3.062826097011566162e-01 -2.943457365036010742e-01 -1.739960908889770508e-01 3.025251328945159912e-01 3.124087303876876831e-02 1.022606790065765381e-01 1.450139135122299194e-01 1.494183554314076900e-03 5.862609669566154480e-02 -1.255152076482772827e-01 1.800814419984817505e-01 5.094232410192489624e-02 -1.261454820632934570e-01 8.214966207742691040e-02 1.231107339262962341e-01 1.735567003488540649e-01 2.062860503792762756e-02 -1.173119619488716125e-01 2.009019814431667328e-02 -1.845729500055313110e-01 -2.217509448528289795e-01 4.822984710335731506e-02 -3.119105398654937744e-01 -9.060385636985301971e-03 2.098115086555480957e-01 3.571532666683197021e-01 -3.213962614536285400e-01 5.034556984901428223e-02 -8.960327506065368652e-02 -1.160227358341217041e-01
1.138547584414482117e-01 -1.214353218674659729e-01 5.075934156775474548e-02 -1.183663830161094666e-01 5.089332535862922668e-02 -6.440392136573791504e-02 2.224514484405517578e-01 -1.764779090881347656e-01 2.252186648547649384e-02 3.040382079780101776e-02 -9.750156104564666748e-02 -3.310133814811706543e-01 2.726169303059577942e-03 -1.496647000312805176e-01 5.873500928282737732e-02 4.024948552250862122e-02 3.616977632045745850e-01 3.551876544952392578e-01 3.481353521347045898e-01 -1.973854303359985352e-01 6.644143164157867432e-02 -1.945457309484481812e-01 -3.703932464122772217e-01 1.522217988967895508e-01 3.658206388354301453e-02 -2.725121676921844482e-01 -2.645360864698886871e-02 5.524494126439094543e-02 -1.024165824055671692e-01 -4.661113396286964417e-02 -6.311528384685516357e-02 -6.771661341190338135e-02
-8.936183154582977295e-02 1.672199070453643799e-01 -2.108746916055679321e-01 -5.798598378896713257e-02 1.949076354503631592e-01 -2.076023817062377930e-01 -1.296391338109970093e-01 1.969568431377410889e-02 1.318733394145965576e-01 -2.525507211685180664e-01 2.414730610325932503e-03 -1.841263473033905029e-01 1.242120936512947083e-01 -1.387240588665008545e-01 1.849524974822998047e-01 1.278407126665115356e-01 3.363136053085327148e-01 4.155592620372772217e-01 -2.080173604190349579e-02 -2.821929752826690674e-01 -2.643181681632995605e-01 -3.439912945032119751e-02 5.524902045726776123e-02 1.391035020351409912e-01 -1.810899525880813599e-01 6.869637221097946167e-02 -1.345864385366439819e-01 1.599764227867126465e-01 -2.408268153667449951e-01 -4.947658628225326538e-02 1.270907670259475708e-01 -2.252152003347873688e-02
1.178568899631500244e-01 2.798946797847747803e-01 -1.646126508712768555e-01 1.148201227188110352e-01 -3.990604355931282043e-02 3.320312201976776123e-01 2.672614902257919312e-02 -1.967277824878692627e-01 -1.493259072303771973e-01 -1.198845580220222473e-01 -2.489645630121231079e-01 6.632737815380096436e-02 1.044700890779495239e-01 -1.736539453268051147e-01 -7.993678003549575806e-02 1.879675984382629395e-01 -1.973255723714828491e-02 2.329339534044265747e-01 -1.614700853824615479e-01 -3.174006640911102295e-01 1.752306818962097168e-01 -2.342206984758377075e-01 1.801969856023788452e-01 2.211739867925643921e-01 -9.927947819232940674e-02 -2.872316539287567139e-01 7.006298005580902100e-02 1.410623490810394287e-01 -1.815005093812942505e-01 -1.567356735467910767e-01 5.172561854124069214e-02 -6.798921525478363037e-02
2.523288130760192871e-01 1.160115301609039307e-01 -6.584715098142623901e-02 -1.895453780889511108e-01 1.880573481321334839e-01 -5.377681925892829895e-03 1.227852031588554382e-01 1.431945711374282837e-01 2.741898596286773682e-01 -8.624430000782012939e-02 -1.375864446163177490e-01 2.994751371443271637e-02 -9.883876889944076538e-02 -4.019178748130798340e-01 -5.875655263662338257e-02 -1.443429291248321533e-01 -1.328450888395309448e-01 1.403332948684692383e-01 1.754940673708915710e-02 1.574950367212295532e-01 1.336048841476440430e-01 -3.167088925838470459e-01 7.145108282566070557e-02 1.402492523193359375e-01 -1.213821619749069214e-01 1.710898429155349731e-01 -5.839905235916376114e-03 3.593333810567855835e-02 -4.032095372676849365e-01 -3.140646815299987793e-01 -1.841829344630241394e-02 3.640598058700561523e-02
1.204891130328178406e-01 4.360831156373023987e-02 1.838977634906768799e-01 2.128925360739231110e-02 -1.912086755037307739e-01 4.269638657569885254e-02 1.796019822359085083e-01 2.252947166562080383e-02 9.827831387519836426e-02 -9.722141176462173462e-02 2.231470942497253418e-01 -1.646804064512252808e-01 4.928692579269409180e-01 -5.546366423368453979e-02 -6.514815986156463623e-02 -2.193131111562252045e-02 -7.841838896274566650e-02 2.049008756875991821e-01 2.923664264380931854e-02 -2.656112983822822571e-02 -6.228041648864746094e-02 -4.423941373825073242e-01 -7.584868371486663818e-02 8.322487026453018188e-02 -1.151058897376060486e-01 -1.087017953395843506e-01 2.151840478181838989e-01 3.595441281795501709e-01 -2.002021968364715576e-01 -5.651361495256423950e-02 -3.919577598571777344e-02 -1.549094766378402710e-01
1.853346526622772217e-01 5.187355726957321167e-02 1.739485859870910645e-01 1.345920562744140625e-01 -4.793785512447357178e-02 -9.824895113706588745e-02 1.143948435783386230e-01 -8.986935426946729422e-05 1.336255073547363281e-01 -4.474879801273345947e-02 1.105949878692626953e-01 -1.083548069000244141e-01 -2.615154683589935303e-01 -7.574332505464553833e-02 1.820040680468082428e-02 2.486353218555450439e-01 3.615302443504333496e-01 2.738961577415466309e-01 -1.422916352748870850e-01 4.251746088266372681e-02 2.110171169042587280e-01 -1.587955355644226074e-01 1.575040668249130249e-01 2.562763392925262451e-01 -1.838948130607604980e-01 -2.873498201370239258e-01 8.665922284126281738e-02 6.734360009431838989e-02 -1.889302134513854980e-01 -3.005057275295257568e-01 -2.340040542185306549e-02 2.577910721302032471e-01
2.044155448675155640e-01 5.715589225292205811e-02 1.696806997060775757e-01 -2.191960215568542480e-01 -2.523222267627716064e-01 1.796024143695831299e-01 9.214632213115692139e-02 -4.104216098785400391e-01 9.970557689666748047e-02 -1.489068120718002319e-01 2.818032726645469666e-02 1.896464228630065918e-01 -1.871038973331451416e-01 -8.143384009599685669e-02 -4.895938187837600708e-02 1.594909429550170898e-01 1.506373137235641479e-01 1.965104043483734131e-01 -3.772199153900146484e-02 -3.382560610771179199e-01 -1.720415949821472168e-01 -1.868324875831604004e-01 -1.212993636727333069e-01 3.424559533596038818e-02 -2.839813232421875000e-01 8.187489956617355347e-02 -2.807481214404106140e-02 7.253864407539367676e-02 -9.870853275060653687e-02 -1.558402925729751587e-01 2.831818461418151855e-01 4.172635450959205627e-02
3.432072103023529053e-01 2.173157632350921631e-01 -1.041744723916053772e-01 -2.849626541137695312e-01 8.575685322284698486e-02 -7.454695552587509155e-02 7.190810143947601318e-02 -3.902501761913299561e-01 -7.613494992256164551e-02 -9.358723461627960205e-02 -9.751218557357788086e-02 -8.394097536802291870e-02 9.734027087688446045e-02 -2.245940715074539185e-01 1.558138877153396606e-01 2.535177767276763916e-01 -1.006391048431396484e-01 2.719242125749588013e-03 4.962514154613018036e-03 9.439078718423843384e-02 1.003517508506774902e-01 -3.822458088397979736e-01 -1.213566288352012634e-01 1.667045801877975464e-01 -2.537674456834793091e-02 9.421166032552719116e-02 -3.699889930430799723e-04 1.152057722210884094e-01 -9.788181632757186890e-02 -3.563503623008728027e-01 -5.819965526461601257e-02 1.116091087460517883e-01
-3.569132089614868164e-02 2.383398115634918213e-01 -1.995026469230651855e-01 -1.811979264020919800e-01 -1.427879631519317627e-01 -8.391584455966949463e-02 2.853790111839771271e-02 -5.625636875629425049e-02 -1.107156556099653244e-02 -2.035982906818389893e-01 3.271602988243103027e-01 -1.707684546709060669e-01 2.140828520059585571e-01 -2.294251024723052979e-01 -3.582584112882614136e-02 -1.386667788028717041e-01 1.300662308931350708e-01 4.924978315830230713e-01 -3.292309343814849854e-01 -1.822120547294616699e-01 3.017112612724304199e-02 3.232016786932945251e-02 -6.213684007525444031e-02 -2.012419141829013824e-02 -1.012305691838264465e-01 -7.751274853944778442e-02 -1.172139421105384827e-01 1.710695177316665649e-01 -1.624347567558288574e-01 -2.029140889644622803e-01 -1.191822439432144165e-02 -8.294288069009780884e-02
-1.363780498504638672e-01 9.674964845180511475e-02 1.194901987910270691e-01 1.911226511001586914e-01 3.208380937576293945e-01 2.182214707136154175e-01 2.836806178092956543e-01 7.514126133173704147e-03 1.052623707801103592e-02 -1.548163741827011108e-01 1.901420056819915771e-01 1.849437691271305084e-02 -1.191741041839122772e-02 -1.642972230911254883e-01 1.085618585348129272e-01 1.053052619099617004e-01 2.655298411846160889e-01 3.426050543785095215e-01 -6.827816367149353027e-02 -1.883283704519271851e-01 -5.045489221811294556e-02 -1.809810400009155273e-01 1.295994967222213745e-01 3.247675597667694092e-01 -1.929907649755477905e-01 -1.287802606821060181e-01 1.576771736145019531e-01 1.154967769980430603e-01 -2.409123331308364868e-01 -3.544065356254577637e-02 1.925345212221145630e-01 7.470715790987014771e-02
1.912595778703689575e-01 2.506741285324096680e-01 -1.605770736932754517e-01 -3.421384394168853760e-01 1.919140852987766266e-02 1.239510998129844666e-01 4.479227960109710693e-01 -5.988144874572753906e-02 4.871678352355957031e-02 -8.575098961591720581e-02 -2.661980390548706055e-01 1.729921437799930573e-02 4.519795533269643784e-03 -3.447012007236480713e-01 8.982915431261062622e-03 1.294894814491271973e-01 -1.203738152980804443e-02 2.394905835390090942e-01 -5.102419108152389526e-02 2.018748372793197632e-01 1.034763529896736145e-01 -1.997431218624114990e-01 2.539589107036590576e-01 6.293375045061111450e-02 -1.416424661874771118e-01 9.005852043628692627e-03 -1.792289912700653076e-01 1.067929938435554504e-01 3.309108689427375793e-02 -3.500554338097572327e-02 -1.858291178941726685e-01 2.772705629467964172e-02
1.771453171968460083e-01 1.701661758124828339e-02 -2.032207101583480835e-01 -3.386329412460327148e-01 -1.309112161397933960e-01 1.877664774656295776e-01 2.448729574680328369e-01 6.338115781545639038e-02 1.007851138710975647e-01 -2.227133698761463165e-02 -5.439841374754905701e-02 1.315411478281021118e-01 2.920265495777130127e-01 5.821584910154342651e-02 -2.129026800394058228e-01 2.140987962484359741e-01 -7.062140852212905884e-03 2.959458231925964355e-01 1.597945094108581543e-01 1.398395374417304993e-02 -1.732861436903476715e-02 -1.313651800155639648e-01 -1.399421691894531250e-01 7.820282131433486938e-02 -2.762479782104492188e-01 -6.015060003846883774e-03 3.317117458209395409e-03 4.018659591674804688e-01 -2.791411578655242920e-01 7.427435368299484253e-03 8.207374066114425659e-02 -7.776220887899398804e-02
8.455777540802955627e-03 6.180436536669731140e-02 -1.337239593267440796e-01 -1.669883280992507935e-01 4.503164440393447876e-02 2.479228228330612183e-01 1.019179224967956543e-01 -1.577253788709640503e-01 -1.535119265317916870e-01 -1.444071382284164429e-01 -1.262386888265609741e-02 -4.086083769798278809e-01 -3.319412767887115479e-01 -8.776164054870605469e-02 -4.668347910046577454e-02 1.049000993371009827e-01 3.787894845008850098e-01 2.106879502534866333e-01 6.203887984156608582e-03 3.111498616635799408e-02 -7.715047150850296021e-02 -1.970622241497039795e-01 -2.498694360256195068e-01 -1.096381172537803650e-01 -1.474500000476837158e-01 1.744028329849243164e-01 -1.553537994623184204e-01 8.785763382911682129e-02 -2.698837816715240479e-01 -1.134624481201171875e-01 9.775051474571228027e-02 1.468922793865203857e-01
1.790146231651306152e-01 1.571994274854660034e-01 -2.920170426368713379e-01 1.159246340394020081e-01 -3.063755929470062256e-01 -2.349968850612640381e-01 1.310101747512817383e-01 -7.757515646517276764e-03 1.782296448945999146e-01 -2.656847937032580376e-03 2.058489769697189331e-01 -4.174064379185438156e-03 -1.660363227128982544e-01 -1.384897679090499878e-01 1.505202651023864746e-01 8.683931827545166016e-02 1.837014853954315186e-01 3.265131115913391113e-01 -1.073741093277931213e-01 -2.142647951841354370e-01 1.418229788541793823e-01 -1.580356210470199585e-01 -3.829682767391204834e-01 2.041037231683731079e-01 -1.481182426214218140e-01 -3.076371923089027405e-02 1.405386179685592651e-01 1.338498443365097046e-01 -5.461864918470382690e-02 -1.666121929883956909e-01 6.507092714309692383e-02 -1.923768781125545502e-02
-1.345141232013702393e-01 1.618521213531494141e-01 -1.996554583311080933e-01 -2.378769069910049438e-01 1.908513754606246948e-01 7.590065151453018188e-02 -2.257588207721710205e-01 1.107074841856956482e-01 1.367939263582229614e-01 -1.672420650720596313e-01 -5.429355427622795105e-02 -9.623460471630096436e-02 -3.156749531626701355e-02 -2.018767446279525757e-01 6.074649840593338013e-02 3.897599503397941589e-02 2.989931702613830566e-01 2.369358837604522705e-01 -2.368260920047760010e-01 -4.010151326656341553e-01 -5.384283140301704407e-02 -6.000147387385368347e-02 -6.748840957880020142e-02 2.569228708744049072e-01 -2.006869316101074219e-01 -9.198252111673355103e-02 -2.267729938030242920e-01 2.029736489057540894e-01 -1.115438044071197510e-01 -2.022186666727066040e-01 8.240047842264175415e-02 -8.378046005964279175e-02
-1.007238682359457016e-02 3.866364061832427979e-02 -1.486394405364990234e-01 -1.149593368172645569e-01 -2.380205094814300537e-01 1.053023710846900940e-01 2.137235924601554871e-02 -1.792362630367279053e-01 2.114114016294479370e-01 -2.231442034244537354e-01 -1.292197704315185547e-01 -1.755149662494659424e-01 -2.804126441478729248e-01 -1.250275969505310059e-01 1.685423851013183594e-01 9.934218972921371460e-02 1.721124500036239624e-01 1.865972429513931274e-01 3.244695961475372314e-01 -2.066879868507385254e-01 1.816524714231491089e-01 -2.423664741218090057e-02 -1.574148684740066528e-01 8.469446748495101929e-02 -1.035302598029375076e-02 -2.776449322700500488e-01 1.476355791091918945e-01 6.284575164318084717e-02 -2.128449827432632446e-01 -3.867505788803100586e-01 -1.014950498938560486e-01 4.626493155956268311e-02
-6.838206201791763306e-02 1.139684543013572693e-01 2.489896304905414581e-02 -2.800651825964450836e-02 2.682421207427978516e-01 1.921908408403396606e-01 3.398014605045318604e-01 -9.078401327133178711e-02 2.184573002159595490e-02 -2.401398271322250366e-01 5.030204355716705322e-02 -1.649753898382186890e-01 3.056596405804157257e-02 -4.452503919601440430e-01 8.397103846073150635e-02 -1.447246670722961426e-01 2.824470698833465576e-01 3.382336795330047607e-01 -3.843215480446815491e-02 -1.430022716522216797e-02 6.238069012761116028e-02 -4.629662260413169861e-02 1.835533082485198975e-01 1.999700814485549927e-01 -4.180209338665008545e-02 -9.722948819398880005e-02 -9.336195886135101318e-02 2.045407891273498535e-01 1.233414486050605774e-01 -1.117100846022367477e-02 2.576640546321868896e-01 1.191856116056442261e-01
7.147023081779479980e-02 1.272452771663665771e-01 -8.379520475864410400e-02 -3.633789420127868652e-01 -1.573069393634796143e-01 1.426510810852050781e-01 7.966660708189010620e-02 -1.127429604530334473e-01 4.060309827327728271e-01 1.250508278608322144e-01 5.875771865248680115e-02 -9.192337840795516968e-02 2.993154823780059814e-01 -2.307464331388473511e-01 3.007385693490505219e-02 4.156083986163139343e-02 -9.614180773496627808e-02 2.236167639493942261e-01 -8.272835612297058105e-02 -5.864911526441574097e-02 2.887708842754364014e-01 -2.977993488311767578e-01 -2.265010960400104523e-02 1.731692254543304443e-01 -5.286436155438423157e-02 1.804894655942916870e-01 3.151699528098106384e-02 -4.048001766204833984e-02 -2.744485437870025635e-01 -3.941742330789566040e-02 -2.042059451341629028e-01 -9.450694173574447632e-02
6.339354813098907471e-02 -6.581725180149078369e-02 -1.190126091241836548e-01 8.712095022201538086e-02 -1.764213889837265015e-01 9.567632526159286499e-02 1.719385087490081787e-01 -1.442352235317230225e-01 3.214456140995025635e-01 -1.196739003062248230e-01 -5.666768178343772888e-02 -2.281835377216339111e-01 2.244678735733032227e-01 -1.377791166305541992e-01 -6.204006820917129517e-02 6.476758047938346863e-03 1.450152546167373657e-01 1.959239840507507324e-01 -1.539716571569442749e-01 -4.650551825761795044e-02 3.645555078983306885e-01 -1.925377994775772095e-01 1.709886193275451660e-01 2.751283049583435059e-01 -1.596911549568176270e-01 5.737023800611495972e-02 -1.514766216278076172e-01 1.153368875384330750e-01 6.556010991334915161e-02 -2.249421477317810059e-01 8.566024154424667358e-02 -3.815720081329345703e-01
1.134004369378089905e-01 1.021346747875213623e-01 1.399798393249511719e-01 -2.457645833492279053e-01 2.030536830425262451e-01 3.295572102069854736e-02 -2.334905415773391724e-02 1.543250232934951782e-01 1.382322609424591064e-01 -2.525487542152404785e-01 7.644296437501907349e-02 8.021963387727737427e-02 -5.666289478540420532e-02 -8.177796751260757446e-02 1.622561365365982056e-01 7.890123128890991211e-02 1.821790784597396851e-01 1.403970718383789062e-01 -1.877903789281845093e-01 -1.839454770088195801e-01 1.032737120985984802e-01 -2.490332573652267456e-01 -1.847031861543655396e-01 1.103637963533401489e-01 -4.942523837089538574e-01 -9.316454827785491943e-02 -3.963174298405647278e-02 -2.337358742952346802e-01 -3.503165245056152344e-01 2.832316420972347260e-02 -2.041139639914035797e-02 1.353837549686431885e-01
2.143911421298980713e-01 -3.370092017576098442e-03 1.499296724796295166e-01 -1.033072173595428467e-01 -6.898558884859085083e-02 -2.436679205857217312e-04 6.536520551890134811e-03 -2.294972091913223267e-01 3.180868551135063171e-02 -5.584158375859260559e-02 8.916860073804855347e-02 -4.001639187335968018e-01 5.308505520224571228e-02 -9.612771868705749512e-02 -3.722948953509330750e-02 2.041976712644100189e-02 1.526508778333663940e-01 1.507504582405090332e-01 2.118642777204513550e-01 -6.614269316196441650e-02 -7.553707808256149292e-02 -3.001128137111663818e-01 -3.261730372905731201e-01 2.665869891643524170e-01 2.524129115045070648e-03 9.226820617914199829e-02 3.527518808841705322e-01 1.010507419705390930e-01 -2.974193990230560303e-01 -2.199717164039611816e-01 -1.610552072525024414e-01 -5.347198247909545898e-02
-3.250752808526158333e-03 3.246776014566421509e-02 -7.759847491979598999e-02 -2.799873352050781250e-01 -3.797980397939682007e-02 1.114181056618690491e-01 6.969359517097473145e-02 -2.434327304363250732e-01 -9.259103983640670776e-02 -1.848994642496109009e-01 7.651712745428085327e-02 -3.740489482879638672e-01 9.160512685775756836e-02 -1.942993551492691040e-01 -5.833824723958969116e-02 2.542617619037628174e-01 3.342892527580261230e-01 2.554191946983337402e-01 2.180244326591491699e-01 -7.083408534526824951e-02 -1.904592514038085938e-01 -1.532087177038192749e-01 -9.398823603987693787e-03 6.934048235416412354e-02 -5.628111213445663452e-02 7.194977253675460815e-02 -4.679683223366737366e-02 3.775580972433090210e-02 -3.687466681003570557e-01 1.368356943130493164e-01 4.346187412738800049e-02 2.666305005550384521e-01
3.286913409829139709e-02 -2.982375025749206543e-01 -4.037597402930259705e-02 -2.949007153511047363e-01 -1.426559984683990479e-01 2.783912606537342072e-02 -1.261411979794502258e-02 -1.284916400909423828e-01 1.297003403306007385e-02 6.576170027256011963e-02 -2.762053906917572021e-02 -3.931753709912300110e-02 3.489900007843971252e-02 -2.454441599547863007e-02 2.693280577659606934e-01 1.839867234230041504e-01 2.199797034263610840e-01 2.035961002111434937e-01 1.096823811531066895e-01 -2.835071384906768799e-01 1.970508098602294922e-01 -2.597458064556121826e-01 -1.557796150445938110e-01 9.847456216812133789e-02 -7.221336662769317627e-02 1.665556281805038452e-01 -4.973760619759559631e-02 1.551963984966278076e-01 -4.400031268596649170e-01 -1.324314773082733154e-01 -2.402665913105010986e-01 -1.329558789730072021e-01
2.267562001943588257e-01 -2.368530631065368652e-01 -5.346360616385936737e-03 -2.644984424114227295e-02 -1.380670536309480667e-02 5.769819393754005432e-02 -1.891117095947265625e-01 1.199147626757621765e-01 1.539559811353683472e-01 -1.757524609565734863e-01 1.318150013685226440e-01 -3.146138787269592285e-01 3.489258885383605957e-02 -4.204028844833374023e-01 8.573836088180541992e-02 3.260458633303642273e-02 1.024918630719184875e-01 3.111186623573303223e-01 -2.001180052757263184e-01 -2.461552619934082031e-01 1.360579431056976318e-01 -3.002177476882934570e-01 1.274345368146896362e-01 -1.030298299156129360e-04 -1.481426358222961426e-01 1.137823984026908875e-01 2.010372430086135864e-01 4.716984927654266357e-03 3.815465793013572693e-02 -2.140832394361495972e-01 -1.589727401733398438e-01 -7.826669141650199890e-03
-2.850756421685218811e-02 1.075787320733070374e-01 -1.528715044260025024e-01 -6.112614180892705917e-03 -1.530964821577072144e-01 -9.131883084774017334e-02 1.606630347669124603e-02 -2.559728920459747314e-01 3.497532606124877930e-01 -1.405484508723020554e-02 1.219749599695205688e-01 8.025556057691574097e-02 -7.443927973508834839e-02 -2.206218987703323364e-02 -1.924754865467548370e-02 2.616352736949920654e-01 2.263265550136566162e-01 2.213239371776580811e-01 4.388919472694396973e-02 -3.306631445884704590e-01 -1.661318838596343994e-01 -1.357057094573974609e-01 1.054507791996002197e-01 1.375502496957778931e-01 -6.958657875657081604e-03 -6.356196105480194092e-02 -2.182261645793914795e-01 4.653548300266265869e-01 -2.283913195133209229e-01 -1.949791610240936279e-01 4.167869314551353455e-02 1.558445021510124207e-02
1.677548699080944061e-02 1.335635185241699219e-01 -3.663494810461997986e-02 -1.797549128532409668e-01 -6.432732939720153809e-02 -5.087225884199142456e-02 -2.504005841910839081e-02 2.259546890854835510e-02 1.023558899760246277e-01 2.771511115133762360e-02 2.438112348318099976e-02 2.501066923141479492e-01 3.420415520668029785e-02 1.022026389837265015e-01 -1.244221404194831848e-01 -1.183592751622200012e-01 2.708750367164611816e-01 3.634828627109527588e-01 -1.180774644017219543e-01 -5.098766647279262543e-03 -1.298477798700332642e-01 -4.361494481563568115e-01 2.946168370544910431e-02 1.566124558448791504e-01 -2.426621317863464355e-01 -8.467748016119003296e-02 -3.865650594234466553e-01 2.546367347240447998e-01 -2.552666962146759033e-01 -1.301677078008651733e-01 8.984809368848800659e-02 4.914906248450279236e-02
-8.159234374761581421e-02 1.067758649587631226e-01 1.729659736156463623e-02 -1.632169038057327271e-01 7.563520222902297974e-02 -5.722955614328384399e-02 4.510819017887115479e-01 -5.014890432357788086e-01 2.255955487489700317e-01 1.070221140980720520e-01 -1.882329024374485016e-02 -1.316116154193878174e-01 -1.804226040840148926e-01 -7.070418447256088257e-02 -1.561072915792465210e-01 9.312979876995086670e-02 9.100692719221115112e-02 2.282824516296386719e-01 2.918015606701374054e-02 2.130698412656784058e-02 1.091290079057216644e-02 -1.185129880905151367e-01 -3.095027506351470947e-01 2.975635528564453125e-01 -1.617706716060638428e-01 2.154632657766342163e-02 6.590140052139759064e-03 -1.283594071865081787e-01 -1.176712214946746826e-01 -1.264379322528839111e-01 -7.902192324399948120e-02 3.148649632930755615e-02
-1.334206163883209229e-01 1.735045611858367920e-01 5.400186777114868164e-02 -3.464500606060028076e-01 4.126252233982086182e-02 2.050414681434631348e-01 2.864264547824859619e-01 1.858120597898960114e-02 3.396489620208740234e-01 1.063318327069282532e-01 -8.422124385833740234e-02 -1.014679074287414551e-01 -1.638118624687194824e-01 -1.301042735576629639e-01 -1.258809119462966919e-01 4.737550765275955200e-02 -1.212031543254852295e-01 -9.977436065673828125e-02 -4.395122826099395752e-02 -1.330863405019044876e-02 1.688155084848403931e-01 -2.049409747123718262e-01 -2.344823330640792847e-01 1.532496660947799683e-01 -3.685902357101440430e-01 -8.791602402925491333e-02 -4.002261906862258911e-02 1.657207906246185303e-01 -1.159349903464317322e-01 -3.354302346706390381e-01 -1.504511833190917969e-01 -1.219069398939609528e-02
-2.016702741384506226e-01 6.773775070905685425e-02 1.633585095405578613e-01 -2.240185812115669250e-02 1.040441170334815979e-01 -7.318423688411712646e-02 4.102014601230621338e-01 -2.675554752349853516e-01 5.815033800899982452e-03 -1.454579364508390427e-02 1.687101460993289948e-02 7.579294592142105103e-02 2.846018783748149872e-02 3.903263807296752930e-02 -1.165758743882179260e-01 1.727625280618667603e-01 1.187380030751228333e-01 5.275762081146240234e-01 -1.905149370431900024e-01 -5.688412487506866455e-02 1.344801932573318481e-01 -2.240172624588012695e-01 -9.506213665008544922e-02 1.346313357353210449e-01 -1.030918657779693604e-01 8.451896905899047852e-02 -1.469547748565673828e-01 1.391411870718002319e-01 -2.071910500526428223e-01 1.571404784917831421e-01 5.308641493320465088e-02 2.508199512958526611e-01
-3.100344911217689514e-02 -1.141134425997734070e-01 3.923394158482551575e-02 9.780579805374145508e-02 -2.427250519394874573e-02 1.411937773227691650e-01 6.210371851921081543e-02 -5.117349326610565186e-02 2.700560986995697021e-01 5.438552051782608032e-02 1.272419691085815430e-01 -7.819805294275283813e-02 1.016123592853546143e-01 -2.048325985670089722e-01 -2.562439441680908203e-02 2.296399176120758057e-01 3.932237327098846436e-01 4.089987277984619141e-01 3.493980765342712402e-01 -1.280740350484848022e-01 -1.886805593967437744e-01 -1.708648502826690674e-01 -2.925242185592651367e-01 6.582489609718322754e-02 6.673723459243774414e-02 -1.068466231226921082e-01 3.057458810508251190e-02 2.974423468112945557e-01 -1.029631122946739197e-01 6.063279137015342712e-02 -3.784470260143280029e-02 -8.929142355918884277e-02
-7.866993546485900879e-02 -6.713174283504486084e-02 -5.116632953286170959e-02 -3.862029016017913818e-01 8.250788599252700806e-02 7.235602289438247681e-02 -4.985873587429523468e-03 -5.077341943979263306e-02 2.799924314022064209e-01 5.453976616263389587e-02 6.697110831737518311e-02 -1.782790943980216980e-02 -1.223881915211677551e-02 2.185867168009281158e-02 -6.901440024375915527e-02 1.086611971259117126e-01 2.700002789497375488e-01 3.496288955211639404e-01 -3.278286755084991455e-01 -1.938089579343795776e-01 -9.654176235198974609e-02 -1.157181188464164734e-01 -3.067376911640167236e-01 2.065490931272506714e-01 -3.201225772500038147e-02 2.841702662408351898e-02 2.363086193799972534e-01 3.147301971912384033e-01 -8.341567218303680420e-02 -1.314128190279006958e-01 1.903786510229110718e-01 5.177321285009384155e-02
-2.733832001686096191e-01 2.071397304534912109e-01 -2.603785097599029541e-01 -8.722324273549020290e-04 1.438111215829849243e-01 8.774521946907043457e-02 2.322787195444107056e-01 -1.746654957532882690e-01 -8.857993781566619873e-02 -1.561232656240463257e-01 1.885119266808032990e-02 -8.716112375259399414e-02 -2.403446435928344727e-01 -1.480165421962738037e-01 7.370824366807937622e-02 3.095240332186222076e-02 -2.290489338338375092e-02 3.153325319290161133e-01 5.648119002580642700e-02 -2.369953840970993042e-01 7.761352509260177612e-02 -1.785218864679336548e-01 -9.626420587301254272e-02 4.514345154166221619e-02 -3.174262940883636475e-01 7.700365036725997925e-02 -2.437563985586166382e-02 1.543208211660385132e-01 1.199354156851768494e-01 -4.283458292484283447e-01 -6.934416596777737141e-04 -1.949306279420852661e-01
3.914875984191894531e-01 2.257622927427291870e-01 2.414067238569259644e-01 -6.275763362646102905e-02 2.007981240749359131e-01 -1.465983968228101730e-02 5.333125963807106018e-02 3.547265753149986267e-02 1.680982708930969238e-01 -1.329576373100280762e-01 -1.142972558736801147e-01 -1.406670510768890381e-01 1.525774896144866943e-01 -3.129306808114051819e-02 -1.148746013641357422e-01 1.502314060926437378e-01 4.113724455237388611e-02 2.117069661617279053e-01 1.498951464891433716e-01 -1.423777341842651367e-01 -2.874124795198440552e-02 1.313626579940319061e-02 -6.238321959972381592e-02 1.194483637809753418e-01 -2.789039313793182373e-01 3.455047905445098877e-01 1.210807040333747864e-01 2.222601175308227539e-01 -3.247267603874206543e-01 -2.557619214057922363e-01 -9.804050624370574951e-02 5.787616828456521034e-04
-1.456574499607086182e-01 1.054592728614807129e-01 -5.509947240352630615e-02 -5.955381318926811218e-02 2.380145639181137085e-01 1.166208684444427490e-01 7.470020651817321777e-02 -5.706425309181213379e-01 -1.691936403512954712e-01 1.439739614725112915e-01 -1.061588525772094727e-02 1.252166032791137695e-01 1.340132206678390503e-01 -1.908832043409347534e-02 2.809376828372478485e-02 1.236454546451568604e-01 1.783151626586914062e-01 1.663714200258255005e-01 -5.511316284537315369e-02 -1.146059259772300720e-01 9.245142340660095215e-02 -2.363629937171936035e-01 1.757045462727546692e-02 1.818303018808364868e-01 -2.777810692787170410e-01 -8.712533116340637207e-02 1.762282550334930420e-01 2.306084334850311279e-01 -1.713872402906417847e-01 -2.082207202911376953e-01 2.014430463314056396e-01 -6.584192067384719849e-02
-6.375697255134582520e-02 3.521621227264404297e-01 5.070208758115768433e-02 -1.153096258640289307e-01 -1.332085877656936646e-01 -1.726964721456170082e-03 1.680192351341247559e-02 -2.030863612890243530e-01 3.086334466934204102e-01 1.385208517313003540e-01 6.110485643148422241e-02 -8.884504437446594238e-02 -1.657671183347702026e-01 -8.899888955056667328e-03 -1.705387607216835022e-02 -5.075644701719284058e-02 1.720822304487228394e-01 4.113272130489349365e-01 -2.203107327222824097e-01 -2.553917467594146729e-01 -1.561045646667480469e-01 -1.452483534812927246e-01 6.590815610252320766e-04 1.749888658523559570e-01 -9.960254281759262085e-02 3.978580981492996216e-02 -2.840354740619659424e-01 2.705079615116119385e-01 -2.587543129920959473e-01 -1.062547937035560608e-01 6.227437872439622879e-03 -8.940234780311584473e-02
4.415585473179817200e-02 1.913852244615554810e-01 3.199137747287750244e-03 -2.728876471519470215e-01 2.002671211957931519e-01 -8.799080550670623779e-02 5.335062146186828613e-01 -2.488040737807750702e-02 -4.703537269961088896e-04 -1.672244630753993988e-02 -6.358940154314041138e-02 -3.034977242350578308e-02 5.796758830547332764e-02 -2.694871723651885986e-01 5.890393164008855820e-03 4.114275053143501282e-02 1.356833577156066895e-01 4.238125085830688477e-01 -1.819219812750816345e-02 1.209840774536132812e-01 2.283456325531005859e-01 -9.518432617187500000e-02 2.146125584840774536e-01 1.131776720285415649e-01 -7.219444960355758667e-02 -3.346886485815048218e-02 5.491408333182334900e-02 8.503005374222993851e-04 -1.721162647008895874e-01 -5.794348567724227905e-02 2.224036306142807007e-02 3.082241714000701904e-01
-2.663251459598541260e-01 4.406562820076942444e-02 -8.918973058462142944e-02 -3.780229389667510986e-01 7.505086064338684082e-02 3.408477827906608582e-02 -1.365980803966522217e-01 1.024296283721923828e-01 5.614988133311271667e-02 -1.375077962875366211e-01 1.376126706600189209e-01 1.753250323235988617e-02 9.909163415431976318e-02 -9.512199461460113525e-02 9.524272382259368896e-02 1.317468285560607910e-02 2.552105784416198730e-01 4.245813786983489990e-01 -1.841200590133666992e-01 -2.320746034383773804e-01 5.698800669051706791e-04 -1.353571265935897827e-01 6.163686513900756836e-02 3.285942077636718750e-01 -1.569859534502029419e-01 1.201350763440132141e-01 1.399173140525817871e-01 1.955000460147857666e-01 -3.197753131389617920e-01 -4.278069734573364258e-02 2.558195777237415314e-02 7.771123200654983521e-02
2.541986107826232910e-01 -1.103561818599700928e-01 -1.573341935873031616e-01 -3.464978188276290894e-02 -5.436583608388900757e-02 -6.532672047615051270e-02 1.827412098646163940e-01 2.570340037345886230e-01 1.111339107155799866e-01 1.279398500919342041e-01 -1.032755002379417419e-01 -3.216297924518585205e-01 2.702958881855010986e-04 -2.943874895572662354e-01 5.237006023526191711e-02 -1.325614303350448608e-01 1.509949862957000732e-01 1.151651442050933838e-01 -3.471053540706634521e-01 -1.490971148014068604e-01 -1.385968625545501709e-01 -2.004799395799636841e-01 -4.818344488739967346e-02 3.429170250892639160e-01 -9.266906976699829102e-02 -5.943405441939830780e-03 -4.792268946766853333e-02 1.488318741321563721e-01 -3.338774144649505615e-01 -1.574831008911132812e-01 -1.112280115485191345e-01 3.080697730183601379e-02
-5.875882506370544434e-02 1.359772086143493652e-01 -4.096369743347167969e-01 -1.889156699180603027e-01 2.203691750764846802e-03 9.315100312232971191e-02 3.275069594383239746e-01 1.641799062490463257e-01 1.626535952091217041e-01 -9.298960119485855103e-02 2.342517524957656860e-01 8.306030184030532837e-03 1.227124035358428955e-01 -8.424405008554458618e-02 1.578927636146545410e-01 1.798227727413177490e-01 1.289397627115249634e-01 3.210539221763610840e-01 -1.852186024188995361e-01 -1.048693433403968811e-01 7.834576815366744995e-02 -3.588125109672546387e-02 -1.156411990523338318e-01 2.095100097358226776e-02 -2.146525084972381592e-01 2.256592363119125366e-01 8.398091793060302734e-02 -8.823992311954498291e-02 -3.952215313911437988e-01 2.804755792021751404e-02 -7.444757223129272461e-02 -3.990126401185989380e-02
-1.088329553604125977e-01 -1.296803355216979980e-01 -1.165099292993545532e-01 1.036530658602714539e-01 -2.241225838661193848e-01 2.688906528055667877e-02 1.120036989450454712e-01 3.698110207915306091e-02 1.949172019958496094e-01 -2.861038744449615479e-01 1.101880073547363281e-01 5.262776091694831848e-02 1.559774391353130341e-02 -2.298019081354141235e-01 -2.167990207672119141e-01 1.330085694789886475e-01 3.067891597747802734e-01 2.904710471630096436e-01 -2.057913988828659058e-01 -1.451194733381271362e-01 -4.574559628963470459e-02 -4.826611280441284180e-01 1.236356943845748901e-01 6.099928915500640869e-02 -1.650770455598831177e-01 1.908673048019409180e-01 1.503911614418029785e-01 -4.142674803733825684e-02 -6.493765115737915039e-02 3.001006506383419037e-02 -2.013696581125259399e-01 -1.807009801268577576e-03
-1.137478426098823547e-01 -1.312817186117172241e-01 -5.192686617374420166e-02 1.206036657094955444e-01 2.688278853893280029e-01 -8.687202632427215576e-02 1.145562902092933655e-01 -2.084525078535079956e-01 -2.075946927070617676e-01 -3.923364356160163879e-02 -5.355362594127655029e-02 -8.113339543342590332e-02 1.738449484109878540e-01 -1.116836220026016235e-01 2.221251428127288818e-01 1.837984025478363037e-01 3.574841618537902832e-01 1.564634293317794800e-01 -1.317093968391418457e-01 -2.616394758224487305e-01 -6.520159542560577393e-02 -2.229913622140884399e-01 2.207145094871520996e-01 8.346490561962127686e-03 -4.655202031135559082e-01 -5.519411712884902954e-02 -4.468163102865219116e-02 1.166773810982704163e-01 1.234682649374008179e-02 -1.893130987882614136e-01 1.358013898134231567e-01 -7.518757879734039307e-02
-6.806217879056930542e-02 -1.109372451901435852e-02 -1.378284394741058350e-02 -1.033017113804817200e-01 -7.254976034164428711e-02 2.697044312953948975e-01 1.585547178983688354e-01 -1.542673856019973755e-01 -4.963901266455650330e-02 -3.234137594699859619e-02 -1.801544874906539917e-01 9.860620647668838501e-02 2.254702597856521606e-01 -2.287889868021011353e-01 2.826670929789543152e-02 4.392303824424743652e-01 -9.998841583728790283e-02 2.743575870990753174e-01 8.871690183877944946e-02 -6.310439109802246094e-02 7.072320580482482910e-02 -1.587968915700912476e-01 1.608904302120208740e-01 1.849835067987442017e-01 -1.763945221900939941e-01 -2.581861019134521484e-01 1.765081286430358887e-01 1.189032569527626038e-01 -3.058464229106903076e-01 -1.016556695103645325e-01 2.824088931083679199e-01 -2.653938718140125275e-02
3.205080628395080566e-01 2.397804111242294312e-01 -1.575743220746517181e-02 -1.693398952484130859e-01 5.304072797298431396e-02 -7.612349092960357666e-02 8.152502775192260742e-02 -2.197726070880889893e-01 -1.519711017608642578e-01 5.512487888336181641e-02 1.914696544408798218e-01 -3.590736389160156250e-01 1.410626769065856934e-01 -9.494706243276596069e-02 -1.176553517580032349e-01 1.288104802370071411e-01 3.198430836200714111e-01 2.485149204730987549e-01 3.452568054199218750e-01 -1.790053099393844604e-01 1.011321600526571274e-02 -1.787295490503311157e-01 -1.921839416027069092e-01 4.605074971914291382e-02 -6.875864416360855103e-02 -8.300945907831192017e-02 1.898181289434432983e-01 2.898762747645378113e-02 -1.651902198791503906e-01 -4.362574219703674316e-02 9.754941612482070923e-02 -1.504041701555252075e-01
[truncated: 3,274,639 more chars]
