# Supplementary material for: The Language of Innovation
Source: PLoS One. 2020 Apr 30;15(4):e0230107. doi: 10.1371/journal.pone.0230107 (PMC7194493; doi:10.1371/journal.pone.0230107)
Supplement: S10 File — (GZ) [file pone.0230107.s010.tar.gz › 1988-1992/V2Run_10_VS_4500_embeddings1988-1992ED32.txt]

3.537223041057586670e-01 -2.553955912590026855e-01 3.540266752243041992e-01 3.979730308055877686e-01 1.299972236156463623e-01 -1.602960377931594849e-01 -1.312004309147596359e-02 2.932175435125827789e-02 6.256318837404251099e-02 2.176216542720794678e-01 3.546324670314788818e-01 8.278205990791320801e-02 -1.760998666286468506e-01 -2.360081672668457031e-01 1.614169962704181671e-02 3.048322908580303192e-02 -1.230660304427146912e-01 -1.108274534344673157e-01 -5.413676425814628601e-02 -2.666625976562500000e-01 9.335323423147201538e-02 8.117903769016265869e-02 8.588355779647827148e-02 -6.558959186077117920e-02 1.027441769838333130e-01 -4.779222980141639709e-02 3.607289493083953857e-02 -1.448041200637817383e-01 -9.630993008613586426e-02 1.290028095245361328e-01 -1.051212176680564880e-01 9.995359182357788086e-02
2.930450811982154846e-02 6.047137454152107239e-02 8.386723697185516357e-02 2.959885895252227783e-01 -2.494706213474273682e-02 -9.032272733747959137e-03 -7.731892983429133892e-04 6.404845416545867920e-02 -1.863902658224105835e-01 4.922917112708091736e-02 -2.136240303516387939e-01 8.482640981674194336e-02 -2.494679689407348633e-01 -2.273896336555480957e-01 -1.458687037229537964e-01 -8.578917384147644043e-02 1.765711456537246704e-01 -1.471922695636749268e-01 -2.326165884733200073e-01 -4.742548167705535889e-01 5.325521156191825867e-02 2.827379107475280762e-01 4.843977838754653931e-02 -1.345395892858505249e-01 2.278673201799392700e-01 -3.090942203998565674e-01 -5.075073614716529846e-02 -2.433886080980300903e-01 -1.189364213496446609e-02 9.664252400398254395e-02 -3.607093542814254761e-02 -9.114500135183334351e-02
3.791703879833221436e-01 4.543939605355262756e-02 -5.885015055537223816e-02 6.523993611335754395e-02 3.303499221801757812e-01 -1.211050152778625488e-01 -1.900517642498016357e-01 -5.769392102956771851e-02 -3.841157257556915283e-02 5.170645657926797867e-03 1.513877958059310913e-01 -1.080351397395133972e-01 -7.013867050409317017e-02 -2.752344906330108643e-01 -3.391066566109657288e-02 -6.268276274204254150e-02 -1.372819542884826660e-01 1.487465351819992065e-01 -1.249034404754638672e-01 -2.801671624183654785e-01 9.784682095050811768e-02 4.053912460803985596e-01 -1.237639337778091431e-01 -1.206595152616500854e-01 2.436710000038146973e-01 -6.684336066246032715e-02 1.477790772914886475e-01 -5.743820220232009888e-02 -9.505748003721237183e-02 2.584331929683685303e-01 1.936994642019271851e-01 1.420276165008544922e-01
4.823942482471466064e-01 -1.843357086181640625e-02 8.536022156476974487e-03 -5.593786761164665222e-02 1.909998059272766113e-01 -1.512944400310516357e-01 8.371796458959579468e-02 9.756848216056823730e-02 -2.148339301347732544e-01 1.137097924947738647e-01 4.993864521384239197e-02 -9.372175484895706177e-02 1.662795245647430420e-01 -1.590283364057540894e-01 -1.591503433883190155e-02 -1.103189736604690552e-01 1.590234339237213135e-01 -1.690968424081802368e-01 -3.361379504203796387e-01 -1.726860404014587402e-01 2.858947217464447021e-01 2.190308570861816406e-01 -1.414730399847030640e-01 8.641850203275680542e-02 1.853920668363571167e-01 -2.312296032905578613e-01 -1.826997995376586914e-01 -1.369881927967071533e-01 1.178590282797813416e-01 2.032609134912490845e-01 1.944745704531669617e-02 5.177288874983787537e-02
1.803043782711029053e-01 -2.765490412712097168e-01 1.146626472473144531e-02 3.057729899883270264e-01 8.651622384786605835e-02 1.254582963883876801e-02 -4.205327481031417847e-02 -5.468273907899856567e-02 -6.684042513370513916e-02 -6.948616355657577515e-03 2.358888275921344757e-02 8.526960760354995728e-02 9.168116748332977295e-02 -1.339378356933593750e-01 -3.293389379978179932e-01 -6.292278319597244263e-02 1.550699919462203979e-01 -1.595460437238216400e-02 -3.392941355705261230e-01 -3.120842874050140381e-01 3.380314707756042480e-01 2.303124070167541504e-01 -1.264429837465286255e-01 2.105059027671813965e-01 1.525793224573135376e-01 -3.930985694751143456e-04 -2.962625324726104736e-01 3.044479340314865112e-02 -1.279208511114120483e-01 -1.209205612540245056e-01 1.014912426471710205e-01 1.271887421607971191e-01
2.777922749519348145e-01 -2.309893816709518433e-01 1.390186697244644165e-01 4.085813462734222412e-01 9.356221556663513184e-02 -3.241263329982757568e-02 -2.074594423174858093e-02 -3.072679275646805763e-03 7.336439937353134155e-02 1.151806116104125977e-01 -1.502926200628280640e-01 -6.239305064082145691e-02 8.463896065950393677e-02 -7.549377530813217163e-02 -3.430107841268181801e-03 1.342188268899917603e-01 -3.633333370089530945e-02 -2.551261484622955322e-01 -4.843398556113243103e-02 -5.602245926856994629e-01 1.459250133484601974e-02 1.132662221789360046e-01 -6.868005543947219849e-02 -2.849372662603855133e-02 3.207168877124786377e-01 -4.667858034372329712e-02 1.345163956284523010e-02 -1.977560967206954956e-01 -3.786206943914294243e-03 1.222342029213905334e-01 1.449445635080337524e-01 1.244104728102684021e-01
3.785771131515502930e-02 -1.807517856359481812e-01 3.290726616978645325e-02 1.983869671821594238e-01 2.992179989814758301e-01 -1.054128184914588928e-01 1.341841816902160645e-01 5.504299700260162354e-02 6.317294389009475708e-02 1.304330974817276001e-01 1.553107798099517822e-01 -1.741543114185333252e-01 2.642708420753479004e-01 -2.511582374572753906e-01 -5.597799271345138550e-02 -2.298044413328170776e-02 1.051029190421104431e-01 -1.496029496192932129e-01 -1.590026766061782837e-01 -3.858585953712463379e-01 1.243239268660545349e-01 3.920379877090454102e-01 -2.354220002889633179e-01 1.548561006784439087e-01 1.012586802244186401e-01 1.310094445943832397e-01 -1.523286998271942139e-01 -1.582608968019485474e-01 3.522630780935287476e-02 2.305366694927215576e-01 7.345428317785263062e-02 1.180877164006233215e-02
1.740031689405441284e-01 5.936460569500923157e-02 -5.919396132230758667e-02 8.836089819669723511e-02 -1.243862733244895935e-01 -7.523570209741592407e-02 -2.041226178407669067e-01 1.237483546137809753e-01 -1.555308103561401367e-01 -2.109713405370712280e-01 1.077754888683557510e-03 -9.525369107723236084e-02 -2.068883776664733887e-01 -5.191201344132423401e-02 -1.800918579101562500e-01 1.833233684301376343e-01 -5.227381363511085510e-02 -4.562309384346008301e-02 -5.905166640877723694e-02 -4.018409550189971924e-01 3.714640811085700989e-02 3.364852070808410645e-01 1.865326017141342163e-01 -1.311734169721603394e-01 -1.124910712242126465e-01 -7.393917441368103027e-02 -2.327519208192825317e-01 -3.707026243209838867e-01 3.504877910017967224e-02 3.500687181949615479e-01 4.178308323025703430e-02 1.258814632892608643e-01
2.337963432073593140e-01 -1.992581039667129517e-01 5.627850070595741272e-02 1.991628557443618774e-01 2.898505330085754395e-02 5.218367278575897217e-02 1.832340359687805176e-01 1.921971887350082397e-01 -6.792782247066497803e-02 -2.509755641222000122e-02 -2.033162862062454224e-01 -4.034982994198799133e-02 8.676492422819137573e-02 -1.210406050086021423e-01 8.645407110452651978e-02 -2.395798452198505402e-02 -3.073391318321228027e-02 -3.965320587158203125e-01 -4.500791057944297791e-02 -4.955283403396606445e-01 1.580552309751510620e-01 3.433486521244049072e-01 -2.773642912507057190e-02 1.172778196632862091e-03 5.009828507900238037e-02 -9.911546111106872559e-02 -2.308220714330673218e-01 -1.106480807065963745e-01 1.260836422443389893e-01 -2.088149823248386383e-02 3.374027088284492493e-02 2.560548186302185059e-01
1.623648554086685181e-01 -3.050643801689147949e-01 4.322784841060638428e-01 2.280489206314086914e-01 4.093002527952194214e-02 -1.008399650454521179e-01 -9.592527896165847778e-02 2.292688488960266113e-01 -2.756311558187007904e-02 9.431491792201995850e-02 -9.400273114442825317e-02 -5.252142995595932007e-02 1.682628691196441650e-01 -1.189770177006721497e-01 -1.814846247434616089e-01 -1.892684102058410645e-01 6.612936407327651978e-02 -4.775301739573478699e-02 1.230769827961921692e-01 -2.112901508808135986e-01 -1.639353334903717041e-01 2.872224450111389160e-01 -4.227440059185028076e-02 -1.703313291072845459e-01 3.154461085796356201e-01 9.727533161640167236e-02 -1.066941618919372559e-01 1.036017015576362610e-01 -2.854019589722156525e-02 -2.203402072191238403e-01 -1.848014146089553833e-01 1.199885085225105286e-01
2.290458679199218750e-01 -2.485488951206207275e-01 3.436638414859771729e-02 1.843916922807693481e-01 -4.558807983994483948e-02 -1.668056547641754150e-01 -8.007746934890747070e-02 2.006589919328689575e-01 -1.567114889621734619e-01 -2.174765765666961670e-01 -9.911350905895233154e-02 2.086182683706283569e-01 -3.504818305373191833e-02 -1.843307614326477051e-01 -3.426525592803955078e-01 1.833793371915817261e-01 1.179640740156173706e-01 7.508093863725662231e-02 1.437768340110778809e-01 -5.211002230644226074e-01 1.484166830778121948e-01 1.172997131943702698e-01 5.003769323229789734e-02 -1.747864335775375366e-01 4.851289838552474976e-02 -1.333426237106323242e-01 5.102194473147392273e-02 -4.688644036650657654e-02 -5.532670393586158752e-02 1.592490673065185547e-01 1.222295984625816345e-01 1.168295964598655701e-01
2.943874597549438477e-01 -5.595758557319641113e-02 5.230383947491645813e-02 2.084394544363021851e-01 -8.804135769605636597e-02 -8.557505905628204346e-03 -3.169936686754226685e-02 1.373192518949508667e-01 -1.803222000598907471e-01 4.075905308127403259e-03 2.418510615825653076e-01 -6.056743860244750977e-02 1.217331364750862122e-01 -7.367497682571411133e-02 -8.757998794317245483e-02 1.634757779538631439e-02 1.754828989505767822e-01 -3.195714652538299561e-01 -1.473895013332366943e-01 -3.668622672557830811e-01 3.097261786460876465e-01 9.152373299002647400e-03 9.274227172136306763e-02 -2.901404500007629395e-01 3.664014637470245361e-01 2.429273575544357300e-01 -9.330703318119049072e-02 -1.747765243053436279e-01 6.384333595633506775e-03 -2.421766705811023712e-02 4.668577015399932861e-02 -1.032429467886686325e-02
2.906865179538726807e-01 3.107405640184879303e-02 -1.240974664688110352e-01 1.830252259969711304e-01 3.113481998443603516e-01 -3.094797432422637939e-01 -2.404511868953704834e-01 -8.663310855627059937e-02 -1.863331645727157593e-01 -8.299514651298522949e-02 8.523210883140563965e-02 4.826461896300315857e-02 2.175476402044296265e-01 -2.865018248558044434e-01 -2.617595717310905457e-02 -1.871026754379272461e-01 1.661012172698974609e-01 -2.192283123731613159e-01 -2.539142966270446777e-01 -3.299634456634521484e-01 9.327645599842071533e-02 1.847196668386459351e-01 1.536033488810062408e-02 -6.913366168737411499e-02 5.198009312152862549e-02 1.745660044252872467e-02 9.425906091928482056e-02 9.026770293712615967e-02 1.721163094043731689e-02 2.107992321252822876e-01 -1.521579474210739136e-01 8.083347976207733154e-02
1.986600458621978760e-01 -1.489998400211334229e-01 2.430583089590072632e-01 1.942034661769866943e-01 1.265275478363037109e-01 6.110957474447786808e-04 -4.245895892381668091e-02 1.182049289345741272e-01 -2.903693169355392456e-02 5.075494758784770966e-03 1.216323822736740112e-01 -1.400852575898170471e-02 1.907427161931991577e-01 -1.092170998454093933e-01 -1.779418885707855225e-01 3.298818320035934448e-02 2.842630445957183838e-01 -3.149254322052001953e-01 -6.242767348885536194e-02 -5.410284996032714844e-01 1.840598583221435547e-01 1.497741192579269409e-01 -2.486974596977233887e-01 2.227331101894378662e-01 -1.168527826666831970e-01 1.118713337928056717e-02 1.244481876492500305e-01 2.577033825218677521e-02 2.190050482749938965e-02 9.070833772420883179e-02 -1.688483953475952148e-01 -3.635664656758308411e-02
1.496831923723220825e-01 -4.196200892329216003e-02 1.568800806999206543e-01 3.771680891513824463e-01 -1.221996173262596130e-02 -6.589129567146301270e-02 2.932598628103733063e-02 6.271401792764663696e-02 -6.478767096996307373e-02 -2.135743945837020874e-01 1.275452822446823120e-01 2.442789226770401001e-01 7.946217805147171021e-02 -3.324851766228675842e-02 2.317421138286590576e-02 3.206375539302825928e-01 2.905847430229187012e-01 7.969702593982219696e-03 -5.183927249163389206e-03 -4.315194189548492432e-01 1.836115121841430664e-01 3.010129332542419434e-01 2.364202775061130524e-02 -1.141985356807708740e-01 1.612292043864727020e-02 -3.442269191145896912e-02 -1.270947754383087158e-01 -2.870524227619171143e-01 -5.576796247623860836e-04 2.114302068948745728e-01 9.384742379188537598e-02 -3.158972412347793579e-02
4.075511693954467773e-01 1.465639751404523849e-02 -1.239982619881629944e-02 1.670685559511184692e-01 1.087951660156250000e-01 -1.270276606082916260e-01 -1.853625029325485229e-01 -8.981962502002716064e-02 -9.996213763952255249e-02 1.137091070413589478e-01 1.652978360652923584e-01 1.082934290170669556e-01 -1.318114157766103745e-02 -3.007288556545972824e-03 -2.737926542758941650e-01 1.202048286795616150e-01 1.631769686937332153e-01 -2.317792624235153198e-01 -1.917438954114913940e-02 -2.219299376010894775e-01 1.715164333581924438e-01 1.979997307062149048e-01 -3.186071813106536865e-01 2.721104025840759277e-01 1.999569982290267944e-01 1.239665225148200989e-02 -2.133977562189102173e-01 -3.237117826938629150e-01 -1.061538457870483398e-01 -3.045167028903961182e-02 7.344499975442886353e-02 -3.814696893095970154e-02
1.201505735516548157e-01 -1.200871095061302185e-01 3.527980446815490723e-01 1.448583006858825684e-01 2.068819403648376465e-01 -7.069206330925226212e-03 -1.016277819871902466e-01 7.597899436950683594e-02 -8.437620103359222412e-02 -9.706603735685348511e-02 -3.612076118588447571e-02 -1.187558099627494812e-01 9.018661826848983765e-02 -1.467962712049484253e-01 1.305251102894544601e-02 -6.998530030250549316e-02 2.509404718875885010e-01 -2.630656063556671143e-01 -1.262482851743698120e-01 -3.889587819576263428e-01 8.852355182170867920e-02 2.810434699058532715e-01 -2.063362002372741699e-01 2.187411040067672729e-01 -9.103208780288696289e-02 -5.406857654452323914e-02 -4.657460749149322510e-02 -4.288675785064697266e-01 9.377478063106536865e-02 -7.281581405550241470e-03 7.050222903490066528e-02 -1.107753738760948181e-01
1.051792055368423462e-01 -1.715083569288253784e-01 -9.577228128910064697e-02 2.453060150146484375e-01 -6.871752906590700150e-03 -2.062798887491226196e-01 -1.522178482264280319e-02 3.342082351446151733e-02 -3.097854852676391602e-01 3.971481695771217346e-02 3.068293631076812744e-01 -1.517142541706562042e-02 -2.886422872543334961e-01 -1.637428700923919678e-01 -1.766900718212127686e-01 4.011707752943038940e-02 1.523066759109497070e-01 1.254740264266729355e-02 -3.072081319987773895e-02 -4.324946403503417969e-01 -9.665200859308242798e-02 2.600206807255744934e-02 -6.952219456434249878e-02 1.402234882116317749e-01 3.365687131881713867e-01 1.301285475492477417e-01 -9.276896715164184570e-02 -8.810469508171081543e-02 9.606022387742996216e-02 3.022308647632598877e-01 1.017146036028862000e-01 -8.940193057060241699e-02
3.247419297695159912e-01 1.661848127841949463e-01 4.370962083339691162e-01 1.493563354015350342e-01 1.605416983366012573e-01 -1.673098653554916382e-01 3.634685650467872620e-02 -7.402873784303665161e-02 1.153513267636299133e-01 2.112230807542800903e-01 1.294250367209315300e-03 -1.756194829940795898e-01 -3.932898938655853271e-01 -1.457580626010894775e-01 -1.351534575223922729e-01 1.049877107143402100e-01 2.623173641040921211e-03 -2.156918495893478394e-01 4.730382934212684631e-02 -1.389221549034118652e-01 9.390515834093093872e-02 1.891368478536605835e-01 -6.532926112413406372e-02 -9.048111736774444580e-02 1.960789412260055542e-01 1.998028457164764404e-01 1.213360130786895752e-01 4.797912389039993286e-02 -1.385307312011718750e-01 7.306070625782012939e-02 -6.254921108484268188e-02 2.237747460603713989e-01
1.399518251419067383e-01 -1.708705425262451172e-01 2.205832302570343018e-01 -8.271019160747528076e-02 3.980189859867095947e-01 -1.157166287302970886e-01 3.242725133895874023e-02 8.132503181695938110e-02 -1.016957387328147888e-01 1.736885309219360352e-01 2.377562038600444794e-02 -1.542239934206008911e-01 1.203793808817863464e-01 -1.473231464624404907e-01 -1.151530072093009949e-01 -3.933914005756378174e-02 3.579464182257652283e-02 -1.095445975661277771e-01 -6.810561567544937134e-02 -5.044450759887695312e-01 1.264341026544570923e-01 1.277728676795959473e-01 -9.607052803039550781e-02 1.524516940116882324e-01 -1.314427256584167480e-01 1.216379459947347641e-02 1.585125923156738281e-01 -3.953675329685211182e-01 1.798421703279018402e-02 1.737751215696334839e-01 -1.413369327783584595e-01 -1.176848933100700378e-01
4.752202033996582031e-01 5.887123569846153259e-02 -1.006495766341686249e-02 1.761987507343292236e-01 1.342883706092834473e-01 -1.108837723731994629e-01 -1.689084023237228394e-01 -1.151331979781389236e-02 -1.788632124662399292e-01 -1.064579114317893982e-01 -5.461088847368955612e-03 -1.059342548251152039e-01 1.457021683454513550e-01 -2.211396545171737671e-01 1.289116144180297852e-01 -1.838263571262359619e-01 -2.162565104663372040e-02 -2.140777185559272766e-02 -9.207779914140701294e-02 -3.271927237510681152e-01 -1.050397846847772598e-02 4.349023103713989258e-01 -1.847013533115386963e-01 1.641778647899627686e-01 5.052122473716735840e-02 -2.604598179459571838e-02 1.978724598884582520e-01 -2.038874775171279907e-01 -1.165741458535194397e-01 8.360119163990020752e-02 -1.116221188567578793e-03 -1.847406625747680664e-01
1.412180960178375244e-01 -2.829797007143497467e-02 3.093062639236450195e-01 4.309185221791267395e-02 7.504362612962722778e-02 -2.439232468605041504e-01 2.833718657493591309e-01 6.657268851995468140e-02 1.176357418298721313e-01 -1.724404692649841309e-01 -8.906166255474090576e-02 -1.428689062595367432e-01 -4.024535045027732849e-02 -1.522234827280044556e-01 -1.555938124656677246e-01 2.565161138772964478e-02 -1.277281343936920166e-02 -2.193605750799179077e-01 -1.556512117385864258e-01 -5.692805647850036621e-01 3.258284032344818115e-01 1.708056591451168060e-02 -3.261114656925201416e-02 1.242057532072067261e-01 6.951251067221164703e-03 -2.476093359291553497e-02 -1.385098844766616821e-01 -1.083916500210762024e-01 6.349089089781045914e-03 1.254869103431701660e-01 -1.073368415236473083e-01 1.784692853689193726e-01
2.499101161956787109e-01 1.231884700246155262e-03 1.198227927088737488e-01 2.005483210086822510e-01 -2.681751311683910899e-06 3.191498294472694397e-02 2.763552404940128326e-02 2.355091571807861328e-01 2.413314878940582275e-01 3.097680024802684784e-02 2.132148481905460358e-02 2.792160212993621826e-01 -1.523618996143341064e-01 -3.013889789581298828e-01 -1.306696981191635132e-01 3.482118481770157814e-03 8.889669924974441528e-02 -1.127669885754585266e-01 -3.567947819828987122e-02 -2.397878319025039673e-01 4.509440660476684570e-01 1.860191226005554199e-01 -7.653454691171646118e-02 -4.682425409555435181e-02 1.734641343355178833e-01 2.074675858020782471e-01 -1.163610443472862244e-01 -1.830690503120422363e-01 1.693077683448791504e-01 1.065374463796615601e-01 2.491533309221267700e-01 -9.640205651521682739e-02
1.831817477941513062e-01 -2.954805195331573486e-01 3.301963210105895996e-01 -2.029804699122905731e-02 3.198341429233551025e-01 -4.464653506875038147e-02 -4.951038281433284283e-04 2.811550535261631012e-02 -1.384307444095611572e-01 -1.143387630581855774e-01 2.566976845264434814e-01 4.443746991455554962e-03 9.412974864244461060e-02 -2.116424739360809326e-01 -3.213171362876892090e-01 -2.701806090772151947e-02 2.094206064939498901e-01 -1.762314438819885254e-01 -1.010556817054748535e-01 -4.132618010044097900e-01 5.314673483371734619e-02 6.629904359579086304e-02 -2.187414467334747314e-01 -6.869601551443338394e-03 6.792229413986206055e-02 -7.903505116701126099e-02 -6.096045300364494324e-02 -1.827141344547271729e-01 -3.824838623404502869e-02 1.809775382280349731e-01 5.460092797875404358e-02 -1.124890819191932678e-01
1.915180087089538574e-01 -2.067607827484607697e-02 -1.264566481113433838e-01 2.402691990137100220e-01 3.106170296669006348e-01 -2.364495843648910522e-01 -1.128473728895187378e-01 9.805062413215637207e-02 -2.404090315103530884e-01 9.706393629312515259e-02 2.818975597620010376e-02 -3.484098240733146667e-02 -1.132460385560989380e-01 -2.173805683851242065e-01 -3.187366127967834473e-01 -2.555137574672698975e-01 1.045581325888633728e-02 -1.148654222488403320e-01 -5.143529921770095825e-02 -4.127496182918548584e-01 1.183064505457878113e-01 -3.090914525091648102e-02 1.309737116098403931e-01 3.104555979371070862e-02 3.790968954563140869e-01 9.570067375898361206e-02 -1.192396134138107300e-01 3.973088786005973816e-02 1.299349963665008545e-01 -8.935407386161386967e-04 5.595358461141586304e-02 -1.009056270122528076e-01
1.370424330234527588e-01 -2.518735826015472412e-01 2.036759853363037109e-01 2.617806196212768555e-01 1.850622594356536865e-01 -3.670775890350341797e-02 7.850902527570724487e-02 -3.243750706315040588e-02 -5.848061665892601013e-02 -1.173056066036224365e-01 9.425233304500579834e-02 -1.745650470256805420e-01 1.833975464105606079e-01 -6.592136621475219727e-02 -2.308269590139389038e-01 -1.808679103851318359e-01 1.047015786170959473e-01 -3.065263330936431885e-01 7.086487114429473877e-02 -3.030000329017639160e-01 1.805264204740524292e-01 1.126630157232284546e-01 -6.882673501968383789e-02 1.282086074352264404e-01 9.684447199106216431e-02 -1.658065468072891235e-01 -8.175309002399444580e-02 -4.359175562858581543e-01 -5.062961950898170471e-02 2.022559046745300293e-01 -1.727227866649627686e-01 -9.670470654964447021e-02
4.031243920326232910e-01 1.013928055763244629e-01 1.642659902572631836e-01 2.945155501365661621e-01 -6.214093789458274841e-02 9.997507184743881226e-02 -1.284860223531723022e-01 1.449135504662990570e-02 -3.172852098941802979e-01 -1.524827908724546432e-02 1.191971749067306519e-01 1.132596656680107117e-01 1.918489229865372181e-03 -1.381061822175979614e-01 -1.356238275766372681e-01 -1.327544301748275757e-01 -4.025101289153099060e-02 1.144599243998527527e-01 -1.122625246644020081e-01 -5.498284697532653809e-01 2.165028750896453857e-01 9.878670424222946167e-02 1.937897205352783203e-01 -1.083398088812828064e-01 6.143080070614814758e-02 1.039207950234413147e-01 3.043545223772525787e-02 9.267635643482208252e-03 1.679180711507797241e-01 -2.168141864240169525e-02 -2.248077653348445892e-02 1.398660093545913696e-01
3.245020285248756409e-02 -2.549794316291809082e-01 2.195993363857269287e-01 1.974519044160842896e-01 4.061482250690460205e-01 -9.907354414463043213e-02 -7.019343227148056030e-02 9.502380341291427612e-02 -1.560526639223098755e-01 -2.079719491302967072e-02 8.899877220392227173e-02 -1.241697371006011963e-01 -8.825768530368804932e-02 -1.665841974318027496e-02 -1.440140157938003540e-01 -2.318961359560489655e-02 9.262506663799285889e-02 -7.057691365480422974e-02 -3.534216061234474182e-02 -3.755512237548828125e-01 1.785765439271926880e-01 3.560505211353302002e-01 -1.790418177843093872e-01 1.769834160804748535e-01 1.307490468025207520e-01 -1.879771798849105835e-01 8.113449811935424805e-02 -2.900726199150085449e-01 5.401192232966423035e-02 2.237968593835830688e-01 5.674193799495697021e-02 5.707539618015289307e-02
3.896972835063934326e-01 7.905812561511993408e-02 1.493433415889739990e-01 2.684780061244964600e-01 2.093692123889923096e-01 1.658490598201751709e-01 -2.221901863813400269e-01 -1.653758287429809570e-01 -4.298950359225273132e-02 1.012062504887580872e-01 1.176821961998939514e-01 -1.651082187891006470e-01 5.143143236637115479e-02 -7.119574397802352905e-02 -2.970156073570251465e-01 4.131619632244110107e-02 4.889576137065887451e-02 -2.824253737926483154e-01 -2.420472949743270874e-01 -3.828672468662261963e-01 -4.312887415289878845e-02 9.688635915517807007e-02 -8.351656794548034668e-02 2.112328559160232544e-01 5.321057513356208801e-02 1.434929519891738892e-01 -5.272560939192771912e-02 -1.677122861146926880e-01 -1.059284284710884094e-01 1.735201925039291382e-01 -5.244021862745285034e-02 -4.829666577279567719e-03
5.034605860710144043e-01 6.690225750207901001e-02 2.720386385917663574e-01 1.166118681430816650e-01 7.391568273305892944e-03 6.069092452526092529e-02 -3.252357244491577148e-02 -3.724550455808639526e-02 -9.039670974016189575e-02 6.019072979688644409e-02 -1.515060365200042725e-01 -2.567979991436004639e-01 -8.038514852523803711e-02 -1.548259854316711426e-01 -1.970638334751129150e-01 -1.055043116211891174e-01 3.465783298015594482e-01 -2.014021426439285278e-01 -1.152022257447242737e-01 -2.309530079364776611e-01 3.219908177852630615e-01 -4.711427539587020874e-02 2.945479750633239746e-02 -2.813387475907802582e-02 -1.943955570459365845e-01 1.852101832628250122e-01 5.600865557789802551e-02 -1.175988744944334030e-02 -1.078496724367141724e-01 9.320354461669921875e-02 -5.184163805097341537e-03 1.913452893495559692e-01
9.835776686668395996e-02 -5.416362360119819641e-02 1.414943933486938477e-01 1.434968858957290649e-01 1.836037449538707733e-02 -1.495365798473358154e-01 2.761094085872173309e-02 3.411812782287597656e-01 -5.014918372035026550e-02 2.116930186748504639e-01 -4.901911318302154541e-02 6.199787184596061707e-02 4.817188531160354614e-02 -1.926258653402328491e-01 -9.927299618721008301e-02 1.092426776885986328e-01 4.465103521943092346e-02 1.941250078380107880e-02 -1.025091409683227539e-01 -3.593539446592330933e-02 -7.957834750413894653e-02 2.377421259880065918e-01 8.479034155607223511e-02 -4.891929402947425842e-02 1.011693552136421204e-01 5.740452930331230164e-02 -1.194497793912887573e-01 -5.186044573783874512e-01 -5.295063257217407227e-01 -5.639822222292423248e-03 -2.071155607700347900e-02 -1.671262085437774658e-01
2.641689777374267578e-01 2.116407901048660278e-01 2.577621936798095703e-01 3.242785632610321045e-01 1.911998689174652100e-01 -1.409726440906524658e-01 8.950213342905044556e-02 2.138470113277435303e-01 -2.307294309139251709e-01 6.984082609415054321e-02 1.170735284686088562e-01 1.117416769266128540e-01 -4.561649262905120850e-02 2.434463426470756531e-02 1.005036756396293640e-02 2.183679193258285522e-01 1.189598143100738525e-01 -2.174326404929161072e-02 6.599413603544235229e-02 -2.462554275989532471e-01 -1.305382996797561646e-01 3.214362263679504395e-01 2.327537834644317627e-01 1.315139830112457275e-01 2.840677201747894287e-01 1.728367060422897339e-01 4.892961308360099792e-02 -1.798192560672760010e-01 3.856990486383438110e-03 -1.044489294290542603e-01 1.148219499737024307e-02 2.026886641979217529e-01
3.897903859615325928e-01 -3.118346333503723145e-01 6.252501904964447021e-02 5.792596377432346344e-03 6.721463799476623535e-02 6.672043353319168091e-02 -2.398727834224700928e-01 3.950184211134910583e-02 -3.886091411113739014e-01 1.615954637527465820e-01 -1.628708243370056152e-01 1.775826364755630493e-01 -3.178094625473022461e-01 -1.783197969198226929e-01 1.815812289714813232e-01 -3.108685091137886047e-02 -2.409767173230648041e-02 1.209073662757873535e-01 3.631334751844406128e-02 -2.715654373168945312e-01 2.155224978923797607e-02 2.522034943103790283e-01 -2.342893034219741821e-01 -8.471186459064483643e-02 5.202509835362434387e-02 -2.078637108206748962e-02 2.837696671485900879e-02 -1.501099020242691040e-01 -2.396301738917827606e-02 -1.484542060643434525e-02 -1.751919835805892944e-01 5.011123791337013245e-02
2.862168550491333008e-01 -1.805134415626525879e-01 7.309914566576480865e-03 3.104945123195648193e-01 1.855062246322631836e-01 1.463888436555862427e-01 1.474436372518539429e-01 1.010454371571540833e-01 7.248798012733459473e-02 -1.329680085182189941e-01 -3.134194016456604004e-01 1.221169382333755493e-01 -1.043793782591819763e-01 -4.188368469476699829e-02 -1.742799133062362671e-01 4.339987784624099731e-02 1.094747856259346008e-01 8.425346016883850098e-02 -1.593313813209533691e-01 -5.740771442651748657e-02 -4.633099213242530823e-02 1.962265670299530029e-01 3.962803781032562256e-01 -9.582653641700744629e-02 1.684323549270629883e-01 2.109599485993385315e-02 4.874682798981666565e-02 -8.807651698589324951e-02 -1.823125183582305908e-01 1.837468743324279785e-01 3.685733827296644449e-04 3.995872139930725098e-01
1.993102431297302246e-01 1.229716166853904724e-01 1.963060498237609863e-01 2.309743016958236694e-01 3.848676681518554688e-01 -3.131781006231904030e-03 -1.794630289077758789e-01 4.144567549228668213e-01 -1.256660521030426025e-01 -3.549048304557800293e-02 1.621451675891876221e-01 1.292930264025926590e-02 -8.869405835866928101e-02 -4.372544586658477783e-02 -9.811877273023128510e-03 6.735382974147796631e-02 4.792052879929542542e-02 -8.271680772304534912e-02 -2.196478992700576782e-01 -2.627956569194793701e-01 4.691591486334800720e-02 3.035242259502410889e-01 2.916834950447082520e-01 2.331158379092812538e-03 3.633271530270576477e-02 1.188544481992721558e-01 -2.173476070165634155e-01 -6.099857017397880554e-02 -2.569907009601593018e-01 -5.272127687931060791e-02 3.994206339120864868e-02 2.341930568218231201e-02
2.749477922916412354e-01 -1.021582931280136108e-01 -6.877273321151733398e-02 1.705992370843887329e-01 1.853974759578704834e-01 -3.607172369956970215e-01 1.535597592592239380e-01 4.784215688705444336e-01 -1.263664476573467255e-02 6.607341766357421875e-02 3.593851625919342041e-02 -4.339162632822990417e-02 -5.416145082563161850e-03 1.644850820302963257e-01 -1.849297583103179932e-01 1.629364304244518280e-02 -7.290831953287124634e-02 4.218249116092920303e-03 -1.240265369415283203e-01 -4.655556082725524902e-01 7.797841727733612061e-02 2.664532661437988281e-01 9.768121689558029175e-02 -2.275723731145262718e-03 -1.026127412915229797e-01 -1.250953972339630127e-01 8.904347568750381470e-02 4.147988744080066681e-03 1.399895548820495605e-01 -2.464231476187705994e-02 9.170423448085784912e-02 8.430068194866180420e-02
2.267840504646301270e-01 -1.300553418695926666e-02 4.932492598891258240e-02 7.878935337066650391e-02 2.449890226125717163e-01 -2.882512807846069336e-01 2.896063029766082764e-02 3.639276325702667236e-01 1.216281354427337646e-01 1.127552464604377747e-01 1.756723523139953613e-01 2.627318203449249268e-01 3.209132328629493713e-02 2.202982753515243530e-01 1.404424905776977539e-01 -1.055300235748291016e-02 1.058875098824501038e-01 2.954033575952053070e-02 -3.682521283626556396e-01 -3.722403943538665771e-01 -5.087890475988388062e-02 3.003245294094085693e-01 6.284146010875701904e-02 -3.318781033158302307e-02 -1.515776943415403366e-02 -1.353698968887329102e-01 -9.357713162899017334e-02 -1.307016164064407349e-01 -1.288820803165435791e-02 1.196975037455558777e-01 -1.521846950054168701e-01 2.089301496744155884e-02
1.779044419527053833e-01 -1.759795248508453369e-01 1.859466731548309326e-01 1.753833889961242676e-01 1.904635280370712280e-01 -1.192287076264619827e-02 -1.222791671752929688e-01 -1.236665323376655579e-01 -1.436527222394943237e-01 1.246233507990837097e-01 9.047441929578781128e-02 -1.268230974674224854e-01 1.922842860221862793e-01 -1.016822233796119690e-01 -2.909163944423198700e-02 7.045602425932884216e-03 2.097119390964508057e-01 -1.386834084987640381e-01 -2.348800599575042725e-01 -2.572989463806152344e-01 2.867778539657592773e-01 1.888120025396347046e-01 -3.670654892921447754e-01 2.718535251915454865e-02 1.431089937686920166e-01 1.985541582107543945e-01 -1.217119675129652023e-02 -3.278030157089233398e-01 1.113721951842308044e-01 1.639024764299392700e-01 -1.684502959251403809e-01 1.537367105484008789e-01
4.856263697147369385e-01 -2.079746574163436890e-01 -8.958934247493743896e-02 1.316950768232345581e-01 7.456830702722072601e-03 -6.315603852272033691e-02 -5.624366551637649536e-02 1.245336309075355530e-01 -1.361639648675918579e-01 -1.234707012772560120e-01 -3.911636769771575928e-02 2.483800239861011505e-02 -8.099684864282608032e-02 -1.684328615665435791e-01 2.603627145290374756e-01 2.697016671299934387e-02 -7.151335477828979492e-02 -2.395021468400955200e-01 -9.734744578599929810e-02 4.453276842832565308e-02 -7.724785804748535156e-02 2.635987699031829834e-01 4.199101030826568604e-02 -3.483887612819671631e-01 -1.786623597145080566e-01 -1.217998750507831573e-02 8.990102261304855347e-02 -6.012647971510887146e-02 -2.467288821935653687e-01 1.260644048452377319e-01 -1.400101184844970703e-01 3.475453257560729980e-01
2.615138888359069824e-01 6.539336591958999634e-02 6.940612941980361938e-02 3.165531754493713379e-01 2.433694750070571899e-01 -1.398515887558460236e-02 -6.748530268669128418e-02 8.064476400613784790e-02 2.705706655979156494e-01 2.303537577390670776e-01 5.536559969186782837e-02 -2.235463410615921021e-01 5.482039973139762878e-02 -1.409652233123779297e-01 -3.489699065685272217e-01 1.322156637907028198e-01 1.800409145653247833e-02 6.357360631227493286e-02 1.048878505825996399e-01 -3.257154226303100586e-01 -1.345174461603164673e-01 6.011003628373146057e-02 -6.088316906243562698e-03 -5.737940594553947449e-02 1.037602573633193970e-01 -1.984556168317794800e-01 -8.691528439521789551e-02 -1.371460705995559692e-01 -1.626557707786560059e-01 1.498063057661056519e-01 -2.372248172760009766e-01 2.867015600204467773e-01
1.668750196695327759e-01 -2.057475298643112183e-01 2.522472441196441650e-01 1.760812662541866302e-02 1.897393614053726196e-01 -1.844858676195144653e-01 -9.236268699169158936e-02 5.376483872532844543e-02 -2.204817980527877808e-01 1.369161009788513184e-01 7.231403887271881104e-02 -7.769563794136047363e-02 -3.393438160419464111e-01 -2.575211524963378906e-01 -2.000519782304763794e-01 8.713731914758682251e-02 1.404050439596176147e-01 1.398004144430160522e-01 2.445394247770309448e-01 -9.986095875501632690e-02 -7.878508418798446655e-02 1.173991784453392029e-01 1.061512976884841919e-01 -3.314220607280731201e-01 2.386157512664794922e-01 -2.615451216697692871e-01 -2.706345357000827789e-02 -1.579373329877853394e-01 -1.463424265384674072e-01 -5.955751240253448486e-02 -1.973221898078918457e-01 1.080186218023300171e-01
4.096193015575408936e-01 -1.416222751140594482e-01 1.563048660755157471e-01 -5.362796038389205933e-02 -1.416141260415315628e-02 -2.232137918472290039e-01 1.137806624174118042e-01 1.161409616470336914e-01 -3.109555244445800781e-01 1.801470816135406494e-01 3.724759817123413086e-02 7.439123094081878662e-02 -6.988445669412612915e-02 -1.534264534711837769e-01 3.397386893630027771e-02 -9.998792409896850586e-02 2.236308008432388306e-01 1.053628996014595032e-01 -1.572183100506663322e-03 -2.552635408937931061e-02 2.852361649274826050e-02 1.324410587549209595e-01 1.676224619150161743e-01 -2.100065350532531738e-01 3.046701848506927490e-01 7.980450242757797241e-02 -2.976556420326232910e-01 2.158779418095946312e-03 1.483035534620285034e-01 -1.122263744473457336e-01 -3.468564450740814209e-01 1.942433714866638184e-01
2.305779755115509033e-01 -7.172381877899169922e-02 5.199471861124038696e-02 1.530740708112716675e-01 1.094538420438766479e-01 -2.304779142141342163e-01 -9.489418938755989075e-03 3.275416418910026550e-02 2.343095690011978149e-01 -1.613190025091171265e-01 -8.731509000062942505e-02 -2.969197034835815430e-01 -8.349891006946563721e-02 -2.660854160785675049e-01 1.277388930320739746e-01 2.784829437732696533e-01 1.032693982124328613e-01 -9.129951149225234985e-02 -2.857824563980102539e-01 -5.248496532440185547e-01 2.416429109871387482e-02 8.549403399229049683e-02 1.250003557652235031e-02 -6.827013939619064331e-02 3.294251859188079834e-02 -1.673968881368637085e-02 -1.250124573707580566e-01 -1.906970888376235962e-01 -2.025631666183471680e-01 3.481539338827133179e-02 -4.596323706209659576e-03 -1.283147335052490234e-01
4.566197395324707031e-01 -2.465726584196090698e-01 3.605241179466247559e-01 6.139360740780830383e-02 -9.895383566617965698e-02 -1.403227299451828003e-01 -2.375750690698623657e-01 2.405504137277603149e-02 3.457535058259963989e-02 7.960421591997146606e-02 -8.347931504249572754e-02 -3.552525639533996582e-01 -1.863195747137069702e-01 -1.083413586020469666e-01 3.201125934720039368e-02 -1.272387206554412842e-01 8.621853590011596680e-02 -1.601458787918090820e-01 2.994517562910914421e-03 -7.964941114187240601e-02 -1.976148039102554321e-01 8.092045038938522339e-02 4.942091926932334900e-02 -1.939935833215713501e-01 1.630587279796600342e-01 1.712550371885299683e-01 -1.369789540767669678e-01 -2.401098906993865967e-01 -1.030218228697776794e-01 4.640683531761169434e-03 -1.925733238458633423e-01 3.028120473027229309e-02
2.476528584957122803e-01 -1.881757229566574097e-01 4.647163301706314087e-02 3.305060863494873047e-01 2.536915838718414307e-01 -2.571294605731964111e-01 -2.731078863143920898e-02 -1.241934597492218018e-01 -5.403432529419660568e-03 -8.158747106790542603e-02 8.409851789474487305e-02 6.248702853918075562e-02 1.215432658791542053e-01 4.799801856279373169e-02 -1.240062192082405090e-01 2.746288478374481201e-01 -2.057983353734016418e-02 -3.180074095726013184e-01 -2.648439705371856689e-01 -2.276105880737304688e-01 3.448311388492584229e-01 2.822160720825195312e-01 6.234162673354148865e-02 -1.821961849927902222e-01 1.429693996906280518e-01 2.260458283126354218e-02 -1.421221792697906494e-01 -7.166132330894470215e-02 4.113033413887023926e-02 4.980267956852912903e-02 -2.818194217979907990e-02 -9.639596939086914062e-02
2.013441771268844604e-01 -3.556841015815734863e-01 -4.435606300830841064e-02 1.874654144048690796e-01 1.830369532108306885e-01 -1.326738297939300537e-01 -2.282203137874603271e-01 -2.630428597331047058e-02 -2.036679536104202271e-01 -9.301579743623733521e-02 -4.413072764873504639e-02 -4.860082175582647324e-03 -7.529819011688232422e-02 8.624854683876037598e-02 -6.528177112340927124e-02 -1.764142513275146484e-01 3.294606208801269531e-01 -7.608003914356231689e-02 -2.100107967853546143e-01 -3.839790523052215576e-01 -2.819764614105224609e-02 7.845077663660049438e-03 -1.577510982751846313e-01 2.281284034252166748e-01 1.339930295944213867e-01 1.054723262786865234e-01 -1.871414333581924438e-01 -2.490981072187423706e-01 2.813060879707336426e-01 2.861313149333000183e-02 1.376580819487571716e-02 3.752427920699119568e-02
2.955627143383026123e-01 6.568970158696174622e-03 -2.526497654616832733e-02 2.276253402233123779e-01 2.556383013725280762e-01 -2.440904229879379272e-01 -2.356380373239517212e-01 8.538764715194702148e-02 -7.235400378704071045e-02 -1.500206142663955688e-01 1.946174204349517822e-01 -2.191689610481262207e-01 2.915252745151519775e-01 -8.718241006135940552e-02 -1.013292744755744934e-01 -1.088388115167617798e-01 7.615578174591064453e-02 -9.212432056665420532e-02 -2.179135233163833618e-01 -1.160469353199005127e-01 -1.975277438759803772e-02 3.572629094123840332e-01 -1.748260706663131714e-01 -1.629527360200881958e-01 7.358675450086593628e-02 -1.315141320228576660e-01 4.177318140864372253e-02 -3.285900652408599854e-01 -1.970038376748561859e-02 2.174659967422485352e-01 2.172492258250713348e-02 5.553034320473670959e-02
2.939361035823822021e-01 -4.231596589088439941e-01 1.062046438455581665e-01 -1.915867812931537628e-02 -1.041292771697044373e-01 -2.969514727592468262e-01 -1.095625832676887512e-01 9.371206164360046387e-02 7.765413820743560791e-02 2.244100178359076381e-04 1.247127354145050049e-02 2.758607864379882812e-01 2.465245276689529419e-01 -1.424065232276916504e-01 -2.297561019659042358e-01 5.157697200775146484e-02 2.527043521404266357e-01 -1.474538892507553101e-01 -1.101329401135444641e-01 -1.845592260360717773e-01 2.356346324086189270e-02 1.099280714988708496e-01 -4.653462767601013184e-02 3.109812140464782715e-01 6.394125521183013916e-02 -1.734234243631362915e-01 -9.078001230955123901e-02 -2.959825396537780762e-01 6.168225407600402832e-02 5.129510536789894104e-02 -2.554234489798545837e-02 6.235641613602638245e-02
3.665255755186080933e-02 9.098052233457565308e-02 9.021342545747756958e-02 3.424926102161407471e-01 2.925726771354675293e-01 -1.707027405500411987e-01 7.006472349166870117e-02 1.590042002499103546e-02 6.965802609920501709e-02 -2.007606439292430878e-03 2.952699065208435059e-01 8.953210711479187012e-02 -7.407081779092550278e-03 -1.545955538749694824e-01 -3.454885780811309814e-01 4.375544842332601547e-03 -3.069898858666419983e-02 -2.367808222770690918e-01 4.157481342554092407e-02 -3.701404035091400146e-01 2.524929307401180267e-02 7.330151647329330444e-02 -2.557666897773742676e-01 -5.695941299200057983e-02 -1.308563649654388428e-01 -7.870575040578842163e-02 -2.097195386886596680e-02 -3.988636732101440430e-01 2.128214240074157715e-01 4.203767701983451843e-02 3.102256543934345245e-02 -1.903858222067356110e-02
1.048016324639320374e-01 -3.779860734939575195e-01 4.233495518565177917e-02 2.194850333034992218e-02 7.205854356288909912e-02 -1.626148819923400879e-01 -2.281269282102584839e-01 1.926460564136505127e-01 -1.977942287921905518e-01 -2.684897482395172119e-01 2.594560943543910980e-02 -2.823505401611328125e-01 1.441012769937515259e-01 -1.581012755632400513e-01 -1.836871951818466187e-01 -3.868148848414421082e-02 -6.296307593584060669e-02 -1.389849036931991577e-01 -4.582152143120765686e-02 -4.826408028602600098e-01 1.026515290141105652e-01 2.237487882375717163e-01 -6.061315163969993591e-02 9.025511890649795532e-02 -5.721947178244590759e-02 -5.772102996706962585e-02 -1.489464640617370605e-01 -2.433338612318038940e-01 -1.087717115879058838e-01 1.233359724283218384e-01 6.575825065374374390e-02 -1.905043236911296844e-02
4.032618105411529541e-01 1.472528129816055298e-01 1.744851768016815186e-01 2.835755348205566406e-01 1.231530215591192245e-02 -8.319179713726043701e-02 1.469132304191589355e-01 -1.094909831881523132e-01 1.646140031516551971e-02 9.305468946695327759e-02 1.878595352172851562e-01 -1.483351886272430420e-01 -4.916168376803398132e-02 7.119546085596084595e-02 -4.457961916923522949e-01 -1.350365728139877319e-01 1.465145796537399292e-01 -3.302602469921112061e-01 -1.951423883438110352e-01 -2.085446417331695557e-01 2.817081511020660400e-01 1.065577790141105652e-01 -2.507321350276470184e-02 -4.044194146990776062e-02 -1.275006532669067383e-01 2.589052170515060425e-02 -8.250297605991363525e-02 -5.142603069543838501e-02 7.769481092691421509e-02 5.849852040410041809e-02 5.613886192440986633e-02 1.715701967477798462e-01
2.948809564113616943e-01 -5.300643444061279297e-01 -9.829131513833999634e-02 -2.727248147130012512e-02 1.277759969234466553e-01 -2.389438152313232422e-01 -1.491088140755891800e-02 7.727426290512084961e-02 1.310419850051403046e-02 2.629117481410503387e-02 9.940709918737411499e-02 9.521546959877014160e-02 1.077891439199447632e-01 -2.359302900731563568e-02 -1.057608351111412048e-01 1.851065009832382202e-01 2.136744260787963867e-01 -1.452724635601043701e-01 2.035696431994438171e-02 -2.703593373298645020e-01 1.628521084785461426e-01 2.795518934726715088e-01 -1.621146053075790405e-01 1.774438470602035522e-01 -4.164148122072219849e-02 -4.750278219580650330e-02 -2.363351136445999146e-01 -1.299744546413421631e-01 -1.288061030209064484e-02 4.368030652403831482e-02 2.225985825061798096e-01 1.831747889518737793e-01
1.201753690838813782e-01 -3.117716908454895020e-01 2.413456887006759644e-01 1.720729283988475800e-02 3.135330975055694580e-01 -9.780076146125793457e-02 -9.036333113908767700e-02 9.090326726436614990e-02 1.512978374958038330e-01 -7.356578018516302109e-03 2.232301235198974609e-01 1.564947664737701416e-01 2.050250321626663208e-01 -1.073933616280555725e-01 -1.914651840925216675e-01 3.923378884792327881e-02 9.886562079191207886e-02 -2.203568071126937866e-02 1.542957872152328491e-01 -3.233546018600463867e-01 2.710752189159393311e-01 -3.096913732588291168e-02 -1.016830578446388245e-01 1.522373259067535400e-01 6.550280004739761353e-02 4.362620413303375244e-02 -1.657343208789825439e-01 -4.261560142040252686e-01 -2.234353497624397278e-02 1.906322687864303589e-01 5.065808817744255066e-02 1.233793199062347412e-01
3.980571925640106201e-01 2.938402071595191956e-02 1.946784704923629761e-01 2.129444330930709839e-01 1.773330122232437134e-01 -7.647949457168579102e-02 -1.902435123920440674e-01 3.130183517932891846e-01 -5.629929527640342712e-02 -8.785242587327957153e-02 1.262538582086563110e-01 1.748079508543014526e-01 -2.872598171234130859e-01 1.703284978866577148e-01 -8.016582578420639038e-02 5.750537663698196411e-02 1.718776226043701172e-01 -8.662123233079910278e-02 -1.599032282829284668e-01 -2.712756991386413574e-01 -1.102233529090881348e-01 3.518217802047729492e-01 3.374356031417846680e-01 7.913396507501602173e-02 8.499859273433685303e-02 2.882283739745616913e-02 3.903049603104591370e-02 1.487266365438699722e-02 -2.365554496645927429e-02 7.449829950928688049e-03 -4.801109060645103455e-02 -4.843858256936073303e-02
2.964067161083221436e-01 -2.422661185264587402e-01 3.489185571670532227e-01 1.067200601100921631e-01 -1.769350916147232056e-01 -2.162805646657943726e-01 -1.036036014556884766e-01 1.355716437101364136e-01 1.339188516139984131e-01 3.101786673069000244e-01 -1.233826726675033569e-01 -2.869282960891723633e-01 -2.368296682834625244e-01 -3.220693441107869148e-03 -1.606969237327575684e-01 5.019714683294296265e-02 3.501743450760841370e-02 -1.925221681594848633e-01 -3.604530915617942810e-02 -9.938717633485794067e-02 -6.204802170395851135e-02 2.746609747409820557e-01 9.951680898666381836e-02 -1.448479145765304565e-01 1.893687844276428223e-01 2.346080169081687927e-02 -4.107722267508506775e-02 -1.026215851306915283e-01 -1.312131136655807495e-01 -3.584843501448631287e-02 -1.876899451017379761e-01 2.344824522733688354e-01
3.963864147663116455e-01 1.628043800592422485e-01 2.460892945528030396e-01 2.596927583217620850e-01 2.434027343988418579e-01 -2.832025587558746338e-01 1.340482085943222046e-01 2.412688434123992920e-01 -2.120764926075935364e-03 -9.522447735071182251e-02 -6.785811483860015869e-02 2.745258808135986328e-01 -9.967854619026184082e-02 -7.626894116401672363e-02 1.415236741304397583e-01 2.025239020586013794e-01 1.790701150894165039e-01 7.138609886169433594e-02 -1.167832538485527039e-01 -5.362945422530174255e-02 -7.783527672290802002e-02 3.220526874065399170e-01 2.132170498371124268e-01 1.078711003065109253e-01 2.412552982568740845e-01 7.861455529928207397e-02 -8.539379388093948364e-02 -7.318007200956344604e-02 4.035903606563806534e-03 4.369461908936500549e-02 -3.516761586070060730e-02 7.848937064409255981e-02
4.208033680915832520e-01 -2.380793839693069458e-01 4.189224839210510254e-01 1.094714626669883728e-01 -2.137019783258438110e-01 -3.027741611003875732e-01 -7.610594481229782104e-02 -1.351067423820495605e-01 5.943762511014938354e-02 1.405081897974014282e-01 -1.676668971776962280e-01 -3.357936860993504524e-03 -1.282797604799270630e-01 -1.573943495750427246e-01 -9.757561609148979187e-03 7.708574831485748291e-02 6.589857488870620728e-02 -1.158966869115829468e-01 8.205482363700866699e-02 -1.347492635250091553e-01 -1.005659103393554688e-01 2.326431870460510254e-01 -1.038915365934371948e-01 -1.088988408446311951e-01 2.258939743041992188e-01 1.825249753892421722e-02 -1.164949908852577209e-01 3.172280266880989075e-02 -2.067478001117706299e-01 -4.578173320624046028e-05 -2.158053070306777954e-01 1.841250658035278320e-01
3.396275639533996582e-01 -1.328208949416875839e-02 2.982080876827239990e-01 3.622810542583465576e-01 1.878616586327552795e-02 -1.185652911663055420e-01 -3.659072890877723694e-02 1.245013400912284851e-01 -2.186767756938934326e-01 -7.859963178634643555e-02 -9.043448418378829956e-02 -4.403886198997497559e-02 -1.534857153892517090e-01 -7.833073032088577747e-04 7.254499942064285278e-02 4.688174650073051453e-02 8.747323602437973022e-02 1.598500907421112061e-01 -1.563282907009124756e-01 -2.370459884405136108e-01 3.325816069263964891e-04 9.572740644216537476e-02 1.565753519535064697e-01 3.013002872467041016e-01 1.863406598567962646e-01 2.892152070999145508e-01 -2.887011766433715820e-01 -3.308425843715667725e-02 -2.341329455375671387e-01 1.330708563327789307e-01 1.077137980610132217e-02 1.554632037878036499e-01
1.170227378606796265e-01 -2.439294606447219849e-01 2.798640131950378418e-01 -2.165179327130317688e-02 -8.507367223501205444e-03 -4.123944938182830811e-01 -1.993245333433151245e-01 1.140940114855766296e-01 1.011855751276016235e-01 -3.174006566405296326e-02 2.804978787899017334e-01 -1.949292421340942383e-02 6.681393831968307495e-02 -1.884539276361465454e-01 -1.232612058520317078e-01 1.174013316631317139e-01 2.242317646741867065e-01 -2.233585342764854431e-02 7.873749709688127041e-04 -2.293752282857894897e-01 2.813130319118499756e-01 2.275354862213134766e-01 -5.208948627114295959e-02 2.233396917581558228e-01 9.684537351131439209e-02 -2.137020044028759003e-02 -1.459527313709259033e-01 -1.360132992267608643e-01 -3.367032110691070557e-01 1.029382925480604172e-02 1.193751692771911621e-01 4.003858566284179688e-02
3.418403565883636475e-01 -6.538011133670806885e-02 5.400201082229614258e-01 1.937059015035629272e-01 5.508854985237121582e-02 -3.565309643745422363e-01 -2.673990651965141296e-02 -1.219389494508504868e-02 8.919693529605865479e-02 2.531825900077819824e-01 -1.351572573184967041e-01 3.092101076617836952e-03 -4.386049136519432068e-02 5.395132675766944885e-02 -4.722468182444572449e-02 -8.162964135408401489e-02 1.768756657838821411e-01 -2.141896784305572510e-01 1.361178457736968994e-01 -1.152554750442504883e-01 -4.210807010531425476e-02 1.672948449850082397e-01 -4.421380162239074707e-02 -1.404538005590438843e-01 1.710187643766403198e-01 5.508458241820335388e-02 -1.383473724126815796e-01 -1.224315613508224487e-01 -6.162001565098762512e-02 -2.329616099596023560e-01 -1.675243377685546875e-01 4.111760854721069336e-02
2.904339432716369629e-01 -2.389577627182006836e-01 -1.353199481964111328e-01 2.411671578884124756e-01 1.748404204845428467e-01 -1.916210502386093140e-01 -3.369734436273574829e-02 1.159468572586774826e-02 -2.334699183702468872e-01 1.801640242338180542e-01 -6.641803681850433350e-02 2.335837483406066895e-02 2.079648338258266449e-02 7.071882486343383789e-02 3.313725069165229797e-02 -8.206217736005783081e-02 3.953021764755249023e-02 -1.406709998846054077e-01 -3.444210290908813477e-01 -3.187382221221923828e-01 4.209536015987396240e-01 1.984602063894271851e-01 -1.543498635292053223e-01 2.088746577501296997e-01 4.937870055437088013e-02 1.150750666856765747e-01 -1.293261200189590454e-01 -9.309267252683639526e-02 -1.881999224424362183e-01 2.228318341076374054e-02 3.312789602205157280e-03 7.560267299413681030e-02
3.967863321304321289e-01 -2.964163720607757568e-01 1.603942066431045532e-01 8.256102353334426880e-02 3.149597942829132080e-01 -2.604176104068756104e-01 -1.873200833797454834e-01 -4.853612184524536133e-02 1.189602017402648926e-01 -5.068019405007362366e-02 1.651845425367355347e-01 8.480393886566162109e-02 1.376406848430633545e-01 -1.948096007108688354e-01 -1.563084870576858521e-01 5.159685760736465454e-02 1.373127400875091553e-01 -1.523353811353445053e-02 -1.121244877576828003e-01 -1.595597565174102783e-01 1.120860427618026733e-01 -8.870872110128402710e-02 -1.841782480478286743e-01 3.073272109031677246e-01 6.305846571922302246e-02 4.082658514380455017e-02 8.454038202762603760e-02 -2.997678518295288086e-01 -1.477227732539176941e-02 2.290742993354797363e-01 4.744511842727661133e-02 1.377979218959808350e-01
2.529039382934570312e-01 8.205543458461761475e-02 1.373301148414611816e-01 -2.344034314155578613e-01 4.318440333008766174e-02 -2.719005048274993896e-01 3.684897348284721375e-02 4.104738309979438782e-02 -1.594797968864440918e-01 1.070920377969741821e-01 -4.537039995193481445e-02 4.218924045562744141e-02 8.343376964330673218e-02 -1.210876926779747009e-01 -3.819549679756164551e-01 2.260159403085708618e-01 1.754916906356811523e-01 -3.953790068626403809e-01 -1.754817068576812744e-01 -2.861558198928833008e-01 -5.355237051844596863e-02 2.835631370544433594e-01 -8.860841393470764160e-02 4.543715156614780426e-03 -4.456862434744834900e-02 1.780973076820373535e-01 -1.051693260669708252e-01 1.211387012153863907e-02 -3.524561971426010132e-02 -5.441483110189437866e-02 -1.725383400917053223e-01 2.179298847913742065e-01
4.734475612640380859e-01 -1.842751353979110718e-01 2.277284674346446991e-02 -1.941986568272113800e-02 9.724503755569458008e-02 -2.261403352022171021e-01 1.906355321407318115e-01 -1.468120049685239792e-02 6.556329131126403809e-02 -3.583696484565734863e-01 -4.264254495501518250e-02 -6.707826256752014160e-02 5.069806799292564392e-02 -1.150720193982124329e-01 -8.248851448297500610e-02 1.936541646718978882e-01 3.244392871856689453e-01 2.221585065126419067e-02 -1.515076607465744019e-01 -3.050632774829864502e-01 1.559087336063385010e-01 2.149384617805480957e-01 9.621309489011764526e-02 4.320608568377792835e-04 1.630331575870513916e-01 -1.275026947259902954e-01 -1.045322939753532410e-01 -1.576137691736221313e-01 -7.686822116374969482e-02 -4.955542460083961487e-02 -1.186333596706390381e-01 -2.051767855882644653e-01
3.035359382629394531e-01 -1.388473510742187500e-01 1.784435473382472992e-02 2.532341778278350830e-01 2.791457772254943848e-01 8.956451900303363800e-03 1.956901252269744873e-01 -6.448064465075731277e-03 -2.790548205375671387e-01 -2.837950130924582481e-03 -2.515203654766082764e-01 -5.057957395911216736e-02 -2.967367880046367645e-02 1.541766673326492310e-01 -9.571062028408050537e-02 -2.310381038114428520e-03 3.238608315587043762e-02 1.254312880337238312e-02 -1.844287812709808350e-01 -4.530765414237976074e-01 6.116139143705368042e-02 2.690469622611999512e-01 1.979913264513015747e-01 -1.941885203123092651e-01 -1.607946865260601044e-02 2.389803826808929443e-01 -1.101104766130447388e-01 -6.465929001569747925e-02 -1.479222476482391357e-01 1.644658893346786499e-01 7.845123857259750366e-02 8.938715606927871704e-02
3.687447309494018555e-01 9.586177021265029907e-02 1.955686807632446289e-01 3.065805137157440186e-01 -5.585415661334991455e-02 -3.290038406848907471e-01 -1.648044958710670471e-02 -1.212209239602088928e-01 1.445228513330221176e-02 2.920366227626800537e-01 1.545427590608596802e-01 -9.208613634109497070e-02 2.485683411359786987e-01 -2.308725416660308838e-01 1.081384345889091492e-01 -8.082667738199234009e-02 7.791399955749511719e-02 -5.180341657251119614e-03 -1.124125272035598755e-01 -3.056691884994506836e-01 1.571520715951919556e-01 3.206906914710998535e-01 -5.809939280152320862e-02 -7.223594188690185547e-02 -4.045883659273386002e-03 -8.021923154592514038e-02 -1.908783167600631714e-01 -1.470411010086536407e-02 4.808834195137023926e-02 3.342519327998161316e-02 1.859726458787918091e-01 1.252151578664779663e-01
2.161810398101806641e-01 -2.756303250789642334e-01 2.118111848831176758e-01 2.293306887149810791e-01 -3.308766335248947144e-02 -3.724442794919013977e-02 -1.473939232528209686e-02 1.916116774082183838e-01 -1.593836545944213867e-01 -3.035030663013458252e-01 1.701422482728958130e-01 1.953265964984893799e-01 -4.923226311802864075e-02 -7.960925996303558350e-02 -1.481139510869979858e-01 -1.051529869437217712e-01 2.792653441429138184e-01 -1.626742333173751831e-01 7.310291379690170288e-02 -1.162648852914571762e-02 -8.706037700176239014e-02 3.639301061630249023e-01 -5.068031325936317444e-02 -3.108299970626831055e-01 1.654081046581268311e-01 2.666012570261955261e-02 6.786829233169555664e-02 -1.711211949586868286e-01 1.802876740694046021e-01 -8.878653496503829956e-02 -8.440088480710983276e-02 2.354560643434524536e-01
2.562721967697143555e-01 -7.973890006542205811e-02 -1.145331487059593201e-01 2.367436736822128296e-01 2.416663765907287598e-01 -2.191915810108184814e-01 8.512297272682189941e-02 4.268337190151214600e-01 1.323514133691787720e-01 -1.536473631858825684e-01 3.031854629516601562e-01 1.216870918869972229e-01 8.211881667375564575e-02 1.826113313436508179e-01 -2.801357768476009369e-02 1.789035741239786148e-03 4.701516032218933105e-02 -6.842001527547836304e-02 -2.261501103639602661e-01 -4.476479887962341309e-01 1.222087536007165909e-02 6.305292993783950806e-02 1.804129332304000854e-01 -1.502295583486557007e-01 -4.827048256993293762e-02 1.070340201258659363e-01 -1.066790893673896790e-01 -5.644398275762796402e-03 1.127277873456478119e-02 -1.476876586675643921e-01 -8.482419699430465698e-02 4.678634554147720337e-02
2.821227312088012695e-01 -3.223980963230133057e-01 3.079053759574890137e-01 -1.067815646529197693e-01 1.044745147228240967e-01 -2.498048245906829834e-01 -1.687503755092620850e-01 1.804030239582061768e-01 1.545649468898773193e-01 -2.121100388467311859e-02 1.748887002468109131e-01 -1.647758781909942627e-01 6.131542474031448364e-02 -1.727713644504547119e-01 -1.541186273097991943e-01 -6.695190817117691040e-02 3.241957351565361023e-02 -9.241633117198944092e-02 -5.550666898488998413e-02 -2.633205354213714600e-01 5.177314206957817078e-02 -4.378143232315778732e-03 -1.334245651960372925e-01 2.646441161632537842e-01 2.583232820034027100e-01 -4.086273163557052612e-02 -6.875573098659515381e-02 -3.032989799976348877e-01 -4.515446349978446960e-02 1.895001828670501709e-01 1.423599720001220703e-01 1.900377422571182251e-01
1.586864739656448364e-01 4.923076555132865906e-02 7.575659453868865967e-02 3.646258115768432617e-01 2.999147176742553711e-01 -2.603496238589286804e-02 -1.907166279852390289e-02 2.162680774927139282e-01 -3.845748677849769592e-02 -2.218968607485294342e-02 1.862787008285522461e-01 -1.995899677276611328e-01 -8.384423702955245972e-02 -1.751110851764678955e-01 -6.861789524555206299e-02 2.973554730415344238e-01 1.711721569299697876e-01 -3.543481975793838501e-02 8.953682333230972290e-02 -3.768246769905090332e-01 2.069317735731601715e-02 1.741438508033752441e-01 -1.254483908414840698e-01 -1.249899044632911682e-01 -3.216758370399475098e-02 2.565842121839523315e-02 -4.091921448707580566e-01 1.307173669338226318e-01 -1.976222544908523560e-02 -1.928052008152008057e-01 -1.184329912066459656e-01 9.010836482048034668e-02
5.429782867431640625e-01 -2.498593628406524658e-01 4.515714645385742188e-01 -1.550277471542358398e-01 2.323634922504425049e-02 -1.876496374607086182e-01 -8.167707361280918121e-03 1.134534180164337158e-01 -1.842431575059890747e-01 1.045701676048338413e-03 -2.291184850037097931e-02 7.606656849384307861e-02 9.756062179803848267e-03 -1.581811159849166870e-01 -7.844476029276847839e-03 2.005830034613609314e-02 7.977942377328872681e-02 -1.094018444418907166e-01 7.581556588411331177e-02 -1.895085424184799194e-01 -1.136614456772804260e-01 1.781944930553436279e-01 2.460513710975646973e-01 -8.379632979631423950e-02 2.482233196496963501e-02 -1.134527772665023804e-01 -1.612418293952941895e-01 1.684307157993316650e-01 5.042166262865066528e-02 -1.955821663141250610e-01 -1.019178703427314758e-01 9.485855698585510254e-02
3.882425725460052490e-01 -1.381988674402236938e-01 2.428077533841133118e-02 2.543158829212188721e-01 -7.283113896846771240e-02 -9.181398153305053711e-02 -5.030031874775886536e-02 -1.633719801902770996e-01 2.543709240853786469e-02 1.663813143968582153e-01 1.575442776083946228e-02 -6.795274466276168823e-02 -4.129673168063163757e-02 7.872235029935836792e-02 -6.131990998983383179e-02 -1.228395104408264160e-01 2.372052818536758423e-01 -1.298612207174301147e-01 -2.953293025493621826e-01 -2.877948284149169922e-01 1.409851014614105225e-01 1.612979769706726074e-01 -1.131170913577079773e-01 -2.554938793182373047e-01 -1.003061234951019287e-01 2.011104375123977661e-01 -1.706935763359069824e-01 -3.050844967365264893e-01 5.758464336395263672e-02 8.726921863853931427e-03 3.228595554828643799e-01 -1.204497888684272766e-01
4.123846888542175293e-01 5.246232077479362488e-02 1.573376059532165527e-01 1.916769146919250488e-01 -4.775895923376083374e-02 -1.720475703477859497e-01 7.545318454504013062e-02 -1.240590065717697144e-01 -1.065145507454872131e-01 -8.677016198635101318e-02 -1.828429549932479858e-01 -1.665198244154453278e-02 -1.584654450416564941e-01 -8.516743779182434082e-02 -9.312501549720764160e-02 1.340232193470001221e-01 1.458097808063030243e-02 -3.254902362823486328e-01 5.336547642946243286e-02 -2.614198923110961914e-01 1.563875973224639893e-01 6.466867029666900635e-02 5.641457810997962952e-02 6.775989383459091187e-02 -8.790215849876403809e-02 4.046423733234405518e-01 2.162358015775680542e-01 -1.937597692012786865e-01 -1.777623146772384644e-01 1.557758003473281860e-01 -2.322639077901840210e-01 1.476848274469375610e-01
8.632382005453109741e-02 -3.472255170345306396e-01 6.215235218405723572e-02 1.218337863683700562e-01 2.809771299362182617e-01 -1.000023856759071350e-01 3.663031384348869324e-02 -2.355222404003143311e-01 1.417568325996398926e-01 -1.623692661523818970e-01 1.451686173677444458e-01 2.261110581457614899e-02 -2.606830298900604248e-01 -1.013453677296638489e-01 -7.466517388820648193e-02 -2.413231581449508667e-01 1.072818785905838013e-01 -1.639591902494430542e-01 5.194087047129869461e-03 -3.351253867149353027e-01 -1.576646417379379272e-02 3.889195919036865234e-01 -2.663043141365051270e-02 1.583335548639297485e-02 1.273400932550430298e-01 -9.629190713167190552e-02 2.334291040897369385e-01 4.820727556943893433e-02 -1.341553181409835815e-01 -1.590054333209991455e-01 -1.312457770109176636e-01 2.267846763134002686e-01
8.793714456260204315e-03 -1.820323765277862549e-01 -8.709019422531127930e-02 1.471076011657714844e-01 1.744705066084861755e-02 -2.607661187648773193e-01 1.263574063777923584e-01 4.530183970928192139e-01 -3.254233673214912415e-02 6.063840910792350769e-02 2.398338317871093750e-01 2.417857050895690918e-01 1.526807993650436401e-01 5.184590071439743042e-02 -2.546516358852386475e-01 -1.095927357673645020e-01 1.146042346954345703e-01 -1.698979060165584087e-03 -1.062856912612915039e-01 -3.542662560939788818e-01 -2.349578589200973511e-02 3.229775428771972656e-01 1.831364333629608154e-01 -1.700213402509689331e-01 2.294231392443180084e-02 4.407013300806283951e-03 -1.628872752189636230e-01 1.094213798642158508e-01 1.698317229747772217e-01 3.731609787791967392e-03 -1.539691239595413208e-01 1.250080764293670654e-01
3.130261003971099854e-01 -1.703878343105316162e-01 1.590792834758758545e-01 9.478646516799926758e-02 -5.813418328762054443e-02 -2.842118740081787109e-01 -2.615374028682708740e-01 2.803306877613067627e-01 -2.722013294696807861e-01 1.273887306451797485e-01 3.350035473704338074e-02 -7.446961104869842529e-02 2.187924683094024658e-01 -3.987668454647064209e-02 -1.775232255458831787e-01 -1.933029294013977051e-01 1.881260424852371216e-01 4.689709469676017761e-02 -1.266202032566070557e-01 -1.317495107650756836e-01 7.916446030139923096e-02 2.369814664125442505e-01 2.009734958410263062e-01 -1.962440758943557739e-01 5.687977746129035950e-02 6.759229302406311035e-02 -8.688270300626754761e-02 4.835870116949081421e-02 -4.711912944912910461e-03 2.719954848289489746e-01 2.815634608268737793e-01 9.452536702156066895e-02
3.214959502220153809e-01 -5.672448128461837769e-02 -5.246368702501058578e-03 1.354791671037673950e-01 2.212089151144027710e-01 -2.347976714372634888e-01 -1.860530972480773926e-01 2.670918703079223633e-01 1.538906991481781006e-01 1.100864820182323456e-02 1.617596298456192017e-01 1.347551792860031128e-01 -2.177079916000366211e-01 -7.093185931444168091e-02 3.835890814661979675e-02 1.418575644493103027e-01 1.117806509137153625e-01 1.363373100757598877e-01 1.481535285711288452e-01 -1.778174936771392822e-01 4.695076495409011841e-03 4.045468866825103760e-01 2.169390022754669189e-01 -8.962235599756240845e-02 3.235254287719726562e-01 1.722251921892166138e-01 -1.227337718009948730e-01 7.552325725555419922e-02 -1.053332462906837463e-01 7.218633592128753662e-02 -1.586768925189971924e-01 1.512076556682586670e-01
1.964008212089538574e-01 4.947017133235931396e-02 1.644575595855712891e-01 2.190570682287216187e-01 2.453301697969436646e-01 -2.623035907745361328e-01 3.593622520565986633e-02 2.543388307094573975e-01 -1.070851385593414307e-01 -7.151605933904647827e-02 2.355119884014129639e-01 -6.280121859163045883e-03 -1.853559464216232300e-01 -1.661648005247116089e-01 -1.438945531845092773e-01 1.526332199573516846e-01 1.011017858982086182e-01 9.784903377294540405e-03 -1.346268951892852783e-01 -2.794536054134368896e-01 -8.891668170690536499e-02 1.219175904989242554e-01 3.038169443607330322e-01 -1.422546356916427612e-01 6.561631709337234497e-02 5.088292062282562256e-02 -4.784372076392173767e-02 1.393891591578722000e-02 -4.715628623962402344e-01 1.507651358842849731e-01 1.157376319169998169e-01 -3.461603075265884399e-02
2.855296432971954346e-01 -1.743321865797042847e-01 -8.210775256156921387e-02 1.146861314773559570e-01 2.574253976345062256e-01 -1.156137064099311829e-01 1.472959965467453003e-01 -2.291841804981231689e-01 -1.779927909374237061e-01 1.436600238084793091e-01 4.431949555873870850e-01 -2.357347458600997925e-01 -5.687164142727851868e-02 -7.041148096323013306e-02 -4.515662789344787598e-02 -1.656504571437835693e-01 9.938089549541473389e-02 -8.239942789077758789e-02 -4.400998353958129883e-02 -1.475529819726943970e-01 -1.182345896959304810e-01 1.813354790210723877e-01 2.189711481332778931e-02 -2.358928024768829346e-01 2.274436410516500473e-03 4.652218893170356750e-02 2.420073375105857849e-02 -2.370185852050781250e-01 -2.299794107675552368e-01 -2.881707549095153809e-01 -3.580446168780326843e-02 1.812108606100082397e-01
2.880317270755767822e-01 -3.401275873184204102e-01 -1.067876257002353668e-02 1.909013539552688599e-01 1.604419350624084473e-01 -1.738337129354476929e-01 -7.087732106447219849e-02 -1.063510924577713013e-01 -8.888065814971923828e-02 -7.820113003253936768e-02 6.563425064086914062e-03 8.021615445613861084e-02 1.379804015159606934e-01 -4.446851834654808044e-02 -1.025520339608192444e-01 1.548919081687927246e-01 -1.996995806694030762e-01 -2.309578955173492432e-01 -2.407205402851104736e-01 -2.277377843856811523e-01 3.436220288276672363e-01 3.613374233245849609e-01 -8.096574991941452026e-02 2.262123674154281616e-02 2.453861832618713379e-01 1.339767035096883774e-02 -2.166677452623844147e-02 -1.797169595956802368e-01 2.124900370836257935e-01 9.901140630245208740e-02 -9.083025902509689331e-02 3.708300739526748657e-02
1.912589520215988159e-01 -3.843474984169006348e-01 2.916548587381839752e-02 -1.552843675017356873e-02 5.989498272538185120e-02 -2.452521175146102905e-01 -1.095552667975425720e-01 -7.262422889471054077e-02 1.001891866326332092e-01 4.893304780125617981e-02 1.807252615690231323e-01 -1.129613518714904785e-01 5.389503017067909241e-02 -4.925203919410705566e-01 -1.586382389068603516e-01 4.771641921252012253e-03 -6.309350021183490753e-03 -2.192110568284988403e-01 8.939877897500991821e-02 -2.441182583570480347e-01 1.486420035362243652e-01 -1.053773891180753708e-02 -1.915671080350875854e-01 4.148477315902709961e-02 1.514690071344375610e-01 3.243815153837203979e-02 -2.203860878944396973e-01 -3.702730834484100342e-01 8.901576697826385498e-02 3.587676957249641418e-02 -4.124155640602111816e-02 -9.047556668519973755e-02
2.358923107385635376e-01 -2.929252982139587402e-01 1.481932103633880615e-01 1.227900758385658264e-01 1.643528938293457031e-01 -5.782112106680870056e-02 2.026149183511734009e-01 -9.880083613097667694e-03 1.103811934590339661e-01 -6.258153915405273438e-02 7.480772677809000015e-03 -8.966965228319168091e-02 2.597953975200653076e-01 -1.828875541687011719e-01 -8.461858332157135010e-02 9.801544249057769775e-03 1.730251163244247437e-01 -2.837675809860229492e-01 -1.663160771131515503e-01 -4.519401192665100098e-01 1.706792563199996948e-01 1.299088448286056519e-01 -1.439556330442428589e-01 -1.264933943748474121e-01 1.707582622766494751e-01 -1.803731024265289307e-01 3.819723799824714661e-02 -7.525549829006195068e-02 -1.157610788941383362e-01 -1.988611966371536255e-01 1.981249451637268066e-01 1.774577945470809937e-01
3.726874887943267822e-01 -2.272021621465682983e-01 -2.858739197254180908e-01 1.625437736511230469e-01 -9.052357077598571777e-02 -2.038530707359313965e-01 -1.391517966985702515e-01 -6.182618439197540283e-02 -4.299047961831092834e-02 3.617206588387489319e-02 2.051394581794738770e-01 -1.191384941339492798e-01 -4.075002372264862061e-01 4.621442034840583801e-02 -1.315880715847015381e-01 6.741703953593969345e-03 -1.046508923172950745e-01 2.541618235409259796e-02 -1.480758041143417358e-01 -1.986337900161743164e-01 1.798549317754805088e-03 1.686691492795944214e-01 1.829576939344406128e-01 1.203936114907264709e-01 -2.549366466701030731e-02 5.946788191795349121e-02 1.337894238531589508e-02 -3.787257373332977295e-01 -2.124669700860977173e-01 1.059231683611869812e-01 -4.247054457664489746e-02 -1.674876213073730469e-01
2.908435463905334473e-01 1.726636663079261780e-02 -9.063187241554260254e-02 1.925164312124252319e-01 -7.395595777779817581e-03 -2.205323278903961182e-01 -2.098250538110733032e-01 1.944420300424098969e-02 -2.077985703945159912e-01 7.322307676076889038e-02 2.721587661653757095e-03 1.783889085054397583e-01 4.059428721666336060e-02 -9.330603480339050293e-02 -1.848234236240386963e-01 -1.816388219594955444e-02 1.545716077089309692e-01 -1.767567545175552368e-01 -1.723363101482391357e-01 -1.834066510200500488e-01 3.586568534374237061e-01 3.199104368686676025e-01 1.505592614412307739e-01 -1.683150380849838257e-01 1.844587363302707672e-02 2.861720919609069824e-01 -2.523158192634582520e-01 -1.802033782005310059e-01 -3.768403455615043640e-02 1.964826509356498718e-02 2.661524116992950439e-01 7.925058715045452118e-03
2.344001084566116333e-01 -8.557800948619842529e-02 2.487995475530624390e-01 2.456408590078353882e-01 2.364761531352996826e-01 -2.688335254788398743e-02 -1.572500467300415039e-01 3.289469480514526367e-01 -1.811148971319198608e-02 3.914636746048927307e-02 1.772699356079101562e-01 5.229070782661437988e-02 -1.247847303748130798e-01 -1.507674306631088257e-01 -8.659378625452518463e-03 1.644715666770935059e-01 1.282151043415069580e-01 3.658117726445198059e-02 -1.458584368228912354e-01 -2.928609848022460938e-01 7.839933037757873535e-02 3.690181076526641846e-01 2.836382389068603516e-01 -7.705605775117874146e-02 2.728464640676975250e-02 3.598934784531593323e-02 -1.289551258087158203e-01 7.540027610957622528e-03 -2.667008638381958008e-01 2.220623940229415894e-02 2.241944372653961182e-01 -1.741471439599990845e-01
3.579283058643341064e-01 -1.086863428354263306e-01 -1.064148098230361938e-01 2.859609425067901611e-01 1.044431179761886597e-01 -1.869235634803771973e-01 5.453824996948242188e-02 1.412011831998825073e-01 -1.563450545072555542e-01 -3.338564187288284302e-02 -2.831113338470458984e-01 1.743540018796920776e-01 2.149133533239364624e-01 -8.823262900114059448e-02 -1.522330790758132935e-01 8.985561877489089966e-02 1.929755806922912598e-01 -3.829669952392578125e-01 -2.484935894608497620e-02 -2.736871838569641113e-01 2.465982437133789062e-01 9.747125208377838135e-02 1.234595570713281631e-02 -1.283078938722610474e-01 2.106941491365432739e-02 1.684391498565673828e-01 5.550403520464897156e-02 -2.028628289699554443e-01 -1.235271841287612915e-01 3.432030975818634033e-02 1.906634271144866943e-01 6.850733608007431030e-02
2.169539332389831543e-01 -1.790157705545425415e-01 1.482173949480056763e-01 1.307312697172164917e-01 2.323563247919082642e-01 4.212812334299087524e-02 1.989314518868923187e-02 3.118710219860076904e-01 -2.991083264350891113e-01 6.610415130853652954e-02 1.686719208955764771e-01 -4.155597835779190063e-02 -1.821800470352172852e-01 -1.181292310357093811e-01 6.784825772047042847e-02 2.728275656700134277e-01 1.637614816427230835e-01 2.517524659633636475e-01 -8.606704324483871460e-02 -3.404997885227203369e-01 1.958053372800350189e-02 1.436430513858795166e-01 -3.244402632117271423e-02 -2.783003747463226318e-01 -1.381804887205362320e-02 -6.050336733460426331e-02 -1.938019543886184692e-01 4.302169661968946457e-03 -6.584062427282333374e-02 -1.819821149110794067e-01 1.052181050181388855e-01 2.742057144641876221e-01
1.912354379892349243e-01 -4.685259237885475159e-02 -2.787132188677787781e-02 9.572647511959075928e-02 2.612843811511993408e-01 -2.260998636484146118e-01 2.289006859064102173e-01 -1.463906317949295044e-01 -1.561245918273925781e-01 -1.743915230035781860e-01 2.900081500411033630e-02 1.113728061318397522e-01 -1.629863232374191284e-01 -7.554440945386886597e-02 -5.001763626933097839e-02 -1.814533472061157227e-01 2.340921014547348022e-01 1.258939206600189209e-01 6.704168021678924561e-02 -1.509174257516860962e-01 9.828265011310577393e-02 2.370984554290771484e-01 1.247365623712539673e-01 1.403286159038543701e-01 1.574004255235195160e-02 9.249395877122879028e-02 -2.958863079547882080e-01 -2.104066014289855957e-01 -3.759160935878753662e-01 3.095600306987762451e-01 -8.692833781242370605e-02 1.948880255222320557e-01
3.079734146595001221e-01 -2.951224148273468018e-01 1.770753562450408936e-01 -4.507535696029663086e-02 3.902239799499511719e-01 -2.544471323490142822e-01 -1.736632436513900757e-01 -3.794560208916664124e-02 1.590084284543991089e-01 -3.987604379653930664e-02 1.024985089898109436e-01 3.358545154333114624e-02 1.739308834075927734e-01 1.210345514118671417e-02 -1.348429620265960693e-01 -7.422428578138351440e-02 1.317771822214126587e-01 -1.732332259416580200e-01 1.640004962682723999e-01 -3.136693835258483887e-01 9.792567789554595947e-02 1.555737704038619995e-01 -9.907741099596023560e-02 8.611065149307250977e-02 1.104487031698226929e-01 -9.490100294351577759e-02 -1.668650805950164795e-01 -3.782969117164611816e-01 2.953519858419895172e-02 1.270606666803359985e-01 1.019834205508232117e-01 -1.393939927220344543e-02
3.246322572231292725e-01 4.135138541460037231e-02 3.116872012615203857e-01 4.279517531394958496e-01 -1.165331378579139709e-01 -2.258293181657791138e-01 2.359325438737869263e-01 3.521382212638854980e-01 -1.778088212013244629e-01 -6.703088525682687759e-03 -4.084292799234390259e-02 1.729107797145843506e-01 -2.046851366758346558e-01 -1.523701101541519165e-01 1.906644180417060852e-02 9.086356312036514282e-02 -3.653454035520553589e-02 -1.377192586660385132e-01 -1.135070621967315674e-01 -2.949381805956363678e-02 -3.417621180415153503e-02 2.096330523490905762e-01 3.159948587417602539e-01 8.842851966619491577e-03 -6.244927644729614258e-03 1.560627669095993042e-01 -3.459682315587997437e-02 -7.371194660663604736e-02 9.319686144590377808e-02 -1.014737710356712341e-01 2.914646081626415253e-02 3.809481486678123474e-02
2.544530034065246582e-01 -6.434278097003698349e-03 -1.224714219570159912e-01 2.979648709297180176e-01 9.898889809846878052e-03 1.378469914197921753e-02 -1.695307530462741852e-02 2.809982001781463623e-02 1.470298171043395996e-01 6.450365483760833740e-02 5.059263482689857483e-02 -2.438586354255676270e-01 -2.802905440330505371e-01 -9.964002668857574463e-02 -2.020313739776611328e-01 2.601207792758941650e-01 2.606156766414642334e-01 5.895575042814016342e-03 -1.083263531327247620e-01 -4.105275869369506836e-01 3.148574009537696838e-02 3.140868842601776123e-01 -2.940073423087596893e-02 -4.601260274648666382e-02 -1.147422790527343750e-01 -2.639012336730957031e-01 7.074353843927383423e-02 -3.577170893549919128e-02 1.024141833186149597e-01 2.349194288253784180e-01 -1.328581720590591431e-01 1.483985930681228638e-01
2.671258747577667236e-01 -1.780025362968444824e-01 9.525924921035766602e-02 3.188537061214447021e-01 4.478819668292999268e-01 -7.192287128418684006e-03 -2.794331125915050507e-02 1.926903277635574341e-01 -2.743867337703704834e-01 4.476369172334671021e-02 1.425348035991191864e-02 -1.791470199823379517e-01 2.307174205780029297e-01 -4.544963687658309937e-02 -8.842102438211441040e-02 8.091014623641967773e-02 4.171144962310791016e-01 4.631439223885536194e-03 7.473153527826070786e-04 -1.767136007547378540e-01 1.299660205841064453e-01 2.514010667800903320e-01 1.653162837028503418e-01 -1.256442535668611526e-02 5.358330160379409790e-02 2.458674134686589241e-03 -4.152098298072814941e-02 -1.047737747430801392e-01 7.504824548959732056e-02 4.534697532653808594e-02 1.033791974186897278e-01 -1.470957696437835693e-01
4.328044950962066650e-01 -6.010574102401733398e-02 2.250995934009552002e-01 7.815375179052352905e-02 5.317929759621620178e-02 1.065178290009498596e-01 4.119278490543365479e-01 -2.011018432676792145e-02 -5.244506895542144775e-02 2.112092077732086182e-02 6.698072701692581177e-02 1.334397643804550171e-01 -1.602569073438644409e-01 4.818468168377876282e-02 -2.471252679824829102e-01 1.075561866164207458e-01 6.006003916263580322e-02 1.783249080181121826e-01 -2.775503788143396378e-03 -2.500841915607452393e-01 1.070506572723388672e-01 3.766618371009826660e-01 1.128915995359420776e-01 -1.661313772201538086e-01 1.389589905738830566e-01 -8.071701973676681519e-02 -1.998938620090484619e-02 -1.223320662975311279e-01 -1.031770855188369751e-01 1.834889501333236694e-01 2.535248100757598877e-01 2.193777635693550110e-02
4.288420379161834717e-01 -2.848328053951263428e-01 3.518777191638946533e-01 -1.748110912740230560e-02 -1.497736275196075439e-01 -2.349556833505630493e-01 2.804745733737945557e-02 1.555537134408950806e-01 6.314994767308235168e-03 2.042405009269714355e-01 1.158189587295055389e-02 -2.193356156349182129e-01 -3.161158561706542969e-01 -4.304995015263557434e-02 9.841278195381164551e-02 -9.110525250434875488e-02 -7.781528681516647339e-02 -9.326636046171188354e-02 6.321655958890914917e-02 2.874737838283181190e-03 1.129197143018245697e-02 1.935596615076065063e-01 -7.916077971458435059e-02 -2.150068879127502441e-01 1.206497251987457275e-01 1.611476689577102661e-01 -2.350940108299255371e-01 -1.341382712125778198e-01 5.385483801364898682e-02 1.841267347335815430e-01 -1.906590908765792847e-01 5.167490616440773010e-02
3.674463331699371338e-01 -2.006273567676544189e-01 -9.023697674274444580e-02 3.056877255439758301e-01 2.299341261386871338e-01 -4.245126545429229736e-01 8.809541910886764526e-02 -1.017085462808609009e-01 -2.343634702265262604e-02 -1.143451407551765442e-01 6.745360791683197021e-02 -2.206352353096008301e-01 -2.812895923852920532e-02 1.970282793045043945e-01 -2.074898630380630493e-01 6.216521188616752625e-02 2.048360258340835571e-01 -1.125253066420555115e-01 3.794137854129076004e-03 -2.655287384986877441e-01 6.948825437575578690e-03 1.245533898472785950e-01 -2.597070336341857910e-01 1.529596894979476929e-01 2.228052355349063873e-02 7.178051769733428955e-02 -2.750005125999450684e-01 -4.036168567836284637e-03 7.351192831993103027e-02 -1.227480079978704453e-02 -5.969238001853227615e-03 -1.223661564290523529e-02
1.400647908449172974e-01 -3.690600991249084473e-01 1.484842002391815186e-01 2.672151625156402588e-01 5.158830434083938599e-02 1.235432624816894531e-01 2.518772482872009277e-01 2.083164304494857788e-01 -1.891397982835769653e-01 2.057371847331523895e-02 4.663362354040145874e-02 -1.162045747041702271e-01 1.159601435065269470e-01 -7.464931160211563110e-02 3.546734154224395752e-02 -1.726396381855010986e-01 1.799209415912628174e-01 -2.894673049449920654e-01 -1.557155549526214600e-01 -4.454617798328399658e-01 1.511059254407882690e-01 1.527813374996185303e-01 -7.633046060800552368e-02 1.415380537509918213e-01 8.312585949897766113e-02 -1.205578595399856567e-01 1.016435474157333374e-01 -1.823311746120452881e-01 1.032284200191497803e-01 1.061197072267532349e-01 9.495277702808380127e-02 1.310389786958694458e-01
3.871816396713256836e-01 -1.389490216970443726e-01 3.348235040903091431e-02 1.855486184358596802e-01 -6.808660924434661865e-02 -1.354127824306488037e-01 -1.539338380098342896e-01 -1.119706686586141586e-02 -9.730337560176849365e-02 2.054903954267501831e-01 6.479163467884063721e-02 4.638648778200149536e-02 1.560333669185638428e-01 -6.820481270551681519e-02 -3.416760265827178955e-01 -8.076681196689605713e-02 7.292944937944412231e-02 -2.444295138120651245e-01 -2.206265777349472046e-01 -1.696864813566207886e-01 3.156518638134002686e-01 1.766892075538635254e-01 1.077593490481376648e-01 -1.843550056219100952e-01 3.740657866001129150e-02 2.563043236732482910e-01 -2.034783065319061279e-01 -1.796807944774627686e-01 9.890088438987731934e-02 1.437372863292694092e-01 1.883979886770248413e-01 -1.114869341254234314e-01
3.198518455028533936e-01 7.211639732122421265e-02 -8.704270236194133759e-03 4.071783646941184998e-02 1.987737417221069336e-01 -1.199747547507286072e-01 1.011211425065994263e-01 4.306392669677734375e-01 7.444581482559442520e-03 -4.717498645186424255e-02 2.835712730884552002e-01 1.383676379919052124e-01 2.454127743840217590e-02 -7.516311109066009521e-02 3.703100979328155518e-02 -9.493311494588851929e-02 1.859768182039260864e-01 1.002688705921173096e-01 -2.557903826236724854e-01 -3.342759013175964355e-01 -8.572065271437168121e-03 2.643732428550720215e-01 1.375159770250320435e-01 -3.137451708316802979e-01 -1.796141415834426880e-01 -1.636454313993453979e-01 -7.656578905880451202e-03 -1.437870115041732788e-01 -1.022922247648239136e-02 -5.895654857158660889e-02 1.260180473327636719e-01 1.197751909494400024e-01
9.855720400810241699e-02 -2.738210260868072510e-01 8.274301141500473022e-02 1.750279366970062256e-01 2.010334581136703491e-01 -2.380306720733642578e-01 1.995285302400588989e-01 -8.842788636684417725e-03 6.270694732666015625e-02 -1.712626963853836060e-01 1.395319551229476929e-01 -2.551048099994659424e-01 -6.873137503862380981e-02 -1.045275777578353882e-01 -2.240741103887557983e-01 -2.627212107181549072e-01 9.023636579513549805e-02 -2.482139766216278076e-01 6.293555349111557007e-02 -1.962577253580093384e-01 1.362178847193717957e-02 4.630710482597351074e-01 3.000061959028244019e-02 2.281139604747295380e-02 -1.114066392183303833e-01 1.787870377302169800e-02 2.922950387001037598e-01 -6.544393952935934067e-03 -9.423453360795974731e-02 -1.221102699637413025e-01 -1.976506225764751434e-02 1.936714202165603638e-01
3.632255494594573975e-01 -1.824022978544235229e-01 3.657283186912536621e-01 9.988062083721160889e-02 -1.592585444450378418e-01 -3.958241641521453857e-01 -1.337058097124099731e-01 -4.842037707567214966e-02 8.506504446268081665e-02 1.675900816917419434e-01 6.080348044633865356e-02 -8.309151977300643921e-02 -2.191066294908523560e-01 -9.110637754201889038e-02 -1.840350627899169922e-01 -7.872253656387329102e-02 -1.253527775406837463e-02 -1.864745169878005981e-01 2.146248221397399902e-01 -1.157858595252037048e-01 -1.371464133262634277e-01 2.578235268592834473e-01 2.593485079705715179e-02 -1.394390165805816650e-01 1.002705767750740051e-01 5.159484595060348511e-02 -9.065091609954833984e-02 -1.516062207520008087e-02 -1.265533268451690674e-01 -5.135763436555862427e-02 -2.940391004085540771e-01 1.429312974214553833e-01
3.730376362800598145e-01 -2.647905647754669189e-01 5.119521915912628174e-02 -1.123316287994384766e-01 3.255822956562042236e-01 -1.823921501636505127e-01 -4.249495640397071838e-02 4.756482318043708801e-02 1.340803503990173340e-01 2.444225177168846130e-02 -2.712208330631256104e-01 1.171807199716567993e-01 2.932693623006343842e-02 -1.855612695217132568e-01 -1.944386512041091919e-01 -1.043895035982131958e-01 1.074669808149337769e-01 -1.874100714921951294e-01 -1.936094164848327637e-01 -2.183099538087844849e-01 3.307461142539978027e-01 -2.822047658264636993e-02 9.347651153802871704e-02 3.829003870487213135e-02 1.623348295688629150e-01 -1.156546175479888916e-01 -1.513727158308029175e-01 -2.940299510955810547e-01 4.437255486845970154e-02 -3.442453965544700623e-02 1.894178539514541626e-01 4.414870589971542358e-02
3.100249171257019043e-01 5.615033954381942749e-02 1.981338560581207275e-01 2.702629268169403076e-01 7.565136998891830444e-02 -5.859836190938949585e-02 -5.631067976355552673e-02 1.134031638503074646e-01 -4.423409402370452881e-01 1.503787040710449219e-01 1.165333315730094910e-01 7.974739186465740204e-03 1.587271876633167267e-02 5.351401492953300476e-02 -1.422879695892333984e-01 -1.626772284507751465e-01 1.685227304697036743e-01 1.547599732875823975e-01 -1.529584266245365143e-02 -1.709406524896621704e-01 1.678720861673355103e-01 2.830792665481567383e-01 5.340609699487686157e-02 -1.786874830722808838e-01 3.959297761321067810e-02 4.986416921019554138e-02 -1.333293914794921875e-01 -7.435850799083709717e-02 -8.181097358465194702e-02 -1.013861149549484253e-01 3.704571425914764404e-01 2.739050090312957764e-01
2.928474172949790955e-02 -3.326210379600524902e-01 3.761531040072441101e-02 3.034630119800567627e-01 2.049718424677848816e-02 -2.759929001331329346e-01 -6.607481837272644043e-02 -4.671134985983371735e-03 -2.429735064506530762e-01 1.851362735033035278e-01 9.906765818595886230e-02 -1.453156769275665283e-01 3.268509358167648315e-02 -3.422711417078971863e-02 -2.365718781948089600e-01 -1.103636845946311951e-01 3.202837705612182617e-01 8.993877470493316650e-02 -9.979461878538131714e-02 -3.310677111148834229e-01 1.871682703495025635e-01 1.475558578968048096e-01 -1.978274285793304443e-01 1.071577668190002441e-01 1.335100084543228149e-01 1.408829689025878906e-01 -1.995148062705993652e-01 -2.676786184310913086e-01 1.548743844032287598e-01 2.797818742692470551e-02 -1.075226813554763794e-02 -8.785285055637359619e-02
3.894001543521881104e-01 -1.174548417329788208e-01 9.906144440174102783e-02 9.858547896146774292e-02 1.036845594644546509e-01 -8.884005993604660034e-02 -7.577212154865264893e-02 5.358963608741760254e-01 -9.217723459005355835e-02 -8.224517107009887695e-02 2.566360831260681152e-01 1.434442847967147827e-01 -1.233874037861824036e-01 1.619397476315498352e-02 -4.672171082347631454e-03 1.968077123165130615e-01 3.582847118377685547e-02 -1.057814806699752808e-01 -2.125432640314102173e-01 -1.455667763948440552e-01 -8.540778607130050659e-02 2.645426988601684570e-01 1.600482910871505737e-01 -8.896327018737792969e-02 -1.034359484910964966e-01 5.845950171351432800e-02 -6.549960374832153320e-02 -2.680481076240539551e-01 -1.509384810924530029e-01 -1.014219503849744797e-02 1.312720123678445816e-03 -2.115198522806167603e-01
2.974726557731628418e-01 -2.747084796428680420e-01 1.057009324431419373e-01 3.218599557876586914e-01 1.009409651160240173e-01 1.334321349859237671e-01 1.544445157051086426e-01 1.213724724948406219e-02 -2.105352878570556641e-01 -1.913693174719810486e-02 -2.031351327896118164e-01 5.111523345112800598e-02 1.358811929821968079e-02 6.816482543945312500e-02 -8.441179245710372925e-02 -2.088515013456344604e-01 -3.020666167140007019e-02 -1.420285999774932861e-01 -1.705599874258041382e-01 -3.940561413764953613e-01 3.558112308382987976e-02 1.334190368652343750e-01 2.809343338012695312e-01 -2.570505440235137939e-01 1.672749780118465424e-02 1.458347290754318237e-01 -3.942598402500152588e-02 4.425556212663650513e-02 -2.620645761489868164e-01 7.050180435180664062e-02 1.194338873028755188e-01 2.065119445323944092e-01
4.449143409729003906e-01 4.197409749031066895e-02 -5.920042470097541809e-02 5.141771435737609863e-01 2.962210476398468018e-01 -9.985397011041641235e-02 -6.228677555918693542e-02 -9.412335604429244995e-02 2.270183339715003967e-02 2.141336947679519653e-01 7.492993026971817017e-02 -1.370440423488616943e-01 2.169822007417678833e-01 -9.391929954290390015e-02 -1.677525416016578674e-02 -1.413345187902450562e-01 2.779552154242992401e-02 1.780115664005279541e-01 1.285300105810165405e-01 -3.015101850032806396e-01 6.142634898424148560e-02 1.989105641841888428e-01 -1.790979411453008652e-03 -6.273744255304336548e-02 -1.152555551379919052e-02 -1.691585630178451538e-01 -7.668659836053848267e-02 -1.536616533994674683e-01 1.838227175176143646e-02 1.461455225944519043e-01 -4.845125600695610046e-02 -7.467164099216461182e-02
1.359903216361999512e-01 5.740843713283538818e-02 1.862585991621017456e-01 2.031449377536773682e-01 8.254025131464004517e-03 -2.259221524000167847e-01 -2.643014192581176758e-01 2.213771343231201172e-01 -1.010326892137527466e-01 1.835093945264816284e-01 -4.449019581079483032e-02 2.830033302307128906e-01 -1.552043855190277100e-01 -1.959937363862991333e-01 1.313332170248031616e-01 -7.393323630094528198e-02 2.625235021114349365e-01 -1.467626690864562988e-01 -9.298463165760040283e-02 -2.975435554981231689e-01 -8.961813151836395264e-02 1.349607110023498535e-01 2.801880240440368652e-01 -1.554038673639297485e-01 1.230615451931953430e-01 2.630369961261749268e-01 -3.668231889605522156e-02 -6.118378788232803345e-02 2.043243031948804855e-03 1.965365707874298096e-01 -1.311507523059844971e-01 2.435529679059982300e-01
2.563669383525848389e-01 1.682190969586372375e-02 2.255584597587585449e-01 4.029045999050140381e-01 -6.941036134958267212e-02 -2.240964919328689575e-01 -6.554000824689865112e-02 2.379767894744873047e-01 -7.883830927312374115e-03 1.671551913022994995e-02 3.329334035515785217e-02 1.280672997236251831e-01 -1.382756084203720093e-01 1.800820529460906982e-01 2.421899586915969849e-01 -2.458533085882663727e-02 -3.351115388795733452e-03 4.991896077990531921e-02 -1.851296275854110718e-01 -2.553620040416717529e-01 -4.616875201463699341e-02 1.865326911211013794e-01 1.926420778036117554e-01 -9.700097888708114624e-02 3.751570880413055420e-01 2.033878713846206665e-01 -8.519672602415084839e-02 -2.749311923980712891e-01 -1.310979872941970825e-01 -6.892604380846023560e-02 -4.527606070041656494e-02 4.222628101706504822e-02
2.490694224834442139e-01 8.903642743825912476e-02 1.486942619085311890e-01 2.889770865440368652e-01 2.546552801504731178e-03 -3.317586779594421387e-01 -2.440113388001918793e-02 3.211209475994110107e-01 -1.696600317955017090e-01 -2.321655005216598511e-01 -7.009745389223098755e-02 1.192319318652153015e-01 -7.525681704282760620e-02 -7.714912295341491699e-02 1.157579123973846436e-01 4.854729399085044861e-02 2.962399721145629883e-01 -2.533241510391235352e-01 5.133937299251556396e-02 -2.958016693592071533e-01 -1.498996764421463013e-01 9.868602454662322998e-02 1.416563391685485840e-01 -6.735592335462570190e-02 1.497221142053604126e-01 2.115967571735382080e-01 -7.719442248344421387e-02 -2.496853470802307129e-01 -9.679190069437026978e-02 -6.109528243541717529e-02 1.491989493370056152e-01 1.082413345575332642e-01
4.589440301060676575e-02 -2.742450833320617676e-01 3.231545686721801758e-01 2.956005930900573730e-01 1.185184344649314880e-01 -1.161133795976638794e-01 2.130286544561386108e-01 1.465232521295547485e-01 -1.060935631394386292e-01 -2.755599617958068848e-01 1.209524571895599365e-01 5.814394727349281311e-02 -2.562213316559791565e-02 -9.948285669088363647e-02 4.409088566899299622e-02 -3.379486873745918274e-02 8.048623055219650269e-02 -1.759527325630187988e-01 -9.225154644809663296e-05 4.441928584128618240e-03 -1.371804624795913696e-01 3.984812498092651367e-01 -3.524587303400039673e-02 -3.399290144443511963e-01 6.943857669830322266e-02 2.204855978488922119e-01 1.089731156826019287e-01 -1.774202436208724976e-01 9.585378319025039673e-02 1.765831112861633301e-01 -2.204948514699935913e-01 4.866735544055700302e-03
4.669388532638549805e-01 1.358214020729064941e-01 -4.952783510088920593e-02 3.101400434970855713e-01 2.891681492328643799e-01 -1.255814284086227417e-01 -1.690647453069686890e-01 -2.071789056062698364e-01 8.807031810283660889e-02 9.685383737087249756e-02 3.591761365532875061e-02 -9.171858429908752441e-02 2.686273753643035889e-01 -3.407325595617294312e-02 -1.119421720504760742e-01 -1.223218888044357300e-01 6.553002446889877319e-02 1.107346192002296448e-01 5.810069385915994644e-03 -2.303103059530258179e-01 -1.583632454276084900e-02 2.724735736846923828e-01 1.150150299072265625e-01 -5.473754927515983582e-02 -5.707844626158475876e-03 -1.625186353921890259e-01 -3.058567047119140625e-01 -1.845347434282302856e-01 8.395569771528244019e-02 2.501325309276580811e-02 -9.966716170310974121e-02 1.852751374244689941e-01
2.083312422037124634e-01 -1.781969815492630005e-01 -5.136099457740783691e-02 3.018941581249237061e-01 1.656150519847869873e-01 -5.161139965057373047e-01 -4.548336192965507507e-02 5.101824179291725159e-02 -1.042413935065269470e-01 -7.762328535318374634e-02 4.464307799935340881e-02 -3.106355369091033936e-01 -1.476715039461851120e-02 1.089200526475906372e-01 -2.346087545156478882e-01 -1.343336403369903564e-01 1.706169247627258301e-01 -8.063180744647979736e-02 -1.685421615839004517e-01 -1.946478039026260376e-01 -7.794839143753051758e-02 1.087586283683776855e-01 -5.241494625806808472e-02 1.433381140232086182e-01 2.303359061479568481e-01 6.254838407039642334e-02 -1.769099757075309753e-02 -2.476260960102081299e-01 1.542015373706817627e-01 1.366961002349853516e-01 8.126645535230636597e-02 -1.458585411310195923e-01
1.382609158754348755e-01 -7.810396701097488403e-02 -8.670248836278915405e-02 2.377467751502990723e-01 1.303567290306091309e-01 -1.733781769871711731e-02 2.640421688556671143e-01 -1.508058607578277588e-02 -1.555555760860443115e-01 2.994808554649353027e-01 4.785532876849174500e-02 -1.979790069162845612e-02 -2.213562428951263428e-01 -2.499939650297164917e-01 3.443370386958122253e-02 -4.880296811461448669e-02 5.421550199389457703e-02 -3.209765553474426270e-01 -1.378801465034484863e-01 -5.141150951385498047e-01 2.764280326664447784e-02 -3.522104397416114807e-02 1.573049724102020264e-01 8.845356293022632599e-03 3.939361497759819031e-02 2.634396031498908997e-02 1.837144605815410614e-02 1.103226318955421448e-01 -4.291090741753578186e-02 1.603918969631195068e-01 -1.003089621663093567e-01 3.512417674064636230e-01
3.613087534904479980e-01 -1.997781693935394287e-01 -1.342113167047500610e-01 2.279593423008918762e-02 1.734896153211593628e-01 -1.493702679872512817e-01 1.577567905187606812e-01 -1.182986274361610413e-01 -1.018182039260864258e-01 -1.591876894235610962e-01 -7.131215184926986694e-02 7.760616391897201538e-02 7.600780576467514038e-02 -1.004310622811317444e-01 -6.391604244709014893e-02 -2.669167518615722656e-01 1.037790104746818542e-01 2.303357124328613281e-01 -2.547298558056354523e-03 -3.320815265178680420e-01 2.483926713466644287e-02 4.966605082154273987e-02 -1.934133023023605347e-01 3.692964836955070496e-02 -2.690668702125549316e-01 2.909043133258819580e-01 -3.481620922684669495e-03 -1.175942718982696533e-01 -1.606600582599639893e-01 -2.269878089427947998e-01 -8.206829428672790527e-02 3.328852951526641846e-01
3.369996845722198486e-01 -3.121441900730133057e-01 1.859319955110549927e-01 4.604291543364524841e-02 1.939364522695541382e-01 -1.964366137981414795e-01 6.122788786888122559e-02 1.239800080657005310e-01 1.031114719808101654e-02 -1.430112421512603760e-01 1.168570518493652344e-01 1.345507204532623291e-01 -8.931745775043964386e-03 -1.938899047672748566e-02 -1.840548664331436157e-01 -1.565284840762615204e-02 1.844861358404159546e-01 -8.593972772359848022e-02 -4.806401580572128296e-02 -6.828940659761428833e-02 2.619182169437408447e-01 1.786256879568099976e-01 -1.886241436004638672e-01 1.628542244434356689e-01 2.644446492195129395e-01 -6.519145518541336060e-02 -2.580420859158039093e-02 -3.954747617244720459e-01 1.970363780856132507e-02 2.860845625400543213e-01 2.080620825290679932e-01 -4.816918447613716125e-02
3.247202038764953613e-01 -5.162638053297996521e-02 8.328977972269058228e-02 2.452581971883773804e-01 1.324705127626657486e-02 -1.767957210540771484e-01 9.405084699392318726e-02 1.620888411998748779e-01 1.135016977787017822e-01 6.411658227443695068e-02 -2.349587082862854004e-01 1.869953125715255737e-01 2.842805981636047363e-01 -1.849475950002670288e-01 -1.166908219456672668e-01 -2.232364006340503693e-02 2.265906929969787598e-01 -2.750834822654724121e-01 -2.610507309436798096e-01 -3.187168240547180176e-01 1.049069687724113464e-01 -5.504629109054803848e-03 -3.155181556940078735e-02 -1.302100718021392822e-01 1.616823226213455200e-01 1.236257106065750122e-01 -1.506828144192695618e-02 -2.777558267116546631e-01 1.642115414142608643e-01 1.096406802535057068e-01 1.848407834768295288e-01 6.533831357955932617e-02
1.422478407621383667e-01 -1.201929077506065369e-01 4.274109005928039551e-01 2.922570705413818359e-01 -6.618270277976989746e-02 -2.701222896575927734e-01 -6.640303879976272583e-02 1.396222710609436035e-01 -1.362582296133041382e-01 -1.533390134572982788e-01 1.421885341405868530e-01 1.179405450820922852e-01 -5.637061968445777893e-02 -5.195024609565734863e-02 3.915329277515411377e-02 -6.953567266464233398e-02 1.493523418903350830e-01 -1.840656399726867676e-01 3.617207705974578857e-02 7.915409654378890991e-02 -1.313683670014142990e-02 3.891584873199462891e-01 -5.664579197764396667e-02 -2.008163630962371826e-01 9.392123669385910034e-02 1.008030027151107788e-01 -1.985055506229400635e-01 -2.338831275701522827e-01 1.921600699424743652e-01 -2.473480068147182465e-02 1.198786683380603790e-02 3.127958774566650391e-01
1.069705933332443237e-01 -1.293048262596130371e-01 2.949615716934204102e-01 3.069630861282348633e-01 2.333364933729171753e-01 -1.130604669451713562e-01 7.875657826662063599e-02 1.708019673824310303e-01 -1.686474829912185669e-01 -7.773155719041824341e-02 1.836642473936080933e-01 -2.155193537473678589e-01 9.337636083364486694e-02 -2.580402791500091553e-01 -1.907055228948593140e-01 1.417572498321533203e-01 3.121151924133300781e-01 -7.892248034477233887e-02 -1.289339959621429443e-01 -2.981506288051605225e-01 5.919741839170455933e-02 1.132061406970024109e-01 1.010448262095451355e-01 2.091971933841705322e-01 6.951221823692321777e-02 -1.259032543748617172e-02 -4.866048693656921387e-02 -1.060941517353057861e-01 2.377173006534576416e-01 1.704556941986083984e-01 2.286355495452880859e-01 -7.524894922971725464e-02
3.414699137210845947e-01 -8.086553215980529785e-02 1.832673251628875732e-01 -2.455477863550186157e-01 1.282667219638824463e-01 -7.573168724775314331e-02 -1.472673267126083374e-01 -1.088430732488632202e-01 2.240391224622726440e-01 2.332087308168411255e-01 -2.472041733562946320e-02 2.937080860137939453e-01 -2.284247428178787231e-01 -2.136866897344589233e-01 -2.627744376659393311e-01 1.496899574995040894e-01 2.012349665164947510e-01 -8.561906963586807251e-02 -1.578375548124313354e-01 -2.751553952693939209e-01 -1.680928617715835571e-01 2.346981465816497803e-01 5.340031813830137253e-03 -2.338174879550933838e-01 8.248187601566314697e-02 3.151921182870864868e-02 -1.709378063678741455e-01 -6.432617455720901489e-02 5.585175752639770508e-02 -7.545715570449829102e-02 -5.061718076467514038e-02 -8.652813732624053955e-02
3.754698336124420166e-01 -3.982662037014961243e-02 2.344595193862915039e-01 1.259609758853912354e-01 2.243097871541976929e-01 -1.422513574361801147e-01 -1.324471384286880493e-01 -9.296587109565734863e-02 8.128964155912399292e-02 2.858257852494716644e-02 6.952953059226274490e-03 -2.252289801836013794e-01 2.087354362010955811e-01 -2.860813140869140625e-01 1.481553539633750916e-02 -3.348989486694335938e-01 1.243516802787780762e-01 3.837065026164054871e-02 -1.377346366643905640e-01 -2.520001530647277832e-01 -1.309904456138610840e-01 3.452578485012054443e-01 -6.080628931522369385e-02 -1.699547283351421356e-02 9.448622912168502808e-02 -1.160200685262680054e-01 -8.248450607061386108e-02 -9.102211892604827881e-02 1.402827650308609009e-01 3.041928410530090332e-01 -5.696504190564155579e-02 -3.434301540255546570e-02
1.092899367213249207e-01 -3.865954577922821045e-01 7.400260865688323975e-02 5.240052193403244019e-02 -2.357492037117481232e-02 -4.259942471981048584e-01 1.920181214809417725e-01 -9.345135092735290527e-02 -1.071604043245315552e-01 -7.719282060861587524e-02 1.079291626811027527e-01 -2.304735332727432251e-01 -5.553998053073883057e-02 -2.098081260919570923e-01 5.729239061474800110e-02 -2.672812715172767639e-02 6.798114627599716187e-03 -9.127992391586303711e-02 -4.529398307204246521e-02 -3.401457667350769043e-01 2.097396254539489746e-01 1.335350275039672852e-01 -3.361271321773529053e-02 -2.558322548866271973e-01 1.546763330698013306e-01 -2.141032665967941284e-01 6.347354035824537277e-03 -2.685407698154449463e-01 -1.032597050070762634e-01 1.471370011568069458e-01 8.356209844350814819e-02 1.835525780916213989e-01
4.484025239944458008e-01 -1.963384896516799927e-01 -2.710527479648590088e-01 7.973060011863708496e-02 1.947864145040512085e-01 -1.270487010478973389e-01 1.527082920074462891e-01 4.814986884593963623e-02 2.003923058509826660e-03 -5.318820476531982422e-02 -1.041458323597908020e-01 1.990401148796081543e-01 -3.109675049781799316e-01 -1.746341139078140259e-01 -4.430743306875228882e-02 -1.451548635959625244e-01 -2.138957083225250244e-01 8.084387332201004028e-02 -1.394963413476943970e-01 -1.957259178161621094e-01 2.130684442818164825e-02 2.458841055631637573e-01 3.108015358448028564e-01 1.782846003770828247e-01 -4.455601051449775696e-02 6.872374564409255981e-02 -1.032902151346206665e-01 -1.615727543830871582e-01 -6.355546414852142334e-02 -1.432665586471557617e-01 -6.808336079120635986e-02 -1.589893847703933716e-01
2.256087362766265869e-01 3.302320092916488647e-02 -8.973525464534759521e-02 -3.646414354443550110e-02 2.445077747106552124e-01 -2.516984343528747559e-01 5.532081122510135174e-04 4.451488554477691650e-01 1.751109063625335693e-01 9.335102885961532593e-02 1.167400181293487549e-01 1.109917685389518738e-01 -2.193742841482162476e-01 -3.335622325539588928e-02 -8.802461624145507812e-02 -4.303660988807678223e-02 2.077966332435607910e-01 4.680296778678894043e-02 -1.024281010031700134e-01 -3.059546947479248047e-01 -6.455906666815280914e-03 4.044025838375091553e-01 2.026272565126419067e-01 -2.895643413066864014e-01 9.535890072584152222e-02 6.774096190929412842e-02 2.282113023102283478e-02 2.931538596749305725e-02 -1.841071248054504395e-02 1.740406155586242676e-01 -7.890342175960540771e-02 5.740264803171157837e-02
1.679079532623291016e-01 -2.133245021104812622e-02 2.429542988538742065e-01 1.618682295083999634e-01 1.654208749532699585e-01 -5.406667292118072510e-02 -1.043956428766250610e-01 -2.208324074745178223e-01 -1.145809292793273926e-01 8.218607306480407715e-02 2.261616885662078857e-01 -1.362702436745166779e-02 2.373288273811340332e-01 -1.743921265006065369e-02 -2.060294449329376221e-01 -1.927420124411582947e-02 1.160253956913948059e-01 -1.984766274690628052e-01 -3.335686922073364258e-01 -3.394285142421722412e-01 1.153463199734687805e-01 4.288284182548522949e-01 -1.589236855506896973e-01 7.916411757469177246e-02 -2.426632493734359741e-02 7.556677609682083130e-02 -1.566555500030517578e-01 -1.911620348691940308e-01 -3.378470614552497864e-02 1.092452853918075562e-01 -1.920254379510879517e-01 1.069496758282184601e-02
4.412793219089508057e-01 7.765712589025497437e-02 -4.968363046646118164e-02 1.957437545061111450e-01 1.055501285009086132e-03 -2.694449424743652344e-01 5.480007827281951904e-02 -3.367321193218231201e-02 1.378829032182693481e-01 2.774602770805358887e-01 -3.205463290214538574e-02 7.984861731529235840e-03 2.569122016429901123e-01 -1.697019040584564209e-01 -2.105676829814910889e-01 -1.513070017099380493e-01 -2.036327682435512543e-02 -9.458546340465545654e-02 -1.986652016639709473e-01 -1.695023477077484131e-01 1.234164983034133911e-01 1.398851573467254639e-01 6.068947724997997284e-03 2.725447341799736023e-02 2.357309013605117798e-01 2.558434307575225830e-01 -1.121461316943168640e-01 -2.965920865535736084e-01 5.326351895928382874e-02 1.998011469841003418e-01 2.124024033546447754e-01 4.157239571213722229e-03
4.963782429695129395e-01 2.461074851453304291e-02 3.551557287573814392e-02 2.478909939527511597e-01 3.195877671241760254e-01 -9.639743715524673462e-02 3.131645321846008301e-01 -2.843130193650722504e-02 -6.088978797197341919e-02 -2.366750240325927734e-01 1.216696575284004211e-01 2.252990454435348511e-01 2.262657731771469116e-01 -8.905727416276931763e-02 9.323087334632873535e-02 1.561550796031951904e-01 -1.873250752687454224e-01 -4.473980516195297241e-03 -2.490619011223316193e-02 -2.290030419826507568e-01 8.763402700424194336e-02 8.267050981521606445e-02 -1.257399469614028931e-01 -2.950753569602966309e-01 3.460590541362762451e-02 1.333997547626495361e-01 5.689757876098155975e-03 -1.167354285717010498e-01 -1.072374880313873291e-01 3.047404577955603600e-03 -4.433386772871017456e-02 -1.039142385125160217e-01
3.200703859329223633e-01 -5.409885570406913757e-02 4.599698185920715332e-01 1.675426065921783447e-01 -1.890004724264144897e-01 -3.108479678630828857e-01 2.563875727355480194e-02 7.620291411876678467e-02 -7.155550271272659302e-02 6.688746809959411621e-02 -9.291484206914901733e-02 -1.571367532014846802e-01 -2.594216167926788330e-01 -4.834704101085662842e-02 4.206013679504394531e-02 -1.230953559279441833e-01 -2.339468151330947876e-02 -8.524785190820693970e-02 -2.299935743212699890e-02 -1.219312250614166260e-01 -1.470699310302734375e-01 2.511678934097290039e-01 -2.893904969096183777e-02 2.850198745727539062e-02 1.426566392183303833e-01 -5.283443629741668701e-02 -1.747612208127975464e-01 -2.077495753765106201e-01 -9.444583952426910400e-02 -1.219997704029083252e-01 -3.657769560813903809e-01 1.505992412567138672e-01
2.310855984687805176e-01 -2.094344645738601685e-01 1.707890927791595459e-01 -9.894696064293384552e-03 1.174393370747566223e-01 -3.109028935432434082e-02 2.567228078842163086e-01 -1.142742931842803955e-01 -1.016797870397567749e-01 8.263363689184188843e-02 -2.042607069015502930e-01 -9.410392493009567261e-02 -1.355354934930801392e-01 -1.254770606756210327e-01 -2.795213162899017334e-01 1.319403946399688721e-01 1.045943349599838257e-01 3.157971799373626709e-02 1.050971820950508118e-02 -3.623559176921844482e-01 2.193294018507003784e-01 3.604896962642669678e-01 1.951106637716293335e-02 3.102351129055023193e-01 1.119447126984596252e-01 3.004458844661712646e-01 8.442652225494384766e-02 3.588388487696647644e-02 -4.522355645895004272e-02 -8.213062584400177002e-02 6.912333518266677856e-02 1.988176256418228149e-01
3.158453404903411865e-01 -7.604381442070007324e-02 4.617362320423126221e-01 8.089363574981689453e-02 -1.815497130155563354e-01 -1.169420629739761353e-01 1.278822422027587891e-01 1.511121392250061035e-01 -9.172669798135757446e-02 1.754433363676071167e-01 1.796086430549621582e-01 -2.261806726455688477e-01 -6.734706461429595947e-02 -2.655209898948669434e-01 -5.979885533452033997e-02 -9.774905629456043243e-03 -2.168117277324199677e-02 -1.034861952066421509e-01 1.426201015710830688e-01 -2.376797199249267578e-01 -1.503336131572723389e-01 2.069850564002990723e-01 -1.989542134106159210e-02 -2.018430829048156738e-01 2.395493090152740479e-01 2.364808768033981323e-01 -3.784510493278503418e-02 -1.107512637972831726e-01 5.505468323826789856e-02 -2.336734235286712646e-01 -3.542330488562583923e-02 8.417568355798721313e-02
4.118351936340332031e-01 3.990632295608520508e-02 3.994077071547508240e-02 1.321802735328674316e-01 2.565825581550598145e-01 -2.891827821731567383e-01 -1.618745028972625732e-01 2.468176633119583130e-01 -7.897489517927169800e-02 -1.247287318110466003e-01 -1.127744652330875397e-02 7.273275405168533325e-02 -1.456678211688995361e-01 2.095429003238677979e-01 3.535849973559379578e-02 -2.324719913303852081e-03 1.909370720386505127e-01 6.422725319862365723e-02 1.152916029095649719e-01 -2.133026868104934692e-01 1.119290515780448914e-01 3.831455707550048828e-01 1.902300566434860229e-01 8.028249442577362061e-02 2.681601047515869141e-01 1.827305257320404053e-01 -1.245511174201965332e-01 -1.496035754680633545e-01 -6.585015915334224701e-03 -1.216211616992950439e-01 5.872463807463645935e-03 1.419732421636581421e-01
4.153985679149627686e-01 -1.287244260311126709e-01 1.939077377319335938e-01 3.706451654434204102e-01 7.933802902698516846e-02 2.300576493144035339e-02 2.253629863262176514e-01 2.441253066062927246e-01 -1.457802355289459229e-01 -9.530626982450485229e-02 -2.287700325250625610e-01 9.985805302858352661e-02 -1.190356910228729248e-01 4.560606321319937706e-04 -2.029177397489547729e-01 1.037856414914131165e-01 -7.359032332897186279e-02 3.873309493064880371e-02 -3.307453691959381104e-01 -1.098889708518981934e-01 -3.925425931811332703e-02 1.121903583407402039e-01 2.617323398590087891e-01 1.051801536232233047e-02 8.603789657354354858e-02 1.294128298759460449e-01 3.391029685735702515e-02 -9.724838286638259888e-02 -2.277270108461380005e-01 2.474866062402725220e-01 -1.089293602854013443e-02 2.856945060193538666e-02
2.606358528137207031e-01 4.910674691200256348e-02 -1.506831198930740356e-01 4.192825034260749817e-02 1.288410425186157227e-01 -1.319938432425260544e-02 2.722268998622894287e-01 -3.030756674706935883e-02 1.297779288142919540e-02 -2.468334697186946869e-02 3.287615627050399780e-02 -1.906390190124511719e-01 4.792391508817672729e-02 -1.691408455371856689e-01 -1.403099298477172852e-01 -1.949775367975234985e-01 4.088689982891082764e-01 -2.944661974906921387e-01 -1.148599609732627869e-01 -4.276943206787109375e-01 -3.328969702124595642e-02 1.081016138195991516e-01 -1.275157555937767029e-02 -2.180682681500911713e-02 1.453524827957153320e-01 2.955845892429351807e-01 6.530698388814926147e-03 -2.431919425725936890e-01 1.691546291112899780e-01 -9.626706689596176147e-02 2.753065899014472961e-02 1.297322213649749756e-01
3.757054209709167480e-01 -1.510231941938400269e-01 -5.409806966781616211e-02 3.108504414558410645e-01 3.580793365836143494e-02 -4.787788912653923035e-02 -6.202483549714088440e-02 -1.019101291894912720e-01 -2.129589170217514038e-01 6.946724653244018555e-02 1.651582270860671997e-01 -5.465928092598915100e-02 -1.390508264303207397e-01 -1.831324845552444458e-01 -6.764443218708038330e-02 -8.227945119142532349e-02 7.054789457470178604e-04 -1.749672293663024902e-01 -3.395511955022811890e-02 -2.053713202476501465e-01 2.239411622285842896e-01 3.625754714012145996e-01 -1.402106434106826782e-01 1.226906776428222656e-01 -9.319106489419937134e-02 2.801469340920448303e-02 -4.254483580589294434e-01 -5.434131249785423279e-03 2.801250293850898743e-02 -1.427092850208282471e-01 1.682617068290710449e-01 -2.092372924089431763e-01
3.723071217536926270e-01 -1.369066238403320312e-01 3.486259579658508301e-01 7.504853606224060059e-02 1.214049533009529114e-01 -2.377879321575164795e-01 -7.009762804955244064e-03 6.178916990756988525e-02 -6.095435097813606262e-02 1.234579980373382568e-01 -2.587977610528469086e-02 1.769368946552276611e-01 -1.495266854763031006e-01 -2.896643579006195068e-01 -6.718653719872236252e-03 -9.663236886262893677e-02 7.294661551713943481e-02 -5.800118669867515564e-02 2.630045413970947266e-01 -1.257772445678710938e-01 -1.446202248334884644e-01 5.688871815800666809e-02 1.861672103404998779e-01 -1.245174333453178406e-01 2.287576198577880859e-01 2.980277240276336670e-01 -2.695297896862030029e-01 3.046929091215133667e-02 -6.689158082008361816e-02 -1.953018903732299805e-01 -1.228412911295890808e-01 1.825334727764129639e-01
3.646389544010162354e-01 -2.426865100860595703e-01 5.830327272415161133e-01 7.941447198390960693e-02 -8.888599276542663574e-02 -1.592815518379211426e-01 1.829258631914854050e-03 4.935520514845848083e-02 -6.844578683376312256e-02 5.782149732112884521e-02 4.519783332943916321e-02 -2.974328957498073578e-02 8.313050866127014160e-02 -1.073500663042068481e-01 -7.323001325130462646e-02 -1.705069988965988159e-01 1.354722678661346436e-01 3.585877269506454468e-02 6.208768486976623535e-02 -2.024600058794021606e-01 -1.083847880363464355e-01 1.231110244989395142e-01 -2.835469320416450500e-02 -2.378302365541458130e-01 2.936709821224212646e-01 1.334390491247177124e-01 -1.537045389413833618e-01 -1.154256835579872131e-01 1.780757308006286621e-02 -1.918140053749084473e-01 -7.951825112104415894e-02 1.708435565233230591e-01
2.855162918567657471e-01 -9.391042590141296387e-02 5.529538914561271667e-02 2.565127015113830566e-01 1.393822729587554932e-01 -1.554956734180450439e-01 6.751827150583267212e-02 -5.045385286211967468e-02 2.098214775323867798e-01 7.172381132841110229e-02 -1.021644622087478638e-01 3.248932063579559326e-01 4.314312711358070374e-02 -1.853706240653991699e-01 -5.243986472487449646e-02 -2.146058082580566406e-01 6.555578112602233887e-02 -3.138639628887176514e-01 -1.727215498685836792e-01 -3.079978525638580322e-01 2.782793939113616943e-01 7.015006244182586670e-02 9.351028501987457275e-02 -1.690513342618942261e-01 1.674703806638717651e-01 2.178624570369720459e-01 -6.757259368896484375e-02 -5.749662593007087708e-02 -1.163139287382364273e-02 1.524454951286315918e-01 2.545726001262664795e-01 1.454356908798217773e-01
1.702843159437179565e-01 -3.605228066444396973e-01 6.776210665702819824e-02 2.248245663940906525e-02 1.529114395380020142e-01 -4.838058352470397949e-02 1.723349690437316895e-01 -4.270202293992042542e-02 -2.160168290138244629e-01 -3.273429870605468750e-01 3.077476657927036285e-02 1.393736749887466431e-01 -2.105713635683059692e-01 -2.147126048803329468e-01 1.415972262620925903e-01 2.059157937765121460e-01 -2.301112515851855278e-03 -1.619317978620529175e-01 -4.660693183541297913e-02 -3.365112245082855225e-01 1.455938667058944702e-01 1.264664381742477417e-01 2.254631668329238892e-01 2.270014733076095581e-01 8.447118848562240601e-02 9.797926992177963257e-02 -1.044650375843048096e-01 -1.753412187099456787e-01 1.317761093378067017e-01 -5.667669698596000671e-02 -2.980950474739074707e-01 -5.077348276972770691e-02
8.215875178575515747e-02 -1.926789432764053345e-01 7.390826195478439331e-02 1.933245360851287842e-01 1.381082981824874878e-01 -5.304951337166130543e-04 -1.682267338037490845e-02 7.744746655225753784e-02 -2.368582338094711304e-01 -1.715722829103469849e-01 -6.342700868844985962e-02 -9.027664363384246826e-02 1.497876197099685669e-01 -7.493203878402709961e-02 -1.773899793624877930e-01 -1.118994355201721191e-01 1.744708120822906494e-01 -1.984932869672775269e-01 5.011720582842826843e-02 -4.787279367446899414e-01 9.733212739229202271e-02 1.064554154872894287e-01 1.060360018163919449e-02 5.508940666913986206e-02 9.950700402259826660e-02 -1.600981205701828003e-01 -5.743997171521186829e-02 -4.566164016723632812e-01 1.915589207783341408e-03 -1.061646640300750732e-01 1.273417025804519653e-01 3.433281481266021729e-01
1.257475316524505615e-01 -3.337246924638748169e-02 9.207178652286529541e-02 2.230148017406463623e-01 3.489666804671287537e-02 -1.933445930480957031e-01 3.395805358886718750e-01 -1.032183691859245300e-01 1.784498430788516998e-02 9.167517721652984619e-02 1.133873313665390015e-01 1.102098226547241211e-01 2.736564166843891144e-02 -3.570279777050018311e-01 3.509081434458494186e-03 -1.218690052628517151e-01 2.252399921417236328e-01 -8.630206435918807983e-02 4.453438305063173175e-05 -1.276025027036666870e-01 -2.002441585063934326e-01 2.154062241315841675e-01 3.237256035208702087e-02 -1.753606200218200684e-01 1.298804674297571182e-02 -9.987626969814300537e-02 -3.326197862625122070e-01 -1.474465578794479370e-01 -3.814808428287506104e-01 3.050244152545928955e-01 -9.794649481773376465e-02 -6.520775146782398224e-03
2.197326719760894775e-01 -2.907129824161529541e-01 -1.161672398447990417e-01 2.569291889667510986e-01 9.922104328870773315e-02 -1.947782933712005615e-01 -1.730049550533294678e-01 -3.752382472157478333e-02 9.604780375957489014e-02 -2.552853524684906006e-01 5.444049462676048279e-02 -2.331126481294631958e-01 6.121128797531127930e-02 -1.595166921615600586e-01 -5.489505827426910400e-03 3.065190613269805908e-01 2.476932108402252197e-01 -9.700127691030502319e-02 -2.315639108419418335e-01 -4.357938468456268311e-01 4.650017619132995605e-02 1.478542238473892212e-01 6.304565072059631348e-02 -3.370949253439903259e-02 -7.082873582839965820e-02 -8.968999609351158142e-03 -2.221180349588394165e-01 -1.684242784976959229e-01 -1.503495872020721436e-01 -5.655988678336143494e-02 1.298315171152353287e-02 -3.860099613666534424e-02
1.308517754077911377e-01 -1.877135932445526123e-01 2.711026668548583984e-01 1.134815439581871033e-02 1.410924363881349564e-02 -7.715135812759399414e-03 3.801006078720092773e-01 1.343824267387390137e-01 -4.153381288051605225e-02 -1.779630407691001892e-02 -1.373353004455566406e-01 8.513442426919937134e-02 -1.157251968979835510e-01 3.158009797334671021e-02 -1.236366182565689087e-01 1.884866505861282349e-01 2.126735895872116089e-01 -1.015460193157196045e-01 -1.156796440482139587e-01 -3.545609712600708008e-01 -7.763713598251342773e-02 2.275608628988265991e-01 -1.268931925296783447e-01 -2.667710483074188232e-01 7.637224346399307251e-02 2.184150367975234985e-01 1.142522972077131271e-02 -2.208779603242874146e-01 -2.549501359462738037e-01 1.417736411094665527e-01 2.809722721576690674e-01 1.079427003860473633e-01
2.833731472492218018e-01 -9.253554791212081909e-02 3.585891798138618469e-02 2.948922337964177132e-03 1.649976707994937897e-02 1.730905473232269287e-02 1.894459575414657593e-01 -1.374176144599914551e-01 -1.863173395395278931e-02 2.118853479623794556e-02 1.635919809341430664e-01 -2.156651169061660767e-01 -1.068086996674537659e-01 2.282471768558025360e-02 -4.329292476177215576e-01 -2.978918254375457764e-01 1.031624078750610352e-01 -3.165712952613830566e-02 -9.555112570524215698e-02 -4.748063981533050537e-01 1.791956275701522827e-01 2.371097654104232788e-01 1.171619221568107605e-01 -5.273521319031715393e-02 9.537075459957122803e-02 1.866658180952072144e-01 1.484696269035339355e-01 -1.468452662229537964e-01 9.868645668029785156e-02 5.913565680384635925e-02 -6.202326342463493347e-02 1.914306730031967163e-01
4.542340040206909180e-01 -5.046825110912322998e-02 2.481610625982284546e-01 7.629042863845825195e-02 1.328464448451995850e-01 1.175880357623100281e-01 5.195259302854537964e-02 -1.426590532064437866e-01 -1.626365184783935547e-01 1.036039367318153381e-01 -2.416132390499114990e-01 -7.260033488273620605e-02 -3.692335188388824463e-01 -1.120505556464195251e-01 -3.165045976638793945e-01 -4.570807144045829773e-02 3.561127930879592896e-02 -2.671691477298736572e-01 -1.254819240421056747e-02 -2.076728343963623047e-01 8.425806462764739990e-02 1.732500791549682617e-01 -1.863811165094375610e-02 -1.219882294535636902e-01 -2.171374261379241943e-01 4.511089250445365906e-02 8.668137341737747192e-02 -6.861500442028045654e-02 -2.295526489615440369e-02 6.132265925407409668e-02 -2.338797301054000854e-01 1.689385324716567993e-01
2.789210379123687744e-01 -3.793421685695648193e-01 5.100299045443534851e-02 2.254165410995483398e-01 4.018175415694713593e-03 -2.109760046005249023e-02 1.783445477485656738e-01 -3.275582857895642519e-04 -3.210161626338958740e-02 -1.495873369276523590e-02 -3.459316194057464600e-01 1.336147040128707886e-01 -2.779394984245300293e-01 1.441186368465423584e-01 -1.105074658989906311e-01 -9.208252280950546265e-02 5.943821743130683899e-02 -1.044349521398544312e-01 8.340148255228996277e-03 -2.971715331077575684e-01 1.375720798969268799e-01 3.794118389487266541e-02 1.857091188430786133e-01 -2.746979594230651855e-01 1.349666118621826172e-01 -5.498589016497135162e-03 -1.945692002773284912e-01 -1.759419143199920654e-01 1.445941347628831863e-02 8.733791857957839966e-02 1.200770288705825806e-01 3.044441938400268555e-01
2.594387531280517578e-01 -2.735192775726318359e-01 2.678231522440910339e-02 2.201709300279617310e-01 1.969155967235565186e-01 -2.693951725959777832e-01 1.862207502126693726e-01 -8.407705277204513550e-02 2.617601305246353149e-03 5.817818269133567810e-02 -8.820289373397827148e-02 -3.030396699905395508e-01 -1.169168949127197266e-01 1.050110533833503723e-01 -3.076168000698089600e-01 -2.127569913864135742e-01 2.698916494846343994e-01 7.346212863922119141e-02 -9.924510121345520020e-02 -2.825774550437927246e-01 -1.035825610160827637e-01 9.228403866291046143e-02 -2.133837938308715820e-01 -5.790486186742782593e-02 1.800303012132644653e-01 2.405604869127273560e-01 -1.127970889210700989e-01 -6.217816472053527832e-02 1.119958609342575073e-01 1.097311377525329590e-01 7.067371904850006104e-02 -1.244083568453788757e-01
1.546791493892669678e-01 -2.202887237071990967e-01 -1.896374225616455078e-01 4.551778435707092285e-01 1.424261480569839478e-01 -2.107951641082763672e-01 -1.171276345849037170e-02 1.002597585320472717e-01 -9.389367699623107910e-02 -1.282874047756195068e-01 1.507783830165863037e-01 -2.177425622940063477e-01 -1.146903708577156067e-01 -8.953104913234710693e-02 -1.047111004590988159e-01 1.589364856481552124e-01 3.585744500160217285e-01 2.838922291994094849e-02 -2.777678370475769043e-01 -3.106993436813354492e-01 4.904169216752052307e-02 1.179894357919692993e-01 -9.085148572921752930e-02 1.892194300889968872e-01 -3.858745098114013672e-02 1.298959106206893921e-01 -4.333548620343208313e-02 -1.622226089239120483e-01 1.560116112232208252e-01 -1.050626337528228760e-01 9.406117349863052368e-02 -4.937498643994331360e-02
1.882963925600051880e-01 -1.100747659802436829e-01 6.559211611747741699e-01 8.011689037084579468e-02 1.631079940125346184e-03 -1.396792531013488770e-01 8.958166837692260742e-02 4.964692518115043640e-02 -4.470196738839149475e-02 1.067305281758308411e-01 7.861598581075668335e-02 -3.282552585005760193e-02 1.134801581501960754e-01 -2.099590450525283813e-01 -4.636994376778602600e-02 -1.828417629003524780e-01 2.016978710889816284e-01 -1.259283907711505890e-02 2.234613709151744843e-02 -1.343801617622375488e-01 -1.174568980932235718e-01 1.313806027173995972e-01 -4.019200056791305542e-02 -1.621450781822204590e-01 2.918414175510406494e-01 2.043968141078948975e-01 -4.892100393772125244e-02 -2.007210105657577515e-01 -5.283172056078910828e-02 -1.333824545145034790e-01 -7.764296140521764755e-03 2.528818249702453613e-01
3.225676715373992920e-01 3.651472926139831543e-02 1.930977702140808105e-01 1.543446332216262817e-01 1.027170345187187195e-01 1.250581257045269012e-02 -1.365752518177032471e-01 -1.276315003633499146e-01 -1.029155552387237549e-01 1.497441828250885010e-01 6.680633872747421265e-02 -2.555927634239196777e-01 3.744805976748466492e-02 -1.217083409428596497e-01 -2.467316687107086182e-01 4.563607275485992432e-02 3.254588842391967773e-01 -3.284709751605987549e-01 -9.574461728334426880e-02 -2.860969305038452148e-01 7.489443570375442505e-02 2.004419416189193726e-01 -1.720479875802993774e-01 2.302497774362564087e-01 -1.230399757623672485e-01 2.303102612495422363e-01 -1.625784188508987427e-01 -1.383253186941146851e-01 -1.196199059486389160e-01 1.680935621261596680e-01 2.258649095892906189e-02 1.257746815681457520e-01
9.560938179492950439e-02 -3.378058969974517822e-01 -8.786958456039428711e-02 2.820972502231597900e-01 1.561466455459594727e-01 4.921316634863615036e-03 1.062957048416137695e-01 3.047086000442504883e-01 -5.591447651386260986e-02 1.244989708065986633e-01 2.242635935544967651e-03 1.209171339869499207e-01 2.279469072818756104e-01 -1.427187770605087280e-01 -1.127665042877197266e-01 1.619230955839157104e-01 1.574135571718215942e-01 6.386975944042205811e-02 -1.922068595886230469e-01 -2.026341706514358521e-01 4.167138412594795227e-02 5.623459070920944214e-02 -4.172123502939939499e-03 -1.373790353536605835e-01 6.388407200574874878e-02 2.874595820903778076e-01 -6.503448635339736938e-02 -2.870055735111236572e-01 -2.633327543735504150e-01 -7.896804809570312500e-02 -3.297059535980224609e-01 -1.677019745111465454e-01
3.882839381694793701e-01 1.946228556334972382e-02 3.842420279979705811e-01 1.727502495050430298e-01 -1.559015810489654541e-01 -1.009620577096939087e-01 2.827342785894870758e-02 9.942817687988281250e-02 1.205873955041170120e-02 1.736602932214736938e-01 -1.704868376255035400e-01 -1.430176198482513428e-01 -3.336855471134185791e-01 -2.981176078319549561e-01 -2.111317813396453857e-01 1.732518151402473450e-02 6.520953774452209473e-02 -2.145592719316482544e-01 5.705472826957702637e-02 -9.318809211254119873e-02 -5.398719385266304016e-02 2.805703580379486084e-01 -6.078780815005302429e-02 -8.441586792469024658e-02 1.894808411598205566e-01 1.756580322980880737e-01 1.405911445617675781e-01 -1.064741611480712891e-01 4.986336454749107361e-02 1.954174833372235298e-03 -2.113148570060729980e-01 3.974997252225875854e-02
2.321386188268661499e-01 -1.466242522001266479e-01 2.687070071697235107e-01 1.946220695972442627e-01 8.228905498981475830e-02 1.368731632828712463e-02 4.996665939688682556e-02 2.920162379741668701e-01 -2.954535186290740967e-01 1.508753150701522827e-01 1.087044924497604370e-01 -1.893176883459091187e-01 -6.844597402960062027e-03 -1.242832168936729431e-01 -1.035402715206146240e-01 -6.880066543817520142e-02 5.407901480793952942e-02 -5.295250937342643738e-02 -8.248940110206604004e-02 8.021397143602371216e-02 -3.265721201896667480e-01 2.669523060321807861e-01 -7.415501773357391357e-02 8.101055026054382324e-02 3.949034512042999268e-01 2.409959435462951660e-01 -1.133682858198881149e-02 -1.305938363075256348e-01 4.748268052935600281e-03 -1.099881976842880249e-01 5.031456425786018372e-02 2.762917280197143555e-01
3.640834689140319824e-01 -8.803546428680419922e-02 1.435200273990631104e-01 1.302161603234708309e-03 -7.047590613365173340e-02 -1.560934036970138550e-01 2.645746469497680664e-01 3.581053763628005981e-02 8.712416142225265503e-02 -2.477946877479553223e-01 1.467787325382232666e-01 -7.859351485967636108e-02 -1.295012682676315308e-01 -7.430163025856018066e-02 -6.991839408874511719e-02 3.356168866157531738e-01 2.229364067316055298e-01 1.682499498128890991e-01 -1.563671529293060303e-01 -3.566086888313293457e-01 2.399864792823791504e-01 2.133275270462036133e-01 1.249574497342109680e-01 -1.185008138418197632e-01 6.170863658189773560e-02 5.288810655474662781e-02 -1.353139281272888184e-01 -3.063687980175018311e-01 -1.248236671090126038e-01 2.455354854464530945e-02 -3.936882689595222473e-02 -5.520949140191078186e-02
1.369519978761672974e-01 -1.855415552854537964e-01 4.465188384056091309e-01 1.217816546559333801e-01 5.813675746321678162e-02 -3.539218008518218994e-02 -1.911522746086120605e-01 8.827630430459976196e-03 -9.899671375751495361e-02 -2.498588263988494873e-01 -1.882530632428824902e-03 5.548593401908874512e-02 -2.305832654237747192e-01 -8.854955434799194336e-02 -1.250406950712203979e-01 -2.288842499256134033e-01 -4.169352352619171143e-02 -8.480326086282730103e-02 -5.611024424433708191e-02 -6.451662629842758179e-02 6.091718003153800964e-02 2.268463075160980225e-01 1.576891690492630005e-01 -1.668865680694580078e-01 3.013740777969360352e-01 1.206246688961982727e-01 -3.303897380828857422e-01 -1.856413781642913818e-01 1.697870939970016479e-01 4.143483564257621765e-02 -1.513330042362213135e-01 2.458526343107223511e-01
2.747813165187835693e-01 -3.344024717807769775e-01 -1.209093374200165272e-03 9.464179724454879761e-02 1.280930787324905396e-01 -2.479022592306137085e-01 -2.274020574986934662e-02 1.346151828765869141e-01 2.550073564052581787e-01 -6.023080553859472275e-03 1.763199269771575928e-02 2.918096072971820831e-02 -3.611105680465698242e-02 -2.204188108444213867e-01 -1.072639673948287964e-01 1.121651157736778259e-01 4.703460633754730225e-02 -7.549061626195907593e-02 -1.793578416109085083e-01 -1.183764487504959106e-01 -1.382526457309722900e-01 1.684012711048126221e-01 -2.714374363422393799e-01 -3.576082289218902588e-01 -2.969309128820896149e-02 9.399829059839248657e-02 -1.577995251864194870e-03 -1.481682360172271729e-01 -4.174565672874450684e-01 6.406267732381820679e-02 -9.195782244205474854e-02 -2.130153328180313110e-01
4.949690699577331543e-01 1.823910698294639587e-02 2.680853307247161865e-01 1.914213746786117554e-01 1.411597579717636108e-01 -2.307691574096679688e-01 -2.726871892809867859e-02 2.607422471046447754e-01 -1.422615945339202881e-01 -3.139977902173995972e-02 -2.183346776291728020e-03 7.340359687805175781e-02 -1.398198455572128296e-01 -4.342443123459815979e-02 5.437739565968513489e-02 2.079335004091262817e-01 1.061308681964874268e-01 -2.510968595743179321e-02 6.038602441549301147e-02 -1.539625078439712524e-01 -2.692323178052902222e-02 3.906198740005493164e-01 2.838199734687805176e-01 9.941498190164566040e-02 2.360462546348571777e-01 1.769784837961196899e-01 -1.330286823213100433e-02 -4.462094232439994812e-02 7.850642502307891846e-02 9.169875830411911011e-02 -4.159811884164810181e-02 1.466424614191055298e-01
2.694654166698455811e-01 -2.080133855342864990e-01 4.473445564508438110e-02 3.420632183551788330e-01 1.236248835921287537e-01 -2.497600764036178589e-01 7.939763367176055908e-02 -2.868739655241370201e-03 5.714274570345878601e-02 -1.952414959669113159e-01 8.378525823354721069e-02 4.167902097105979919e-02 -1.544869244098663330e-01 -4.747991636395454407e-02 4.431512206792831421e-02 -2.817373871803283691e-01 3.660592734813690186e-01 -1.376177668571472168e-01 4.540451616048812866e-02 -9.860983490943908691e-02 -5.513781681656837463e-02 1.942095756530761719e-01 -2.109993062913417816e-02 2.944585978984832764e-01 -2.170583605766296387e-01 1.128140166401863098e-01 2.144576609134674072e-01 -1.514480859041213989e-01 -2.315416634082794189e-01 -5.906430631875991821e-02 1.322814822196960449e-01 1.659289598464965820e-01
2.915880680084228516e-01 -2.610035426914691925e-02 -7.834922522306442261e-02 4.611939191818237305e-02 3.892756626009941101e-02 -5.669585615396499634e-02 -2.276220358908176422e-02 3.378873467445373535e-01 -3.154367581009864807e-02 1.941042840480804443e-01 2.063069939613342285e-01 1.261607706546783447e-01 8.903746306896209717e-02 -2.057957351207733154e-01 -4.409866929054260254e-01 6.252238899469375610e-02 1.430310159921646118e-01 2.015186697244644165e-01 -7.560335099697113037e-02 -8.826112002134323120e-02 1.690356731414794922e-01 1.018359884619712830e-01 -2.842330373823642731e-02 1.680294722318649292e-01 -1.060773208737373352e-01 1.730667948722839355e-01 5.809397622942924500e-02 -3.177484869956970215e-01 -1.633375436067581177e-01 1.077645346522331238e-01 -3.345363438129425049e-01 4.996154457330703735e-02
2.850186526775360107e-01 -1.311833262443542480e-01 6.927386671304702759e-02 2.563094198703765869e-01 2.218106389045715332e-01 -3.419419825077056885e-01 2.661090791225433350e-01 -2.165171504020690918e-02 -3.319986164569854736e-01 4.357398673892021179e-02 3.316779807209968567e-02 -5.950663238763809204e-02 5.797927267849445343e-03 4.727402701973915100e-02 -2.446929365396499634e-01 -1.713918894529342651e-01 2.350402176380157471e-01 5.058272555470466614e-02 -3.127756714820861816e-01 -2.414684146642684937e-01 1.200873479247093201e-01 1.810660772025585175e-02 2.490944042801856995e-02 -2.522514946758747101e-02 3.166249692440032959e-01 1.291109323501586914e-01 -8.759106695652008057e-02 4.285332933068275452e-02 1.088923513889312744e-01 8.230975270271301270e-02 9.627041965723037720e-02 -3.316421434283256531e-02
3.384348750114440918e-01 -1.643096357583999634e-01 5.881535634398460388e-02 3.940711915493011475e-01 -2.742324210703372955e-02 -2.990649454295635223e-02 -4.085295647382736206e-02 2.616330981254577637e-01 1.587396264076232910e-01 -9.574322961270809174e-03 -1.045092865824699402e-01 -9.881185740232467651e-02 2.397449314594268799e-01 -3.039413318037986755e-02 -1.195802390575408936e-01 -5.320952087640762329e-02 5.747087299823760986e-02 -2.578531801700592041e-01 -6.517175585031509399e-02 -1.811981201171875000e-01 4.115359485149383545e-01 1.472579985857009888e-01 1.248386874794960022e-01 -1.609827280044555664e-01 1.309261471033096313e-01 -7.103103399276733398e-02 -8.756309747695922852e-02 -2.141735851764678955e-01 -1.721189469099044800e-01 9.134767204523086548e-02 1.971858441829681396e-01 1.201792731881141663e-01
2.521634399890899658e-01 -2.296652644872665405e-01 1.262785494327545166e-01 1.775795221328735352e-01 -4.007587209343910217e-02 -2.941853404045104980e-01 1.762685924768447876e-01 9.237572550773620605e-02 1.422389298677444458e-01 2.915666811168193817e-02 2.892776951193809509e-02 1.495147496461868286e-01 2.120223194360733032e-01 -1.065415218472480774e-01 3.672568500041961670e-02 3.976115211844444275e-02 2.595801949501037598e-01 5.730016902089118958e-02 -2.557264864444732666e-01 1.273239217698574066e-02 3.589541316032409668e-01 2.418708652257919312e-01 2.416858077049255371e-01 -1.359796375036239624e-01 6.570614129304885864e-02 2.761215269565582275e-01 -8.883590251207351685e-02 -2.455056160688400269e-01 5.521361157298088074e-02 -2.250034809112548828e-01 -4.523511976003646851e-02 -1.388172036968171597e-03
9.205554425716400146e-02 -3.250788450241088867e-01 -4.158612340688705444e-02 9.027448296546936035e-02 2.654184103012084961e-01 -3.567326068878173828e-01 5.585221946239471436e-02 -1.984801888465881348e-01 1.407432253472507000e-03 1.237021759152412415e-01 2.939669787883758545e-01 -2.185654938220977783e-01 -6.685661524534225464e-02 1.127191111445426941e-01 -1.608403176069259644e-01 2.884318120777606964e-03 -1.596929877996444702e-02 -9.392722696065902710e-02 5.897215381264686584e-02 -1.404014378786087036e-01 8.995211124420166016e-02 2.434611618518829346e-01 1.388297826051712036e-01 -8.807150274515151978e-02 7.851471193134784698e-03 1.543613374233245850e-01 9.020420257002115250e-04 -2.673410475254058838e-01 -2.311029434204101562e-01 -1.716354638338088989e-01 -1.789761930704116821e-01 3.260108530521392822e-01
1.757780611515045166e-01 -2.543056607246398926e-01 4.980658367276191711e-02 7.445101439952850342e-02 1.217683628201484680e-01 -2.459844350814819336e-01 2.912398576736450195e-01 -6.148580461740493774e-02 -2.172206938266754150e-01 8.047767914831638336e-03 5.567278712987899780e-02 4.034963622689247131e-02 1.495485305786132812e-01 -1.912294700741767883e-02 1.435512006282806396e-01 5.538517143577337265e-03 1.073735505342483521e-01 4.487070068717002869e-02 7.084594573825597763e-03 -3.094654679298400879e-01 -7.261974364519119263e-02 3.352217376232147217e-01 1.338287740945816040e-01 1.754529774188995361e-01 1.889248043298721313e-01 3.527213335037231445e-01 -7.680377364158630371e-02 -6.051610037684440613e-02 -2.695641815662384033e-01 3.336992859840393066e-01 -1.668419688940048218e-02 8.635916560888290405e-02
3.444856405258178711e-01 -7.827378809452056885e-02 -1.461002081632614136e-01 2.742890827357769012e-02 1.465710550546646118e-01 -1.699586957693099976e-01 8.999845385551452637e-02 4.318008124828338623e-01 3.924241662025451660e-02 3.071638382971286774e-02 3.062368333339691162e-01 3.199015259742736816e-01 -9.668066352605819702e-02 1.699846684932708740e-01 -1.665786951780319214e-01 -6.138892471790313721e-02 1.361713260412216187e-01 -3.113204985857009888e-02 -8.037571609020233154e-02 -2.558308541774749756e-01 3.087671101093292236e-02 2.652701139450073242e-01 2.308306097984313965e-01 -1.789213269948959351e-01 -3.379637375473976135e-02 -3.124339506030082703e-02 -1.194626912474632263e-01 -2.485072314739227295e-01 -6.259766966104507446e-02 -5.783605203032493591e-02 1.073370338417589664e-03 7.984448969364166260e-02
1.614085137844085693e-01 -1.862239688634872437e-01 2.518362365663051605e-03 -6.050568073987960815e-02 -1.118960157036781311e-01 7.761254161596298218e-02 -1.553922295570373535e-01 7.577618118375539780e-03 6.094672903418540955e-02 1.138384044170379639e-01 6.010325998067855835e-02 2.231995314359664917e-01 -7.111696898937225342e-02 -2.376679033041000366e-01 -2.060451954603195190e-01 4.570475779473781586e-03 2.868371009826660156e-01 -3.006832599639892578e-01 -3.085207343101501465e-01 -2.270956784486770630e-01 9.035314619541168213e-02 2.871532440185546875e-01 -3.910964354872703552e-02 -1.056003756821155548e-02 1.656263321638107300e-02 -4.767163470387458801e-02 4.811231419444084167e-02 -4.120810627937316895e-01 7.820692844688892365e-04 -1.027627289295196533e-01 1.633743792772293091e-01 3.083814084529876709e-01
9.882543236017227173e-02 -1.628643125295639038e-01 8.937183767557144165e-02 2.153115421533584595e-01 2.029567211866378784e-01 -1.151154264807701111e-01 -1.322571784257888794e-01 4.066918790340423584e-01 3.400596380233764648e-01 -1.580067165195941925e-02 9.201724827289581299e-02 5.821824015583842993e-05 3.272023797035217285e-02 -1.024109795689582825e-01 -1.417219191789627075e-01 6.589276716113090515e-03 -1.459555774927139282e-01 -2.392405644059181213e-02 -2.121067047119140625e-01 -2.022181153297424316e-01 -2.822646498680114746e-02 4.259815514087677002e-01 2.963489294052124023e-01 7.531356066465377808e-02 -5.577667057514190674e-02 1.550116240978240967e-01 -1.805027574300765991e-01 -1.490147262811660767e-01 -7.409027218818664551e-02 -1.250737309455871582e-01 8.452676981687545776e-02 -1.492383629083633423e-01
2.456285953521728516e-01 -5.024026632308959961e-01 1.380739510059356689e-01 -1.490644812583923340e-01 3.437600731849670410e-01 -2.457162365317344666e-02 -1.473305672407150269e-01 3.642579540610313416e-02 -3.727421630173921585e-03 -1.052915770560503006e-02 2.086862325668334961e-01 1.497961580753326416e-01 6.414984166622161865e-02 -3.561282530426979065e-02 -9.588964283466339111e-02 -1.384542435407638550e-01 2.271414399147033691e-01 -1.990391463041305542e-01 -3.835169225931167603e-02 -2.381874620914459229e-01 2.245940864086151123e-01 5.322585627436637878e-02 5.820229649543762207e-03 9.393447637557983398e-02 1.902962774038314819e-01 -8.330957591533660889e-02 -1.367073804140090942e-01 -3.092967569828033447e-01 -9.215120226144790649e-02 9.075365960597991943e-02 1.142826005816459656e-01 7.390654087066650391e-02
2.593908011913299561e-01 1.635279059410095215e-01 5.001103132963180542e-02 1.436792314052581787e-01 3.182648122310638428e-01 -3.387479484081268311e-02 1.620572507381439209e-01 -9.279791265726089478e-03 1.560907959938049316e-01 -5.681816861033439636e-02 -2.315012738108634949e-02 2.435087561607360840e-01 -1.027507800608873367e-02 -3.236500918865203857e-01 -1.651033461093902588e-01 -5.717701837420463562e-02 1.193754598498344421e-01 -1.628572493791580200e-01 -3.701769411563873291e-01 -2.980659604072570801e-01 1.738713830709457397e-01 2.623349428176879883e-02 1.073188111186027527e-01 -7.889975607395172119e-02 -2.234805077314376831e-01 1.163354292511940002e-01 -2.535005807876586914e-01 -7.033182680606842041e-02 5.916197225451469421e-02 2.805209755897521973e-01 1.028627809137105942e-02 3.065068647265434265e-02
2.867753505706787109e-01 -4.267172515392303467e-02 1.615507006645202637e-01 1.118011400103569031e-01 -7.929299771785736084e-02 -8.920872956514358521e-02 2.925833873450756073e-02 3.763575255870819092e-01 -1.904859393835067749e-01 2.685817703604698181e-02 7.869046181440353394e-02 4.250644147396087646e-02 -1.573411226272583008e-01 -2.221483364701271057e-02 -5.280170589685440063e-02 -1.726255565881729126e-01 -6.899272650480270386e-02 2.693146765232086182e-01 -6.134619191288948059e-02 -3.891281783580780029e-01 6.599552184343338013e-02 2.015536427497863770e-01 1.526988148689270020e-01 -5.131432786583900452e-02 -3.086810000240802765e-02 2.230250835418701172e-01 -4.165855050086975098e-01 -1.108417883515357971e-01 -2.283194363117218018e-01 1.573336720466613770e-01 2.606242336332798004e-02 -1.620269753038883209e-02
5.457406640052795410e-01 -2.008607238531112671e-01 3.729020953178405762e-01 2.063964605331420898e-01 -1.492285430431365967e-01 -2.478921264410018921e-01 -1.154190897941589355e-01 -7.471724599599838257e-02 6.822578608989715576e-02 1.881995052099227905e-01 -4.951880127191543579e-02 -8.050074428319931030e-02 -1.560695767402648926e-01 -1.411370374262332916e-02 -9.852644056081771851e-02 -8.074925094842910767e-02 2.112918347120285034e-02 -1.016176268458366394e-01 8.604177832603454590e-02 -1.119161099195480347e-01 -6.164059787988662720e-02 2.975178360939025879e-01 -2.520866878330707550e-02 -3.228111565113067627e-02 7.099690288305282593e-02 1.921928375959396362e-01 -1.031105034053325653e-02 5.550548061728477478e-02 2.986335568130016327e-02 -2.941549122333526611e-01 -1.404649764299392700e-01 1.036408841609954834e-01
2.011612057685852051e-01 -2.243889123201370239e-01 2.238615453243255615e-01 8.356631547212600708e-02 2.301177233457565308e-01 -9.086415171623229980e-02 -9.155460447072982788e-02 3.302904218435287476e-02 1.209410279989242554e-01 2.342680543661117554e-01 -2.363018691539764404e-02 -7.599256932735443115e-02 1.651572734117507935e-01 -3.469682335853576660e-01 -4.478517770767211914e-01 1.870736330747604370e-01 2.512366771697998047e-01 -1.621437221765518188e-01 8.593115210533142090e-02 -2.861917316913604736e-01 8.978729695081710815e-02 1.273843646049499512e-01 -1.743569225072860718e-01 -4.328887164592742920e-02 -7.792445831000804901e-05 -3.261244669556617737e-02 4.089734330773353577e-02 -7.175579667091369629e-02 2.128310650587081909e-01 8.053544163703918457e-02 -1.643919944763183594e-01 -1.932945102453231812e-02
3.547160327434539795e-01 -3.802040219306945801e-01 1.502373367547988892e-01 -1.102708163671195507e-03 2.683586478233337402e-01 -2.023790627717971802e-01 8.774240314960479736e-02 1.661557406187057495e-01 2.437342703342437744e-02 8.704254776239395142e-02 1.713257282972335815e-01 -9.022125042974948883e-03 1.998735368251800537e-01 -1.420276015996932983e-01 -1.088637020438909531e-02 1.331913918256759644e-01 2.758264243602752686e-01 -3.119554817676544189e-01 -1.273187994956970215e-01 6.368680298328399658e-02 8.143129944801330566e-02 1.410781890153884888e-01 5.794278904795646667e-02 2.331770211458206177e-01 3.672693297266960144e-02 -1.193943321704864502e-01 -9.591362625360488892e-02 -2.426268458366394043e-01 -1.848221123218536377e-01 8.102091401815414429e-02 1.832823157310485840e-01 8.527727425098419189e-02
3.248772621154785156e-01 -3.661757707595825195e-01 2.445876449346542358e-01 -3.864262625575065613e-02 -3.074849210679531097e-02 1.330189034342765808e-02 4.033095240592956543e-01 9.824229776859283447e-02 -2.705928310751914978e-02 5.462540313601493835e-03 -1.609790474176406860e-01 -2.629276178777217865e-02 -1.047902405261993408e-01 1.033488363027572632e-01 -5.116230994462966919e-02 3.998214006423950195e-02 1.268026679754257202e-01 1.670637726783752441e-02 -1.285694241523742676e-01 -2.058897316455841064e-01 6.109507754445075989e-03 4.342722892761230469e-01 2.625975012779235840e-02 -1.676961034536361694e-01 -4.521638900041580200e-02 -7.148143649101257324e-02 -9.069643914699554443e-02 -7.815271615982055664e-02 -1.971953809261322021e-01 2.919358611106872559e-01 1.633717864751815796e-01 8.581816405057907104e-02
2.260053455829620361e-01 -2.804763317108154297e-01 -3.545254236087203026e-03 6.906638387590646744e-03 -1.490149274468421936e-02 -1.968108266592025757e-01 7.781200110912322998e-02 1.131311058998107910e-01 1.679909527301788330e-01 -2.353507280349731445e-01 1.870623975992202759e-01 -8.203951269388198853e-02 4.023210331797599792e-02 -1.938100606203079224e-01 -8.500949293375015259e-02 4.292371496558189392e-02 1.282172203063964844e-01 -1.799970716238021851e-01 -6.507232785224914551e-02 -4.296090602874755859e-01 1.649675369262695312e-01 3.980704843997955322e-01 2.807646431028842926e-02 3.041199743747711182e-01 -1.130506619811058044e-01 1.074613258242607117e-01 -2.804145589470863342e-02 -1.464089304208755493e-01 -7.040270417928695679e-02 -2.012609839439392090e-01 4.485226422548294067e-02 -1.678909212350845337e-01
1.563045084476470947e-01 -3.997359797358512878e-02 -1.234882026910781860e-01 1.087151691317558289e-01 -2.443589270114898682e-02 -3.206106424331665039e-01 1.903315186500549316e-01 5.738135054707527161e-02 -5.886344239115715027e-03 -1.858374178409576416e-01 1.676167249679565430e-01 -9.187451004981994629e-02 -1.510053128004074097e-01 -3.408782482147216797e-01 1.751784831285476685e-01 1.942109167575836182e-01 2.304856181144714355e-01 4.142682999372482300e-02 -1.702455282211303711e-01 -3.173141181468963623e-01 4.494661465287208557e-02 3.169710636138916016e-01 2.073253877460956573e-02 5.404290929436683655e-02 2.083934843540191650e-01 -5.269469320774078369e-02 1.912263967096805573e-02 -6.393723189830780029e-02 -1.297170817852020264e-01 2.138435095548629761e-01 -1.069077253341674805e-01 3.323963284492492676e-01
5.519061684608459473e-01 2.866745693609118462e-03 1.049880236387252808e-01 3.256990611553192139e-01 1.177142709493637085e-01 -1.064842641353607178e-01 -1.339699774980545044e-01 -1.722931563854217529e-01 -4.540947824716567993e-02 -3.625223785638809204e-02 2.673887610435485840e-01 -1.679745316505432129e-01 2.246849536895751953e-01 -1.615814864635467529e-01 -3.393779695034027100e-02 -8.444941788911819458e-02 -1.014217920601367950e-02 2.170077711343765259e-01 2.061439678072929382e-02 -1.898993700742721558e-01 -3.672736138105392456e-02 1.981932967901229858e-01 1.127690672874450684e-01 1.056982874870300293e-01 -8.090256899595260620e-02 -1.640983670949935913e-01 -1.300789564847946167e-01 -9.485572576522827148e-02 1.022194176912307739e-01 2.072106450796127319e-01 -1.736522763967514038e-01 1.623715460300445557e-01
2.816520333290100098e-01 -1.605270057916641235e-01 8.407202363014221191e-02 2.920927703380584717e-01 -7.807447691448032856e-04 -8.402158319950103760e-02 4.391432926058769226e-02 4.333448708057403564e-01 -4.222106561064720154e-02 1.531642228364944458e-01 7.639400660991668701e-02 2.981673777103424072e-01 3.215652704238891602e-02 -2.833785116672515869e-01 -6.502329558134078979e-02 1.299196183681488037e-01 5.078075081110000610e-02 1.468537300825119019e-01 -2.792725563049316406e-01 -5.131845828145742416e-03 1.238692179322242737e-01 1.672084480524063110e-01 1.913188546895980835e-01 4.208671301603317261e-02 -1.226642653346061707e-01 6.767325103282928467e-02 -1.573091298341751099e-01 -2.451786696910858154e-01 -2.652616798877716064e-01 1.402584314346313477e-01 -3.158477693796157837e-02 -6.288826465606689453e-02
1.956920772790908813e-01 -1.024936214089393616e-01 1.092727854847908020e-01 -3.347237408161163330e-02 -3.532811626791954041e-02 3.531357273459434509e-02 -2.134751677513122559e-01 -5.356629937887191772e-02 2.869930863380432129e-01 1.787663847208023071e-01 7.939257472753524780e-02 -7.003689184784889221e-03 -3.440822362899780273e-01 -1.209956854581832886e-01 -2.888348400592803955e-01 2.545006340369582176e-03 1.577286869287490845e-01 -3.304001986980438232e-01 -2.407669723033905029e-01 -3.800375163555145264e-01 -5.601241253316402435e-03 1.924142688512802124e-01 -8.960571140050888062e-02 -9.144126623868942261e-02 9.020470827817916870e-02 -2.190571092069149017e-02 1.156205087900161743e-01 -1.053283512592315674e-01 -2.100660800933837891e-01 9.879228472709655762e-02 -1.739441454410552979e-01 2.072560936212539673e-01
1.560341566801071167e-01 -2.813086509704589844e-01 -5.316048860549926758e-02 4.790772125124931335e-02 -6.665308773517608643e-02 1.161677949130535126e-02 -6.889759749174118042e-02 1.722230166196823120e-01 8.647274225950241089e-02 -1.485846340656280518e-01 2.253652960062026978e-01 -1.336869001388549805e-01 -8.920433372259140015e-02 -2.001166194677352905e-01 -2.302512377500534058e-01 -7.045011967420578003e-02 1.802602969110012054e-02 -2.932183817028999329e-02 -3.751728236675262451e-01 -2.329595834016799927e-01 -3.136284351348876953e-01 4.196957945823669434e-01 2.316745668649673462e-01 -3.556553740054368973e-03 -5.897933617234230042e-02 1.450463086366653442e-01 3.699952736496925354e-02 -1.660186946392059326e-01 -1.004914939403533936e-01 -2.159260809421539307e-01 -3.773340582847595215e-02 -1.105251163244247437e-01
1.903602182865142822e-01 3.616208583116531372e-02 -1.039936989545822144e-01 4.067170023918151855e-01 1.693304032087326050e-01 -1.065394002944231033e-02 -5.677970871329307556e-02 7.031379640102386475e-02 -3.095624782145023346e-02 1.279379129409790039e-01 -2.542825043201446533e-02 5.608238652348518372e-02 2.431091219186782837e-01 -3.642285764217376709e-01 -2.752742469310760498e-01 1.292950063943862915e-01 1.292309630662202835e-02 1.352747995406389236e-02 -4.511926695704460144e-02 -3.185047805309295654e-01 -1.915708035230636597e-01 2.506926357746124268e-01 -2.309696674346923828e-01 1.834274530410766602e-01 -1.172619163990020752e-01 -1.005718410015106201e-01 -1.496810317039489746e-01 -3.889077529311180115e-02 -1.332004088908433914e-02 -7.499261945486068726e-02 -3.161306083202362061e-01 -9.593240974936634302e-06
2.443548142910003662e-01 -2.956281006336212158e-01 6.534888595342636108e-02 3.489606380462646484e-01 2.817077636718750000e-01 -1.768794357776641846e-01 1.224441155791282654e-01 1.217471435666084290e-01 6.299748271703720093e-02 -2.940098643302917480e-01 -2.017410844564437866e-02 1.076547894626855850e-02 -1.923421621322631836e-01 -1.563233137130737305e-01 1.353792697191238403e-01 -3.284202516078948975e-01 -4.185763001441955566e-02 -1.715004295110702515e-01 1.234476715326309204e-01 -4.670307785272598267e-02 -3.724518045783042908e-02 2.258480042219161987e-01 -4.772123880684375763e-03 2.106860131025314331e-01 -4.116027057170867920e-02 1.873130351305007935e-01 2.124999463558197021e-01 -7.940305769443511963e-02 -9.344748407602310181e-02 -5.202841758728027344e-02 -1.881304234266281128e-01 1.654461920261383057e-01
2.599416375160217285e-01 -1.118609309196472168e-01 -1.019635349512100220e-01 1.886430233716964722e-01 7.428138703107833862e-02 -2.266642004251480103e-01 1.641939133405685425e-01 1.520747989416122437e-01 -2.597742676734924316e-01 -1.456786096096038818e-01 1.560686379671096802e-01 7.423657178878784180e-02 -6.560748815536499023e-02 -1.157655790448188782e-01 -1.060349494218826294e-01 5.342685580253601074e-01 2.389864772558212280e-01 2.822803705930709839e-02 -1.911119073629379272e-01 -3.235375285148620605e-01 1.578175276517868042e-01 1.147587224841117859e-01 1.633718796074390411e-02 5.879676342010498047e-02 4.307360574603080750e-02 2.759213931858539581e-02 -7.872402667999267578e-02 -1.635913252830505371e-01 -1.906218528747558594e-01 1.032683253288269043e-01 9.509024024009704590e-02 3.817449882626533508e-02
2.573798298835754395e-01 8.263272792100906372e-02 2.946929335594177246e-01 4.027969837188720703e-01 2.265289612114429474e-02 -2.171363681554794312e-01 -1.190084815025329590e-01 1.608022898435592651e-01 2.751176059246063232e-02 -1.176562383770942688e-01 -7.388190925121307373e-02 1.264351308345794678e-01 -4.181215073913335800e-03 4.695319756865501404e-02 -2.645172178745269775e-02 1.398769468069076538e-01 9.567136317491531372e-02 4.640430212020874023e-03 1.065419167280197144e-01 -3.186199069023132324e-01 -2.203181833028793335e-01 2.923147082328796387e-01 2.163819074630737305e-01 7.227992266416549683e-02 2.623564004898071289e-01 -3.616626933217048645e-02 -1.072381436824798584e-01 -3.000446557998657227e-01 -1.402691155672073364e-01 6.026265025138854980e-02 1.567474156618118286e-01 6.328168511390686035e-02
4.743361175060272217e-01 -1.114238575100898743e-01 -1.190345641225576401e-02 2.445791214704513550e-01 -1.043067425489425659e-01 -2.995762601494789124e-02 -2.879865653812885284e-02 -8.146876469254493713e-03 -6.804701872169971466e-03 5.644370242953300476e-02 -1.996226608753204346e-01 -1.282373964786529541e-01 -1.311160717159509659e-02 -2.937210500240325928e-01 -2.482194900512695312e-01 2.069261297583580017e-02 5.776066705584526062e-02 -3.637718856334686279e-01 -1.634559929370880127e-01 -2.260976135730743408e-01 2.052361220121383667e-01 9.465503692626953125e-02 -1.240218877792358398e-01 -3.461105749011039734e-02 1.502687931060791016e-01 1.333940327167510986e-01 -1.088625416159629822e-01 -1.851453185081481934e-01 -1.731748431921005249e-01 1.220001466572284698e-02 2.160350978374481201e-01 1.935607492923736572e-01
3.773128092288970947e-01 -1.382575780153274536e-01 -5.618147924542427063e-02 1.249294281005859375e-01 -7.671088725328445435e-02 -4.308787882328033447e-01 3.033209145069122314e-01 1.832581311464309692e-01 -7.400229107588529587e-03 -3.308359161019325256e-02 2.553449943661689758e-02 5.316155031323432922e-03 -9.885751456022262573e-02 -2.984803020954132080e-01 -9.095542132854461670e-02 -4.926429688930511475e-02 1.719709187746047974e-01 2.627400457859039307e-01 -2.268469184637069702e-01 -1.118730306625366211e-01 4.133989289402961731e-02 3.738957643508911133e-02 -2.642022632062435150e-02 5.972804129123687744e-02 -1.605724394321441650e-01 6.315854936838150024e-02 1.371019631624221802e-01 -2.785415649414062500e-01 2.106616497039794922e-01 5.114868655800819397e-02 2.107557356357574463e-01 6.094193458557128906e-02
2.964167296886444092e-01 -7.410604506731033325e-02 -8.323812857270240784e-03 8.021115511655807495e-02 1.047777533531188965e-01 1.561418622732162476e-01 3.637007996439933777e-02 8.183015882968902588e-02 -1.437997370958328247e-01 -3.449173569679260254e-01 6.901164352893829346e-02 2.342017889022827148e-01 -5.090256780385971069e-02 -9.487967938184738159e-02 4.871895909309387207e-02 2.223117500543594360e-01 3.200820684432983398e-01 1.114851888269186020e-02 -1.734741330146789551e-01 -4.661297798156738281e-01 -1.810271888971328735e-01 1.083282604813575745e-01 -1.026052907109260559e-01 -9.454206377267837524e-02 1.031910106539726257e-01 -5.052334745414555073e-04 2.167208306491374969e-02 -2.136412709951400757e-01 -7.370568066835403442e-02 2.871877551078796387e-01 1.078849285840988159e-02 1.881762892007827759e-01
4.428067505359649658e-01 -1.095297411084175110e-01 2.864559590816497803e-01 -1.089305616915225983e-02 -4.477391019463539124e-02 -3.055276572704315186e-01 -8.065928518772125244e-02 6.421318650245666504e-02 1.511967331171035767e-01 2.742274701595306396e-01 -2.661229968070983887e-01 -1.823881417512893677e-01 -1.735749393701553345e-01 -1.115366220474243164e-01 3.166658431291580200e-02 -7.701392471790313721e-02 -1.103108525276184082e-01 -3.987688571214675903e-02 2.590819634497165680e-02 -1.736926138401031494e-01 -1.111490875482559204e-01 3.078511953353881836e-01 1.417543180286884308e-02 -2.877809666097164154e-02 1.651423871517181396e-01 1.758664995431900024e-01 -1.294613778591156006e-01 -1.308970153331756592e-01 1.273414045572280884e-01 1.862699165940284729e-02 -2.910970449447631836e-01 7.725144177675247192e-02
3.097227215766906738e-01 -1.280171424150466919e-01 -5.952003225684165955e-02 2.088675349950790405e-01 1.460155695676803589e-01 -2.064212262630462646e-01 8.750147372484207153e-02 4.387010931968688965e-01 -3.284263983368873596e-02 1.162619218230247498e-01 3.024126887321472168e-01 2.532815039157867432e-01 -5.008638650178909302e-02 1.220093294978141785e-01 -1.403693854808807373e-01 2.835731208324432373e-02 1.291728466749191284e-01 5.776667967438697815e-02 -1.076757609844207764e-01 -3.570776283740997314e-01 3.455479070544242859e-02 2.735519409179687500e-01 2.561476826667785645e-01 -7.095466554164886475e-02 -1.327931880950927734e-01 -1.078821793198585510e-01 1.321645826101303101e-02 1.406234037131071091e-02 1.586645096540451050e-01 7.530166208744049072e-02 -4.563334584236145020e-02 -1.600331277586519718e-03
3.149743080139160156e-01 -2.002906650304794312e-01 -6.998524069786071777e-02 2.275508791208267212e-01 6.622783374041318893e-03 -2.858719527721405029e-01 1.909964531660079956e-01 -4.264265671372413635e-02 -1.273081749677658081e-01 3.032518923282623291e-01 1.986060142517089844e-01 -1.465102881193161011e-01 -1.668254584074020386e-01 -2.830198965966701508e-02 -2.757808864116668701e-01 -1.592215150594711304e-01 1.217200160026550293e-01 6.496793031692504883e-02 -3.765437379479408264e-02 1.928527955897152424e-03 -5.914226546883583069e-02 2.825515568256378174e-01 2.150444537401199341e-01 1.878067553043365479e-01 -5.109366774559020996e-02 3.811652585864067078e-02 1.952399872243404388e-02 -1.118796840310096741e-01 -2.082289159297943115e-01 -3.510593473911285400e-01 -4.355735704302787781e-02 1.185245662927627563e-01
1.472792625427246094e-01 -1.872256845235824585e-01 -3.105751983821392059e-02 3.310390114784240723e-01 1.469258815050125122e-01 -3.558841943740844727e-01 -4.750785231590270996e-02 3.729745745658874512e-01 1.856418326497077942e-03 1.738202571868896484e-02 -2.108809500932693481e-01 -1.528164278715848923e-02 8.372758515179157257e-03 -4.101381301879882812e-01 -1.707473248243331909e-01 -8.124539628624916077e-03 2.281727828085422516e-02 -2.458419054746627808e-01 -1.880735531449317932e-02 -1.652055084705352783e-01 -1.283521950244903564e-02 1.237278357148170471e-01 -1.785644888877868652e-01 -1.753787547349929810e-01 -1.059277579188346863e-01 1.724756509065628052e-01 6.641573458909988403e-02 -7.616804540157318115e-02 -1.336660087108612061e-01 -1.427918076515197754e-01 -5.892155691981315613e-02 -2.023645192384719849e-01
3.855042755603790283e-01 -3.876783251762390137e-01 6.725011765956878662e-02 6.978766992688179016e-03 -3.737529739737510681e-02 -7.851231843233108521e-02 3.594672540202736855e-03 1.187111511826515198e-01 2.786429822444915771e-01 -2.531900703907012939e-01 1.856079846620559692e-01 -4.130876064300537109e-02 3.489370271563529968e-02 -2.264960557222366333e-01 -7.831324636936187744e-02 1.661093533039093018e-01 -4.325598850846290588e-02 1.039607450366020203e-01 -4.028917476534843445e-02 -1.518056243658065796e-01 1.913089901208877563e-01 1.588350981473922729e-01 7.207527011632919312e-02 -4.539029672741889954e-02 4.705679044127464294e-02 -1.573505066335201263e-02 -2.378661781549453735e-01 -1.974042505025863647e-01 -3.320172131061553955e-01 7.771591097116470337e-02 -1.967211216688156128e-01 -2.264777421951293945e-01
1.482024341821670532e-01 -2.919349968433380127e-01 -1.227528825402259827e-01 3.475477695465087891e-01 2.255600132048130035e-02 -9.689255058765411377e-02 -8.125089854001998901e-02 1.637382656335830688e-01 -1.523510962724685669e-01 2.925983630120754242e-02 9.001896530389785767e-02 -1.210788488388061523e-01 -9.404283016920089722e-02 -3.025045059621334076e-02 -2.258452177047729492e-01 -1.029569357633590698e-01 3.495216369628906250e-01 2.069878727197647095e-01 -2.314262390136718750e-01 -3.229370713233947754e-01 -1.037312224507331848e-01 2.983979582786560059e-01 -8.577395975589752197e-02 9.843961149454116821e-02 2.323542535305023193e-01 -7.715670764446258545e-02 -1.327746510505676270e-01 4.586785659193992615e-02 1.437317579984664917e-01 5.149074830114841461e-03 2.147800102829933167e-02 -2.343533486127853394e-01
1.736087501049041748e-01 -2.397053837776184082e-01 6.439936161041259766e-01 7.230164110660552979e-02 -1.133075729012489319e-02 -2.531659975647926331e-02 1.014839485287666321e-01 -3.065073676407337189e-02 -9.244412928819656372e-02 1.264125555753707886e-01 1.262795180082321167e-01 4.569912701845169067e-02 -1.081119850277900696e-02 -1.597503125667572021e-01 -8.274088799953460693e-02 -2.013381868600845337e-01 1.474929749965667725e-01 2.142193727195262909e-02 7.720212638378143311e-02 -2.039804458618164062e-01 -1.226303726434707642e-01 2.030889540910720825e-01 -3.145686537027359009e-02 -1.451366394758224487e-01 3.136594295501708984e-01 1.854084134101867676e-01 -7.666340470314025879e-02 -1.477167606353759766e-01 2.404174767434597015e-02 -1.666710376739501953e-01 -5.742013081908226013e-02 1.569323688745498657e-01
2.781565189361572266e-01 -3.039832413196563721e-01 2.252981662750244141e-01 -1.872742027044296265e-01 7.501917332410812378e-02 -4.435222223401069641e-02 2.280298247933387756e-02 5.868279933929443359e-02 -3.176073729991912842e-01 -3.700447976589202881e-01 -1.075754687190055847e-02 2.045312076807022095e-01 -1.630081981420516968e-01 -9.649989753961563110e-02 -1.194989532232284546e-01 -6.054520606994628906e-02 5.853230506181716919e-02 1.028921306133270264e-01 -1.057259887456893921e-01 -1.734838187694549561e-01 1.536362320184707642e-01 2.659084200859069824e-01 2.446035593748092651e-01 8.822952210903167725e-02 -1.651970744132995605e-01 7.357157021760940552e-02 8.793462184257805347e-04 -1.860062777996063232e-01 1.088322922587394714e-01 2.937369644641876221e-01 -1.039098426699638367e-01 7.621257752180099487e-02
2.255251109600067139e-01 -8.945219218730926514e-02 -1.476712524890899658e-01 2.124766558408737183e-01 1.706467121839523315e-01 -2.591044902801513672e-01 3.610085844993591309e-01 -3.256583213806152344e-02 -2.063530683517456055e-01 3.787222877144813538e-02 1.692432016134262085e-01 2.815088927745819092e-01 -1.325354427099227905e-01 -2.963611483573913574e-01 -1.074761450290679932e-01 -1.416595876216888428e-01 6.859330926090478897e-03 5.729664862155914307e-02 -1.796101592481136322e-02 -2.105858474969863892e-01 -2.316345274448394775e-01 2.512850463390350342e-01 2.064416706562042236e-01 3.759701922535896301e-02 -4.728182032704353333e-02 1.878324002027511597e-01 6.488323956727981567e-02 -1.902889311313629150e-01 1.059101819992065430e-01 3.615581989288330078e-02 1.213693320751190186e-01 -2.088050842285156250e-01
2.119574695825576782e-01 -2.284242063760757446e-01 -1.378781646490097046e-01 3.179003000259399414e-01 2.612641155719757080e-01 -1.765188872814178467e-01 1.578290015459060669e-01 1.990484446287155151e-01 2.149637341499328613e-01 -1.152956336736679077e-01 1.277671307325363159e-01 -2.214716225862503052e-01 -4.293498769402503967e-02 -2.375778704881668091e-01 1.901516574434936047e-03 -6.709355860948562622e-02 -3.040497601032257080e-01 -1.578217148780822754e-01 -1.043793708086013794e-01 -2.423939555883407593e-01 -3.333931043744087219e-02 2.084528505802154541e-01 -1.698358803987503052e-01 -1.187184751033782959e-01 2.426519431173801422e-02 2.680128514766693115e-01 6.986225396394729614e-02 -9.446783363819122314e-02 -3.735721111297607422e-02 -2.494154572486877441e-01 7.929128408432006836e-02 -2.423110604286193848e-02
5.373209714889526367e-01 -1.614707261323928833e-01 1.151596084237098694e-01 -2.102198302745819092e-01 1.504185199737548828e-01 -3.912747278809547424e-02 -1.533910930156707764e-01 -9.990341216325759888e-02 -1.008610725402832031e-01 1.248495951294898987e-01 1.501794606447219849e-01 1.887587904930114746e-01 -1.133917868137359619e-01 6.247881427407264709e-02 -3.450320661067962646e-01 1.190055683255195618e-01 -7.270826026797294617e-03 -4.460938274860382080e-03 -1.885707825422286987e-01 -2.553216814994812012e-01 2.564609348773956299e-01 3.364654630422592163e-02 -2.057894617319107056e-01 -1.611181050539016724e-01 -5.105516407638788223e-03 1.750533729791641235e-01 -2.118241935968399048e-01 -8.019983768463134766e-02 8.381527662277221680e-02 1.540396269410848618e-02 -1.366826519370079041e-02 1.035585179924964905e-01
9.060624986886978149e-03 -1.757514476776123047e-01 3.201041743159294128e-02 2.745741605758666992e-01 5.696272477507591248e-02 -3.047419488430023193e-01 -1.956792026758193970e-01 2.826561629772186279e-01 -9.439038112759590149e-03 1.036218181252479553e-01 6.289283931255340576e-02 1.864126473665237427e-01 2.505008578300476074e-01 -3.877372443675994873e-01 -1.789573729038238525e-01 1.116522178053855896e-01 -4.502040147781372070e-02 1.189782246947288513e-01 -1.535679548978805542e-01 -3.882342875003814697e-01 -7.172905653715133667e-02 5.388951301574707031e-02 1.321085393428802490e-01 -8.917190879583358765e-02 -5.491035059094429016e-02 1.356732100248336792e-01 -5.007161572575569153e-02 -1.721757650375366211e-01 -2.948864698410034180e-01 -7.806862145662307739e-02 -2.133818343281745911e-02 1.322025991976261139e-02
2.278728038072586060e-01 -3.818857669830322266e-01 1.309188157320022583e-01 1.547138541936874390e-01 3.352118730545043945e-01 -1.006228104233741760e-01 5.064918845891952515e-02 -1.415555030107498169e-01 -9.120244532823562622e-03 -9.650973230600357056e-02 2.155026793479919434e-01 1.883886456489562988e-01 3.953674063086509705e-02 -2.957474254071712494e-02 -3.160046786069869995e-02 -5.394074693322181702e-02 1.081523597240447998e-01 -2.446305006742477417e-01 -1.136208791285753250e-02 -2.957619726657867432e-01 9.947001235559582710e-04 1.733790338039398193e-02 -5.553299188613891602e-02 2.709066271781921387e-01 1.689025014638900757e-01 -8.900669962167739868e-02 -2.978714406490325928e-01 -3.023581802845001221e-01 -7.726897299289703369e-02 6.588844209909439087e-02 2.275770008563995361e-01 6.138907745480537415e-02
2.575515508651733398e-01 6.080872938036918640e-02 1.109497025609016418e-01 1.382964104413986206e-01 2.693604826927185059e-01 -3.710585832595825195e-02 -7.287073880434036255e-02 4.741353094577789307e-01 -9.738523513078689575e-02 -7.122213393449783325e-02 4.506889358162879944e-02 2.768482267856597900e-01 -2.481640726327896118e-01 -5.440472066402435303e-02 1.200430095195770264e-02 1.559630688279867172e-02 -8.360127359628677368e-02 -4.826534539461135864e-02 -7.881160825490951538e-02 -2.981914579868316650e-01 -1.587691754102706909e-01 3.097316324710845947e-01 2.080177515745162964e-01 4.153054580092430115e-02 1.091020777821540833e-01 1.996280401945114136e-01 -1.958914101123809814e-02 -1.528637707233428955e-01 8.472409099340438843e-02 -1.547441184520721436e-01 -2.430348396301269531e-01 -6.399935111403465271e-03
8.975105732679367065e-02 -5.264800786972045898e-02 3.871546387672424316e-01 2.893182039260864258e-01 9.423954784870147705e-02 -1.430225223302841187e-01 5.645058304071426392e-02 2.445490658283233643e-01 -1.508058309555053711e-01 -2.489864677190780640e-01 1.072286162525415421e-02 9.761386364698410034e-02 -3.299885988235473633e-02 -2.210316807031631470e-02 -6.698185205459594727e-02 -1.470570117235183716e-01 1.650075912475585938e-01 -1.653030067682266235e-01 9.657824039459228516e-02 -2.209596894681453705e-02 -6.817490607500076294e-02 3.051329553127288818e-01 -7.328367792069911957e-03 -2.089438438415527344e-01 1.227123737335205078e-01 2.507519423961639404e-01 5.605582892894744873e-02 -3.234078884124755859e-01 1.808481961488723755e-01 1.081049889326095581e-01 -1.777225583791732788e-01 2.714787721633911133e-01
4.842944741249084473e-01 1.393086612224578857e-01 1.260243356227874756e-01 1.149866804480552673e-01 3.414335250854492188e-01 7.757990807294845581e-02 -1.444050520658493042e-01 1.993561089038848877e-01 -3.119390644133090973e-02 2.441592887043952942e-02 2.360790036618709564e-02 1.058203727006912231e-01 -8.217994868755340576e-02 2.314966320991516113e-01 4.267567023634910583e-02 6.225601956248283386e-02 1.436399519443511963e-01 -2.553806006908416748e-01 6.918717920780181885e-02 -4.666673019528388977e-02 -1.102677881717681885e-01 3.729899525642395020e-01 -5.291368439793586731e-02 -7.252401858568191528e-02 1.558184176683425903e-01 1.451771408319473267e-01 -1.534997224807739258e-01 -2.812996804714202881e-01 -5.605347082018852234e-02 8.344548195600509644e-02 -1.908216327428817749e-01 -8.757373690605163574e-02
1.809006780385971069e-01 1.334552019834518433e-01 1.357712689787149429e-02 1.912169903516769409e-01 -3.952649887651205063e-03 -2.480652481317520142e-01 8.070334792137145996e-03 8.528304845094680786e-02 2.244617789983749390e-01 3.229265287518501282e-02 -1.177770718932151794e-01 -4.222305119037628174e-02 -1.344595383852720261e-02 -1.422626972198486328e-01 -3.472135066986083984e-01 -7.347756624221801758e-02 2.980253100395202637e-01 1.426273584365844727e-01 9.309085458517074585e-02 -2.829442024230957031e-01 9.033594280481338501e-02 2.109342068433761597e-01 1.311558634042739868e-01 3.445977112278342247e-03 -3.759833276271820068e-01 -1.050214841961860657e-01 -1.876243054866790771e-01 -3.609623610973358154e-01 -7.797804474830627441e-02 -1.403867080807685852e-02 -1.289684921503067017e-01 1.477077156305313110e-01
3.258038163185119629e-01 -3.523712158203125000e-01 2.247245609760284424e-01 8.530333638191223145e-02 1.564616709947586060e-01 -4.399982467293739319e-02 7.299045100808143616e-04 1.151561364531517029e-01 -2.652243971824645996e-01 2.166860504075884819e-03 -4.353055357933044434e-02 1.696932911872863770e-01 -1.383908241987228394e-01 -1.569627523422241211e-01 8.078772807493805885e-04 1.954992115497589111e-01 1.200014539062976837e-02 -2.458877414464950562e-01 1.514706015586853027e-01 -6.855734391137957573e-04 -3.148549050092697144e-02 1.982324570417404175e-01 1.999720036983489990e-01 -3.680162429809570312e-01 -2.000034786760807037e-02 2.809306383132934570e-01 1.396654397249221802e-01 -7.564415782690048218e-02 -3.594525530934333801e-02 8.231153711676597595e-03 -2.772996723651885986e-01 -8.435148000717163086e-02
1.724153757095336914e-01 7.522767782211303711e-02 7.495895028114318848e-02 2.177286297082901001e-01 1.168721988797187805e-01 -4.695004820823669434e-01 8.218880742788314819e-02 1.504347473382949829e-01 1.083944588899612427e-01 -1.177973523736000061e-01 -1.278447061777114868e-01 7.653396576642990112e-02 -2.861345708370208740e-01 -2.470443248748779297e-01 3.822935000061988831e-02 -4.167760908603668213e-02 1.476315408945083618e-01 -7.267779111862182617e-02 -3.652094304561614990e-01 -1.204280406236648560e-01 -1.269803196191787720e-01 1.336758136749267578e-01 -1.097712367773056030e-01 -2.646629512310028076e-02 -2.237328290939331055e-01 6.654121726751327515e-02 8.534409850835800171e-02 -3.883231580257415771e-01 1.417403388768434525e-02 -2.589655807241797447e-03 5.566235631704330444e-03 -1.402914077043533325e-01
2.761618793010711670e-01 -9.639817476272583008e-02 4.772868156433105469e-01 1.661738306283950806e-01 -1.662214994430541992e-01 -4.863382503390312195e-02 7.625288516283035278e-02 3.679824247956275940e-02 -6.622813642024993896e-02 1.316217184066772461e-01 1.677976548671722412e-01 -1.763962358236312866e-01 -1.066441833972930908e-01 -3.159239888191223145e-01 -2.123034931719303131e-02 -1.900073438882827759e-01 5.702810361981391907e-02 -9.411004930734634399e-02 8.859675377607345581e-02 -1.872339844703674316e-01 -9.473061561584472656e-02 2.804254591464996338e-01 -3.005229681730270386e-02 -1.852989196777343750e-01 2.488767206668853760e-01 2.289287298917770386e-01 -5.132333561778068542e-02 -3.596546500921249390e-02 7.505167275667190552e-02 -2.579301595687866211e-01 -1.013563871383666992e-01 1.207065209746360779e-01
2.151608616113662720e-01 -1.531711220741271973e-01 2.711896002292633057e-01 4.688055813312530518e-02 2.770126797258853912e-02 -2.354326397180557251e-01 -1.020210012793540955e-01 1.442103236913681030e-01 -1.805144846439361572e-01 2.190840095281600952e-01 2.325240522623062134e-02 2.175198048353195190e-01 -3.151485025882720947e-01 -2.781639993190765381e-01 2.512615360319614410e-02 1.352499127388000488e-01 -1.991450041532516479e-02 5.679184570908546448e-02 5.593385174870491028e-02 -3.687008842825889587e-02 -1.030392050743103027e-01 2.936246097087860107e-01 -2.693315446376800537e-01 -6.357399374246597290e-02 -2.917928397655487061e-01 9.279453009366989136e-02 1.116558238863945007e-01 -2.354286909103393555e-01 -3.845814242959022522e-02 1.552128493785858154e-01 -2.615775763988494873e-01 7.669093459844589233e-02
4.841370582580566406e-01 9.200248867273330688e-02 1.313757300376892090e-01 3.396539986133575439e-01 2.427251636981964111e-01 -1.773536205291748047e-01 -1.509521007537841797e-01 -6.039207428693771362e-02 9.042531996965408325e-02 1.634802371263504028e-01 9.530343860387802124e-02 -2.501293718814849854e-01 1.880748122930526733e-01 -2.608666121959686279e-01 5.676268041133880615e-02 -1.111754402518272400e-01 -5.115531757473945618e-02 1.500693112611770630e-01 -5.013588815927505493e-02 -2.805717587471008301e-01 9.233833104372024536e-02 7.011988759040832520e-02 -1.104564666748046875e-01 4.698903765529394150e-03 -1.038177236914634705e-01 -8.147346228361129761e-02 -2.650303840637207031e-01 -1.668121814727783203e-01 1.303273588418960571e-01 6.787397712469100952e-02 -1.110295429825782776e-01 2.688193693757057190e-02
3.776599168777465820e-01 -6.627295911312103271e-02 1.933720111846923828e-01 1.289117336273193359e-01 -1.522417459636926651e-02 -2.339479047805070877e-03 2.257650345563888550e-01 2.599372267723083496e-01 9.632218629121780396e-02 -9.770926833152770996e-02 4.316473007202148438e-02 2.295493185520172119e-01 -3.472689539194107056e-02 -8.343464881181716919e-02 1.928349733352661133e-01 1.711966544389724731e-01 8.903961628675460815e-02 -7.701158989220857620e-03 -9.202246367931365967e-02 -3.676758408546447754e-01 -1.051472127437591553e-01 3.254933357238769531e-01 1.460078507661819458e-01 1.160944700241088867e-01 1.760212779045104980e-01 1.087804362177848816e-01 3.269823268055915833e-02 -1.388900279998779297e-01 4.823688045144081116e-02 2.758393287658691406e-01 2.570514380931854248e-01 1.450803577899932861e-01
2.731942832469940186e-01 -6.548611819744110107e-02 -1.542232632637023926e-01 -6.680074147880077362e-03 2.663371264934539795e-01 -1.353337764739990234e-01 -8.208191394805908203e-02 -2.679529227316379547e-02 1.429678350687026978e-01 3.669796884059906006e-02 1.429383307695388794e-01 -6.659992784261703491e-02 -2.387507259845733643e-02 1.028822734951972961e-02 -1.660203933715820312e-01 -3.673330843448638916e-01 -1.574673503637313843e-01 1.037773787975311279e-01 -2.878522872924804688e-01 -8.856128901243209839e-02 9.214141219854354858e-02 3.083799481391906738e-01 6.549426168203353882e-02 7.931524515151977539e-02 -9.010595083236694336e-02 1.446852236986160278e-01 5.129703879356384277e-02 -4.996731579303741455e-01 -3.341865167021751404e-02 -1.395417898893356323e-01 -1.974000334739685059e-01 9.677667915821075439e-02
1.002964228391647339e-01 -1.894895583391189575e-01 5.260178819298744202e-02 4.994628950953483582e-02 1.489124149084091187e-01 -1.826191507279872894e-02 2.316095083951950073e-01 4.937503859400749207e-02 -4.923726618289947510e-02 -1.412767358124256134e-02 1.468884944915771484e-01 2.826472744345664978e-02 -3.532542660832405090e-02 -4.567483440041542053e-02 -4.750734940171241760e-02 -7.068301737308502197e-02 3.939422667026519775e-01 3.320750296115875244e-01 -6.347425282001495361e-02 -4.434157013893127441e-01 1.091159433126449585e-01 1.977265477180480957e-01 1.565468311309814453e-01 8.925434201955795288e-02 4.373402893543243408e-02 1.860545277595520020e-01 8.680292218923568726e-02 -9.846810996532440186e-02 -1.617047190666198730e-01 3.107833862304687500e-01 1.264029443264007568e-01 3.042028248310089111e-01
2.368126809597015381e-01 -1.402192413806915283e-01 -1.460496634244918823e-01 1.788401901721954346e-01 1.732434630393981934e-01 -4.732771590352058411e-02 1.798476576805114746e-01 1.977439783513545990e-02 5.719792470335960388e-02 1.006967350840568542e-01 2.404016107320785522e-01 -3.708410635590553284e-02 -2.249412983655929565e-01 5.386937409639358521e-02 -9.494014084339141846e-02 -4.767886176705360413e-02 -9.194120019674301147e-02 1.761231273412704468e-01 -2.267323732376098633e-01 -4.197158217430114746e-01 -2.487481087446212769e-01 5.011441186070442200e-02 -8.837240934371948242e-02 1.317156106233596802e-01 2.055355533957481384e-02 1.959765255451202393e-01 -8.202248066663742065e-02 -3.681415319442749023e-01 -2.162999957799911499e-01 -1.349747329950332642e-01 1.888759285211563110e-01 1.738884896039962769e-01
1.485301554203033447e-01 -5.200305581092834473e-02 -3.243874013423919678e-02 -6.592135410755872726e-03 3.816139996051788330e-01 -6.316841393709182739e-02 -2.831541188061237335e-02 1.963893920183181763e-01 -1.031691133975982666e-01 6.135424226522445679e-02 6.211798638105392456e-02 3.182183206081390381e-01 -1.176168173551559448e-01 -4.220702946186065674e-01 8.489758521318435669e-02 -2.135853320360183716e-01 -6.610047817230224609e-02 -5.951633304357528687e-02 -9.830931574106216431e-02 -7.428032159805297852e-02 1.281714737415313721e-01 1.338371634483337402e-01 -1.373655349016189575e-01 -2.211850509047508240e-02 -2.135008275508880615e-01 9.455162286758422852e-02 -3.503181934356689453e-01 -1.737628877162933350e-01 -1.750257164239883423e-01 -1.332796514034271240e-01 -2.861657738685607910e-01 -7.934544980525970459e-02
4.025866985321044922e-01 7.860579341650009155e-02 2.565173506736755371e-01 1.731457710266113281e-01 1.841447353363037109e-01 -3.132586777210235596e-01 -1.894930563867092133e-02 3.218971192836761475e-01 -9.215682744979858398e-02 1.081410571932792664e-01 -9.411047212779521942e-04 1.611685752868652344e-01 -1.956570148468017578e-01 1.524923089891672134e-02 7.674737274646759033e-02 3.281994909048080444e-02 9.399037063121795654e-02 -7.814437150955200195e-03 4.248978942632675171e-02 -2.405647635459899902e-01 -1.391532123088836670e-01 2.972587943077087402e-01 3.223331272602081299e-01 1.333415601402521133e-02 1.587602645158767700e-01 1.480398327112197876e-01 3.961256518959999084e-02 -4.533831775188446045e-02 1.519961468875408173e-02 1.671653389930725098e-01 -1.578421592712402344e-01 1.552182734012603760e-01
1.959919333457946777e-01 1.655300855636596680e-01 9.574187546968460083e-02 4.685599207878112793e-01 8.783895522356033325e-02 -4.710530489683151245e-02 -1.532117426395416260e-01 4.011826589703559875e-02 -2.256938666105270386e-01 2.261169850826263428e-01 7.011935859918594360e-02 -3.617565706372261047e-02 -1.554698497056961060e-02 -1.605309993028640747e-01 -2.067360728979110718e-01 3.150672465562820435e-02 -7.647260278463363647e-02 -1.373565942049026489e-01 -1.836473494768142700e-01 -5.073172450065612793e-01 1.167828366160392761e-01 1.564203649759292603e-01 -1.481563225388526917e-02 -3.921822458505630493e-02 -6.960729137063026428e-03 8.563762903213500977e-02 -2.025795727968215942e-02 -1.187350973486900330e-01 8.693575114011764526e-02 2.541949450969696045e-01 1.025693491101264954e-02 2.063342630863189697e-01
2.895487546920776367e-01 -3.015583753585815430e-02 -8.407533913850784302e-02 7.118567824363708496e-02 1.312265247106552124e-01 4.018824547529220581e-02 1.874455660581588745e-01 -6.562807410955429077e-02 -8.695133030414581299e-03 1.876470595598220825e-01 1.211247146129608154e-01 -3.313133418560028076e-01 -1.058827042579650879e-01 2.073264494538307190e-02 -3.656315207481384277e-01 -2.360672652721405029e-01 1.598911136388778687e-01 -1.110085323452949524e-01 -3.569497540593147278e-02 -4.297404885292053223e-01 1.530766636133193970e-01 3.056814074516296387e-01 7.862737029790878296e-02 -1.162828803062438965e-01 -1.018908172845840454e-01 1.792040318250656128e-01 -5.241166055202484131e-02 -1.993528306484222412e-01 1.008640453219413757e-01 1.548618674278259277e-01 -1.930847391486167908e-02 6.423552334308624268e-02
3.431031405925750732e-01 1.291969567537307739e-01 1.005011945962905884e-01 3.130170404911041260e-01 -3.233347460627555847e-02 -4.698809608817100525e-02 9.501003660261631012e-03 4.312714338302612305e-01 -8.681246638298034668e-02 1.588431745767593384e-01 -3.385331109166145325e-02 1.958582177758216858e-02 -1.786269098520278931e-01 -7.505453377962112427e-02 4.908545687794685364e-02 -1.288295239210128784e-01 -5.850858241319656372e-02 1.406161040067672729e-01 -1.746996045112609863e-01 -4.209609925746917725e-01 7.776532322168350220e-02 1.652467697858810425e-01 1.032956968992948532e-02 -3.461571875959634781e-03 -3.172167018055915833e-02 2.270044535398483276e-01 -2.429493963718414307e-01 7.910767942667007446e-02 -1.777942180633544922e-01 2.015899568796157837e-01 5.431927368044853210e-02 1.410976201295852661e-01
2.860495150089263916e-01 -2.326116561889648438e-01 1.561640650033950806e-01 3.021170198917388916e-01 2.557701766490936279e-01 -1.008503511548042297e-01 -2.278316020965576172e-02 3.885311260819435120e-02 -1.605148911476135254e-01 -5.062470212578773499e-02 8.430190384387969971e-02 -3.091821670532226562e-01 1.197100728750228882e-01 -2.708908617496490479e-01 -2.751220166683197021e-01 1.556464284658432007e-01 2.802427113056182861e-01 7.280362397432327271e-02 7.139066606760025024e-02 -2.557542622089385986e-01 1.491200327873229980e-01 1.581128686666488647e-01 1.587652042508125305e-02 1.509191989898681641e-01 3.193148598074913025e-02 -1.756477355957031250e-02 6.386697292327880859e-02 -1.726215481758117676e-01 2.067758291959762573e-01 1.847929209470748901e-01 9.412750601768493652e-02 -8.093845844268798828e-02
3.456491827964782715e-01 -1.801928877830505371e-01 1.152055636048316956e-01 9.003166109323501587e-03 8.282113075256347656e-02 -1.670915037393569946e-01 2.284166812896728516e-01 -2.467476762831211090e-02 2.991850376129150391e-01 7.285689562559127808e-02 6.824614107608795166e-02 -1.439165323972702026e-01 4.148984700441360474e-02 -9.467656165361404419e-02 -3.758215606212615967e-01 -4.299680143594741821e-02 -5.119858309626579285e-02 2.148448377847671509e-01 -2.120479941368103027e-01 -5.321442615240812302e-03 9.056255966424942017e-02 2.264359444379806519e-01 -3.053127788007259369e-02 6.682506203651428223e-02 -8.707918971776962280e-02 -2.186485975980758667e-01 -8.894488960504531860e-02 -3.784849941730499268e-01 1.023146323859691620e-02 -1.762987226247787476e-01 -2.770472764968872070e-01 6.234345491975545883e-03
2.436975091695785522e-01 -2.535839974880218506e-01 1.030066832900047302e-01 2.823919057846069336e-01 3.149110972881317139e-01 -1.189093440771102905e-01 8.406740613281726837e-03 -4.276420548558235168e-02 -5.410791374742984772e-03 -2.848601341247558594e-01 -4.933402687311172485e-02 9.456887841224670410e-02 -1.050670593976974487e-01 -6.339292228221893311e-02 1.163396462798118591e-01 -1.608506441116333008e-01 -1.003290060907602310e-02 -2.743903100490570068e-01 -3.503671288490295410e-02 -1.616404205560684204e-01 -1.653695702552795410e-01 2.302526384592056274e-01 1.190766021609306335e-01 -1.435593217611312866e-01 -1.838366091251373291e-01 -9.635172039270401001e-02 3.403893411159515381e-01 -2.924474775791168213e-01 -2.066481262445449829e-01 6.445512175559997559e-02 -1.170790120959281921e-01 -2.815794013440608978e-02
3.681740760803222656e-01 -1.909125745296478271e-01 -2.598306722939014435e-02 6.847723573446273804e-02 1.265924423933029175e-01 -1.417819112539291382e-01 -1.814200431108474731e-01 2.843109890818595886e-02 5.977064743638038635e-02 -6.513128429651260376e-02 1.149869486689567566e-01 -1.363356113433837891e-01 2.497387528419494629e-01 -1.769185811281204224e-01 -8.840212225914001465e-02 -3.763175904750823975e-01 1.483966559171676636e-01 1.125400364398956299e-01 5.626886337995529175e-02 -1.938600391149520874e-01 1.455378234386444092e-01 3.736697137355804443e-01 -2.806291356682777405e-02 -1.676841527223587036e-01 -5.712292343378067017e-02 -4.777399823069572449e-02 -7.872556149959564209e-02 -1.551361680030822754e-01 2.475618422031402588e-01 2.941940724849700928e-01 3.661415539681911469e-03 1.457800567150115967e-01
2.867474555969238281e-01 -2.413726896047592163e-01 -2.397709898650646210e-02 3.702413737773895264e-01 1.116142794489860535e-01 -2.754066288471221924e-01 -2.814271673560142517e-02 2.141391038894653320e-01 1.269576605409383774e-04 -8.278201520442962646e-02 -1.716627180576324463e-01 4.932503029704093933e-02 6.082316860556602478e-02 -4.061491787433624268e-01 -8.851082623004913330e-02 2.118241488933563232e-01 -3.240447025746107101e-03 -1.379390209913253784e-01 -1.040610074996948242e-01 -2.370999902486801147e-01 2.152683585882186890e-02 -6.417346000671386719e-02 -1.744130402803421021e-01 -6.819854676723480225e-02 -1.329310834407806396e-01 1.281000971794128418e-01 1.652796417474746704e-01 -2.491047792136669159e-02 -1.790405660867691040e-01 3.128788992762565613e-02 -2.721000313758850098e-01 -1.787927299737930298e-01
2.694729268550872803e-01 -3.992231190204620361e-01 7.473892997950315475e-03 7.897529751062393188e-02 -3.656619787216186523e-02 1.837615668773651123e-01 3.605464100837707520e-01 1.349083483219146729e-01 -2.025164514780044556e-01 1.406703051179647446e-02 -1.004276499152183533e-01 7.129658013582229614e-02 -9.787221997976303101e-02 3.915549814701080322e-02 -1.139532849192619324e-01 1.181519404053688049e-01 1.540059447288513184e-01 -6.745134294033050537e-02 -1.180138215422630310e-01 -1.470806598663330078e-01 -1.460537761449813843e-01 4.059092998504638672e-01 4.481225460767745972e-02 -2.567513585090637207e-01 5.072155967354774475e-02 1.398510187864303589e-01 -1.426762193441390991e-01 -1.223100200295448303e-01 -1.151563599705696106e-01 2.196892201900482178e-01 1.500731259584426880e-01 1.569443345069885254e-01
3.053656220436096191e-01 -1.569195277988910675e-02 -1.009453386068344116e-01 1.393464654684066772e-01 2.370012551546096802e-01 -1.500237882137298584e-01 9.263716638088226318e-02 -7.742405682802200317e-02 2.556050717830657959e-01 7.213243842124938965e-02 -1.302637625485658646e-03 3.188332915306091309e-02 -3.276657313108444214e-03 -2.060047537088394165e-02 -3.682647943496704102e-01 -9.601339697837829590e-02 2.146447598934173584e-01 6.713753193616867065e-02 2.456523291766643524e-02 -4.330899119377136230e-01 -2.489171773195266724e-01 3.997446401626802981e-05 -3.226845264434814453e-01 -2.212099172174930573e-02 -1.140657141804695129e-01 4.794499278068542480e-02 -1.625382453203201294e-01 -2.539569735527038574e-01 7.581926882266998291e-02 1.379093974828720093e-01 -1.329063773155212402e-01 1.133089587092399597e-01
2.438821196556091309e-01 -3.400616347789764404e-01 4.174267649650573730e-01 1.449194550514221191e-01 1.436257809400558472e-01 -8.138309232890605927e-03 4.364108294248580933e-02 2.180580645799636841e-01 -1.062432676553726196e-02 7.570034265518188477e-02 -1.657950282096862793e-01 2.864131331443786621e-01 -6.956312805414199829e-02 2.888991683721542358e-02 -6.478155404329299927e-02 1.729949712753295898e-01 -5.923630297183990479e-02 1.185734570026397705e-01 -2.957799658179283142e-02 7.934213615953922272e-03 1.100827232003211975e-01 2.949342429637908936e-01 8.135912567377090454e-02 1.297678351402282715e-01 8.926168084144592285e-02 6.936142593622207642e-02 -9.800749272108078003e-02 -2.413383871316909790e-01 -3.363243639469146729e-01 1.427212059497833252e-01 -1.711924523115158081e-01 -1.408357620239257812e-01
-8.742766454815864563e-03 -1.481485664844512939e-01 1.196341812610626221e-01 7.335603237152099609e-02 -1.481237076222896576e-02 -1.961478888988494873e-01 3.697019219398498535e-01 1.077109798789024353e-01 -5.218632519245147705e-02 -5.815636366605758667e-02 2.994576692581176758e-01 1.087975502014160156e-01 1.207018196582794189e-01 -5.874958634376525879e-02 -1.279742717742919922e-01 -1.022267118096351624e-01 2.622018158435821533e-01 -8.688717335462570190e-02 1.366886198520660400e-01 -1.318440288305282593e-01 -9.644205681979656219e-03 1.919011175632476807e-01 1.057495623826980591e-01 -7.604047656059265137e-02 -1.046324595808982849e-01 1.097837537527084351e-01 -3.710651099681854248e-01 -2.127982228994369507e-01 -2.674794793128967285e-01 3.065834045410156250e-01 -1.721834242343902588e-01 2.267898321151733398e-01
1.961297690868377686e-01 -1.717515289783477783e-02 1.592034995555877686e-01 2.062379568815231323e-01 2.830179929733276367e-01 -1.341028958559036255e-01 -6.695112586021423340e-02 3.550864160060882568e-01 -1.849501021206378937e-02 -3.801473975181579590e-02 4.521113038063049316e-01 2.028690576553344727e-01 -4.788558557629585266e-02 9.359255433082580566e-02 -1.141468435525894165e-01 -1.090925335884094238e-01 1.003149300813674927e-01 1.380391269922256470e-01 -2.247515916824340820e-01 -4.179973006248474121e-01 4.755374789237976074e-02 2.205087393522262573e-01 1.968006640672683716e-01 -6.517262756824493408e-02 4.732496570795774460e-03 -1.885182224214076996e-02 -7.898344844579696655e-02 -5.346067249774932861e-02 -5.771899595856666565e-02 -6.638211011886596680e-02 9.717410057783126831e-02 -8.065088093280792236e-02
3.834104239940643311e-01 -7.966312766075134277e-02 -5.572963855229318142e-04 7.368913292884826660e-02 1.704564690589904785e-01 -2.139067202806472778e-01 -9.976450353860855103e-02 -1.750991493463516235e-01 5.963699892163276672e-02 2.579492628574371338e-01 -1.508311554789543152e-02 3.858659788966178894e-02 -1.155147477984428406e-01 -1.057628355920314789e-02 -3.632549643516540527e-01 8.328051120042800903e-02 2.122224867343902588e-01 -1.538181453943252563e-01 -2.384419441223144531e-01 -2.252116948366165161e-01 2.976856827735900879e-01 2.245065718889236450e-01 -2.010869979858398438e-02 -9.364315867424011230e-02 -2.482568612322211266e-03 1.458787769079208374e-01 -3.107676804065704346e-01 2.966077439486980438e-02 -8.156212419271469116e-02 -2.193667143583297729e-01 -5.532005429267883301e-02 -2.440241724252700806e-02
1.992892771959304810e-01 -3.237674534320831299e-01 -1.435206383466720581e-01 1.851531267166137695e-01 2.142545878887176514e-01 -1.531025022268295288e-01 1.041970700025558472e-01 5.831359699368476868e-02 -5.887463688850402832e-02 -1.490216702222824097e-01 -1.388414949178695679e-02 1.418606489896774292e-01 -1.437193304300308228e-01 7.719699293375015259e-02 -2.785410284996032715e-01 3.555890172719955444e-02 5.912441760301589966e-02 1.498755365610122681e-01 -4.758648946881294250e-02 -2.181821316480636597e-01 -3.190780878067016602e-01 2.607581019401550293e-01 5.353106185793876648e-02 3.372571989893913269e-02 -3.353098779916763306e-02 7.239103317260742188e-02 -1.035645827651023865e-01 -8.960506319999694824e-02 -1.090190261602401733e-01 4.478833973407745361e-01 -1.823253929615020752e-01 2.122236192226409912e-01
1.841076314449310303e-01 -4.737827926874160767e-02 2.009822577238082886e-01 2.470981627702713013e-01 1.283099204301834106e-01 -5.499602109193801880e-02 7.482645660638809204e-02 1.611675620079040527e-01 -3.313214778900146484e-01 1.896622963249683380e-02 -1.801963448524475098e-01 7.468094676733016968e-02 -1.716011017560958862e-01 -1.044592540711164474e-02 6.719557195901870728e-02 -6.020790711045265198e-02 -1.159233301877975464e-01 -1.516858786344528198e-01 -1.275482773780822754e-01 -3.133839666843414307e-01 1.503143310546875000e-01 1.564595401287078857e-01 1.216765046119689941e-01 -4.318792819976806641e-01 -1.279441714286804199e-01 2.077411711215972900e-01 3.251155465841293335e-02 -1.741991937160491943e-01 -1.312269121408462524e-01 1.338825672864913940e-01 -7.502337545156478882e-02 3.073152005672454834e-01
4.090194106101989746e-01 -1.668086796998977661e-01 3.527497649192810059e-01 2.280551046133041382e-01 5.918144248425960541e-03 -8.666238188743591309e-02 1.352823227643966675e-01 8.543439209461212158e-02 -2.512246072292327881e-01 1.118119359016418457e-01 -2.412270382046699524e-02 4.375673085451126099e-02 -1.089282929897308350e-01 -2.688203454017639160e-01 -1.067444011569023132e-01 -8.937333524227142334e-02 2.869813703000545502e-02 4.940129816532135010e-02 8.425211161375045776e-02 6.801983714103698730e-02 -7.997901737689971924e-02 1.766321063041687012e-01 2.810959517955780029e-01 -1.586561650037765503e-01 2.829141914844512939e-01 -1.030100211501121521e-01 -2.684970498085021973e-01 -1.007904261350631714e-01 1.188400909304618835e-01 -1.976253688335418701e-01 -1.631806939840316772e-01 6.471263617277145386e-02
2.658978998661041260e-01 1.679307781159877777e-02 3.514890372753143311e-01 2.092110216617584229e-01 2.775726318359375000e-01 -5.259117856621742249e-02 -1.163123995065689087e-01 -1.548941880464553833e-01 1.804467290639877319e-03 2.071983963251113892e-01 2.554576145485043526e-03 -3.814623653888702393e-01 3.265816345810890198e-02 -5.784363299608230591e-02 -2.394905835390090942e-01 3.933702036738395691e-02 2.435918152332305908e-01 -1.639431267976760864e-01 -1.492342799901962280e-01 -2.708730697631835938e-01 6.109770759940147400e-02 2.686180770397186279e-01 -5.511545389890670776e-02 1.879730522632598877e-01 1.578191220760345459e-01 5.425330251455307007e-02 1.307228803634643555e-01 -1.572404652833938599e-01 -3.579684719443321228e-02 6.909756362438201904e-02 1.084334626793861389e-01 9.489329904317855835e-02
2.347089201211929321e-01 5.792180076241493225e-02 2.066371291875839233e-01 5.166360735893249512e-01 1.007597818970680237e-01 -7.309401035308837891e-02 1.346840411424636841e-01 -1.593976765871047974e-01 7.125632464885711670e-02 -2.413183003664016724e-01 9.426854550838470459e-02 -6.122038699686527252e-03 -1.607322245836257935e-01 -1.107669398188591003e-01 -1.773827522993087769e-01 6.348074227571487427e-02 4.417289793491363525e-02 5.376833304762840271e-02 -3.072970807552337646e-01 -1.942463666200637817e-01 -2.458174480125308037e-03 1.541642993688583374e-01 7.648609578609466553e-02 -3.579559624195098877e-01 -1.788164526224136353e-01 7.570451591163873672e-03 -1.259532272815704346e-01 -3.096692264080047607e-02 -2.255682796239852905e-01 1.452997475862503052e-01 3.143816441297531128e-02 1.023224517703056335e-01
4.322552382946014404e-01 1.290924940258264542e-02 1.952351778745651245e-01 2.429172396659851074e-01 2.454007565975189209e-01 -1.156433522701263428e-01 -1.207135710865259171e-02 2.158055156469345093e-01 -1.874722540378570557e-01 1.238586679100990295e-01 6.583900749683380127e-02 1.911848597228527069e-02 -2.310311496257781982e-01 5.039988830685615540e-02 7.034476101398468018e-02 -5.659244023263454437e-03 6.226584687829017639e-02 -4.520187620073556900e-03 -1.279051750898361206e-01 -3.847890198230743408e-01 -4.649332910776138306e-02 2.480876594781875610e-01 3.020306229591369629e-01 -1.954363733530044556e-01 1.788948476314544678e-01 1.573452651500701904e-01 -9.021070599555969238e-02 1.615193039178848267e-01 -8.319548517465591431e-02 7.203053683042526245e-02 -5.323697812855243683e-03 -1.220463737845420837e-01
3.669253885746002197e-01 -1.216926574707031250e-01 2.396745234727859497e-01 2.439719885587692261e-01 -1.090021505951881409e-01 -3.008922338485717773e-01 3.582315519452095032e-02 1.296929717063903809e-01 -3.110181391239166260e-01 2.073712199926376343e-01 -6.942185014486312866e-02 1.775086671113967896e-01 -1.881430894136428833e-01 3.840779885649681091e-02 -1.756258010864257812e-01 4.656460508704185486e-02 7.579492777585983276e-02 -1.247639581561088562e-01 -1.621650159358978271e-02 5.262915045022964478e-03 -7.367704808712005615e-02 7.614231109619140625e-02 5.875980481505393982e-02 -1.782279759645462036e-01 1.531530618667602539e-01 -1.083247438073158264e-01 -3.480805754661560059e-01 -1.296683251857757568e-01 2.621873617172241211e-01 1.002845391631126404e-01 -2.097104787826538086e-01 5.596803501248359680e-02
4.526136815547943115e-01 1.434317231178283691e-01 1.524661928415298462e-01 1.796656697988510132e-01 2.499015778303146362e-01 -3.747921809554100037e-02 -5.804974213242530823e-02 -2.224025577306747437e-01 1.571635007858276367e-01 4.535637050867080688e-02 7.925477623939514160e-02 -2.986778020858764648e-01 1.277881711721420288e-01 -3.040634989738464355e-01 6.119802594184875488e-03 -3.035671114921569824e-01 6.888858973979949951e-02 -4.227787256240844727e-02 3.012296557426452637e-02 -2.811316549777984619e-01 4.825673624873161316e-02 2.442606240510940552e-01 7.930753380060195923e-02 5.414053052663803101e-02 -4.643520340323448181e-02 -4.951814934611320496e-02 -1.717337369918823242e-01 -1.459557563066482544e-01 3.201373666524887085e-02 1.824697852134704590e-01 -7.576403673738241196e-03 1.779395043849945068e-01
3.938334882259368896e-01 1.194503307342529297e-01 1.397237628698348999e-01 2.341581135988235474e-01 4.300636425614356995e-02 -1.269218027591705322e-01 -1.132521331310272217e-01 3.128357976675033569e-02 -3.238850533962249756e-01 7.327286899089813232e-02 6.632401794195175171e-02 -4.866026807576417923e-03 1.844484657049179077e-01 -1.105744689702987671e-01 -1.051167994737625122e-01 -7.014831155538558960e-02 -9.337920695543289185e-02 -1.655025035142898560e-01 -1.669906824827194214e-02 -3.484812378883361816e-01 -2.515574097633361816e-01 2.182328253984451294e-01 1.923972740769386292e-02 -1.642819195985794067e-01 2.574324011802673340e-01 1.786049157381057739e-01 1.427734643220901489e-01 -9.601962566375732422e-02 -1.487898230552673340e-01 2.182054519653320312e-01 2.323255985975265503e-01 -1.688066404312849045e-03
2.935053110122680664e-01 -8.323288708925247192e-02 -4.388488084077835083e-02 3.197730183601379395e-01 1.241786554455757141e-01 2.095272531732916832e-03 1.389048527926206589e-02 5.126800537109375000e-01 -8.595645427703857422e-02 -7.698305416852235794e-03 1.187122613191604614e-01 9.165550768375396729e-02 -4.185392335057258606e-02 -1.797721385955810547e-01 5.807631090283393860e-02 1.345629692077636719e-01 4.229376558214426041e-03 -3.939976170659065247e-02 7.792582362890243530e-02 -2.087708115577697754e-01 1.170804202556610107e-01 -1.050140243023633957e-02 4.860967770218849182e-02 1.706145256757736206e-01 -1.759425923228263855e-02 1.055792048573493958e-01 7.813010364770889282e-03 -4.844545722007751465e-01 -2.198777794837951660e-01 -4.275666177272796631e-02 -9.628175757825374603e-04 -2.142182588577270508e-01
4.710662364959716797e-01 -1.332257688045501709e-01 1.081160455942153931e-01 1.935749650001525879e-01 1.486494541168212891e-01 -4.586971923708915710e-02 -1.462853699922561646e-01 1.999452114105224609e-01 -2.144093066453933716e-01 9.161274880170822144e-03 1.459955275058746338e-01 2.781307101249694824e-01 -1.131738871335983276e-01 8.932359516620635986e-02 -1.650843471288681030e-01 5.652239546179771423e-02 9.626957774162292480e-02 -3.329729735851287842e-01 -1.114359498023986816e-02 -3.701123222708702087e-02 -2.029965221881866455e-01 1.566621661186218262e-01 5.338482186198234558e-02 -7.329086074605584145e-04 1.111558154225349426e-01 -5.795110389590263367e-02 -3.308311998844146729e-01 -6.782288849353790283e-02 -1.989611238241195679e-01 1.727506071329116821e-01 -1.180092692375183105e-01 -1.621606498956680298e-01
3.198173344135284424e-01 -4.059766530990600586e-01 -1.252996772527694702e-01 1.490606963634490967e-01 3.422676324844360352e-01 -3.680250421166419983e-02 -1.464081555604934692e-01 8.494829386472702026e-02 4.023997485637664795e-02 3.247349290177226067e-03 1.256205737590789795e-01 -1.795313358306884766e-01 1.943750828504562378e-01 -4.224356710910797119e-01 -1.849240958690643311e-01 1.215617824345827103e-02 -1.160205602645874023e-01 1.626240089535713196e-02 1.220045518130064011e-02 -1.816151887178421021e-01 -1.287697106599807739e-01 1.174422129988670349e-01 2.029221504926681519e-01 8.453871309757232666e-02 6.704100966453552246e-02 2.326776646077632904e-02 9.109478443861007690e-03 -9.724994003772735596e-02 -1.630347967147827148e-01 -2.342016100883483887e-01 5.778065323829650879e-02 1.506821960210800171e-01
3.621118962764739990e-01 9.066090732812881470e-02 4.097984731197357178e-02 2.103546559810638428e-01 1.890638768672943115e-01 -2.887178063392639160e-01 8.009266853332519531e-02 -9.120652079582214355e-02 -1.378955394029617310e-01 -1.796875745058059692e-01 5.641932040452957153e-02 -1.008645631372928619e-02 7.305841147899627686e-02 -2.504461109638214111e-01 -2.936602197587490082e-02 8.756331354379653931e-02 -3.088698387145996094e-01 -1.038294285535812378e-01 8.030859380960464478e-02 -3.892287015914916992e-01 1.442824602127075195e-01 1.827018260955810547e-01 -2.425421029329299927e-01 -1.980109363794326782e-01 -1.714483946561813354e-01 1.865960285067558289e-02 9.902241639792919159e-03 -2.288960814476013184e-01 -1.773559004068374634e-01 -2.530758082866668701e-02 -1.223295107483863831e-01 -6.368739157915115356e-02
2.815113663673400879e-01 -8.707316219806671143e-02 1.600534170866012573e-01 1.862080693244934082e-01 3.590106219053268433e-02 -2.241580784320831299e-01 7.903515547513961792e-02 1.517812311649322510e-01 -1.539861112833023071e-01 8.129673451185226440e-02 7.309985160827636719e-02 3.619888722896575928e-01 -6.658883392810821533e-02 -2.187689989805221558e-01 1.419766098260879517e-01 -3.581353276968002319e-02 1.474238038063049316e-01 1.115886196494102478e-01 -2.813789248466491699e-01 -2.545690238475799561e-01 -3.683732077479362488e-02 7.907139137387275696e-03 -3.464625775814056396e-01 -2.179678156971931458e-02 -7.336613256484270096e-03 6.493455171585083008e-02 -8.464755117893218994e-02 -7.256158441305160522e-02 -2.532767951488494873e-01 -3.101273775100708008e-01 -6.958717107772827148e-02 -2.228396385908126831e-01
5.856467485427856445e-01 -1.451325509697198868e-02 2.614464145153760910e-03 3.641341328620910645e-01 4.718316346406936646e-02 -1.182899400591850281e-01 1.383783482015132904e-02 1.429320275783538818e-01 -1.398913711309432983e-01 -7.390373200178146362e-02 -8.966193348169326782e-02 1.101457849144935608e-01 -9.639392048120498657e-02 -6.955772638320922852e-02 7.056242972612380981e-02 8.584436029195785522e-03 -1.956194825470447540e-02 -8.226941339671611786e-03 2.278381027281284332e-03 -2.439541369676589966e-01 -1.491683423519134521e-01 2.037328481674194336e-01 3.538324534893035889e-01 -5.156988278031349182e-02 2.968188524246215820e-01 -6.965168286114931107e-03 -1.559148877859115601e-01 9.096138179302215576e-02 1.574858576059341431e-01 -9.260000288486480713e-02 -1.604712195694446564e-02 1.304970830678939819e-01
1.660347580909729004e-01 -1.472543179988861084e-01 -3.980725631117820740e-02 1.072151511907577515e-01 2.892137765884399414e-01 -3.580735921859741211e-01 5.128805339336395264e-02 2.002949863672256470e-01 1.114312335848808289e-01 -3.851741552352905273e-02 7.870192825794219971e-02 -6.065066903829574585e-02 1.086893528699874878e-01 -3.047595620155334473e-01 -1.841006875038146973e-01 -9.578999131917953491e-03 -2.268549427390098572e-02 -3.362610042095184326e-01 -1.017249152064323425e-01 -1.843278706073760986e-01 4.469183832406997681e-02 4.095602408051490784e-02 -4.164745807647705078e-01 -3.163665235042572021e-01 -4.970472678542137146e-02 1.230524554848670959e-01 1.187444105744361877e-01 -1.560072153806686401e-01 -1.308417171239852905e-01 -4.311882704496383667e-02 5.476161465048789978e-02 8.635093271732330322e-02
3.777718842029571533e-01 -1.872356534004211426e-01 -1.636364609003067017e-01 2.305712699890136719e-01 2.690521478652954102e-01 -9.898985177278518677e-02 3.232460096478462219e-02 2.778077125549316406e-01 5.536392703652381897e-02 7.880317419767379761e-02 -1.392319798469543457e-01 -9.457889944314956665e-03 -8.008455485105514526e-02 -1.569791287183761597e-01 9.396231919527053833e-02 -1.133989915251731873e-01 -1.731117139570415020e-03 -2.879756391048431396e-01 -1.939301490783691406e-01 -5.319718271493911743e-02 -1.752669550478458405e-02 3.232562839984893799e-01 -1.994895488023757935e-01 -2.515307962894439697e-01 -1.443038731813430786e-01 -5.854851007461547852e-02 2.329068630933761597e-01 2.406074236205313355e-05 -2.055806070566177368e-01 1.243950277566909790e-01 -1.804473847150802612e-01 -1.880550384521484375e-02
4.594392180442810059e-01 4.060674458742141724e-02 1.922903954982757568e-01 1.454024314880371094e-01 1.054740250110626221e-01 -1.894730180501937866e-01 -2.440644055604934692e-01 1.565749645233154297e-01 -9.491606056690216064e-02 1.729564964771270752e-01 4.648272693157196045e-02 2.576805353164672852e-01 -9.612320363521575928e-02 -5.481466650962829590e-02 9.371480345726013184e-02 9.789946675300598145e-02 1.398807466030120850e-01 1.377131938934326172e-01 -3.414871171116828918e-02 -1.369767785072326660e-01 -6.145493127405643463e-03 3.776956796646118164e-01 3.291209042072296143e-01 9.300250560045242310e-02 1.249249354004859924e-01 2.422619462013244629e-01 -1.025852560997009277e-01 -1.076432839035987854e-01 5.404426902532577515e-02 2.285235188901424408e-02 -9.057245217263698578e-03 2.046763598918914795e-01
3.601044118404388428e-01 -7.399144023656845093e-02 2.433186918497085571e-01 1.512675285339355469e-01 6.394784897565841675e-02 -1.367033123970031738e-01 1.192615404725074768e-01 1.290027350187301636e-01 -2.001111805438995361e-01 -2.940818071365356445e-01 1.112662553787231445e-01 7.053622603416442871e-02 -4.588494822382926941e-02 -9.822141379117965698e-02 -9.011322259902954102e-02 2.799463570117950439e-01 2.862215414643287659e-02 -5.143356695771217346e-02 2.028069086372852325e-02 -2.694613039493560791e-01 7.210926618427038193e-03 2.338394820690155029e-01 4.064623415470123291e-01 -5.193064361810684204e-02 1.956233382225036621e-01 1.482762545347213745e-01 -1.034768112003803253e-02 -1.363978236913681030e-01 -2.878330089151859283e-02 3.127271533012390137e-01 6.962159276008605957e-02 7.367800176143646240e-02
2.263928949832916260e-01 -5.397367477416992188e-02 -2.940921671688556671e-02 1.012118756771087646e-01 -9.713774919509887695e-02 -2.304089814424514771e-01 5.349149927496910095e-02 -1.238461434841156006e-01 -2.768952213227748871e-02 1.281016767024993896e-01 1.454023122787475586e-01 1.266599297523498535e-01 6.055863201618194580e-02 -1.503138095140457153e-01 -3.626321256160736084e-01 -1.626587659120559692e-01 1.244844123721122742e-01 2.170442789793014526e-02 -1.000261679291725159e-01 -5.534286499023437500e-01 2.943428978323936462e-02 1.476756781339645386e-01 -2.297372072935104370e-01 4.429619014263153076e-02 -2.969100475311279297e-01 6.323168426752090454e-02 -2.460219711065292358e-02 -2.867725491523742676e-01 1.406516581773757935e-01 3.177975118160247803e-02 8.949681371450424194e-02 4.411670565605163574e-02
1.952637135982513428e-01 -2.702668905258178711e-01 -2.264404855668544769e-02 2.498936802148818970e-01 1.716920733451843262e-01 -2.258545607328414917e-01 -1.898656338453292847e-01 6.866948306560516357e-02 3.695507645606994629e-01 4.726909846067428589e-02 6.221017614006996155e-02 -3.910805389750748873e-04 -2.445930987596511841e-01 -6.519961170852184296e-03 -3.410084173083305359e-02 3.756495416164398193e-01 7.531184703111648560e-02 -1.473980247974395752e-01 -2.742643654346466064e-01 -2.107207179069519043e-01 4.305144771933555603e-02 1.158895641565322876e-01 -2.758230268955230713e-01 5.938775092363357544e-02 1.026854813098907471e-01 8.359283953905105591e-02 -1.331883817911148071e-01 -2.244423329830169678e-01 -5.532600358128547668e-02 -8.195336908102035522e-03 1.125798746943473816e-01 1.282184571027755737e-01
1.067246273159980774e-01 -2.552363574504852295e-01 -3.309140354394912720e-02 1.393757462501525879e-01 2.976329028606414795e-01 -5.442884564399719238e-02 7.126188278198242188e-02 -6.560640782117843628e-02 -1.190280020236968994e-01 -1.061217300593852997e-02 7.536748796701431274e-02 2.894657896831631660e-03 9.598563611507415771e-02 -1.026481091976165771e-01 6.874518096446990967e-02 -8.858342468738555908e-02 2.876566052436828613e-01 -3.078327476978302002e-01 1.452386751770973206e-02 -5.619775652885437012e-01 9.451451152563095093e-02 1.442842185497283936e-01 1.634108833968639374e-02 6.185526028275489807e-03 1.758310645818710327e-01 -1.019605994224548340e-01 -4.832182079553604126e-02 -2.862139046192169189e-01 -1.215275377035140991e-02 -4.064334183931350708e-02 2.285137027502059937e-01 2.157417088747024536e-01
2.263596951961517334e-01 -2.670925259590148926e-01 5.636521428823471069e-02 1.066813766956329346e-01 1.156153902411460876e-01 -3.221287727355957031e-01 1.979574114084243774e-01 2.850617654621601105e-02 -2.391592115163803101e-01 -2.026480138301849365e-01 1.355033367872238159e-01 -2.141669988632202148e-01 3.118214011192321777e-02 -2.181114852428436279e-01 1.821704953908920288e-01 5.182265490293502808e-02 -4.108456894755363464e-02 -2.005377411842346191e-01 -8.016704022884368896e-02 -4.268266260623931885e-01 1.461685895919799805e-01 4.660435020923614502e-02 -7.712055742740631104e-02 -5.955043062567710876e-02 1.799455136060714722e-01 2.615448273718357086e-02 -2.632610499858856201e-02 -2.043948322534561157e-01 -1.123545542359352112e-01 2.178375609219074249e-02 1.931052654981613159e-01 2.633593380451202393e-01
1.071519553661346436e-01 -2.601506114006042480e-01 -4.232426732778549194e-02 -1.944467192515730858e-03 2.207994088530540466e-02 -5.670258030295372009e-02 -1.184102818369865417e-01 2.529039084911346436e-01 7.889399677515029907e-02 -1.789299100637435913e-01 3.130025267601013184e-01 -2.166423201560974121e-02 6.754139065742492676e-02 -3.049477040767669678e-01 -2.550832629203796387e-01 -1.178073883056640625e-02 -5.465026013553142548e-03 -4.183274134993553162e-02 -1.943071484565734863e-01 -3.666866719722747803e-01 -1.964497715234756470e-01 1.496698260307312012e-01 3.399361968040466309e-01 -6.737624853849411011e-02 -5.193670466542243958e-02 1.893842667341232300e-01 3.239149600267410278e-02 -2.890006601810455322e-01 -1.190022751688957214e-02 -2.342558205127716064e-01 5.323906242847442627e-02 -4.300376400351524353e-02
1.085636615753173828e-01 -5.476276855915784836e-03 -7.084557414054870605e-02 1.827901452779769897e-01 2.502510547637939453e-01 -7.641907036304473877e-02 2.376264631748199463e-01 -6.417968124151229858e-02 1.855463981628417969e-01 -1.831794716417789459e-02 1.882425099611282349e-01 1.707796752452850342e-01 -1.566938012838363647e-01 -3.128933608531951904e-01 -1.084479540586471558e-01 -1.031209062784910202e-02 2.229149341583251953e-01 4.739522561430931091e-02 -2.739759683609008789e-01 -3.546396791934967041e-01 7.125009596347808838e-02 1.117297336459159851e-01 -9.397443383932113647e-02 -1.416579782962799072e-01 -1.585148572921752930e-01 1.168137118220329285e-01 -8.630128949880599976e-02 -2.613913416862487793e-01 -2.302653044462203979e-01 3.136079311370849609e-01 9.027969837188720703e-02 1.171301007270812988e-01
2.494195401668548584e-01 -1.389361824840307236e-02 1.749416254460811615e-02 1.444138735532760620e-01 4.152305424213409424e-01 -8.860231190919876099e-02 5.146915838122367859e-02 2.815993428230285645e-01 -1.191321387887001038e-01 4.043326247483491898e-03 2.217039279639720917e-02 -1.841412484645843506e-01 -1.900130063295364380e-01 -2.359289377927780151e-01 -1.005358994007110596e-01 8.753879368305206299e-02 2.928584516048431396e-01 1.477272659540176392e-01 -1.931441426277160645e-01 -2.001610696315765381e-01 2.571198157966136932e-02 2.310945838689804077e-01 -3.068508207798004150e-02 -1.792439073324203491e-01 -1.188776418566703796e-01 -7.312254607677459717e-02 -3.188719451427459717e-01 -1.034917980432510376e-01 6.709887832403182983e-02 -2.959361672401428223e-01 -4.747318569570779800e-03 -3.029179526492953300e-03
2.428474277257919312e-01 -3.323802649974822998e-01 2.040920853614807129e-01 -2.867256663739681244e-02 2.995532155036926270e-01 -1.375418156385421753e-01 8.844807744026184082e-02 -5.284521728754043579e-02 -7.296647876501083374e-02 -3.051733672618865967e-01 1.614280343055725098e-01 1.568461395800113678e-02 -1.637976020574569702e-01 -7.863532751798629761e-02 -6.116743758320808411e-02 3.167455494403839111e-01 -1.176012586802244186e-02 -5.972124170511960983e-03 -3.201771378517150879e-01 -3.133987486362457275e-01 1.135781928896903992e-01 5.766830965876579285e-02 3.047566413879394531e-01 3.594966977834701538e-02 -1.356819178909063339e-03 -3.471672162413597107e-02 1.402283553034067154e-02 -1.531290709972381592e-01 1.300335526466369629e-01 5.709038674831390381e-02 -1.768549233675003052e-01 -1.391629278659820557e-01
1.026462689042091370e-01 -2.088398784399032593e-01 9.832734614610671997e-02 1.926686316728591919e-01 7.406951487064361572e-02 -1.557551920413970947e-01 1.612247154116630554e-02 -3.896095231175422668e-02 -1.674401387572288513e-02 1.861178278923034668e-01 2.997384071350097656e-01 -1.191382557153701782e-01 9.493783861398696899e-02 -1.033413112163543701e-01 -3.304580748081207275e-01 1.560485363006591797e-01 2.104674577713012695e-01 -4.594226181507110596e-01 -6.934268772602081299e-02 3.487681597471237183e-02 1.676097214221954346e-01 3.465459048748016357e-01 1.328626573085784912e-01 1.408093124628067017e-01 -8.776921033859252930e-02 2.869683690369129181e-02 -1.377650629729032516e-02 -3.256932199001312256e-01 6.707095354795455933e-02 -9.226600080728530884e-02 1.306592766195535660e-02 1.732852868735790253e-02
3.209789693355560303e-01 -1.550839394330978394e-01 4.642221331596374512e-01 2.690799236297607422e-01 -2.303150445222854614e-01 -2.220507264137268066e-01 1.054752431809902191e-02 -1.926436088979244232e-02 1.361030489206314087e-01 2.320903241634368896e-01 -4.152110219001770020e-02 -8.108863979578018188e-02 -1.374793499708175659e-01 -1.275166422128677368e-01 2.790715545415878296e-03 -7.803218066692352295e-02 1.572674699127674103e-02 -2.734017074108123779e-01 -8.138303458690643311e-02 -1.882460713386535645e-01 -5.869239196181297302e-02 1.982567012310028076e-01 5.093189701437950134e-02 -1.431451141834259033e-01 6.814918667078018188e-02 1.243829578161239624e-01 -9.102557599544525146e-02 7.338675111532211304e-02 6.287472322583198547e-03 -6.214324757456779480e-02 -3.101396858692169189e-01 2.084918916225433350e-01
2.900655865669250488e-01 -8.120420388877391815e-03 4.879408702254295349e-02 -6.605709902942180634e-03 2.290747165679931641e-01 -6.405095756053924561e-02 2.145732194185256958e-01 1.858919262886047363e-01 2.237380445003509521e-01 -1.988476663827896118e-01 1.355796158313751221e-01 -2.057506702840328217e-02 -1.839064061641693115e-01 -2.138583809137344360e-01 -3.726855292916297913e-02 2.335676699876785278e-01 2.039919644594192505e-01 -5.473911017179489136e-02 1.185103505849838257e-01 -3.437365889549255371e-01 1.015349924564361572e-01 1.043281257152557373e-01 1.923656612634658813e-01 -3.821629285812377930e-02 3.140677213668823242e-01 3.536326885223388672e-01 -2.016515731811523438e-01 -8.767978847026824951e-02 -8.174687623977661133e-02 1.159500628709793091e-01 5.586102977395057678e-02 -2.305945195257663727e-02
3.432534635066986084e-01 -1.948278844356536865e-01 1.198603063821792603e-01 1.662016846239566803e-02 -4.247903823852539062e-02 -4.260601699352264404e-01 1.814917474985122681e-01 -1.467328667640686035e-01 -1.405281573534011841e-01 -2.811947166919708252e-01 -4.567277152091264725e-03 6.272028200328350067e-03 1.259872466325759888e-01 -1.950665563344955444e-01 -1.294406354427337646e-01 7.256689667701721191e-02 1.873270422220230103e-02 -9.203305095434188843e-02 1.867178827524185181e-02 -3.621187806129455566e-01 1.400776058435440063e-01 9.001453220844268799e-02 -3.010542504489421844e-02 -3.238657861948013306e-02 5.186757817864418030e-02 -1.055199429392814636e-01 8.716996014118194580e-02 -4.295262694358825684e-01 -7.003261893987655640e-02 -1.180103234946727753e-02 3.776659071445465088e-02 1.859727501869201660e-01
2.975001037120819092e-01 -4.555896222591400146e-01 2.727021872997283936e-01 4.876573011279106140e-02 5.749817937612533569e-02 -2.029413133859634399e-01 6.641559302806854248e-02 -1.056525111198425293e-01 4.642964899539947510e-02 -1.375493854284286499e-01 -4.426931962370872498e-03 -1.025708690285682678e-01 -1.100710108876228333e-01 -3.383620083332061768e-01 8.796078152954578400e-03 2.134641408920288086e-01 -5.739817023277282715e-02 -1.672367900609970093e-01 -1.462033987045288086e-01 -2.340946644544601440e-01 2.172727137804031372e-01 2.964391559362411499e-02 1.946226209402084351e-01 1.043785139918327332e-01 -1.021142750978469849e-01 -1.006297245621681213e-01 2.199910134077072144e-01 -2.884877622127532959e-01 4.907206073403358459e-02 3.662977740168571472e-02 4.042205866426229477e-03 -5.494853854179382324e-02
4.782616496086120605e-01 -9.094031900167465210e-02 -4.457919672131538391e-02 6.371047347784042358e-02 1.483932733535766602e-01 -2.223326265811920166e-01 7.824672013521194458e-02 4.891548678278923035e-02 -1.145518049597740173e-01 1.863368451595306396e-01 4.295316338539123535e-02 3.173649013042449951e-01 -2.265506684780120850e-01 -2.677129767835140228e-02 1.742376089096069336e-01 -6.417335569858551025e-02 1.649633347988128662e-01 4.582280665636062622e-02 1.176883801817893982e-01 -2.555604279041290283e-01 1.305794157087802887e-02 2.640649303793907166e-02 -2.154875546693801880e-01 -1.907210499048233032e-01 -3.688192367553710938e-01 7.534535136073827744e-03 1.365284323692321777e-01 -1.886696219444274902e-01 -7.675095647573471069e-02 -8.301475644111633301e-02 -1.830662339925765991e-01 1.062365248799324036e-01
3.386606872081756592e-01 -1.546400338411331177e-01 1.677062362432479858e-01 8.754058927297592163e-02 3.676226437091827393e-01 -1.850920766592025757e-01 2.658925056457519531e-01 -9.782791882753372192e-02 -1.816596686840057373e-01 -1.843857318162918091e-01 -1.378086581826210022e-02 1.756973713636398315e-01 8.528613299131393433e-02 1.099807769060134888e-02 1.292671822011470795e-02 1.456838250160217285e-01 -7.630188018083572388e-02 8.326270431280136108e-02 -3.340490162372589111e-02 -3.089731037616729736e-01 1.773881912231445312e-01 1.718337833881378174e-02 -9.505005180835723877e-02 -2.806868553161621094e-01 8.478389121592044830e-03 -2.225930243730545044e-01 -1.142882853746414185e-01 -1.480529904365539551e-01 -2.901988923549652100e-01 8.512763679027557373e-02 -1.230361312627792358e-01 1.702092289924621582e-01
2.510401606559753418e-01 -1.119604259729385376e-01 -1.538767665624618530e-01 2.052546441555023193e-01 -1.612311415374279022e-02 -1.756176054477691650e-01 1.753964228555560112e-03 4.652820825576782227e-01 -9.937127679586410522e-02 6.698015332221984863e-02 1.902335733175277710e-01 2.833426296710968018e-01 -7.311246544122695923e-02 5.705803260207176208e-02 -3.190938010811805725e-02 -7.544472347944974899e-03 -3.219852596521377563e-02 7.719504833221435547e-02 -1.790347695350646973e-01 -3.907923400402069092e-01 1.300556361675262451e-01 2.450459301471710205e-01 1.587515771389007568e-01 -9.555435180664062500e-02 -4.806976392865180969e-02 -4.016148298978805542e-02 2.672257460653781891e-02 -1.827174723148345947e-01 2.753906846046447754e-01 -2.016681581735610962e-01 3.911870066076517105e-03 1.136829778552055359e-01
2.745948731899261475e-01 -3.172486424446105957e-01 -1.208387017250061035e-01 2.259060740470886230e-01 -1.127890944480895996e-01 -5.349446833133697510e-02 -1.826904900372028351e-02 -1.564794778823852539e-01 -2.758585810661315918e-01 2.085620164871215820e-01 2.226261496543884277e-01 5.207757651805877686e-02 6.299507617950439453e-02 -1.406694650650024414e-01 -1.362484842538833618e-01 1.833062618970870972e-01 4.711145907640457153e-02 3.289482370018959045e-02 7.526665460318326950e-03 -2.367534488439559937e-01 1.969374865293502808e-01 1.352140456438064575e-01 1.037028655409812927e-01 -1.623765826225280762e-01 3.693843781948089600e-01 1.565893590450286865e-01 -1.041932031512260437e-01 -9.318468719720840454e-02 -8.377519994974136353e-02 3.067398369312286377e-01 -1.525850594043731689e-01 1.078360378742218018e-01
2.368503361940383911e-01 -4.508787021040916443e-02 2.631606757640838623e-01 2.305272668600082397e-01 6.036330759525299072e-02 -1.393508762121200562e-01 -2.866996526718139648e-01 2.048248499631881714e-01 -7.430944591760635376e-02 7.278746366500854492e-02 7.434765249490737915e-02 2.502702474594116211e-01 -1.357147842645645142e-01 -8.477173000574111938e-02 1.903834342956542969e-01 -1.254493743181228638e-02 2.356719672679901123e-01 -1.905119568109512329e-01 -2.478718198835849762e-02 -2.067010551691055298e-01 -8.736641705036163330e-02 1.672363579273223877e-01 2.688788771629333496e-01 5.369591992348432541e-03 1.076048836112022400e-01 3.547151684761047363e-01 -9.650857001543045044e-02 1.005991175770759583e-02 2.495588175952434540e-02 1.584929078817367554e-01 -9.235052019357681274e-02 3.272313475608825684e-01
1.728415042161941528e-01 -2.700253427028656006e-01 -1.115349531173706055e-01 -5.584194324910640717e-03 8.961403369903564453e-02 -1.467026025056838989e-01 3.785170614719390869e-02 1.731679886579513550e-01 1.916740536689758301e-01 -1.196305528283119202e-01 2.785328626632690430e-01 5.784577131271362305e-02 -1.491709705442190170e-02 -9.080094099044799805e-02 -4.610297083854675293e-02 1.448540389537811279e-01 -1.391025483608245850e-01 -1.009135916829109192e-01 -2.675666809082031250e-01 -2.528439164161682129e-01 -3.208819031715393066e-01 3.405034244060516357e-01 -7.245895266532897949e-02 1.113804578781127930e-01 -1.511497646570205688e-01 5.818618461489677429e-02 -1.183490678668022156e-01 -3.103327155113220215e-01 2.455935627222061157e-01 -1.354616284370422363e-01 8.162944577634334564e-03 2.081343978643417358e-01
2.491022646427154541e-01 3.655728697776794434e-02 2.243509739637374878e-01 5.561119318008422852e-02 1.851079165935516357e-01 -1.906716823577880859e-01 2.511379308998584747e-02 -1.463887393474578857e-01 -1.429923921823501587e-01 3.271720111370086670e-01 1.359601616859436035e-01 2.435357868671417236e-01 1.209491305053234100e-02 -2.752671837806701660e-01 -6.867237389087677002e-02 2.063466608524322510e-01 1.751649081707000732e-01 -2.162923216819763184e-01 -5.604945495724678040e-02 -3.368339538574218750e-01 2.115205526351928711e-01 1.967975646257400513e-01 -2.686396241188049316e-01 1.275359690189361572e-01 -1.703063696622848511e-01 1.055300608277320862e-01 -1.189384013414382935e-01 1.308439075946807861e-01 -6.114087626338005066e-02 7.359103113412857056e-02 -1.363536622375249863e-02 1.236712485551834106e-01
1.897774785757064819e-01 -2.451415359973907471e-01 7.432688772678375244e-02 8.980464190244674683e-02 1.400303542613983154e-01 -3.891724050045013428e-01 1.822677552700042725e-01 -6.492349784821271896e-03 -1.240575909614562988e-01 -5.114968121051788330e-02 -8.294631540775299072e-02 -8.299544453620910645e-02 1.695300489664077759e-01 -1.950901597738265991e-01 7.600984722375869751e-02 1.264515984803438187e-02 -1.527770608663558960e-02 -1.580571681261062622e-01 -1.913419216871261597e-01 -4.673505127429962158e-01 2.652344405651092529e-01 8.669357746839523315e-02 -5.771044641733169556e-02 -9.755973704159259796e-03 4.952513799071311951e-02 -1.805837899446487427e-01 1.686187982559204102e-01 -2.607752978801727295e-01 -1.560266017913818359e-01 8.201671764254570007e-03 -2.149466238915920258e-02 2.520975172519683838e-01
2.898190319538116455e-01 1.155652105808258057e-01 -7.992609590291976929e-02 2.779332101345062256e-01 4.584393277764320374e-02 -1.755403727293014526e-01 -1.018311753869056702e-01 1.074745282530784607e-01 1.029460504651069641e-01 -5.216780584305524826e-03 6.107856333255767822e-02 -7.066151499748229980e-02 -2.028789557516574860e-02 -2.738113701343536377e-01 -4.822989702224731445e-01 4.111091792583465576e-02 2.716619372367858887e-01 3.827624022960662842e-02 -6.541884690523147583e-02 -3.528375923633575439e-01 -1.747878938913345337e-01 9.424658119678497314e-02 1.301174983382225037e-02 5.227733030915260315e-02 -3.170064687728881836e-01 -8.809402585029602051e-02 -9.142291545867919922e-02 -2.143498808145523071e-01 -1.247163265943527222e-01 -4.843279346823692322e-02 -8.990306407213211060e-02 1.509545743465423584e-02
3.021577298641204834e-01 -2.440645247697830200e-01 -2.420067340135574341e-01 1.306324154138565063e-01 7.952519506216049194e-02 7.806133478879928589e-02 -8.189443498849868774e-02 1.960703283548355103e-01 2.604259848594665527e-01 7.034413982182741165e-03 2.772094607353210449e-01 -7.552173733711242676e-02 3.532104939222335815e-02 -3.737141191959381104e-02 -1.348139643669128418e-01 3.781817853450775146e-02 3.017234243452548981e-02 -3.389947116374969482e-01 -4.031500965356826782e-02 -1.908999383449554443e-01 -1.662991642951965332e-01 5.143569707870483398e-01 1.710315793752670288e-01 1.528925597667694092e-01 1.544036436825990677e-02 -2.528149634599685669e-02 5.469562858343124390e-02 -9.266680479049682617e-02 5.564792081713676453e-02 -1.372945010662078857e-01 7.608822733163833618e-02 6.579895317554473877e-02
4.907024502754211426e-01 -2.103769332170486450e-01 7.099480368196964264e-03 9.635780751705169678e-02 8.360317349433898926e-02 -9.863656014204025269e-02 1.969191133975982666e-01 -2.722471356391906738e-01 -6.760519742965698242e-02 7.637433707714080811e-02 1.721663624048233032e-01 1.791105791926383972e-02 -2.003388851881027222e-01 -4.582729190587997437e-02 -1.277030855417251587e-01 5.105109885334968567e-02 1.981230452656745911e-02 -1.259604990482330322e-01 -1.853631138801574707e-01 -1.495267599821090698e-01 1.573884636163711548e-01 2.228932231664657593e-01 -5.098272860050201416e-02 -8.006288856267929077e-02 -1.412692517042160034e-01 1.183099523186683655e-01 -4.238772392272949219e-01 -9.619312733411788940e-02 1.791765689849853516e-01 -3.841750323772430420e-02 2.469269633293151855e-01 -2.483989484608173370e-02
2.950350046157836914e-01 -1.866547316312789917e-01 7.499092817306518555e-02 2.530870735645294189e-01 3.520361185073852539e-01 -2.834424190223217010e-02 -1.636136323213577271e-01 2.012891173362731934e-01 4.270903393626213074e-02 4.575462266802787781e-02 1.389639973640441895e-01 -1.415633261203765869e-01 -2.008082121610641479e-01 -1.048712059855461121e-01 -6.803833693265914917e-02 1.765375584363937378e-01 2.575273513793945312e-01 1.723814159631729126e-01 -1.185692474246025085e-01 6.586262490600347519e-03 -1.128342747688293457e-01 3.242446780204772949e-01 -1.103289797902107239e-01 -1.706888973712921143e-01 -6.662221997976303101e-02 -1.679309457540512085e-01 -3.697730898857116699e-01 -1.937817223370075226e-02 -4.402109421789646149e-03 -9.411498904228210449e-02 8.266179263591766357e-02 1.768182963132858276e-01
1.953062266111373901e-01 -6.026810780167579651e-02 1.657121032476425171e-01 8.410440385341644287e-02 2.853413484990596771e-02 -1.573165208101272583e-01 9.345692396163940430e-02 -6.141293793916702271e-03 1.686996519565582275e-01 -2.351758331060409546e-01 1.126855462789535522e-01 -9.163940697908401489e-02 3.021440804004669189e-01 -1.230399236083030701e-01 -1.001744940876960754e-01 1.616124659776687622e-01 3.662334755063056946e-02 3.999841213226318359e-02 -1.509081870317459106e-01 -3.916058540344238281e-01 1.797646135091781616e-01 2.514359951019287109e-01 -1.431227009743452072e-02 -4.514699336141347885e-03 1.135214418172836304e-01 -4.213557764887809753e-02 -1.950578093528747559e-01 -4.646199345588684082e-01 -9.203249216079711914e-02 -2.648129165172576904e-01 -2.947702817618846893e-02 1.379545032978057861e-01
1.572274863719940186e-01 -3.183408975601196289e-01 1.761006005108356476e-02 2.017506062984466553e-01 -6.674890406429767609e-03 -3.361440896987915039e-01 1.537551134824752808e-01 1.266734302043914795e-01 5.797135084867477417e-02 -1.918079215101897717e-03 -1.066270023584365845e-01 1.356120593845844269e-02 3.717376617714762688e-03 -2.253227494657039642e-02 -5.812504887580871582e-02 3.179103136062622070e-02 3.642255365848541260e-01 -3.072459399700164795e-01 -1.141407340764999390e-01 -3.623734116554260254e-01 7.205574214458465576e-02 3.443635255098342896e-02 -1.721632033586502075e-01 -8.547047525644302368e-02 1.696509569883346558e-01 -2.281418889760971069e-01 -7.305281609296798706e-02 -1.211320087313652039e-01 -4.169724136590957642e-02 2.099458500742912292e-02 1.676349490880966187e-01 3.384168148040771484e-01
3.893024921417236328e-01 -8.237809687852859497e-02 3.128604590892791748e-01 2.310365587472915649e-01 -3.992746770381927490e-02 -1.584083437919616699e-01 8.016090840101242065e-02 1.694203726947307587e-02 -3.939938843250274658e-01 5.725692957639694214e-02 -8.484011143445968628e-02 5.589734390377998352e-02 6.565367430448532104e-02 -1.357226073741912842e-01 -8.252418041229248047e-02 -1.751343756914138794e-01 1.969222426414489746e-01 -4.471696540713310242e-02 7.131225615739822388e-02 1.402902230620384216e-02 -8.835629373788833618e-02 2.082754671573638916e-02 3.444581329822540283e-01 -5.166709050536155701e-02 1.938304156064987183e-01 -6.721621006727218628e-02 -1.653722822666168213e-01 -2.371185272932052612e-01 3.549961000680923462e-02 -2.552399933338165283e-01 -2.132344096899032593e-01 1.216253489255905151e-01
3.668701350688934326e-01 -4.602245241403579712e-02 1.016661897301673889e-01 3.245732784271240234e-01 2.535758912563323975e-01 -2.200200855731964111e-01 -6.149538233876228333e-02 2.680542171001434326e-01 1.516257524490356445e-01 -5.405848473310470581e-02 1.233311295509338379e-01 1.760355830192565918e-01 -7.077339291572570801e-02 -1.024947389960289001e-01 8.114066720008850098e-02 1.180282309651374817e-01 -3.328458592295646667e-02 6.077948212623596191e-02 1.838115043938159943e-02 -1.676145493984222412e-01 -1.844928413629531860e-01 3.120939433574676514e-01 2.456460595130920410e-01 4.177847504615783691e-02 2.901436686515808105e-01 3.129548132419586182e-01 -8.924167603254318237e-02 3.619820997118949890e-02 4.409114643931388855e-02 6.219392269849777222e-02 -1.452119946479797363e-01 -7.784855365753173828e-02
1.281073391437530518e-01 4.418475087732076645e-03 2.317886054515838623e-01 3.096322715282440186e-01 1.148555725812911987e-01 -1.285743713378906250e-01 -3.698758482933044434e-01 2.154488414525985718e-01 4.200699552893638611e-02 -4.024731367826461792e-02 2.889362908899784088e-02 1.926862150430679321e-01 7.359194010496139526e-02 -5.727351456880569458e-02 1.489720940589904785e-01 -6.473182886838912964e-02 2.156056612730026245e-01 -1.998050063848495483e-01 -1.266958564519882202e-02 -2.437248229980468750e-01 3.894823370501399040e-03 1.697215288877487183e-01 1.637572944164276123e-01 -1.116884425282478333e-01 7.649876922369003296e-02 3.627945780754089355e-01 3.775344416499137878e-02 -2.243427559733390808e-02 -1.077822595834732056e-01 8.608725666999816895e-02 -1.935223639011383057e-01 3.669253587722778320e-01
1.389843821525573730e-01 -3.682782649993896484e-01 -2.504498232156038284e-03 7.443819940090179443e-02 5.068646743893623352e-02 -2.514167428016662598e-01 2.481203973293304443e-01 -3.479716777801513672e-01 4.626368358731269836e-02 -3.992857784032821655e-02 1.582052856683731079e-01 -1.189235821366310120e-01 -9.729137271642684937e-02 -6.156412139534950256e-02 -1.955533400177955627e-02 -1.364101320505142212e-01 2.475292533636093140e-01 -1.952396929264068604e-01 8.767860941588878632e-03 -1.765761524438858032e-01 -1.068882644176483154e-01 4.230186939239501953e-01 4.782112315297126770e-02 -6.031856313347816467e-02 -1.191033050417900085e-01 2.625656872987747192e-02 4.786036908626556396e-02 -2.234012633562088013e-01 3.385882824659347534e-02 -2.266642451286315918e-01 -2.590389549732208252e-01 4.784319177269935608e-02
1.879966706037521362e-01 -3.258097469806671143e-01 -2.814326882362365723e-01 -7.484865840524435043e-03 2.903653383255004883e-01 -1.670435667037963867e-01 -2.402009814977645874e-01 2.079705744981765747e-01 1.852152198553085327e-01 1.167766377329826355e-01 5.876639857888221741e-02 6.878329813480377197e-02 -2.808871567249298096e-01 -1.678423024713993073e-02 -1.654949486255645752e-01 1.719400584697723389e-01 1.264591794461011887e-02 -1.415075510740280151e-01 -2.597174048423767090e-01 -2.526358067989349365e-01 5.413404107093811035e-02 1.598268300294876099e-01 -8.582703769207000732e-02 3.657298535108566284e-02 -7.033263146877288818e-02 1.818823069334030151e-01 1.220757886767387390e-01 -2.195520401000976562e-01 -2.526768743991851807e-01 4.948998242616653442e-02 8.448594063520431519e-02 1.030355095863342285e-01
3.619289696216583252e-01 -2.894571609795093536e-02 1.873934715986251831e-01 9.231504797935485840e-02 -1.912122368812561035e-01 -3.176681324839591980e-02 2.812952399253845215e-01 1.520451903343200684e-01 2.174643576145172119e-01 -2.503333687782287598e-01 1.025040820240974426e-01 -8.647570013999938965e-02 -2.572083175182342529e-01 -2.080717682838439941e-01 -2.619979977607727051e-01 1.296470910310745239e-01 2.043818086385726929e-01 9.937380254268646240e-02 -9.942865371704101562e-02 -3.322092294692993164e-01 1.996345072984695435e-01 2.049091160297393799e-01 9.212788939476013184e-02 -5.204076319932937622e-02 -1.047079488635063171e-01 -4.847791977226734161e-03 -6.613706052303314209e-02 -1.729954332113265991e-01 3.128745406866073608e-02 1.947173774242401123e-01 1.040699034929275513e-01 -4.386893287301063538e-02
3.498283326625823975e-01 -2.593066692352294922e-01 -6.365400552749633789e-02 -4.166269674897193909e-02 2.002699375152587891e-01 -2.001173347234725952e-01 -5.061928182840347290e-02 2.009750902652740479e-02 2.079848013818264008e-02 -1.107926964759826660e-01 -5.326325446367263794e-02 1.135404035449028015e-01 -6.891680508852005005e-02 -1.466000080108642578e-01 -1.379648298025131226e-01 -1.990314386785030365e-02 3.308282494544982910e-01 -1.790563762187957764e-01 -4.430804029107093811e-02 -3.277303278446197510e-01 1.905030757188796997e-01 -5.188577249646186829e-02 -2.081131786108016968e-01 2.938832044601440430e-01 5.387556180357933044e-02 3.398466855287551880e-02 -1.241520792245864868e-01 -3.381235599517822266e-01 -2.631894052028656006e-01 8.448980748653411865e-02 1.220259666442871094e-01 5.221640318632125854e-02
3.916906192898750305e-02 -1.840778440237045288e-01 2.630402743816375732e-01 3.434258997440338135e-01 8.262588828802108765e-02 -1.731681525707244873e-01 6.397663801908493042e-02 2.528415620326995850e-01 -1.367965936660766602e-01 -2.645117640495300293e-01 4.488255456089973450e-02 1.248042881488800049e-01 -1.282246857881546021e-01 -1.210973858833312988e-01 1.595338433980941772e-02 1.402334775775671005e-02 1.817294210195541382e-01 -2.342691123485565186e-01 1.417245529592037201e-02 3.210179880261421204e-02 -1.609028279781341553e-01 2.620984017848968506e-01 -4.835501685738563538e-02 -2.108501940965652466e-01 2.029600888490676880e-01 1.799267679452896118e-01 9.427058696746826172e-02 -2.892184853553771973e-01 1.214452832937240601e-01 1.273119300603866577e-01 -1.894612908363342285e-01 2.670433223247528076e-01
2.285114824771881104e-01 -1.780281513929367065e-01 2.493209987878799438e-01 5.893813818693161011e-02 3.659168183803558350e-01 -1.983817517757415771e-01 9.508187323808670044e-02 7.832824438810348511e-02 -1.250410079956054688e-01 -1.604223549365997314e-01 1.720662862062454224e-01 1.681134290993213654e-02 -2.418598383665084839e-01 -1.328662186861038208e-01 -1.484351456165313721e-01 2.402022033929824829e-01 -2.779525518417358398e-01 1.589175015687942505e-01 7.233263552188873291e-02 -1.655751317739486694e-01 3.051350116729736328e-01 -6.389349699020385742e-03 -1.999597400426864624e-01 -1.513299345970153809e-01 -5.115683376789093018e-02 -2.335829660296440125e-02 -2.303509265184402466e-01 -2.174179255962371826e-01 -3.061655163764953613e-02 -4.642480984330177307e-02 -2.819159300997853279e-03 1.926137208938598633e-01
2.575954496860504150e-01 -2.266589254140853882e-01 1.567582339048385620e-01 1.969700753688812256e-01 -1.158900931477546692e-01 2.826159261167049408e-02 2.236442565917968750e-01 -1.813344061374664307e-01 1.137361079454421997e-01 2.121857553720474243e-01 2.075382135808467865e-02 -1.023794263601303101e-01 1.543382108211517334e-01 4.639667272567749023e-02 -3.548927903175354004e-01 -6.882638484239578247e-02 3.025297224521636963e-01 -4.656860977411270142e-02 -2.788501083850860596e-01 -1.699762046337127686e-01 -6.411244720220565796e-02 2.678897678852081299e-01 -1.350754499435424805e-01 1.554112136363983154e-01 -1.097403466701507568e-01 -1.099131256341934204e-01 1.153435632586479187e-01 -3.300049304962158203e-01 5.719813331961631775e-02 -1.211069822311401367e-01 -1.091802120208740234e-01 3.789945691823959351e-02
3.332036435604095459e-01 -2.483346462249755859e-01 2.103566080331802368e-01 2.801083028316497803e-01 3.312636911869049072e-01 -1.400829255580902100e-01 -2.419520728290081024e-02 2.285238206386566162e-01 -1.442381143569946289e-01 6.113625317811965942e-02 -1.160533726215362549e-01 -1.761973500251770020e-01 2.209696918725967407e-01 -2.568592727184295654e-01 -3.627863228321075439e-01 3.265254199504852295e-02 -1.635098457336425781e-02 8.895450830459594727e-02 1.054212674498558044e-01 -8.664762973785400391e-02 1.164072826504707336e-01 1.971412748098373413e-01 -5.625034868717193604e-02 2.866959869861602783e-01 5.369336530566215515e-02 -1.268121153116226196e-01 2.654951438307762146e-02 -4.335454478859901428e-02 1.089051961898803711e-01 6.148809567093849182e-03 8.643066138029098511e-02 -1.984261535108089447e-02
2.915322184562683105e-01 -2.279761880636215210e-01 1.327656507492065430e-01 4.308275133371353149e-02 1.792567521333694458e-01 -1.950337588787078857e-01 2.770086228847503662e-01 -2.037076950073242188e-01 -1.470139473676681519e-01 -2.058462500572204590e-01 3.771039098501205444e-02 -9.156973659992218018e-02 -2.089059352874755859e-02 -1.336307972669601440e-01 -8.918505162000656128e-02 1.240738034248352051e-01 7.220640778541564941e-02 -3.075589537620544434e-01 4.220644943416118622e-03 -4.410529136657714844e-01 2.136515080928802490e-01 2.400516718626022339e-02 4.328543320298194885e-02 1.404792964458465576e-01 2.567553818225860596e-01 1.902575418353080750e-02 2.937840297818183899e-02 -2.229474931955337524e-01 7.134664803743362427e-03 -2.149236388504505157e-02 -6.163072958588600159e-02 2.374202907085418701e-01
3.744302988052368164e-01 -1.579555422067642212e-01 4.902021586894989014e-01 1.862465590238571167e-01 -1.007287427783012390e-01 -3.223382532596588135e-01 -3.878154978156089783e-02 -3.216623142361640930e-02 7.391324639320373535e-02 1.772408932447433472e-01 -5.109616369009017944e-02 1.050334703177213669e-02 -1.716432720422744751e-01 6.880475673824548721e-03 -6.266411393880844116e-02 -6.578879058361053467e-02 4.660182073712348938e-02 -6.293712556362152100e-02 -9.602388739585876465e-02 -1.666236668825149536e-01 5.418265238404273987e-02 1.765538752079010010e-01 -4.698422551155090332e-02 -3.020689189434051514e-01 1.857024878263473511e-01 7.919026911258697510e-02 8.894376456737518311e-02 1.796868629753589630e-02 1.045278646051883698e-02 -3.461927548050880432e-02 -3.629904091358184814e-01 1.148022338747978210e-01
1.824337840080261230e-01 -1.286377012729644775e-01 9.198811650276184082e-02 1.808330714702606201e-01 2.161611244082450867e-02 -1.326269805431365967e-01 2.525365948677062988e-01 -3.173414245247840881e-02 -2.040954530239105225e-01 -6.319105625152587891e-02 6.839320808649063110e-02 1.803337335586547852e-01 1.115160360932350159e-01 -1.888437569141387939e-01 -1.597572565078735352e-01 -2.918654382228851318e-01 3.371996060013771057e-02 8.195029199123382568e-02 -1.163157634437084198e-02 -1.612860113382339478e-01 -1.326956897974014282e-01 5.006652325391769409e-02 1.344866603612899780e-01 -2.267967760562896729e-01 -7.474740035831928253e-03 -1.451609730720520020e-01 -2.042705416679382324e-01 -3.619281649589538574e-01 -2.925048768520355225e-01 3.561700284481048584e-01 -8.600325882434844971e-02 2.172986865043640137e-01
1.115202531218528748e-01 -3.407153189182281494e-01 -9.904009848833084106e-02 8.558920770883560181e-02 1.047434359788894653e-01 -2.001170963048934937e-01 -6.334215402603149414e-02 2.024656832218170166e-01 -8.372129499912261963e-02 2.771468088030815125e-02 2.546676397323608398e-01 1.757561862468719482e-01 -7.783196866512298584e-02 -3.019574657082557678e-02 3.035477735102176666e-02 2.934303879737854004e-01 -1.859687268733978271e-01 -2.263595908880233765e-01 -2.796129286289215088e-01 -3.032490909099578857e-01 -2.331514805555343628e-01 2.524532675743103027e-01 -1.255049556493759155e-01 3.608375415205955505e-02 1.165039464831352234e-02 -3.344485536217689514e-02 4.711730033159255981e-02 -2.532770931720733643e-01 1.356236338615417480e-01 -2.193095088005065918e-01 -1.876647025346755981e-01 1.895852386951446533e-02
6.609125435352325439e-02 -9.533082693815231323e-02 1.262137442827224731e-01 3.492893651127815247e-02 1.245619058609008789e-01 5.973800271749496460e-02 -2.498499304056167603e-01 -5.961872637271881104e-03 1.771448403596878052e-01 1.584574580192565918e-01 3.695528721436858177e-03 2.437455505132675171e-01 -1.112422049045562744e-01 -1.343498677015304565e-01 -3.103964626789093018e-01 1.100952327251434326e-01 7.942091673612594604e-02 -2.895466089248657227e-01 -1.702848970890045166e-01 -2.514451444149017334e-01 8.242567628622055054e-02 3.518531322479248047e-01 -1.270860433578491211e-01 7.415335625410079956e-02 -1.614634543657302856e-01 2.389628440141677856e-01 -1.981603503227233887e-01 -1.236234977841377258e-01 -9.993364661931991577e-02 -1.438906639814376831e-01 9.083858132362365723e-02 3.489488661289215088e-01
1.724931597709655762e-01 -5.478354543447494507e-02 1.458747237920761108e-01 2.450730204582214355e-01 1.553363204002380371e-01 -2.524429857730865479e-01 4.896679148077964783e-02 1.109357625246047974e-01 -2.326364861801266670e-03 -1.391117088496685028e-02 1.707824915647506714e-01 2.420327961444854736e-01 -1.320495307445526123e-01 -2.316613346338272095e-01 1.350281536579132080e-01 -5.671195685863494873e-02 -2.028900533914566040e-01 -2.462377399206161499e-02 -2.215259708464145660e-02 -2.415243089199066162e-01 2.532196640968322754e-01 -7.452797144651412964e-02 -3.440330028533935547e-01 -1.448355317115783691e-01 -1.607539355754852295e-01 6.245232373476028442e-02 -1.067035421729087830e-01 -3.766823410987854004e-01 -1.795804500579833984e-01 -1.364170163869857788e-01 4.183022677898406982e-02 2.400273531675338745e-01
3.750763535499572754e-01 1.079586148262023926e-02 4.356796741485595703e-01 -2.298227250576019287e-01 2.117159068584442139e-01 4.702175967395305634e-03 -7.680337876081466675e-02 2.485966496169567108e-02 1.377227157354354858e-01 1.656383275985717773e-01 -6.600323319435119629e-02 2.339176535606384277e-01 -4.492885991930961609e-02 -2.036975510418415070e-02 -2.178804427385330200e-01 -9.271513670682907104e-02 5.035975482314825058e-04 -1.387864798307418823e-01 -3.030228316783905029e-01 -2.996720969676971436e-01 -1.222505643963813782e-01 1.441443562507629395e-01 2.389478832483291626e-01 -1.009535714983940125e-01 1.176831591874361038e-02 1.348085701465606689e-01 -2.465946972370147705e-01 -2.869910746812820435e-02 -7.021680939942598343e-03 3.616481646895408630e-02 -1.259890794754028320e-01 -1.228345464915037155e-02
2.091343551874160767e-01 2.290229685604572296e-02 2.524489164352416992e-01 2.177374511957168579e-01 3.862649500370025635e-01 -1.649646908044815063e-01 -7.621060311794281006e-02 2.836815416812896729e-01 1.193148195743560791e-01 -3.738512471318244934e-02 3.595987558364868164e-01 7.889574021100997925e-02 -7.491455972194671631e-02 2.352102100849151611e-01 -7.960435003042221069e-02 -1.310779619961977005e-02 -4.993283003568649292e-02 6.478627678006887436e-03 2.193183265626430511e-02 -3.178464472293853760e-01 1.248804777860641479e-01 4.052630662918090820e-01 9.677995741367340088e-02 -8.454204350709915161e-02 9.162743389606475830e-02 4.505452513694763184e-02 -1.717980355024337769e-01 2.888231538236141205e-02 2.746396325528621674e-02 1.075423210859298706e-01 -4.588326439261436462e-02 -8.773969858884811401e-02
2.386250942945480347e-01 -2.139325290918350220e-01 -1.795123815536499023e-01 9.613345563411712646e-02 3.104813769459724426e-02 -2.736475169658660889e-01 -7.711098995059728622e-03 2.587753534317016602e-01 1.316752880811691284e-01 -3.945512324571609497e-02 1.751265525817871094e-01 -2.293594181537628174e-01 5.768595263361930847e-02 -2.154754847288131714e-01 -2.811387181282043457e-03 4.900353774428367615e-02 6.785071641206741333e-02 1.578528247773647308e-02 -4.338288307189941406e-01 -1.465031057596206665e-01 4.705116525292396545e-02 2.732117772102355957e-01 2.872409224510192871e-01 -1.006757318973541260e-01 -1.963634938001632690e-01 -2.596098743379116058e-02 -1.038911417126655579e-01 -2.825741469860076904e-01 -1.181087493896484375e-01 -4.163853451609611511e-02 -1.655588001012802124e-01 -4.030652716755867004e-02
1.732458770275115967e-01 -2.629049122333526611e-01 4.317778646945953369e-01 -2.752701751887798309e-02 2.161833047866821289e-01 -1.028827875852584839e-01 -6.068845093250274658e-02 1.819827407598495483e-01 -1.056113988161087036e-01 7.090841233730316162e-02 3.728705272078514099e-02 -4.644877091050148010e-02 -6.113318353891372681e-02 -1.266011409461498260e-02 -7.548459339886903763e-03 -2.483827173709869385e-01 4.720223322510719299e-02 -2.218657582998275757e-01 -1.497936546802520752e-01 -2.460833042860031128e-01 -2.526843547821044922e-01 1.695079058408737183e-01 2.870258130133152008e-02 -6.157777085900306702e-02 3.354196846485137939e-01 1.123497039079666138e-01 -5.893906205892562866e-02 -7.393235713243484497e-02 -3.611914580687880516e-03 2.518047578632831573e-03 1.902213394641876221e-01 3.636762201786041260e-01
2.668077945709228516e-01 -6.079534441232681274e-02 -6.943640857934951782e-02 1.199726313352584839e-01 3.290632367134094238e-01 1.618199236690998077e-02 -2.044502198696136475e-01 8.947277069091796875e-02 -5.891519784927368164e-02 5.401346087455749512e-02 2.938546799123287201e-02 -1.250830441713333130e-01 -2.412786632776260376e-01 -1.962048560380935669e-01 4.163607023656368256e-03 -7.142363488674163818e-02 2.604939341545104980e-01 4.169558361172676086e-02 -2.664127051830291748e-01 -2.524989545345306396e-01 -1.324506103992462158e-01 1.381720155477523804e-01 -3.046584501862525940e-02 -1.491835564374923706e-01 -1.064403876662254333e-01 3.462009876966476440e-02 -4.389524161815643311e-01 2.226327359676361084e-01 -8.997432887554168701e-02 -6.984920054674148560e-02 -2.159924507141113281e-01 2.104270905256271362e-01
3.743879795074462891e-01 -1.813398450613021851e-01 1.847785115242004395e-01 1.498253643512725830e-01 1.984561830759048462e-01 -1.801764070987701416e-01 7.099975645542144775e-02 2.281013876199722290e-01 -3.716976642608642578e-01 -3.631098940968513489e-02 -1.545090973377227783e-02 -2.281451225280761719e-01 -3.069458305835723877e-01 -5.139994248747825623e-02 5.977115407586097717e-02 2.342774569988250732e-01 -1.306062638759613037e-01 4.642018303275108337e-02 1.202508881688117981e-01 -1.561400592327117920e-01 -4.352149367332458496e-02 1.141792312264442444e-01 -8.535259962081909180e-02 -3.047032356262207031e-01 -2.541784662753343582e-03 -1.239079758524894714e-01 -1.464548856019973755e-01 -6.110313907265663147e-02 -4.284425452351570129e-02 -7.700931280851364136e-02 -1.570068150758743286e-01 2.197362184524536133e-01
3.505258858203887939e-01 -1.951088309288024902e-01 -1.212177276611328125e-01 1.299808025360107422e-01 1.989888250827789307e-01 -5.690215155482292175e-02 3.469743132591247559e-01 7.280741818249225616e-03 -5.609169974923133850e-02 -1.389461010694503784e-01 2.306383699178695679e-01 1.886502355337142944e-01 -2.445906698703765869e-01 -1.698706150054931641e-01 -2.828619778156280518e-01 -5.209844186902046204e-02 -1.440575271844863892e-01 -1.472426205873489380e-01 5.693526566028594971e-02 -1.528076231479644775e-01 -9.942422062158584595e-02 7.737606763839721680e-02 -1.751582473516464233e-01 9.335768222808837891e-02 1.801381111145019531e-01 8.882072567939758301e-02 -1.090705245733261108e-01 3.041097894310951233e-03 -1.351266503334045410e-01 3.583725988864898682e-01 -1.624728292226791382e-01 1.092282757163047791e-01
2.503773272037506104e-01 -4.012309014797210693e-02 -2.663846015930175781e-01 4.257375597953796387e-01 -3.477617353200912476e-02 -1.431961655616760254e-01 6.240672990679740906e-02 -1.663466989994049072e-01 -2.050885558128356934e-01 1.995443701744079590e-01 2.755777537822723389e-02 2.163437306880950928e-01 -1.136022657155990601e-01 -1.191706433892250061e-01 -9.589104354381561279e-02 5.819331854581832886e-02 1.592866182327270508e-01 5.301187932491302490e-02 -1.265093982219696045e-01 -2.625147998332977295e-01 3.300689458847045898e-01 8.839622139930725098e-02 1.376493722200393677e-01 -1.041291728615760803e-01 1.793156117200851440e-01 5.738668888807296753e-02 -7.940393686294555664e-02 -1.469550430774688721e-01 -1.182476058602333069e-01 1.850017011165618896e-01 -1.809912323951721191e-01 2.389794439077377319e-01
2.684797644615173340e-01 -1.316516697406768799e-01 1.719904094934463501e-01 1.825294494628906250e-01 3.618445694446563721e-01 -1.443909406661987305e-01 2.795669063925743103e-02 -9.626970440149307251e-02 -8.845380693674087524e-02 -1.557314097881317139e-01 2.370087802410125732e-01 -1.024969890713691711e-01 -2.014893442392349243e-01 -2.434614114463329315e-02 6.149632483720779419e-02 2.962454557418823242e-01 -3.172762095928192139e-01 3.980096429586410522e-02 -1.784275174140930176e-01 -1.540217697620391846e-01 1.965474188327789307e-01 6.255746632814407349e-02 -8.461937308311462402e-02 -1.791581511497497559e-01 9.330726414918899536e-02 -1.887347102165222168e-01 -3.634690493345260620e-02 -2.924470305442810059e-01 -1.887106150388717651e-01 -2.605986222624778748e-02 -1.530077308416366577e-01 1.545466929674148560e-01
2.963154017925262451e-01 1.218118295073509216e-01 2.346697598695755005e-01 2.579932808876037598e-01 -3.543426468968391418e-02 -1.251486837863922119e-01 -2.939014732837677002e-01 1.767811924219131470e-01 -1.416053771972656250e-01 -4.109047725796699524e-02 -9.152762591838836670e-02 2.383698672056198120e-01 -5.347782000899314880e-02 -2.608398161828517914e-02 1.442882567644119263e-01 -6.991139054298400879e-02 1.998595148324966431e-01 5.525251105427742004e-02 -2.533501684665679932e-01 -3.452321588993072510e-01 2.991316094994544983e-02 2.430182546377182007e-01 1.429160386323928833e-01 -2.973717823624610901e-02 2.045696079730987549e-01 2.651814818382263184e-01 -1.566916704177856445e-01 -2.553101181983947754e-01 5.050439015030860901e-02 5.735401809215545654e-02 -9.795119613409042358e-02 5.069832783192396164e-03
1.769700199365615845e-01 -9.436973929405212402e-02 8.824774622917175293e-02 2.003851346671581268e-02 1.487598717212677002e-01 -1.300653517246246338e-01 -2.200621217489242554e-01 4.784809798002243042e-02 -1.068653091788291931e-01 1.268760114908218384e-02 2.295588254928588867e-01 -1.076718047261238098e-01 3.385179638862609863e-01 -2.429829835891723633e-01 -1.470402777194976807e-01 -7.046154141426086426e-02 1.112488582730293274e-01 6.588181946426630020e-03 -9.572547674179077148e-02 -3.871658742427825928e-01 1.170335263013839722e-01 4.555140435695648193e-01 -1.282831132411956787e-01 -6.911083310842514038e-02 1.088543087244033813e-01 1.035995781421661377e-01 -1.469241827726364136e-01 -1.485569477081298828e-01 8.361575752496719360e-02 2.167733460664749146e-01 -2.122523039579391479e-01 -8.097221702337265015e-02
2.664655447006225586e-01 -5.697431787848472595e-02 1.404009461402893066e-01 2.455131858587265015e-01 2.371304333209991455e-01 -5.226512998342514038e-02 -1.084408536553382874e-01 4.336846470832824707e-01 -2.826028317213058472e-02 -2.871785312891006470e-02 3.471216261386871338e-01 1.133016571402549744e-01 -1.014627218246459961e-01 -1.633385568857192993e-01 -7.957845926284790039e-02 1.302342414855957031e-01 -1.968374475836753845e-02 1.469935849308967590e-02 -2.726701498031616211e-01 -9.090167284011840820e-02 -6.497801095247268677e-02 2.496693432331085205e-01 1.720402985811233521e-01 -1.438307464122772217e-01 -9.595385938882827759e-02 -1.240367069840431213e-02 -1.600759029388427734e-01 -2.131609171628952026e-01 -2.633772492408752441e-01 6.627599895000457764e-02 1.290477663278579712e-01 -1.443632096052169800e-01
5.511422753334045410e-01 -3.083959594368934631e-02 1.120375767350196838e-01 1.916493773460388184e-01 3.546129912137985229e-02 9.552127122879028320e-02 -2.706862092018127441e-01 2.993089258670806885e-01 -2.671458423137664795e-01 3.809155663475394249e-03 1.280653923749923706e-01 1.779631674289703369e-01 7.518849452026188374e-04 1.206069812178611755e-01 -1.578863859176635742e-01 2.213223837316036224e-02 9.546346962451934814e-02 -1.596533209085464478e-01 2.942252531647682190e-02 -6.765804439783096313e-02 -1.725662946701049805e-01 9.498116374015808105e-02 1.926000267267227173e-01 -6.820955127477645874e-02 1.570080965757369995e-01 6.130401790142059326e-02 -2.249049395322799683e-01 -2.613745033740997314e-01 -4.786655306816101074e-02 4.617441445589065552e-02 -1.742637306451797485e-01 -1.032455861568450928e-01
2.860080599784851074e-01 -1.926087886095046997e-01 6.816747784614562988e-02 1.832119375467300415e-02 2.473678141832351685e-01 -4.137743264436721802e-02 -1.416462510824203491e-01 -7.470115274190902710e-02 -2.519803345203399658e-01 2.843266427516937256e-01 2.213515192270278931e-01 6.123205646872520447e-03 2.246030271053314209e-01 2.856064587831497192e-02 -2.266113013029098511e-01 -1.418533921241760254e-01 1.361840218305587769e-01 -1.581189781427383423e-01 -1.521892696619033813e-01 -2.825547158718109131e-01 2.563758939504623413e-02 2.094067335128784180e-01 -1.639513671398162842e-01 2.433161437511444092e-01 8.922386768972501159e-05 1.952343434095382690e-01 -4.358987510204315186e-02 -2.295049428939819336e-01 -2.437630295753479004e-02 1.112737506628036499e-01 1.077112853527069092e-01 2.775978147983551025e-01
1.206363439559936523e-01 -1.835224628448486328e-01 -1.504923775792121887e-02 -4.871035367250442505e-02 5.019030140829272568e-05 -2.375932782888412476e-02 3.031480908393859863e-01 -1.273039877414703369e-01 1.672147363424301147e-01 2.259292751550674438e-01 2.114547342061996460e-01 -2.262653112411499023e-01 -3.373737931251525879e-01 -1.905066221952438354e-01 -4.366937559098005295e-03 -1.433032900094985962e-01 8.015823364257812500e-02 -1.016446053981781006e-01 -2.419857382774353027e-01 -2.413296997547149658e-01 -1.364335864782333374e-01 1.654890030622482300e-01 3.933709114789962769e-02 1.511814445257186890e-01 -4.966153576970100403e-02 9.601894766092300415e-02 -2.665160000324249268e-01 -3.676926195621490479e-01 -4.673745483160018921e-03 -1.045524328947067261e-01 -7.484452426433563232e-02 2.376711964607238770e-01
3.089155852794647217e-01 -2.211442962288856506e-02 -9.463934227824211121e-03 3.463672697544097900e-01 4.732098057866096497e-02 -1.870767325162887573e-01 -1.659905612468719482e-01 -9.134096652269363403e-02 -1.066369116306304932e-01 1.462947130203247070e-01 1.272730678319931030e-01 2.321672439575195312e-02 8.341778814792633057e-02 -1.085047572851181030e-01 -6.253270059823989868e-02 9.536531567573547363e-02 -6.732860952615737915e-02 -1.097953096032142639e-01 -2.633878588676452637e-01 -1.143506541848182678e-01 3.362048566341400146e-01 3.142640292644500732e-01 -3.528953343629837036e-02 -7.793880999088287354e-02 6.836543977260589600e-02 6.430628150701522827e-02 -3.961037695407867432e-01 -2.435114532709121704e-01 2.189566642045974731e-01 1.160474121570587158e-01 -1.309987343847751617e-02 -1.578062325716018677e-01
2.058410942554473877e-01 -1.240400969982147217e-01 5.897136777639389038e-02 2.810623347759246826e-01 1.552692055702209473e-01 -1.449729055166244507e-01 1.884451322257518768e-02 4.973046779632568359e-01 -4.169047996401786804e-02 2.127918042242527008e-02 4.235599935054779053e-02 2.736916244029998779e-01 8.415810018777847290e-02 -1.241349428892135620e-01 -1.087557002902030945e-01 1.472838073968887329e-01 8.875288814306259155e-02 1.364016830921173096e-01 -7.234849780797958374e-02 -7.311534881591796875e-02 1.384678035974502563e-01 1.602356135845184326e-01 5.275728926062583923e-02 -1.359063852578401566e-02 -2.254880815744400024e-01 1.529427468776702881e-01 -8.501127362251281738e-02 -3.731333017349243164e-01 -3.510406017303466797e-01 5.245363339781761169e-02 1.744389347732067108e-02 1.471109595149755478e-02
2.085316330194473267e-01 -2.940703928470611572e-01 1.604684293270111084e-01 4.492338746786117554e-02 4.478064477443695068e-01 -9.982537478208541870e-02 -2.016523778438568115e-01 3.533982485532760620e-02 2.449499070644378662e-02 -2.301946096122264862e-02 9.848338365554809570e-02 2.045215219259262085e-01 -3.024323843419551849e-02 -1.767868250608444214e-01 -1.950363665819168091e-01 -9.660413861274719238e-02 1.891339421272277832e-01 -2.148313969373703003e-01 -2.706598304212093353e-02 -3.437424898147583008e-01 1.631240174174308777e-02 -9.633196890354156494e-02 -1.128742285072803497e-02 2.965616285800933838e-01 1.112842857837677002e-01 -6.870005279779434204e-02 -1.986383348703384399e-01 -2.678866088390350342e-01 -1.531974375247955322e-01 4.989210516214370728e-02 5.714786425232887268e-02 -4.094213992357254028e-02
2.702496647834777832e-01 -2.494806051254272461e-01 -2.773906663060188293e-02 6.635162979364395142e-02 -4.207501932978630066e-02 -4.746728241443634033e-01 -1.062426641583442688e-01 6.240288540720939636e-02 -8.219466358423233032e-02 -2.412838488817214966e-01 1.244594827294349670e-01 4.839846119284629822e-02 -9.811690449714660645e-02 1.907956041395664215e-02 -7.887278497219085693e-02 -1.400168240070343018e-01 1.294436454772949219e-01 -2.853620946407318115e-01 -3.564717248082160950e-02 -1.545106619596481323e-01 -2.933095395565032959e-01 1.870818883180618286e-01 -8.333212696015834808e-03 -2.844916097819805145e-02 -3.007006049156188965e-01 2.539267539978027344e-01 -1.385143995285034180e-01 -1.712091118097305298e-01 5.334932939149439335e-04 1.077476069331169128e-01 -7.821383327245712280e-02 -1.797149181365966797e-01
2.110600173473358154e-01 -3.443654254078865051e-02 1.554720550775527954e-01 2.012708187103271484e-01 1.469821482896804810e-01 -2.038366943597793579e-01 -6.593609601259231567e-02 1.045737508684396744e-02 1.484482139348983765e-01 -2.634872198104858398e-01 1.422582417726516724e-01 -1.545167416334152222e-01 2.136463671922683716e-01 -1.671959757804870605e-01 -2.143791317939758301e-01 1.665532737970352173e-01 5.967273563146591187e-02 3.082525171339511871e-02 -3.820373117923736572e-01 -3.040774166584014893e-01 9.439807385206222534e-02 3.063269257545471191e-01 3.659986192360520363e-03 -2.278060838580131531e-02 2.014492154121398926e-01 -1.349608749151229858e-01 5.158304423093795776e-02 -2.215333133935928345e-01 5.146059393882751465e-02 -2.660384774208068848e-01 -5.100247263908386230e-02 7.960696518421173096e-02
2.694254517555236816e-01 -3.008520901203155518e-01 -5.330380052328109741e-02 2.217189781367778778e-02 3.624847903847694397e-02 -1.057409346103668213e-01 -2.918141894042491913e-02 3.489317372441291809e-02 2.392407506704330444e-01 4.699728637933731079e-02 -3.400666266679763794e-02 -1.280929595232009888e-01 9.829551726579666138e-02 -1.389156728982925415e-01 -9.931357949972152710e-02 -4.541587084531784058e-02 4.236353188753128052e-02 1.574732922017574310e-02 -3.508532345294952393e-01 -1.458957046270370483e-01 2.880162894725799561e-01 3.922269344329833984e-01 2.470718771219253540e-01 -1.293063759803771973e-01 9.016021154820919037e-03 1.751168631017208099e-02 1.006647795438766479e-01 -2.740035653114318848e-01 1.387304216623306274e-01 -3.275477290153503418e-01 2.805747278034687042e-02 1.649248600006103516e-01
4.155096709728240967e-01 -1.501485854387283325e-01 -3.622198477387428284e-02 1.206643506884574890e-01 4.559619352221488953e-02 -5.850521326065063477e-01 7.641403377056121826e-02 -1.005622297525405884e-01 1.024503186345100403e-01 1.397197991609573364e-01 9.965863823890686035e-02 8.040153235197067261e-02 -1.311337351799011230e-01 -2.934240698814392090e-01 -1.221134066581726074e-01 1.736838184297084808e-02 1.059082224965095520e-01 1.458368450403213501e-01 -3.650304675102233887e-02 -1.902390420436859131e-01 -5.452550482004880905e-03 3.445041924715042114e-02 8.761000633239746094e-02 2.640692330896854401e-02 2.338213613256812096e-03 4.902268573641777039e-02 1.499087363481521606e-01 -2.881097793579101562e-01 1.725918799638748169e-01 -8.767079561948776245e-02 1.963776648044586182e-01 -1.314154919236898422e-02
3.001284599304199219e-01 -1.171642690896987915e-01 -2.430966310203075409e-02 8.631815016269683838e-02 1.943353116512298584e-01 -1.440901011228561401e-01 -1.802337914705276489e-01 2.243975251913070679e-01 3.537993179634213448e-03 2.697874903678894043e-01 1.134068518877029419e-01 -1.987478733062744141e-01 -8.968514949083328247e-02 -2.157410085201263428e-01 -1.755198389291763306e-01 2.247678786516189575e-01 -1.718921959400177002e-01 1.759546399116516113e-01 -4.458450898528099060e-02 -1.526841819286346436e-01 -2.051037102937698364e-01 2.475369572639465332e-01 -3.781503438949584961e-02 -1.264424026012420654e-01 1.139535903930664062e-01 2.776857912540435791e-01 -4.479538649320602417e-02 -1.243006363511085510e-01 -1.314746122807264328e-02 2.010937482118606567e-01 -2.750980257987976074e-01 -2.351648807525634766e-01
1.548716276884078979e-01 -2.214577645063400269e-01 9.929640218615531921e-03 2.458966225385665894e-01 1.518852114677429199e-01 -3.356114923954010010e-01 1.587685942649841309e-02 -2.584561109542846680e-01 -1.220094263553619385e-01 2.872118353843688965e-01 2.499888986349105835e-01 -1.412634849548339844e-01 -1.003741770982742310e-01 9.864366613328456879e-03 -1.081864163279533386e-01 -5.451977252960205078e-02 5.290099233388900757e-02 -2.526015229523181915e-02 -5.483873933553695679e-02 -2.201177030801773071e-01 3.806239739060401917e-02 2.748902142047882080e-01 2.026041746139526367e-01 -9.195981174707412720e-02 -2.065027132630348206e-02 7.048131525516510010e-02 1.430316418409347534e-01 -1.837483346462249756e-01 -2.856293320655822754e-01 -2.711805105209350586e-01 -7.955620437860488892e-02 2.376847416162490845e-01
1.794905215501785278e-01 -1.369077563285827637e-01 1.949569135904312134e-01 3.282384872436523438e-01 6.659711897373199463e-02 -2.352887392044067383e-01 3.496412187814712524e-02 3.377192914485931396e-01 -1.278301179409027100e-01 -4.405149444937705994e-02 -1.020248010754585266e-01 -6.528964731842279434e-03 8.005250245332717896e-03 -3.915271535515785217e-02 1.547035723924636841e-01 -2.024995088577270508e-01 -8.477082103490829468e-02 2.407988607883453369e-01 -1.561563648283481598e-02 -3.029029965400695801e-01 -5.068638548254966736e-02 1.007753014564514160e-01 2.247815728187561035e-01 1.056499183177947998e-01 1.607649475336074829e-01 3.229238092899322510e-01 -2.971315681934356689e-01 -2.646792829036712646e-01 -5.367751792073249817e-02 2.641955390572547913e-02 9.599431604146957397e-02 -1.047250907868146896e-02
3.399810194969177246e-01 -2.236928045749664307e-01 5.300337076187133789e-01 4.364165291190147400e-02 -6.344931572675704956e-02 -1.849529147148132324e-01 1.327116638422012329e-01 5.418217275291681290e-03 2.933644282165914774e-04 1.081699058413505554e-01 8.564392477273941040e-02 -1.010068133473396301e-01 7.455318421125411987e-02 -2.480687499046325684e-01 1.225873641669750214e-02 -1.845627278089523315e-01 -1.051673106849193573e-02 -1.099398210644721985e-01 8.356568217277526855e-02 -1.526878178119659424e-01 -9.898101538419723511e-02 2.391581684350967407e-01 1.564454287290573120e-02 -2.099580615758895874e-01 2.740015685558319092e-01 2.020458877086639404e-01 -1.032367721199989319e-01 -8.081889897584915161e-02 8.322639018297195435e-02 -1.757350713014602661e-01 -1.678086817264556885e-01 1.106238067150115967e-01
9.068633615970611572e-02 -2.061516344547271729e-01 5.381753668189048767e-03 1.930441707372665405e-01 -1.307974308729171753e-01 -1.158374026417732239e-01 1.795588135719299316e-01 1.137672364711761475e-01 1.015470549464225769e-01 4.635208845138549805e-02 7.642400264739990234e-02 1.556010544300079346e-01 1.621721498668193817e-02 -1.936163604259490967e-01 -5.114164575934410095e-02 1.779411435127258301e-01 3.233000636100769043e-01 -9.877081215381622314e-02 -2.327012866735458374e-01 -3.510057032108306885e-01 8.958527445793151855e-02 8.401612937450408936e-02 1.302155554294586182e-01 -1.238759607076644897e-02 1.505936682224273682e-01 -1.656254976987838745e-01 -2.116568237543106079e-01 -1.696720421314239502e-01 -2.792614400386810303e-01 4.757086932659149170e-02 1.408650130033493042e-01 4.172682166099548340e-01
4.163918197154998779e-01 -1.002152860164642334e-01 1.767762303352355957e-01 1.589875966310501099e-01 2.942130155861377716e-02 -2.876075804233551025e-01 1.224988847970962524e-01 4.986808449029922485e-02 1.017159000039100647e-01 -2.792037427425384521e-01 1.479068249464035034e-01 -1.955582946538925171e-01 -1.115127503871917725e-01 -1.875494271516799927e-01 -1.768330931663513184e-01 2.927244603633880615e-01 2.133944332599639893e-01 1.410830859094858170e-02 -1.610015630722045898e-01 -3.138162791728973389e-01 2.576784193515777588e-01 2.033001482486724854e-01 8.266219496726989746e-02 1.681058295071125031e-02 2.494378201663494110e-02 -7.730928808450698853e-02 -1.177681908011436462e-01 -2.383811399340629578e-02 -1.328198462724685669e-01 1.349307298660278320e-01 -7.613148540258407593e-03 -6.370644271373748779e-02
3.360424935817718506e-01 -2.870839834213256836e-01 2.794476449489593506e-01 1.322782691568136215e-02 2.016958296298980713e-01 -1.375559568405151367e-01 -1.089786738157272339e-01 -3.106782026588916779e-02 -1.196348145604133606e-01 1.018315404653549194e-01 -1.927472092211246490e-02 -2.362957149744033813e-01 2.307154983282089233e-01 -2.496846765279769897e-01 -2.067155241966247559e-01 -5.484358873218297958e-03 -2.079329686239361763e-03 1.279792189598083496e-01 1.225544065237045288e-01 -2.849725484848022461e-01 3.299609199166297913e-02 4.080582857131958008e-01 -5.879850313067436218e-02 1.434952318668365479e-01 -1.605640500783920288e-01 -2.560058236122131348e-01 -6.608135253190994263e-02 4.323375597596168518e-02 3.271393105387687683e-02 5.836100317537784576e-03 -1.005997434258460999e-01 -4.104413092136383057e-02
2.398684918880462646e-01 -2.258301079273223877e-01 -5.516963452100753784e-02 1.261835992336273193e-01 1.991426050662994385e-01 -2.592807710170745850e-01 -6.420275568962097168e-02 2.201886922121047974e-01 -1.138643473386764526e-01 2.496488392353057861e-01 6.362990289926528931e-02 1.404387503862380981e-01 1.815375238656997681e-01 -3.155710399150848389e-01 9.979036636650562286e-03 1.683433353900909424e-01 2.156619168817996979e-02 -8.691620081663131714e-02 -3.601706922054290771e-01 -9.162862598896026611e-02 1.928289681673049927e-01 -9.052457660436630249e-02 -1.162540093064308167e-01 7.990548759698867798e-02 -4.385422915220260620e-02 1.935349106788635254e-01 -6.406231224536895752e-02 -1.934981048107147217e-01 -3.003512322902679443e-01 -2.726859971880912781e-02 -2.616368830204010010e-01 3.490764647722244263e-02
2.998008131980895996e-01 -2.553841471672058105e-01 5.564005970954895020e-01 1.041232347488403320e-01 -6.324474699795246124e-03 -1.408321857452392578e-01 -9.710685350000858307e-03 6.870216876268386841e-02 -1.223800256848335266e-01 -1.143287867307662964e-02 7.166653871536254883e-02 -1.130571514368057251e-01 -2.178315632045269012e-02 -1.726588904857635498e-01 4.676407203078269958e-03 -1.928459405899047852e-01 1.674480289220809937e-01 1.049201190471649170e-01 1.699280440807342529e-01 -2.745222449302673340e-01 -3.378480672836303711e-02 1.000680625438690186e-01 -6.240548938512802124e-02 -1.621236354112625122e-01 1.667748689651489258e-01 2.193560451269149780e-01 -2.996621653437614441e-02 -7.793136686086654663e-02 2.132806554436683655e-02 -2.675117552280426025e-01 -1.755819469690322876e-01 1.699927896261215210e-01
4.893560409545898438e-01 5.473738908767700195e-02 1.875953823328018188e-01 1.459860652685165405e-01 1.274851411581039429e-01 1.807915419340133667e-01 -1.978743672370910645e-01 3.262352347373962402e-01 -1.568006426095962524e-01 -6.180920824408531189e-02 9.076280891895294189e-02 -5.019471421837806702e-02 1.844641380012035370e-02 -2.600854337215423584e-01 6.287002563476562500e-02 7.475869357585906982e-02 1.932117789983749390e-01 1.693479716777801514e-01 -7.411080598831176758e-02 -3.800521492958068848e-01 -6.753856316208839417e-03 7.169440388679504395e-02 3.595861196517944336e-01 -3.446947038173675537e-02 6.264159828424453735e-02 7.064311206340789795e-02 -7.194233685731887817e-02 -1.384157240390777588e-01 8.580046705901622772e-03 -1.652305573225021362e-02 -2.543205954134464264e-02 -6.291570514440536499e-02
2.342796325683593750e-01 -1.610497385263442993e-01 2.547275274991989136e-02 3.816582560539245605e-01 1.625942140817642212e-01 -2.379033714532852173e-01 -6.186547875404357910e-02 9.858225286006927490e-02 -1.736781373620033264e-02 -7.184847258031368256e-03 7.007259875535964966e-02 -3.255180418491363525e-01 -1.861106157302856445e-01 -2.049201540648937225e-02 -3.590546548366546631e-01 -1.335509866476058960e-01 7.204730808734893799e-02 2.638147771358489990e-01 -1.077465415000915527e-01 -2.816179692745208740e-01 7.841677963733673096e-02 6.238449737429618835e-02 -1.266906708478927612e-01 1.465810239315032959e-01 1.952739357948303223e-01 1.413954496383666992e-01 -7.363861799240112305e-02 -1.565466672182083130e-01 2.190642952919006348e-01 9.515112265944480896e-03 -4.356438294053077698e-02 -1.786861568689346313e-01
1.335431039333343506e-01 9.474168717861175537e-02 1.674374043941497803e-01 1.459441054612398148e-02 1.033390313386917114e-01 -3.202772736549377441e-01 1.731918752193450928e-01 -3.488666117191314697e-01 2.224962972104549408e-02 2.760740928351879120e-02 5.253578349947929382e-02 4.133518319576978683e-03 -3.618516400456428528e-02 -3.715295195579528809e-01 -6.567605305463075638e-03 8.014567196369171143e-02 2.405300587415695190e-01 2.630482017993927002e-01 -1.476468443870544434e-01 -3.818908929824829102e-01 1.013672351837158203e-02 2.389734238386154175e-01 2.404312370344996452e-03 6.294775009155273438e-02 1.854772679507732391e-02 3.457577824592590332e-01 -7.369632273912429810e-02 -5.658334866166114807e-02 -1.490063816308975220e-01 4.675958771258592606e-03 2.508622035384178162e-02 1.512941718101501465e-01
2.694460749626159668e-01 -5.640087649226188660e-02 3.500156700611114502e-01 2.379334717988967896e-01 1.724939048290252686e-02 -4.188925400376319885e-02 -3.691456615924835205e-01 1.011558920145034790e-01 -2.021689116954803467e-01 1.591800898313522339e-01 -2.936462871730327606e-02 2.652239799499511719e-01 -5.325359106063842773e-02 -4.570823162794113159e-02 5.305908992886543274e-02 4.662369936704635620e-02 1.920743733644485474e-01 -4.333264753222465515e-02 -1.236426681280136108e-01 -2.286835759878158569e-01 2.841835282742977142e-02 1.929588317871093750e-01 2.190319150686264038e-01 -1.692222654819488525e-01 1.141986250877380371e-01 3.406249582767486572e-01 -1.537774056196212769e-01 -1.735935360193252563e-01 1.609119921922683716e-01 7.483298331499099731e-02 -1.780929043889045715e-02 1.163866743445396423e-01
4.127708673477172852e-01 1.859152875840663910e-02 9.960786253213882446e-02 1.672331988811492920e-01 -3.843433037400245667e-02 1.578283496201038361e-02 4.725110903382301331e-02 7.009465992450714111e-02 9.053702466189861298e-03 -3.577226996421813965e-01 3.196634724736213684e-02 2.203387022018432617e-01 3.243149816989898682e-02 -1.638180762529373169e-01 -8.024762570858001709e-02 2.116330564022064209e-01 -1.081440970301628113e-01 -8.431197702884674072e-02 -1.408989429473876953e-01 -3.318499326705932617e-01 -5.756374914199113846e-03 3.410091400146484375e-01 -1.290658861398696899e-01 3.411460295319557190e-02 1.875387877225875854e-01 1.016742065548896790e-01 1.691065877676010132e-01 -1.763441562652587891e-01 -2.322451323270797729e-01 2.611980140209197998e-01 -1.665932685136795044e-02 1.233427599072456360e-01
2.004511058330535889e-01 -2.968559861183166504e-01 -1.208436116576194763e-01 3.856267035007476807e-02 3.044767081737518311e-01 -9.473442286252975464e-02 2.001061802729964256e-03 3.855689987540245056e-02 5.101898685097694397e-02 -1.078225374221801758e-01 1.551767140626907349e-01 9.647507965564727783e-02 1.582889407873153687e-01 -1.039046496152877808e-01 -1.686773598194122314e-01 -1.987336874008178711e-01 2.931491136550903320e-01 -2.679205238819122314e-01 -1.419710833579301834e-02 -3.325001001358032227e-01 1.825514249503612518e-02 2.968738973140716553e-02 -1.254984736442565918e-01 8.451519906520843506e-02 3.012810051441192627e-01 -1.443054378032684326e-01 -1.751246005296707153e-01 -3.170680105686187744e-01 -1.363741755485534668e-01 1.061367541551589966e-01 7.176344096660614014e-02 1.750107407569885254e-01
2.402707636356353760e-01 -5.484423786401748657e-02 8.958709239959716797e-02 1.709799021482467651e-01 2.051763832569122314e-01 -2.370105385780334473e-01 -1.625901013612747192e-01 1.144583220593631268e-03 -6.762813776731491089e-02 -6.457704305648803711e-02 1.331205666065216064e-01 -2.856780588626861572e-02 2.794031202793121338e-01 -2.172476500272750854e-01 -1.513492752565070987e-04 -2.181455343961715698e-01 1.382639110088348389e-01 -6.564436852931976318e-02 -3.412334918975830078e-01 -3.474825322628021240e-01 2.264949679374694824e-01 3.139372766017913818e-01 -2.267720103263854980e-01 -3.016457892954349518e-02 -1.143641211092472076e-02 4.515670239925384521e-03 3.658406785689294338e-04 -1.757936626672744751e-01 1.567230969667434692e-01 2.087710350751876831e-01 -1.174520254135131836e-01 3.691851720213890076e-02
4.189653694629669189e-01 1.928427666425704956e-01 -5.150339007377624512e-02 1.212925836443901062e-01 1.387858688831329346e-01 -6.291825324296951294e-02 7.281098514795303345e-02 1.342529505491256714e-01 1.715448796749114990e-01 4.402161017060279846e-02 1.071921363472938538e-02 -1.731697171926498413e-01 -1.642535440623760223e-02 -1.381747424602508545e-01 -2.959913015365600586e-01 -1.320878416299819946e-01 -6.951249390840530396e-02 1.861303001642227173e-01 -5.123739596456289291e-03 -4.960615932941436768e-01 1.346644312143325806e-01 -8.468893356621265411e-03 -4.053723998367786407e-03 8.622916042804718018e-02 1.410519122146070004e-03 -1.117430999875068665e-01 -1.680339425802230835e-01 -2.618632316589355469e-01 1.637965291738510132e-01 8.400552719831466675e-02 -2.437453716993331909e-01 1.537825167179107666e-01
4.429139792919158936e-01 -1.534648388624191284e-01 1.795958727598190308e-02 1.149838194251060486e-01 3.407663404941558838e-01 -4.844642058014869690e-02 -8.870032615959644318e-03 2.482761144638061523e-01 -2.655936963856220245e-02 2.454822212457656860e-01 -1.746675521135330200e-01 8.216964453458786011e-02 -2.507062554359436035e-01 -9.688612073659896851e-03 1.751746535301208496e-01 -1.802554279565811157e-01 3.682703012600541115e-03 8.621603250503540039e-03 1.513646095991134644e-01 -2.035496383905410767e-01 -4.353528376668691635e-03 2.238982617855072021e-01 -8.499035239219665527e-02 -8.504004031419754028e-02 -3.598490655422210693e-01 6.108397245407104492e-02 1.479375362396240234e-01 -2.117583304643630981e-01 6.346188485622406006e-02 -5.926417186856269836e-02 -1.553378105163574219e-01 -3.917733207345008850e-02
2.720941007137298584e-01 -2.800903916358947754e-01 -4.047669470310211182e-02 2.499590627849102020e-02 -1.699218302965164185e-01 -1.999281644821166992e-01 1.389160603284835815e-01 2.029809355735778809e-01 1.020404994487762451e-01 1.468475013971328735e-01 4.197229072451591492e-02 6.484033167362213135e-02 -2.403325028717517853e-02 -3.376581370830535889e-01 -1.949659585952758789e-01 2.845212221145629883e-01 2.892911732196807861e-01 -2.221202999353408813e-01 -2.848664522171020508e-01 -1.463007777929306030e-01 5.543390288949012756e-02 1.713432371616363525e-01 1.745745837688446045e-01 2.363635897636413574e-01 -1.099953427910804749e-01 -1.211928352713584900e-01 -9.573498368263244629e-02 -1.713258028030395508e-01 -4.225077480077743530e-02 1.748866774141788483e-02 1.010875925421714783e-01 1.115403845906257629e-01
1.435233056545257568e-01 -1.734366863965988159e-01 2.254904508590698242e-01 4.500176608562469482e-01 -1.306729018688201904e-01 -1.582326143980026245e-01 1.071527525782585144e-01 8.137121796607971191e-02 -6.455281376838684082e-02 -6.533133238554000854e-02 2.297751754522323608e-01 7.528379559516906738e-02 -5.346409603953361511e-02 -9.089892357587814331e-02 -4.227383807301521301e-02 -2.039599269628524780e-01 -9.430877864360809326e-02 -9.087014198303222656e-02 8.088050037622451782e-02 -1.061756759881973267e-01 -6.441488862037658691e-02 3.835617601871490479e-01 2.377367466688156128e-01 3.023277819156646729e-01 -5.422587320208549500e-02 3.256364464759826660e-01 -2.086721360683441162e-01 5.114007741212844849e-02 -6.661321502178907394e-03 1.101955547928810120e-01 -6.953199207782745361e-02 8.954638242721557617e-02
2.933136820793151855e-01 -1.367837041616439819e-01 1.942516304552555084e-02 2.404677718877792358e-01 3.445300757884979248e-01 -8.796934038400650024e-02 -5.731686949729919434e-02 -2.408099360764026642e-02 -7.635453343391418457e-02 2.800083160400390625e-02 -3.130511194467544556e-02 -1.500811874866485596e-01 9.594326466321945190e-02 -2.221111506223678589e-01 -3.606874942779541016e-01 8.935697376728057861e-02 3.970176279544830322e-01 3.838139027357101440e-02 -2.711380645632743835e-02 -2.289049774408340454e-01 2.136707603931427002e-01 2.655745148658752441e-01 1.475574262440204620e-02 9.513275325298309326e-02 5.634081363677978516e-02 5.244061350822448730e-03 8.289059251546859741e-02 -1.170379891991615295e-01 1.995831429958343506e-01 1.172296702861785889e-01 2.546711266040802002e-01 -1.129757612943649292e-02
2.699510753154754639e-01 -1.252020150423049927e-01 2.188000082969665527e-01 9.082750976085662842e-02 7.147283852100372314e-02 -2.768377065658569336e-01 2.089636921882629395e-01 -9.996883571147918701e-02 2.816766314208507538e-02 -2.465289235115051270e-01 1.021613776683807373e-01 -1.110112220048904419e-01 -1.633183844387531281e-02 -2.124335318803787231e-01 3.621742129325866699e-02 3.824790194630622864e-02 -9.465960413217544556e-02 -2.171548753976821899e-01 1.760306358337402344e-01 -3.320612907409667969e-01 2.036083340644836426e-01 1.726779043674468994e-01 -3.888403251767158508e-02 1.486262381076812744e-01 1.452115625143051147e-01 -2.143964469432830811e-01 6.592172197997570038e-03 -3.951188027858734131e-01 -1.128172650933265686e-01 -1.717332378029823303e-02 6.137988716363906860e-02 2.348877787590026855e-01
8.078552037477493286e-02 -3.047227859497070312e-01 7.969556748867034912e-02 2.731736302375793457e-01 9.532401710748672485e-02 1.361199319362640381e-01 8.927938342094421387e-02 3.966693878173828125e-01 -2.167445123195648193e-01 -7.316056638956069946e-02 4.165798798203468323e-02 -3.143109008669853210e-02 -1.324234809726476669e-02 -6.635802239179611206e-02 -1.459931731224060059e-01 5.659398064017295837e-02 7.900723069906234741e-02 -2.824827432632446289e-01 2.410291507840156555e-02 -5.182844996452331543e-01 8.348738402128219604e-02 8.011773228645324707e-02 -1.432647705078125000e-01 7.998332381248474121e-02 1.876352280378341675e-01 -3.284700587391853333e-02 7.044598460197448730e-03 -3.158909380435943604e-01 -2.527854871004819870e-03 9.988445788621902466e-02 2.899586223065853119e-02 7.989607751369476318e-03
3.013833463191986084e-01 -7.381548732519149780e-02 1.210512593388557434e-01 1.823635995388031006e-01 9.632217884063720703e-02 -1.176417693495750427e-01 -1.268241405487060547e-01 -1.176789104938507080e-01 -1.861578226089477539e-01 2.591754794120788574e-01 1.837796419858932495e-01 -3.094497881829738617e-02 1.802336424589157104e-01 -5.839199572801589966e-02 -1.520314961671829224e-01 1.735624670982360840e-02 1.162189245223999023e-01 -6.342887878417968750e-02 -3.486725389957427979e-01 -4.299015402793884277e-01 1.448947042226791382e-01 3.148916363716125488e-01 -2.207539975643157959e-01 1.921938359737396240e-01 3.049577400088310242e-02 4.771104082465171814e-02 3.745412081480026245e-02 -1.654751300811767578e-01 -6.114311516284942627e-02 1.300470679998397827e-01 -1.544519662857055664e-01 2.557921223342418671e-02
2.341178804636001587e-01 -1.919327080249786377e-01 4.800547063350677490e-01 5.645883828401565552e-02 1.149919182062149048e-01 -1.967429667711257935e-01 2.461441233754158020e-02 2.110220789909362793e-01 -1.809591650962829590e-01 5.913146305829286575e-03 2.081018500030040741e-02 1.079784035682678223e-01 -8.917286247014999390e-02 -7.472646236419677734e-02 -9.705694764852523804e-02 -1.733601093292236328e-01 4.757634922862052917e-02 -1.105276495218276978e-01 -1.736994534730911255e-01 -1.328826248645782471e-01 4.871095530688762665e-03 2.504892945289611816e-01 -1.283036470413208008e-01 -1.070682480931282043e-01 3.791438937187194824e-01 1.542587131261825562e-01 -1.165970489382743835e-01 -1.115098223090171814e-01 1.779790967702865601e-01 -3.491751477122306824e-02 6.304352730512619019e-02 3.103411197662353516e-01
3.296819627285003662e-01 6.959635019302368164e-02 3.538471832871437073e-02 2.666903436183929443e-01 2.918287217617034912e-01 -3.217026293277740479e-01 5.068603903055191040e-02 2.601279020309448242e-01 -2.341732941567897797e-02 -1.985689811408519745e-02 -1.848010532557964325e-02 3.549198806285858154e-01 -1.126605272293090820e-01 4.691082611680030823e-02 1.509954314678907394e-02 2.504138946533203125e-01 1.621873527765274048e-01 -3.420390561223030090e-02 8.721342682838439941e-02 -1.921055465936660767e-01 -2.303258702158927917e-02 3.577604889869689941e-01 1.288626194000244141e-01 1.028011143207550049e-01 2.505626380443572998e-01 -5.002812482416629791e-03 1.781191304326057434e-02 -1.679251939058303833e-01 2.965794131159782410e-02 1.208044886589050293e-01 1.215813905000686646e-01 2.928644791245460510e-02
3.436537384986877441e-01 2.490428462624549866e-02 6.488563120365142822e-02 1.465501636266708374e-01 7.174796611070632935e-02 1.897013001143932343e-02 -2.104806303977966309e-01 -1.057978644967079163e-01 -1.983574777841567993e-01 2.105255872011184692e-01 1.263825744390487671e-01 -2.400902286171913147e-02 1.936711966991424561e-01 -5.577481910586357117e-02 -1.718171387910842896e-01 2.772375941276550293e-02 1.098299399018287659e-01 -1.804885864257812500e-01 -2.628509700298309326e-01 -3.426310420036315918e-01 2.834707312285900116e-02 3.556609451770782471e-01 -2.544608414173126221e-01 2.046336978673934937e-01 3.113760054111480713e-02 1.483926922082901001e-01 -1.989337056875228882e-02 -2.046210020780563354e-01 -1.027340814471244812e-01 1.272939294576644897e-01 4.754810128360986710e-03 2.576474547386169434e-01
1.309761255979537964e-01 -1.743992865085601807e-01 2.523344159126281738e-01 2.722604274749755859e-01 8.818990737199783325e-02 -2.508231103420257568e-01 -1.651661396026611328e-01 1.837287545204162598e-01 -1.705258041620254517e-01 -4.427696019411087036e-02 3.028916381299495697e-02 1.121661439538002014e-01 9.251879900693893433e-02 1.189100965857505798e-01 -1.442264020442962646e-01 -9.944029897451400757e-02 -7.836718857288360596e-02 -3.277819454669952393e-01 -1.740880310535430908e-02 -1.561379153281450272e-02 1.539033055305480957e-01 3.605336546897888184e-01 2.228208631277084351e-01 -1.273471415042877197e-01 2.758373320102691650e-01 2.687559127807617188e-01 -1.979725509881973267e-01 -1.394096463918685913e-01 5.875625833868980408e-02 -6.139105930924415588e-02 1.223837584257125854e-01 1.488937735557556152e-01
3.613218367099761963e-01 -1.033399440348148346e-02 1.912533193826675415e-01 3.511494100093841553e-01 -5.874671787023544312e-02 -1.420568972826004028e-01 1.939125955104827881e-01 1.536256223917007446e-01 -1.129483580589294434e-01 2.428059130907058716e-01 -9.481824189424514771e-02 6.509524583816528320e-02 -1.278699785470962524e-01 4.364203289151191711e-02 -1.012861058115959167e-01 7.442316412925720215e-02 6.829169578850269318e-03 3.386548534035682678e-02 -2.576779425144195557e-01 -3.909075260162353516e-01 2.865162491798400879e-02 2.172522246837615967e-02 -3.057356774806976318e-01 -1.326598972082138062e-01 -2.849183678627014160e-01 -1.430398505181074142e-02 -7.998180389404296875e-02 6.472779810428619385e-02 9.122405201196670532e-02 1.004517078399658203e-01 -2.492129206657409668e-01 1.932680606842041016e-02
4.150620698928833008e-01 -3.254498541355133057e-02 2.026785910129547119e-01 -6.155069172382354736e-02 1.385344713926315308e-01 1.807728558778762817e-01 -1.188808232545852661e-01 3.348874151706695557e-01 3.355972841382026672e-02 3.008773624897003174e-01 1.851387917995452881e-01 2.587544023990631104e-01 -6.460937112569808960e-02 -1.466224044561386108e-01 4.734513536095619202e-02 -2.385646477341651917e-02 2.736984193325042725e-01 -1.287414431571960449e-01 -6.769199669361114502e-02 -2.096911668777465820e-01 -1.341927647590637207e-01 8.976639062166213989e-02 1.809590160846710205e-01 -1.554324626922607422e-01 7.282300293445587158e-02 7.341352850198745728e-02 -2.771296799182891846e-01 1.874629408121109009e-02 -4.824556782841682434e-02 -2.223584800958633423e-01 -4.935842007398605347e-02 1.312116384506225586e-01
2.351372092962265015e-01 -5.210403203964233398e-01 -2.026352733373641968e-01 6.481900811195373535e-02 1.440977025777101517e-02 -2.081139534711837769e-01 -2.192827910184860229e-01 1.353588104248046875e-01 2.165969312191009521e-01 9.775611013174057007e-02 1.534194350242614746e-01 -1.694661378860473633e-01 -8.787824213504791260e-02 -1.789539754390716553e-01 -1.149064972996711731e-01 1.184029504656791687e-01 -3.651018068194389343e-02 -1.027545258402824402e-01 -3.261818289756774902e-01 -2.749701142311096191e-01 2.674215007573366165e-03 1.903426051139831543e-01 -9.210094064474105835e-02 1.480484306812286377e-01 1.787694841623306274e-01 3.478592261672019958e-03 -1.138929799199104309e-01 -1.411780714988708496e-01 -8.099564909934997559e-02 -5.491094291210174561e-02 8.567089587450027466e-02 -4.569690674543380737e-03
2.608804702758789062e-01 1.980931684374809265e-02 1.292427480220794678e-01 1.075638383626937866e-01 2.740494310855865479e-01 -3.775177001953125000e-01 -1.467843055725097656e-01 1.327473074197769165e-01 1.402844302356243134e-02 1.299513876438140869e-01 -5.290620774030685425e-02 2.727131247520446777e-01 1.238611293956637383e-03 -9.875649958848953247e-02 2.339969128370285034e-01 1.521538645029067993e-01 2.003429383039474487e-01 4.714009910821914673e-02 9.179488569498062134e-02 -3.494013547897338867e-01 -1.306515783071517944e-01 3.213869035243988037e-01 1.458113491535186768e-01 1.955272406339645386e-01 2.150525897741317749e-01 1.954949200153350830e-01 -6.030057743191719055e-02 -4.462084546685218811e-02 -9.715199470520019531e-02 2.955109067261219025e-02 -1.058405637741088867e-01 1.562748104333877563e-02
2.056557983160018921e-01 9.482917934656143188e-02 2.739910483360290527e-01 1.034927964210510254e-01 1.576175242662429810e-01 -1.783813238143920898e-01 -2.032522261142730713e-01 3.298678994178771973e-01 -1.211637035012245178e-01 3.696268424391746521e-02 -6.782659143209457397e-02 7.189431041479110718e-02 -3.074367642402648926e-01 6.714493036270141602e-02 2.485327189788222313e-03 -9.167653322219848633e-02 1.838220357894897461e-01 -7.495886087417602539e-02 1.292883008718490601e-01 -2.105461210012435913e-01 -2.332728169858455658e-02 4.004276096820831299e-01 1.924567110836505890e-02 -1.302470415830612183e-01 3.109388947486877441e-01 1.156396046280860901e-01 -2.267500907182693481e-01 -2.497279345989227295e-01 7.068034261465072632e-02 9.675588458776473999e-02 5.834454298019409180e-02 -5.117484554648399353e-02
4.039929509162902832e-01 1.066699847579002380e-01 1.355625241994857788e-01 6.841256469488143921e-02 1.651757508516311646e-01 -3.595826625823974609e-01 -8.059811592102050781e-02 1.901219040155410767e-01 8.698976598680019379e-03 -1.463420689105987549e-01 6.938989460468292236e-02 9.475829452276229858e-02 -1.788162291049957275e-01 8.534067869186401367e-02 -1.459850464016199112e-02 1.965893357992172241e-01 1.948699802160263062e-01 -4.338000714778900146e-02 1.651227474212646484e-01 -2.411812990903854370e-01 -2.158111184835433960e-01 4.450342953205108643e-01 1.415671110153198242e-01 1.768872328102588654e-02 1.431342512369155884e-01 1.972447037696838379e-01 -1.048446595668792725e-01 -1.475429534912109375e-01 7.571752369403839111e-02 2.477694302797317505e-02 1.122315041720867157e-02 2.868379838764667511e-02
2.366757541894912720e-01 2.325701341032981873e-02 2.846826910972595215e-01 1.881800889968872070e-01 -1.132283955812454224e-01 -2.341445237398147583e-01 -1.558716595172882080e-01 2.207232415676116943e-01 -1.073685437440872192e-01 1.770154684782028198e-01 -5.607059225440025330e-02 1.963910907506942749e-01 1.964632421731948853e-02 -1.298259571194648743e-02 1.630624383687973022e-01 -3.727963939309120178e-02 2.465391606092453003e-01 -1.029094457626342773e-01 -1.219586133956909180e-01 -4.267141222953796387e-01 8.437543362379074097e-02 9.446593374013900757e-02 3.248232603073120117e-01 -1.973722130060195923e-02 1.788037866353988647e-01 2.303902357816696167e-01 -1.869284063577651978e-01 -1.796284466981887817e-01 4.967162385582923889e-02 1.189717054367065430e-01 -6.184238567948341370e-02 1.011963486671447754e-01
1.638052314519882202e-01 -1.482993811368942261e-01 -1.800401359796524048e-01 3.610668480396270752e-01 1.013299301266670227e-01 1.171600166708230972e-02 2.154383994638919830e-02 6.322231888771057129e-02 1.150356009602546692e-01 -5.277335643768310547e-02 1.104951277375221252e-01 -2.300727739930152893e-02 9.009872376918792725e-02 -1.668681055307388306e-01 -2.644125223159790039e-01 -1.709398329257965088e-01 1.578339785337448120e-01 -6.824769545346498489e-03 -3.194355219602584839e-02 -4.633074700832366943e-01 -3.560069203376770020e-02 -5.620538815855979919e-02 2.956223785877227783e-01 -1.796104013919830322e-01 -1.607151627540588379e-01 -4.522461071610450745e-02 -1.739871501922607422e-01 -2.547873854637145996e-01 1.670478433370590210e-01 1.116394698619842529e-01 -2.553959190845489502e-01 1.276780217885971069e-01
1.531391143798828125e-01 -2.420912235975265503e-01 3.575380519032478333e-02 1.674979031085968018e-01 -1.141574978828430176e-02 -8.476055413484573364e-02 6.412103772163391113e-02 1.786454617977142334e-01 6.850016117095947266e-02 2.593909204006195068e-02 2.550528347492218018e-01 6.116402521729469299e-02 3.519889339804649353e-02 -2.357972711324691772e-01 -3.114891350269317627e-01 1.200296655297279358e-01 -4.971470683813095093e-02 1.507388949394226074e-01 -1.706493347883224487e-01 -3.172795474529266357e-01 -7.335375994443893433e-02 2.307274490594863892e-01 3.055488765239715576e-01 -2.388750016689300537e-01 4.226172342896461487e-02 3.118729889392852783e-01 8.206562697887420654e-02 -1.427636742591857910e-01 1.028848513960838318e-01 -2.033530771732330322e-01 2.333181202411651611e-01 -7.921566814184188843e-02
2.986771166324615479e-01 -1.105768010020256042e-01 1.713740825653076172e-02 -1.900048702955245972e-01 1.060738041996955872e-01 -2.484073340892791748e-01 8.388239145278930664e-02 -2.620592713356018066e-01 1.533514261245727539e-01 7.264087349176406860e-02 9.150382876396179199e-02 -1.982235312461853027e-01 -1.690409928560256958e-01 -2.566590011119842529e-01 4.454280436038970947e-02 -3.223998546600341797e-01 6.791064888238906860e-02 -2.108262479305267334e-01 -8.070500940084457397e-02 -2.369636446237564087e-01 -1.548058539628982544e-01 2.853761613368988037e-01 1.580373495817184448e-01 1.007924750447273254e-01 2.989626303315162659e-02 -5.302678421139717102e-02 -8.562792837619781494e-02 -2.942681908607482910e-01 -1.897207796573638916e-01 -1.031706333160400391e-01 -2.021506056189537048e-02 1.993103325366973877e-01
2.974834144115447998e-01 -2.798254787921905518e-01 -4.381598904728889465e-02 2.757657170295715332e-01 2.086031436920166016e-01 -7.890953868627548218e-02 -9.460125118494033813e-02 3.554688394069671631e-01 -1.614881157875061035e-01 1.217167750000953674e-01 -1.406564712524414062e-01 6.489754468202590942e-02 -1.904270499944686890e-01 -3.217375576496124268e-01 -1.615395396947860718e-02 1.707304716110229492e-01 -2.416820079088211060e-02 -2.580571174621582031e-01 -2.240555435419082642e-01 1.428212225437164307e-02 -2.420687228441238403e-01 -1.416045613586902618e-02 -7.078087073750793934e-04 -2.906654775142669678e-01 1.790294498205184937e-01 9.736284613609313965e-02 -1.860534399747848511e-02 4.649896547198295593e-02 9.720180183649063110e-03 -1.368689686059951782e-01 -1.055704057216644287e-01 -3.506070747971534729e-02
3.599309548735618591e-02 -8.734846860170364380e-02 2.243944108486175537e-01 1.921018809080123901e-01 2.526109218597412109e-01 -2.091587036848068237e-01 -7.860230654478073120e-02 -8.491376787424087524e-02 -1.672653406858444214e-01 1.780371367931365967e-01 8.640550076961517334e-02 4.841382056474685669e-02 1.550167351961135864e-01 -2.193960919976234436e-02 -1.498026251792907715e-01 -1.932614892721176147e-01 2.330186367034912109e-01 -1.196393445134162903e-01 -2.041684240102767944e-01 -3.931201696395874023e-01 1.216666921973228455e-01 -5.562604963779449463e-02 -1.450989097356796265e-01 2.663161158561706543e-01 1.107200309634208679e-01 5.161010473966598511e-02 -2.208903729915618896e-01 -2.717719674110412598e-01 -1.899135261774063110e-01 2.127147454302757978e-04 2.220758982002735138e-02 2.832551300525665283e-01
3.408106565475463867e-01 -1.728860735893249512e-01 1.455289721488952637e-01 -5.159399658441543579e-02 2.929307222366333008e-01 -3.111939728260040283e-01 1.993631757795810699e-02 1.765183657407760620e-01 1.309589892625808716e-01 3.782293945550918579e-02 1.664495915174484253e-01 1.820196509361267090e-01 5.998818576335906982e-02 -2.612158097326755524e-02 -1.634000241756439209e-01 -1.689289212226867676e-01 1.330144554376602173e-01 -1.833444684743881226e-01 -1.642603725194931030e-01 -2.388760596513748169e-01 2.219050377607345581e-01 -3.860883787274360657e-02 -6.668145209550857544e-02 2.200318723917007446e-01 2.372634559869766235e-01 -1.188004463911056519e-01 -7.782743871212005615e-02 -3.765610158443450928e-01 -8.212272077798843384e-02 5.369299650192260742e-02 1.007076725363731384e-01 -7.962184608913958073e-04
-2.746714046224951744e-03 -3.315931260585784912e-01 1.392613053321838379e-01 2.254817336797714233e-01 2.539017200469970703e-01 -2.175180464982986450e-01 2.265477925539016724e-01 3.605753555893898010e-02 -1.534225791692733765e-01 -2.443078458309173584e-01 -8.772007375955581665e-02 1.773857325315475464e-01 -9.458432346582412720e-02 -1.174160018563270569e-01 -2.632482945919036865e-01 -4.149355366826057434e-02 2.068856544792652130e-02 6.595940142869949341e-02 -1.858502030372619629e-01 -1.851717531681060791e-01 -2.039444744586944580e-01 3.360673785209655762e-01 1.290133297443389893e-01 8.341734111309051514e-02 4.846825823187828064e-02 1.168015785515308380e-02 -1.124786958098411560e-01 1.713660173118114471e-02 -2.452189475297927856e-01 2.285599112510681152e-01 -7.803316414356231689e-02 2.315644770860671997e-01
3.498832285404205322e-01 -9.529962390661239624e-02 3.697450459003448486e-01 2.017813026905059814e-01 4.328433796763420105e-02 -3.250785544514656067e-02 -1.045390889048576355e-01 1.249858513474464417e-01 -2.928113043308258057e-01 2.443125545978546143e-01 1.279611289501190186e-01 7.120393216609954834e-02 -1.384163089096546173e-02 -2.966248989105224609e-01 -2.114905864000320435e-01 -3.143769204616546631e-01 -1.057694554328918457e-01 1.450683549046516418e-02 -3.657228648662567139e-01 -1.595382951200008392e-02 5.096438154578208923e-02 1.797894537448883057e-01 5.954636260867118835e-02 -4.394832253456115723e-02 1.084225773811340332e-01 -7.517005503177642822e-02 -9.297061478719115257e-04 1.131104081869125366e-01 1.165922614745795727e-03 4.356364952400326729e-04 1.745447069406509399e-01 1.284907460212707520e-01
3.638761341571807861e-01 -1.991706900298595428e-03 9.995112568140029907e-02 2.488595061004161835e-02 3.882710039615631104e-01 -1.898183375597000122e-01 -3.351453691720962524e-02 3.312267065048217773e-01 2.316639572381973267e-02 6.381926685571670532e-02 1.888806968927383423e-01 5.227164179086685181e-02 -1.906133294105529785e-01 9.811900556087493896e-02 4.381104186177253723e-02 1.452146912924945354e-03 1.471272408962249756e-01 -3.102919645607471466e-02 1.294470131397247314e-01 -3.350615799427032471e-01 1.685765683650970459e-01 4.532916247844696045e-01 6.024585291743278503e-02 -1.187624335289001465e-01 2.494507096707820892e-02 1.055870112031698227e-02 -1.055907979607582092e-01 8.034458756446838379e-02 5.925970152020454407e-02 1.726469844579696655e-01 1.060128360986709595e-01 -4.803680628538131714e-02
1.766811460256576538e-01 -2.983433604240417480e-01 7.238760590553283691e-02 1.013988256454467773e-01 1.239227727055549622e-01 2.835898287594318390e-02 7.937173545360565186e-02 -7.944899797439575195e-02 1.062396839261054993e-01 2.585379779338836670e-01 9.371516108512878418e-02 -1.622393913567066193e-02 4.986891150474548340e-02 -1.076590642333030701e-01 -4.331233501434326172e-01 1.416330486536026001e-01 2.861733436584472656e-01 -3.328324556350708008e-01 -1.096255257725715637e-01 -3.513686358928680420e-02 -2.271010726690292358e-02 2.471037209033966064e-01 1.329207271337509155e-01 5.631541088223457336e-02 6.025947257876396179e-02 -5.738694593310356140e-02 8.800289779901504517e-02 -2.970851361751556396e-01 -1.315886676311492920e-01 1.908979937434196472e-02 2.003158777952194214e-01 2.783831357955932617e-01
3.070010244846343994e-01 -2.375731170177459717e-01 -1.241760030388832092e-01 1.918306648731231689e-01 1.635754555463790894e-01 -2.102787792682647705e-01 -6.355649232864379883e-02 1.551449447870254517e-01 4.682805761694908142e-02 2.233523130416870117e-02 9.041045606136322021e-02 -1.338290423154830933e-02 1.626806408166885376e-01 -1.530236154794692993e-01 -9.662997722625732422e-02 2.755179405212402344e-01 1.148873660713434219e-02 -2.472673654556274414e-01 -2.779619395732879639e-01 3.485490009188652039e-02 2.926039695739746094e-01 2.758216559886932373e-01 2.442758232355117798e-01 -1.599428206682205200e-01 2.658273279666900635e-01 1.036445349454879761e-01 -2.700677886605262756e-02 -1.937907636165618896e-01 1.395222544670104980e-01 2.026099245995283127e-03 -1.538001298904418945e-01 -4.816970601677894592e-02
4.271383583545684814e-01 -2.838710248470306396e-01 3.136098086833953857e-01 1.609233617782592773e-01 8.740074187517166138e-02 -3.093879818916320801e-01 -4.172815009951591492e-02 1.308441907167434692e-01 -1.727492958307266235e-01 1.303422600030899048e-01 -2.379301562905311584e-02 -8.014085888862609863e-02 8.764456026256084442e-03 -1.675397753715515137e-01 3.529915958642959595e-02 -2.708348035812377930e-01 9.607340395450592041e-02 -2.864243276417255402e-02 2.022440284490585327e-01 -4.079224914312362671e-02 -5.030711367726325989e-02 6.887664645910263062e-02 -7.210373878479003906e-02 -1.497956663370132446e-01 1.607846021652221680e-01 -7.004219293594360352e-02 -1.602216511964797974e-01 7.512855529785156250e-02 -2.207180857658386230e-02 -2.879499197006225586e-01 -1.508003324270248413e-01 2.796278297901153564e-01
2.174748033285140991e-01 -1.307466179132461548e-01 5.720216035842895508e-01 1.246678680181503296e-01 7.803618162870407104e-02 -1.059178039431571960e-01 1.567110605537891388e-02 2.366667054593563080e-02 -1.049107909202575684e-01 1.350268572568893433e-01 1.189665421843528748e-01 -1.052629426121711731e-01 -1.411370467394590378e-02 -2.823934257030487061e-01 -2.062588371336460114e-02 -2.147524952888488770e-01 1.500488370656967163e-01 7.206718623638153076e-02 4.654314368963241577e-02 -1.896943598985671997e-01 -4.185139015316963196e-02 1.206910461187362671e-01 8.268623799085617065e-02 -1.828127205371856689e-01 2.961342036724090576e-01 8.587723225355148315e-02 -1.978069245815277100e-01 -2.639436908066272736e-02 -9.327105432748794556e-02 -2.637309134006500244e-01 -1.672363728284835815e-01 1.738799959421157837e-01
3.514638841152191162e-01 -3.472182154655456543e-01 2.380932718515396118e-01 9.689106047153472900e-02 -6.086303037591278553e-04 -1.001620367169380188e-01 -1.071948409080505371e-01 3.945913910865783691e-01 -3.009563684463500977e-01 1.246313378214836121e-01 1.267738044261932373e-01 1.190617084503173828e-01 -2.624672055244445801e-01 -1.906585991382598877e-01 -1.608458906412124634e-01 6.562467664480209351e-02 6.183924898505210876e-02 9.467433393001556396e-02 -1.454474925994873047e-01 5.355216562747955322e-02 -2.635525763034820557e-01 1.257734000682830811e-01 2.991620451211929321e-02 5.601485073566436768e-02 1.097484827041625977e-01 1.877563595771789551e-01 -8.068879693746566772e-02 7.045130431652069092e-02 1.467251628637313843e-01 -9.313660115003585815e-02 -1.583466380834579468e-01 2.585533447563648224e-02
3.033253550529479980e-01 -2.053447067737579346e-01 2.969461679458618164e-01 2.811961472034454346e-01 1.927669197320938110e-01 9.766459465026855469e-02 2.312930673360824585e-01 1.415809541940689087e-01 -2.733048498630523682e-01 -1.132720932364463806e-01 -1.099372133612632751e-01 1.725299060344696045e-01 -2.274619936943054199e-01 -2.781726419925689697e-02 4.190294817090034485e-02 6.652340292930603027e-02 -9.840671718120574951e-02 -3.044016957283020020e-01 -1.246160790324211121e-01 -1.788175851106643677e-01 -5.690933018922805786e-02 1.465277522802352905e-01 2.462200671434402466e-01 -5.565623193979263306e-02 -1.095896214246749878e-01 3.738988563418388367e-02 6.424527615308761597e-02 -1.373674273490905762e-01 -1.760796830058097839e-02 2.519061565399169922e-01 -2.256461530923843384e-01 2.997772581875324249e-02
3.197936415672302246e-01 -1.232348382472991943e-01 2.895907163619995117e-01 1.823837310075759888e-01 2.107697539031505585e-02 -1.823824085295200348e-02 -3.153031766414642334e-01 9.325556457042694092e-02 -1.869061440229415894e-01 2.318283319473266602e-01 -3.742211684584617615e-02 2.564772665500640869e-01 -1.361412405967712402e-01 -4.334629699587821960e-02 1.010133773088455200e-01 -1.328116953372955322e-01 1.889783591032028198e-01 2.657250501215457916e-02 -1.216663271188735962e-01 -1.971041411161422729e-01 1.635560579597949982e-02 1.870551407337188721e-01 2.985675930976867676e-01 -2.695001661777496338e-02 4.685603454709053040e-02 3.263245224952697754e-01 -2.450873702764511108e-01 -1.702617257833480835e-01 1.367172002792358398e-01 5.203284695744514465e-02 -5.847680196166038513e-02 1.210675910115242004e-01
3.171637356281280518e-01 -9.390991926193237305e-02 2.337350249290466309e-01 1.618110388517379761e-01 -1.525886207818984985e-01 -6.131046637892723083e-02 -4.898868873715400696e-02 2.018267810344696045e-01 -1.188860461115837097e-01 -3.468005359172821045e-02 1.844864711165428162e-02 1.963977962732315063e-01 -2.374384403228759766e-01 -2.050644904375076294e-01 -7.781361043453216553e-02 -1.807968020439147949e-01 3.162381052970886230e-02 -1.374170035123825073e-01 1.276173889636993408e-01 -1.462735533714294434e-01 -6.662523001432418823e-02 3.034245371818542480e-01 4.701164364814758301e-02 -7.057651132345199585e-02 4.004375338554382324e-01 2.203436195850372314e-01 -1.219895035028457642e-01 -2.463042549788951874e-02 -3.753474727272987366e-02 -8.476371318101882935e-02 -3.092521335929632187e-03 3.923287689685821533e-01
2.941277921199798584e-01 7.321304827928543091e-02 -4.891029000282287598e-02 1.738510876893997192e-01 2.292911708354949951e-01 -6.929155439138412476e-02 5.233691073954105377e-03 3.115262687206268311e-01 2.265494875609874725e-02 7.402946054935455322e-02 2.788720726966857910e-01 2.663296461105346680e-01 -4.870570264756679535e-03 1.515728533267974854e-01 -9.428289532661437988e-02 -1.578435152769088745e-01 -2.385127544403076172e-02 -9.784322232007980347e-03 -2.937785387039184570e-01 -3.795309066772460938e-01 1.282284706830978394e-01 2.839270234107971191e-01 1.453769356012344360e-01 -2.253642231225967407e-01 2.509288117289543152e-02 -9.628262370824813843e-02 7.051985710859298706e-03 9.084122627973556519e-02 3.787064552307128906e-02 3.075908310711383820e-02 -1.306406110525131226e-01 2.681789398193359375e-01
2.477811872959136963e-01 -1.995478570461273193e-01 9.968318790197372437e-02 -5.566038563847541809e-02 1.759662851691246033e-02 2.483177371323108673e-02 2.942816317081451416e-01 8.440753817558288574e-02 -6.356645375490188599e-02 1.156897917389869690e-01 3.930913209915161133e-01 1.171558275818824768e-01 -5.338596552610397339e-02 -1.577823311090469360e-01 -3.060812950134277344e-01 -1.773996949195861816e-01 -5.358306691050529480e-02 2.459107190370559692e-01 -1.712796241044998169e-01 -3.974591940641403198e-02 -1.466194726526737213e-02 2.881347537040710449e-01 -1.350429505109786987e-01 2.308361791074275970e-02 -4.834318906068801880e-02 -2.901050075888633728e-02 2.076656669378280640e-01 -3.868167102336883545e-01 1.068954765796661377e-01 1.392284873872995377e-02 -1.938093006610870361e-01 1.055742949247360229e-01
3.092442452907562256e-01 -2.472116649150848389e-01 -1.626498848199844360e-01 2.924624383449554443e-01 2.808105647563934326e-01 -2.769612967967987061e-01 2.485794275999069214e-01 -1.109145358204841614e-01 6.360177695751190186e-02 -8.134587854146957397e-02 2.101719528436660767e-01 1.777433604001998901e-01 -2.991763055324554443e-01 -5.890598148107528687e-02 -2.439079135656356812e-01 -1.204719021916389465e-01 3.741215169429779053e-01 -2.451119385659694672e-02 6.358796358108520508e-02 2.046414837241172791e-02 6.478887796401977539e-02 9.933771193027496338e-02 7.820174843072891235e-02 2.365024015307426453e-02 -1.556405276060104370e-01 5.815222114324569702e-02 5.975100025534629822e-02 -6.246447935700416565e-02 -1.743045896291732788e-01 -1.182611193507909775e-02 6.376445293426513672e-03 1.295778602361679077e-01
1.672228872776031494e-01 -1.388324648141860962e-01 3.742973506450653076e-01 3.780580684542655945e-02 1.012480184435844421e-01 -1.470393240451812744e-01 -3.436453640460968018e-02 2.635109424591064453e-01 -1.606564968824386597e-01 2.451676875352859497e-02 1.039417162537574768e-01 -9.117279201745986938e-02 -2.398007735610008240e-02 -1.366678625345230103e-01 6.816292554140090942e-02 -2.238438427448272705e-01 9.654176421463489532e-03 -1.562384665012359619e-01 -5.710138753056526184e-02 -3.375438153743743896e-01 -1.656760573387145996e-01 1.818721592426300049e-01 -1.464909613132476807e-01 -4.902596399188041687e-02 4.356639981269836426e-01 1.224578097462654114e-01 -1.152599975466728210e-01 -1.334916204214096069e-01 1.221912130713462830e-01 -8.197014778852462769e-02 -1.837094314396381378e-02 3.243914842605590820e-01
2.111787050962448120e-01 -1.251322589814662933e-02 4.909574240446090698e-02 7.785312086343765259e-02 2.116284966468811035e-01 -3.188904821872711182e-01 -1.865382045507431030e-01 2.070979475975036621e-01 -7.044965028762817383e-02 1.721686720848083496e-01 1.005209609866142273e-01 1.379700452089309692e-01 -8.805330842733383179e-02 2.004357799887657166e-02 -2.692046691663563251e-04 2.040066719055175781e-01 1.566319614648818970e-01 2.860485343262553215e-03 1.098933517932891846e-01 -2.483076602220535278e-01 -6.785573065280914307e-02 4.272818267345428467e-01 2.873006463050842285e-01 9.410949796438217163e-02 2.873089611530303955e-01 2.413690984249114990e-01 -7.558949291706085205e-02 -9.661976993083953857e-02 1.082338020205497742e-01 6.821575015783309937e-02 -2.195191532373428345e-01 1.087826564908027649e-01
1.772626340389251709e-01 -5.152261257171630859e-02 -1.195767298340797424e-01 1.127695143222808838e-01 3.336941003799438477e-01 -8.969163894653320312e-02 1.171227395534515381e-01 2.182377129793167114e-01 -7.478973269462585449e-02 1.850411891937255859e-01 1.376857310533523560e-01 1.771250814199447632e-01 1.687191659584641457e-03 1.799742318689823151e-02 -4.563492834568023682e-01 -4.311950132250785828e-02 1.268619596958160400e-01 2.304268814623355865e-02 -2.780342102050781250e-02 -2.652172148227691650e-01 -1.972769349813461304e-01 8.242799341678619385e-02 1.925358176231384277e-01 5.297916755080223083e-02 -2.697069346904754639e-01 -7.641624659299850464e-02 3.724244982004165649e-02 -2.166831791400909424e-01 6.565508991479873657e-02 2.078667283058166504e-01 3.786820161622017622e-04 3.313520550727844238e-01
3.655042052268981934e-01 -1.839362233877182007e-01 -2.939251065254211426e-02 1.388982236385345459e-01 -1.738935858011245728e-01 3.181178122758865356e-02 1.926161348819732666e-02 -7.600533217191696167e-02 1.530094146728515625e-01 -7.433237880468368530e-02 -1.195935681462287903e-01 1.398536413908004761e-01 -4.617096856236457825e-02 -6.971071660518646240e-02 -7.138196378946304321e-02 -1.768544614315032959e-01 -6.822022795677185059e-02 6.426616106182336807e-03 -3.783868253231048584e-01 -5.571488142013549805e-01 -1.143512651324272156e-01 2.575640976428985596e-01 -7.595260441303253174e-02 8.883277326822280884e-02 8.599580824375152588e-02 1.150456145405769348e-01 1.334962695837020874e-01 -7.237499952316284180e-02 -1.257303636521100998e-02 2.385745346546173096e-01 1.158843934535980225e-01 5.742985382676124573e-02
4.764771163463592529e-01 2.463571727275848389e-02 2.622859179973602295e-01 1.272991895675659180e-01 5.287070199847221375e-02 -2.460954338312149048e-02 -1.481359302997589111e-01 2.148155272006988525e-01 -3.302499949932098389e-01 6.273207813501358032e-02 6.811784952878952026e-02 2.335968017578125000e-01 2.580051869153976440e-02 1.274668574333190918e-01 -4.822017624974250793e-02 6.006378680467605591e-02 1.653879582881927490e-01 -1.345387548208236694e-01 -1.149662882089614868e-01 -2.135266549885272980e-02 -2.426957786083221436e-01 1.237272545695304871e-01 8.148359507322311401e-02 -4.583744704723358154e-02 1.744145900011062622e-01 -7.525596022605895996e-02 -3.320223689079284668e-01 -2.039775997400283813e-01 -1.489870250225067139e-01 7.483947277069091797e-02 -2.360626906156539917e-01 8.536960184574127197e-02
1.738540977239608765e-01 -2.187923043966293335e-01 1.269159317016601562e-01 8.392527699470520020e-02 1.892945468425750732e-01 -3.085538446903228760e-01 7.548625767230987549e-02 -3.249278962612152100e-01 -7.822772115468978882e-02 6.004626676440238953e-02 2.268668860197067261e-01 -1.076207309961318970e-01 -1.194315729662775993e-03 1.750031602568924427e-03 -1.305624395608901978e-01 -9.178268909454345703e-02 1.219659075140953064e-01 -1.259606033563613892e-01 4.476285725831985474e-02 -1.973153203725814819e-01 -1.676659584045410156e-01 3.566230535507202148e-01 1.650740057229995728e-01 4.516655579209327698e-02 -2.206787839531898499e-02 -6.094522029161453247e-02 2.163176536560058594e-01 -2.679589688777923584e-01 -2.423171252012252808e-01 -2.590610682964324951e-01 -1.279484182596206665e-01 1.921728253364562988e-01
2.264540940523147583e-01 -1.180271804332733154e-01 2.098437100648880005e-01 1.499584466218948364e-01 2.934274375438690186e-01 1.383619606494903564e-01 1.725932657718658447e-01 1.340120732784271240e-01 -2.661291956901550293e-01 -1.371268332004547119e-01 -9.480901807546615601e-02 1.985765993595123291e-02 2.231381647288799286e-02 -2.529357075691223145e-01 -2.671317458152770996e-01 1.559258997440338135e-02 3.496214048936963081e-03 -1.652210503816604614e-01 2.233144454658031464e-02 -4.832468926906585693e-01 8.538934402167797089e-03 7.387331128120422363e-02 2.203340642154216766e-02 1.562954634428024292e-01 1.617938280105590820e-01 -1.238750070333480835e-01 1.311422288417816162e-01 -3.431150913238525391e-01 1.017141193151473999e-01 -2.666229754686355591e-02 2.357850223779678345e-02 -1.856951974332332611e-02
4.744093716144561768e-01 -1.851883344352245331e-02 2.844296991825103760e-01 -9.316080249845981598e-03 2.082292139530181885e-01 -1.179547160863876343e-01 -1.711863726377487183e-01 9.874074021354317665e-04 8.696507662534713745e-02 1.003753170371055603e-01 -8.550182729959487915e-02 3.367031514644622803e-01 -3.474615812301635742e-01 -1.185340285301208496e-01 -1.681114882230758667e-01 -3.624770417809486389e-02 -9.300865232944488525e-02 -1.714973151683807373e-01 -8.087699115276336670e-02 -2.229864746332168579e-01 -1.316290795803070068e-01 2.701846957206726074e-01 -1.359629929065704346e-01 -1.328721344470977783e-01 -1.178166568279266357e-01 -2.674608677625656128e-02 1.196104884147644043e-01 1.103727445006370544e-01 6.106149777770042419e-02 -1.692339479923248291e-01 6.297712773084640503e-02 7.836939394474029541e-02
3.941460847854614258e-01 -3.228893876075744629e-02 1.885794401168823242e-01 1.819667965173721313e-01 2.167647480964660645e-01 -3.504306310787796974e-03 -1.262973845005035400e-01 -1.870311498641967773e-01 -1.003867108374834061e-02 8.529776334762573242e-02 -1.537051796913146973e-01 8.169646561145782471e-02 -3.943766057491302490e-01 -8.894746750593185425e-02 -6.000554189085960388e-02 -1.166748180985450745e-01 -1.127985268831253052e-01 -2.972367703914642334e-01 8.362739346921443939e-03 -1.291555762290954590e-01 2.182480990886688232e-01 1.629969179630279541e-01 1.108387708663940430e-01 -2.025094181299209595e-01 1.679355651140213013e-01 4.550823569297790527e-02 1.445674300193786621e-01 -6.576256453990936279e-02 7.094208151102066040e-02 2.919778600335121155e-02 -3.403860926628112793e-01 1.900034546852111816e-01
5.111289024353027344e-01 5.479753948748111725e-03 -1.538456380367279053e-01 -1.682125926017761230e-01 -1.377242151647806168e-02 8.224415034055709839e-02 2.204651981592178345e-01 4.517006129026412964e-02 2.675642371177673340e-01 3.356341272592544556e-02 1.640232652425765991e-01 9.757438302040100098e-02 -1.882877647876739502e-01 -2.394999116659164429e-01 -1.579512208700180054e-01 3.244872763752937317e-02 2.243195027112960815e-01 2.809697203338146210e-02 -4.789336025714874268e-02 -2.205219566822052002e-01 1.978254914283752441e-01 1.793987452983856201e-01 1.059170886874198914e-01 -8.024508506059646606e-02 1.738427281379699707e-01 2.050754241645336151e-02 -1.621938496828079224e-01 -2.229729145765304565e-01 1.469146553426980972e-02 1.138543635606765747e-01 -2.872990667819976807e-01 -8.834496140480041504e-02
3.742831945419311523e-01 -9.675812907516956329e-03 -9.659449011087417603e-02 3.073350712656974792e-02 1.756322234869003296e-01 1.003951281309127808e-01 -7.406000792980194092e-02 -2.681483700871467590e-02 -1.008611023426055908e-01 -1.493906080722808838e-01 5.972798913717269897e-02 9.498273581266403198e-02 -1.046221032738685608e-01 -1.914141774177551270e-01 -1.620271503925323486e-01 -9.795781970024108887e-02 7.257997989654541016e-02 -3.865410387516021729e-01 1.612361073493957520e-01 -3.986108899116516113e-01 6.443009525537490845e-02 1.326692104339599609e-01 -1.320745050907135010e-01 -5.083358660340309143e-02 -1.250073313713073730e-01 2.961318194866180420e-01 2.207773178815841675e-01 -1.690489351749420166e-01 -1.453151702880859375e-01 -2.045988589525222778e-01 -1.271204948425292969e-01 1.810326576232910156e-01
1.599442213773727417e-01 -8.818589895963668823e-02 8.099652826786041260e-03 2.624249756336212158e-01 9.827770292758941650e-02 -2.310784459114074707e-01 -1.259346604347229004e-01 1.377978771924972534e-01 -3.037155233323574066e-02 1.168114915490150452e-01 1.095581501722335815e-01 5.729647353291511536e-02 2.144380658864974976e-01 -4.327939450740814209e-01 -2.259033620357513428e-01 2.039659470319747925e-01 -1.005808562040328979e-01 -1.249940879642963409e-02 -1.510206162929534912e-01 -2.128083854913711548e-01 3.642449527978897095e-02 1.825105994939804077e-01 7.506181299686431885e-02 -1.231286525726318359e-01 -5.635716393589973450e-02 3.897653520107269287e-01 -9.023589082062244415e-03 -2.655507326126098633e-01 -1.429910361766815186e-01 -7.978941500186920166e-02 2.393041700124740601e-01 -2.128203213214874268e-02
2.336881905794143677e-01 1.226485148072242737e-01 2.205900475382804871e-02 1.291999816894531250e-01 3.951487243175506592e-01 -3.608477711677551270e-01 -2.202807366847991943e-02 3.793109059333801270e-01 1.309195160865783691e-01 4.349766299128532410e-02 3.110426664352416992e-02 8.998197317123413086e-02 -4.610226303339004517e-02 1.589070856571197510e-01 -8.798485249280929565e-02 -1.046498119831085205e-01 1.997463554143905640e-01 3.377920761704444885e-02 -3.050122596323490143e-02 -2.948470413684844971e-01 1.087894067168235779e-01 3.676713109016418457e-01 1.166982203722000122e-01 -4.103450849652290344e-02 3.051423281431198120e-02 -9.958784282207489014e-02 -1.493726223707199097e-01 -1.041499897837638855e-01 -3.812912106513977051e-02 -2.311716228723526001e-01 -1.231407467275857925e-02 1.341937482357025146e-01
2.826268970966339111e-01 -1.483425684273242950e-02 9.345874190330505371e-02 2.109381109476089478e-01 4.660841226577758789e-01 -1.503325551748275757e-01 7.303876429796218872e-02 3.647404015064239502e-01 4.203992430120706558e-03 2.516923099756240845e-02 2.649585716426372528e-02 -9.944579005241394043e-02 -2.268892228603363037e-01 6.748034805059432983e-02 -4.108386486768722534e-02 1.235219016671180725e-01 3.451885879039764404e-01 1.073416694998741150e-01 -1.255595237016677856e-01 -1.180009096860885620e-01 -1.592544317245483398e-01 2.109888494014739990e-01 2.236502990126609802e-02 -2.113003283739089966e-01 5.637802183628082275e-02 -1.051098480820655823e-01 -1.943223029375076294e-01 -5.212078988552093506e-02 3.635417670011520386e-02 -2.484720498323440552e-01 9.166195243597030640e-02 5.184991657733917236e-02
3.578631579875946045e-02 -2.611350417137145996e-01 2.539371252059936523e-01 3.664248064160346985e-02 2.117617875337600708e-01 1.098214760422706604e-01 -4.057705774903297424e-02 -6.658085435628890991e-02 -1.885190159082412720e-01 1.035053953528404236e-01 6.105646491050720215e-02 -1.377986967563629150e-01 1.726656258106231689e-01 -1.732089221477508545e-01 -1.317242085933685303e-01 -1.071244850754737854e-01 1.566020697355270386e-01 -3.187003135681152344e-01 -6.495497375726699829e-02 -4.718672335147857666e-01 -8.461048454046249390e-02 2.224823236465454102e-01 -1.653247922658920288e-01 1.449453383684158325e-01 3.988322615623474121e-02 -1.277497708797454834e-01 -1.498853713274002075e-01 -3.294458687305450439e-01 -4.873844236135482788e-02 1.606912612915039062e-01 3.196895495057106018e-02 8.947730809450149536e-02
2.514229416847229004e-01 -1.317519694566726685e-01 -1.638960689306259155e-01 3.819424510002136230e-01 -2.451035194098949432e-02 -8.966276794672012329e-02 9.622037410736083984e-02 3.720450028777122498e-02 1.557386070489883423e-01 1.732499599456787109e-01 9.746686369180679321e-02 7.259169220924377441e-02 -7.766257971525192261e-02 -2.379327863454818726e-01 -2.302965819835662842e-01 -1.774761527776718140e-01 5.437473952770233154e-02 1.979671604931354523e-02 -5.550371110439300537e-02 -3.874885737895965576e-01 3.934891894459724426e-03 -1.028617769479751587e-01 2.099579721689224243e-01 -9.885665774345397949e-02 -2.055978626012802124e-01 6.897142529487609863e-02 -2.164329439401626587e-01 -3.661138117313385010e-01 2.393869161605834961e-01 6.812462955713272095e-02 2.987847663462162018e-03 -1.709989085793495178e-02
9.215319901704788208e-02 -1.111633032560348511e-01 2.006307542324066162e-01 2.166291624307632446e-01 1.829715371131896973e-01 -1.619182974100112915e-01 1.330740898847579956e-01 -2.247103899717330933e-01 -1.555348336696624756e-01 3.778877481818199158e-02 1.669945940375328064e-02 -1.198221296072006226e-01 4.909278079867362976e-02 -9.378369152545928955e-02 -2.644865810871124268e-01 -1.563055515289306641e-01 8.737935125827789307e-02 -1.516101956367492676e-01 1.214390620589256287e-01 -3.020456135272979736e-01 -2.857029810547828674e-02 2.394151687622070312e-01 -3.382310569286346436e-01 -1.202282980084419250e-01 -2.237440943717956543e-01 3.115054965019226074e-02 2.127273194491863251e-02 -4.317837655544281006e-01 -1.279158890247344971e-01 5.994087830185890198e-02 3.422526642680168152e-02 -1.886413544416427612e-01
1.886079460382461548e-01 -3.775110244750976562e-01 1.112566813826560974e-01 2.190738618373870850e-01 -1.043484434485435486e-01 -4.674748703837394714e-02 1.272198259830474854e-01 -1.545455008745193481e-01 1.046525537967681885e-01 2.039380818605422974e-01 1.000624075531959534e-01 2.876099944114685059e-02 1.014548763632774353e-01 -2.810642495751380920e-02 -3.160108327865600586e-01 1.797977238893508911e-01 1.749647408723831177e-01 -2.492949366569519043e-01 -2.901382744312286377e-01 -9.257795661687850952e-02 1.340514421463012695e-02 3.770866692066192627e-01 -1.352441380731761456e-03 1.829635351896286011e-01 8.324442058801651001e-02 1.243448480963706970e-01 1.077299639582633972e-01 -2.560704052448272705e-01 1.191876679658889771e-01 8.434636145830154419e-02 -7.609209418296813965e-02 -1.170471310615539551e-01
1.676192283630371094e-01 -4.232002794742584229e-02 2.407559156417846680e-01 8.475425094366073608e-02 3.613656461238861084e-01 -8.090414106845855713e-02 2.062536403536796570e-02 1.508840173482894897e-01 -1.392262578010559082e-01 6.190589070320129395e-02 1.785100400447845459e-01 -1.257684975862503052e-01 -2.746846675872802734e-01 -1.147883385419845581e-01 8.238279819488525391e-02 1.996647119522094727e-01 2.306912541389465332e-01 1.797030866146087646e-01 -2.434273362159729004e-01 -2.331024259328842163e-01 -7.797397673130035400e-02 1.630472540855407715e-01 1.660597138106822968e-02 -2.443370074033737183e-01 -1.054311022162437439e-01 -9.933167695999145508e-02 -3.897345662117004395e-01 -1.045993864536285400e-01 -4.823796823620796204e-02 -1.832621991634368896e-01 2.600129507482051849e-02 1.622124612331390381e-01
3.538483381271362305e-01 -1.283383071422576904e-01 4.794287029653787613e-03 4.623190313577651978e-02 1.662296801805496216e-01 -3.664893805980682373e-01 2.722933888435363770e-01 -1.221042498946189880e-01 -1.025294326245784760e-02 1.031671613454818726e-01 -6.642680615186691284e-03 6.778988242149353027e-02 1.353192888200283051e-02 -3.647363185882568359e-02 -7.839462161064147949e-02 -1.415759474039077759e-01 1.385850012302398682e-01 -1.874190866947174072e-01 -2.636893093585968018e-01 -4.588337242603302002e-02 -3.995006680488586426e-01 9.709770232439041138e-02 3.715214133262634277e-01 -7.722214609384536743e-02 -1.864602789282798767e-03 -1.652640402317047119e-01 -1.696325987577438354e-01 -1.398407071828842163e-01 -6.904541701078414917e-02 -8.974058926105499268e-02 -1.251810137182474136e-02 1.856245845556259155e-01
2.487352788448333740e-01 -2.990370094776153564e-01 1.070480346679687500e-01 2.779473066329956055e-01 1.238703578710556030e-01 6.375319510698318481e-02 2.619950175285339355e-01 9.575052559375762939e-02 -2.599836587905883789e-01 2.884938381612300873e-02 -1.840102821588516235e-01 -1.080028433352708817e-02 -1.638184785842895508e-01 -1.093692518770694733e-02 1.008524596691131592e-01 2.664507329463958740e-01 2.234274297952651978e-01 -1.256195753812789917e-01 -1.688857972621917725e-01 -1.234127730131149292e-01 -1.432580798864364624e-01 3.063055872917175293e-01 -4.504127800464630127e-02 -3.476631045341491699e-01 -7.442931830883026123e-02 2.760454714298248291e-01 8.361250162124633789e-02 2.468184754252433777e-02 -7.888186722993850708e-03 6.298471987247467041e-02 1.455055736005306244e-02 1.094188019633293152e-01
2.580024003982543945e-01 -3.222943982109427452e-03 6.560882180929183960e-02 4.393643513321876526e-02 3.858380019664764404e-01 -3.349661827087402344e-01 -9.832789003849029541e-02 3.567041158676147461e-01 5.976779386401176453e-02 -5.188574269413948059e-02 1.276145428419113159e-01 -1.061580423265695572e-02 -1.230377182364463806e-01 2.025559246540069580e-01 -2.053870111703872681e-01 -8.337435126304626465e-02 1.955773681402206421e-01 1.004008278250694275e-01 -1.315108984708786011e-01 -2.114669382572174072e-01 8.508919924497604370e-02 2.537768483161926270e-01 1.758961677551269531e-01 -1.451815217733383179e-01 3.489476442337036133e-02 -1.370276510715484619e-01 -1.642538309097290039e-01 -1.001599878072738647e-01 9.773182123899459839e-02 -2.626331746578216553e-01 -1.776912510395050049e-01 -1.154914777725934982e-02
3.828957378864288330e-01 1.703014480881392956e-03 -9.365859441459178925e-03 -3.659335896372795105e-02 2.278927117586135864e-01 7.234302908182144165e-02 1.908116228878498077e-02 1.466568857431411743e-01 1.301873177289962769e-01 3.333802521228790283e-02 -8.061110228300094604e-02 1.483781188726425171e-01 -2.965227663516998291e-01 -3.837377578020095825e-02 -4.607639089226722717e-02 -3.028832376003265381e-01 8.233645558357238770e-02 7.419996708631515503e-02 -1.055449917912483215e-01 -4.217033088207244873e-01 1.109522357583045959e-01 1.469786763191223145e-01 -3.095993585884571075e-02 -2.699972875416278839e-02 -1.676593720912933350e-01 1.552387326955795288e-01 -3.063467144966125488e-02 -3.126387894153594971e-01 -3.655449450016021729e-01 -1.145156770944595337e-01 -3.019494004547595978e-02 -8.768308162689208984e-02
3.020224273204803467e-01 -7.423174381256103516e-02 3.292496502399444580e-01 2.044148296117782593e-01 -4.785658046603202820e-02 -2.280504908412694931e-03 1.605107821524143219e-02 2.670057415962219238e-01 -1.377689987421035767e-01 -1.729655712842941284e-01 -1.217371597886085510e-01 5.317165702581405640e-02 -5.662430450320243835e-02 -2.213485836982727051e-01 4.912083223462104797e-02 -1.352083534002304077e-01 2.569681033492088318e-02 -1.550136506557464600e-01 -4.934193193912506104e-02 -1.708986163139343262e-01 -2.460844516754150391e-01 2.728190124034881592e-01 2.385698407888412476e-01 -2.047004401683807373e-01 3.249627649784088135e-01 2.300083637237548828e-01 -6.483501289039850235e-03 -1.762785017490386963e-01 1.248534694314002991e-01 -4.720645025372505188e-03 -1.056078448891639709e-02 2.105157822370529175e-01
3.555121719837188721e-01 -1.506535112857818604e-01 5.157888531684875488e-01 1.735696047544479370e-01 -3.520658239722251892e-02 -1.318328231573104858e-01 -3.142304345965385437e-02 2.000686526298522949e-02 8.219836279749870300e-03 7.003737986087799072e-02 6.092884019017219543e-02 -7.492994517087936401e-02 9.226228296756744385e-02 -1.236194446682929993e-01 -2.339592762291431427e-02 -2.196470797061920166e-01 2.215475291013717651e-01 3.049096651375293732e-02 6.823708117008209229e-02 -1.351468563079833984e-01 -2.056253552436828613e-01 1.525680571794509888e-01 5.125593859702348709e-03 -1.796652078628540039e-01 2.223939001560211182e-01 9.402420371770858765e-02 -7.653896510601043701e-02 -1.401635408401489258e-01 1.111577972769737244e-01 -2.486044168472290039e-01 -5.482194572687149048e-02 3.407184779644012451e-01
1.924080252647399902e-01 -1.449191272258758545e-01 1.667132079601287842e-01 1.938711106777191162e-01 2.908859252929687500e-01 -1.416657958179712296e-02 7.979222387075424194e-02 -5.096807330846786499e-02 1.868398934602737427e-01 -2.692170143127441406e-01 4.853716865181922913e-02 1.238375753164291382e-01 2.232570387423038483e-02 -3.443826735019683838e-01 -5.212785210460424423e-03 -2.977666556835174561e-01 -1.832558065652847290e-01 -9.695684909820556641e-02 -1.875430345535278320e-01 -1.737533062696456909e-01 2.038864642381668091e-01 4.424581304192543030e-02 -3.756701052188873291e-01 -5.028307810425758362e-02 1.727685183286666870e-01 1.462275981903076172e-01 -1.260424591600894928e-02 -1.952504664659500122e-01 -1.169859692454338074e-01 -6.045934185385704041e-02 -1.205450072884559631e-01 1.817554086446762085e-01
2.656993269920349121e-01 1.679634861648082733e-02 3.821877539157867432e-01 8.988900482654571533e-02 8.586164563894271851e-02 -1.177259981632232666e-01 -1.244470402598381042e-01 1.683414131402969360e-01 -2.069392800331115723e-01 -1.238000765442848206e-01 -9.325109422206878662e-03 2.093289792537689209e-01 -4.290632531046867371e-02 3.373255208134651184e-02 1.769560575485229492e-02 6.634849309921264648e-02 8.364904671907424927e-02 -2.481863498687744141e-01 -1.191566959023475647e-01 -4.243757724761962891e-01 -1.997999548912048340e-01 3.503560721874237061e-01 1.499825716018676758e-01 -2.050030827522277832e-01 2.301785945892333984e-01 2.641018666326999664e-02 -1.658505648374557495e-01 -4.628160968422889709e-02 -3.027972020208835602e-02 1.540910601615905762e-01 3.645616024732589722e-02 2.777398377656936646e-02
3.605434596538543701e-01 -3.019815683364868164e-01 -9.622478485107421875e-02 5.877061560750007629e-02 2.840842865407466888e-02 -4.172275960445404053e-01 -4.059815034270286560e-02 2.519810572266578674e-02 -1.119384616613388062e-01 -2.194088250398635864e-01 7.888431847095489502e-02 1.322890967130661011e-01 -4.209154471755027771e-02 -1.369112432003021240e-01 7.880748249590396881e-03 -2.690896987915039062e-01 4.529321193695068359e-02 -6.492708623409271240e-02 -2.829508781433105469e-01 1.587356626987457275e-02 -3.639630675315856934e-01 9.229119867086410522e-02 -5.183233320713043213e-02 -1.016811504960060120e-01 -1.566205173730850220e-01 2.045278698205947876e-01 4.582976922392845154e-03 -2.841039001941680908e-01 -4.123374074697494507e-02 5.820235610008239746e-02 -1.278155595064163208e-01 -4.936629533767700195e-02
4.576872587203979492e-01 -1.128204762935638428e-01 7.461033761501312256e-02 7.636499404907226562e-02 1.827563345432281494e-01 8.791158348321914673e-02 -1.446331739425659180e-01 4.123302996158599854e-01 -7.140468060970306396e-02 4.135723691433668137e-03 1.316218823194503784e-01 3.038255572319030762e-01 -5.287158861756324768e-02 2.446399070322513580e-02 7.138179242610931396e-02 1.161214336752891541e-01 2.879266142845153809e-01 -3.272259533405303955e-01 -2.239618450403213501e-02 -1.351175457239151001e-01 -1.800868511199951172e-01 1.202715560793876648e-01 2.915323153138160706e-02 -1.317784190177917480e-01 -1.393757462501525879e-01 1.135029569268226624e-01 -1.554007083177566528e-01 -7.235184311866760254e-02 -1.282607913017272949e-01 7.742348313331604004e-02 -1.842860281467437744e-01 -7.523705065250396729e-02
2.602556347846984863e-01 -3.823360800743103027e-02 3.048988580703735352e-01 1.764255315065383911e-01 3.115572929382324219e-01 -1.996601969003677368e-01 -1.601647883653640747e-01 1.355217695236206055e-01 2.342469245195388794e-01 -2.831297740340232849e-02 2.966848611831665039e-01 6.496242433786392212e-02 -4.263984039425849915e-02 -2.319195121526718140e-01 -6.421403586864471436e-02 -2.244588434696197510e-01 2.762395441532135010e-01 -1.692496053874492645e-02 -1.440570652484893799e-01 -1.118454858660697937e-01 7.899525016546249390e-02 -1.057608276605606079e-01 1.191789209842681885e-01 -1.696674972772598267e-01 -8.097159862518310547e-02 -1.404247730970382690e-01 -1.390645205974578857e-01 -5.373890977352857590e-03 9.569407999515533447e-02 3.148401081562042236e-01 -1.965870261192321777e-01 -6.996654719114303589e-02
-3.133374825119972229e-02 -1.313940286636352539e-01 -9.098752588033676147e-02 2.291733920574188232e-01 3.750611841678619385e-01 -1.991644501686096191e-01 3.637458384037017822e-02 2.779220044612884521e-01 -1.446684598922729492e-01 -1.337282657623291016e-01 2.744156308472156525e-02 -3.474746644496917725e-02 -6.026893109083175659e-02 -2.753872275352478027e-01 -6.130703911185264587e-02 3.163554668426513672e-01 -9.671719372272491455e-02 7.774154096841812134e-02 3.405181691050529480e-02 -2.372208088636398315e-01 -1.472722440958023071e-01 2.958202064037322998e-01 -5.535458028316497803e-02 -2.138304263353347778e-01 4.284259676933288574e-02 2.689504921436309814e-01 1.943643204867839813e-02 -2.915473282337188721e-01 -3.099872544407844543e-02 -1.724600344896316528e-01 -1.293485313653945923e-01 1.310963556170463562e-02
4.316258132457733154e-01 -1.329801976680755615e-01 -1.542076617479324341e-01 9.394647553563117981e-03 6.088976562023162842e-02 -1.659986823797225952e-01 1.785882413387298584e-01 -1.920061260461807251e-01 -1.276526302099227905e-01 1.278783939778804779e-02 1.021061278879642487e-02 -1.422940287739038467e-02 3.553070873022079468e-02 1.786248385906219482e-02 -2.357800304889678955e-01 -1.649871617555618286e-01 2.114490866661071777e-01 -2.032763957977294922e-01 -8.027334511280059814e-02 -3.006181418895721436e-01 7.751350849866867065e-02 2.717891335487365723e-01 5.358564853668212891e-02 1.797063052654266357e-01 -6.590098142623901367e-03 2.131901085376739502e-01 1.750928312540054321e-01 -3.020880222320556641e-01 2.596727907657623291e-01 -1.070532202720642090e-01 7.121882587671279907e-02 1.473191827535629272e-01
1.561089158058166504e-01 -3.054454028606414795e-01 7.102996110916137695e-02 2.247324883937835693e-01 3.364140689373016357e-01 -7.597359269857406616e-02 3.071709908545017242e-02 7.988441735506057739e-02 -1.469332724809646606e-02 -1.744789630174636841e-01 -7.081401348114013672e-02 7.217511534690856934e-02 -5.972072482109069824e-02 -1.795284450054168701e-01 6.137057021260261536e-02 1.084535848349332809e-02 -2.564873397350311279e-01 1.386498957872390747e-01 -3.122402131557464600e-01 -1.959558427333831787e-01 1.552118808031082153e-01 4.464527219533920288e-02 1.692575030028820038e-02 -2.869226634502410889e-01 1.713998615741729736e-01 -1.813454926013946533e-01 -6.006364151835441589e-02 -3.398913741111755371e-01 -8.580632507801055908e-02 -1.780010610818862915e-01 -2.643314599990844727e-01 -5.896169692277908325e-03
7.417412102222442627e-02 -1.917383074760437012e-01 -1.099398825317621231e-02 1.911698430776596069e-01 1.138084381818771362e-01 -3.408218026161193848e-01 3.379713892936706543e-01 2.009920626878738403e-01 9.515140205621719360e-02 -2.634376101195812225e-02 5.694210529327392578e-02 3.634433746337890625e-01 -1.430689692497253418e-01 -5.404891073703765869e-02 -3.479352295398712158e-01 -1.758161187171936035e-01 -1.373021584004163742e-02 9.577075392007827759e-02 -2.470818012952804565e-01 -2.657949626445770264e-01 6.799295544624328613e-02 -2.172552049160003662e-03 -8.774147182703018188e-02 1.178828179836273193e-01 1.107006147503852844e-01 -2.219095528125762939e-01 -1.109242141246795654e-01 -1.674414053559303284e-02 8.393591642379760742e-02 1.452072151005268097e-02 -2.438610345125198364e-01 9.383442997932434082e-02
3.244967758655548096e-01 8.185577392578125000e-02 1.261308640241622925e-01 1.496736854314804077e-01 9.793327748775482178e-02 -3.335134387016296387e-01 -5.163433402776718140e-02 5.241420492529869080e-02 -1.469223648309707642e-01 -2.052489221096038818e-01 1.239581033587455750e-02 3.119789063930511475e-01 -1.445141285657882690e-01 -9.969207644462585449e-02 9.243684262037277222e-02 1.260000914335250854e-01 5.244725942611694336e-02 2.946323901414871216e-02 5.301074124872684479e-03 -2.389135807752609253e-01 -1.046724766492843628e-01 5.278605818748474121e-01 1.752286255359649658e-01 9.697780013084411621e-02 1.914430260658264160e-01 1.580398827791213989e-01 -1.052252650260925293e-01 -1.067756041884422302e-01 9.514748305082321167e-02 -7.956230640411376953e-02 -1.307516843080520630e-01 -2.078903838992118835e-03
4.181012213230133057e-01 -1.938166767358779907e-01 -1.090816706418991089e-01 2.392351031303405762e-01 1.936397999525070190e-01 -4.204832613468170166e-01 1.396836489439010620e-01 -8.257728815078735352e-02 3.994268178939819336e-02 3.559518158435821533e-01 2.422350943088531494e-01 -7.880315929651260376e-02 -1.339841485023498535e-01 -2.770410291850566864e-02 -9.552626311779022217e-02 -1.802655309438705444e-01 -2.297904528677463531e-02 1.153099313378334045e-01 6.601594388484954834e-02 -1.035407856106758118e-01 -6.500143557786941528e-02 2.100704312324523926e-01 -1.992657035589218140e-02 -7.269626855850219727e-02 -2.452158480882644653e-01 1.509778052568435669e-01 -6.589450687170028687e-02 -1.393120437860488892e-01 -1.042273864150047302e-01 -6.147203966975212097e-02 1.348300874233245850e-01 4.359022527933120728e-02
3.399584293365478516e-01 -8.567132800817489624e-02 1.137070655822753906e-01 3.420600593090057373e-01 4.719050228595733643e-02 -3.073722720146179199e-01 -2.389322035014629364e-03 1.508990526199340820e-01 -5.269991979002952576e-02 -1.752591133117675781e-01 -1.961088478565216064e-01 -4.789508506655693054e-02 1.098012104630470276e-01 -9.216304123401641846e-02 -7.934468984603881836e-02 2.254184633493423462e-01 1.863702237606048584e-01 -1.773982048034667969e-01 -2.067948877811431885e-01 -3.820911943912506104e-01 1.556104123592376709e-01 9.119464457035064697e-02 4.472288489341735840e-02 -7.092768698930740356e-02 9.197738021612167358e-03 -2.452857047319412231e-01 -3.641529753804206848e-02 -2.268944829702377319e-01 -1.917454600334167480e-01 7.936869747936725616e-03 1.411537528038024902e-01 1.069300472736358643e-01
2.111261934041976929e-01 -1.434006821364164352e-02 2.311434745788574219e-01 2.195281982421875000e-01 2.457545250654220581e-01 -3.182607516646385193e-02 -2.031668126583099365e-01 1.690681576728820801e-01 1.643327772617340088e-01 3.027843125164508820e-02 3.497703373432159424e-01 1.788328588008880615e-02 -1.008996739983558655e-01 -1.707985103130340576e-01 -1.694590598344802856e-01 -1.998938322067260742e-01 2.227146625518798828e-01 -2.877505682408809662e-02 -1.490932554006576538e-01 -1.547190994024276733e-01 1.150216832756996155e-01 1.211658678948879242e-02 1.624459773302078247e-01 -1.318763196468353271e-01 -1.849552541971206665e-01 -1.870281100273132324e-01 -1.199275925755500793e-01 -7.681484520435333252e-02 1.640435457229614258e-01 3.769148886203765869e-01 -2.256553918123245239e-01 2.455931156873703003e-02
3.491836488246917725e-01 6.691280752420425415e-02 -1.551140695810317993e-01 1.517139822244644165e-01 4.169302806258201599e-02 -9.963379055261611938e-02 2.114715427160263062e-01 -4.061932489275932312e-02 2.080426961183547974e-01 1.311178803443908691e-01 9.760601446032524109e-03 2.869798569008708000e-03 7.922980189323425293e-02 -7.750360667705535889e-02 -3.337893486022949219e-01 -1.965198069810867310e-01 2.758750319480895996e-01 -8.286762051284313202e-03 -4.160743206739425659e-02 -4.908325970172882080e-01 2.275057509541511536e-02 1.562896668910980225e-01 -2.451714873313903809e-01 -3.390169516205787659e-02 -4.994642734527587891e-02 -4.578965902328491211e-02 -1.339459270238876343e-01 -3.244979679584503174e-01 6.502323597669601440e-02 -8.796936273574829102e-02 -2.700452692806720734e-02 -5.512214265763759613e-03
2.358797937631607056e-01 -2.710383236408233643e-01 8.339864760637283325e-02 -1.676473882980644703e-03 7.127968966960906982e-02 -6.249073427170515060e-03 4.737668670713901520e-03 2.940804958343505859e-01 -1.181345283985137939e-01 3.284288346767425537e-01 1.053880751132965088e-01 -5.932621192187070847e-03 1.640939116477966309e-01 -2.174448072910308838e-01 -1.681586354970932007e-01 1.392122209072113037e-01 -1.794474422931671143e-01 -1.140762194991111755e-01 -2.185646146535873413e-01 -1.731706708669662476e-01 8.035010844469070435e-02 7.220183312892913818e-02 6.130814179778099060e-02 -2.938714623451232910e-01 -1.399905085563659668e-01 1.839316934347152710e-01 1.480946689844131470e-01 -3.426364064216613770e-01 -2.760308384895324707e-01 1.249567512422800064e-02 4.853624384850263596e-03 -1.535951793193817139e-01
3.589541018009185791e-01 -8.658884465694427490e-02 2.853424847126007080e-01 1.783299595117568970e-01 1.627719998359680176e-01 -5.225190147757530212e-02 3.110619634389877319e-02 1.272724419832229614e-01 -3.072775602340698242e-01 1.697928309440612793e-01 -1.433711349964141846e-01 1.445773243904113770e-01 -2.452783584594726562e-01 -1.133633852005004883e-01 -5.855330079793930054e-02 2.687463164329528809e-01 -7.983915507793426514e-02 -1.457722187042236328e-01 -2.417645603418350220e-01 -1.301150023937225342e-01 -7.369840890169143677e-02 1.068816184997558594e-01 -3.008727170526981354e-02 -3.316878080368041992e-01 -5.457760766148567200e-02 1.144213974475860596e-01 -2.433579564094543457e-01 -8.035205304622650146e-03 -1.033059656620025635e-01 -2.334942072629928589e-01 -1.389198005199432373e-01 -6.231700070202350616e-03
2.273092865943908691e-01 -4.657551348209381104e-01 2.442726492881774902e-02 3.208429217338562012e-01 -1.966503448784351349e-02 -1.570788174867630005e-01 1.538863182067871094e-01 3.417543321847915649e-02 1.308056861162185669e-01 -9.987719357013702393e-02 2.318884618580341339e-02 2.348321527242660522e-01 -3.026566803455352783e-01 -1.344339828938245773e-02 -1.681483834981918335e-01 -3.453064858913421631e-01 2.666482627391815186e-01 1.320125609636306763e-01 3.372505307197570801e-02 -1.633028090000152588e-01 2.631168626248836517e-02 1.727666705846786499e-01 3.130957484245300293e-02 9.428697079420089722e-02 -1.313186287879943848e-01 6.893969327211380005e-02 1.476607471704483032e-01 -1.131952330470085144e-01 -1.637055426836013794e-01 8.117477595806121826e-02 -6.157287582755088806e-02 -7.318314164876937866e-02
4.431872963905334473e-01 -1.136281415820121765e-01 2.081762850284576416e-01 1.168013289570808411e-01 2.675417959690093994e-01 1.029861196875572205e-01 1.417715251445770264e-01 2.406302988529205322e-01 -2.302874773740768433e-01 3.083388209342956543e-01 -2.891416661441326141e-02 1.809204113669693470e-03 -1.221846714615821838e-01 -2.597325667738914490e-02 1.299565285444259644e-01 1.275881845504045486e-02 -7.075398415327072144e-02 2.088668383657932281e-02 -5.718952417373657227e-02 1.360032558441162109e-01 -3.319923579692840576e-02 1.912949085235595703e-01 -1.183823198080062866e-01 -5.624063313007354736e-02 -1.829696148633956909e-01 -3.520141169428825378e-02 2.162340432405471802e-01 -3.697837591171264648e-01 1.073975674808025360e-02 1.098117157816886902e-01 -1.283010989427566528e-01 2.509478032588958740e-01
3.182967007160186768e-01 -1.345051079988479614e-01 2.805718183517456055e-01 -4.486169666051864624e-03 4.010099470615386963e-01 5.599731579422950745e-02 1.469594985246658325e-01 2.806960642337799072e-01 -5.011490732431411743e-02 2.001686543226242065e-01 4.284200444817543030e-02 1.763099581003189087e-01 -1.128917187452316284e-01 -2.957848273217678070e-02 5.402985215187072754e-02 1.196532621979713440e-01 -1.864998489618301392e-01 6.357962638139724731e-02 -1.060442179441452026e-01 -1.055945977568626404e-01 -1.884148269891738892e-01 6.834192574024200439e-02 -8.670824021100997925e-02 -1.387241780757904053e-01 -7.702168077230453491e-03 -1.897031068801879883e-02 1.407174766063690186e-01 -3.762718439102172852e-01 -1.146797537803649902e-01 1.908290982246398926e-01 -1.292266100645065308e-01 2.737634479999542236e-01
2.448791712522506714e-01 -8.016583160497248173e-05 1.722068041563034058e-01 2.536802887916564941e-01 2.748788297176361084e-01 -1.011363863945007324e-01 -6.694602966308593750e-02 4.059530794620513916e-01 -2.787880599498748779e-02 -4.505225643515586853e-02 3.791268765926361084e-01 1.467204988002777100e-01 -1.317534036934375763e-02 -6.757234036922454834e-02 -9.654849767684936523e-02 6.455329805612564087e-02 8.783575892448425293e-02 1.262275427579879761e-01 -1.791541278362274170e-01 -3.437724709510803223e-01 9.841485321521759033e-02 1.795266121625900269e-01 1.971651166677474976e-01 -1.023865491151809692e-01 -9.669185429811477661e-02 -1.256124489009380341e-02 -1.321419626474380493e-01 -4.685997590422630310e-02 -2.210179865360260010e-01 1.689638346433639526e-01 1.813781708478927612e-01 1.603311393409967422e-03
3.840838372707366943e-01 -1.657590270042419434e-01 9.679928421974182129e-03 -1.443623304367065430e-01 7.899998128414154053e-02 -9.137279540300369263e-02 -1.434510350227355957e-01 -1.282995045185089111e-01 6.738328933715820312e-02 -1.222977414727210999e-01 2.586500905454158783e-02 -2.395939975976943970e-01 -3.900181129574775696e-02 -3.318086862564086914e-01 -2.055896520614624023e-01 7.952234148979187012e-02 -3.517501428723335266e-02 -3.671183288097381592e-01 -1.390221565961837769e-01 -9.813541173934936523e-02 8.113785088062286377e-02 2.462447732686996460e-01 -2.717767655849456787e-02 1.959234327077865601e-01 6.185378879308700562e-02 1.330980360507965088e-01 -3.605297580361366272e-02 -3.573729395866394043e-01 -1.648829728364944458e-01 -1.365504115819931030e-01 -1.557585299015045166e-01 1.506493389606475830e-01
2.536216676235198975e-01 -8.602896332740783691e-02 1.500522494316101074e-01 2.123676538467407227e-01 2.116374969482421875e-01 -1.438006162643432617e-01 -2.053432762622833252e-01 -2.729617618024349213e-02 -6.717114895582199097e-02 6.722871959209442139e-02 1.319848746061325073e-01 -1.760828047990798950e-01 4.115379452705383301e-01 -1.967847347259521484e-01 -1.263250410556793213e-01 -1.400628983974456787e-01 2.298064529895782471e-01 -4.128193482756614685e-02 -1.602399051189422607e-01 -2.145994007587432861e-01 1.864733248949050903e-01 3.618686497211456299e-01 -1.692141033709049225e-02 -1.848279982805252075e-01 5.415866151452064514e-02 3.535219281911849976e-02 -6.967385858297348022e-02 -1.675971001386642456e-01 8.755720406770706177e-02 2.761412858963012695e-01 -5.835950747132301331e-02 1.712364330887794495e-02
-1.914721578359603882e-01 -3.135413825511932373e-01 7.356157898902893066e-02 3.623524010181427002e-01 1.153130680322647095e-01 -1.754357069730758667e-01 -1.670763194561004639e-01 2.209918051958084106e-01 8.785855025053024292e-02 1.438994407653808594e-01 2.463769912719726562e-01 -8.757019788026809692e-02 -1.642422750592231750e-02 2.026035077869892120e-02 -2.122044712305068970e-01 7.897690683603286743e-02 2.706580460071563721e-01 -7.476958632469177246e-02 3.332136571407318115e-02 -2.971621751785278320e-01 6.064031645655632019e-02 1.756183952093124390e-01 -2.721279561519622803e-01 1.022381894290447235e-02 2.429923415184020996e-01 9.460373222827911377e-02 5.079279094934463501e-02 -2.425998598337173462e-01 2.947702445089817047e-02 -3.779512643814086914e-02 1.919480599462985992e-02 2.229658067226409912e-01
2.004542201757431030e-01 -2.477931529283523560e-01 -1.115986853837966919e-01 6.395686417818069458e-02 2.703495025634765625e-01 -1.837767809629440308e-01 -4.559594765305519104e-02 -1.043329611420631409e-01 -1.393482536077499390e-01 -6.047441065311431885e-02 1.645762659609317780e-02 -4.742201417684555054e-02 4.358919709920883179e-02 1.076516136527061462e-01 -2.004111856222152710e-01 -1.322501599788665771e-01 2.650350034236907959e-01 -2.315064966678619385e-01 1.110273003578186035e-01 -4.815505146980285645e-01 2.452786117792129517e-01 1.868401914834976196e-01 -1.067775785923004150e-01 5.163205787539482117e-02 1.165807619690895081e-01 4.223954677581787109e-02 6.323012709617614746e-02 -2.708597481250762939e-01 -3.813799098134040833e-02 -2.999406680464744568e-02 8.353990316390991211e-02 2.933262884616851807e-01
1.968877017498016357e-01 -2.285740077495574951e-01 -1.295886840671300888e-02 1.900844573974609375e-01 2.043285071849822998e-01 -2.038563340902328491e-01 5.274945124983787537e-02 -1.672154963016510010e-01 2.038556635379791260e-01 -1.969325244426727295e-01 2.379729151725769043e-01 -1.744763702154159546e-01 -1.133405864238739014e-01 -1.136896908283233643e-01 -1.664627939462661743e-01 -2.340057790279388428e-01 3.052422106266021729e-01 -1.471522748470306396e-01 -9.356120228767395020e-02 -9.655164182186126709e-02 -1.719103604555130005e-01 1.905219852924346924e-01 4.133019596338272095e-02 -2.586839545983821154e-04 -1.499817967414855957e-01 1.815375089645385742e-01 1.067491024732589722e-01 -2.666675858199596405e-02 -1.970122605562210083e-01 -1.880629211664199829e-01 -3.135243356227874756e-01 2.061232179403305054e-01
2.068265080451965332e-01 -1.649750862270593643e-03 -1.373360604047775269e-01 2.599748969078063965e-01 -4.397552087903022766e-02 -1.258136630058288574e-01 3.504277393221855164e-02 8.783661574125289917e-02 -3.982095420360565186e-02 1.801614314317703247e-01 2.308914065361022949e-01 -1.288022845983505249e-02 -2.470266371965408325e-01 -3.484144508838653564e-01 6.146309152245521545e-02 1.381444334983825684e-01 1.699037849903106689e-01 -1.097299233078956604e-01 -1.973463147878646851e-01 -3.713976219296455383e-02 -1.696711406111717224e-02 6.877324730157852173e-02 4.923724755644798279e-02 1.406162232160568237e-01 -3.987409919500350952e-02 1.756150424480438232e-01 4.698886722326278687e-02 -4.581695795059204102e-01 -3.775418698787689209e-01 1.754716485738754272e-01 -9.804280102252960205e-02 -1.237847730517387390e-01
3.333532810211181641e-01 -1.396243274211883545e-01 -2.158823795616626740e-02 -4.916762467473745346e-03 7.818952947854995728e-02 -4.755612909793853760e-01 1.735444068908691406e-01 9.273871779441833496e-02 4.107806459069252014e-02 8.705004304647445679e-02 -5.018831696361303329e-03 1.166548207402229309e-01 -5.112793296575546265e-02 -2.041884064674377441e-01 -3.915509954094886780e-02 8.272673934698104858e-03 3.193003237247467041e-01 2.843797206878662109e-01 1.062261639162898064e-03 -2.601592242717742920e-01 -1.454560458660125732e-02 3.787436708807945251e-02 -4.811900109052658081e-02 -1.743812859058380127e-02 1.337206065654754639e-01 1.392727047204971313e-01 3.097023963928222656e-01 -2.874906957149505615e-01 2.171425372362136841e-01 8.944665640592575073e-02 5.267921090126037598e-02 2.340092882513999939e-02
3.369331061840057373e-01 -8.177568018436431885e-02 1.002219468355178833e-01 3.370782136917114258e-01 7.151048630475997925e-02 -5.038855224847793579e-02 -6.755611393600702286e-03 -1.111201494932174683e-01 1.040519922971725464e-01 1.275916099548339844e-01 -7.976136356592178345e-02 -3.887338191270828247e-02 5.826744064688682556e-02 -2.627949714660644531e-01 -3.693277537822723389e-01 4.773039743304252625e-02 1.089839637279510498e-01 1.534371078014373779e-01 1.407202184200286865e-01 -3.333406150341033936e-01 -9.884424507617950439e-02 1.786653697490692139e-01 -1.422954499721527100e-01 1.379331797361373901e-01 -1.558233350515365601e-01 -2.529563307762145996e-01 2.714123763144016266e-02 -2.058090418577194214e-01 1.407646853476762772e-02 3.016905672848224640e-02 -2.459110617637634277e-01 2.229658961296081543e-01
5.282351374626159668e-01 -2.930297553539276123e-01 4.026329517364501953e-01 -8.898593485355377197e-03 -5.027231574058532715e-02 -1.790890544652938843e-01 -9.103117883205413818e-02 1.340470165014266968e-01 5.661996454000473022e-02 1.426259577274322510e-01 -6.857789307832717896e-02 4.317494109272956848e-02 -1.652284562587738037e-01 -1.774938553571701050e-01 -3.302355483174324036e-02 -1.051003262400627136e-01 -2.072653174400329590e-02 -9.513880312442779541e-02 1.292584240436553955e-01 -8.120164275169372559e-02 -3.406799584627151489e-02 1.866382658481597900e-01 6.218660250306129456e-02 -2.449555546045303345e-01 -4.761361051350831985e-03 7.158707082271575928e-02 -1.533964425325393677e-01 6.723643094301223755e-02 -1.526775807142257690e-01 -2.796787023544311523e-01 -1.300885528326034546e-01 1.633939445018768311e-01
2.486585378646850586e-01 -4.380581676959991455e-01 2.144096046686172485e-02 1.753290742635726929e-01 1.472281515598297119e-01 -1.590688377618789673e-01 -6.058861687779426575e-02 2.215114086866378784e-01 1.641284376382827759e-01 1.088507566601037979e-02 -7.965554296970367432e-02 7.275824993848800659e-02 -2.382025681436061859e-02 -1.637854985892772675e-02 -5.363687127828598022e-02 -2.236652821302413940e-01 3.091907799243927002e-01 -1.621001809835433960e-01 -7.106249779462814331e-02 -2.555995881557464600e-01 -1.155057922005653381e-01 1.931642293930053711e-01 1.227006316184997559e-01 -4.697653651237487793e-02 -2.696765959262847900e-01 -3.660028055310249329e-02 3.148616850376129150e-01 -1.572146266698837280e-02 -1.914008557796478271e-01 -1.748923957347869873e-01 -9.361390769481658936e-02 -1.153895407915115356e-01
5.555122345685958862e-02 -4.513306319713592529e-01 5.421487987041473389e-02 1.979386955499649048e-01 1.863138675689697266e-01 5.478907749056816101e-02 1.096360608935356140e-01 1.753929406404495239e-01 2.633797526359558105e-01 1.839450560510158539e-02 -1.283136848360300064e-02 9.588251262903213501e-02 -7.688620686531066895e-02 -9.624040126800537109e-02 4.297857359051704407e-02 -3.200290799140930176e-01 9.550247341394424438e-02 -1.822952926158905029e-01 -2.295952886343002319e-01 -1.766468286514282227e-01 -1.160100772976875305e-01 2.241103798151016235e-01 2.051927298307418823e-01 8.588278666138648987e-03 -1.586482375860214233e-01 1.511344313621520996e-01 2.158250063657760620e-01 -2.346850931644439697e-01 -2.942018210887908936e-01 1.475726068019866943e-02 -1.004486996680498123e-02 -5.847763642668724060e-02
4.007714688777923584e-01 -2.419185042381286621e-01 2.399093806743621826e-01 9.344902634620666504e-02 3.577824234962463379e-01 -7.473810017108917236e-02 7.778315246105194092e-02 2.980351820588111877e-02 -1.699107140302658081e-01 -2.234056442975997925e-01 3.212734684348106384e-02 -8.046428859233856201e-02 -2.371980994939804077e-01 -1.270264238119125366e-01 -7.903823629021644592e-03 5.765958875417709351e-02 -2.102321088314056396e-01 2.506740689277648926e-01 -9.892199933528900146e-02 -1.618527770042419434e-01 2.470362931489944458e-01 -1.435596346855163574e-01 -6.019211187958717346e-02 -6.160912290215492249e-02 1.529467254877090454e-01 -1.699667870998382568e-01 4.711200017482042313e-03 -2.638368606567382812e-01 -8.681468665599822998e-02 -9.293638169765472412e-02 -1.694477200508117676e-01 1.144197508692741394e-01
2.315451055765151978e-01 -1.250811964273452759e-01 6.447345763444900513e-02 -6.150371208786964417e-02 2.445929497480392456e-01 -2.299640178680419922e-01 -1.227608025074005127e-01 -7.082256674766540527e-02 2.833690866827964783e-02 -1.139071732759475708e-01 1.414333879947662354e-01 -9.216588735580444336e-02 2.938172221183776855e-02 -3.530314862728118896e-01 -2.824957072734832764e-01 1.022286638617515564e-01 2.640160322189331055e-01 -2.674834430217742920e-01 7.293731719255447388e-02 4.492379724979400635e-02 1.164455264806747437e-01 1.773591637611389160e-01 -1.836744695901870728e-01 2.202995121479034424e-01 3.339802846312522888e-02 2.108557969331741333e-01 -1.529368609189987183e-01 -3.419070243835449219e-01 -7.122255861759185791e-02 -1.553175132721662521e-02 -3.128685802221298218e-02 2.528828680515289307e-01
2.718830704689025879e-01 -1.188867613673210144e-01 3.038264214992523193e-01 1.669645607471466064e-01 3.699857294559478760e-01 -1.243520528078079224e-01 -1.611756384372711182e-01 2.765066027641296387e-01 -1.654376834630966187e-01 -5.103644356131553650e-02 2.457878291606903076e-01 -1.256179958581924438e-01 -2.247015684843063354e-01 -4.745318368077278137e-02 5.992946028709411621e-02 2.002072781324386597e-01 1.878267228603363037e-01 5.251061543822288513e-02 5.520283430814743042e-02 -1.875238418579101562e-01 -1.170129105448722839e-01 1.994620859622955322e-01 1.534060686826705933e-01 -2.214702963829040527e-01 -8.934363722801208496e-02 -4.112830385565757751e-02 -3.189760446548461914e-01 3.102293424308300018e-02 -5.064773559570312500e-02 2.384377270936965942e-02 1.195096522569656372e-01 -4.776867851614952087e-02
1.433862894773483276e-01 -2.452566176652908325e-01 2.532677352428436279e-01 2.050385177135467529e-01 2.556945085525512695e-01 -1.526210308074951172e-01 -1.254442036151885986e-01 1.258368194103240967e-01 -1.659839153289794922e-01 3.187140226364135742e-01 -1.003928761929273605e-02 -2.193438410758972168e-01 3.571594506502151489e-02 -2.227440103888511658e-02 -1.342424154281616211e-01 1.148153841495513916e-01 -1.755110472440719604e-01 -1.042611822485923767e-01 2.362618595361709595e-02 -2.151662670075893402e-02 2.682792246341705322e-01 1.997138708829879761e-01 1.700840145349502563e-01 2.234515398740768433e-01 2.483416534960269928e-02 -7.048898935317993164e-02 -2.590665817260742188e-01 -3.705087900161743164e-01 1.260028928518295288e-01 -5.856384336948394775e-02 -1.292828768491744995e-01 5.595184862613677979e-02
1.013361737132072449e-01 -4.172083735466003418e-02 8.247919380664825439e-02 3.193140029907226562e-01 3.995281830430030823e-02 -6.756415218114852905e-02 1.304507851600646973e-01 2.058983445167541504e-01 3.227166598662734032e-04 2.540734410285949707e-01 8.060529083013534546e-02 1.397888213396072388e-01 -1.908137947320938110e-01 -3.371297121047973633e-01 -1.350130736827850342e-01 -2.537571489810943604e-01 1.347064822912216187e-01 -1.089713349938392639e-01 5.850834026932716370e-02 -4.345737397670745850e-01 -2.119776308536529541e-01 -1.537565886974334717e-01 3.194663301110267639e-02 -4.602289199829101562e-02 -2.767616510391235352e-01 -5.487355589866638184e-02 6.622378528118133545e-02 -3.173954486846923828e-01 7.501003146171569824e-02 6.083167716860771179e-02 -3.046625852584838867e-02 -3.705484792590141296e-02
3.247184455394744873e-01 -7.317348569631576538e-02 1.132202520966529846e-02 1.459037810564041138e-01 -1.343055255711078644e-02 -6.562364846467971802e-02 -2.032908797264099121e-02 1.321191638708114624e-01 -2.824189364910125732e-01 2.128098905086517334e-01 6.518564652651548386e-03 2.555823922157287598e-01 -1.932164654135704041e-02 -3.951780963689088821e-04 -5.116175487637519836e-02 -7.277251780033111572e-02 6.730476766824722290e-02 -1.202459037303924561e-01 -2.188862264156341553e-01 -3.571515679359436035e-01 2.343132048845291138e-01 2.001187950372695923e-01 3.342804908752441406e-01 -1.995431631803512573e-01 1.860959529876708984e-01 3.557902276515960693e-01 -1.040763705968856812e-01 -6.536550074815750122e-02 1.480077207088470459e-01 -4.862103611230850220e-02 6.958083063364028931e-02 -1.812044717371463776e-02
2.786514461040496826e-01 -1.330775469541549683e-01 -2.388480305671691895e-01 1.883980482816696167e-01 2.416355162858963013e-02 -1.802801638841629028e-01 1.839255839586257935e-01 1.613282263278961182e-01 -1.009487584233283997e-01 2.607080154120922089e-02 3.170188665390014648e-01 -1.286559998989105225e-01 -2.912049293518066406e-01 -9.336969256401062012e-02 -1.178677529096603394e-01 2.864683978259563446e-02 1.309444606304168701e-01 2.891490235924720764e-02 -2.222459763288497925e-01 -2.678171694278717041e-01 -2.280956506729125977e-01 2.830703258514404297e-01 8.530983328819274902e-02 2.000890672206878662e-01 1.037104651331901550e-01 5.730979144573211670e-02 -1.031814366579055786e-01 -2.602587044239044189e-01 -2.540000379085540771e-01 -4.344877600669860840e-02 5.178021639585494995e-02 -5.411335080862045288e-02
4.121402502059936523e-01 -8.172772824764251709e-03 2.258947193622589111e-01 -3.207413246855139732e-04 6.472475081682205200e-02 -1.786945164203643799e-01 -2.258080244064331055e-01 1.857078447937965393e-02 -1.366817355155944824e-01 2.076829969882965088e-01 -2.775530517101287842e-01 -2.290162444114685059e-01 -3.601614236831665039e-01 -1.372008770704269409e-01 3.491234383545815945e-04 -8.651184849441051483e-03 -1.602359861135482788e-01 -2.242574989795684814e-01 -1.248656138777732849e-01 -3.292723745107650757e-02 9.685338288545608521e-02 2.983530163764953613e-01 -3.475609794259071350e-02 -8.477257937192916870e-02 -1.191928237676620483e-01 1.759045571088790894e-02 -1.519872434437274933e-02 -1.263222843408584595e-01 -1.287290900945663452e-01 1.204115450382232666e-01 -2.273786067962646484e-01 1.968972980976104736e-01
4.702058136463165283e-01 9.035722166299819946e-02 8.455524593591690063e-02 2.592843174934387207e-01 1.515228003263473511e-01 1.224960833787918091e-01 9.859000332653522491e-03 1.304629743099212646e-01 -1.158475428819656372e-01 1.865683197975158691e-01 3.491897881031036377e-01 1.797279566526412964e-01 -1.476688683032989502e-01 2.097037732601165771e-01 1.499965228140354156e-02 1.974147185683250427e-02 2.618641555309295654e-01 -2.759100794792175293e-01 4.194565117359161377e-02 -1.996684446930885315e-02 1.300640497356653214e-02 2.293800264596939087e-01 -3.759644180536270142e-02 -8.823124691843986511e-03 1.338610053062438965e-01 -9.049665927886962891e-02 -2.047678679227828979e-01 -1.913922727108001709e-01 -2.157372534275054932e-01 1.630719751119613647e-02 -4.044540971517562866e-02 1.348139643669128418e-01
2.222943753004074097e-01 -1.038274243474006653e-01 1.165172830224037170e-01 2.585895359516143799e-01 -2.924451045691967010e-02 -2.766056656837463379e-01 1.309708505868911743e-01 -1.280072182416915894e-01 -1.570131182670593262e-01 -1.786792427301406860e-01 8.621248602867126465e-02 -8.447067439556121826e-02 1.598301380872726440e-01 -2.983580827713012695e-01 1.421092599630355835e-01 3.750966489315032959e-02 8.723515272140502930e-02 -2.717409431934356689e-01 -3.374256491661071777e-01 -1.001547798514366150e-01 2.815294563770294189e-01 1.235129386186599731e-01 3.239446505904197693e-02 -4.937617853283882141e-02 -2.379888296127319336e-02 1.244487613439559937e-01 -1.463985741138458252e-01 -1.065965592861175537e-01 -1.860012263059616089e-01 -1.451091021299362183e-01 2.300579473376274109e-02 3.643749356269836426e-01
2.403927743434906006e-01 -4.060122370719909668e-01 2.683957815170288086e-01 2.379425168037414551e-01 1.277064830064773560e-01 1.676767766475677490e-01 1.328617483377456665e-01 1.069417819380760193e-01 -2.030169963836669922e-01 -8.847775310277938843e-02 -1.192107871174812317e-01 1.206244528293609619e-02 1.835206151008605957e-01 -4.221686348319053650e-02 -1.407722681760787964e-01 -3.796389326453208923e-03 4.137649759650230408e-02 -4.496975336223840714e-03 2.477706782519817352e-02 -4.395154416561126709e-01 1.536601632833480835e-01 1.603235602378845215e-01 -2.057841420173645020e-01 5.181060358881950378e-02 2.404510378837585449e-01 -2.165920287370681763e-01 8.799294941127300262e-03 -2.203764319419860840e-01 2.922990359365940094e-02 8.021589368581771851e-02 -7.652640342712402344e-02 1.102096680551767349e-02
3.650397956371307373e-01 -1.707108318805694580e-01 2.966486513614654541e-01 3.388557136058807373e-01 -5.035797134041786194e-02 -1.386973112821578979e-01 1.470260322093963623e-01 6.547446828335523605e-03 -4.172261059284210205e-01 1.112773790955543518e-01 9.379895031452178955e-02 1.194268465042114258e-01 -4.486972093582153320e-02 9.650137275457382202e-02 -1.465073078870773315e-01 5.371650680899620056e-03 9.460016340017318726e-02 1.692158915102481842e-02 6.008022278547286987e-02 5.266384780406951904e-02 -9.973140060901641846e-02 2.649927139282226562e-01 9.431577473878860474e-02 -1.806445568799972534e-01 1.000484675168991089e-01 -1.035567224025726318e-01 -3.265708982944488525e-01 -8.789644390344619751e-02 1.916121840476989746e-01 -3.474659845232963562e-02 -1.928949207067489624e-01 3.813420981168746948e-02
2.038045525550842285e-01 -1.393582075834274292e-01 6.052426248788833618e-02 6.637815386056900024e-02 1.443216949701309204e-01 -1.651828140020370483e-01 1.095585078001022339e-01 -1.958856731653213501e-01 1.252296417951583862e-01 1.446023024618625641e-02 2.928189635276794434e-01 1.536464244127273560e-01 -1.695558726787567139e-01 -5.222779512405395508e-02 -3.164744079113006592e-01 -3.652268052101135254e-01 -1.741603463888168335e-01 1.177118271589279175e-01 -2.875853478908538818e-01 -1.543316394090652466e-01 -5.774289742112159729e-02 2.632979452610015869e-01 -7.075192779302597046e-02 -2.593992836773395538e-02 -2.039173841476440430e-01 8.156664669513702393e-02 -6.273665279150009155e-02 -2.120577394962310791e-01 1.258332282304763794e-01 -1.333238780498504639e-01 -2.676810622215270996e-01 1.037669256329536438e-01
1.896179020404815674e-01 -1.637060493230819702e-01 1.408266127109527588e-01 1.402764618396759033e-01 1.767580807209014893e-01 -3.097516894340515137e-01 3.910942971706390381e-01 7.613050937652587891e-02 -1.122441366314888000e-01 -3.274385333061218262e-01 2.130851149559020996e-02 1.749237626791000366e-01 3.210645541548728943e-02 -4.113908857107162476e-02 -2.094204872846603394e-01 7.141004782170057297e-03 1.539673805236816406e-01 -1.659225672483444214e-01 -4.647592455148696899e-02 -5.331198871135711670e-02 -2.455539628863334656e-02 2.782425284385681152e-01 -5.104344803839921951e-03 -3.824136406183242798e-02 -1.225500702857971191e-01 -1.046365033835172653e-02 -3.778423666954040527e-01 8.523052185773849487e-02 -2.424074858427047729e-01 1.665545105934143066e-01 8.832120895385742188e-02 1.381632089614868164e-01
3.288594186305999756e-01 -2.209736108779907227e-01 -1.527002900838851929e-01 5.215009674429893494e-02 8.412500470876693726e-02 -5.619914457201957703e-02 -3.122822381556034088e-02 1.413850188255310059e-01 -1.552533656358718872e-01 -3.954796865582466125e-02 2.863220684230327606e-02 -1.900759488344192505e-01 1.533993929624557495e-01 -3.522766530513763428e-01 -4.314931035041809082e-01 1.108261644840240479e-01 2.199838608503341675e-01 -2.527775466442108154e-01 -1.234936267137527466e-01 3.907245397567749023e-02 8.122348040342330933e-02 1.919689029455184937e-01 7.906185463070869446e-03 1.733777672052383423e-01 4.387158527970314026e-02 1.972129940986633301e-01 -4.041303321719169617e-02 -1.182047724723815918e-01 -6.075822561979293823e-02 -1.068185493350028992e-01 1.301815807819366455e-01 2.931876778602600098e-01
2.512146830558776855e-01 -1.540118735283613205e-02 -5.425135791301727295e-02 -3.597190836444497108e-03 1.299274265766143799e-01 -1.813885122537612915e-01 2.508892416954040527e-01 9.005831554532051086e-03 -6.181435286998748779e-02 6.037927046418190002e-02 1.769770681858062744e-01 -6.692555546760559082e-02 -7.862330973148345947e-02 -1.766954958438873291e-01 -8.092401921749114990e-02 -4.738815724849700928e-01 1.702425181865692139e-01 -1.573943160474300385e-02 9.075654298067092896e-02 -2.517440915107727051e-01 -2.284751832485198975e-01 3.200815021991729736e-01 -9.954854100942611694e-02 1.110361889004707336e-01 6.980676203966140747e-02 8.048831671476364136e-02 -1.429309397935867310e-01 -2.713515162467956543e-01 3.174453601241111755e-02 -3.328881561756134033e-01 2.737154439091682434e-02 -1.157093271613121033e-01
3.927282094955444336e-01 -1.325208600610494614e-02 1.470298022031784058e-01 -1.985296905040740967e-01 2.471408396959304810e-01 -8.899940550327301025e-02 -1.487969309091567993e-01 1.317072063684463501e-01 1.496890038251876831e-01 4.127106964588165283e-01 2.535025961697101593e-02 6.083716452121734619e-02 7.929701358079910278e-03 -1.922153234481811523e-01 -1.900057941675186157e-01 2.021277099847793579e-01 -4.624935612082481384e-02 -1.704394668340682983e-01 -2.431035041809082031e-01 -2.603259682655334473e-01 6.569524109363555908e-02 2.119837552309036255e-01 -6.827662140130996704e-02 -1.813822090625762939e-01 -8.379484713077545166e-02 9.754792600870132446e-02 -2.712539434432983398e-01 6.790664792060852051e-02 5.301582813262939453e-02 -5.019454658031463623e-02 -7.123015820980072021e-02 1.225537136197090149e-01
1.940163820981979370e-01 -1.439040750265121460e-01 4.511702060699462891e-01 1.447131931781768799e-01 1.212766543030738831e-01 -1.013611480593681335e-01 -8.666761219501495361e-02 2.711949944496154785e-01 -2.778999507427215576e-01 -1.938660144805908203e-01 -6.602559983730316162e-02 -1.041925475001335144e-01 -1.429348737001419067e-01 -1.604022532701492310e-01 1.493450254201889038e-03 -2.655960917472839355e-01 1.012814417481422424e-01 -1.295254230499267578e-01 -3.565433248877525330e-02 -7.101559638977050781e-02 -1.635075733065605164e-02 2.487881928682327271e-01 6.037037447094917297e-02 -1.182020157575607300e-01 3.266764879226684570e-01 9.527292847633361816e-02 -4.577667266130447388e-02 -1.686502397060394287e-01 9.041208028793334961e-02 -3.921490162611007690e-02 -4.390419926494359970e-03 3.085277974605560303e-01
1.806989610195159912e-01 -6.100971251726150513e-02 4.003432989120483398e-01 2.424250245094299316e-01 2.686598300933837891e-01 -3.515350073575973511e-02 -1.053210347890853882e-02 -3.876871615648269653e-02 -8.653408288955688477e-02 -2.488180845975875854e-01 1.840820461511611938e-01 -4.725521430373191833e-02 -1.530582159757614136e-01 1.857723668217658997e-02 3.879612684249877930e-02 -7.101692259311676025e-02 9.225535392761230469e-02 -5.136863142251968384e-02 9.266710281372070312e-02 1.378788203001022339e-01 6.635327637195587158e-02 4.254579544067382812e-01 -5.756094586104154587e-03 -2.418136894702911377e-01 2.477338463068008423e-01 1.056562662124633789e-01 -8.021429926156997681e-02 -2.621693313121795654e-01 -3.983516991138458252e-02 -2.388425171375274658e-02 -1.776185780763626099e-01 2.638843953609466553e-01
2.167264670133590698e-01 -1.001667454838752747e-01 4.970957338809967041e-01 4.739342629909515381e-02 2.781959772109985352e-01 -8.674469590187072754e-02 -6.241833418607711792e-02 -1.790059059858322144e-01 6.316003203392028809e-02 1.354135870933532715e-01 8.958535268902778625e-03 -1.465672850608825684e-01 1.338727176189422607e-01 -2.805655300617218018e-01 -2.333011776208877563e-01 1.453899890184402466e-01 6.248099729418754578e-02 -2.904069125652313232e-01 -4.208714514970779419e-02 -2.599791288375854492e-01 8.149261772632598877e-02 2.001242488622665405e-01 -9.349182993173599243e-02 1.417481899261474609e-01 -1.292527467012405396e-01 -1.016890048049390316e-03 -1.334908604621887207e-01 -1.417693495750427246e-01 1.314602196216583252e-01 1.755926758050918579e-01 -1.345072686672210693e-01 -5.231774598360061646e-02
6.368381530046463013e-02 -1.097501665353775024e-01 1.562267690896987915e-01 4.079039022326469421e-02 1.215552315115928650e-01 -7.299896329641342163e-02 1.816830486059188843e-01 -3.820255398750305176e-02 6.634403020143508911e-02 1.089347749948501587e-01 2.165829390287399292e-01 2.154144942760467529e-01 6.407454144209623337e-03 -2.630198299884796143e-01 -2.098544239997863770e-01 -1.201008334755897522e-01 -2.558400668203830719e-02 -5.213462188839912415e-02 2.081785351037979126e-01 -2.012120783329010010e-01 -8.446723222732543945e-02 4.083881676197052002e-01 1.336186081171035767e-01 -6.766010820865631104e-02 -9.291686117649078369e-02 -1.820115931332111359e-02 -2.350327968597412109e-01 -2.703155577182769775e-01 -2.897461056709289551e-01 4.014506638050079346e-01 -6.553064100444316864e-03 3.707963041961193085e-03
2.277105450630187988e-01 -1.225815042853355408e-01 2.700214684009552002e-01 1.443252414464950562e-01 4.731823876500129700e-02 -1.119966134428977966e-01 2.974257431924343109e-02 1.672380566596984863e-01 -1.640471369028091431e-01 -2.840148508548736572e-01 5.403475835919380188e-02 -1.585157215595245361e-02 -8.445301651954650879e-02 -7.827761769294738770e-02 1.269910135306417942e-03 -1.506342738866806030e-01 1.493026912212371826e-01 -5.712075624614953995e-03 -1.284784376621246338e-01 -2.967307344079017639e-02 -2.118112333118915558e-02 3.548389673233032227e-01 -8.685332536697387695e-02 -1.706383973360061646e-01 2.628144621849060059e-01 1.644274294376373291e-01 -6.438755244016647339e-02 -2.482718676328659058e-01 3.348847031593322754e-01 1.257894374430179596e-02 -2.522589266300201416e-01 3.293652236461639404e-01
2.400150448083877563e-01 -5.095250904560089111e-02 -6.358590722084045410e-02 1.204635873436927795e-01 -1.785154454410076141e-02 -3.566081523895263672e-01 -7.744778692722320557e-02 7.632074505090713501e-02 1.051664724946022034e-01 2.631167322397232056e-02 -2.728634886443614960e-02 -5.027850158512592316e-03 2.316696196794509888e-01 -4.715457260608673096e-01 -3.126142024993896484e-01 1.103579178452491760e-01 5.341358110308647156e-02 4.473767429590225220e-02 -1.248656809329986572e-01 -2.468543350696563721e-01 -2.083657532930374146e-01 1.137818470597267151e-01 7.023884356021881104e-02 2.536174841225147247e-02 -1.001765504479408264e-01 2.290317267179489136e-01 1.135430857539176941e-01 -2.658546268939971924e-01 -7.624959945678710938e-02 -1.735276281833648682e-01 1.502798944711685181e-01 1.886325329542160034e-01
2.401363849639892578e-01 2.236829325556755066e-02 -1.142234429717063904e-01 3.645623922348022461e-01 1.459669321775436401e-01 -1.180567964911460876e-01 -1.226751599460840225e-02 8.604948222637176514e-02 1.611774861812591553e-01 7.873050123453140259e-02 1.607880927622318268e-03 4.465394094586372375e-02 -2.113511413335800171e-02 -1.784140169620513916e-01 -3.875045478343963623e-01 -1.232518628239631653e-01 2.468014955520629883e-01 8.741155266761779785e-02 1.122826561331748962e-01 -3.398778438568115234e-01 -8.642095327377319336e-02 -7.778491079807281494e-02 1.382831484079360962e-02 -1.263229250907897949e-01 -8.682272583246231079e-02 -2.296566963195800781e-01 -1.421851664781570435e-01 -3.204648196697235107e-01 1.621040850877761841e-01 1.211554110050201416e-01 -2.120516300201416016e-01 1.606846302747726440e-01
2.232848703861236572e-01 -3.736202120780944824e-01 -3.013358637690544128e-02 2.961358428001403809e-02 2.426923215389251709e-01 -2.255113609135150909e-02 -1.416640132665634155e-01 7.596673816442489624e-02 4.638179019093513489e-02 5.069229751825332642e-02 6.505531817674636841e-02 1.673922836780548096e-01 1.123415008187294006e-01 -1.372307538986206055e-01 -5.974234268069267273e-02 -7.948166877031326294e-02 3.565587103366851807e-01 -2.106583565473556519e-01 7.267329096794128418e-02 -2.894851267337799072e-01 1.572237163782119751e-01 6.836535036563873291e-02 -3.926018998026847839e-02 1.941942125558853149e-01 2.192918807268142700e-01 -2.181155830621719360e-01 -2.654362618923187256e-01 -2.296548187732696533e-01 -1.409197896718978882e-01 2.395938336849212646e-02 3.706375882029533386e-02 2.744068205356597900e-01
4.659832417964935303e-01 3.025837801396846771e-02 4.754533991217613220e-02 1.099015846848487854e-01 1.647177636623382568e-01 -2.281970232725143433e-01 -3.869822248816490173e-02 2.508956193923950195e-01 -5.550059955567121506e-03 -6.338123232126235962e-02 2.145968377590179443e-01 1.972100734710693359e-01 -1.036903485655784607e-01 -7.667389512062072754e-02 8.921268582344055176e-02 1.342632174491882324e-01 1.662399061024188995e-02 -5.069271102547645569e-02 9.208742529153823853e-02 -1.273013949394226074e-01 -6.603746116161346436e-02 2.506341636180877686e-01 2.835931777954101562e-01 2.905616462230682373e-01 2.762687504291534424e-01 1.985502196475863457e-03 -4.596357792615890503e-02 -1.507125496864318848e-01 5.228004604578018188e-02 3.473009914159774780e-02 -2.117052376270294189e-01 2.878718972206115723e-01
2.800928652286529541e-01 -2.114036530256271362e-01 6.344168633222579956e-02 1.999609023332595825e-01 2.358374744653701782e-01 -8.399757742881774902e-02 1.718453876674175262e-02 1.344844698905944824e-01 -3.246049955487251282e-02 4.224848002195358276e-02 1.004384905099868774e-01 1.555479913949966431e-01 -8.213721960783004761e-02 -2.506759166717529297e-01 1.415788829326629639e-01 -2.778333127498626709e-01 -2.312002331018447876e-01 -1.798110455274581909e-02 -3.646520152688026428e-02 -1.736919283866882324e-01 2.408821433782577515e-01 1.277421414852142334e-01 -4.275107085704803467e-01 -2.073049992322921753e-01 3.908793441951274872e-03 -3.732753172516822815e-02 -1.462856978178024292e-01 -2.598473429679870605e-01 -2.221563011407852173e-01 -1.413663923740386963e-01 -1.841956935822963715e-02 -4.983953014016151428e-02
2.503885924816131592e-01 -3.049993813037872314e-01 2.815018640831112862e-03 3.785290196537971497e-02 1.935558207333087921e-02 -1.671823114156723022e-02 6.246525794267654419e-02 2.069176435470581055e-01 1.637497097253799438e-01 8.839088678359985352e-02 -8.151559531688690186e-02 -4.528812319040298462e-02 -9.131211042404174805e-02 -1.590520292520523071e-01 -2.924984693527221680e-01 1.201159730553627014e-01 -7.007113844156265259e-02 2.469440400600433350e-01 -1.716003417968750000e-01 -9.841261804103851318e-02 -1.558115035295486450e-01 3.529894649982452393e-01 -9.628973901271820068e-02 1.101771518588066101e-01 6.244811788201332092e-02 1.522336453199386597e-01 6.581356283277273178e-03 -2.529939413070678711e-01 -1.101586222648620605e-01 -3.169108033180236816e-01 -3.677585124969482422e-01 6.540457159280776978e-02
3.544064164161682129e-01 -1.444217860698699951e-01 6.265035271644592285e-01 9.177801758050918579e-02 -1.721778512001037598e-02 -1.390893012285232544e-01 8.351814001798629761e-02 6.327629834413528442e-02 -8.066332899034023285e-03 9.518875181674957275e-02 3.662266582250595093e-02 -2.253346331417560577e-02 -9.911923669278621674e-03 -1.042907387018203735e-01 -8.971843123435974121e-02 -1.527101695537567139e-01 -2.768143266439437866e-02 5.975678190588951111e-02 7.392515987157821655e-02 -1.907345503568649292e-01 -1.161829456686973572e-01 1.317666620016098022e-01 -9.078496694564819336e-02 -1.935685276985168457e-01 2.641634047031402588e-01 2.513540685176849365e-01 -5.707549303770065308e-02 -1.652335524559020996e-01 -4.249340295791625977e-02 -1.350510716438293457e-01 -1.342076957225799561e-01 2.105636298656463623e-01
2.356539517641067505e-01 -7.299973815679550171e-02 2.805807255208492279e-02 7.346093654632568359e-02 3.328869044780731201e-01 -7.374487072229385376e-02 -2.731625437736511230e-01 3.679310977458953857e-01 -8.584707975387573242e-02 -3.908533137291669846e-03 1.267564743757247925e-01 -1.863906085491180420e-01 -1.283616665750741959e-02 -2.950976788997650146e-01 -1.773148477077484131e-01 2.296661399304866791e-02 2.856863737106323242e-01 -3.998748585581779480e-02 -1.087941899895668030e-01 -1.780094653367996216e-01 1.824608892202377319e-01 3.225897252559661865e-01 2.939367294311523438e-01 -6.945665180683135986e-02 1.437215656042098999e-01 -7.101652771234512329e-02 -1.414187848567962646e-01 5.925123393535614014e-02 -1.378523278981447220e-02 -2.958538243547081947e-03 -5.361357331275939941e-02 -1.473145484924316406e-01
2.664665877819061279e-01 -1.166295260190963745e-01 1.244119852781295776e-01 2.911018431186676025e-01 2.306475788354873657e-01 -7.436896860599517822e-02 2.829710543155670166e-01 4.624203145503997803e-01 4.806003347039222717e-02 -3.985140845179557800e-02 -1.795865446329116821e-01 2.598885893821716309e-01 3.966964781284332275e-02 6.120702996850013733e-02 -2.493250966072082520e-01 1.574807316064834595e-01 3.542064502835273743e-02 1.313351243734359741e-01 -2.419965565204620361e-01 -5.891576036810874939e-02 2.361806482076644897e-02 2.251509279012680054e-01 4.740078002214431763e-02 -1.700140535831451416e-02 1.059891469776630402e-02 1.010843515396118164e-01 4.458735138177871704e-02 -3.344269469380378723e-02 -2.245872318744659424e-01 1.511017233133316040e-01 -1.708028614521026611e-01 1.279087364673614502e-01
8.153218775987625122e-02 -4.046173095703125000e-01 5.749842524528503418e-02 1.330744177103042603e-01 1.050964817404747009e-01 -2.028766572475433350e-01 1.113165840506553650e-01 5.051540583372116089e-02 -1.256300956010818481e-01 2.912780456244945526e-02 -2.829404473304748535e-01 -2.946013119071722031e-03 2.000329457223415375e-02 -2.277756482362747192e-01 -7.842979580163955688e-02 5.316548794507980347e-02 3.752155303955078125e-01 -1.093835234642028809e-01 -1.254033148288726807e-01 -4.235843420028686523e-01 9.727552533149719238e-02 -5.522595718502998352e-02 -1.591393724083900452e-03 3.257441893219947815e-02 2.472082823514938354e-01 -7.175058126449584961e-02 -8.772904425859451294e-02 -1.703594475984573364e-01 -1.108909174799919128e-01 -9.458342939615249634e-02 6.356152147054672241e-02 3.062370121479034424e-01
1.533210873603820801e-01 -1.452313512563705444e-01 2.077397853136062622e-01 9.804564714431762695e-02 -6.668619066476821899e-02 -1.978855878114700317e-01 -1.115810945630073547e-01 1.612897217273712158e-01 -1.414723992347717285e-01 -1.681001782417297363e-01 -1.504299417138099670e-02 2.536336779594421387e-01 -9.806009382009506226e-02 -1.744996458292007446e-01 -1.366109549999237061e-01 -1.747225672006607056e-01 -2.834740094840526581e-03 -1.483308523893356323e-01 1.306471601128578186e-02 -4.015382379293441772e-03 8.949089795351028442e-02 3.266662955284118652e-01 9.006559848785400391e-02 -3.235272765159606934e-01 3.112304210662841797e-01 2.031996250152587891e-01 -2.322817593812942505e-01 -2.635038495063781738e-01 2.634487450122833252e-01 2.850730903446674347e-02 -8.592611551284790039e-02 1.721436679363250732e-01
5.637302994728088379e-01 -2.606219351291656494e-01 -7.935395836830139160e-02 1.064754799008369446e-01 1.810185909271240234e-01 5.670458823442459106e-02 1.253317892551422119e-01 4.131723046302795410e-01 -8.454675972461700439e-02 -9.822525084018707275e-03 -7.026086747646331787e-02 1.802229732275009155e-01 -1.705105453729629517e-01 -7.565402239561080933e-02 1.300877630710601807e-01 -3.626487031579017639e-02 1.106367111206054688e-01 -2.139377444982528687e-01 7.375442236661911011e-02 -6.887112557888031006e-02 -1.490471214056015015e-01 2.135241478681564331e-01 -4.711673781275749207e-02 -2.100266367197036743e-01 -1.412737816572189331e-01 5.562032386660575867e-02 1.544381380081176758e-01 -3.255680901929736137e-03 -9.253803640604019165e-02 4.177886620163917542e-02 -1.621298491954803467e-01 -1.034932881593704224e-01
1.929531991481781006e-01 -1.326608955860137939e-01 -1.032019406557083130e-01 2.695641219615936279e-01 9.340883046388626099e-02 -2.202388793230056763e-01 -2.678894102573394775e-01 2.511442303657531738e-01 8.081547915935516357e-02 6.010180339217185974e-02 3.591855242848396301e-02 -6.144474446773529053e-02 3.688542172312736511e-02 -4.287926256656646729e-01 -1.308428645133972168e-01 2.095358520746231079e-01 4.896371066570281982e-02 3.824063763022422791e-02 -1.354464441537857056e-01 -1.604239046573638916e-01 -6.603944301605224609e-02 7.062488049268722534e-02 1.762133836746215820e-01 -2.282264083623886108e-01 4.888442158699035645e-02 2.970699369907379150e-01 7.735267281532287598e-02 -2.123693674802780151e-01 -3.021194934844970703e-01 -1.675721853971481323e-01 -1.295225974172353745e-02 8.155216276645660400e-02
5.477352142333984375e-01 -2.431721426546573639e-03 4.611760005354881287e-02 2.470609247684478760e-01 -6.087312358431518078e-04 -9.638123959302902222e-02 -4.950196295976638794e-02 -7.645848393440246582e-02 3.431683033704757690e-02 -5.222206562757492065e-02 3.919038176536560059e-01 2.662049233913421631e-02 1.339098066091537476e-01 -6.431163847446441650e-02 -2.420154064893722534e-01 -2.112372815608978271e-01 2.337031662464141846e-01 1.042953953146934509e-01 1.319401115179061890e-01 -1.931746751070022583e-01 4.987442493438720703e-02 2.966536879539489746e-01 -3.854634612798690796e-02 -2.798055484890937805e-02 -1.271760165691375732e-01 -8.541694283485412598e-02 -7.871423661708831787e-02 -1.091089379042387009e-02 3.395678848028182983e-02 2.927292585372924805e-01 7.244381308555603027e-02 3.017162717878818512e-02
2.964817881584167480e-01 -1.638214141130447388e-01 1.310873329639434814e-01 1.213506385684013367e-01 5.951509252190589905e-02 4.510068520903587341e-02 1.677656620740890503e-01 -7.056631892919540405e-02 1.334637552499771118e-01 -2.266017198562622070e-01 1.311487704515457153e-01 -1.450763940811157227e-01 -7.511284947395324707e-02 -1.804407984018325806e-01 -1.556194573640823364e-01 2.078295201063156128e-01 1.308833956718444824e-01 -1.921721994876861572e-01 1.390030980110168457e-01 -5.294613242149353027e-01 3.041614592075347900e-01 1.285297274589538574e-01 2.441451400518417358e-01 3.330017626285552979e-02 5.962325260043144226e-02 -1.585141196846961975e-02 -5.874536931514739990e-02 -1.284113675355911255e-01 5.150358378887176514e-02 4.874030873179435730e-02 -7.049245387315750122e-02 2.107725143432617188e-01
1.971149742603302002e-01 -4.624944627285003662e-01 -1.351830661296844482e-01 1.186443120241165161e-01 2.362295687198638916e-01 -1.491260379552841187e-01 5.977676808834075928e-02 -1.463707536458969116e-01 -2.136650085449218750e-01 1.036214549094438553e-02 2.055872976779937744e-01 8.123184740543365479e-02 1.912611722946166992e-01 3.803472220897674561e-02 -4.479386657476425171e-02 -1.198968812823295593e-01 2.000224590301513672e-01 -2.950212359428405762e-01 -1.821861267089843750e-01 -3.546299934387207031e-01 8.838062733411788940e-02 1.948124729096889496e-02 7.463412731885910034e-02 -3.307832404971122742e-02 1.368930935859680176e-01 -1.787221282720565796e-01 -2.028658241033554077e-01 -1.766867190599441528e-01 -9.468611329793930054e-02 1.558744348585605621e-02 8.327180147171020508e-02 1.508856266736984253e-01
1.883119791746139526e-01 -6.213302165269851685e-02 -3.698884323239326477e-02 3.044748902320861816e-01 3.316564559936523438e-01 -5.922043323516845703e-02 6.941132247447967529e-02 2.326320558786392212e-01 1.509840190410614014e-01 2.106570079922676086e-02 1.682894676923751831e-01 -6.975156813859939575e-02 -1.397528350353240967e-01 -2.601744532585144043e-01 -2.691701054573059082e-01 -2.422513999044895172e-02 5.786825716495513916e-02 -2.098474204540252686e-01 -1.513452678918838501e-01 -2.076117545366287231e-01 -1.414528936147689819e-01 3.105347417294979095e-02 1.580386757850646973e-01 8.732266724109649658e-02 -2.564446032047271729e-01 -1.599792689085006714e-01 -4.671681299805641174e-02 -9.486702829599380493e-02 3.580892924219369888e-03 4.016934931278228760e-01 1.160787940025329590e-01 1.820088028907775879e-01
1.047514379024505615e-01 -3.877958953380584717e-01 2.872092127799987793e-01 2.127201855182647705e-01 1.436474621295928955e-01 -7.445383071899414062e-02 9.753571450710296631e-02 1.113673076033592224e-01 -1.202177815139293671e-02 -1.867008507251739502e-01 4.855983704328536987e-02 1.689455211162567139e-01 -1.327824294567108154e-01 -3.025745227932929993e-02 4.605359584093093872e-02 3.587873652577400208e-02 1.103452295064926147e-01 -2.778368294239044189e-01 4.753206670284271240e-02 -2.638309821486473083e-02 -1.975431442260742188e-01 9.353190660476684570e-02 3.587332367897033691e-02 -4.262523055076599121e-01 8.570369333028793335e-02 2.635734081268310547e-01 1.124367341399192810e-01 -3.590047359466552734e-01 6.408733874559402466e-02 1.062332466244697571e-01 -9.595145285129547119e-02 9.452668577432632446e-02
5.047640204429626465e-01 -1.076437719166278839e-02 -1.409123837947845459e-01 -5.848294496536254883e-02 1.977141797542572021e-01 3.592419624328613281e-02 6.092142686247825623e-02 4.568196833133697510e-02 8.194124698638916016e-02 -3.762413561344146729e-02 -1.890512108802795410e-01 -5.075595900416374207e-02 -1.232086867094039917e-01 -2.313576191663742065e-01 -1.943279206752777100e-01 -1.553997844457626343e-01 5.312911421060562134e-02 -4.176868498325347900e-02 -1.206148322671651840e-02 -6.468310952186584473e-02 2.598317265510559082e-01 3.926628828048706055e-01 -2.000449597835540771e-01 -8.196428418159484863e-02 -6.592654436826705933e-02 3.756377473473548889e-02 1.412687450647354126e-01 -2.068274170160293579e-01 -1.282252520322799683e-01 -5.828880146145820618e-02 2.534552663564682007e-02 3.636933267116546631e-01
2.642017900943756104e-01 -2.846116423606872559e-01 -1.924410164356231689e-01 2.598211467266082764e-01 5.109052732586860657e-02 -1.389883607625961304e-01 1.223546713590621948e-01 8.139265328645706177e-02 1.563826203346252441e-01 -7.035370171070098877e-02 -3.399738343432545662e-03 -5.253478884696960449e-02 -3.489800095558166504e-01 -2.144183516502380371e-01 -6.109056621789932251e-02 -1.801068484783172607e-01 1.559787243604660034e-01 -1.517619639635086060e-01 3.842146322131156921e-02 -2.652854323387145996e-01 -6.317184865474700928e-02 2.861835360527038574e-01 1.691030412912368774e-01 9.658788144588470459e-02 -2.845989353954792023e-02 4.445136338472366333e-02 3.194639980792999268e-01 -2.378436028957366943e-01 -1.660383790731430054e-01 -1.682303696870803833e-01 6.752295047044754028e-02 1.214792951941490173e-02
4.225217401981353760e-01 -3.171464428305625916e-02 2.156454771757125854e-01 1.326359529048204422e-02 5.675394088029861450e-02 -9.229970723390579224e-02 4.968184605240821838e-02 2.096074819564819336e-02 -3.060070052742958069e-02 2.257464826107025146e-01 3.739926218986511230e-02 4.187939763069152832e-01 7.818883657455444336e-02 -3.668431341648101807e-01 -9.508892148733139038e-02 2.000427097082138062e-01 -2.971567399799823761e-02 -3.496354818344116211e-01 -7.980881631374359131e-02 -2.720579802989959717e-01 1.360156834125518799e-01 -2.928392030298709869e-02 -4.265584051609039307e-02 -1.303344815969467163e-01 9.444469213485717773e-02 8.927763998508453369e-02 -2.200295329093933105e-01 1.763725467026233673e-02 1.365071907639503479e-02 -1.618667393922805786e-01 -2.373226359486579895e-02 8.043150603771209717e-02
1.661203056573867798e-01 8.427605777978897095e-02 -1.392190009355545044e-01 2.074117958545684814e-01 1.705105751752853394e-01 2.159642428159713745e-02 1.188965439796447754e-01 1.229085922241210938e-01 2.583104670047760010e-01 2.251422107219696045e-01 1.819806843996047974e-01 2.401506900787353516e-02 -4.073397442698478699e-02 -2.155681401491165161e-01 -2.251690626144409180e-01 -1.090895161032676697e-01 3.051234222948551178e-02 1.671980917453765869e-01 -3.448279947042465210e-02 -6.953121721744537354e-02 1.069160699844360352e-01 4.355857670307159424e-01 -4.517342522740364075e-02 2.994371019303798676e-02 3.710493817925453186e-02 -7.755978405475616455e-02 -2.689434587955474854e-01 -2.207678407430648804e-01 3.125343844294548035e-02 8.061783015727996826e-02 -4.553328752517700195e-01 1.005548750981688499e-03
4.770103394985198975e-01 -6.301417946815490723e-02 1.363492012023925781e-01 3.499882221221923828e-01 2.542549669742584229e-01 8.625425398349761963e-03 -1.064006909728050232e-01 -1.243829503655433655e-01 7.695539295673370361e-02 3.807732835412025452e-02 5.605939775705337524e-02 -2.476015239953994751e-01 2.587013840675354004e-01 -1.757158935070037842e-01 7.292371988296508789e-02 -1.722443103790283203e-01 1.555093377828598022e-01 1.333173960447311401e-01 4.639984294772148132e-02 -1.143371760845184326e-01 -3.491259366273880005e-02 2.925023436546325684e-01 3.004729934036731720e-02 1.328381448984146118e-01 -1.560452133417129517e-01 -2.041830718517303467e-01 -1.127207651734352112e-01 -1.609123349189758301e-01 -1.637607365846633911e-01 1.026127338409423828e-01 -3.662287071347236633e-02 1.595303267240524292e-01
2.023168057203292847e-01 7.291741669178009033e-02 -3.062889538705348969e-02 1.190046146512031555e-01 1.078950837254524231e-01 1.152880787849426270e-01 1.620673835277557373e-01 -3.899856656789779663e-02 1.040776669979095459e-01 1.500992327928543091e-01 2.785493433475494385e-01 -2.649709284305572510e-01 -1.518943756818771362e-01 -8.449947834014892578e-02 -2.560278177261352539e-01 -2.115762382745742798e-01 2.138282954692840576e-01 -2.019843757152557373e-01 -1.716865599155426025e-02 -2.689620554447174072e-01 1.269958168268203735e-01 3.078767955303192139e-01 1.504884064197540283e-01 -1.547862440347671509e-01 -1.677222400903701782e-01 2.554411590099334717e-01 -1.448292881250381470e-01 -2.517316639423370361e-01 1.759907901287078857e-01 6.915333867073059082e-02 -1.771792620420455933e-01 5.189925432205200195e-02
2.079356610774993896e-01 -1.026560738682746887e-01 1.358680427074432373e-01 -7.837253063917160034e-02 1.568794101476669312e-01 -2.901546359062194824e-01 2.566875517368316650e-01 -7.926841080188751221e-02 5.298641324043273926e-02 2.846637666225433350e-01 -2.522227354347705841e-02 -1.635626852512359619e-01 -7.525792717933654785e-02 -1.088590025901794434e-01 -2.385678887367248535e-01 -2.206193506717681885e-01 7.154326885938644409e-02 -3.127716854214668274e-02 2.300423383712768555e-01 -2.204160243272781372e-01 -6.581143289804458618e-02 3.604088127613067627e-01 3.296850994229316711e-02 1.406918615102767944e-01 1.315982490777969360e-01 -8.183890022337436676e-03 -1.213959157466888428e-01 -3.722671866416931152e-01 -1.667080223560333252e-01 -2.075521945953369141e-01 4.461821541190147400e-02 -6.821431219577789307e-03
2.086648792028427124e-01 -3.965951502323150635e-01 2.708610892295837402e-01 2.113506048917770386e-01 2.750648260116577148e-01 -2.121962234377861023e-02 -3.004651982337236404e-03 6.742987036705017090e-02 -2.421043664216995239e-01 -4.956979677081108093e-02 1.192298829555511475e-01 -2.363996803760528564e-01 1.199056580662727356e-01 -1.631119698286056519e-01 -2.717033028602600098e-01 7.052148878574371338e-02 6.100801751017570496e-02 -1.160785183310508728e-01 1.139326766133308411e-02 -2.609101533889770508e-01 -4.550909623503684998e-02 1.638373881578445435e-01 -7.848141342401504517e-02 2.412695586681365967e-01 7.727994583547115326e-03 -8.374379575252532959e-02 5.113920778967440128e-04 -3.410946726799011230e-01 5.203485954552888870e-03 1.072742938995361328e-01 1.161966100335121155e-01 -1.495972871780395508e-01
-5.163686349987983704e-02 -3.633593320846557617e-01 2.639345452189445496e-02 2.918891012668609619e-01 3.851828277111053467e-01 -2.533705234527587891e-01 -2.255883961915969849e-01 1.227836683392524719e-01 9.159765392541885376e-02 2.535707652568817139e-01 3.353147953748703003e-02 -7.669030129909515381e-02 -1.070212721824645996e-01 -1.704722046852111816e-01 -2.316764593124389648e-01 6.861647963523864746e-02 6.263289600610733032e-02 -9.577179700136184692e-02 -1.713071912527084351e-01 -2.457022368907928467e-01 1.539463847875595093e-01 7.985825091600418091e-02 -2.335093468427658081e-01 1.595826745033264160e-01 2.612139880657196045e-01 1.337144821882247925e-01 -8.038747310638427734e-02 -8.156777173280715942e-02 -1.493620406836271286e-02 -5.659854784607887268e-02 1.410518959164619446e-02 8.096150308847427368e-02
2.637769281864166260e-01 1.802375316619873047e-01 2.601897157728672028e-02 3.030129075050354004e-01 -7.438069581985473633e-02 -5.655877292156219482e-02 6.778758019208908081e-02 3.943209648132324219e-01 -3.577860817313194275e-02 2.107319533824920654e-01 1.505074277520179749e-02 -1.191154643893241882e-01 -4.486746340990066528e-02 -5.545040220022201538e-02 -6.177562172524631023e-04 -2.260835468769073486e-01 5.411570146679878235e-02 -7.881858199834823608e-02 -1.393480598926544189e-01 -3.154505491256713867e-01 2.371536009013652802e-02 2.364430725574493408e-01 -1.028668507933616638e-01 -8.677275478839874268e-02 -2.660450041294097900e-01 1.451591402292251587e-01 -2.317204475402832031e-01 5.605015531182289124e-02 -1.119283363223075867e-01 1.205528676509857178e-01 5.540727823972702026e-02 3.726352751255035400e-01
2.862228751182556152e-01 -1.090492457151412964e-01 4.744257777929306030e-02 1.743527054786682129e-01 1.216036751866340637e-01 -8.750143460929393768e-03 -4.083192441612482071e-03 2.158238887786865234e-01 9.577760845422744751e-02 1.413699686527252197e-01 -2.802950702607631683e-02 9.655824303627014160e-02 -9.157206863164901733e-02 -6.851056963205337524e-02 5.809042230248451233e-02 -1.967366784811019897e-01 6.834437698125839233e-02 9.772530198097229004e-02 -3.684509694576263428e-01 -3.902791440486907959e-01 1.655312441289424896e-02 -9.685372561216354370e-02 -3.337853848934173584e-01 -1.320697367191314697e-01 -1.065870895981788635e-01 2.428825050592422485e-01 -1.764437109231948853e-01 1.276634782552719116e-01 -2.304782718420028687e-01 9.156242758035659790e-02 -1.610447019338607788e-01 2.676194310188293457e-01
3.378347456455230713e-01 -4.375657811760902405e-02 1.951826959848403931e-01 3.445542752742767334e-01 1.503036618232727051e-01 1.807501912117004395e-01 -9.167600423097610474e-02 -2.468230202794075012e-02 -4.521799385547637939e-01 2.636047899723052979e-01 1.537642627954483032e-01 9.634304046630859375e-02 -2.735323086380958557e-02 -1.426141113042831421e-01 5.171296186745166779e-03 -1.375483572483062744e-01 2.501033432781696320e-02 -9.309167414903640747e-02 -2.696820795536041260e-01 -1.128733083605766296e-01 -4.971623420715332031e-04 2.480266839265823364e-01 -8.875035494565963745e-02 1.096043735742568970e-02 -1.216252967715263367e-01 1.596343666315078735e-01 9.319601580500602722e-03 4.390291124582290649e-02 1.062119677662849426e-01 8.162385970354080200e-02 2.517089247703552246e-01 1.675864309072494507e-01
1.284924596548080444e-01 -7.606087625026702881e-02 2.608960270881652832e-01 1.932386159896850586e-01 2.661254405975341797e-01 -7.877249270677566528e-02 5.839348584413528442e-02 1.505796331912279129e-02 1.797416508197784424e-01 1.491530239582061768e-01 1.601677238941192627e-01 2.841353416442871094e-02 2.796411514282226562e-01 -1.985204517841339111e-01 -3.753961324691772461e-01 5.834193527698516846e-02 2.715468406677246094e-01 2.682276535779237747e-04 9.480165690183639526e-02 -2.700784206390380859e-01 8.738361299037933350e-03 1.535168886184692383e-01 -1.219737976789474487e-01 1.562053263187408447e-01 -1.389279067516326904e-01 -1.009971555322408676e-02 4.855450615286827087e-02 -2.123247236013412476e-01 2.317901253700256348e-01 1.664654165506362915e-01 -2.629403471946716309e-01 1.125860512256622314e-01
2.418268173933029175e-01 -3.000325262546539307e-01 -4.889300465583801270e-02 1.065809279680252075e-01 8.678291738033294678e-02 -1.249571517109870911e-01 -4.214692860841751099e-02 -1.169171780347824097e-01 -8.267571032047271729e-02 5.785373598337173462e-02 1.883834302425384521e-01 2.220227383077144623e-02 1.523654162883758545e-01 4.341667145490646362e-02 -8.210501819849014282e-02 -3.229004144668579102e-02 -3.458258137106895447e-02 -1.203056499361991882e-01 -1.969163417816162109e-01 -4.057604074478149414e-01 3.362343311309814453e-01 3.525848090648651123e-01 -2.648262679576873779e-01 1.400985270738601685e-01 1.778550148010253906e-01 -3.709617536514997482e-03 -9.485452622175216675e-02 -1.076539084315299988e-01 1.029946133494377136e-01 1.462998837232589722e-01 -2.476720660924911499e-01 1.682498604059219360e-01
2.454036772251129150e-01 -1.453033238649368286e-01 5.200491845607757568e-02 1.316366493701934814e-01 -1.330993324518203735e-01 -3.291631489992141724e-02 1.632833331823348999e-01 2.344089001417160034e-02 -3.427112102508544922e-01 -1.515103727579116821e-01 7.088015973567962646e-02 -6.328707933425903320e-02 -9.993832558393478394e-02 -1.264179497957229614e-01 -1.142065450549125671e-01 -4.799101036041975021e-03 2.647365331649780273e-01 -6.397381890565156937e-03 -1.429101824760437012e-02 -4.328773319721221924e-01 -1.119558438658714294e-01 2.394627481698989868e-01 3.625593781471252441e-01 -1.200693845748901367e-01 -2.488651871681213379e-01 7.016217708587646484e-02 -2.807015776634216309e-01 -1.449744310230016708e-02 -8.557972311973571777e-02 1.616327166557312012e-01 -1.008926555514335632e-01 -3.473055735230445862e-02
1.191887408494949341e-01 -2.093634456396102905e-01 1.434861570596694946e-01 1.053798869252204895e-01 1.194485202431678772e-01 8.691597729921340942e-02 1.191522628068923950e-01 2.067568302154541016e-01 -1.880295574665069580e-01 2.213989049196243286e-01 1.351359784603118896e-01 9.146931767463684082e-02 -5.893130972981452942e-02 -4.092305600643157959e-01 -2.167301177978515625e-01 -2.230193838477134705e-02 1.574546992778778076e-01 1.996764391660690308e-01 -2.595532126724720001e-02 -5.521318316459655762e-02 2.240492701530456543e-01 2.525514066219329834e-01 2.262353710830211639e-02 3.502112627029418945e-02 -2.192238904535770416e-02 9.028340131044387817e-02 8.714534342288970947e-02 -2.856361269950866699e-01 -2.899971306324005127e-01 -7.420552521944046021e-02 -2.481922954320907593e-01 -2.626124322414398193e-01
3.430532813072204590e-01 -1.104232594370841980e-01 1.848885416984558105e-01 3.945434093475341797e-01 1.278221160173416138e-01 -2.109144032001495361e-01 5.827639624476432800e-02 1.762046962976455688e-01 -3.054198324680328369e-01 -8.867819607257843018e-02 -9.195433557033538818e-02 3.398420661687850952e-02 -1.687105447053909302e-01 -1.113433390855789185e-01 1.845731958746910095e-02 -8.672449737787246704e-02 2.577335834503173828e-01 2.449738234281539917e-01 1.898755431175231934e-01 -1.024573296308517456e-01 1.327471248805522919e-02 8.709907531738281250e-02 8.007467538118362427e-02 1.184846833348274231e-01 1.824809014797210693e-01 3.260389268398284912e-01 -1.992655843496322632e-01 -2.850040234625339508e-02 -4.367552325129508972e-02 1.887895762920379639e-01 7.796247303485870361e-02 2.405295148491859436e-02
1.227650120854377747e-01 -2.179692983627319336e-01 1.533423513174057007e-01 2.152698338031768799e-01 3.045744299888610840e-01 -2.685816027224063873e-02 1.444953773170709610e-02 2.411359250545501709e-01 -2.208891212940216064e-01 4.940022155642509460e-02 1.200603228062391281e-02 -4.429347813129425049e-02 2.445086687803268433e-01 -9.779591113328933716e-02 -1.756610721349716187e-01 2.727079577744007111e-02 2.601839974522590637e-02 -1.642647236585617065e-01 -2.135989218950271606e-01 -4.706805646419525146e-01 7.324074208736419678e-02 1.797394156455993652e-01 -3.264511376619338989e-02 2.093757390975952148e-01 2.118142396211624146e-01 -1.898369193077087402e-01 -5.684522539377212524e-02 -2.800676524639129639e-01 4.584578052163124084e-02 3.103296831250190735e-02 9.361970424652099609e-02 9.814501553773880005e-02
4.622592926025390625e-01 -1.466471701860427856e-01 1.466661542654037476e-01 8.637322485446929932e-02 1.515683382749557495e-01 -4.674793779850006104e-02 -3.901567682623863220e-02 9.964118897914886475e-02 -3.676279187202453613e-01 2.147109806537628174e-02 -3.572381800040602684e-03 5.090318620204925537e-02 -3.487833738327026367e-01 -6.717631965875625610e-02 3.343442454934120178e-02 -8.974642306566238403e-02 -5.654765665531158447e-02 -5.263830721378326416e-02 2.136191427707672119e-01 -4.928372427821159363e-02 1.467050332576036453e-02 4.083932042121887207e-01 -7.324358075857162476e-02 -1.570465117692947388e-01 -1.315732300281524658e-01 1.644352078437805176e-01 1.145835295319557190e-01 -6.243134662508964539e-02 7.478244602680206299e-02 -8.038444072008132935e-02 -3.158234059810638428e-01 3.802418336272239685e-02
3.213103115558624268e-01 -1.601465046405792236e-01 1.601351238787174225e-02 1.101935952901840210e-01 1.852059215307235718e-01 -1.149911880493164062e-01 -3.765261173248291016e-02 -2.583578526973724365e-01 -2.398867458105087280e-01 1.739783436059951782e-01 2.630478739738464355e-01 1.796457618474960327e-01 1.145350709557533264e-01 4.414385184645652771e-02 -2.426358759403228760e-01 1.699965633451938629e-02 2.136998921632766724e-01 -1.150442063808441162e-01 -2.086154818534851074e-01 -3.020289242267608643e-01 1.319293975830078125e-01 4.098801687359809875e-02 -3.673581779003143311e-02 2.605456113815307617e-01 1.915549933910369873e-01 1.457511186599731445e-01 -2.279569506645202637e-01 -1.867159008979797363e-01 2.126779966056346893e-02 4.420802742242813110e-02 -1.065674796700477600e-01 1.975431144237518311e-01
2.032406181097030640e-01 -1.976217180490493774e-01 -4.470426216721534729e-02 -8.647599071264266968e-02 -1.851007342338562012e-02 -4.034188389778137207e-01 1.457937061786651611e-01 -1.283813174813985825e-02 -1.843977123498916626e-01 -4.189160093665122986e-02 1.868284642696380615e-01 -1.498588174581527710e-02 -2.558811008930206299e-01 -1.524673551321029663e-01 -1.670018583536148071e-01 -2.898720800876617432e-01 -8.767402730882167816e-03 -1.978003680706024170e-01 -2.243516445159912109e-01 -1.884170919656753540e-01 -8.310755342245101929e-02 1.704556494951248169e-01 -2.330626696348190308e-01 -1.141871735453605652e-01 -6.550197303295135498e-02 1.052059307694435120e-01 1.591578125953674316e-01 -3.348668813705444336e-01 -4.831165075302124023e-02 -1.982685178518295288e-01 -7.309780269861221313e-02 1.611195504665374756e-01
5.729930996894836426e-01 -2.716039717197418213e-01 -9.848585724830627441e-02 1.708958297967910767e-01 1.165367513895034790e-01 5.042882636189460754e-02 1.642303615808486938e-01 -1.415760517120361328e-01 -1.393750458955764771e-01 -6.367765367031097412e-02 -2.311412394046783447e-01 -7.156637310981750488e-02 -4.579935222864151001e-02 -3.104085922241210938e-01 -2.289972603321075439e-01 7.285629212856292725e-02 5.074837058782577515e-02 -2.699633240699768066e-01 -5.199185386300086975e-02 -1.478419452905654907e-01 1.050315350294113159e-01 5.838256701827049255e-02 -2.305958122014999390e-01 -4.559513181447982788e-02 9.836055338382720947e-02 2.119373828172683716e-01 -5.930072814226150513e-02 -2.068385481834411621e-02 -6.012911722064018250e-02 8.034405112266540527e-02 1.154915466904640198e-01 7.735478878021240234e-02
3.395379483699798584e-01 -2.215237617492675781e-01 5.779726803302764893e-02 -1.197798848152160645e-01 9.016670286655426025e-02 -2.454899251461029053e-01 8.777394890785217285e-02 -2.343873977661132812e-01 1.387144029140472412e-01 1.979024261236190796e-01 1.727266758680343628e-01 -1.741750240325927734e-01 2.992230840027332306e-02 -7.018248736858367920e-02 -1.100509688258171082e-01 -5.351720750331878662e-02 2.587752938270568848e-01 -2.520162165164947510e-01 -1.287901401519775391e-01 -5.667361617088317871e-02 -4.511535167694091797e-03 5.015158057212829590e-01 -3.253547241911292076e-03 1.058991812169551849e-02 -2.328869886696338654e-02 -4.937894269824028015e-02 2.116746157407760620e-01 -1.608846783638000488e-01 -9.192228317260742188e-02 -2.412798553705215454e-01 -5.487198755145072937e-02 4.751344397664070129e-02
1.699242889881134033e-01 -2.068637609481811523e-01 1.790529787540435791e-01 4.064920246601104736e-01 -1.460459530353546143e-01 -1.238708123564720154e-01 -7.965841889381408691e-02 1.034362465143203735e-01 -1.174412146210670471e-01 -6.446656584739685059e-02 2.960131466388702393e-01 1.795691996812820435e-01 -2.592405863106250763e-02 -1.657867431640625000e-01 -7.994937896728515625e-02 -2.305880188941955566e-01 -5.216441303491592407e-02 -1.419959366321563721e-01 2.069377154111862183e-01 -1.538490802049636841e-01 -1.946602463722229004e-01 3.852900862693786621e-01 2.107081562280654907e-01 2.527107000350952148e-01 3.235805081203579903e-03 1.500059217214584351e-01 -8.860101550817489624e-02 5.145740509033203125e-02 -9.942004084587097168e-02 6.217991001904010773e-03 -1.654400862753391266e-02 1.568338274955749512e-01
3.373510241508483887e-01 1.750298030674457550e-02 1.275906562805175781e-01 2.182754576206207275e-01 7.437508553266525269e-02 -3.339926898479461670e-01 -6.377331912517547607e-02 4.129603505134582520e-01 -9.233783930540084839e-02 8.601447194814682007e-02 -7.807448506355285645e-03 1.892218887805938721e-01 -1.530846953392028809e-01 3.403170499950647354e-03 1.155408620834350586e-01 3.888817131519317627e-02 -1.746497750282287598e-01 -4.204089567065238953e-02 -2.367083542048931122e-02 -3.368482887744903564e-01 -1.038812696933746338e-01 2.142939269542694092e-01 2.068719118833541870e-01 1.615862697362899780e-01 2.272724211215972900e-01 1.891645193099975586e-01 -8.610039204359054565e-02 -2.086962163448333740e-01 9.330435656011104584e-03 -3.851706534624099731e-02 -1.538052111864089966e-01 -6.806468218564987183e-02
3.321457207202911377e-01 -5.144328251481056213e-02 3.587372228503227234e-02 3.984623849391937256e-01 1.368538588285446167e-01 -1.180878803133964539e-01 -1.999163329601287842e-01 4.438964650034904480e-02 1.191363036632537842e-01 1.260776370763778687e-01 -1.614897996187210083e-01 -8.449433743953704834e-02 -2.220923826098442078e-02 -1.493779569864273071e-01 -3.009024560451507568e-01 -2.637892775237560272e-02 1.161002088338136673e-02 1.995403915643692017e-01 1.216533854603767395e-01 -1.905089318752288818e-01 -2.895879000425338745e-02 1.131257042288780212e-01 1.992823183536529541e-02 2.737436071038246155e-02 -2.386209368705749512e-02 -3.150928318500518799e-01 -1.128672882914543152e-01 -1.628304719924926758e-01 -1.761777997016906738e-01 -2.721911878325045109e-04 -4.194164872169494629e-01 1.520821601152420044e-01
4.551173448562622070e-01 3.498023375868797302e-02 2.394583374261856079e-01 -2.352510541677474976e-01 3.946449756622314453e-01 -7.865701615810394287e-02 -1.241893414407968521e-02 -5.676679313182830811e-02 8.041988313198089600e-02 -2.930005453526973724e-02 -2.521485835313796997e-02 1.670235097408294678e-01 -2.583908140659332275e-01 -2.343585491180419922e-01 -2.232370376586914062e-01 4.471770673990249634e-02 6.472411006689071655e-02 -1.497442871332168579e-01 -3.363325446844100952e-02 -1.099281311035156250e-01 -1.910466998815536499e-01 2.874697148799896240e-01 -1.464552134275436401e-01 -5.546867102384567261e-02 -1.325445026159286499e-01 5.557341128587722778e-02 -1.394429206848144531e-01 3.962888196110725403e-02 -4.576447233557701111e-02 -1.252634525299072266e-01 6.153548136353492737e-02 2.398657202720642090e-01
[truncated: 3,271,896 more chars]
