# Supplementary material for: The Language of Innovation
Source: PLoS One. 2020 Apr 30;15(4):e0230107. doi: 10.1371/journal.pone.0230107 (PMC7194493; doi:10.1371/journal.pone.0230107)
Supplement: S10 File — (GZ) [file pone.0230107.s010.tar.gz › 1988-1992/V2Run_25_VS_4500_embeddings1988-1992ED32.txt]

-2.645055949687957764e-01 4.181699082255363464e-02 -2.036423087120056152e-01 1.507450267672538757e-02 1.234503760933876038e-01 5.960945039987564087e-02 -1.072808578610420227e-01 2.173719257116317749e-01 1.946056932210922241e-01 -2.336398810148239136e-01 1.218343004584312439e-01 1.769652664661407471e-01 1.471989601850509644e-01 4.888657480478286743e-02 -1.302529573440551758e-01 2.717529833316802979e-01 1.111582070589065552e-01 3.748382255434989929e-02 -2.847732231020927429e-02 -9.564685821533203125e-02 3.917445540428161621e-01 -2.607921361923217773e-01 1.519118994474411011e-01 1.889968961477279663e-01 -7.820713520050048828e-02 2.497453838586807251e-01 8.903811872005462646e-02 2.386969178915023804e-01 -1.210940405726432800e-01 -2.760820388793945312e-01 1.591369211673736572e-01 -4.414660111069679260e-02
-4.796238988637924194e-02 -2.283684536814689636e-02 -1.389638632535934448e-01 9.229402989149093628e-02 2.632637917995452881e-01 1.952446848154067993e-01 -1.273120194673538208e-01 -7.529670838266611099e-03 1.360400021076202393e-01 -2.535584270954132080e-01 -3.856325149536132812e-02 -5.141023918986320496e-02 1.876887083053588867e-01 -2.588804662227630615e-01 -9.779999405145645142e-02 1.457830816507339478e-01 2.179160565137863159e-01 5.669530034065246582e-01 -2.047565132379531860e-01 -1.134808063507080078e-01 -1.294447034597396851e-01 -1.986956298351287842e-01 -1.035766229033470154e-01 1.272406335920095444e-02 -2.067735791206359863e-01 -5.670151486992835999e-02 9.999895840883255005e-02 2.310432791709899902e-01 -1.132570728659629822e-01 -9.400625526905059814e-02 5.924896523356437683e-02 -1.688190922141075134e-02
-1.047514826059341431e-01 -9.014496952295303345e-02 -2.688398361206054688e-01 3.991914689540863037e-01 1.673718541860580444e-01 1.520811673253774643e-02 -3.490982111543416977e-03 9.536621719598770142e-02 -3.369669616222381592e-02 -3.339541256427764893e-01 4.237138479948043823e-02 1.005811318755149841e-01 5.864071100950241089e-02 -3.699069321155548096e-01 8.275658637285232544e-02 6.799792498350143433e-02 1.312988102436065674e-01 1.481423377990722656e-01 -2.864547260105609894e-02 -1.276686489582061768e-01 -2.246496081352233887e-01 2.304259687662124634e-03 2.377448081970214844e-01 -1.554568409919738770e-01 -2.568807899951934814e-01 -3.408735245466232300e-02 -1.394801735877990723e-01 -1.227434352040290833e-01 1.870486140251159668e-01 -1.394891142845153809e-01 2.432128787040710449e-01 1.813040226697921753e-01
-1.005847901105880737e-01 2.813273109495639801e-02 -3.235731273889541626e-02 2.257281541824340820e-01 1.221211329102516174e-01 9.104859828948974609e-02 -1.088123535737395287e-03 9.580917656421661377e-02 -1.462779343128204346e-01 -3.168363869190216064e-01 1.161033064126968384e-01 1.825859099626541138e-01 4.656014740467071533e-01 -1.674313843250274658e-01 -1.197230145335197449e-01 1.953216791152954102e-01 5.025232955813407898e-02 1.576182842254638672e-01 -2.158002704381942749e-01 -1.270150542259216309e-01 5.705095082521438599e-02 -2.172333747148513794e-02 2.586059868335723877e-01 -1.197115182876586914e-01 -3.888872265815734863e-01 2.153736725449562073e-02 2.101057209074497223e-02 -7.176689803600311279e-02 1.552996486425399780e-01 -2.753922045230865479e-01 3.410547599196434021e-02 -7.340021431446075439e-02
-5.803119018673896790e-02 -1.874392032623291016e-01 -3.691735565662384033e-01 5.495225638151168823e-02 -1.022600010037422180e-01 2.658668458461761475e-01 1.156531646847724915e-01 -5.938083305954933167e-02 2.185337431728839874e-02 -3.138582408428192139e-01 1.466317027807235718e-01 9.751851856708526611e-02 2.373340725898742676e-01 -1.743233352899551392e-01 -5.384786427021026611e-02 2.460049241781234741e-01 -1.638935655355453491e-01 1.491257548332214355e-01 -6.451825052499771118e-02 -1.326790899038314819e-01 8.365468680858612061e-02 -2.661342322826385498e-01 3.220417499542236328e-01 5.484350025653839111e-02 -2.231960296630859375e-01 -1.407790482044219971e-01 2.766356170177459717e-01 -8.867502957582473755e-02 -1.329316645860671997e-01 1.015919912606477737e-02 -5.075084790587425232e-02 -1.192946135997772217e-01
-2.125453054904937744e-01 -1.400084197521209717e-01 -1.747134923934936523e-01 -2.566309645771980286e-02 2.961984872817993164e-01 -7.729925215244293213e-02 1.473255306482315063e-01 1.089080274105072021e-01 2.709064185619354248e-01 -3.268969357013702393e-01 -8.364140242338180542e-02 1.648699194192886353e-01 2.172883898019790649e-01 -1.686881780624389648e-01 -4.263697564601898193e-02 7.021173089742660522e-02 9.436015784740447998e-02 2.502822875976562500e-01 -6.062763929367065430e-02 3.094284050166606903e-02 2.518780827522277832e-01 -4.848767537623643875e-03 8.596906810998916626e-02 -2.442601323127746582e-01 -2.598048746585845947e-01 -8.579099923372268677e-02 3.077460527420043945e-01 1.603638082742691040e-01 4.190908372402191162e-02 1.212004944682121277e-01 2.274829195812344551e-03 2.479612678289413452e-01
-1.179879978299140930e-01 -2.594160437583923340e-01 -4.140645265579223633e-01 -2.899876236915588379e-02 -7.580861449241638184e-02 -7.264220714569091797e-02 -9.991326928138732910e-02 5.939825624227523804e-02 -8.891474455595016479e-03 -3.168613016605377197e-01 3.838199749588966370e-02 3.042699992656707764e-01 1.017966195940971375e-01 -1.475941687822341919e-01 -1.787136048078536987e-01 1.211230829358100891e-01 -1.463810820132493973e-02 2.663311958312988281e-01 -1.260377913713455200e-01 -3.375549018383026123e-01 -5.323228240013122559e-02 2.658253163099288940e-02 1.141096800565719604e-01 3.381907939910888672e-02 -4.461918175220489502e-01 -9.177827835083007812e-02 -3.796646744012832642e-02 -4.979357123374938965e-02 7.184260338544845581e-02 -1.880756951868534088e-02 -3.071865253150463104e-02 -1.099878624081611633e-01
-2.261198824271559715e-04 -6.181856244802474976e-02 -2.669168710708618164e-01 2.275952249765396118e-01 1.665128767490386963e-01 9.506171196699142456e-02 -3.370206058025360107e-01 -1.035833135247230530e-01 2.634220719337463379e-01 -4.287010431289672852e-02 -1.233154013752937317e-01 2.733660638332366943e-01 1.158769521862268448e-02 -4.247730076313018799e-01 -1.460221409797668457e-01 2.379937469959259033e-01 2.719371020793914795e-01 1.720622777938842773e-01 -1.590106934309005737e-01 -7.214446365833282471e-02 2.198965996503829956e-01 -4.710919689387083054e-03 -4.350815713405609131e-02 -1.015147641301155090e-01 -3.711771219968795776e-02 8.770614862442016602e-02 7.715362310409545898e-02 1.469114273786544800e-01 -1.039333343505859375e-01 -1.940504312515258789e-01 1.066379994153976440e-01 -3.618662059307098389e-02
-1.639107167720794678e-01 4.050173610448837280e-02 -1.396848112344741821e-01 9.645600616931915283e-02 2.552334368228912354e-01 5.946064740419387817e-02 -4.634753987193107605e-02 2.248906195163726807e-01 1.270238608121871948e-01 -1.482503265142440796e-01 -7.981713861227035522e-02 3.802364468574523926e-01 1.825958937406539917e-01 -4.018737003207206726e-02 -2.301645725965499878e-01 1.550355851650238037e-01 8.883211761713027954e-03 1.674257814884185791e-01 -6.994041055440902710e-02 -2.482462301850318909e-02 1.666085124015808105e-01 -3.043632507324218750e-01 1.036376655101776123e-01 -3.194079995155334473e-01 -3.026504218578338623e-01 1.794244162738323212e-02 2.561134696006774902e-01 -7.024787366390228271e-03 -1.618423014879226685e-01 1.626488417387008667e-01 7.310845702886581421e-02 1.947077065706253052e-01
-2.340351045131683350e-01 -2.706526517868041992e-01 -1.546214669942855835e-01 3.291487395763397217e-01 9.562416374683380127e-02 2.264152048155665398e-03 4.562110602855682373e-01 -1.636196523904800415e-01 2.244749516248703003e-01 6.539808213710784912e-02 -1.137691736221313477e-01 1.159337013959884644e-01 1.847781985998153687e-01 -1.045246645808219910e-01 1.009967848658561707e-01 7.113707810640335083e-02 2.109095305204391479e-01 1.951889097690582275e-01 -5.887328088283538818e-02 -3.267155587673187256e-01 7.001662999391555786e-02 -2.074218988418579102e-01 1.684847772121429443e-01 -1.005299836397171021e-01 -3.723328933119773865e-02 1.044940054416656494e-01 -6.336415559053421021e-02 -4.680931568145751953e-03 -6.882955133914947510e-02 1.694388091564178467e-01 3.220786899328231812e-02 -1.557653993368148804e-01
-4.490671679377555847e-02 -6.975550949573516846e-02 -1.496692299842834473e-01 7.503353059291839600e-02 1.805619746446609497e-01 1.653270274400711060e-01 -5.967476963996887207e-02 -8.840522170066833496e-02 3.277096748352050781e-01 -2.798875272274017334e-01 9.480012208223342896e-02 2.116311788558959961e-01 -1.922586932778358459e-02 -1.981144100427627563e-01 6.948323547840118408e-02 1.914096623659133911e-01 3.413432538509368896e-01 2.676717936992645264e-01 -3.571860119700431824e-02 1.364611536264419556e-01 2.982939183712005615e-01 -1.816365122795104980e-01 -2.059995383024215698e-02 7.017737627029418945e-02 -1.739023923873901367e-01 1.697880215942859650e-02 1.565357893705368042e-01 9.843045473098754883e-02 -4.287087172269821167e-02 -3.282746374607086182e-01 -8.009600639343261719e-02 2.388794869184494019e-01
-2.137406915426254272e-01 -8.619669824838638306e-02 5.110126920044422150e-03 1.705993898212909698e-03 -2.598656117916107178e-01 1.736253313720226288e-02 2.143936976790428162e-02 -5.881135910749435425e-02 3.131795525550842285e-01 -4.383946657180786133e-01 -4.476533795241266489e-04 9.562183171510696411e-02 4.602108001708984375e-01 -9.199735522270202637e-02 -1.445381809026002884e-02 1.753748953342437744e-01 2.201266139745712280e-01 2.163552790880203247e-01 -5.051556974649429321e-02 -2.161969393491744995e-01 1.186402067542076111e-01 -1.695204973220825195e-01 5.617223680019378662e-02 -1.312377750873565674e-01 -4.903798550367355347e-02 8.196762949228286743e-02 2.037353813648223877e-01 -1.362869702279567719e-02 1.363223940134048462e-01 -8.267193287611007690e-02 -2.064621821045875549e-02 2.001419961452484131e-01
-1.840445399284362793e-01 1.952340900897979736e-01 -1.908089965581893921e-01 2.784455418586730957e-01 -4.181426763534545898e-02 8.111827075481414795e-02 5.201300233602523804e-02 1.314582023769617081e-02 1.558191031217575073e-01 -4.772017300128936768e-01 3.447903692722320557e-01 2.511371374130249023e-01 3.246940299868583679e-02 -2.188536971807479858e-01 4.241699352860450745e-02 1.715748608112335205e-01 4.953339230269193649e-03 2.526876330375671387e-01 4.053903371095657349e-02 -1.284404098987579346e-01 1.372973918914794922e-01 1.008287221193313599e-01 1.223807707428932190e-01 -2.487845271825790405e-01 -2.710214257240295410e-01 8.777648955583572388e-02 -1.133088618516921997e-01 -1.252037100493907928e-02 -3.000399470329284668e-02 -4.467727243900299072e-02 -2.147093042731285095e-02 -5.754004046320915222e-02
-2.789069712162017822e-01 -1.342962533235549927e-01 -3.444937467575073242e-01 1.876239180564880371e-01 -7.954075932502746582e-02 3.330840915441513062e-02 -4.244114458560943604e-02 2.675324678421020508e-02 -4.928980767726898193e-02 -7.885733246803283691e-02 2.527597844600677490e-01 8.201526105403900146e-02 1.878788471221923828e-01 -1.305652856826782227e-01 -2.750497162342071533e-01 3.116089403629302979e-01 -6.909807561896741390e-04 3.318837285041809082e-01 -8.603906258940696716e-03 -1.516081988811492920e-01 2.886691987514495850e-01 -4.832139983773231506e-02 5.450325459241867065e-02 8.863808214664459229e-02 -2.378419041633605957e-01 -6.249200552701950073e-02 -3.481596335768699646e-02 -9.627032279968261719e-02 1.837313547730445862e-02 -9.138455986976623535e-02 -1.698405593633651733e-01 3.127239942550659180e-01
-1.933888345956802368e-01 -3.735082224011421204e-02 -1.606010347604751587e-01 2.985120713710784912e-01 -4.063098505139350891e-02 5.053433589637279510e-03 -3.203330636024475098e-01 5.487411096692085266e-02 2.519866526126861572e-01 -7.764507830142974854e-02 3.638910874724388123e-02 4.146324098110198975e-01 2.100794464349746704e-01 -3.053524196147918701e-01 3.008450753986835480e-02 1.241012364625930786e-01 3.351818025112152100e-02 2.187228947877883911e-01 2.720064669847488403e-02 1.414312571287155151e-01 4.215307161211967468e-02 -1.666088551282882690e-01 9.897354245185852051e-02 2.877663448452949524e-02 -2.946483194828033447e-01 -4.581163078546524048e-02 6.823449581861495972e-02 1.165582463145256042e-01 9.631624817848205566e-02 -2.656167745590209961e-01 -1.706852316856384277e-01 1.287130713462829590e-01
-2.996707260608673096e-01 1.097126025706529617e-02 -2.029335647821426392e-01 1.081988364458084106e-01 -7.466283440589904785e-02 -7.807613583281636238e-04 8.612573891878128052e-02 -1.494799256324768066e-01 1.425560861825942993e-01 -2.523960471153259277e-01 -8.230370283126831055e-02 -9.357590973377227783e-02 1.338468194007873535e-01 -2.181037068367004395e-01 -7.996164262294769287e-02 2.840866521000862122e-02 1.510750949382781982e-01 3.033503703773021698e-02 -1.576295644044876099e-01 -1.124379709362983704e-01 1.790761500597000122e-01 -1.076491400599479675e-01 4.115346670150756836e-01 1.255200952291488647e-01 -5.266127586364746094e-01 -1.842555254697799683e-01 1.403992623090744019e-01 -3.187633678317070007e-02 7.430908083915710449e-02 4.980708658695220947e-02 6.385904550552368164e-02 1.245948746800422668e-01
-1.705268323421478271e-01 -2.746966481208801270e-01 -2.055069655179977417e-01 1.309016793966293335e-01 -9.486651979386806488e-03 1.176190674304962158e-01 -3.212911263108253479e-02 1.301866918802261353e-01 -6.193136051297187805e-02 -2.342376299202442169e-02 1.010634601116180420e-01 2.303048670291900635e-01 -9.792065247893333435e-03 -2.535195089876651764e-02 -1.430447697639465332e-01 3.162472844123840332e-01 1.483669579029083252e-01 2.096724808216094971e-01 -9.088900685310363770e-02 -3.156709074974060059e-01 3.683340251445770264e-01 1.424906682223081589e-02 1.381528973579406738e-01 -1.161844953894615173e-01 -4.484484493732452393e-01 -4.025561735033988953e-02 4.262665659189224243e-02 1.377910524606704712e-01 1.719101816415786743e-01 3.900040686130523682e-02 -7.928196340799331665e-02 1.100261360406875610e-01
-2.647370398044586182e-01 6.640768796205520630e-02 -2.900368273258209229e-01 1.717351675033569336e-01 -9.818308800458908081e-02 -2.081127762794494629e-01 -1.829814016819000244e-01 -1.324071586132049561e-01 1.351777762174606323e-01 -2.481748908758163452e-01 3.173106610774993896e-01 1.987560689449310303e-01 2.568831145763397217e-01 1.437143385410308838e-01 5.442435294389724731e-02 3.759548813104629517e-02 2.236429452896118164e-01 3.108176290988922119e-01 3.908499330282211304e-02 1.576078832149505615e-01 -7.569783926010131836e-02 -1.284977644681930542e-01 1.396440565586090088e-01 6.867266446352005005e-02 -1.660172045230865479e-01 -8.733088523149490356e-02 1.406063511967658997e-02 3.079171776771545410e-01 -2.045827955007553101e-01 -7.276584208011627197e-02 7.418822031468153000e-03 -5.515961674973368645e-04
-2.093802839517593384e-01 4.928840696811676025e-02 1.608442366123199463e-01 3.012963533401489258e-01 1.219062134623527527e-01 -2.439498454332351685e-01 -4.145139455795288086e-02 7.043089717626571655e-02 1.575507223606109619e-01 8.472658693790435791e-02 3.271419182419776917e-02 1.641941964626312256e-01 2.187507897615432739e-01 -2.642321288585662842e-01 -1.649942249059677124e-01 3.853656053543090820e-01 3.168239295482635498e-01 8.214911818504333496e-02 -5.272410064935684204e-02 -2.104030400514602661e-01 1.664063781499862671e-01 2.112526260316371918e-02 2.270486056804656982e-01 1.042375192046165466e-01 -1.741131544113159180e-01 2.744523249566555023e-02 -1.583112925291061401e-01 1.092154309153556824e-01 -1.431643068790435791e-01 2.313060909509658813e-01 6.727064400911331177e-02 1.062347069382667542e-01
-3.027955293655395508e-01 -1.751881241798400879e-01 -2.829134762287139893e-01 -2.848202362656593323e-02 4.303364455699920654e-02 -7.284774631261825562e-02 5.713528953492641449e-04 1.009882763028144836e-01 -1.247687488794326782e-01 -4.230265319347381592e-02 1.745736151933670044e-01 2.075658291578292847e-01 2.881636619567871094e-01 2.030231058597564697e-02 -3.389240503311157227e-01 2.112880647182464600e-01 5.230078846216201782e-02 2.738902270793914795e-01 -3.412490338087081909e-02 -3.755244314670562744e-01 1.295964866876602173e-01 1.760470271110534668e-01 -1.213141623884439468e-02 -1.153527200222015381e-01 -2.557598352432250977e-01 1.652685403823852539e-01 1.282514184713363647e-01 7.021670043468475342e-02 1.395760774612426758e-01 1.815712451934814453e-02 8.981119096279144287e-02 1.495922058820724487e-01
-1.270267516374588013e-01 -2.374786734580993652e-01 -2.818670272827148438e-01 2.843388020992279053e-01 1.050605550408363342e-01 2.197121530771255493e-01 1.767489127814769745e-02 7.290994375944137573e-02 -4.583070799708366394e-02 -4.130582213401794434e-01 7.446262985467910767e-02 1.647750735282897949e-01 2.197294682264328003e-01 -2.078656554222106934e-01 -2.286071889102458954e-02 4.765257239341735840e-02 1.177253499627113342e-01 2.313216030597686768e-01 3.276632726192474365e-01 -1.726419478654861450e-01 -2.412304282188415527e-02 -2.802150696516036987e-02 1.422220021486282349e-01 5.777586251497268677e-02 -9.877821803092956543e-02 9.639091789722442627e-02 -1.584001183509826660e-01 -1.444720476865768433e-01 1.951377242803573608e-01 -2.599648535251617432e-01 4.872199892997741699e-02 4.522231407463550568e-03
5.323438905179500580e-03 -7.837656140327453613e-02 -2.952060401439666748e-01 5.394023843109607697e-03 1.512171979993581772e-02 5.191741511225700378e-02 -2.412982881069183350e-01 1.572279781103134155e-01 2.243770658969879150e-01 -2.671710029244422913e-02 -1.217164397239685059e-01 1.797666847705841064e-01 5.490336939692497253e-02 -1.763786226511001587e-01 -4.075492545962333679e-02 1.932756453752517700e-01 2.749488353729248047e-01 3.019729852676391602e-01 1.513054519891738892e-01 -1.553054749965667725e-01 1.137063726782798767e-01 1.056297495961189270e-01 2.558876574039459229e-01 -1.013608500361442566e-01 -4.212411046028137207e-01 -2.501287870109081268e-02 2.877229154109954834e-01 -6.984759122133255005e-02 -7.764314115047454834e-02 -2.000348083674907684e-02 6.028537452220916748e-02 2.449910491704940796e-01
-3.011071309447288513e-02 1.574626415967941284e-01 3.703174367547035217e-02 7.618429511785507202e-02 -1.784427464008331299e-01 -5.859614349901676178e-03 -1.260536462068557739e-01 -1.300104800611734390e-02 3.966744542121887207e-01 -4.132467210292816162e-01 -1.250288728624582291e-02 1.632437668740749359e-02 3.231744514778256416e-03 -3.218150734901428223e-01 -7.652073353528976440e-02 1.298197805881500244e-01 2.533588744699954987e-02 1.011841297149658203e-01 2.471222914755344391e-02 -1.621464341878890991e-01 9.894518554210662842e-02 -4.059822857379913330e-01 1.973928809165954590e-01 2.021368741989135742e-01 -1.628105491399765015e-01 1.737301945686340332e-01 1.647540330886840820e-01 2.385239899158477783e-01 7.135279593057930470e-04 -5.155447125434875488e-02 1.356526464223861694e-01 1.017562672495841980e-01
-3.322789669036865234e-01 -2.558217048645019531e-01 -2.048179656267166138e-01 -2.464263699948787689e-02 -3.903540968894958496e-02 9.564764797687530518e-03 5.816274322569370270e-03 6.478916853666305542e-02 4.215514287352561951e-02 -9.048924595117568970e-02 2.479933649301528931e-01 5.398073419928550720e-02 1.284880340099334717e-01 -1.361299306154251099e-01 -1.864431798458099365e-01 2.919225394725799561e-01 2.774227857589721680e-01 4.628961980342864990e-01 3.507421817630529404e-03 -9.501139819622039795e-02 -3.391597047448158264e-02 3.564198687672615051e-02 1.269355565309524536e-01 9.843442589044570923e-02 -2.906270325183868408e-01 1.907006837427616119e-02 5.659926310181617737e-02 2.225191518664360046e-02 3.196555376052856445e-01 -1.490993350744247437e-01 -5.122408643364906311e-02 4.777430742979049683e-02
-5.680255219340324402e-02 -4.237754270434379578e-02 -2.973785698413848877e-01 1.557398885488510132e-01 -2.020678669214248657e-01 -1.987672597169876099e-01 7.534962496720254421e-04 -8.451034873723983765e-02 4.734008572995662689e-03 -1.978302597999572754e-01 1.826463043689727783e-01 1.524777151644229889e-02 2.437343597412109375e-01 -9.222395718097686768e-02 1.490098088979721069e-01 8.866325020790100098e-02 6.688371300697326660e-02 4.886996746063232422e-01 1.673643564572557807e-04 6.587424874305725098e-02 4.848869144916534424e-02 -1.239974051713943481e-01 1.858023256063461304e-01 -5.991018936038017273e-02 -1.666803807020187378e-01 2.014554478228092194e-02 1.303783208131790161e-01 3.425611853599548340e-01 -1.030340697616338730e-02 7.596676796674728394e-02 3.695381879806518555e-01 1.250163316726684570e-01
-2.176077663898468018e-01 -5.642294511198997498e-02 -3.228752613067626953e-01 1.295708119869232178e-01 8.523420244455337524e-02 5.192155390977859497e-02 1.034444570541381836e-01 -6.285832077264785767e-02 2.460688501596450806e-01 -4.206598922610282898e-02 2.203588038682937622e-01 2.343711107969284058e-01 3.457058593630790710e-02 8.559752255678176880e-02 -3.344185054302215576e-01 2.456050217151641846e-01 6.573840230703353882e-02 4.757578670978546143e-01 -5.013933777809143066e-02 -1.449369490146636963e-01 2.049744427204132080e-01 1.700905710458755493e-02 5.692504718899726868e-02 -3.829834610223770142e-02 -2.391152828931808472e-01 7.955793291330337524e-02 1.161672919988632202e-01 1.426753550767898560e-01 1.921553164720535278e-01 9.605585783720016479e-02 -1.074528545141220093e-01 -3.278256952762603760e-02
-9.114272892475128174e-02 -9.322979301214218140e-02 -1.772031784057617188e-01 2.838787138462066650e-01 -1.417122595012187958e-02 8.737595379352569580e-02 -5.717631801962852478e-02 -1.557562947273254395e-01 9.244994819164276123e-02 -2.762334048748016357e-01 -1.886021159589290619e-02 2.530231177806854248e-01 2.759815454483032227e-01 -1.910383850336074829e-01 2.566140890121459961e-01 1.073186248540878296e-01 -8.426869288086891174e-03 3.663259446620941162e-01 3.592230752110481262e-02 -4.097017645835876465e-02 3.393979966640472412e-01 -1.121248528361320496e-01 -2.100088074803352356e-02 2.708548121154308319e-02 -1.424234211444854736e-01 5.502678081393241882e-02 -1.225143447518348694e-01 -1.033702343702316284e-01 -2.296799868345260620e-01 -3.186168894171714783e-02 1.520267874002456665e-01 3.230027258396148682e-01
-3.055891394615173340e-01 -2.816418707370758057e-01 -3.659184873104095459e-01 2.212565690279006958e-01 2.623438276350498199e-02 3.601704537868499756e-02 -1.990936994552612305e-01 8.616722375154495239e-02 -1.005241530947387218e-03 -8.822195976972579956e-02 1.985384821891784668e-01 1.146901473402976990e-01 -1.584801077842712402e-02 6.950228661298751831e-02 -2.170067727565765381e-01 4.885588586330413818e-02 2.528617382049560547e-01 2.692362070083618164e-01 -1.537235528230667114e-01 -2.466986030340194702e-01 1.015384569764137268e-01 -8.107212930917739868e-02 2.592438757419586182e-01 -1.771256029605865479e-01 -2.750875651836395264e-01 3.982437774538993835e-02 2.140360772609710693e-01 4.629142209887504578e-02 1.071642935276031494e-01 6.487766653299331665e-02 2.427401207387447357e-02 5.098804458975791931e-02
-2.381588667631149292e-01 -9.489355981349945068e-02 -2.118194699287414551e-01 3.919554501771926880e-02 1.356958746910095215e-01 6.517895311117172241e-02 -4.530938342213630676e-02 -9.289179742336273193e-02 5.374417081475257874e-02 -4.184471070766448975e-01 2.945682965219020844e-02 -5.822442844510078430e-02 6.564527750015258789e-02 -9.122259914875030518e-02 -1.847315728664398193e-01 2.257756143808364868e-01 -1.322372406721115112e-01 3.331748843193054199e-01 -1.749076843261718750e-01 -1.802444756031036377e-01 2.831015884876251221e-01 5.324121937155723572e-02 2.851155698299407959e-01 2.437533885240554810e-01 -3.361838459968566895e-01 1.815229281783103943e-02 -2.776615135371685028e-02 -1.017228588461875916e-01 -5.006999894976615906e-02 9.055348485708236694e-02 -4.966235253959894180e-03 1.552191078662872314e-01
-6.348659098148345947e-02 -7.229481637477874756e-02 4.539204761385917664e-02 2.595944702625274658e-01 1.482331380248069763e-02 6.697609275579452515e-02 -2.121566385030746460e-01 6.499775499105453491e-02 7.765191793441772461e-02 -1.601834744215011597e-01 -6.336030364036560059e-02 -9.891141206026077271e-02 2.549902200698852539e-01 -2.303829491138458252e-01 -1.840034872293472290e-01 2.996225953102111816e-01 -5.130728334188461304e-02 2.135908901691436768e-01 1.536575704813003540e-01 -3.931308090686798096e-01 1.600291281938552856e-01 -7.866109907627105713e-02 3.022334873676300049e-01 1.896775700151920319e-02 -1.411349624395370483e-01 1.682601571083068848e-01 -1.603868156671524048e-01 6.089434400200843811e-02 -9.600160270929336548e-02 5.465794820338487625e-03 -3.198924958705902100e-01 2.024378478527069092e-01
-2.140326499938964844e-01 -5.899237468838691711e-02 -1.567571312189102173e-01 5.442484095692634583e-02 7.506736367940902710e-02 1.043468192219734192e-01 1.076858937740325928e-01 1.000671610236167908e-01 1.169698685407638550e-01 1.566006094217300415e-01 -2.816445231437683105e-01 7.050559669733047485e-02 1.436316817998886108e-01 -2.726855874061584473e-01 2.569879293441772461e-01 2.942770421504974365e-01 2.902625799179077148e-01 -3.177272900938987732e-02 -3.476210683584213257e-02 1.457983106374740601e-01 1.722441911697387695e-01 -3.346475362777709961e-01 1.041734963655471802e-01 1.743815243244171143e-01 -7.333829253911972046e-02 8.057922869920730591e-02 1.716357916593551636e-01 -2.272489070892333984e-01 -7.561755180358886719e-02 -1.594524234533309937e-01 1.654574424028396606e-01 -2.697688341140747070e-01
-2.691291868686676025e-01 -3.936307132244110107e-01 1.490654200315475464e-01 2.850643098354339600e-01 1.853188276290893555e-01 7.566174608655273914e-04 -1.232967525720596313e-01 6.770581752061843872e-02 7.341717928647994995e-02 -4.772948101162910461e-02 3.850826621055603027e-02 5.808350443840026855e-02 1.350375264883041382e-01 -6.024842709302902222e-02 4.074170589447021484e-01 1.676520705223083496e-01 9.473496675491333008e-02 2.844910025596618652e-01 -2.215841040015220642e-02 -2.185271382331848145e-01 4.395953565835952759e-02 -1.561613827943801880e-01 5.563504621386528015e-02 -9.934418648481369019e-02 -2.277881205081939697e-01 1.100525856018066406e-01 2.120136916637420654e-01 1.693914234638214111e-01 -4.297568649053573608e-02 -2.390931397676467896e-01 3.469488397240638733e-02 -1.059718504548072815e-01
-2.902221977710723877e-01 1.226845234632492065e-01 -2.966175377368927002e-01 4.594678059220314026e-02 3.871153593063354492e-01 -1.179807167500257492e-02 8.319433778524398804e-02 2.361080348491668701e-01 1.231271475553512573e-01 -2.145682424306869507e-01 -4.108953103423118591e-02 2.155901342630386353e-01 1.007222160696983337e-01 1.421723701059818268e-02 1.474268138408660889e-01 1.081313341856002808e-01 -1.345032900571823120e-01 2.408271431922912598e-01 -2.176072075963020325e-02 -2.310763746500015259e-01 8.540503680706024170e-02 -6.601496785879135132e-02 -1.122803334146738052e-02 1.531191766262054443e-01 3.026818931102752686e-01 -6.186958402395248413e-02 1.841951347887516022e-02 9.383068978786468506e-02 4.088426381349563599e-02 2.480349987745285034e-01 3.276790082454681396e-01 6.695666164159774780e-02
-1.950445175170898438e-01 1.443346142768859863e-01 9.174674004316329956e-02 -2.825479023158550262e-02 3.112478554248809814e-01 -2.374964803457260132e-01 2.636062353849411011e-02 2.229765057563781738e-01 1.696422994136810303e-01 -1.977504789829254150e-01 1.442300379276275635e-01 1.573745161294937134e-01 -5.897553637623786926e-02 -2.402848005294799805e-01 1.577273309230804443e-01 3.627828955650329590e-01 1.169631108641624451e-01 2.528376877307891846e-01 1.677967011928558350e-01 -1.537881344556808472e-01 -3.181104082614183426e-03 -1.543734818696975708e-01 1.222935244441032410e-01 -3.455343842506408691e-02 9.571395069360733032e-02 -1.041098218411207199e-02 4.317620396614074707e-01 7.818475365638732910e-03 5.239725857973098755e-02 3.506889194250106812e-02 -1.030242741107940674e-01 -1.315898150205612183e-01
-3.550435006618499756e-01 -1.260661482810974121e-01 -1.785338670015335083e-01 1.908459961414337158e-01 9.623142331838607788e-02 -2.032620906829833984e-01 -7.444209605455398560e-02 1.146798133850097656e-01 1.967269182205200195e-01 -3.650835752487182617e-01 -1.851924359798431396e-01 1.999740153551101685e-01 4.266248270869255066e-02 -6.526979804039001465e-02 4.194399118423461914e-01 3.096612989902496338e-01 -5.017272382974624634e-02 1.833835989236831665e-01 -1.064814776182174683e-01 1.359347701072692871e-01 1.075884997844696045e-01 -2.708913981914520264e-01 -8.275061100721359253e-02 -7.188573479652404785e-02 -5.148816108703613281e-02 4.717027023434638977e-02 7.998801022768020630e-02 -7.260606437921524048e-02 -5.262302979826927185e-02 -1.537551451474428177e-02 5.683050677180290222e-02 -1.029340699315071106e-01
-8.520618081092834473e-02 -2.833585999906063080e-02 -2.010224461555480957e-01 1.628237664699554443e-01 1.454400271177291870e-01 -2.051562070846557617e-01 -8.095102012157440186e-02 1.320188343524932861e-01 -9.783383458852767944e-03 7.660164032131433487e-03 -1.654956489801406860e-02 1.400628983974456787e-01 6.850495189428329468e-02 -4.461495205760002136e-02 1.059874892234802246e-01 2.031943500041961670e-01 -6.184500455856323242e-02 2.398090064525604248e-01 -3.199949115514755249e-02 1.226086821407079697e-02 2.567458748817443848e-01 -2.523921430110931396e-01 -5.685153231024742126e-02 -2.701908349990844727e-01 -3.425322473049163818e-01 2.826732993125915527e-01 -9.241080284118652344e-02 4.363316893577575684e-01 3.205894306302070618e-02 -2.145237922668457031e-01 -1.474239081144332886e-01 1.588654667139053345e-01
-4.132063090801239014e-01 -9.555196017026901245e-02 -2.394025176763534546e-01 1.274814605712890625e-01 2.558624744415283203e-01 -3.636013716459274292e-02 -3.601529896259307861e-01 1.970785111188888550e-01 9.169704467058181763e-02 -9.988532960414886475e-02 1.103038489818572998e-01 -2.484582364559173584e-02 1.705352514982223511e-01 -1.356544941663742065e-01 2.890857160091400146e-01 1.606580317020416260e-01 -9.893944859504699707e-02 1.902613192796707153e-01 -1.198854483664035797e-02 1.081483885645866394e-01 2.422498762607574463e-01 -2.097716331481933594e-01 -6.460749357938766479e-02 -1.092410385608673096e-01 -2.006640136241912842e-01 9.432128816843032837e-02 -1.613870114088058472e-01 1.418976932764053345e-01 -8.241772302426397800e-04 -2.199672907590866089e-01 -2.459946274757385254e-02 -4.724618420004844666e-02
-3.191431164741516113e-01 -1.813125908374786377e-01 -3.073211312294006348e-01 -7.110963016748428345e-02 5.423942580819129944e-02 1.240524724125862122e-01 -2.179386764764785767e-01 -1.158659756183624268e-01 5.568678956478834152e-03 -3.183439075946807861e-01 9.249261766672134399e-02 1.879292875528335571e-01 1.522390693426132202e-01 -4.815618321299552917e-02 -1.413900852203369141e-01 3.671969771385192871e-01 1.842295378446578979e-01 6.300213932991027832e-02 -6.180869415402412415e-02 -1.845201253890991211e-01 1.179684773087501526e-01 6.958128511905670166e-02 4.117036163806915283e-01 -5.757333710789680481e-02 -1.739814877510070801e-01 -6.014103442430496216e-02 -1.563715375959873199e-02 -1.975930184125900269e-01 6.316260248422622681e-02 -8.976845070719718933e-03 6.891398876905441284e-02 1.077359467744827271e-01
-1.894284933805465698e-01 4.901761189103126526e-02 -3.351842984557151794e-02 1.288017481565475464e-01 2.750304639339447021e-01 3.098732419312000275e-02 1.649029254913330078e-01 3.234752416610717773e-01 7.736541330814361572e-02 -1.335120946168899536e-01 -1.350066959857940674e-01 3.108946382999420166e-01 1.090608537197113037e-01 -2.011227607727050781e-01 2.518933415412902832e-01 3.340757787227630615e-01 -8.623722195625305176e-02 2.930542640388011932e-02 1.123611778020858765e-01 -3.245826363563537598e-01 1.737216264009475708e-01 2.459974586963653564e-01 1.558591984212398529e-02 1.071842610836029053e-01 1.899389773607254028e-01 5.158544331789016724e-02 1.480452567338943481e-01 -8.629567921161651611e-02 -1.823314279317855835e-01 -1.524746119976043701e-01 -9.138957411050796509e-02 8.847348392009735107e-02
-3.542908132076263428e-01 -3.117461502552032471e-02 -6.994047015905380249e-02 1.802889555692672729e-01 2.103582322597503662e-01 -2.248590439558029175e-02 -3.019954822957515717e-02 -8.585817366838455200e-02 -1.273167282342910767e-01 -7.601001113653182983e-02 -3.085380494594573975e-01 -1.471326034516096115e-02 -1.374173760414123535e-01 -1.047555655241012573e-01 -1.553444415330886841e-01 2.127513103187084198e-02 2.298638820648193359e-01 4.849451482295989990e-01 1.020631343126296997e-01 -1.559758931398391724e-01 -7.738795597106218338e-03 1.025871634483337402e-01 1.964520812034606934e-01 3.730703145265579224e-02 -2.260699868202209473e-01 3.796773850917816162e-01 1.459431499242782593e-01 9.609849005937576294e-02 -1.339475158601999283e-02 -2.355004660785198212e-02 -8.613051474094390869e-02 6.289918720722198486e-02
-2.239939123392105103e-01 5.791845545172691345e-02 2.103408426046371460e-02 2.263481467962265015e-01 9.139128029346466064e-02 -2.012543678283691406e-01 3.585838675498962402e-01 3.013459742069244385e-01 1.177099421620368958e-01 -1.971298009157180786e-01 -9.203433245420455933e-02 -1.018249765038490295e-01 5.034443363547325134e-02 -8.494500070810317993e-03 9.728184342384338379e-02 1.259407997131347656e-01 3.858781158924102783e-01 2.203596830368041992e-01 -2.001379877328872681e-01 -1.410505473613739014e-01 -5.659023299813270569e-03 -1.025601476430892944e-01 5.684831645339727402e-03 1.435034871101379395e-01 -1.001197919249534607e-01 -4.170905053615570068e-02 -1.294074952602386475e-01 2.437139898538589478e-01 -1.895176172256469727e-01 -2.267635911703109741e-01 6.160192564129829407e-02 -2.437948584556579590e-01
-3.368350863456726074e-01 -4.367050155997276306e-02 6.820811331272125244e-02 4.613588154315948486e-01 5.499655008316040039e-02 1.200736537575721741e-01 1.187506318092346191e-01 4.054587706923484802e-02 7.904166728258132935e-02 -1.559569388628005981e-01 -1.496356539428234100e-02 3.572894632816314697e-01 1.728739961981773376e-02 -2.538988590240478516e-01 6.677539646625518799e-02 -7.798210531473159790e-02 1.240412518382072449e-01 9.693405032157897949e-02 -1.551097631454467773e-01 -2.357029914855957031e-01 -1.155881211161613464e-01 -2.110721617937088013e-01 8.755704015493392944e-02 2.290012240409851074e-01 -1.409848183393478394e-01 8.782678842544555664e-02 -8.607150614261627197e-02 1.760078221559524536e-01 -2.563056945800781250e-01 7.751350849866867065e-02 1.675996482372283936e-01 -1.095638796687126160e-01
-1.736107766628265381e-01 5.688783898949623108e-02 -4.307665228843688965e-01 1.712792664766311646e-01 -3.088544681668281555e-02 1.539055258035659790e-01 1.469362527132034302e-02 2.693050205707550049e-01 1.683952957391738892e-01 -1.719305962324142456e-01 -1.000345274806022644e-01 1.005902811884880066e-01 6.389052420854568481e-02 -1.383098512887954712e-01 -2.611964009702205658e-02 3.055740892887115479e-01 -1.330099403858184814e-01 2.489895522594451904e-01 -1.240376457571983337e-01 1.220741868019104004e-01 -3.743450716137886047e-02 -1.222531404346227646e-02 9.559945017099380493e-02 -2.087565064430236816e-01 -2.377636432647705078e-01 1.149074211716651917e-01 3.552884459495544434e-01 -2.911895327270030975e-02 1.250406354665756226e-01 -2.150660753250122070e-01 -1.876097917556762695e-01 -2.983030304312705994e-02
-1.114777401089668274e-01 -4.536814242601394653e-02 -9.714530408382415771e-02 1.959782540798187256e-01 1.056217998266220093e-01 -1.318317055702209473e-01 2.894001007080078125e-01 8.499154448509216309e-02 8.166914433240890503e-02 3.097380697727203369e-02 1.924793720245361328e-01 7.808174472302198410e-03 -4.347445070743560791e-02 -1.721872836351394653e-01 -1.913198828697204590e-02 2.955213785171508789e-01 1.964499801397323608e-01 6.968060880899429321e-02 1.493326108902692795e-02 -4.776209592819213867e-01 2.098261862993240356e-01 -6.682582199573516846e-02 2.887510359287261963e-01 1.411093473434448242e-01 1.538644880056381226e-01 3.530462682247161865e-01 5.888002738356590271e-02 1.358705312013626099e-01 -8.499678224325180054e-02 1.603139191865921021e-02 1.876947730779647827e-01 -1.328662931919097900e-01
-2.453232109546661377e-01 -1.091455891728401184e-01 -1.543128788471221924e-01 -6.418015807867050171e-02 -6.504575163125991821e-02 2.802520990371704102e-01 -2.216948419809341431e-01 2.622400596737861633e-02 1.885856837034225464e-01 -4.660558104515075684e-01 -1.001842841506004333e-01 2.988465130329132080e-01 1.856387406587600708e-01 -1.792027906049042940e-04 -5.405870079994201660e-02 3.115924298763275146e-01 -1.461190581321716309e-01 1.358980089426040649e-01 -9.877844154834747314e-02 -1.412684917449951172e-01 1.140440702438354492e-01 9.527667425572872162e-03 1.949099600315093994e-01 -1.348890364170074463e-01 -2.311861664056777954e-01 6.939543038606643677e-02 1.267862021923065186e-01 1.348787248134613037e-01 -5.413460079580545425e-03 -1.643257886171340942e-01 1.284461766481399536e-01 7.678393274545669556e-02
-2.795847952365875244e-01 -1.949477046728134155e-01 -2.265649586915969849e-01 -1.367006301879882812e-01 -1.263082772493362427e-01 -1.982105672359466553e-01 1.463659256696701050e-01 8.009222894906997681e-02 -1.401907950639724731e-01 -2.395299971103668213e-01 2.923902273178100586e-01 1.889211311936378479e-02 2.296156287193298340e-01 1.548448652029037476e-01 -2.285125432536005974e-03 2.647061049938201904e-01 1.621089130640029907e-01 1.997938603162765503e-01 -8.878587931394577026e-02 -6.037282943725585938e-02 1.353583037853240967e-01 -1.285159140825271606e-01 3.360224068164825439e-01 1.430298089981079102e-01 -1.924251466989517212e-01 -1.038389578461647034e-01 1.895217299461364746e-01 1.314645856618881226e-01 -8.764120936393737793e-02 -3.838938474655151367e-02 -1.598928272724151611e-01 1.985323429107666016e-01
-1.510046273469924927e-01 -5.060078203678131104e-02 -4.488470256328582764e-01 1.945265680551528931e-01 1.009772345423698425e-01 8.416480571031570435e-02 3.494104743003845215e-02 6.504946202039718628e-02 -1.331931650638580322e-01 -3.372612297534942627e-01 1.384605467319488525e-01 1.304246485233306885e-01 1.243506297469139099e-01 -3.360096812248229980e-01 3.734309971332550049e-02 3.071586787700653076e-01 9.844227135181427002e-02 2.217928320169448853e-01 1.422110851854085922e-02 -6.342724710702896118e-02 1.087271124124526978e-01 2.938545346260070801e-01 1.723257601261138916e-01 -1.220404133200645447e-01 -8.281172811985015869e-02 -6.543395668268203735e-02 5.526283010840415955e-02 4.113841801881790161e-02 2.633011639118194580e-01 -1.266580373048782349e-01 1.106967553496360779e-01 -3.803960978984832764e-02
-2.825134992599487305e-01 -8.468290418386459351e-02 -2.032156288623809814e-01 4.178982973098754883e-02 1.603428870439529419e-01 3.345815092325210571e-02 2.023656107485294342e-02 1.734957098960876465e-01 1.302934288978576660e-01 -9.198065847158432007e-02 9.069519490003585815e-02 4.349310323596000671e-02 3.147249296307563782e-02 -9.676877409219741821e-02 -4.048613309860229492e-01 1.685314066708087921e-02 7.821902632713317871e-02 3.465295210480690002e-02 -1.594404727220535278e-01 2.946848794817924500e-02 1.115743592381477356e-01 -2.417292296886444092e-01 3.963339328765869141e-01 1.524772197008132935e-01 -2.799364328384399414e-01 1.231713518500328064e-01 3.162007629871368408e-01 5.114783719182014465e-02 1.359653919935226440e-01 -2.497785538434982300e-01 1.681933254003524780e-01 -1.113865077495574951e-01
-2.129279375076293945e-01 -7.673473656177520752e-02 -3.209918439388275146e-01 -1.828302070498466492e-02 8.896759897470474243e-02 2.763850688934326172e-01 -1.915855407714843750e-01 -2.086613327264785767e-01 -2.950176782906055450e-02 -1.661443561315536499e-01 1.587465405464172363e-01 1.705630868673324585e-01 1.317887157201766968e-01 1.503535732626914978e-02 -1.776186674833297729e-01 1.649201065301895142e-01 1.405962258577346802e-01 2.158962488174438477e-01 2.165060043334960938e-01 -2.246840149164199829e-01 1.174953579902648926e-01 -1.641297042369842529e-01 1.641845447011291981e-03 1.236788481473922729e-01 -3.268138766288757324e-01 1.063868403434753418e-01 -9.099023789167404175e-02 2.737109661102294922e-01 7.439918071031570435e-02 -1.997575759887695312e-01 -1.939355283975601196e-01 1.326505541801452637e-01
-1.629576832056045532e-01 -4.110987484455108643e-01 -4.189465939998626709e-01 1.212416738271713257e-01 -7.319457828998565674e-02 1.694730073213577271e-01 2.630804292857646942e-02 7.725670933723449707e-02 9.397660195827484131e-02 -2.178134918212890625e-01 1.537700146436691284e-01 2.252639383077621460e-01 1.202029958367347717e-01 -1.464976072311401367e-01 -4.718153551220893860e-02 1.099700927734375000e-01 1.505336910486221313e-01 2.235959023237228394e-01 7.669718563556671143e-02 6.764093786478042603e-02 1.808092296123504639e-01 -3.861580416560173035e-02 4.762851446866989136e-02 7.416055351495742798e-02 -2.578795850276947021e-01 -2.760237269103527069e-02 2.316362857818603516e-01 7.726170122623443604e-02 2.834067940711975098e-01 -1.886007841676473618e-03 5.003994703292846680e-02 2.404458075761795044e-01
-1.327416896820068359e-01 2.164907455444335938e-01 -1.364739686250686646e-01 1.751302629709243774e-01 6.212121620774269104e-02 -1.384937614202499390e-01 -1.166488602757453918e-01 2.637675404548645020e-02 -5.264545232057571411e-02 -2.245295494794845581e-01 -5.152788013219833374e-02 -1.555155962705612183e-01 2.246554791927337646e-01 -1.368713527917861938e-01 -3.339485526084899902e-01 3.824571073055267334e-01 5.701288208365440369e-02 2.484722733497619629e-01 -4.119041189551353455e-02 -9.033025801181793213e-02 9.878318011760711670e-02 -6.982886046171188354e-02 2.361205816268920898e-01 -4.208132158964872360e-03 -3.041724860668182373e-01 2.913246750831604004e-01 1.153498813509941101e-01 -1.069884225726127625e-01 -2.687593102455139160e-01 1.152492500841617584e-02 -6.844987720251083374e-02 1.319334208965301514e-01
-2.722251713275909424e-01 -3.595102727413177490e-01 -1.739784032106399536e-01 2.396156638860702515e-02 9.363234043121337891e-02 4.983028024435043335e-02 1.490909308195114136e-01 1.324661523103713989e-01 2.448287308216094971e-01 -1.494029313325881958e-01 1.085347831249237061e-01 -8.334681391716003418e-02 2.491559386253356934e-01 -8.374539017677307129e-02 -4.642196372151374817e-02 1.145672574639320374e-01 -4.628306999802589417e-02 1.309673339128494263e-01 -3.250383958220481873e-02 1.248404830694198608e-01 -7.192234694957733154e-02 -1.933511197566986084e-01 3.299757540225982666e-01 1.761143505573272705e-01 -4.130100309848785400e-01 -3.988836333155632019e-02 2.145171910524368286e-01 4.538380727171897888e-02 1.945816576480865479e-01 -2.223087400197982788e-01 -5.210585519671440125e-02 2.790101803839206696e-02
-3.580268919467926025e-01 -5.955021455883979797e-02 -2.090569436550140381e-01 -6.513003259897232056e-02 -2.350556477904319763e-02 5.238333344459533691e-02 2.499126493930816650e-01 9.630040079355239868e-02 8.842837810516357422e-02 -1.361759454011917114e-01 9.094699472188949585e-02 2.705532014369964600e-01 -1.036741305142641068e-02 -6.120476126670837402e-02 -3.400892019271850586e-01 1.128604784607887268e-01 -6.154542416334152222e-02 2.847680151462554932e-01 1.179069057106971741e-01 -2.947952747344970703e-01 -2.106899954378604889e-02 -6.196240708231925964e-02 2.458822727203369141e-01 1.177752241492271423e-01 -3.782643079757690430e-01 3.630742058157920837e-02 2.132457196712493896e-01 -1.819996349513530731e-02 2.101656645536422729e-01 5.298906564712524414e-02 3.719258308410644531e-02 -4.842083901166915894e-02
-1.632161736488342285e-01 -2.119699716567993164e-01 -4.940923675894737244e-02 2.620112895965576172e-01 2.097696214914321899e-01 -1.537293493747711182e-01 -1.918756365776062012e-01 9.209591895341873169e-02 2.654855251312255859e-01 -2.381840348243713379e-01 -2.842221222817897797e-02 2.042979300022125244e-01 1.961976885795593262e-01 -3.018034100532531738e-01 4.981755614280700684e-01 1.654679626226425171e-01 -2.917393483221530914e-02 1.128187328577041626e-01 -7.681838423013687134e-02 -2.194212190806865692e-02 2.909147553145885468e-02 -1.717115640640258789e-01 3.045305795967578888e-02 7.075843401253223419e-03 -9.853991679847240448e-03 2.277658730745315552e-01 7.299102842807769775e-02 5.323182046413421631e-02 -6.222968921065330505e-02 -1.936113685369491577e-01 7.880882918834686279e-02 -1.026265025138854980e-01
-5.580605566501617432e-02 -1.385773867368698120e-01 -2.499600201845169067e-01 2.047740370035171509e-01 -1.063096821308135986e-01 -2.633404731750488281e-01 1.109632104635238647e-01 1.703278422355651855e-01 1.438752710819244385e-01 4.475627094507217407e-02 3.529247269034385681e-02 -1.014464907348155975e-02 1.829791963100433350e-01 -1.711125373840332031e-01 -1.825714111328125000e-02 3.149431049823760986e-01 3.108825683593750000e-01 5.017299205064773560e-02 -1.305498778820037842e-01 -4.355042278766632080e-01 8.165202289819717407e-02 -4.845853522419929504e-02 2.636464536190032959e-01 7.394948508590459824e-03 4.058340936899185181e-02 1.700585335493087769e-01 -2.152096033096313477e-01 1.337264031171798706e-01 -1.460999250411987305e-01 -9.879700094461441040e-02 2.337317317724227905e-01 -2.597791841253638268e-03
-1.826556026935577393e-01 -2.094015181064605713e-01 -7.770018279552459717e-02 2.170269787311553955e-01 9.009033441543579102e-02 -3.390583768486976624e-02 -1.442462950944900513e-01 9.245957434177398682e-02 1.690111607313156128e-01 -1.072326675057411194e-01 5.796378478407859802e-02 3.075985312461853027e-01 9.273926168680191040e-02 -1.208013892173767090e-01 5.190652012825012207e-01 1.422247737646102905e-01 -3.323360905051231384e-02 3.709480464458465576e-01 1.084780436940491199e-03 -1.380520462989807129e-01 1.433039158582687378e-01 -7.148268073797225952e-02 -5.112262442708015442e-03 5.110725387930870056e-02 -2.160003781318664551e-01 -3.834568709135055542e-02 1.998871415853500366e-01 2.386252731084823608e-01 -3.224331419914960861e-03 1.722656539641320705e-03 -1.370352059602737427e-01 -1.739891916513442993e-01
-6.115361116826534271e-03 -8.451984077692031860e-02 -1.322782039642333984e-01 2.663135528564453125e-01 4.538443312048912048e-02 -2.176998555660247803e-01 2.893308997154235840e-01 1.087208986282348633e-01 6.546323001384735107e-02 1.556903272867202759e-01 3.884445503354072571e-02 2.259327918291091919e-01 2.355017662048339844e-01 -2.476342581212520599e-02 7.450543344020843506e-02 3.319310545921325684e-01 1.383185237646102905e-01 9.402070939540863037e-02 6.996721029281616211e-02 -4.781190454959869385e-01 6.981027871370315552e-02 -1.058407053351402283e-01 1.656073033809661865e-01 -7.226148247718811035e-02 -1.068750992417335510e-01 2.213290333747863770e-01 -6.625724583864212036e-02 3.360516428947448730e-01 -1.107057556509971619e-01 -2.297597005963325500e-02 6.822490692138671875e-02 -3.425988182425498962e-02
-1.142752394080162048e-01 -1.825357526540756226e-01 -1.159475669264793396e-01 2.075000554323196411e-01 -2.213471941649913788e-02 -4.943023994565010071e-02 -1.808921545743942261e-01 -5.442865937948226929e-02 1.449638158082962036e-01 -1.498166769742965698e-01 5.471389368176460266e-02 1.885951012372970581e-01 5.416424199938774109e-02 1.196793392300605774e-01 2.900823950767517090e-01 2.983654141426086426e-01 8.477319031953811646e-02 3.987212479114532471e-01 -2.021334916353225708e-01 -2.477519810199737549e-01 -1.012805029749870300e-01 -2.463314235210418701e-01 3.244038224220275879e-01 -3.439771384000778198e-02 -2.026762627065181732e-02 2.634784206748008728e-02 1.813663840293884277e-01 -1.777961403131484985e-01 -6.371720135211944580e-02 -1.819044500589370728e-01 -2.358455769717693329e-02 -1.922977566719055176e-01
-2.181188911199569702e-01 -1.973544657230377197e-01 -3.445669710636138916e-01 1.794954091310501099e-01 -1.290848404169082642e-01 -1.345911920070648193e-01 1.136375144124031067e-01 1.066200360655784607e-01 1.376514434814453125e-01 -1.908523589372634888e-02 6.739062815904617310e-02 9.911821782588958740e-02 -1.194808036088943481e-01 -2.423117607831954956e-01 -8.965307474136352539e-02 2.166608721017837524e-01 -1.538879722356796265e-01 1.052634492516517639e-01 5.176250636577606201e-02 -1.436863988637924194e-01 -9.765268117189407349e-02 -5.461152270436286926e-02 4.238815307617187500e-01 7.228143513202667236e-02 -3.214788138866424561e-01 -5.575489252805709839e-02 1.833949089050292969e-01 -1.123340129852294922e-01 2.411797344684600830e-01 -2.683106064796447754e-01 4.533904790878295898e-02 3.732850402593612671e-02
-1.170294880867004395e-01 9.824958629906177521e-03 -2.272915840148925781e-01 3.048468828201293945e-01 1.587104499340057373e-01 -1.819319874048233032e-01 2.009693682193756104e-01 4.776331596076488495e-03 2.378956377506256104e-01 8.785034716129302979e-02 7.738672196865081787e-02 6.162805110216140747e-02 2.837915122509002686e-01 -6.241646036505699158e-02 -2.773940935730934143e-02 1.583545058965682983e-01 1.788672357797622681e-01 1.964117884635925293e-01 -1.497087180614471436e-01 -2.905075848102569580e-01 8.460541069507598877e-02 -1.771004199981689453e-01 8.895554393529891968e-02 -1.054918393492698669e-03 -6.270164996385574341e-02 2.159566432237625122e-01 4.171283915638923645e-02 2.847359478473663330e-01 -5.051087960600852966e-02 2.417814433574676514e-01 3.218016624450683594e-01 -1.917611211538314819e-01
-9.362185746431350708e-02 -1.222801357507705688e-01 -2.607311010360717773e-01 6.867126561701297760e-03 -1.633507758378982544e-01 7.313127815723419189e-02 -7.827211916446685791e-02 5.384818837046623230e-02 1.499758064746856689e-01 -2.871017456054687500e-01 1.202839687466621399e-01 -1.554701104760169983e-02 2.774735391139984131e-01 -1.358894109725952148e-01 1.387156397104263306e-01 2.596408426761627197e-01 5.702500045299530029e-02 1.894870698451995850e-01 -1.271527856588363647e-01 -1.695984005928039551e-01 -1.883859001100063324e-02 -3.289718031883239746e-01 4.346788227558135986e-01 -1.151733919978141785e-01 -3.079774975776672363e-01 -2.197027355432510376e-01 -1.098643541336059570e-01 -4.299037903547286987e-02 7.039369642734527588e-02 -5.914665758609771729e-02 5.558779835700988770e-02 -4.467765241861343384e-02
-3.791253268718719482e-01 -4.704449325799942017e-02 -1.705722659826278687e-01 9.987429529428482056e-02 7.073173671960830688e-02 7.963804900646209717e-02 3.078157603740692139e-01 2.437689155340194702e-01 1.284780353307723999e-01 -3.002525568008422852e-01 1.268758773803710938e-01 2.139802090823650360e-02 -1.089579164981842041e-01 -1.287903487682342529e-01 -3.601878285408020020e-01 2.404336333274841309e-01 1.376522183418273926e-01 1.388140320777893066e-01 -3.862779587507247925e-02 -1.874641031026840210e-01 7.789152115583419800e-02 2.786241471767425537e-02 2.415152341127395630e-01 6.025474891066551208e-02 -2.754548788070678711e-01 -5.288081616163253784e-02 1.136932671070098877e-01 -6.458578258752822876e-02 1.895850747823715210e-01 -6.528182420879602432e-04 -3.361621126532554626e-02 -1.837053745985031128e-01
6.013546604663133621e-03 1.815229095518589020e-02 -3.442876935005187988e-01 3.000048995018005371e-01 2.224241495132446289e-01 -1.097823083400726318e-01 -5.004160851240158081e-02 -9.826470166444778442e-02 1.452828943729400635e-01 -1.160137206315994263e-01 -1.515800505876541138e-02 1.308328360319137573e-01 2.478042393922805786e-01 -5.893873423337936401e-02 -1.920614093542098999e-01 3.011420965194702148e-01 -1.822745427489280701e-02 -4.076714441180229187e-02 -1.039707884192466736e-01 -1.166505217552185059e-01 1.921387165784835815e-01 -8.523105829954147339e-02 1.540193110704421997e-01 1.924305856227874756e-01 -3.518369197845458984e-01 -2.275848686695098877e-01 -1.802886426448822021e-01 2.618521749973297119e-01 -1.656945943832397461e-01 -6.013706792145967484e-03 1.908868551254272461e-02 -1.928470879793167114e-01
-1.600335687398910522e-01 -1.098029911518096924e-01 -1.557096242904663086e-01 2.372554391622543335e-01 -2.740237116813659668e-01 -1.787971146404743195e-02 -5.515388693311251700e-05 2.505365908145904541e-01 3.237726688385009766e-01 -1.486504822969436646e-01 2.143274061381816864e-02 8.176771551370620728e-02 1.729066371917724609e-01 -2.876447141170501709e-01 -1.014959719032049179e-02 2.676468789577484131e-01 2.083944529294967651e-01 1.087817177176475525e-01 1.679579466581344604e-01 4.066805914044380188e-02 -5.640172958374023438e-02 -4.670656844973564148e-02 2.260418608784675598e-03 -2.299851551651954651e-02 -3.170332014560699463e-01 1.440514922142028809e-01 2.301331907510757446e-01 -2.803940884768962860e-02 3.463261947035789490e-02 -1.863579899072647095e-01 -3.454319834709167480e-01 -6.238709017634391785e-02
3.694443404674530029e-02 6.648032367229461670e-02 -2.473469227552413940e-01 -1.839184612035751343e-01 2.561103999614715576e-01 -1.494044810533523560e-01 4.330406431108713150e-03 -4.823220428079366684e-03 1.306587606668472290e-01 -2.122443765401840210e-01 -1.239265203475952148e-01 3.139997422695159912e-01 1.243920922279357910e-01 -6.507755815982818604e-02 2.928898036479949951e-01 3.121615052223205566e-01 2.350450120866298676e-02 3.096048235893249512e-01 1.291047483682632446e-01 3.521135821938514709e-02 3.151982650160789490e-02 -2.427246868610382080e-01 1.689323931932449341e-01 -2.314531952142715454e-01 -1.042490638792514801e-02 1.435146480798721313e-01 1.525326669216156006e-01 8.909081667661666870e-02 -3.280088007450103760e-01 -5.788122117519378662e-02 3.056384436786174774e-02 1.101197376847267151e-01
-3.063815832138061523e-01 -6.211929768323898315e-02 -2.104082256555557251e-01 1.410183757543563843e-01 2.140230685472488403e-01 5.893439799547195435e-02 4.989229887723922729e-02 1.096282675862312317e-01 -1.264373809099197388e-01 -5.064150691032409668e-01 -3.639888018369674683e-02 -5.109689757227897644e-02 1.776581704616546631e-01 -1.179437637329101562e-01 -9.737515449523925781e-02 2.163119912147521973e-01 -6.943514198064804077e-02 1.603246033191680908e-01 -7.101964205503463745e-02 -2.041479200124740601e-01 -5.697013810276985168e-02 3.228092333301901817e-03 1.787360459566116333e-01 -3.454419970512390137e-01 -6.261910498142242432e-02 1.816895455121994019e-01 1.784089393913745880e-02 -2.422562241554260254e-01 -1.959312707185745239e-01 -1.702053397893905640e-01 1.685698516666889191e-02 2.902874164283275604e-02
-1.141875386238098145e-01 -1.897095292806625366e-01 -9.563102573156356812e-02 1.473242342472076416e-01 1.731047481298446655e-01 3.515248373150825500e-02 2.946513891220092773e-01 2.734277164563536644e-03 2.080474644899368286e-01 2.174643566831946373e-03 -2.703468129038810730e-02 2.668073773384094238e-01 1.688511520624160767e-01 -5.016786977648735046e-02 1.656216084957122803e-01 -9.179921820759773254e-03 2.774602174758911133e-01 4.006090760231018066e-01 -2.266733497381210327e-01 -3.089675009250640869e-01 1.270644962787628174e-01 1.774272471666336060e-01 3.088630437850952148e-01 1.683247387409210205e-01 2.472568070515990257e-03 7.743982225656509399e-02 2.107561379671096802e-01 -7.481244206428527832e-02 -4.414336010813713074e-02 -2.172822877764701843e-02 2.094053430482745171e-03 1.193054467439651489e-01
-2.806642055511474609e-01 -1.412315517663955688e-01 -4.124515354633331299e-01 -5.058884620666503906e-03 1.541602052748203278e-02 -9.324481338262557983e-02 -2.633647322654724121e-01 2.131628543138504028e-01 1.245209500193595886e-01 -1.180670484900474548e-01 -2.689420990645885468e-02 1.109342426061630249e-01 -6.131528690457344055e-02 -2.395547926425933838e-01 3.425771892070770264e-01 1.732648909091949463e-01 -9.109643101692199707e-02 1.764739751815795898e-01 2.360072545707225800e-02 7.037051767110824585e-02 3.257926404476165771e-01 -1.965131908655166626e-01 4.509841278195381165e-02 -1.150134578347206116e-01 -1.131313890218734741e-01 1.427331268787384033e-01 -1.441959589719772339e-01 1.761046200990676880e-01 3.159195929765701294e-02 -1.058078557252883911e-01 -4.321350157260894775e-02 2.289071530103683472e-01
-2.054986953735351562e-01 -3.202849626541137695e-02 -9.180061519145965576e-02 2.450102865695953369e-01 3.290484473109245300e-02 -2.671640366315841675e-03 2.001017779111862183e-01 3.557037711143493652e-01 5.970505252480506897e-02 -1.514008045196533203e-01 1.774205714464187622e-01 2.085904590785503387e-02 -1.431190371513366699e-01 3.533429652452468872e-02 -2.731938660144805908e-01 2.809256315231323242e-01 1.977589912712574005e-02 3.119730353355407715e-01 -7.294210046529769897e-02 -2.411094307899475098e-01 5.658723041415214539e-02 -1.242525354027748108e-01 2.462973892688751221e-01 2.090429365634918213e-01 -2.855599820613861084e-01 -1.233855728060007095e-02 2.419887036085128784e-01 -6.312493234872817993e-02 8.898479491472244263e-02 -2.186061292886734009e-01 2.465796656906604767e-02 4.707370325922966003e-02
-3.850586414337158203e-01 3.155470266938209534e-02 -2.215563505887985229e-01 2.197713553905487061e-01 -3.854778409004211426e-02 -2.022661417722702026e-01 3.801267221570014954e-02 -4.969826433807611465e-03 1.344575583934783936e-01 -5.880176275968551636e-02 -3.652330935001373291e-01 1.227905750274658203e-01 1.556238681077957153e-01 1.171435788273811340e-02 1.604980230331420898e-02 6.610780954360961914e-02 -1.224296092987060547e-01 1.365859359502792358e-01 -2.825191617012023926e-01 2.261013910174369812e-02 2.735658586025238037e-01 4.889987409114837646e-02 5.519615113735198975e-02 -2.252202481031417847e-01 -1.189954280853271484e-01 2.446043640375137329e-01 2.019936889410018921e-01 2.522272467613220215e-01 -4.986455291509628296e-02 4.430822096765041351e-03 -2.614210844039916992e-01 1.274978220462799072e-01
-3.372213840484619141e-01 -1.869875937700271606e-01 7.280726730823516846e-02 4.262949526309967041e-01 1.032008305191993713e-01 -2.070146054029464722e-01 1.884936243295669556e-01 -6.605207920074462891e-02 -6.734608672559261322e-03 5.092953890562057495e-02 1.762557961046695709e-02 1.255497038364410400e-01 1.857608407735824585e-01 -9.655161947011947632e-02 -1.426745355129241943e-01 8.771147578954696655e-02 1.442886739969253540e-01 2.271323502063751221e-01 -1.751870959997177124e-01 -2.256838679313659668e-01 1.582147330045700073e-01 -3.029490709304809570e-01 -7.850380614399909973e-03 2.731918990612030029e-01 -6.883771717548370361e-02 6.340781599283218384e-02 9.738901257514953613e-02 3.043593764305114746e-01 -5.949832126498222351e-02 -1.146413013339042664e-02 -5.220507457852363586e-02 -1.322381496429443359e-01
-3.048179857432842255e-02 2.897198498249053955e-02 -2.754530906677246094e-01 -8.355627954006195068e-02 -3.542658314108848572e-02 -9.475792199373245239e-02 3.444268181920051575e-02 6.357197463512420654e-02 -2.577671594917774200e-02 -5.574609041213989258e-01 -1.550429761409759521e-01 -9.477408230304718018e-02 2.467457354068756104e-01 -1.044040098786354065e-01 7.275573909282684326e-02 1.168617382645606995e-01 -2.155182696878910065e-02 -3.766897320747375488e-02 7.329785823822021484e-02 -2.189701050519943237e-01 6.517573446035385132e-02 -3.792270123958587646e-01 1.834608167409896851e-01 7.265141606330871582e-02 -3.274756073951721191e-01 2.690057270228862762e-02 3.468847600743174553e-03 -7.277447730302810669e-02 -2.352007925510406494e-01 -2.199055254459381104e-01 1.878066360950469971e-02 7.230988144874572754e-02
1.530116498470306396e-01 -6.429959833621978760e-02 -1.295005083084106445e-01 1.883193403482437134e-01 1.556470990180969238e-01 -2.184878848493099213e-02 -3.605253696441650391e-01 1.272118091583251953e-01 2.543235123157501221e-01 -1.041229441761970520e-01 -1.571833640336990356e-01 1.022664606571197510e-01 2.962000072002410889e-01 6.486653536558151245e-02 -8.207226544618606567e-02 4.506346285343170166e-01 1.856152713298797607e-01 2.419761717319488525e-01 1.177301481366157532e-01 -2.311266511678695679e-01 1.521382480859756470e-01 -5.693092942237854004e-03 2.481009066104888916e-01 1.480291932821273804e-01 -7.981333136558532715e-02 1.402926743030548096e-01 -4.144833981990814209e-02 1.354756355285644531e-01 -7.491631060838699341e-02 6.456258893013000488e-02 -6.220765784382820129e-02 1.010543629527091980e-01
-1.813897192478179932e-01 -3.367396816611289978e-02 -3.223472535610198975e-01 -4.474832862615585327e-02 1.371597796678543091e-01 -8.067394047975540161e-02 3.731845319271087646e-02 1.689516901969909668e-01 2.831040620803833008e-01 -6.191143393516540527e-02 6.625995039939880371e-02 9.468791633844375610e-02 1.810614168643951416e-01 4.103428497910499573e-02 -7.817815057933330536e-03 1.027222797274589539e-01 2.034121453762054443e-01 -1.491914093494415283e-01 -1.244087740778923035e-01 -2.457965463399887085e-01 -2.421825379133224487e-01 8.021913468837738037e-02 7.609692960977554321e-02 1.834023147821426392e-01 -3.548011779785156250e-01 2.405790835618972778e-01 2.584026157855987549e-01 4.676448926329612732e-02 -2.183035910129547119e-01 2.541231513023376465e-01 8.143386244773864746e-02 2.162126451730728149e-01
-2.077212333679199219e-01 -5.990904942154884338e-02 -1.794584393501281738e-01 7.798427250236272812e-03 1.702839217614382505e-04 -7.297132164239883423e-02 -1.720427274703979492e-01 1.071958988904953003e-01 -6.905201077461242676e-02 4.347070306539535522e-02 2.261632084846496582e-01 7.038554549217224121e-02 8.137012831866741180e-03 -2.435253113508224487e-01 1.259158998727798462e-01 2.274349778890609741e-01 7.703880965709686279e-02 2.971002757549285889e-01 -2.169690430164337158e-01 -8.977216668426990509e-03 2.717173397541046143e-01 -2.188113480806350708e-01 -4.684922844171524048e-02 4.072185605764389038e-02 -2.052193880081176758e-01 1.712779700756072998e-01 -2.553094923496246338e-01 3.948041796684265137e-01 -1.524366587400436401e-01 -3.008852303028106689e-01 -3.722197189927101135e-02 1.014287993311882019e-01
-2.268108874559402466e-01 -9.209429472684860229e-02 1.222579181194305420e-01 2.118365913629531860e-01 -1.594298630952835083e-01 -1.876282989978790283e-01 2.533965744078159332e-02 7.038988918066024780e-02 -1.628338843584060669e-01 -4.070224761962890625e-01 4.342187196016311646e-02 2.327527850866317749e-01 1.527604758739471436e-01 -2.416376918554306030e-01 9.634178131818771362e-02 2.818028032779693604e-01 2.851772010326385498e-01 1.899594068527221680e-01 -1.273953020572662354e-01 -1.356826126575469971e-01 2.472120970487594604e-01 -1.820406764745712280e-01 2.631233036518096924e-01 -1.322953402996063232e-01 1.025656908750534058e-01 -3.301167162135243416e-03 -9.069871902465820312e-02 1.706975512206554413e-02 -1.382750272750854492e-01 -1.243938058614730835e-01 -4.072415828704833984e-02 8.387453109025955200e-02
-3.513214290142059326e-01 -1.563582569360733032e-01 -1.264224201440811157e-02 2.334942668676376343e-01 4.772448912262916565e-03 -1.850830018520355225e-01 -1.105539575219154358e-01 1.871630698442459106e-01 2.417304217815399170e-01 -1.336137801408767700e-01 9.956686943769454956e-02 1.065649613738059998e-01 -1.306033581495285034e-01 -1.636479198932647705e-01 4.174124300479888916e-01 3.778012841939926147e-02 1.992566138505935669e-01 9.321831166744232178e-02 5.436844192445278168e-03 -1.608316600322723389e-01 2.631711065769195557e-01 -2.721340954303741455e-01 1.766655445098876953e-01 1.444693356752395630e-01 -1.342663466930389404e-01 -3.778889030218124390e-02 1.204873621463775635e-01 1.148512214422225952e-01 1.768283098936080933e-01 -7.034361362457275391e-02 -7.807800173759460449e-02 -1.992425620555877686e-01
-2.996533513069152832e-01 1.488657575100660324e-02 -2.145895957946777344e-01 9.111299365758895874e-02 2.795854769647121429e-02 -1.415195614099502563e-01 -1.135242357850074768e-01 4.823713377118110657e-02 1.737544685602188110e-01 -3.050684928894042969e-01 -1.949800923466682434e-02 8.942702412605285645e-02 -3.297885507345199585e-02 -3.525707498192787170e-02 3.336616754531860352e-01 3.381442725658416748e-01 1.378046274185180664e-01 2.682062089443206787e-01 -8.835383504629135132e-02 7.844110578298568726e-02 6.440515816211700439e-02 -3.396781980991363525e-01 -1.015732884407043457e-01 -1.258404254913330078e-01 1.125927865505218506e-01 2.361276000738143921e-01 2.330935895442962646e-01 -1.178438030183315277e-02 1.268986165523529053e-01 -2.182059288024902344e-01 -1.343493461608886719e-01 6.882370263338088989e-02
2.108537033200263977e-02 -2.757992409169673920e-02 -2.873556017875671387e-01 -5.345640704035758972e-02 2.345886528491973877e-01 9.099332243204116821e-02 7.698666304349899292e-03 2.383707165718078613e-01 -4.340105503797531128e-02 -8.555442094802856445e-02 1.016198541037738323e-03 2.641969621181488037e-01 2.113894373178482056e-01 1.074337586760520935e-01 3.586239814758300781e-01 2.340911701321601868e-02 -5.611270293593406677e-02 -4.718843102455139160e-02 -8.854116499423980713e-02 -2.635071277618408203e-01 1.808689534664154053e-01 -8.651064336299896240e-02 1.507426053285598755e-01 -3.781659528613090515e-02 -4.871604144573211670e-01 2.565755546092987061e-01 -4.492137953639030457e-02 7.554484158754348755e-02 -3.632932528853416443e-02 1.501187086105346680e-01 2.168470621109008789e-01 4.497390240430831909e-03
-2.456355392932891846e-01 -1.671475768089294434e-01 -2.304363995790481567e-01 1.508055627346038818e-01 5.575671792030334473e-02 3.140053153038024902e-01 -8.288314566016197205e-03 -1.515185087919235229e-02 2.106229960918426514e-01 -4.047625660896301270e-01 3.121865727007389069e-02 3.017021119594573975e-01 9.073780477046966553e-02 2.902082726359367371e-02 -1.309186071157455444e-01 2.827943861484527588e-01 -6.431209295988082886e-02 3.148944675922393799e-02 -2.188529670238494873e-01 -1.127579212188720703e-01 -3.440895676612854004e-02 -9.942486882209777832e-02 2.233308106660842896e-01 -2.059205919504165649e-01 -2.312906384468078613e-01 -5.727336183190345764e-02 -6.874164938926696777e-02 1.558704078197479248e-01 -7.191047817468643188e-02 -1.508795469999313354e-02 1.080129966139793396e-01 2.356771379709243774e-01
-3.430195152759552002e-01 3.562076762318611145e-02 -2.408185154199600220e-01 3.808854892849922180e-02 -1.914703100919723511e-01 1.472174227237701416e-01 8.211257308721542358e-02 1.851747334003448486e-01 2.246886342763900757e-01 -1.578858494758605957e-01 -4.553982615470886230e-02 1.179451346397399902e-01 1.996831446886062622e-01 2.557351887226104736e-01 -2.871745228767395020e-01 2.224525362253189087e-01 2.015069425106048584e-01 1.305924803018569946e-01 3.888417407870292664e-02 -1.121308803558349609e-01 1.640253514051437378e-02 -1.221072673797607422e-01 1.895532310009002686e-01 3.090453520417213440e-02 -3.873035609722137451e-01 6.045504286885261536e-02 -2.942282240837812424e-03 2.018360495567321777e-01 1.536856591701507568e-01 -2.203548252582550049e-01 -9.540576487779617310e-03 5.613338574767112732e-02
-1.729802228510379791e-02 -7.235714793205261230e-02 -3.494665324687957764e-01 -2.497049868106842041e-01 2.515286765992641449e-02 1.401704852469265461e-03 9.769123047590255737e-02 4.564894735813140869e-01 1.505058705806732178e-01 -3.155650496482849121e-01 -7.960665225982666016e-02 9.658848494291305542e-02 1.455417573451995850e-01 -3.264047950506210327e-02 -1.131358891725540161e-01 2.522773742675781250e-01 1.166495308279991150e-01 2.932943701744079590e-01 -5.209412891417741776e-03 -1.737315803766250610e-01 2.132595330476760864e-01 -1.179114803671836853e-01 2.702515199780464172e-02 -1.492848247289657593e-01 -3.068619668483734131e-01 -4.029588773846626282e-02 1.626590341329574585e-01 -6.022623274475336075e-04 1.008435413241386414e-01 -3.402306884527206421e-02 -4.882181435823440552e-02 8.148249983787536621e-02
-1.354590058326721191e-01 3.218652307987213135e-02 -2.302865535020828247e-01 -1.570504344999790192e-02 9.729813784360885620e-02 9.972011297941207886e-02 -2.147339582443237305e-01 1.284157633781433105e-01 -1.997481882572174072e-01 -1.216043811291456223e-02 1.370169967412948608e-01 3.210794627666473389e-01 1.879845559597015381e-01 -1.502345316112041473e-02 2.502252459526062012e-01 3.916208148002624512e-01 1.851000636816024780e-01 -1.340221613645553589e-01 -3.108768910169601440e-02 1.479570865631103516e-01 2.918814718723297119e-01 -2.538583986461162567e-02 8.520822227001190186e-02 4.701483529061079025e-03 -3.261802792549133301e-01 3.301594853401184082e-01 4.774471372365951538e-02 -1.502364315092563629e-02 2.422598190605640411e-02 -7.284402847290039062e-02 -1.914835274219512939e-01 5.657767876982688904e-02
-1.701471656560897827e-01 -1.409589052200317383e-01 6.090634688735008240e-02 2.033589035272598267e-02 -1.658917218446731567e-01 5.889624729752540588e-02 -1.872168332338333130e-01 6.102414056658744812e-02 1.635568737983703613e-01 -5.420771241188049316e-01 4.309999756515026093e-03 8.452475070953369141e-02 3.104282915592193604e-01 -2.235586494207382202e-01 2.554793842136859894e-02 2.264846861362457275e-01 8.143550902605056763e-02 6.052902713418006897e-02 -8.407744579017162323e-03 -3.464151918888092041e-02 7.643415033817291260e-02 -3.109200596809387207e-01 1.275548487901687622e-01 -2.652672305703163147e-02 -1.047593429684638977e-01 1.270201951265335083e-01 -4.218850284814834595e-02 3.861847519874572754e-02 -2.820867300033569336e-01 -1.499866396188735962e-01 2.961933016777038574e-01 -2.778576686978340149e-03
-3.344083130359649658e-01 -5.790777970105409622e-03 -6.357542425394058228e-02 3.105705082416534424e-01 -1.362023688852787018e-02 -2.544074058532714844e-01 -8.376336097717285156e-02 3.793925419449806213e-02 1.430440247058868408e-01 -2.221836298704147339e-01 -2.651430070400238037e-01 2.517431676387786865e-01 1.035147979855537415e-01 -1.363025009632110596e-01 2.599527835845947266e-01 3.494862914085388184e-01 9.870652854442596436e-02 1.632339209318161011e-01 -9.411456435918807983e-02 2.462976723909378052e-01 1.063697710633277893e-01 -2.335021793842315674e-01 7.998352497816085815e-02 -1.269427090883255005e-01 -1.362299770116806030e-01 1.710979193449020386e-01 1.175771206617355347e-01 4.157162830233573914e-02 -3.537045791745185852e-03 -1.241708695888519287e-01 1.225174069404602051e-01 -6.066312268376350403e-02
-2.399814575910568237e-01 -6.444899737834930420e-02 -2.329876879230141640e-03 -6.883328408002853394e-02 1.095673814415931702e-01 1.975436955690383911e-01 -1.466430574655532837e-01 3.433972597122192383e-01 1.508647501468658447e-01 -4.069123566150665283e-01 -7.519755512475967407e-02 7.583691924810409546e-02 2.650332748889923096e-01 -2.700885832309722900e-01 -1.277635842561721802e-01 8.095322549343109131e-02 1.375641953200101852e-02 1.642987132072448730e-01 2.766599059104919434e-01 1.666535623371601105e-02 1.466091275215148926e-01 -2.742750048637390137e-01 8.602077513933181763e-02 -1.230288147926330566e-01 -2.069966793060302734e-01 -4.311727359890937805e-02 2.620103657245635986e-01 5.719813704490661621e-02 -1.611019521951675415e-01 -6.129376217722892761e-02 6.008840352296829224e-02 6.354825943708419800e-02
-6.455782651901245117e-01 1.394138783216476440e-01 -1.711090356111526489e-01 2.611933648586273193e-01 -1.625259593129158020e-02 -5.606272071599960327e-02 3.954925388097763062e-02 -1.212935056537389755e-02 2.686527371406555176e-01 -7.762394845485687256e-02 -1.657621711492538452e-01 1.678489446640014648e-01 1.059966236352920532e-01 3.202727437019348145e-02 1.187303066253662109e-01 1.871500164270401001e-01 -1.291319727897644043e-02 1.746381372213363647e-01 -1.484601348638534546e-01 -2.968315407633781433e-02 1.663323044776916504e-01 -1.495165564119815826e-02 -2.463389635086059570e-01 4.533408209681510925e-02 -2.501639537513256073e-02 2.390031144022941589e-02 4.938039556145668030e-02 1.835366487503051758e-01 -4.312951117753982544e-02 -2.579379379749298096e-01 -1.260182857513427734e-01 -1.149343419820070267e-02
-2.683160305023193359e-01 1.055590808391571045e-01 -1.322100609540939331e-01 -1.880817562341690063e-01 5.875861644744873047e-02 -4.361503943800926208e-02 -7.589063048362731934e-02 -9.498756378889083862e-02 2.468289583921432495e-01 -1.048616096377372742e-01 1.516448259353637695e-01 1.851909011602401733e-01 1.578156650066375732e-02 -2.671701908111572266e-01 1.952608376741409302e-01 3.503465652465820312e-01 2.085955142974853516e-01 1.414407193660736084e-01 -1.299084126949310303e-01 8.930974453687667847e-02 -4.012328386306762695e-01 -1.193963810801506042e-01 2.628957927227020264e-01 5.465576797723770142e-02 -5.437795817852020264e-02 2.576639950275421143e-01 1.445559859275817871e-01 1.731590032577514648e-01 -1.276335567235946655e-01 9.338388592004776001e-02 -1.227660395670682192e-04 -3.475654497742652893e-02
-4.598613381385803223e-01 4.357409477233886719e-02 -1.685826927423477173e-01 3.312865644693374634e-02 3.879637271165847778e-02 1.201195120811462402e-01 7.168303430080413818e-02 7.350651919841766357e-02 1.969210207462310791e-01 -1.516494899988174438e-01 2.006612420082092285e-01 1.716650277376174927e-01 -1.093555986881256104e-01 -4.259461164474487305e-02 -1.244861260056495667e-01 1.331105679273605347e-01 -4.311089403927326202e-03 3.178817331790924072e-01 2.231847681105136871e-02 -1.115909516811370850e-01 2.025156915187835693e-01 -2.495287545025348663e-02 2.327205389738082886e-01 1.571142524480819702e-01 -3.829183280467987061e-01 -1.278534531593322754e-01 1.297591775655746460e-01 1.092638894915580750e-01 2.997533082962036133e-01 -6.960675120353698730e-02 1.651972532272338867e-01 6.248956173658370972e-02
-7.325310260057449341e-02 -1.017506495118141174e-01 -2.841623127460479736e-02 2.196298390626907349e-01 8.422043174505233765e-02 4.653318598866462708e-02 -1.348804235458374023e-01 2.342178225517272949e-01 -5.616820231080055237e-02 -6.504060328006744385e-02 -1.301878690719604492e-01 2.719186842441558838e-01 2.483957409858703613e-01 -2.072367221117019653e-01 4.401575028896331787e-01 1.821752339601516724e-01 8.941703476011753082e-03 2.256550937891006470e-01 -2.578967511653900146e-01 -1.471370309591293335e-01 8.820290118455886841e-02 -2.614712715148925781e-01 1.152999401092529297e-01 5.120177567005157471e-02 8.564870059490203857e-02 3.789711371064186096e-02 2.295612841844558716e-01 2.238755524158477783e-01 -2.691386044025421143e-01 -1.766541157849133015e-03 8.464117348194122314e-02 -2.575005032122135162e-02
1.580616645514965057e-02 1.885977573692798615e-02 -2.469784468412399292e-01 2.263173162937164307e-01 1.910072416067123413e-01 4.325586184859275818e-02 -2.057509683072566986e-02 -1.767008304595947266e-01 1.008541435003280640e-01 -2.742443978786468506e-01 -2.018072605133056641e-01 -5.554729700088500977e-02 -3.372793272137641907e-02 -3.165297806262969971e-01 -1.483676135540008545e-01 7.611995935440063477e-02 3.314476013183593750e-01 3.332735896110534668e-01 -7.840967178344726562e-02 -5.963802710175514221e-02 2.738258540630340576e-01 -3.691423684358596802e-02 2.064805850386619568e-02 2.518769800662994385e-01 -2.187391221523284912e-01 4.346149042248725891e-02 1.959983706474304199e-01 7.309096306562423706e-02 -4.431496560573577881e-02 -2.352372109889984131e-01 -1.712622940540313721e-01 -8.874988555908203125e-02
-2.843159139156341553e-01 -3.577871322631835938e-01 -1.395395547151565552e-01 2.330811023712158203e-01 -7.169379293918609619e-02 -2.428860366344451904e-01 -1.892670392990112305e-01 4.529165476560592651e-02 -8.591339737176895142e-02 -2.429484426975250244e-01 -2.666023001074790955e-02 3.116157054901123047e-01 4.705584794282913208e-02 -1.362254917621612549e-01 -1.975290030241012573e-01 2.090573012828826904e-01 -6.150141730904579163e-02 2.289427071809768677e-01 -2.888287305831909180e-01 5.810730904340744019e-02 1.285565644502639771e-01 6.070435512810945511e-03 2.370066940784454346e-01 -3.645889088511466980e-02 -6.691721826791763306e-02 1.283729374408721924e-01 2.397986799478530884e-01 1.263883560895919800e-01 -7.266802340745925903e-02 -8.572073280811309814e-02 -6.485620886087417603e-02 -1.389340907335281372e-01
-3.195457905530929565e-02 2.516829669475555420e-01 -1.658988595008850098e-01 7.638555765151977539e-02 1.111732982099056244e-02 -1.303034275770187378e-01 -2.026735544204711914e-01 8.694693446159362793e-02 3.557075858116149902e-01 -2.314078621566295624e-02 -2.109345793724060059e-01 9.399368613958358765e-02 7.677429914474487305e-02 -1.888129413127899170e-01 5.526494234800338745e-03 4.942424222826957703e-02 1.088301241397857666e-01 2.202381044626235962e-01 1.255061593838036060e-03 -1.405084133148193359e-01 9.290789067745208740e-02 -4.079292416572570801e-01 2.474182993173599243e-01 -1.417157948017120361e-01 -1.316773742437362671e-01 9.429284185171127319e-02 -9.995394386351108551e-03 2.177256643772125244e-01 -1.831220239400863647e-01 -1.201682090759277344e-01 -3.180275261402130127e-01 -2.298884689807891846e-01
-3.265554010868072510e-01 2.094454877078533173e-02 -1.272224485874176025e-01 1.310346722602844238e-01 -6.921969354152679443e-02 -3.326475322246551514e-01 2.629272341728210449e-01 2.140808999538421631e-01 2.749638855457305908e-01 8.732716739177703857e-02 1.205712780356407166e-01 5.714673548936843872e-02 -8.232369273900985718e-02 -3.844288364052772522e-02 7.162979245185852051e-02 1.204560995101928711e-01 2.209019958972930908e-01 5.100392177700996399e-02 -1.882721483707427979e-02 -5.118995308876037598e-01 1.599041372537612915e-01 -8.636104315519332886e-02 2.153277695178985596e-01 1.340735554695129395e-01 3.150023519992828369e-02 9.772497415542602539e-02 -6.964373588562011719e-02 1.214448586106300354e-01 -7.870703935623168945e-02 2.235370278358459473e-01 5.162850767374038696e-02 -9.780877269804477692e-03
-1.623383611440658569e-01 -1.668043583631515503e-01 -4.130627512931823730e-01 -1.082587987184524536e-01 4.368740692734718323e-02 -1.521477699279785156e-01 7.554019987583160400e-02 -9.295794367790222168e-02 -1.018082424998283386e-01 -2.702348828315734863e-01 -8.048276603221893311e-02 1.152317821979522705e-01 1.213816553354263306e-01 1.433548927307128906e-01 1.131246015429496765e-01 2.376186698675155640e-01 -3.794597834348678589e-02 4.435133188962936401e-02 -7.793025672435760498e-02 6.706778891384601593e-03 -2.622738778591156006e-01 3.112702630460262299e-02 4.450153410434722900e-01 -3.092517144978046417e-02 -4.128456711769104004e-01 8.977881819009780884e-02 1.230091527104377747e-01 9.256453812122344971e-02 3.674631938338279724e-02 -1.039837859570980072e-02 -1.855590194463729858e-01 -4.102160688489675522e-03
-1.229686439037322998e-01 -2.805685102939605713e-01 -2.311534285545349121e-01 2.633664384484291077e-02 9.335188567638397217e-02 1.162756755948066711e-01 9.274107217788696289e-02 2.199114561080932617e-01 6.832703948020935059e-02 -1.019001230597496033e-01 1.762566119432449341e-01 2.491600960493087769e-01 3.455981612205505371e-01 6.637743115425109863e-02 -1.745401322841644287e-01 1.145407184958457947e-01 1.413095295429229736e-01 4.516592919826507568e-01 -5.287139862775802612e-02 -1.916030608117580414e-02 2.157983481884002686e-01 -7.631459087133407593e-02 1.233842670917510986e-01 -2.190532386302947998e-01 -2.577891945838928223e-01 1.072369739413261414e-01 2.065588682889938354e-01 -5.758344754576683044e-02 -1.044823750853538513e-01 1.547428430058062077e-03 -1.133406460285186768e-01 8.234295248985290527e-02
-1.603255420923233032e-01 2.240919740870594978e-03 -3.063193522393703461e-02 -1.029930114746093750e-01 -1.334005147218704224e-01 1.287458371371030807e-02 5.971855670213699341e-02 -1.231155097484588623e-01 3.424236178398132324e-02 -6.168642640113830566e-01 -1.140580698847770691e-01 1.124608740210533142e-01 2.399979978799819946e-01 -1.602390408515930176e-01 -1.574130654335021973e-01 2.680583894252777100e-01 -1.028589680790901184e-01 1.479093581438064575e-01 -1.305068880319595337e-01 -2.132092267274856567e-01 2.136267535388469696e-02 -2.948746681213378906e-01 1.625502407550811768e-01 -2.584498189389705658e-02 -2.335492819547653198e-01 1.586099714040756226e-01 1.705521531403064728e-02 1.367943244986236095e-03 -1.153137385845184326e-01 -6.092508137226104736e-02 1.590774953365325928e-01 8.392868936061859131e-02
-2.429094016551971436e-01 5.540120601654052734e-02 -2.782188355922698975e-01 1.786467134952545166e-01 7.543876767158508301e-02 -9.703824669122695923e-02 -9.225843101739883423e-02 8.254569023847579956e-02 1.483219675719738007e-02 -1.496654897928237915e-01 -1.000358238816261292e-01 -7.717555016279220581e-02 -1.783024985343217850e-03 -1.520806699991226196e-01 2.356174886226654053e-01 2.805489599704742432e-01 -4.419632256031036377e-02 2.947692275047302246e-01 -1.477942913770675659e-01 -2.551595494151115417e-02 1.126411408185958862e-01 -3.042113482952117920e-01 -2.404050156474113464e-02 -9.565217792987823486e-02 -2.751972675323486328e-01 1.898142546415328979e-01 -1.351528912782669067e-01 3.978395089507102966e-02 7.167144864797592163e-02 -4.696948528289794922e-01 -3.535117208957672119e-02 -1.316294819116592407e-01
-9.426120668649673462e-02 2.345011197030544281e-02 -1.571510136127471924e-01 9.559872001409530640e-02 1.157187744975090027e-01 1.079030930995941162e-01 7.784985005855560303e-02 2.255133837461471558e-01 2.677115201950073242e-01 -6.136811897158622742e-02 1.799638867378234863e-01 8.134691417217254639e-02 2.029005736112594604e-01 -1.150728985667228699e-01 -1.190988626331090927e-02 1.313212066888809204e-01 1.504781395196914673e-01 -2.992020919919013977e-02 -5.342119932174682617e-02 -3.720641434192657471e-01 -3.546350076794624329e-02 6.049181148409843445e-02 -4.272246360778808594e-02 1.152090653777122498e-01 -5.366514325141906738e-01 2.758415937423706055e-01 1.577162444591522217e-01 -1.645166128873825073e-01 -1.207182109355926514e-01 1.853733360767364502e-01 -1.465591490268707275e-01 1.313861161470413208e-01
-5.238934606313705444e-02 -1.566978245973587036e-01 -2.262647002935409546e-01 2.438399195671081543e-01 2.037403136491775513e-01 -2.790655493736267090e-01 2.360977381467819214e-01 1.704235523939132690e-01 9.126048535108566284e-02 -4.898017272353172302e-02 3.667942062020301819e-02 7.518415153026580811e-02 9.066224843263626099e-02 -9.585499018430709839e-02 -1.267373096197843552e-02 1.548873633146286011e-01 2.315248996019363403e-01 9.940223395824432373e-02 -6.952297687530517578e-02 -5.066650509834289551e-01 2.850588969886302948e-02 -1.067560315132141113e-01 9.997544437646865845e-02 -1.310326755046844482e-01 -1.482435688376426697e-02 2.492554485797882080e-01 -1.386935263872146606e-01 3.296355903148651123e-01 -5.476126074790954590e-02 1.085138842463493347e-01 1.499196887016296387e-01 8.181898295879364014e-02
2.689310163259506226e-02 -2.363997884094715118e-02 8.745863102376461029e-03 -1.382913440465927124e-02 -3.773188218474388123e-02 9.958834946155548096e-02 2.096564024686813354e-01 1.457757353782653809e-01 1.624924838542938232e-01 -2.367687374353408813e-01 1.251373887062072754e-01 4.968473687767982483e-02 2.475807368755340576e-01 -2.270261943340301514e-01 -9.586281329393386841e-02 3.964360654354095459e-01 -2.751123718917369843e-02 1.157313361763954163e-01 7.021737098693847656e-02 -1.296070367097854614e-01 1.373258382081985474e-01 -3.713127225637435913e-02 2.085015028715133667e-01 7.889092713594436646e-02 -4.209455251693725586e-01 6.121400743722915649e-02 2.360092103481292725e-01 3.048163056373596191e-01 1.789237558841705322e-01 -1.177383214235305786e-01 2.466827481985092163e-01 -5.080515053123235703e-03
-2.165497839450836182e-01 -5.270493030548095703e-02 -1.089488789439201355e-01 1.785713732242584229e-01 -1.396349519491195679e-01 -2.072157859802246094e-01 -2.447381988167762756e-02 2.212307900190353394e-01 1.528635323047637939e-01 -3.377329707145690918e-01 -1.344215869903564453e-01 1.200679987668991089e-01 2.552306950092315674e-01 -1.125172302126884460e-01 1.874036043882369995e-01 4.832006245851516724e-02 2.198106050491333008e-01 2.243149429559707642e-01 -2.320194244384765625e-01 -2.865317463874816895e-01 2.838219106197357178e-01 -1.075246706604957581e-01 8.884278126060962677e-03 -1.933014541864395142e-01 -4.204285144805908203e-02 -1.383059173822402954e-01 3.061337769031524658e-02 -1.998229771852493286e-01 -2.871308028697967529e-01 1.645004376769065857e-02 2.406524866819381714e-02 -1.529323495924472809e-02
-2.765289545059204102e-01 -1.542610675096511841e-01 -4.215297400951385498e-01 -1.466314494609832764e-01 -1.550739109516143799e-01 -2.248970121145248413e-01 1.799034029245376587e-01 -6.978702545166015625e-02 4.037361592054367065e-02 -3.783976435661315918e-01 1.206816434860229492e-01 1.359400711953639984e-02 1.048652678728103638e-01 1.876034140586853027e-01 -5.612338334321975708e-02 2.369175255298614502e-01 1.381405889987945557e-01 2.268244028091430664e-01 -1.946370899677276611e-01 -8.044648915529251099e-02 1.256567835807800293e-01 -2.075193822383880615e-02 1.515309065580368042e-01 7.225269824266433716e-02 -3.102816641330718994e-01 -4.120108485221862793e-02 7.250310480594635010e-02 6.691242754459381104e-02 -1.977486312389373779e-01 5.784986075013875961e-03 -3.344754874706268311e-02 -1.280522197484970093e-01
-3.921090364456176758e-01 -1.451191306114196777e-01 -1.099006906151771545e-01 1.936921030282974243e-01 6.401776522397994995e-02 -2.751492857933044434e-01 -7.443554699420928955e-02 2.634249627590179443e-01 6.872788816690444946e-02 -1.143780797719955444e-01 -1.384551078081130981e-01 1.941826939582824707e-01 1.228329911828041077e-01 -5.234520882368087769e-02 2.044371664524078369e-01 3.054046332836151123e-01 2.708190679550170898e-02 1.947124302387237549e-01 2.708618156611919403e-02 1.367747038602828979e-01 1.116828918457031250e-01 -3.720636367797851562e-01 -1.657271832227706909e-01 5.460960790514945984e-02 -9.201581589877605438e-03 2.361996024847030640e-01 3.029680438339710236e-02 -1.693318225443363190e-02 1.355730891227722168e-01 -2.792949080467224121e-01 -1.936936751008033752e-02 6.083248881623148918e-04
-1.069962978363037109e-01 5.741211771965026855e-02 -1.565576158463954926e-02 -7.921294122934341431e-02 2.330036759376525879e-01 -1.921317130327224731e-01 1.855141222476959229e-01 4.978026077151298523e-02 7.348223030567169189e-02 -9.482245892286300659e-02 -4.645224288105964661e-02 3.104132413864135742e-01 2.265710979700088501e-01 -2.127100080251693726e-01 9.917937964200973511e-02 2.778151035308837891e-01 1.990636438131332397e-02 3.582945466041564941e-01 1.747748851776123047e-01 -1.676489263772964478e-01 -3.764652460813522339e-02 -3.308508396148681641e-01 1.268861740827560425e-01 -2.824219763278961182e-01 -5.838391836732625961e-03 1.251426339149475098e-01 2.236876785755157471e-01 -6.703812628984451294e-02 -1.803267151117324829e-01 1.361366920173168182e-02 -3.916880488395690918e-02 2.355979084968566895e-01
-2.386546283960342407e-01 -8.111967146396636963e-02 -3.411763608455657959e-01 2.359066456556320190e-01 3.407830893993377686e-01 -2.145151980221271515e-02 6.961494684219360352e-02 6.386243551969528198e-02 -1.550292521715164185e-01 -5.021278262138366699e-01 1.907103881239891052e-02 -1.143295094370841980e-01 5.901312828063964844e-02 -1.366256177425384521e-01 7.398416101932525635e-02 -6.386894732713699341e-02 2.704010009765625000e-01 3.238067030906677246e-01 1.052668690681457520e-01 -9.204863570630550385e-03 2.145002484321594238e-01 8.183777332305908203e-03 -2.229256555438041687e-02 1.196440961211919785e-02 -9.719242900609970093e-02 1.453711539506912231e-01 -1.140571665018796921e-02 -9.340153634548187256e-02 9.783594310283660889e-02 -8.712317794561386108e-02 -1.427900046110153198e-01 6.894871592521667480e-02
-2.243238836526870728e-01 -3.037219345569610596e-01 2.023120038211345673e-02 1.394375860691070557e-01 5.077169537544250488e-01 -2.136154919862747192e-01 -1.561699211597442627e-01 -6.555221229791641235e-02 9.979443997144699097e-02 -1.733221411705017090e-01 2.738303132355213165e-02 2.761241197586059570e-01 -2.043120935559272766e-02 -3.003320842981338501e-02 1.754887551069259644e-01 7.709689438343048096e-02 -5.278561264276504517e-02 2.790514230728149414e-01 -8.912737667560577393e-02 -2.494148910045623779e-01 1.937895119190216064e-01 -2.541974484920501709e-01 1.753522753715515137e-01 -4.852332547307014465e-02 2.482791198417544365e-03 1.187616214156150818e-01 1.237436309456825256e-01 1.387918088585138321e-02 -6.297764182090759277e-02 1.251010410487651825e-02 1.511981785297393799e-01 8.804378658533096313e-02
-1.969858855009078979e-01 -2.978796325623989105e-02 8.620591461658477783e-02 2.835488617420196533e-01 9.173089265823364258e-02 -1.443754583597183228e-01 -2.381611764430999756e-01 3.357209265232086182e-02 -7.066106051206588745e-02 -5.705686658620834351e-02 -5.121133476495742798e-02 1.834598183631896973e-01 3.421314060688018799e-01 -7.382264826446771622e-03 4.014972448348999023e-01 1.421789079904556274e-01 2.382411062717437744e-01 2.479784041643142700e-01 4.614953417330980301e-03 -4.817979782819747925e-02 1.764690130949020386e-02 -2.766433060169219971e-01 3.315390646457672119e-01 3.229261562228202820e-02 -1.495860666036605835e-01 3.619860485196113586e-02 -3.062039986252784729e-02 1.851444393396377563e-01 7.292662560939788818e-02 5.418922007083892822e-02 1.689648628234863281e-01 1.954846233129501343e-01
-1.185551136732101440e-01 -2.138871103525161743e-01 9.208597987890243530e-02 3.450556695461273193e-01 6.675411760807037354e-02 6.341252475976943970e-02 -2.206881195306777954e-01 -4.733221977949142456e-02 1.271450519561767578e-01 1.266466528177261353e-01 1.331709623336791992e-01 9.098497778177261353e-02 1.204688623547554016e-01 -2.969311177730560303e-01 2.495233118534088135e-01 1.437212079763412476e-01 9.248626977205276489e-02 3.415594100952148438e-01 -1.974876821041107178e-01 -9.717513620853424072e-02 1.848110705614089966e-01 -6.349800527095794678e-02 2.341850996017456055e-01 -7.050833851099014282e-02 -9.884938597679138184e-02 2.059505283832550049e-01 3.555266261100769043e-01 1.136433482170104980e-01 -1.075465455651283264e-01 -1.372055560350418091e-01 8.903805911540985107e-02 8.907441049814224243e-02
-3.230048716068267822e-01 -2.943178638815879822e-02 -1.241623461246490479e-01 4.425017163157463074e-02 5.489499121904373169e-02 5.486972630023956299e-02 2.317855656147003174e-01 -4.367714002728462219e-02 2.207268178462982178e-01 1.196621358394622803e-01 1.246981993317604065e-01 3.462568819522857666e-01 2.613555788993835449e-01 2.084288373589515686e-02 1.097330451011657715e-01 8.893694728612899780e-03 2.590962052345275879e-01 2.396198064088821411e-01 2.388532757759094238e-01 -2.271324992179870605e-01 4.127149656414985657e-02 4.404011368751525879e-02 1.759521067142486572e-01 2.263319194316864014e-01 1.030874326825141907e-01 1.127334907650947571e-01 2.434071898460388184e-01 2.781765162944793701e-02 -1.782228499650955200e-01 -1.427022963762283325e-01 1.193143948912620544e-01 2.601724863052368164e-01
-2.664819359779357910e-01 -1.172923073172569275e-01 -3.239999413490295410e-01 9.134802222251892090e-02 1.236326843500137329e-01 3.076319769024848938e-02 2.107761949300765991e-01 4.452791064977645874e-02 -2.871499359607696533e-01 -4.524119198322296143e-01 -1.480641514062881470e-01 2.075921185314655304e-02 9.080428630113601685e-02 -2.034190893173217773e-01 4.504172131419181824e-02 -4.030468687415122986e-02 7.341004163026809692e-02 3.289171755313873291e-01 -4.024792928248643875e-03 -1.599383354187011719e-01 1.971074938774108887e-01 1.371785551309585571e-01 -7.301954925060272217e-02 -1.752434968948364258e-01 -1.425573080778121948e-01 3.115355074405670166e-01 9.496214985847473145e-02 -8.913569152355194092e-02 2.933338098227977753e-02 8.267260342836380005e-02 -3.063378483057022095e-02 2.545738779008388519e-02
-1.499262750148773193e-01 -1.266333311796188354e-01 -3.765365481376647949e-01 -1.769174821674823761e-02 -9.996031224727630615e-02 -4.148304462432861328e-02 1.742986142635345459e-01 8.925612270832061768e-02 -2.001638710498809814e-01 -2.822546064853668213e-01 1.454874128103256226e-01 1.953050047159194946e-01 7.731605321168899536e-02 1.307377219200134277e-01 1.097970828413963318e-01 2.508908510208129883e-01 5.191059410572052002e-02 2.021681964397430420e-01 6.819847226142883301e-02 9.087100625038146973e-03 -4.963237419724464417e-02 9.863295406103134155e-02 2.719036936759948730e-01 -1.353732496500015259e-01 -3.315512835979461670e-01 5.999986454844474792e-02 7.911403663456439972e-03 3.607640862464904785e-01 -2.855892479419708252e-01 -6.055497750639915466e-02 -6.884233653545379639e-02 7.590535283088684082e-02
-1.146128401160240173e-01 -1.596443951129913330e-01 -3.639560639858245850e-01 1.773117668926715851e-02 1.836573183536529541e-01 -1.449756473302841187e-01 -6.212745327502489090e-03 5.198145285248756409e-03 5.294658988714218140e-02 -4.316243529319763184e-02 6.518106162548065186e-02 1.711782664060592651e-01 4.501571357250213623e-01 -2.169176489114761353e-01 -1.387068778276443481e-01 3.475461304187774658e-01 8.225052803754806519e-02 1.350749135017395020e-01 3.920908272266387939e-02 -3.550718305632472038e-03 1.703553134575486183e-04 -1.318015456199645996e-01 -7.494288682937622070e-02 -2.018441259860992432e-01 7.395075261592864990e-02 2.645275928080081940e-02 5.173730477690696716e-02 3.681773319840431213e-02 -3.367010354995727539e-01 2.313268184661865234e-01 6.532067060470581055e-02 2.724143564701080322e-01
-1.914817392826080322e-01 1.973771750926971436e-01 -3.343769907951354980e-01 2.245226502418518066e-01 1.722021251916885376e-01 2.148797214031219482e-01 1.651674658060073853e-01 7.647079229354858398e-02 2.627952992916107178e-01 -9.159056097269058228e-02 -2.485561184585094452e-02 8.019696921110153198e-02 6.927080452442169189e-02 4.356077685952186584e-02 1.674719005823135376e-01 1.139499545097351074e-01 9.724530577659606934e-02 1.154235750436782837e-01 -1.983510404825210571e-01 2.840610779821872711e-02 -2.400117516517639160e-01 -1.746833920478820801e-01 1.626748442649841309e-01 8.430150896310806274e-02 -2.955888807773590088e-01 1.813396215438842773e-01 -2.646606862545013428e-01 -1.244942322373390198e-01 -1.328485645353794098e-02 2.362120449542999268e-01 -9.574682451784610748e-03 2.729327678680419922e-01
-2.152129411697387695e-01 4.204933997243642807e-03 2.142637735232710838e-03 2.266585826873779297e-02 2.043541073799133301e-01 -3.138110786676406860e-02 5.806380137801170349e-02 9.815166145563125610e-02 2.018074989318847656e-01 -1.934943348169326782e-01 6.587479263544082642e-02 1.691178530454635620e-01 5.122762173414230347e-03 -2.527583241462707520e-01 -2.030259817838668823e-01 1.837215274572372437e-01 2.833749353885650635e-02 1.563221663236618042e-01 -7.238642126321792603e-02 -2.636106014251708984e-01 -3.705440089106559753e-03 -6.067115068435668945e-02 1.695844680070877075e-01 1.476052850484848022e-01 -5.252866744995117188e-01 -1.603631675243377686e-02 2.675382196903228760e-01 -4.270386323332786560e-02 3.572732508182525635e-01 -4.438215121626853943e-02 -8.398317545652389526e-02 8.332045376300811768e-02
-8.244080096483230591e-02 -4.757725819945335388e-02 1.674577146768569946e-01 -1.979422941803932190e-02 9.367097914218902588e-02 5.360906943678855896e-02 2.005575001239776611e-01 8.616683632135391235e-02 -1.172548253089189529e-02 -4.674316942691802979e-01 -7.167866826057434082e-02 2.330872118473052979e-01 2.729383707046508789e-01 -2.681425511837005615e-01 -1.269632428884506226e-01 2.344697564840316772e-01 -8.141221851110458374e-02 1.602794975042343140e-01 1.187410056591033936e-01 -1.500120162963867188e-01 1.283841878175735474e-01 -1.732404530048370361e-01 5.594355240464210510e-02 1.670905575156211853e-02 -3.471969068050384521e-01 6.431952118873596191e-02 2.344084531068801880e-01 2.215429991483688354e-01 -6.273967772722244263e-02 -1.835722178220748901e-01 -7.126482576131820679e-02 1.318019330501556396e-01
-1.618998795747756958e-01 -1.038885489106178284e-01 -1.464001089334487915e-01 1.404255777597427368e-01 1.382577717304229736e-01 -5.564081668853759766e-02 2.414004206657409668e-01 -4.798225313425064087e-02 2.060456126928329468e-01 -1.842320561408996582e-01 7.343068718910217285e-02 3.887920081615447998e-01 2.543229460716247559e-01 3.365262970328330994e-02 2.078395783901214600e-01 -1.525931060314178467e-01 9.329532086849212646e-02 3.115178346633911133e-01 -1.095119565725326538e-01 -2.649262547492980957e-01 3.863868489861488342e-02 2.379478514194488525e-02 3.419381380081176758e-01 1.354246288537979126e-01 2.273939549922943115e-02 1.166482493281364441e-01 1.632051914930343628e-01 2.472132444381713867e-01 -3.044646792113780975e-02 3.768646344542503357e-02 1.291990876197814941e-01 1.662916541099548340e-01
-2.119094431400299072e-01 -3.680432736873626709e-01 -1.595693826675415039e-01 2.060925364494323730e-01 -6.974263489246368408e-02 -1.602184772491455078e-01 -1.122685894370079041e-01 1.998891085386276245e-01 -9.632297605276107788e-02 -1.941699683666229248e-01 -3.561151027679443359e-02 2.621602118015289307e-01 9.694646298885345459e-02 -6.676380336284637451e-02 -1.193776279687881470e-01 2.329219430685043335e-01 -1.845472864806652069e-02 3.398002684116363525e-01 4.350283369421958923e-02 2.313006855547428131e-02 1.636835932731628418e-01 1.288252323865890503e-01 6.706105172634124756e-02 6.870985962450504303e-04 -3.637885153293609619e-01 -7.305473089218139648e-02 2.501771152019500732e-01 1.229283139109611511e-01 -2.013098299503326416e-01 -1.802020370960235596e-01 -1.573196426033973694e-02 -1.205359622836112976e-01
-2.478616535663604736e-01 7.591649889945983887e-02 -1.884620040655136108e-01 7.547769695520401001e-02 2.330984175205230713e-01 -1.797243952751159668e-01 4.019239172339439392e-02 -1.455296725034713745e-01 -4.553046450018882751e-02 -1.001865416765213013e-01 4.445598646998405457e-02 -4.134395718574523926e-02 4.085360169410705566e-01 -1.375431418418884277e-01 -1.338720172643661499e-01 3.895833790302276611e-01 1.289782077074050903e-01 -2.697820216417312622e-02 -1.787043213844299316e-01 -1.541772633790969849e-01 -8.965383470058441162e-02 -2.506804466247558594e-01 -1.082915514707565308e-01 2.734726667404174805e-01 -1.667005270719528198e-01 -6.510946433991193771e-03 -1.437035482376813889e-02 4.706034064292907715e-02 -5.587847437709569931e-03 -2.498072385787963867e-02 1.729643344879150391e-01 -3.457701802253723145e-01
-2.118161171674728394e-01 -2.631844952702522278e-02 -1.870877593755722046e-01 3.327244818210601807e-01 2.527748048305511475e-01 1.217174828052520752e-01 1.819711737334728241e-02 7.525864243507385254e-02 -2.701035439968109131e-01 -4.054515957832336426e-01 5.183529108762741089e-02 1.388874948024749756e-01 -2.088664472103118896e-02 -3.004691898822784424e-01 -2.138286083936691284e-02 1.399798244237899780e-01 1.498027145862579346e-01 9.740916639566421509e-02 -7.640423625707626343e-02 -1.478618234395980835e-01 7.126993685960769653e-02 1.585458666086196899e-01 3.447555601596832275e-01 -1.220813170075416565e-01 -1.680941581726074219e-01 1.872698664665222168e-01 3.068680875003337860e-03 4.208638146519660950e-02 1.564966291189193726e-01 -2.215796150267124176e-02 -1.387822479009628296e-01 -1.448441743850708008e-01
-5.342142656445503235e-02 6.833977531641721725e-03 -4.335507750511169434e-01 2.923513529822230339e-03 1.180853992700576782e-01 2.128545194864273071e-01 -1.098254546523094177e-01 3.948780894279479980e-01 3.128659129142761230e-01 -1.703072041273117065e-01 1.654098331928253174e-01 1.326231509447097778e-01 4.347977414727210999e-02 -1.167727932333946228e-01 2.178958989679813385e-02 1.172529831528663635e-01 2.318637222051620483e-01 5.294471606612205505e-02 -3.840847313404083252e-02 -2.111558467149734497e-01 8.049349486827850342e-02 -1.730162650346755981e-01 2.545494437217712402e-01 -1.831454336643218994e-01 -3.666811063885688782e-02 -1.259134411811828613e-01 -5.095267668366432190e-02 1.789996922016143799e-01 7.270248234272003174e-02 -2.175850123167037964e-01 -1.065149828791618347e-01 1.646424084901809692e-01
-1.265136897563934326e-01 4.464226216077804565e-02 -2.027037143707275391e-01 -1.941579207777976990e-02 -5.727308988571166992e-02 1.819209754467010498e-01 -4.399306699633598328e-02 4.834330826997756958e-02 2.475304994732141495e-03 -1.603246182203292847e-01 8.663607388734817505e-02 1.688572019338607788e-01 7.498561590909957886e-02 -1.132014617323875427e-01 5.079945325851440430e-01 3.831253647804260254e-01 1.196351125836372375e-01 2.093192338943481445e-01 -2.845573797821998596e-02 -9.013471007347106934e-02 -1.590569615364074707e-01 1.868690247647464275e-03 -2.374048382043838501e-01 2.760927677154541016e-01 -2.023863792419433594e-01 3.358848392963409424e-01 -6.152368709444999695e-02 -7.863032072782516479e-02 -5.385574698448181152e-02 -1.348339915275573730e-01 5.933377426117658615e-03 7.115761190652847290e-02
-3.112263083457946777e-01 1.483230739831924438e-01 2.754649706184864044e-02 3.862532600760459900e-02 1.500456631183624268e-01 -1.630093455314636230e-01 -1.250790655612945557e-01 2.074666917324066162e-01 2.945772111415863037e-01 -1.921359300613403320e-01 9.732955694198608398e-02 8.637689799070358276e-02 -1.031578928232192993e-01 -2.960382997989654541e-01 2.398525774478912354e-01 1.420099586248397827e-01 3.947209194302558899e-02 2.873536944389343262e-01 2.286591380834579468e-02 -4.229906946420669556e-02 1.935293823480606079e-01 -1.419960111379623413e-01 -1.915515810251235962e-01 -7.568858563899993896e-02 -2.737914919853210449e-01 2.773319780826568604e-01 -1.963916420936584473e-01 1.607824265956878662e-01 9.798119962215423584e-02 2.161493059247732162e-03 1.549267768859863281e-01 -1.346483826637268066e-01
-3.469558060169219971e-01 -1.931466013193130493e-01 -2.690854072570800781e-01 1.354126632213592529e-01 1.209453567862510681e-01 1.345971375703811646e-01 -8.178525418043136597e-02 1.520011294633150101e-02 -3.176495432853698730e-02 -3.448212444782257080e-01 3.345305323600769043e-01 -1.940423250198364258e-02 1.266336292028427124e-01 -1.824969202280044556e-01 -1.589568853378295898e-01 2.732906341552734375e-01 6.956100463867187500e-02 5.993927642703056335e-02 -2.445195764303207397e-01 -3.170304596424102783e-01 2.355674952268600464e-01 4.873104020953178406e-02 4.945845156908035278e-02 -3.428298607468605042e-02 -2.574854791164398193e-01 3.106117807328701019e-02 -1.487619709223508835e-02 -1.040984988212585449e-01 -7.662402093410491943e-02 -7.325803488492965698e-02 -3.374478220939636230e-02 9.746003895998001099e-02
-7.939334213733673096e-02 2.683375403285026550e-02 -8.748426288366317749e-02 -1.719162762165069580e-01 -1.215848848223686218e-01 -3.348286449909210205e-02 1.104376316070556641e-01 1.067870408296585083e-01 -1.719608455896377563e-01 -6.178225278854370117e-01 7.065224461257457733e-03 1.492714043706655502e-02 1.847458779811859131e-01 -2.680723071098327637e-01 3.883156552910804749e-02 4.152648150920867920e-01 3.762090578675270081e-03 1.811963170766830444e-01 2.194296717643737793e-01 -2.117434293031692505e-01 -3.500483930110931396e-02 -1.140395700931549072e-01 1.279463768005371094e-01 3.794759884476661682e-02 -1.835939884185791016e-01 2.039304934442043304e-02 2.358514256775379181e-02 4.482387378811836243e-02 2.884759381413459778e-02 -2.830731309950351715e-02 1.644011586904525757e-01 3.935164213180541992e-02
-1.806173324584960938e-01 -3.611398488283157349e-02 -2.077233344316482544e-01 1.437563151121139526e-01 2.505809664726257324e-01 -8.614537119865417480e-02 -5.808181688189506531e-02 1.295544207096099854e-01 2.492077797651290894e-01 -1.903142780065536499e-01 -1.051703169941902161e-01 1.454010456800460815e-01 2.396765798330307007e-01 1.656028032302856445e-01 6.037113489583134651e-04 5.060724020004272461e-01 -5.305193364620208740e-02 8.283635228872299194e-02 2.488108128309249878e-01 2.224974893033504486e-02 1.427608262747526169e-02 -3.865698352456092834e-02 1.807777024805545807e-02 -1.412796676158905029e-01 1.515764743089675903e-01 2.303908467292785645e-01 -4.308972507715225220e-02 1.724171489477157593e-01 1.293547600507736206e-01 -2.919071018695831299e-01 -1.577601581811904907e-01 1.088564470410346985e-01
-1.773360669612884521e-01 -8.984235674142837524e-02 -1.055287495255470276e-01 1.025408655405044556e-01 1.707691103219985962e-01 -1.231355965137481689e-02 2.512164413928985596e-01 1.118274405598640442e-01 1.903654634952545166e-01 6.888066232204437256e-02 9.919763356447219849e-02 9.795407950878143311e-02 1.073540598154067993e-01 -9.010058827698230743e-03 -9.634869173169136047e-03 2.450049966573715210e-01 2.513855099678039551e-01 6.657034158706665039e-02 -1.673287749290466309e-01 -5.835720300674438477e-01 1.991169750690460205e-01 -1.428076922893524170e-01 6.752913445234298706e-02 -1.141634806990623474e-01 4.518347978591918945e-02 2.315191030502319336e-01 -2.412047535181045532e-01 2.281694859266281128e-01 -1.040624678134918213e-01 1.882982626557350159e-02 9.662585705518722534e-02 3.918284550309181213e-02
1.152245625853538513e-01 -1.135934703052043915e-02 -2.364421784877777100e-01 2.429857999086380005e-01 4.639352485537528992e-02 -4.885616153478622437e-02 8.215872943401336670e-02 -8.718504011631011963e-02 3.387952446937561035e-01 -1.958325207233428955e-01 2.173078507184982300e-01 1.163676232099533081e-01 1.934254020452499390e-01 1.942524127662181854e-02 -8.786324411630630493e-02 4.963396489620208740e-01 1.001258790493011475e-01 7.892358303070068359e-02 -1.035983785986900330e-01 -2.698096632957458496e-02 1.960412263870239258e-01 -2.060571610927581787e-01 2.021638900041580200e-01 4.083664715290069580e-02 -9.107792377471923828e-02 1.554909795522689819e-01 -3.045478276908397675e-02 -1.245333179831504822e-01 -1.125671714544296265e-01 2.891181409358978271e-01 -1.776434481143951416e-01 -1.382957696914672852e-01
-2.247565984725952148e-01 -2.270614504814147949e-01 -1.561723947525024414e-01 2.830074727535247803e-01 3.205767273902893066e-01 -8.036171644926071167e-02 2.118319869041442871e-01 2.730043791234493256e-02 7.229033857583999634e-02 1.470626741647720337e-01 1.669152989052236080e-04 -4.920776560902595520e-02 2.919117510318756104e-01 -6.208006665110588074e-02 1.162074506282806396e-01 -2.202706597745418549e-02 2.442003190517425537e-01 -1.193236187100410461e-01 -1.850431114435195923e-01 -4.341702163219451904e-01 -1.868004165589809418e-02 -1.273908764123916626e-01 2.955986261367797852e-01 -7.030980661511421204e-03 -9.903603047132492065e-02 1.006059423089027405e-01 8.523862063884735107e-02 1.520233005285263062e-01 -1.753211021423339844e-01 3.568911552429199219e-02 7.483320310711860657e-03 -1.525544971227645874e-01
-2.369540035724639893e-01 -1.728191226720809937e-01 1.550292670726776123e-01 2.510175704956054688e-01 3.749252110719680786e-02 -2.383355349302291870e-01 -6.747348606586456299e-02 -3.918130695819854736e-02 1.679433137178421021e-01 -2.287998944520950317e-01 3.664727136492729187e-02 1.212417632341384888e-01 1.962215825915336609e-02 -2.168964147567749023e-01 4.989883005619049072e-01 2.334933131933212280e-01 1.403733193874359131e-01 2.282872647047042847e-01 -1.729817539453506470e-01 -9.803648293018341064e-02 1.330089420080184937e-01 -8.031772077083587646e-02 2.312476634979248047e-01 -5.343098193407058716e-02 -2.010711133480072021e-01 2.295132726430892944e-01 1.136869657784700394e-03 9.779205173254013062e-02 4.629967734217643738e-02 3.730745986104011536e-02 -1.222467198967933655e-01 -4.619560390710830688e-02
-1.472849845886230469e-01 4.681546241044998169e-02 -3.720701113343238831e-02 3.633856540545821190e-03 2.756046056747436523e-01 -9.855937957763671875e-02 -1.782404035329818726e-01 2.242365628480911255e-01 1.455283463001251221e-01 -1.070966199040412903e-01 -1.102964431047439575e-01 2.529945075511932373e-01 8.712492883205413818e-02 -2.019663900136947632e-01 8.516922593116760254e-02 3.491733670234680176e-01 1.403358578681945801e-01 3.700864017009735107e-01 8.684254437685012817e-02 -7.023227214813232422e-02 4.308148473501205444e-02 -3.665224611759185791e-01 -2.995935641229152679e-02 8.438051678240299225e-03 1.496347039937973022e-01 1.204630360007286072e-01 3.520366549491882324e-01 3.049073042348027229e-03 -1.944094151258468628e-01 -1.152440207079052925e-03 -1.659243553876876831e-02 -1.241337135434150696e-01
1.220277473330497742e-01 -2.182823792099952698e-02 -3.109669983386993408e-01 -7.982156425714492798e-02 1.344892382621765137e-01 -5.390146747231483459e-02 1.020175889134407043e-01 2.777287177741527557e-02 7.473417371511459351e-02 -2.796934247016906738e-01 1.018343642354011536e-01 -9.194917976856231689e-03 2.557639181613922119e-01 -1.630704402923583984e-01 4.653899744153022766e-02 2.981738746166229248e-01 3.721521422266960144e-02 5.121484398841857910e-02 8.651560544967651367e-02 -1.623805016279220581e-01 1.343026757240295410e-01 1.198119074106216431e-01 1.655838042497634888e-01 -5.303759500384330750e-02 -4.875804483890533447e-01 2.270074188709259033e-01 1.190242320299148560e-01 2.208162546157836914e-01 -1.252961605787277222e-01 2.244516760110855103e-01 -2.298895716667175293e-01 -2.088331617414951324e-02
-2.105403840541839600e-01 -2.619342803955078125e-01 -3.520117402076721191e-01 1.760222911834716797e-01 -9.221567958593368530e-02 1.260065734386444092e-01 -5.008288426324725151e-04 1.631609797477722168e-01 1.075118184089660645e-01 -4.889102876186370850e-01 3.294292837381362915e-02 -3.197625279426574707e-01 3.648108541965484619e-01 -3.858467563986778259e-02 2.364480346441268921e-01 1.089920029044151306e-01 -6.277942657470703125e-02 4.398606345057487488e-02 1.235979609191417694e-03 -3.646892309188842773e-02 -1.589862257242202759e-02 -8.227650076150894165e-02 2.611494660377502441e-01 1.113939285278320312e-01 -5.332610756158828735e-02 -2.851441968232393265e-03 1.357646733522415161e-01 6.389405578374862671e-03 -1.755295693874359131e-02 -6.955735385417938232e-02 4.012740403413772583e-02 -4.424098134040832520e-02
-2.042020559310913086e-01 -1.249849051237106323e-01 -2.350538596510887146e-02 4.356370568275451660e-01 2.048022001981735229e-01 -2.171510159969329834e-01 1.450745612382888794e-01 1.137360557913780212e-02 1.382547020912170410e-01 -5.147130042314529419e-02 -7.728705555200576782e-02 3.226220011711120605e-01 1.997883319854736328e-01 6.838683038949966431e-02 4.872132465243339539e-02 1.583509147167205811e-01 9.680107980966567993e-02 -3.315889462828636169e-02 -1.781437993049621582e-01 -3.218386769294738770e-01 -3.443841636180877686e-02 -1.476533561944961548e-01 1.696927696466445923e-01 1.153015792369842529e-01 -8.429589122533798218e-02 1.619778424501419067e-01 3.371981531381607056e-02 2.795669734477996826e-01 -4.466197639703750610e-02 6.948067247867584229e-02 6.539671868085861206e-02 -3.218875825405120850e-01
-3.242050409317016602e-01 -2.134073078632354736e-01 -5.619684234261512756e-02 4.381833076477050781e-01 1.950248330831527710e-01 -3.070015087723731995e-02 3.138556480407714844e-01 1.817770674824714661e-02 1.379724889993667603e-01 4.816766828298568726e-02 1.521542016416788101e-02 8.945293724536895752e-02 3.339226245880126953e-01 -6.053083762526512146e-02 -4.308540374040603638e-02 9.383834898471832275e-02 2.905156016349792480e-01 3.873456269502639771e-02 -7.486823946237564087e-02 -3.004121482372283936e-01 4.678592458367347717e-02 -1.012114882469177246e-01 1.477703154087066650e-01 -3.746495023369789124e-02 -1.590536907315254211e-02 1.922481805086135864e-01 1.675614714622497559e-01 1.139824166893959045e-01 -7.407542318105697632e-02 1.465989947319030762e-01 1.477176845073699951e-01 -1.282481402158737183e-01
-4.093964118510484695e-03 1.523150503635406494e-01 -1.373734474182128906e-01 -2.241977155208587646e-01 1.306348294019699097e-01 -6.369690597057342529e-02 2.711329795420169830e-02 3.927195817232131958e-02 2.124552875757217407e-01 -3.584910333156585693e-01 -2.807351527735590935e-03 2.403218597173690796e-01 2.577314078807830811e-01 -2.846458256244659424e-01 -2.541517019271850586e-01 1.800922304391860962e-01 -1.254318207502365112e-01 2.684640698134899139e-02 9.177804738283157349e-02 -3.324753940105438232e-01 1.866532862186431885e-01 -2.203423380851745605e-01 9.773968160152435303e-02 -1.571510285139083862e-01 -6.656987220048904419e-02 1.121499016880989075e-01 1.356266587972640991e-01 2.157038897275924683e-01 -2.797549962997436523e-02 -8.082272857427597046e-02 2.531890869140625000e-01 4.414064437150955200e-02
-9.699544310569763184e-02 -2.961231768131256104e-01 -2.144174873828887939e-01 2.152613550424575806e-01 -3.696477785706520081e-02 1.590127795934677124e-01 -1.588986627757549286e-02 3.069332242012023926e-01 1.114574596285820007e-01 -7.815752923488616943e-02 -3.002018481492996216e-02 2.320696860551834106e-01 -1.275678873062133789e-01 -9.004569053649902344e-02 -1.482934653759002686e-01 9.595052897930145264e-02 9.765208512544631958e-02 3.235901892185211182e-01 2.657797932624816895e-01 -9.550630301237106323e-02 -8.850183337926864624e-02 -2.003341317176818848e-01 2.895607054233551025e-01 1.362980157136917114e-01 1.198919191956520081e-01 5.590026453137397766e-02 2.904212772846221924e-01 2.950612902641296387e-01 -1.498654782772064209e-01 -9.265171363949775696e-03 -5.145855993032455444e-02 -4.600765183568000793e-02
-9.108964353799819946e-02 -2.214784622192382812e-01 -1.803046911954879761e-01 -1.141647845506668091e-01 1.541316956281661987e-01 6.935849040746688843e-02 4.555894061923027039e-02 1.548210978507995605e-01 1.573794335126876831e-01 -1.057000681757926941e-01 2.299840301275253296e-01 1.552414000034332275e-01 1.008421257138252258e-01 -4.668636620044708252e-02 -2.200285047292709351e-01 1.534619778394699097e-01 2.016953825950622559e-01 2.490675449371337891e-01 -4.187780618667602539e-02 -8.350715041160583496e-02 2.182623445987701416e-01 -3.690508604049682617e-01 1.809150129556655884e-01 -2.754581272602081299e-01 -2.277079224586486816e-01 2.125442624092102051e-01 1.528706103563308716e-01 1.842667609453201294e-01 1.122883036732673645e-01 5.158793181180953979e-02 -1.437684744596481323e-01 2.259928882122039795e-01
-3.690665960311889648e-01 1.089787036180496216e-01 -2.268506586551666260e-01 -1.632540374994277954e-01 2.880129218101501465e-01 1.268590688705444336e-01 -1.665333509445190430e-01 -7.491400837898254395e-02 1.456335186958312988e-01 -1.462579518556594849e-01 1.817690432071685791e-01 1.023040413856506348e-01 2.094338089227676392e-01 -2.687990963459014893e-01 7.246918976306915283e-02 2.472754716873168945e-01 1.789186894893646240e-01 -1.139570474624633789e-01 -3.798703849315643311e-02 -2.335225790739059448e-01 -2.165901362895965576e-01 -1.148517243564128876e-02 1.099328771233558655e-01 -2.072739601135253906e-01 1.050792336463928223e-01 2.781070768833160400e-01 -5.365652590990066528e-02 2.252773940563201904e-02 -5.598728358745574951e-02 -6.896293163299560547e-02 -2.454720437526702881e-01 -9.903445839881896973e-02
-3.099470138549804688e-01 -9.956829994916915894e-02 -4.368745982646942139e-01 6.594296544790267944e-02 -6.970086693763732910e-02 1.615138053894042969e-01 3.327741473913192749e-02 2.230775356292724609e-01 1.759792119264602661e-01 -2.866292297840118408e-01 -8.851247280836105347e-02 1.586116105318069458e-01 1.615200750529766083e-02 -2.117920666933059692e-01 2.420130372047424316e-02 2.471462339162826538e-01 -7.275446504354476929e-02 1.801785826683044434e-01 -4.044158756732940674e-02 2.691190242767333984e-01 2.307992987334728241e-02 -8.477463573217391968e-02 7.565744221210479736e-02 -6.697982549667358398e-02 -3.233223855495452881e-01 -1.046456769108772278e-01 1.612233072519302368e-01 5.634452030062675476e-02 1.766520440578460693e-01 -1.062500178813934326e-01 -1.966024935245513916e-01 -9.242875874042510986e-02
-9.182478487491607666e-02 1.623965352773666382e-01 -1.344123780727386475e-01 -9.126047790050506592e-02 2.303565889596939087e-01 3.615751117467880249e-02 -2.379864268004894257e-02 1.118725463747978210e-01 2.746441662311553955e-01 -1.612242609262466431e-01 -1.956919729709625244e-01 4.039941430091857910e-01 2.653875052928924561e-01 -2.208098620176315308e-01 -6.010210141539573669e-02 1.661455333232879639e-01 3.216604888439178467e-01 2.436992079019546509e-01 1.186675205826759338e-01 1.290667802095413208e-01 2.787633799016475677e-02 -1.865798830986022949e-01 1.167515069246292114e-01 2.219193615019321442e-02 -1.757133305072784424e-01 -1.000116094946861267e-01 7.272012531757354736e-02 -4.802025109529495239e-02 -1.940497756004333496e-01 8.646067976951599121e-02 -1.899203509092330933e-01 -2.122122049331665039e-01
-1.027026772499084473e-01 1.594017595052719116e-01 -3.412951231002807617e-01 -7.239261269569396973e-02 1.371474862098693848e-01 -7.272459566593170166e-02 -1.439165920019149780e-01 -2.890942059457302094e-02 2.909756824374198914e-02 -3.136215209960937500e-01 4.313557967543601990e-02 -1.233186107128858566e-03 1.133499369025230408e-01 -7.777423411607742310e-02 -3.731677681207656860e-02 3.890408873558044434e-01 2.177623063325881958e-01 1.851827353239059448e-01 4.643343854695558548e-03 -4.896862432360649109e-03 -2.726677991449832916e-02 4.302281886339187622e-02 2.659850418567657471e-01 5.595736205577850342e-02 -2.771774232387542725e-01 2.420064806938171387e-01 7.148388028144836426e-02 -3.986862674355506897e-02 -1.640016436576843262e-01 3.559303283691406250e-01 -1.529720723628997803e-01 2.159970700740814209e-01
-8.505822718143463135e-02 2.561089210212230682e-02 -5.717759951949119568e-03 2.043130695819854736e-01 3.765611052513122559e-01 -1.058209687471389771e-01 -2.151213213801383972e-02 5.485043302178382874e-02 4.331318661570549011e-02 -5.315230041742324829e-02 -6.529726088047027588e-02 -9.861108660697937012e-02 2.109096497297286987e-01 -2.051359266042709351e-01 -9.502657689154148102e-03 4.813326299190521240e-01 5.508622154593467712e-02 2.529079020023345947e-01 9.094882756471633911e-02 -4.941255152225494385e-01 6.164874508976936340e-02 3.778712823987007141e-02 1.255445480346679688e-01 1.840976923704147339e-01 -7.316955924034118652e-02 -2.052117884159088135e-02 3.690876066684722900e-02 -3.799173235893249512e-02 -7.825728505849838257e-02 1.541309356689453125e-01 -1.259440183639526367e-01 1.679515093564987183e-01
-5.804181471467018127e-02 9.461811929941177368e-02 -7.551170140504837036e-02 -1.241561695933341980e-01 2.744094133377075195e-01 -7.845161855220794678e-02 1.825658828020095825e-01 1.919116266071796417e-02 2.372916936874389648e-01 -2.784067392349243164e-01 -3.676239773631095886e-02 2.833338379859924316e-01 1.942788511514663696e-01 -1.938491016626358032e-01 6.429362297058105469e-02 8.518791198730468750e-02 -4.667609930038452148e-02 2.003103941679000854e-01 1.917091012001037598e-01 -2.117679268121719360e-01 1.288800239562988281e-01 -1.944762617349624634e-01 2.012921683490276337e-02 -8.879432082176208496e-02 -6.725651770830154419e-02 -2.543188445270061493e-02 4.406461417675018311e-01 9.809077531099319458e-02 -3.798006474971771240e-01 7.983206212520599365e-02 -2.371120266616344452e-02 -4.981682077050209045e-02
1.449553817510604858e-01 -1.044799759984016418e-01 -3.489560484886169434e-01 -8.592716418206691742e-03 1.102031096816062927e-01 -1.462508440017700195e-01 9.120652824640274048e-02 -1.306582987308502197e-02 -2.587770521640777588e-01 -1.896716505289077759e-01 5.119011923670768738e-02 2.203581035137176514e-01 3.020598590373992920e-01 1.961154341697692871e-01 6.919211894273757935e-02 2.890527844429016113e-01 1.255777180194854736e-01 2.150350660085678101e-01 -1.491704285144805908e-01 -3.923674300312995911e-02 -2.992681972682476044e-02 -1.207206323742866516e-01 2.340434789657592773e-01 -6.000620126724243164e-02 -3.062495887279510498e-01 1.636257469654083252e-01 3.034028923138976097e-03 3.298118710517883301e-01 -1.602744758129119873e-01 -7.988066226243972778e-02 -7.696118205785751343e-02 -7.112278789281845093e-02
-1.391756385564804077e-01 -2.334844321012496948e-01 -4.282102584838867188e-01 -9.996382892131805420e-02 -1.694665998220443726e-01 -9.171272814273834229e-02 1.419511437416076660e-01 3.535897284746170044e-02 8.102227002382278442e-03 -3.798967003822326660e-01 -7.170659303665161133e-02 8.660978823900222778e-02 -1.053389348089694977e-02 5.805109068751335144e-02 2.400392442941665649e-01 1.866977065801620483e-01 -7.072291523218154907e-02 2.112503051757812500e-01 3.214371949434280396e-02 -2.368328534066677094e-02 6.217996403574943542e-02 -7.781822979450225830e-02 9.281135350465774536e-02 1.502619981765747070e-01 -3.286991119384765625e-01 -1.337945163249969482e-01 3.109658062458038330e-01 1.697465032339096069e-01 5.157687142491340637e-02 -1.839040517807006836e-01 -2.012421339750289917e-01 2.162760496139526367e-02
-3.193676769733428955e-01 -1.815646141767501831e-01 -5.918746814131736755e-02 3.894216716289520264e-01 1.580278277397155762e-01 5.962323769927024841e-02 2.929936051368713379e-01 -5.259728804230690002e-02 2.688865065574645996e-01 -3.019052743911743164e-02 8.217583596706390381e-02 2.916726656258106232e-02 4.009825885295867920e-01 -8.036901056766510010e-02 9.508363902568817139e-02 9.820390492677688599e-02 3.142271041870117188e-01 8.210985106416046619e-04 -1.271712779998779297e-02 -2.323413789272308350e-01 1.674520373344421387e-01 3.155266493558883667e-02 5.554270371794700623e-02 -6.754173431545495987e-03 -1.245043501257896423e-01 1.848405748605728149e-01 -2.167042577639222145e-03 1.564825475215911865e-01 -1.393460631370544434e-01 1.370771527290344238e-01 2.631971798837184906e-02 -1.670074164867401123e-01
-2.340084463357925415e-01 -3.008575737476348877e-01 -1.806900203227996826e-01 1.720642447471618652e-01 1.384560763835906982e-01 -1.847139373421669006e-02 -9.390848875045776367e-02 -1.709150522947311401e-01 5.852065235376358032e-02 -1.457811743021011353e-01 -2.068630419671535492e-02 -2.130886763334274292e-01 2.222272455692291260e-01 -1.955949813127517700e-01 -1.476173847913742065e-01 3.035521209239959717e-01 -7.698938250541687012e-02 2.659372687339782715e-01 -8.397066034376621246e-03 -1.227362453937530518e-01 1.881662756204605103e-01 8.567958325147628784e-02 3.051251173019409180e-01 9.666664898395538330e-02 -4.346606731414794922e-01 7.018927484750747681e-02 -2.131706848740577698e-02 -1.119624227285385132e-01 -1.085356324911117554e-01 -2.996370755136013031e-02 -7.072192151099443436e-03 7.928892225027084351e-02
-2.674818336963653564e-01 -2.672032713890075684e-01 -1.972617357969284058e-01 -9.424028545618057251e-02 1.033524721860885620e-01 1.432486474514007568e-01 3.160084411501884460e-02 2.144859135150909424e-01 -1.847290806472301483e-02 -6.317490339279174805e-02 -3.067744672298431396e-01 -7.433060556650161743e-02 1.191027183085680008e-02 -2.767764329910278320e-01 1.128755584359169006e-01 4.521724581718444824e-01 6.087868660688400269e-02 1.231652274727821350e-01 -4.025079309940338135e-02 -2.209860365837812424e-03 3.219846189022064209e-01 -1.226050406694412231e-01 2.094079405069351196e-01 1.592566072940826416e-01 1.473381072282791138e-01 5.349853541702032089e-03 2.099926620721817017e-01 -4.881016910076141357e-02 1.277871131896972656e-01 -7.914917171001434326e-02 6.557331979274749756e-02 -1.720756590366363525e-01
-1.228632181882858276e-01 -1.062288284301757812e-01 -2.866851910948753357e-02 3.262089490890502930e-01 2.346116602420806885e-01 -2.342507094144821167e-01 1.686958819627761841e-01 5.939885228872299194e-02 2.793085873126983643e-01 -1.289690434932708740e-01 1.625093519687652588e-01 -7.121096551418304443e-02 2.148005962371826172e-01 -1.431856006383895874e-01 1.168278511613607407e-02 3.036660850048065186e-01 1.150873303413391113e-01 6.994536519050598145e-02 -7.365521043539047241e-02 -4.868052601814270020e-01 -3.893934935331344604e-02 3.005854599177837372e-02 3.236168026924133301e-01 4.626007750630378723e-03 -4.051483049988746643e-02 6.771761178970336914e-02 -9.753327071666717529e-02 2.230437094112858176e-04 -2.298231571912765503e-01 5.498912930488586426e-02 6.408731569536030293e-04 8.480854332447052002e-03
-4.907389283180236816e-01 -2.645374834537506104e-01 1.048787217587232590e-02 2.712342739105224609e-01 1.039336621761322021e-01 2.203145325183868408e-01 1.938827782869338989e-01 1.300063431262969971e-01 3.769901767373085022e-02 -3.135063219815492630e-03 4.566070437431335449e-02 -1.032358780503273010e-01 1.587280333042144775e-01 -5.853367969393730164e-03 3.250285983085632324e-01 1.254837512969970703e-01 2.397479861974716187e-02 2.282707206904888153e-02 -1.100734993815422058e-01 -2.788118422031402588e-01 1.187596097588539124e-01 -1.469444036483764648e-01 3.699621558189392090e-01 -5.143544171005487442e-03 -6.358221871778368950e-04 -1.357577927410602570e-02 -5.657966248691082001e-03 6.048280745744705200e-02 -9.838916361331939697e-02 2.292829751968383789e-01 6.753206718713045120e-03 1.057235226035118103e-01
-8.098016679286956787e-02 -3.403932973742485046e-02 -3.264157474040985107e-01 2.531603574752807617e-01 -1.572044342756271362e-01 -3.096957877278327942e-02 -3.851991146802902222e-02 8.098897337913513184e-02 4.454206526279449463e-01 -1.470086723566055298e-01 -1.400732696056365967e-01 7.998236455023288727e-03 -7.390976697206497192e-02 -2.974828779697418213e-01 2.651053015142679214e-03 2.701668441295623779e-01 8.920631557703018188e-02 1.628129333257675171e-01 1.430892199277877808e-02 3.470523655414581299e-02 -5.807241424918174744e-02 -1.874277591705322266e-01 7.989915460348129272e-02 1.549427509307861328e-01 -2.147206813097000122e-01 5.441814661026000977e-02 2.532837688922882080e-01 -1.032749563455581665e-01 -1.412737071514129639e-01 -2.802939116954803467e-01 -2.217568308115005493e-01 -7.019905745983123779e-02
-2.357951104640960693e-01 -1.255332231521606445e-01 1.882876157760620117e-01 9.575123339891433716e-02 1.044718697667121887e-01 6.231720373034477234e-02 2.428296208381652832e-01 -1.342810392379760742e-01 1.202175170183181763e-01 -2.541680634021759033e-01 2.755760587751865387e-02 2.775192558765411377e-01 1.552022695541381836e-01 -5.579793080687522888e-02 1.396661251783370972e-01 1.729003489017486572e-01 2.208929061889648438e-01 2.583226859569549561e-01 -2.450884133577346802e-01 -1.528962850570678711e-01 1.662582755088806152e-01 -1.141073182225227356e-02 3.242857158184051514e-01 2.825574204325675964e-02 9.054747968912124634e-02 2.641065120697021484e-01 3.310490399599075317e-02 2.183818668127059937e-01 -2.641300857067108154e-02 -6.722874194383621216e-02 3.067543804645538330e-01 6.234483793377876282e-03
-3.445124030113220215e-01 1.455113589763641357e-01 -1.618162542581558228e-01 1.389151513576507568e-01 6.516640633344650269e-02 3.659036159515380859e-01 2.323386073112487793e-02 3.570441305637359619e-01 -7.455001119524240494e-03 6.013845279812812805e-02 -4.331172630190849304e-02 -5.081858858466148376e-02 2.593693435192108154e-01 -1.733983010053634644e-01 1.740610003471374512e-01 5.089755058288574219e-01 -7.626940310001373291e-02 -3.162418305873870850e-02 -4.020243138074874878e-02 1.223133783787488937e-02 -7.293411344289779663e-02 -1.770457066595554352e-02 1.622447371482849121e-01 7.494132220745086670e-02 -1.299542039632797241e-01 3.018205240368843079e-02 -3.212894499301910400e-02 4.637303203344345093e-02 5.456458777189254761e-03 -2.484746575355529785e-01 1.991813629865646362e-02 -1.561301350593566895e-01
-2.082901746034622192e-01 -2.200654149055480957e-01 7.374086230993270874e-02 1.999062746763229370e-01 8.009880781173706055e-02 -9.549618512392044067e-02 -1.016517058014869690e-01 6.719321757555007935e-02 1.334217190742492676e-01 -2.021152079105377197e-01 -2.151519292965531349e-03 1.752504259347915649e-01 1.001418605446815491e-01 -2.269310057163238525e-01 4.940868020057678223e-01 2.200081795454025269e-01 1.128781065344810486e-01 1.941470950841903687e-01 -1.024529635906219482e-01 -2.094035744667053223e-01 2.399040907621383667e-01 -2.251667529344558716e-01 1.571426391601562500e-01 3.217072412371635437e-02 -2.685482613742351532e-02 7.450655102729797363e-02 1.751632839441299438e-01 2.393216490745544434e-01 6.217638961970806122e-03 -7.623185217380523682e-02 6.825075019150972366e-03 -2.238136976957321167e-01
-1.552203148603439331e-01 9.988722205162048340e-02 -2.228263765573501587e-01 1.074472367763519287e-01 1.189546361565589905e-01 3.074420429766178131e-02 1.413618773221969604e-01 2.984541952610015869e-01 5.660573020577430725e-02 7.972582429647445679e-02 4.854626655578613281e-01 5.478671193122863770e-02 5.207210406661033630e-02 -6.361892819404602051e-02 -2.571836672723293304e-02 1.892130225896835327e-01 2.631309330463409424e-01 2.573763579130172729e-02 -1.585590690374374390e-01 -2.452095299959182739e-01 1.703244298696517944e-01 -1.628340333700180054e-01 -8.786069601774215698e-02 1.357363015413284302e-01 -2.424472868442535400e-01 2.833781838417053223e-01 2.627778053283691406e-01 7.203092426061630249e-02 -5.133551359176635742e-02 -5.820195376873016357e-02 -9.936803579330444336e-02 1.518613845109939575e-01
-4.392224848270416260e-01 -2.865713089704513550e-02 -1.557504981756210327e-01 -9.320259839296340942e-02 -1.269406974315643311e-01 2.020685076713562012e-01 -1.124635264277458191e-01 -6.843263655900955200e-02 -8.255079388618469238e-02 1.399441659450531006e-01 -1.491880118846893311e-01 9.410690516233444214e-02 2.618996202945709229e-01 -3.033846914768218994e-01 -4.865067452192306519e-02 2.227156758308410645e-01 3.338181227445602417e-02 2.347956597805023193e-01 -4.364228248596191406e-02 -2.960246801376342773e-02 3.458216190338134766e-01 -1.022248715162277222e-01 2.079893648624420166e-01 1.642924398183822632e-01 -6.415311247110366821e-02 2.664918005466461182e-01 1.239674463868141174e-01 -1.184783130884170532e-01 3.352936729788780212e-02 1.919590085744857788e-01 -1.645602881908416748e-01 -4.027292132377624512e-03
-6.802509725093841553e-02 -9.155015647411346436e-02 -2.152819633483886719e-01 7.612401247024536133e-02 -1.432310193777084351e-01 -2.743113636970520020e-01 1.193699166178703308e-01 -7.977114617824554443e-02 -2.183851972222328186e-02 -3.908556401729583740e-01 9.526312351226806641e-02 1.866377294063568115e-01 2.921643257141113281e-01 -5.122695863246917725e-02 1.935081481933593750e-01 2.996534705162048340e-01 1.326501816511154175e-01 3.481466174125671387e-01 -4.652741551399230957e-02 -5.993309989571571350e-02 -6.090962886810302734e-02 -1.767041683197021484e-01 8.765264600515365601e-02 -1.828636825084686279e-01 -2.238828539848327637e-01 -6.421200931072235107e-02 6.421820819377899170e-02 2.884095609188079834e-01 -1.325250267982482910e-01 1.406999379396438599e-01 1.704567461274564266e-03 -8.106514811515808105e-02
-1.168702989816665649e-01 -1.020918786525726318e-01 -9.176146239042282104e-02 -2.401552535593509674e-02 -6.951206177473068237e-02 -3.114288300275802612e-02 1.089414209127426147e-01 3.208675980567932129e-01 7.469831407070159912e-02 -4.202420711517333984e-01 -1.083059459924697876e-01 2.024127691984176636e-01 2.608166038990020752e-01 -3.812729120254516602e-01 -1.423101574182510376e-01 2.080330997705459595e-01 -3.144359216094017029e-02 1.382374465465545654e-01 2.663167752325534821e-02 -1.432194709777832031e-01 8.965291082859039307e-02 -1.341048181056976318e-01 -1.633821129798889160e-01 -1.870887875556945801e-01 -1.182945296168327332e-01 9.065300971269607544e-02 3.271202147006988525e-01 6.358136236667633057e-02 9.196733683347702026e-02 -8.480670303106307983e-02 5.416712909936904907e-02 2.315254956483840942e-01
-2.016129344701766968e-01 -7.003589719533920288e-02 -1.861245930194854736e-01 6.487494707107543945e-02 -1.837447732686996460e-01 7.707880437374114990e-02 -2.286194823682308197e-02 1.900984942913055420e-01 1.097263023257255554e-01 8.331195265054702759e-02 -2.000380605459213257e-01 -1.211366429924964905e-01 2.019839733839035034e-01 -1.974748075008392334e-01 8.252587169408798218e-02 3.713098466396331787e-01 2.815016079694032669e-03 -8.909684256650507450e-04 -1.860175579786300659e-01 -1.869336366653442383e-01 -5.202928185462951660e-02 5.267638713121414185e-02 2.114711999893188477e-01 -2.955124676227569580e-01 -1.918598562479019165e-01 2.727037072181701660e-01 1.496330648660659790e-01 5.724897235631942749e-02 -1.930017173290252686e-01 -2.766671180725097656e-01 2.840649783611297607e-01 5.167160555720329285e-02
-5.080938711762428284e-02 -8.253441751003265381e-02 -1.697901040315628052e-01 -1.355141401290893555e-03 1.797711104154586792e-01 2.114416807889938354e-01 -4.550873488187789917e-02 3.330335766077041626e-02 1.570873111486434937e-01 -1.689801514148712158e-01 -5.420096218585968018e-02 1.985956281423568726e-01 3.552045673131942749e-02 2.475265786051750183e-02 2.115203738212585449e-01 1.237695664167404175e-02 -5.163102224469184875e-02 8.692803792655467987e-03 -4.414644092321395874e-02 -2.500934898853302002e-01 7.476078718900680542e-02 7.080174982547760010e-03 -1.760827144607901573e-03 2.333367168903350830e-01 -6.676547527313232422e-01 3.074443638324737549e-01 1.490122377872467041e-01 1.670426130294799805e-01 -4.536468163132667542e-02 -8.784192055463790894e-02 1.013087332248687744e-01 -3.791559487581253052e-02
-6.650551408529281616e-02 -2.403945475816726685e-02 -2.448074221611022949e-01 3.745117783546447754e-02 2.538776397705078125e-01 -1.846230775117874146e-01 -1.991675607860088348e-02 -1.296694129705429077e-01 2.266689240932464600e-01 -1.159919202327728271e-01 2.690362632274627686e-01 4.531956613063812256e-01 7.665963470935821533e-02 5.721861124038696289e-02 6.196292489767074585e-02 3.075834512710571289e-01 2.196399271488189697e-01 8.582424372434616089e-02 -3.555622696876525879e-02 3.026091679930686951e-02 -1.054184697568416595e-02 -1.352738440036773682e-01 2.369585335254669189e-01 -1.065409108996391296e-01 -4.864758253097534180e-02 6.070651859045028687e-02 -2.381315827369689941e-02 2.372782677412033081e-01 -1.850793957710266113e-01 -1.062297597527503967e-01 -1.916780620813369751e-01 -2.807501852512359619e-01
-2.527268826961517334e-01 -1.205218434333801270e-01 -2.563744783401489258e-01 1.286841034889221191e-01 6.238846853375434875e-02 -1.555500328540802002e-01 -1.838813722133636475e-01 2.244704663753509521e-01 1.102519854903221130e-01 -2.864724770188331604e-02 3.408427815884351730e-03 9.357503615319728851e-03 8.890411257743835449e-02 -4.597129523754119873e-01 3.391469419002532959e-01 1.536998301744461060e-01 -7.126042246818542480e-02 8.144092559814453125e-02 -5.345637351274490356e-02 1.704750210046768188e-02 2.260578870773315430e-01 -3.907462060451507568e-01 -5.891019850969314575e-02 -5.966617539525032043e-02 -1.015643179416656494e-01 2.488697469234466553e-01 -1.051059663295745850e-01 1.042806953191757202e-01 -6.141078844666481018e-02 -1.615789979696273804e-01 -7.935956120491027832e-02 6.678822450339794159e-03
-6.107374280691146851e-02 -1.900405734777450562e-01 -1.729431748390197754e-01 4.042030870914459229e-02 7.403070479631423950e-02 -1.855944842100143433e-01 -7.761828601360321045e-02 2.074915021657943726e-01 7.790152728557586670e-02 -1.246493756771087646e-01 5.984569713473320007e-02 -3.513157367706298828e-02 3.265560269355773926e-01 -2.293451279401779175e-01 -2.780293524265289307e-01 2.395911365747451782e-01 1.176219210028648376e-01 -5.320915579795837402e-02 1.164198517799377441e-01 5.886343866586685181e-02 -6.682475656270980835e-02 -3.422769606113433838e-01 3.144666850566864014e-01 1.684750765562057495e-01 -3.391246497631072998e-01 2.108859419822692871e-01 -8.841415494680404663e-02 3.694329410791397095e-02 -6.496316194534301758e-02 -3.157239034771919250e-02 2.455651611089706421e-01 4.987807571887969971e-02
-3.722905814647674561e-01 4.151269420981407166e-02 -2.452044039964675903e-01 7.083955407142639160e-02 -1.632984131574630737e-01 1.102534458041191101e-01 -2.345698475837707520e-01 2.193054109811782837e-01 -8.055217564105987549e-03 -6.004749238491058350e-02 -5.267914012074470520e-02 1.406758725643157959e-01 -1.316426992416381836e-01 -1.793822199106216431e-01 7.225180417299270630e-02 2.824586033821105957e-01 -5.784438550472259521e-02 -5.510075390338897705e-02 -3.600048273801803589e-02 -8.192763477563858032e-02 -7.459078729152679443e-02 -2.969364523887634277e-01 -2.273446181789040565e-03 -5.969952791929244995e-02 -1.950785219669342041e-01 2.821359038352966309e-01 -6.567955133505165577e-04 1.189110428094863892e-01 -7.214158773422241211e-02 -2.637695670127868652e-01 3.301934599876403809e-01 -2.540649175643920898e-01
-3.329854607582092285e-01 -5.932171642780303955e-02 -3.879019245505332947e-02 -8.245713263750076294e-02 3.173303604125976562e-02 6.625667214393615723e-02 2.273863554000854492e-01 1.355294734239578247e-01 1.331950426101684570e-01 -6.397141516208648682e-02 3.298070132732391357e-01 2.033015489578247070e-01 1.698650270700454712e-01 -1.742695122957229614e-01 -1.972416937351226807e-01 2.432960420846939087e-01 -7.615014910697937012e-02 2.173581123352050781e-01 -7.943883538246154785e-02 -6.187898665666580200e-02 2.324497513473033905e-02 -1.369317620992660522e-01 3.826279640197753906e-01 1.107217147946357727e-01 -2.797181606292724609e-01 1.056622266769409180e-01 1.039525493979454041e-01 1.294468492269515991e-01 3.181836307048797607e-01 -3.538240119814872742e-02 4.754169657826423645e-02 9.853865206241607666e-02
-5.344739928841590881e-02 1.398379206657409668e-01 -3.017303943634033203e-01 7.164043933153152466e-02 1.540498435497283936e-01 -8.073066174983978271e-02 -8.706165850162506104e-02 -2.406168282032012939e-01 -3.303007408976554871e-02 -2.230475097894668579e-01 4.320338740944862366e-02 1.566990464925765991e-01 2.741732895374298096e-01 -2.239728420972824097e-01 -1.510413885116577148e-01 3.303431272506713867e-01 -2.230252176523208618e-01 2.403261363506317139e-01 5.490085855126380920e-02 -1.746794325299561024e-03 -1.354233324527740479e-01 -5.410619825124740601e-02 -1.724108122289180756e-02 1.161509230732917786e-01 -4.375495761632919312e-02 2.594114840030670166e-01 2.376673221588134766e-01 1.719596683979034424e-01 -8.916511386632919312e-02 -3.241466283798217773e-01 1.275656819343566895e-01 1.449986100196838379e-01
-3.785853981971740723e-01 2.502434328198432922e-02 -1.463221162557601929e-01 1.813490390777587891e-01 -1.009590178728103638e-01 -6.244784593582153320e-02 -1.846081316471099854e-01 -1.373446285724639893e-01 6.883135437965393066e-02 3.518621623516082764e-02 -5.591864883899688721e-02 2.264972031116485596e-01 9.078973531723022461e-02 -5.701272562146186829e-02 2.783015370368957520e-01 3.536481261253356934e-01 1.133989170193672180e-01 3.630120754241943359e-01 4.850867763161659241e-02 -2.571319639682769775e-01 -4.368268698453903198e-02 -3.739982247352600098e-01 -5.678619816899299622e-02 -1.174481213092803955e-01 -1.072774380445480347e-01 -6.331466883420944214e-02 -7.526013255119323730e-02 -1.131484359502792358e-01 -4.012460261583328247e-02 -2.281145453453063965e-01 -2.201471943408250809e-03 -2.745606005191802979e-02
-9.576021134853363037e-02 -1.865484863519668579e-01 -3.168248236179351807e-01 3.376312255859375000e-01 2.122209668159484863e-01 -2.217670083045959473e-01 1.459390372037887573e-01 9.091012179851531982e-02 1.716062426567077637e-01 1.804108619689941406e-01 1.278046220541000366e-01 8.789492398500442505e-02 2.029929161071777344e-01 -1.368389874696731567e-01 -6.512995064258575439e-02 2.001309990882873535e-01 4.975181445479393005e-02 1.184386238455772400e-01 -1.233607605099678040e-01 -4.234513044357299805e-01 9.591655433177947998e-02 -1.549772918224334717e-01 1.408785432577133179e-01 -5.032179132103919983e-02 2.160788699984550476e-02 5.980116315186023712e-03 -3.831201419234275818e-02 2.408624738454818726e-01 -2.072886079549789429e-01 2.658938057720661163e-02 1.306408345699310303e-01 -2.005924284458160400e-01
-4.253037571907043457e-01 -3.023667633533477783e-01 -2.651402056217193604e-01 1.172033548355102539e-01 9.192316979169845581e-02 -4.926925897598266602e-02 -2.401417307555675507e-02 -2.658539712429046631e-01 6.739181280136108398e-02 -1.267700493335723877e-01 -8.446353673934936523e-02 2.755894660949707031e-01 9.757229685783386230e-02 -1.101492997258901596e-02 -4.004723429679870605e-01 2.293826639652252197e-01 9.601919353008270264e-02 -3.910230472683906555e-03 6.016873195767402649e-02 -1.028601974248886108e-01 4.733237624168395996e-02 9.763454645872116089e-02 6.162055954337120056e-02 1.639182716608047485e-01 -3.544119000434875488e-01 5.987760424613952637e-02 -3.216910362243652344e-02 -7.331734895706176758e-02 -5.693037807941436768e-02 -7.478798180818557739e-02 -1.144640818238258362e-01 1.085184067487716675e-01
-2.003580033779144287e-01 -2.085810899734497070e-01 -1.123780459165573120e-01 1.181375831365585327e-01 2.636880381032824516e-03 -1.134127750992774963e-02 3.538042604923248291e-01 1.579783260822296143e-01 2.735757827758789062e-01 -1.130701825022697449e-01 7.774694263935089111e-02 2.228771597146987915e-01 1.022454798221588135e-01 -3.393045067787170410e-02 -1.094387397170066833e-01 1.940367519855499268e-01 -8.826609700918197632e-02 -5.966438446193933487e-03 -2.126646228134632111e-02 2.091869973810389638e-04 2.568705379962921143e-01 -6.844509392976760864e-02 3.110901117324829102e-01 1.525520235300064087e-01 -4.180496633052825928e-01 1.584023237228393555e-01 1.516132950782775879e-01 -6.779877841472625732e-02 2.599646449089050293e-01 -1.609508842229843140e-01 -1.216291412711143494e-01 1.412741001695394516e-02
-1.797488145530223846e-02 2.215199768543243408e-01 -8.664569258689880371e-02 1.526278257369995117e-01 1.876276880502700806e-01 3.458897769451141357e-02 1.035981923341751099e-01 2.054504863917827606e-02 2.847422659397125244e-01 1.976960105821490288e-03 -1.454877406358718872e-01 3.473623394966125488e-01 1.088507249951362610e-01 -1.791467517614364624e-01 5.586715415120124817e-02 1.799641102552413940e-01 3.039807081222534180e-01 1.060623005032539368e-01 1.781596690416336060e-01 -7.735804468393325806e-02 4.872258752584457397e-02 -3.140097856521606445e-01 1.735202074050903320e-01 -1.298744529485702515e-01 -6.513292342424392700e-02 1.944657415151596069e-01 1.523289382457733154e-01 -4.309638962149620056e-02 -1.161450296640396118e-01 1.204189732670783997e-01 -3.352062106132507324e-01 -2.703379690647125244e-01
-1.416852921247482300e-01 2.894587349146604538e-03 -3.993633687496185303e-01 1.384435296058654785e-01 -1.882869005203247070e-01 2.401041537523269653e-01 -2.027187347412109375e-01 3.053110241889953613e-01 2.856945395469665527e-01 -3.377213329076766968e-02 7.869478315114974976e-02 5.548740923404693604e-02 -1.188311912119388580e-02 -1.698317676782608032e-01 -9.054441004991531372e-02 1.397482901811599731e-01 -1.218691617250442505e-01 1.520400345325469971e-01 1.773766279220581055e-01 -7.438126951456069946e-02 9.820676594972610474e-02 -4.216844215989112854e-02 5.370497331023216248e-02 1.070394366979598999e-01 -4.853745102882385254e-01 1.785537153482437134e-01 1.773051619529724121e-01 8.753976970911026001e-02 6.664986163377761841e-02 -8.944056183099746704e-02 4.456884041428565979e-02 -5.810073390603065491e-02
-2.379818120971322060e-03 -6.548694521188735962e-02 -5.184646844863891602e-01 2.285416051745414734e-02 1.451680809259414673e-01 -2.268607169389724731e-02 -7.837007939815521240e-02 8.644735813140869141e-02 3.766741752624511719e-01 -2.498685009777545929e-02 1.162616237998008728e-01 1.481833402067422867e-02 1.242878586053848267e-01 -3.191588819026947021e-01 2.391476780176162720e-01 2.021999657154083252e-01 2.149249613285064697e-01 1.459229290485382080e-01 -1.029368415474891663e-01 3.880879282951354980e-02 -2.909714821726083755e-03 1.168738380074501038e-01 2.969739437103271484e-01 5.797662306576967239e-03 -6.362714618444442749e-02 -1.327541470527648926e-01 2.486268877983093262e-01 2.938748337328433990e-02 -6.718828529119491577e-02 -8.442879468202590942e-02 -1.349511742591857910e-01 -1.544512212276458740e-01
-3.840112388134002686e-01 -5.032605491578578949e-03 -1.576567590236663818e-01 1.980066895484924316e-01 1.381601542234420776e-01 -3.506217151880264282e-02 2.039181441068649292e-01 4.658983275294303894e-02 -1.289611756801605225e-01 -3.740141093730926514e-01 5.388827249407768250e-02 1.134128402918577194e-02 1.648504436016082764e-01 -2.775646746158599854e-01 -1.132444590330123901e-01 5.115359649062156677e-02 2.387889027595520020e-01 3.421661853790283203e-01 -3.657245635986328125e-02 -2.374424226582050323e-02 1.528705954551696777e-01 1.940881013870239258e-01 -1.883735321462154388e-02 -1.081041246652603149e-01 -7.055882364511489868e-02 3.845338523387908936e-01 -9.436868876218795776e-02 -9.122828394174575806e-02 6.527350097894668579e-02 -1.165264397859573364e-01 -8.237504959106445312e-02 -3.729023411870002747e-02
-4.114309847354888916e-01 -1.061660498380661011e-01 -1.176798790693283081e-01 7.392472028732299805e-02 -3.149230778217315674e-02 3.456471860408782959e-02 -1.765848398208618164e-01 1.990751177072525024e-01 -7.501580566167831421e-02 1.245993301272392273e-01 -1.987144500017166138e-01 1.277405917644500732e-01 2.931389510631561279e-01 -2.371053099632263184e-01 -3.700099885463714600e-02 4.320127069950103760e-01 1.623340547084808350e-01 1.830423027276992798e-01 -1.169409006834030151e-01 2.134771198034286499e-01 8.388331532478332520e-02 -2.493308335542678833e-01 2.151260524988174438e-02 -9.884887374937534332e-03 9.289763867855072021e-02 1.566657423973083496e-01 1.197561398148536682e-01 1.956400647759437561e-02 -2.225942462682723999e-01 4.803521186113357544e-02 1.127336323261260986e-01 -1.367451846599578857e-01
-2.391209304332733154e-01 6.787665933370590210e-02 -2.249493896961212158e-01 8.352642506361007690e-02 2.003577500581741333e-01 -2.431094199419021606e-01 -1.451361342333257198e-03 -5.491247400641441345e-02 1.847220808267593384e-01 -1.241145581007003784e-01 -1.451861578971147537e-02 -1.192210465669631958e-01 3.493508324027061462e-02 -1.533503234386444092e-01 -2.208351343870162964e-01 3.682710528373718262e-01 2.294756174087524414e-01 -1.565792560577392578e-01 2.259549498558044434e-01 -1.628763377666473389e-01 -9.335883706808090210e-02 -2.836496233940124512e-01 2.531425654888153076e-01 1.750847399234771729e-01 -2.357396483421325684e-01 -1.225807936862111092e-03 1.237808242440223694e-01 -5.837152525782585144e-02 -1.191228106617927551e-01 2.238015681505203247e-01 8.158118277788162231e-02 1.462423056364059448e-01
-4.003428518772125244e-01 1.271161735057830811e-01 -2.549020648002624512e-01 1.423552483320236206e-01 -6.225910410284996033e-02 1.764242351055145264e-01 -2.144495397806167603e-01 3.083475530147552490e-01 -4.379367083311080933e-02 5.182968080043792725e-02 -3.452594950795173645e-02 7.046987861394882202e-02 -1.530299037694931030e-01 -1.748239621520042419e-02 1.100644841790199280e-01 2.249232530593872070e-01 9.638310968875885010e-02 2.227669581770896912e-02 -6.122668273746967316e-04 -1.875982433557510376e-01 1.073344983160495758e-02 -2.601416707038879395e-01 7.831961661577224731e-02 -1.994036138057708740e-01 -3.722687959671020508e-01 3.074487149715423584e-01 1.545228250324726105e-02 -1.938757449388504028e-01 1.182385757565498352e-01 -2.528441697359085083e-02 3.901742864400148392e-03 -1.443379223346710205e-01
-1.977982372045516968e-01 -8.511745184659957886e-02 -2.196684628725051880e-01 1.042869165539741516e-01 -9.523682296276092529e-02 9.957752376794815063e-02 1.056110113859176636e-01 1.796020418405532837e-01 -2.542190849781036377e-01 -8.338785916566848755e-02 -3.348357677459716797e-01 6.978493183851242065e-02 1.711382418870925903e-01 -1.286614090204238892e-01 -2.134457379579544067e-01 -8.793598413467407227e-02 1.587526351213455200e-01 3.339362442493438721e-01 7.998229563236236572e-02 -1.390786021947860718e-01 2.488703131675720215e-01 4.307170584797859192e-02 1.063737869262695312e-01 1.698474586009979248e-01 -2.734541594982147217e-01 1.761688590049743652e-01 7.654841244220733643e-02 1.467754542827606201e-01 -1.302691549062728882e-02 -3.405782580375671387e-01 -1.009294092655181885e-01 1.357518732547760010e-01
-9.558689594268798828e-02 5.150400847196578979e-02 -2.330445349216461182e-01 1.686523705720901489e-01 3.344507217407226562e-01 -4.369897767901420593e-03 -4.645036533474922180e-02 1.891762912273406982e-01 1.961437165737152100e-01 8.787825703620910645e-02 3.400141373276710510e-02 2.003058195114135742e-01 1.663834154605865479e-01 6.514530628919601440e-02 -3.280289843678474426e-02 1.403406355530023575e-02 1.947552710771560669e-01 -1.604499854147434235e-02 -2.070353180170059204e-01 -3.359112441539764404e-01 -1.310800164937973022e-01 -8.527269214391708374e-02 3.401499614119529724e-02 3.186743855476379395e-01 -1.535969525575637817e-01 1.879010498523712158e-01 3.308601081371307373e-01 8.123899251222610474e-02 -8.464389294385910034e-02 -2.035734206438064575e-01 -1.175280809402465820e-01 2.766304612159729004e-01
-1.643194556236267090e-01 -9.871542453765869141e-02 -2.208417356014251709e-01 -6.287065893411636353e-02 -6.123827025294303894e-02 9.495222568511962891e-02 -2.248313724994659424e-01 1.107058823108673096e-01 3.238172531127929688e-01 -2.676058709621429443e-01 -6.022256612777709961e-02 2.269665300846099854e-01 1.809709966182708740e-01 -1.789002269506454468e-01 1.007554605603218079e-01 3.759374320507049561e-01 9.202403575181961060e-02 1.468054205179214478e-01 -7.562379539012908936e-02 2.309947162866592407e-01 1.638628095388412476e-01 -1.776041686534881592e-01 1.652050912380218506e-01 8.834128826856613159e-02 -7.831709831953048706e-02 -2.795182727277278900e-02 1.204852908849716187e-01 4.867153242230415344e-02 5.546850711107254028e-02 -2.043835371732711792e-01 -3.289417326450347900e-01 -1.663453727960586548e-01
-1.949479877948760986e-01 -5.055212229490280151e-02 3.910266235470771790e-02 4.480781555175781250e-01 2.666313946247100830e-01 -3.758129850029945374e-02 -1.876571178436279297e-01 -4.364690184593200684e-02 7.882330566644668579e-02 -8.292331546545028687e-02 7.760954648256301880e-02 1.884269267320632935e-01 1.608402729034423828e-01 -1.854892820119857788e-01 2.994059026241302490e-01 1.733936518430709839e-01 1.925663053989410400e-01 1.256414353847503662e-01 -1.822606325149536133e-01 -1.388148814439773560e-01 1.308610886335372925e-01 -2.055158168077468872e-01 3.485818207263946533e-02 -4.962795600295066833e-02 -1.830820590257644653e-01 2.794256620109081268e-02 3.944750428199768066e-01 8.658727258443832397e-02 1.263916641473770142e-01 -1.031977385282516479e-01 -1.430251300334930420e-01 5.045184865593910217e-03
7.795131765305995941e-03 7.217396050691604614e-02 -4.018406197428703308e-02 1.423575431108474731e-01 1.027795672416687012e-01 2.513554133474826813e-02 1.152614015154540539e-03 1.969224959611892700e-01 2.756077647209167480e-01 -4.627732336521148682e-01 -1.376165598630905151e-01 -1.736818850040435791e-01 2.765396237373352051e-01 -1.026723012328147888e-01 -1.382482647895812988e-01 3.848358988761901855e-01 1.615260094404220581e-01 8.079349249601364136e-02 9.287054091691970825e-02 -1.828284859657287598e-01 2.473768293857574463e-01 -2.408815473318099976e-01 2.325174510478973389e-01 1.552905607968568802e-02 -1.510272920131683350e-01 -4.614548757672309875e-02 1.424366682767868042e-01 1.112955957651138306e-01 -1.027267128229141235e-01 -8.824983239173889160e-02 6.121844425797462463e-02 3.910163417458534241e-02
4.860662296414375305e-02 3.857331350445747375e-03 -5.668027400970458984e-01 2.510279119014739990e-01 -1.119396910071372986e-01 -4.786778613924980164e-02 1.286858320236206055e-01 2.496568113565444946e-01 -2.237740904092788696e-02 -2.036648541688919067e-01 -1.223168335855007172e-02 2.837722301483154297e-01 5.065102502703666687e-02 -2.032655626535415649e-01 2.668704986572265625e-01 2.357692569494247437e-01 3.051641285419464111e-01 -1.608438976109027863e-02 2.717601321637630463e-02 4.634029418230056763e-02 -2.524412274360656738e-01 5.356088280677795410e-02 -6.703362450934946537e-04 9.590495377779006958e-02 -1.422683447599411011e-01 1.095427721738815308e-01 9.060478955507278442e-02 8.887488394975662231e-02 -1.547886338084936142e-02 6.867274641990661621e-02 1.837389916181564331e-02 2.411802485585212708e-02
7.780360430479049683e-02 4.620718583464622498e-02 -3.013011813163757324e-01 1.304183751344680786e-01 1.332520842552185059e-01 -1.037625893950462341e-01 -1.291181296110153198e-01 2.874993346631526947e-02 2.720015943050384521e-01 4.081938043236732483e-02 2.172174900770187378e-01 4.178714752197265625e-01 3.122717738151550293e-01 -3.064526915550231934e-01 -5.804637446999549866e-03 3.324918448925018311e-02 2.458592690527439117e-02 2.653529047966003418e-01 5.847663152962923050e-03 -6.919755041599273682e-02 1.733572930097579956e-01 -9.500771015882492065e-02 8.119352906942367554e-02 7.437503430992364883e-03 -1.467742025852203369e-01 8.366623520851135254e-02 2.045526504516601562e-01 6.425517052412033081e-02 1.486150026321411133e-01 -3.091371655464172363e-01 -1.348972618579864502e-01 -1.267012059688568115e-01
-1.109807789325714111e-01 -1.699088513851165771e-02 -1.982792913913726807e-01 3.224249482154846191e-01 1.646987162530422211e-02 -2.499063014984130859e-01 2.679676115512847900e-01 -5.577760282903909683e-03 1.648682802915573120e-01 9.706014394760131836e-02 1.920873224735260010e-01 -3.545437008142471313e-02 5.084325745701789856e-02 4.735473543405532837e-02 6.665078550577163696e-02 3.259320259094238281e-01 1.476052701473236084e-01 8.465307205915451050e-02 -1.135061681270599365e-01 -5.398812890052795410e-01 7.781501859426498413e-03 -2.198381572961807251e-01 1.655967980623245239e-01 7.335218787193298340e-02 -1.102998107671737671e-01 7.140825688838958740e-02 -8.448744565248489380e-02 1.279198080301284790e-01 1.728843525052070618e-02 -1.081291809678077698e-01 2.273530960083007812e-01 -1.880375109612941742e-02
-3.099738657474517822e-01 1.390907727181911469e-02 -1.440273523330688477e-01 8.772517740726470947e-02 1.781747341156005859e-01 -2.720399796962738037e-01 -1.229469403624534607e-01 2.481658458709716797e-01 -2.667539007961750031e-02 -1.523023247718811035e-01 9.451477229595184326e-02 9.263943880796432495e-02 -8.216751739382743835e-03 -2.853468656539916992e-01 2.522654831409454346e-01 1.197251304984092712e-01 -7.556293904781341553e-02 2.775587737560272217e-01 -6.614136695861816406e-02 9.574156254529953003e-02 1.737221330404281616e-01 -3.590051233768463135e-01 7.611087639816105366e-04 -1.768890470266342163e-01 -2.191973328590393066e-01 2.237706780433654785e-01 -1.250829845666885376e-01 1.922626942396163940e-01 -4.386810213327407837e-02 -2.122563868761062622e-01 -7.119467854499816895e-02 -5.022315680980682373e-02
1.781901158392429352e-02 1.893720030784606934e-02 -2.418931871652603149e-01 -8.780630305409431458e-03 2.104233205318450928e-02 2.686757445335388184e-01 1.861282736063003540e-01 2.109061479568481445e-01 -1.673628948628902435e-02 -1.371068507432937622e-01 1.670469343662261963e-01 9.637942910194396973e-02 -7.207016646862030029e-02 -1.514299660921096802e-01 3.062809109687805176e-01 -3.686672821640968323e-02 -1.974380202591419220e-02 8.065483719110488892e-02 8.462759852409362793e-02 -3.364409208297729492e-01 1.457741856575012207e-01 -2.715955078601837158e-01 4.316726326942443848e-02 1.307085603475570679e-01 -3.805783987045288086e-01 3.596907258033752441e-01 8.642247319221496582e-02 -2.112372592091560364e-02 -9.402040392160415649e-02 3.920287638902664185e-02 -6.845787167549133301e-02 -2.664737403392791748e-01
-3.585958778858184814e-01 7.713798433542251587e-02 -1.837102919816970825e-01 8.883545175194740295e-03 -3.726289793848991394e-02 3.095267117023468018e-01 2.823556363582611084e-01 1.629890948534011841e-01 -8.730178326368331909e-02 -8.062616735696792603e-02 -1.424841135740280151e-01 2.430167049169540405e-01 1.920071393251419067e-01 -7.382827345281839371e-03 2.316472083330154419e-01 4.954242408275604248e-01 6.649570912122726440e-02 2.668653801083564758e-02 3.242741227149963379e-01 -7.897511869668960571e-02 2.260095253586769104e-02 -5.633194372057914734e-02 -2.445210330188274384e-02 1.288518458604812622e-01 -1.512814220041036606e-02 -8.112296462059020996e-02 1.354877501726150513e-01 4.576748237013816833e-02 5.416884273290634155e-02 -1.449758857488632202e-01 4.502046853303909302e-02 8.937180042266845703e-02
-4.314126372337341309e-01 -8.963365852832794189e-02 -2.212953269481658936e-01 -6.255353987216949463e-02 -2.523121535778045654e-01 1.013832017779350281e-01 -7.275960408151149750e-03 6.437139213085174561e-02 4.247858524322509766e-01 1.119041740894317627e-01 -7.166888564825057983e-02 -7.687558420002460480e-03 1.050085127353668213e-01 -1.434332877397537231e-01 8.636181056499481201e-02 3.723481595516204834e-01 6.386400014162063599e-02 1.886489540338516235e-01 1.298503428697586060e-01 1.602053046226501465e-01 2.524156309664249420e-02 -9.603627026081085205e-03 -1.090652272105216980e-01 1.803341358900070190e-01 -2.599139511585235596e-01 7.666482031345367432e-02 2.106360793113708496e-01 -2.180326730012893677e-02 5.921578966081142426e-03 -1.282029151916503906e-01 -1.517647355794906616e-01 -1.176744922995567322e-01
-1.198647469282150269e-01 -2.246711999177932739e-01 -4.357712566852569580e-01 9.908213466405868530e-02 -1.653326600790023804e-01 -6.634779274463653564e-02 3.523028641939163208e-02 -1.588256061077117920e-01 -7.500001043081283569e-02 -2.951005101203918457e-01 -8.542103692889213562e-03 3.368435055017471313e-02 1.110850051045417786e-01 3.606340289115905762e-02 1.140116229653358459e-01 2.072317451238632202e-01 -2.172965556383132935e-03 3.927388787269592285e-01 -1.611564606428146362e-01 1.086448505520820618e-01 1.394510418176651001e-01 -1.382868289947509766e-01 1.114046126604080200e-01 1.681451201438903809e-01 -1.942250430583953857e-01 -1.218986790627241135e-02 2.256918326020240784e-02 2.721827030181884766e-01 -1.815137118101119995e-01 -1.785395890474319458e-01 -1.019465774297714233e-01 -2.340474873781204224e-01
-2.817597687244415283e-01 -2.324610501527786255e-01 -1.195787116885185242e-01 2.720974087715148926e-01 2.745629549026489258e-01 -1.770297624170780182e-02 3.341209292411804199e-01 -3.301651217043399811e-03 2.370822578668594360e-01 -1.332914233207702637e-01 7.161463052034378052e-02 1.471828669309616089e-01 3.387183845043182373e-01 -1.278281062841415405e-01 -2.140255831182003021e-02 2.302039414644241333e-02 2.659483551979064941e-01 -1.002921760082244873e-01 -6.733649224042892456e-02 -2.619668543338775635e-01 1.152139082551002502e-01 -3.116628527641296387e-02 4.249107465147972107e-02 -6.119110062718391418e-02 1.767009496688842773e-02 1.347524225711822510e-01 1.597118973731994629e-01 1.946200430393218994e-01 -8.715492486953735352e-02 1.950709372758865356e-01 -3.417697548866271973e-02 -2.359061837196350098e-01
-3.598971962928771973e-01 -1.036114096641540527e-01 -6.155760958790779114e-02 6.275669485330581665e-02 8.517081290483474731e-02 8.126261085271835327e-02 8.962614089250564575e-02 2.664718776941299438e-02 5.069497227668762207e-02 -4.550026357173919678e-02 -1.094061601907014847e-02 4.277789890766143799e-01 -1.108143106102943420e-01 -3.532470166683197021e-01 2.508413195610046387e-01 1.150946840643882751e-01 1.616831272840499878e-01 1.602274477481842041e-01 3.267854750156402588e-01 -1.307124495506286621e-01 -1.895002722740173340e-01 2.887816913425922394e-02 2.935340106487274170e-01 -1.355684250593185425e-01 -3.997210587840527296e-04 -1.440508216619491577e-01 1.014089882373809814e-01 1.672565490007400513e-01 -1.737861149013042450e-02 9.503800421953201294e-02 -2.013576179742813110e-01 -5.061321705579757690e-02
6.064076721668243408e-02 -9.302723221480846405e-03 -3.837333619594573975e-01 -9.138795733451843262e-02 -4.387989267706871033e-02 1.282727569341659546e-01 -5.436290055513381958e-02 1.021875441074371338e-01 -1.919520497322082520e-01 -1.163490191102027893e-01 2.674487233161926270e-01 3.304719030857086182e-01 1.926768273115158081e-01 -2.147442698478698730e-01 2.675201594829559326e-01 2.019295096397399902e-01 1.934601068496704102e-01 2.591926455497741699e-01 -4.560935124754905701e-02 -3.497098758816719055e-02 -6.079456210136413574e-02 -1.936572045087814331e-01 3.677340224385261536e-02 1.865057647228240967e-01 -2.007386938203126192e-04 2.883214354515075684e-01 -6.788624823093414307e-02 2.662534117698669434e-01 -6.790600717067718506e-02 -4.960561543703079224e-02 -1.338907033205032349e-01 -1.152253150939941406e-01
-1.285976916551589966e-01 6.758289784193038940e-02 -3.961686789989471436e-01 1.440590769052505493e-01 8.810040354728698730e-02 2.912079393863677979e-01 9.910475462675094604e-02 3.200876116752624512e-01 5.085773393511772156e-02 9.955208748579025269e-02 -1.247183680534362793e-01 2.232525199651718140e-01 9.535591304302215576e-02 8.233862370252609253e-02 1.968464404344558716e-01 2.579541206359863281e-01 3.707900643348693848e-03 -1.270366925746202469e-02 1.255251020193099976e-01 -7.883954048156738281e-02 1.195129379630088806e-01 -1.683139652013778687e-01 -1.851188763976097107e-02 -2.144739478826522827e-01 -3.448328077793121338e-01 7.229244709014892578e-02 2.361737750470638275e-02 1.078604459762573242e-01 2.623957023024559021e-02 -1.496874541044235229e-01 1.704410314559936523e-01 3.126049339771270752e-01
-2.693014144897460938e-01 7.079418003559112549e-02 2.519542910158634186e-02 7.606919854879379272e-02 6.664814800024032593e-02 1.387447118759155273e-01 -9.747872501611709595e-02 -3.801686689257621765e-02 4.680895805358886719e-02 -3.237660527229309082e-01 -3.506740555167198181e-02 -1.022831127047538757e-01 4.181126654148101807e-01 -8.392269909381866455e-02 -6.368141621351242065e-02 2.788359522819519043e-01 4.027129709720611572e-02 -9.033895283937454224e-02 -1.425731927156448364e-01 -2.462347149848937988e-01 -7.955168932676315308e-02 -4.436116814613342285e-01 1.355320811271667480e-01 1.872012019157409668e-01 -1.973458826541900635e-01 -7.571266591548919678e-02 -1.523288637399673462e-01 1.490060389041900635e-01 1.082147378474473953e-02 -1.124462112784385681e-01 -2.090433239936828613e-01 -7.218901067972183228e-02
-2.052783519029617310e-01 -1.300844699144363403e-01 -6.581856310367584229e-02 -2.623583190143108368e-02 8.742900937795639038e-02 2.458983063697814941e-01 5.299833044409751892e-02 1.901779472827911377e-01 -5.413510650396347046e-02 -1.333865970373153687e-01 -3.827926516532897949e-01 9.648951888084411621e-02 4.476915299892425537e-02 -2.612418532371520996e-01 -1.361616700887680054e-02 3.981289565563201904e-01 2.652966678142547607e-01 9.964261204004287720e-02 -1.508107483386993408e-01 1.216074824333190918e-02 1.149846017360687256e-01 -3.242021501064300537e-01 9.948322921991348267e-02 -1.446011960506439209e-01 -2.009004913270473480e-02 2.038232982158660889e-01 -9.707882255315780640e-02 6.520330905914306641e-02 1.649974286556243896e-01 7.134268060326576233e-03 1.496479958295822144e-01 -2.563101351261138916e-01
-3.528637588024139404e-01 -1.268671154975891113e-01 -7.424945384263992310e-02 -2.062169015407562256e-01 -2.918528951704502106e-02 -5.503750964999198914e-02 9.030931442975997925e-02 3.015151321887969971e-01 2.560428977012634277e-01 -7.006667554378509521e-02 3.272489011287689209e-01 1.609340757131576538e-01 1.400210410356521606e-01 2.600828558206558228e-02 -6.178799271583557129e-02 3.327180072665214539e-02 -2.973523363471031189e-02 2.639486193656921387e-01 -3.393670544028282166e-03 -2.726774513721466064e-01 4.905249550938606262e-02 -6.455766409635543823e-02 3.174004852771759033e-01 -8.237565308809280396e-02 -3.646034300327301025e-01 -2.151326090097427368e-02 5.222483351826667786e-02 1.233887746930122375e-01 1.505269259214401245e-01 -1.801334768533706665e-01 -5.042752996087074280e-02 -1.082557514309883118e-01
-2.445260733366012573e-01 -1.858193129301071167e-01 -1.684960424900054932e-01 2.574054896831512451e-01 1.724063456058502197e-01 -1.761795580387115479e-01 -1.078381910920143127e-01 2.730629742145538330e-01 1.740000694990158081e-01 6.262214481830596924e-02 2.306108921766281128e-02 2.257284224033355713e-01 1.571528166532516479e-01 -2.059415280818939209e-01 5.150569081306457520e-01 1.104918122291564941e-01 9.153107553720474243e-02 1.177525222301483154e-01 -1.288177520036697388e-01 -1.115156933665275574e-01 -6.280403584241867065e-02 -1.578900665044784546e-01 -7.967682927846908569e-02 -4.394486546516418457e-02 -4.014526680111885071e-02 3.935234621167182922e-02 -1.308306902647018433e-01 1.422342509031295776e-01 6.256555207073688507e-03 -2.105995118618011475e-01 2.399697303771972656e-01 5.366209149360656738e-02
-3.145360350608825684e-01 -2.363605797290802002e-01 1.944426819682121277e-02 -1.745150424540042877e-02 2.261429876089096069e-01 6.759276147931814194e-04 1.757902801036834717e-01 -7.254692167043685913e-02 2.259496152400970459e-01 -8.721293509006500244e-02 5.488809943199157715e-02 3.401747643947601318e-01 2.622640728950500488e-01 -9.605872631072998047e-02 2.449412941932678223e-01 -1.553178280591964722e-01 2.496358156204223633e-01 2.212179452180862427e-01 8.487045019865036011e-02 -1.501685827970504761e-01 8.673974126577377319e-02 6.692965328693389893e-02 3.118647336959838867e-01 7.673060148954391479e-02 5.990504100918769836e-02 2.114977538585662842e-01 1.794308871030807495e-01 7.531040161848068237e-02 -1.710929274559020996e-01 -8.322278968989849091e-03 1.769275665283203125e-01 1.212408989667892456e-01
-3.778277635574340820e-01 -2.217671573162078857e-01 -9.326559305191040039e-02 3.112677335739135742e-01 -2.147332578897476196e-02 -3.016731739044189453e-01 -6.373661011457443237e-02 5.711372569203376770e-02 1.928509473800659180e-01 -1.336741596460342407e-01 1.014587730169296265e-01 3.189092501997947693e-02 3.757050931453704834e-01 -1.598581075668334961e-01 2.762758433818817139e-01 -1.273383796215057373e-01 3.203858435153961182e-02 3.772589191794395447e-02 2.000654190778732300e-01 -1.627075970172882080e-01 -1.038140431046485901e-01 -1.631003022193908691e-01 -2.236848883330821991e-02 1.621111631393432617e-01 1.449352689087390900e-02 2.713415622711181641e-01 1.105854436755180359e-01 -4.265646636486053467e-02 1.232031285762786865e-01 -1.541933119297027588e-01 -1.217610090970993042e-01 5.735234171152114868e-02
-1.972152739763259888e-01 -8.566194027662277222e-02 -4.141379296779632568e-01 6.135921180248260498e-02 1.753136217594146729e-01 2.681993544101715088e-01 -5.785826593637466431e-02 -1.891283877193927765e-02 -3.751227632164955139e-02 -6.007767096161842346e-02 -8.953779190778732300e-02 -1.075995787978172302e-01 -9.846220910549163818e-02 -2.824993431568145752e-01 -1.001111045479774475e-01 7.720285654067993164e-02 1.405331343412399292e-01 2.154439538717269897e-01 -2.019675225019454956e-01 -2.181256562471389771e-01 1.675306558609008789e-01 -1.475071609020233154e-01 -7.432767003774642944e-02 -3.044054610654711723e-03 -2.655621469020843506e-01 3.382819294929504395e-01 2.276142500340938568e-02 -1.647353768348693848e-01 -1.466758698225021362e-01 -9.594359248876571655e-02 -2.813273668289184570e-01 9.826337546110153198e-02
-2.165871858596801758e-01 -1.181542128324508667e-01 4.467935115098953247e-02 2.442873567342758179e-01 2.775649130344390869e-01 -1.395867466926574707e-01 1.329259667545557022e-02 1.553698182106018066e-01 7.569123059511184692e-02 -2.269821800291538239e-02 -1.681335717439651489e-01 2.765665352344512939e-01 2.505579590797424316e-01 9.074211865663528442e-02 1.848658174276351929e-01 3.293613195419311523e-01 3.149327337741851807e-01 2.212904691696166992e-01 2.102894335985183716e-01 -2.780128717422485352e-01 1.444980967789888382e-02 -7.010808587074279785e-02 -1.489820424467325211e-03 3.608145117759704590e-01 9.711401909589767456e-02 -5.311432853341102600e-02 8.603032678365707397e-03 5.521909147500991821e-02 -6.248787418007850647e-02 -5.863294377923011780e-02 5.537233501672744751e-02 3.437570482492446899e-02
5.884052067995071411e-02 2.188893407583236694e-01 -3.395546078681945801e-01 1.023269593715667725e-01 8.845474570989608765e-02 5.796676501631736755e-02 1.110129803419113159e-01 1.944608092308044434e-01 -2.807056345045566559e-02 -1.880546659231185913e-01 -1.239107176661491394e-01 4.334029257297515869e-01 5.200210958719253540e-03 -1.258053332567214966e-01 1.184125803411006927e-02 4.424814879894256592e-01 9.492881596088409424e-02 2.369995927438139915e-03 -1.798001080751419067e-01 -1.046730726957321167e-01 -5.063459649682044983e-02 -1.829211562871932983e-01 -1.256675869226455688e-01 2.784093618392944336e-01 -4.186560213565826416e-02 1.529746204614639282e-01 1.519361734390258789e-01 1.311228126287460327e-01 1.508883982896804810e-01 -5.930762737989425659e-02 1.904521733522415161e-01 2.805287204682826996e-02
-2.272496372461318970e-01 -1.871351152658462524e-01 -6.140254065394401550e-02 2.331185340881347656e-01 2.117962092161178589e-01 -1.788771599531173706e-01 2.898978590965270996e-01 4.294685274362564087e-02 2.129349708557128906e-01 6.189252808690071106e-02 6.940775364637374878e-02 1.252433061599731445e-01 3.564813137054443359e-01 -1.633533090353012085e-01 -3.345770761370658875e-02 -8.257800363935530186e-04 3.197402656078338623e-01 -5.125181749463081360e-02 -5.949749052524566650e-02 -3.474592864513397217e-01 8.866976201534271240e-02 -7.602967321872711182e-02 2.899596095085144043e-01 2.925794757902622223e-02 -5.329016968607902527e-02 8.684900403022766113e-02 -4.427395015954971313e-02 1.606179177761077881e-01 -2.377060651779174805e-01 1.144340187311172485e-01 9.286418789997696877e-04 -1.802216917276382446e-01
-2.476362287998199463e-01 9.448550408706068993e-04 -1.078419089317321777e-01 6.509230285882949829e-02 3.683756887912750244e-01 -9.514604508876800537e-02 1.422755569219589233e-01 3.480255305767059326e-01 1.023971587419509888e-01 1.173132378607988358e-02 -7.583602331578731537e-03 -1.078772172331809998e-02 1.228646561503410339e-01 -1.583505868911743164e-01 -1.302539110183715820e-01 9.678763151168823242e-02 -2.041034400463104248e-01 1.908222436904907227e-01 -2.474388033151626587e-01 -3.026560246944427490e-01 -2.246635966002941132e-02 -2.611250281333923340e-01 2.777131497859954834e-01 3.557254374027252197e-01 8.178458362817764282e-02 -3.935892134904861450e-02 -8.753906935453414917e-02 1.324919331818819046e-02 -6.022011116147041321e-02 -1.357675343751907349e-02 1.439463198184967041e-01 1.246103867888450623e-01
-3.164411187171936035e-01 -1.079737171530723572e-01 -1.244807839393615723e-01 1.352494060993194580e-01 1.738023459911346436e-01 -3.729843348264694214e-02 2.938623130321502686e-01 -1.317702084779739380e-01 -1.178103685379028320e-01 -5.225206017494201660e-01 -1.336848288774490356e-01 -4.370986949652433395e-03 1.394350826740264893e-01 -1.589097678661346436e-01 7.559794187545776367e-02 5.011801794171333313e-02 3.141408264636993408e-01 2.007616758346557617e-01 4.260567575693130493e-02 -1.024977415800094604e-01 1.292664706707000732e-01 1.111410856246948242e-01 -2.360502257943153381e-02 -5.454588308930397034e-02 -2.311033457517623901e-01 1.691261529922485352e-01 7.107680290937423706e-02 -1.642867624759674072e-01 1.226252615451812744e-01 -5.328702926635742188e-02 -2.118386030197143555e-01 -2.590294927358627319e-02
-6.228797137737274170e-02 -8.672433346509933472e-02 -5.238300934433937073e-02 2.279539853334426880e-01 1.998385041952133179e-01 -1.548832356929779053e-01 -2.163697481155395508e-01 2.090824246406555176e-01 4.510277807712554932e-01 -2.083084313198924065e-03 5.468695610761642456e-02 3.472871184349060059e-01 8.573363721370697021e-02 -5.275622243061661720e-04 2.072052210569381714e-01 2.987365052103996277e-02 2.655982375144958496e-01 2.687305212020874023e-01 3.455073758959770203e-02 1.617920100688934326e-01 -2.799566090106964111e-02 -1.414176821708679199e-01 9.862212091684341431e-02 -3.831589967012405396e-02 -2.973239719867706299e-01 1.093093752861022949e-01 1.857451498508453369e-01 1.824684739112854004e-01 -1.404459625482559204e-01 -9.945641458034515381e-02 -2.321352064609527588e-02 -2.867938764393329620e-02
-1.408706009387969971e-01 3.052049316465854645e-03 -3.016579747200012207e-01 -2.190399616956710815e-01 -4.436205327510833740e-02 1.706340909004211426e-01 -8.737152814865112305e-02 8.988521993160247803e-02 6.279361434280872345e-03 1.203694045543670654e-01 4.457751289010047913e-02 1.321915537118911743e-01 2.125528901815414429e-01 -9.160028398036956787e-02 2.355486899614334106e-01 1.423881500959396362e-01 7.349189370870590210e-02 2.002431899309158325e-01 -3.376713395118713379e-02 -2.564080059528350830e-01 -1.373239159584045410e-01 -8.262577652931213379e-02 1.582160145044326782e-01 1.626972407102584839e-01 -4.116187393665313721e-01 3.481143116950988770e-01 -1.249387189745903015e-01 -5.518998205661773682e-02 1.574582010507583618e-01 1.759885251522064209e-02 2.487369179725646973e-01 2.127039134502410889e-01
-4.678701236844062805e-02 2.473695278167724609e-01 -2.572998404502868652e-01 -5.696976557374000549e-02 -7.275157142430543900e-03 -1.160854697227478027e-01 2.354402840137481689e-02 1.427213381975889206e-02 2.374875992536544800e-01 -2.276306785643100739e-02 2.470163255929946899e-01 1.807827353477478027e-01 1.660576462745666504e-01 -2.063648253679275513e-01 1.040488332509994507e-01 2.069648802280426025e-01 2.139728367328643799e-01 3.099839091300964355e-01 -2.106974422931671143e-01 7.489218562841415405e-02 1.896318979561328888e-02 -6.460293382406234741e-02 1.776089221239089966e-01 -1.526041775941848755e-01 -2.240742594003677368e-01 1.317777931690216064e-01 -2.072290480136871338e-01 1.631391197443008423e-01 -2.049935162067413330e-01 -8.993777632713317871e-02 -3.211714923381805420e-01 -1.918481290340423584e-01
-1.525149494409561157e-01 -8.836433291435241699e-02 -3.963060975074768066e-01 2.888299152255058289e-02 1.788858175277709961e-01 1.736164540052413940e-01 1.167085580527782440e-02 2.133864015340805054e-01 -1.042792052030563354e-01 3.703519329428672791e-02 5.211152881383895874e-02 6.975419074296951294e-02 -6.003746390342712402e-02 4.074475169181823730e-02 2.598828077316284180e-01 2.212214022874832153e-01 1.890660971403121948e-01 1.563340872526168823e-01 -1.195012331008911133e-01 2.331258505582809448e-01 2.724524438381195068e-01 -2.999339103698730469e-01 1.807247400283813477e-01 1.179842427372932434e-01 -3.236452639102935791e-01 7.721184939146041870e-02 -3.242863714694976807e-02 1.138695105910301208e-01 9.655580669641494751e-02 2.060213238000869751e-01 -1.655115634202957153e-01 1.348370015621185303e-01
-3.595410287380218506e-01 -1.683350838720798492e-02 -2.845157980918884277e-01 -1.904353201389312744e-01 6.443904340267181396e-02 1.472295671701431274e-01 1.688554435968399048e-01 2.193947732448577881e-01 1.997565478086471558e-01 1.210573408752679825e-02 -1.691044867038726807e-01 6.937118619680404663e-02 2.439297437667846680e-01 -1.606501191854476929e-01 1.397098004817962646e-01 2.309363037347793579e-01 -2.914402484893798828e-01 1.802900880575180054e-01 4.084139689803123474e-02 6.803866475820541382e-02 4.155365750193595886e-02 4.082836676388978958e-03 2.234181910753250122e-01 2.144434154033660889e-01 5.139349400997161865e-02 1.505597978830337524e-01 -3.375781178474426270e-01 1.545946300029754639e-01 1.539811771363019943e-02 1.451237406581640244e-02 -1.797520071268081665e-01 -4.275004565715789795e-02
-2.183057665824890137e-01 -1.947834193706512451e-01 8.982834964990615845e-02 2.960623204708099365e-01 1.735430657863616943e-01 -1.698855608701705933e-01 -1.283067613840103149e-01 1.213755458593368530e-01 1.379709988832473755e-01 -1.222583875060081482e-01 8.878180384635925293e-02 2.863958477973937988e-01 -3.767589479684829712e-02 -1.736345142126083374e-01 4.420336484909057617e-01 1.920032948255538940e-01 1.408606208860874176e-02 2.497161626815795898e-01 6.034339312463998795e-03 -2.574037313461303711e-01 1.210022941231727600e-01 -1.518898159265518188e-01 7.373955100774765015e-02 8.003491908311843872e-02 -1.372872889041900635e-01 1.452026516199111938e-01 -2.668126299977302551e-02 2.048704773187637329e-01 -1.805649101734161377e-01 -8.245374262332916260e-02 1.509736478328704834e-01 -1.325751692056655884e-01
-1.079888641834259033e-01 -3.776826709508895874e-02 -2.556810975074768066e-01 5.616967380046844482e-02 1.135257855057716370e-01 -9.474853426218032837e-02 -1.259409189224243164e-01 -1.203686371445655823e-01 1.060344204306602478e-01 -2.833709120750427246e-01 -5.348116159439086914e-02 1.574656069278717041e-01 1.650941520929336548e-01 -3.506198525428771973e-01 -9.812440723180770874e-02 1.631919145584106445e-01 1.297863721847534180e-01 3.558552265167236328e-01 -4.053505137562751770e-02 -1.787631213665008545e-01 3.651383519172668457e-01 -7.523237261921167374e-03 9.744775295257568359e-02 -1.289673000574111938e-01 -1.571601480245590210e-01 1.541894953697919846e-02 2.469633147120475769e-02 -1.521852016448974609e-01 -2.640335857868194580e-01 -1.351478844881057739e-01 2.628400921821594238e-01 1.347654163837432861e-01
-8.895917236804962158e-02 8.248030394315719604e-02 -4.191490709781646729e-01 -4.464228078722953796e-02 1.012937650084495544e-01 -6.586343050003051758e-02 -1.900611817836761475e-01 -1.273473650217056274e-01 -1.176478639245033264e-01 -2.362641245126724243e-01 2.379446476697921753e-02 -8.436746895313262939e-02 1.517654061317443848e-01 -1.942539066076278687e-01 -6.483916193246841431e-02 3.377411663532257080e-01 8.907576650381088257e-02 2.772709429264068604e-01 3.029354102909564972e-02 -1.234362646937370300e-01 1.161571666598320007e-01 2.205558307468891144e-02 2.347568571567535400e-01 -3.055740613490343094e-03 -2.404283583164215088e-01 3.239176273345947266e-01 9.287759661674499512e-02 4.711868241429328918e-02 -6.722723692655563354e-02 3.268991410732269287e-01 -1.903527602553367615e-02 1.699771285057067871e-01
-2.063574790954589844e-01 -3.811700642108917236e-02 -2.951046526432037354e-01 2.723436355590820312e-01 4.522421211004257202e-02 -1.403505206108093262e-01 -1.996413618326187134e-01 -4.670260474085807800e-02 -3.033031336963176727e-02 -1.926979236304759979e-02 -2.023995369672775269e-01 1.444947868585586548e-01 -1.016857195645570755e-02 -5.519674159586429596e-03 1.765126734972000122e-01 3.511026203632354736e-01 4.563814494758844376e-03 4.233239293098449707e-01 1.085865721106529236e-01 -2.883995771408081055e-01 7.919988036155700684e-02 -3.141378462314605713e-01 7.782260328531265259e-02 -2.904211282730102539e-01 2.506343461573123932e-02 3.272498399019241333e-02 4.350296035408973694e-02 -5.690186843276023865e-02 -1.762751340866088867e-01 -3.983418643474578857e-02 1.573064597323536873e-03 6.471965461969375610e-02
-1.647289097309112549e-01 -3.790699839591979980e-01 -3.072324991226196289e-01 1.789243221282958984e-01 -5.468933284282684326e-02 -5.129281058907508850e-02 -6.206852267496287823e-04 1.465672850608825684e-01 -5.936658754944801331e-02 -2.807056903839111328e-01 1.135263033211231232e-02 1.631719022989273071e-01 1.092673838138580322e-01 -1.952712610363960266e-02 -2.768228948116302490e-01 2.137840688228607178e-01 1.417071521282196045e-01 3.114113211631774902e-01 -7.309889048337936401e-02 9.802192449569702148e-02 7.020633667707443237e-02 1.366571784019470215e-01 1.864520609378814697e-01 1.456658691167831421e-01 -2.839754521846771240e-01 1.314159333705902100e-01 1.326957494020462036e-01 1.279267072677612305e-01 -8.200433850288391113e-02 -2.736198902130126953e-01 -3.762108460068702698e-02 -7.376340031623840332e-02
-3.507809638977050781e-01 -1.273294091224670410e-01 -2.992308735847473145e-01 -1.857513189315795898e-02 -1.136774942278862000e-01 3.190042078495025635e-01 -6.259872019290924072e-02 -1.496979147195816040e-01 2.210220135748386383e-02 8.962226659059524536e-02 -2.059982866048812866e-01 -6.552597880363464355e-02 1.976189464330673218e-01 -1.057883724570274353e-01 7.076632231473922729e-02 1.395479403436183929e-02 1.364689320325851440e-01 8.984082937240600586e-02 6.346438080072402954e-02 -1.822434663772583008e-01 -1.582365483045578003e-01 2.372703887522220612e-02 3.116685450077056885e-01 2.880073189735412598e-01 -3.380174338817596436e-01 3.293343484401702881e-01 6.967817991971969604e-02 3.399711474776268005e-02 3.088922472670674324e-03 4.244739562273025513e-02 -8.493608236312866211e-02 1.084851175546646118e-01
-2.085658162832260132e-01 1.945797652006149292e-01 -1.743706166744232178e-01 1.402598768472671509e-01 1.837226450443267822e-01 1.622218787670135498e-01 -9.491562098264694214e-02 2.702960073947906494e-01 1.309642791748046875e-01 2.781032584607601166e-02 1.252638846635818481e-01 1.881376057863235474e-01 -3.357470408082008362e-02 1.298265904188156128e-01 -1.869969442486763000e-02 2.472361326217651367e-01 1.561876386404037476e-01 2.170150876045227051e-01 -1.048714071512222290e-01 -2.986765801906585693e-01 -1.412168145179748535e-01 5.281057208776473999e-02 -7.784537971019744873e-02 2.653322219848632812e-01 -5.294748768210411072e-02 1.514233201742172241e-01 3.909783363342285156e-01 -1.410455703735351562e-01 -2.311916351318359375e-01 -1.748618781566619873e-01 1.509959995746612549e-01 4.181113094091415405e-02
-2.399692833423614502e-01 1.033147051930427551e-01 -2.721852660179138184e-01 1.065250784158706665e-01 7.187043130397796631e-02 -1.183591559529304504e-01 -2.214166708290576935e-02 -5.284311994910240173e-02 -1.335464715957641602e-01 -4.630578458309173584e-01 5.991739220917224884e-03 3.314771056175231934e-01 2.731970883905887604e-02 -3.263883888721466064e-01 8.464371785521507263e-03 2.424847893416881561e-02 3.070906698703765869e-01 -1.182790547609329224e-01 3.202473372220993042e-02 -1.755644381046295166e-01 2.052137255668640137e-01 1.631477475166320801e-01 2.159814089536666870e-01 -5.509395897388458252e-02 -1.803675442934036255e-01 1.821876019239425659e-01 -1.805244386196136475e-01 1.998823322355747223e-02 1.238556280732154846e-01 -1.857119053602218628e-02 2.762462571263313293e-02 -5.302868783473968506e-03
-3.341137170791625977e-01 4.696897789835929871e-02 -2.011875361204147339e-01 -3.645501285791397095e-02 9.188137203454971313e-02 4.175232052803039551e-01 -4.413487855345010757e-03 1.802124679088592529e-01 -8.323748409748077393e-02 -8.557715266942977905e-02 -3.855430483818054199e-01 2.514251172542572021e-01 2.821310460567474365e-01 -6.735194474458694458e-02 -5.086941644549369812e-02 3.836575150489807129e-01 1.026556044816970825e-01 -8.343397639691829681e-03 1.108479052782058716e-01 -7.075317203998565674e-03 8.390256762504577637e-02 2.003787551075220108e-03 1.184995397925376892e-01 1.237695217132568359e-01 1.315942853689193726e-01 6.879912316799163818e-02 6.488215923309326172e-02 7.924686372280120850e-02 -8.457257598638534546e-02 -2.041032910346984863e-01 1.262396201491355896e-02 1.679513603448867798e-01
-9.436629712581634521e-02 2.494028508663177490e-01 -2.058995962142944336e-01 1.450805086642503738e-02 1.811061203479766846e-01 8.284517563879489899e-03 1.530127525329589844e-01 5.819655954837799072e-02 2.654370367527008057e-01 -1.108350008726119995e-01 4.464117437601089478e-02 2.681269645690917969e-01 1.727065593004226685e-01 -1.925479769706726074e-01 9.426137059926986694e-02 4.914211854338645935e-02 2.249359786510467529e-01 2.625062465667724609e-01 2.816353440284729004e-01 -1.117642074823379517e-01 1.703947484493255615e-01 -4.018462300300598145e-01 1.191477477550506592e-01 6.598321348428726196e-02 1.109943389892578125e-01 4.337677266448736191e-03 1.796651780605316162e-01 -9.390390664339065552e-02 -1.959859579801559448e-01 1.917813159525394440e-02 -7.633652538061141968e-02 -2.708689272403717041e-01
-1.406817436218261719e-01 1.805051267147064209e-01 -5.224305391311645508e-01 -7.038505375385284424e-02 1.126734986901283264e-01 9.879134595394134521e-02 1.142719388008117676e-01 -3.129427731037139893e-01 -7.661889493465423584e-02 -1.068756505846977234e-01 -6.583262979984283447e-02 -8.921724744141101837e-03 1.437658071517944336e-01 1.029585599899291992e-01 -1.719892323017120361e-01 1.718904376029968262e-01 2.250865548849105835e-01 3.437986671924591064e-01 -8.159259706735610962e-02 -1.807107627391815186e-01 1.232943609356880188e-01 -1.268184632062911987e-01 7.082094997167587280e-02 1.488543115556240082e-02 -1.998408287763595581e-01 2.749244868755340576e-01 6.762374192476272583e-02 6.294078379869461060e-02 -7.413304597139358521e-02 -1.743051558732986450e-01 2.313691750168800354e-02 1.379347294569015503e-01
-3.190836906433105469e-01 -2.194253355264663696e-01 -9.516137093305587769e-02 5.468622222542762756e-02 2.523508667945861816e-01 -1.248743608593940735e-01 -2.832098901271820068e-01 2.786902189254760742e-01 4.682334885001182556e-02 2.254961282014846802e-01 1.753464899957180023e-02 1.027893573045730591e-01 3.446022272109985352e-01 -7.356193661689758301e-02 7.300229370594024658e-02 3.487401306629180908e-01 1.088749021291732788e-01 2.497943639755249023e-01 -5.798590555787086487e-02 -1.547523885965347290e-01 1.077208574861288071e-02 -1.014268398284912109e-01 8.621937036514282227e-02 7.270446419715881348e-02 1.204726919531822205e-01 4.414891079068183899e-02 2.588492631912231445e-01 -7.274778187274932861e-02 6.963427364826202393e-02 7.965525984764099121e-02 5.466987495310604572e-04 -2.473439872264862061e-01
-3.753982484340667725e-01 1.341456025838851929e-01 -3.585135936737060547e-01 -2.071387022733688354e-01 1.118279546499252319e-01 -1.033619195222854614e-01 -2.033941633999347687e-02 -1.208605021238327026e-01 9.751059859991073608e-02 -8.444157987833023071e-02 2.568336129188537598e-01 1.705391407012939453e-01 2.940309606492519379e-02 -1.764554381370544434e-01 1.627937518060207367e-02 2.487777173519134521e-01 5.294616520404815674e-02 1.768712103366851807e-01 -1.593848019838333130e-01 -1.504198014736175537e-01 -2.638693153858184814e-01 -2.094577252864837646e-01 3.429130315780639648e-01 -7.040702551603317261e-02 1.364562511444091797e-01 2.429735511541366577e-01 -2.676159143447875977e-03 -9.528406709432601929e-02 7.510887831449508667e-02 -7.640164345502853394e-02 -6.762646138668060303e-02 -6.806950271129608154e-02
-4.243255555629730225e-01 -1.385627537965774536e-01 -2.432836592197418213e-01 8.969850838184356689e-02 1.245109643787145615e-02 -2.832656502723693848e-01 -1.921386271715164185e-01 4.936566203832626343e-02 1.480357497930526733e-01 -1.119185239076614380e-01 -5.578103661537170410e-02 9.279808029532432556e-03 -1.522499229758977890e-02 -2.558452188968658447e-01 2.751461863517761230e-01 2.499305605888366699e-01 6.816708296537399292e-02 2.699790596961975098e-01 -1.064377501606941223e-01 1.085899397730827332e-01 1.484009921550750732e-01 -2.447686940431594849e-01 4.259814694523811340e-02 -7.051902264356613159e-02 -1.962480694055557251e-01 1.006726026535034180e-01 -2.422863095998764038e-01 4.704109206795692444e-02 8.619665354490280151e-02 -2.202092558145523071e-01 -1.721918210387229919e-02 -1.308012455701828003e-01
-3.691105246543884277e-01 1.875527799129486084e-01 -1.781247407197952271e-01 -3.724333643913269043e-02 -1.175689473748207092e-01 2.732083434239029884e-03 -5.670990049839019775e-02 -6.859306246042251587e-02 2.468905411660671234e-02 -1.753664016723632812e-01 8.967899531126022339e-02 -1.028247475624084473e-01 5.426642298698425293e-01 -2.176892757415771484e-01 -1.031726319342851639e-02 3.310895264148712158e-01 4.280758555978536606e-03 -1.642632633447647095e-01 7.555294781923294067e-02 -2.114545255899429321e-01 -9.483909606933593750e-02 -1.512691825628280640e-01 2.725967764854431152e-01 7.915268838405609131e-02 -1.478269994258880615e-01 -3.136387467384338379e-02 1.848298683762550354e-02 -4.095883667469024658e-02 -1.838416159152984619e-01 -2.313616685569286346e-02 1.500615626573562622e-01 -2.359819784760475159e-02
-2.606696784496307373e-01 2.502048388123512268e-03 -1.941974312067031860e-01 5.099066533148288727e-03 1.489611417055130005e-01 -5.293773114681243896e-02 8.076674304902553558e-03 1.442757993936538696e-01 1.529011130332946777e-01 9.898871928453445435e-02 3.775697350502014160e-01 3.144027590751647949e-01 -2.742089703679084778e-02 -3.664515316486358643e-01 9.730326011776924133e-03 1.830208897590637207e-01 1.412458866834640503e-01 2.777448594570159912e-01 6.392681598663330078e-02 -7.126715034246444702e-02 -1.758364960551261902e-03 -5.896925181150436401e-02 -5.319798737764358521e-02 -1.242684498429298401e-01 5.325666815042495728e-02 2.588771581649780273e-01 -1.613618247210979462e-02 5.647790059447288513e-02 -3.296962380409240723e-01 -1.309644132852554321e-01 -2.367945611476898193e-01 -1.482569724321365356e-01
-2.430969923734664917e-01 6.822042167186737061e-02 -6.039981171488761902e-02 6.144814565777778625e-02 2.257092148065567017e-01 -1.416193693876266479e-01 1.740131154656410217e-02 1.241161525249481201e-01 3.369194567203521729e-01 -7.109124213457107544e-02 -3.766081854701042175e-02 3.667532801628112793e-01 1.952238827943801880e-01 -2.223300375044345856e-02 9.040104597806930542e-02 3.143454790115356445e-01 -6.658874452114105225e-02 3.931790292263031006e-01 -9.559565223753452301e-03 -2.593937218189239502e-01 1.293340027332305908e-01 -8.419683575630187988e-02 -1.375362277030944824e-02 -1.680102758109569550e-02 6.642660498619079590e-02 -7.032900303602218628e-02 -2.338705211877822876e-02 8.587185293436050415e-02 -2.882566750049591064e-01 -1.605149954557418823e-01 1.185579076409339905e-01 2.261630892753601074e-01
-3.958651125431060791e-01 -1.205114554613828659e-02 5.469126999378204346e-02 1.975307613611221313e-01 2.244747802615165710e-02 6.262836605310440063e-02 8.488119393587112427e-02 2.542086839675903320e-01 5.814374610781669617e-02 -3.032187558710575104e-02 -2.890143357217311859e-02 3.311189413070678711e-01 2.116181552410125732e-01 -1.536276936531066895e-01 5.424378812313079834e-02 -8.944605290889739990e-02 2.259518206119537354e-01 1.491533070802688599e-01 -2.510645389556884766e-01 -3.311732113361358643e-01 -4.681307822465896606e-02 -2.454385310411453247e-01 8.709602057933807373e-02 5.948975682258605957e-03 -5.536096915602684021e-02 1.503061205148696899e-01 -1.254055947065353394e-01 1.904721707105636597e-01 -1.452877838164567947e-02 2.940276823937892914e-02 1.856703758239746094e-01 -3.186006247997283936e-01
-2.497525066137313843e-01 -2.851948440074920654e-01 -1.267599463462829590e-01 9.231462329626083374e-02 -9.423165582120418549e-03 -6.134238839149475098e-02 -1.548206061124801636e-01 3.694814443588256836e-02 -5.026775412261486053e-03 -3.273276388645172119e-01 7.744625955820083618e-02 -8.282762020826339722e-02 8.493887633085250854e-02 -1.658461987972259521e-01 -1.625159680843353271e-01 2.766149640083312988e-01 1.171313673257827759e-01 1.211050897836685181e-01 6.485135108232498169e-02 -2.035483717918395996e-01 4.412936568260192871e-01 1.397351026535034180e-01 2.179076969623565674e-01 6.640662252902984619e-02 -4.051233828067779541e-01 1.147933751344680786e-01 3.397801890969276428e-02 -6.014773622155189514e-02 -5.229590833187103271e-02 1.093820929527282715e-01 4.775108397006988525e-02 -7.483221590518951416e-02
-1.372228413820266724e-01 1.202955171465873718e-01 -2.983357906341552734e-01 1.069823727011680603e-01 1.678773015737533569e-01 4.847310110926628113e-02 6.970479153096675873e-03 -1.270270645618438721e-01 2.741350233554840088e-01 -3.177915513515472412e-02 -8.354600518941879272e-02 8.175961673259735107e-02 6.682237982749938965e-02 -4.523962736129760742e-01 1.851671636104583740e-01 2.788209617137908936e-01 3.894940391182899475e-02 2.427150756120681763e-01 -1.479118168354034424e-01 -2.844728827476501465e-01 -2.746983431279659271e-02 -1.389072043821215630e-03 -8.053498715162277222e-02 -3.076873347163200378e-02 4.358863458037376404e-02 8.923719823360443115e-02 1.656575053930282593e-01 -6.737836450338363647e-02 1.013871133327484131e-01 -2.356451451778411865e-01 -2.562760114669799805e-01 2.525905370712280273e-01
-2.258019447326660156e-01 -3.691395744681358337e-02 3.170735388994216919e-02 1.764288842678070068e-01 3.061895258724689484e-02 -2.573877573013305664e-01 -1.300157010555267334e-01 -5.279944837093353271e-02 2.296105325222015381e-01 -1.885589510202407837e-01 -4.289016500115394592e-02 2.131699770689010620e-01 1.909360438585281372e-01 -6.915774941444396973e-02 3.600163757801055908e-01 3.449458777904510498e-01 7.524893432855606079e-02 4.092562496662139893e-01 -4.698283597826957703e-02 -4.906614497303962708e-02 4.506729170680046082e-02 -2.790490984916687012e-01 -3.329851478338241577e-02 -6.562195718288421631e-02 -7.803730666637420654e-02 2.102306187152862549e-01 -6.969353556632995605e-02 8.748431503772735596e-02 -1.110095530748367310e-01 -1.970485597848892212e-01 1.567205339670181274e-01 4.065274819731712341e-02
-1.646573990583419800e-01 6.796055473387241364e-03 3.602407872676849365e-02 1.971044987440109253e-01 -3.733878582715988159e-02 7.698147743940353394e-02 2.490308880805969238e-02 3.242793977260589600e-01 1.122274398803710938e-01 -1.437646299600601196e-01 -3.263764828443527222e-02 3.430635929107666016e-01 2.441287785768508911e-01 -3.061118125915527344e-01 3.264632076025009155e-02 -1.645284891128540039e-01 -4.663754999637603760e-02 2.290275394916534424e-01 -1.797678768634796143e-01 -3.247088193893432617e-01 1.006810441613197327e-01 -3.039324581623077393e-01 1.723634898662567139e-01 2.424056269228458405e-02 1.207712069153785706e-01 2.890289425849914551e-01 -1.169615089893341064e-01 1.403725594282150269e-01 -6.355307251214981079e-02 1.022169664502143860e-01 1.111309155821800232e-01 -5.100735649466514587e-02
-1.803995817899703979e-01 -1.214567720890045166e-01 -1.888007670640945435e-01 2.140786796808242798e-01 2.566598951816558838e-01 5.102660041302442551e-03 1.736177057027816772e-01 1.069545373320579529e-01 -2.184416353702545166e-01 -4.749939143657684326e-01 -7.512445002794265747e-02 -5.175669211894273758e-03 1.206241622567176819e-01 -2.125537544488906860e-01 6.923832464963197708e-03 1.220661252737045288e-01 1.572184860706329346e-01 3.185558319091796875e-01 -5.841410160064697266e-02 -3.251767903566360474e-02 8.797065913677215576e-02 7.338406145572662354e-02 1.645695716142654419e-01 -8.580806106328964233e-02 -2.646853029727935791e-01 2.571597397327423096e-01 -2.328755855560302734e-01 2.614763565361499786e-02 4.203639551997184753e-02 1.064565330743789673e-01 -1.606308817863464355e-01 4.266555607318878174e-02
-8.723006397485733032e-02 -1.474424302577972412e-01 -4.690231010317802429e-02 2.394002079963684082e-01 6.633367389440536499e-03 1.084572523832321167e-01 3.656029105186462402e-01 -9.563250094652175903e-02 9.941478073596954346e-02 -2.827168703079223633e-01 2.586181461811065674e-01 1.727562546730041504e-01 4.827525839209556580e-02 -2.123425155878067017e-01 2.764617800712585449e-01 2.280451208353042603e-01 1.564922332763671875e-01 3.300820589065551758e-01 1.277661770582199097e-01 -2.699781656265258789e-01 1.907152384519577026e-01 -9.684873372316360474e-02 -1.112507209181785583e-01 -2.520560622215270996e-01 1.017917878925800323e-02 -8.494763076305389404e-02 -1.018975675106048584e-01 -6.316443532705307007e-02 -3.426969796419143677e-02 -9.713024646043777466e-02 4.611392319202423096e-02 1.240185648202896118e-01
-1.606414765119552612e-01 -7.057971507310867310e-02 -1.702528446912765503e-01 2.203003466129302979e-01 1.194945871829986572e-01 -3.453762829303741455e-02 -6.788225471973419189e-02 1.537569612264633179e-01 -2.509227767586708069e-02 -4.861294105648994446e-02 -2.730372846126556396e-01 1.154010221362113953e-01 5.432267859578132629e-02 -8.813496679067611694e-02 1.539542526006698608e-01 4.817414581775665283e-01 1.213978901505470276e-01 8.330161869525909424e-02 2.232220470905303955e-01 1.622741371393203735e-01 1.824690401554107666e-01 -1.319211125373840332e-01 9.166506677865982056e-02 1.472072601318359375e-01 1.754241734743118286e-01 3.879954814910888672e-01 2.023884505033493042e-01 -7.328545302152633667e-02 -3.308632969856262207e-02 2.653742954134941101e-02 2.137631624937057495e-01 -1.920178830623626709e-01
-3.454783260822296143e-01 -1.734085232019424438e-01 -5.579379945993423462e-02 2.096318751573562622e-01 -7.091771811246871948e-02 -2.270499467849731445e-01 -1.128439307212829590e-01 1.494145989418029785e-01 8.427029848098754883e-02 -1.566072553396224976e-01 -1.061599329113960266e-01 3.042028546333312988e-01 3.082306087017059326e-01 -2.515251636505126953e-01 2.338412404060363770e-01 -7.308219373226165771e-02 -1.087757721543312073e-01 1.170270964503288269e-01 1.910843551158905029e-01 -2.189492881298065186e-01 -6.138041242957115173e-02 -2.831574380397796631e-01 5.051485076546669006e-02 -2.658462710678577423e-02 2.558174729347229004e-02 3.072112798690795898e-01 1.397038344293832779e-02 -5.773862451314926147e-02 -1.166858598589897156e-01 7.235805690288543701e-02 -1.619199216365814209e-01 -1.316458582878112793e-01
-2.408202290534973145e-01 -2.909853756427764893e-01 -4.410320520401000977e-01 6.520045548677444458e-02 7.209985703229904175e-02 1.728042811155319214e-01 1.082414463162422180e-01 1.432498693466186523e-01 9.482976794242858887e-02 1.171359885483980179e-02 -1.734393388032913208e-01 2.471917867660522461e-01 -9.812775254249572754e-02 -9.993295371532440186e-02 -1.249956563115119934e-01 8.163513243198394775e-02 1.224247589707374573e-01 -2.373856119811534882e-02 -8.131358027458190918e-02 -2.586743421852588654e-02 4.357107356190681458e-02 -2.047256007790565491e-02 -6.722004711627960205e-02 7.438110560178756714e-02 -2.815409600734710693e-01 2.555805146694183350e-01 1.318016350269317627e-01 2.077353298664093018e-01 1.586245894432067871e-01 2.343348227441310883e-02 3.736581802368164062e-01 -2.083573937416076660e-01
-1.344597935676574707e-01 4.831221327185630798e-02 -3.204812109470367432e-01 2.760981321334838867e-01 2.670269906520843506e-01 1.096149235963821411e-01 1.594079732894897461e-01 1.632522046566009521e-01 1.418006867170333862e-01 -2.300878018140792847e-01 -1.509543042629957199e-03 1.403994020074605942e-02 1.725131869316101074e-01 9.587822854518890381e-02 -4.274702444672584534e-02 4.105268120765686035e-01 -1.401124596595764160e-01 2.554579675197601318e-01 2.282973229885101318e-01 -5.213827639818191528e-02 -1.457691341638565063e-01 -5.353587493300437927e-02 -2.077016979455947876e-03 -6.042245402932167053e-02 -1.781155169010162354e-01 2.484543435275554657e-02 -2.150308638811111450e-01 1.081722155213356018e-01 4.836853966116905212e-02 -2.786265313625335693e-01 -9.673964232206344604e-02 1.886688619852066040e-01
-3.896522223949432373e-01 -4.538963362574577332e-02 -3.771877288818359375e-01 5.315261706709861755e-02 5.357010290026664734e-02 -9.529021568596363068e-03 1.194779872894287109e-01 8.287934213876724243e-02 3.324384689331054688e-01 1.172806546092033386e-01 -1.930723935365676880e-01 1.544781476259231567e-01 -1.498301178216934204e-01 -1.541496962308883667e-01 6.228296086192131042e-02 3.836076557636260986e-01 -3.100058808922767639e-02 6.694335490465164185e-02 -2.608855254948139191e-02 7.713619619607925415e-02 1.653860658407211304e-01 -1.625817567110061646e-01 1.432804316282272339e-01 2.176695615053176880e-01 -3.736478684004396200e-04 -1.011649221181869507e-01 -2.887527942657470703e-01 1.225406900048255920e-01 1.868520230054855347e-01 1.043111160397529602e-01 1.139981020241975784e-02 7.703133672475814819e-02
-1.749318242073059082e-01 1.743190549314022064e-02 1.888358592987060547e-01 1.809277683496475220e-01 1.661627143621444702e-01 3.824618086218833923e-02 -2.626187540590763092e-02 2.101855725049972534e-02 -4.929773136973381042e-02 -1.043005064129829407e-01 -8.460179716348648071e-02 2.686201930046081543e-01 1.052130907773971558e-01 -2.986595630645751953e-01 4.186083972454071045e-01 5.477393046021461487e-03 1.999555230140686035e-01 3.053141534328460693e-01 -1.924482285976409912e-01 -2.142908424139022827e-01 1.121523380279541016e-01 -3.279555439949035645e-01 1.389729678630828857e-01 -4.582754150032997131e-02 -1.657063961029052734e-01 9.914737939834594727e-02 8.950797468423843384e-02 8.899345993995666504e-02 -9.265077859163284302e-02 3.190473467111587524e-02 -6.653271615505218506e-02 -2.781941890716552734e-01
-1.661415398120880127e-01 8.537793904542922974e-02 -3.321813344955444336e-01 1.616094261407852173e-02 3.124107718467712402e-01 2.513767182826995850e-01 1.195353567600250244e-01 2.687853574752807617e-01 -7.838821411132812500e-02 -1.224863454699516296e-01 -1.504187285900115967e-01 2.045696973800659180e-02 2.906076312065124512e-01 3.387738764286041260e-02 -8.341657370328903198e-02 4.176900088787078857e-01 6.730237603187561035e-02 -4.998461902141571045e-02 1.529093980789184570e-01 -1.885066926479339600e-01 -2.255177684128284454e-02 -9.060502052307128906e-02 1.640749424695968628e-01 4.187721014022827148e-02 -8.011068403720855713e-02 -1.093286499381065369e-01 1.661248654127120972e-01 1.994435787200927734e-01 2.401674538850784302e-01 -8.876941353082656860e-02 1.194239556789398193e-01 1.644894629716873169e-01
-2.515186071395874023e-01 1.263181120157241821e-01 -1.828638315200805664e-01 1.211105510592460632e-01 2.052382230758666992e-01 7.666739076375961304e-02 -2.906227251514792442e-03 3.077855706214904785e-01 5.018253996968269348e-02 1.353171765804290771e-01 1.840449497103691101e-02 1.815231889486312866e-01 2.271289825439453125e-01 -2.535565495491027832e-01 -1.022607460618019104e-02 3.891209959983825684e-01 -1.024424806237220764e-01 -8.914002776145935059e-02 1.253564059734344482e-01 -1.464663296937942505e-01 2.127749323844909668e-01 9.529457986354827881e-02 -1.692497432231903076e-01 2.247293442487716675e-01 -5.702230334281921387e-02 9.048569947481155396e-02 -9.468215703964233398e-02 1.431091874837875366e-01 -4.414338991045951843e-02 -3.591675162315368652e-01 5.154675617814064026e-02 2.116985619068145752e-01
-1.074714437127113342e-01 -3.013865649700164795e-01 -3.463404625654220581e-02 2.536641061305999756e-01 5.646871775388717651e-02 -1.901208162307739258e-01 -1.578756719827651978e-01 7.165924459695816040e-02 2.409857325255870819e-02 -1.363821476697921753e-01 4.810191318392753601e-02 2.237265259027481079e-01 9.901292622089385986e-02 -7.516094297170639038e-02 4.563070833683013916e-01 2.431239783763885498e-01 9.840202517807483673e-03 2.200863808393478394e-01 -9.595152735710144043e-02 -2.515688538551330566e-01 2.502370476722717285e-01 -3.058598041534423828e-01 8.328263461589813232e-02 5.553212016820907593e-02 -1.194417327642440796e-01 1.255836188793182373e-01 1.395658254623413086e-01 1.338898986577987671e-01 8.577303588390350342e-02 -2.851667627692222595e-02 1.543641388416290283e-01 -1.472833454608917236e-01
-1.806482672691345215e-01 -1.939730942249298096e-01 -4.491405934095382690e-02 1.314159780740737915e-01 2.324532484635710716e-03 -2.731217257678508759e-02 -2.173149883747100830e-01 4.407919943332672119e-02 3.973254263401031494e-01 -2.115742713212966919e-01 3.511091694235801697e-03 3.517058789730072021e-01 -7.219062652438879013e-03 -1.340257525444030762e-01 1.857740134000778198e-01 1.649469435214996338e-01 2.398206442594528198e-01 2.089629769325256348e-01 2.159729152917861938e-01 -4.553804919123649597e-02 3.238414227962493896e-02 -1.697622835636138916e-01 2.462914735078811646e-01 -1.317153573036193848e-01 2.041140943765640259e-02 7.362084090709686279e-02 2.483581304550170898e-01 2.500987052917480469e-01 2.608335204422473907e-02 -1.373260766267776489e-01 -1.969730406999588013e-01 -9.099122136831283569e-02
-6.181731075048446655e-02 2.027229368686676025e-01 -4.974023401737213135e-01 -1.406846847385168076e-02 5.037480965256690979e-02 1.984580885618925095e-03 2.622632123529911041e-02 -3.438927605748176575e-02 -6.965492665767669678e-02 -1.283645331859588623e-01 2.339256182312965393e-02 -1.017604097723960876e-01 2.536154389381408691e-01 1.274105310440063477e-01 -1.212173774838447571e-01 2.120660394430160522e-01 7.090151309967041016e-02 3.473775088787078857e-01 1.836236417293548584e-01 -1.706659048795700073e-01 1.160177513957023621e-01 -2.860858142375946045e-01 2.023491859436035156e-01 -2.803335152566432953e-02 -3.279041647911071777e-01 1.671612113714218140e-01 -3.743388503789901733e-02 6.146947667002677917e-02 -5.830550938844680786e-02 -1.102969273924827576e-01 -1.432859599590301514e-01 1.682051867246627808e-01
-2.878137528896331787e-01 -7.115151733160018921e-02 -3.864337801933288574e-01 -1.050824858248233795e-02 5.398837849497795105e-02 -2.384301871061325073e-01 1.628651656210422516e-02 2.031008452177047729e-01 1.131972521543502808e-01 -2.094669789075851440e-01 -1.752915531396865845e-01 -3.826336935162544250e-03 3.645564615726470947e-02 -1.878715679049491882e-02 -2.690880186855792999e-02 2.550869286060333252e-01 -1.698084361851215363e-02 -1.271538138389587402e-01 -1.915743388235569000e-02 1.678293496370315552e-01 1.137814763933420181e-02 -3.541342020034790039e-01 5.031516775488853455e-02 1.463781297206878662e-01 -4.478833675384521484e-01 -1.709327697753906250e-01 1.757112592458724976e-01 3.099556453526020050e-02 -6.071345135569572449e-02 -1.626908630132675171e-01 1.171867996454238892e-01 -8.027661591768264771e-02
-1.007512137293815613e-01 -1.863448321819305420e-01 -1.648539155721664429e-01 -1.919792741537094116e-01 5.785026028752326965e-02 -1.043717339634895325e-01 3.875064477324485779e-02 4.092346131801605225e-01 1.672699302434921265e-01 -1.490804702043533325e-01 1.790913343429565430e-01 2.191800028085708618e-01 3.097558915615081787e-01 -7.361445575952529907e-02 -1.812210977077484131e-01 1.873089522123336792e-01 1.616850197315216064e-01 2.355150282382965088e-01 -1.152754276990890503e-01 4.071810841560363770e-02 1.674980521202087402e-01 -1.429571658372879028e-01 2.054598480463027954e-01 -1.010718867182731628e-01 -3.302730619907379150e-01 4.217396024614572525e-03 1.865527126938104630e-03 2.573347091674804688e-01 2.848310582339763641e-02 1.307466775178909302e-01 -8.415565639734268188e-02 1.023605540394783020e-01
-1.660626530647277832e-01 -5.184330046176910400e-02 -3.524462282657623291e-01 -7.703458517789840698e-02 2.086280584335327148e-01 1.523864176124334335e-02 -9.674332290887832642e-02 4.993771612644195557e-01 2.028052359819412231e-01 -3.189828097820281982e-01 8.387566357851028442e-02 1.516058146953582764e-01 9.719363600015640259e-02 -1.406670957803726196e-01 -1.832941025495529175e-01 1.037073060870170593e-01 3.468167781829833984e-01 1.796993240714073181e-02 -3.396251052618026733e-02 -2.481319755315780640e-02 1.714701065793633461e-03 -7.012110203504562378e-02 2.217126935720443726e-01 -2.028671950101852417e-01 -8.089347183704376221e-02 -1.519466191530227661e-02 1.175247728824615479e-01 -2.093308372423052788e-03 -2.893449552357196808e-02 -1.064511016011238098e-01 -1.582031846046447754e-01 1.233247816562652588e-01
-2.860027849674224854e-01 -1.427540481090545654e-01 -2.930259704589843750e-01 1.293924450874328613e-01 -1.431950777769088745e-01 2.126730680465698242e-01 -1.965842097997665405e-01 1.645475327968597412e-01 6.055220589041709900e-02 -8.559647016227245331e-03 -1.418112963438034058e-02 8.353703469038009644e-02 -2.139185182750225067e-02 -2.306647598743438721e-01 3.889857232570648193e-02 2.594320178031921387e-01 1.375997066497802734e-01 6.436295807361602783e-03 7.170784473419189453e-02 -1.317155361175537109e-01 5.118602421134710312e-03 -2.897232472896575928e-01 -9.397438168525695801e-02 -1.618913710117340088e-01 -3.302833735942840576e-01 3.057593107223510742e-01 -1.443472951650619507e-01 1.803617738187313080e-02 2.220063656568527222e-01 8.210776746273040771e-02 1.425340920686721802e-01 -2.642087340354919434e-01
-9.282487630844116211e-02 1.240307185798883438e-02 -4.676127135753631592e-01 -4.716473445296287537e-02 1.297958791255950928e-01 3.240740299224853516e-02 -1.729449443519115448e-02 -1.559887826442718506e-01 6.129652261734008789e-02 -1.532003283500671387e-02 3.710989654064178467e-02 -1.359945982694625854e-01 1.485730856657028198e-01 -1.940569728612899780e-01 -1.622515171766281128e-01 4.171701669692993164e-01 3.244062140583992004e-02 1.729115545749664307e-01 -1.007185690104961395e-02 -2.363510280847549438e-01 -1.079274192452430725e-01 -2.456900775432586670e-01 -1.799432933330535889e-02 1.546644419431686401e-01 9.276405721902847290e-02 2.732996642589569092e-01 2.950257360935211182e-01 2.899230271577835083e-02 1.153960227966308594e-01 -1.501662135124206543e-01 -1.936642080545425415e-01 1.270485818386077881e-01
-3.857673406600952148e-01 2.517717778682708740e-01 -3.225655555725097656e-01 2.633662521839141846e-01 -1.066820770502090454e-01 7.693474739789962769e-02 -3.244248777627944946e-02 -4.553078114986419678e-02 1.520658135414123535e-01 -2.096135467290878296e-01 -3.388631641864776611e-01 2.369253635406494141e-01 -5.410243943333625793e-02 -8.849367499351501465e-02 1.206413358449935913e-01 1.997572183609008789e-01 -3.460651263594627380e-02 -3.294454514980316162e-02 -2.938829958438873291e-01 -1.354135572910308838e-01 2.128108888864517212e-01 1.644731871783733368e-02 -1.826766319572925568e-02 7.265391200780868530e-02 -1.539296507835388184e-01 1.134155839681625366e-01 -1.193904597312211990e-02 2.564556896686553955e-01 9.401840716600418091e-02 -1.118115186691284180e-01 -9.184774011373519897e-02 1.773130148649215698e-02
-3.389217555522918701e-01 -1.525427848100662231e-01 -2.279388308525085449e-01 9.508941322565078735e-02 -1.659833341836929321e-01 8.003169298171997070e-02 -3.083538711071014404e-01 1.960095167160034180e-01 5.014353990554809570e-02 -5.444646999239921570e-02 -1.223400458693504333e-01 2.281404584646224976e-01 -1.766296923160552979e-01 -5.067357793450355530e-02 -4.293484985828399658e-02 1.674058139324188232e-01 1.169472634792327881e-01 2.337863296270370483e-02 1.362403780221939087e-01 -8.135595172643661499e-02 -5.207004770636558533e-02 -1.900193691253662109e-01 3.608286976814270020e-01 2.854469045996665955e-02 -1.346060037612915039e-01 -5.456228181719779968e-02 3.168312013149261475e-01 2.709712684154510498e-01 3.840202465653419495e-02 -1.172089576721191406e-01 -2.777844369411468506e-01 -2.766096778213977814e-02
-2.186736911535263062e-01 -3.539271950721740723e-01 -9.138141572475433350e-02 5.841246992349624634e-02 -1.744436621665954590e-01 9.327301383018493652e-02 1.049655824899673462e-01 1.297725364565849304e-02 9.885729104280471802e-02 -1.569861918687820435e-01 7.977807521820068359e-02 6.572347879409790039e-02 2.173221558332443237e-01 2.989778667688369751e-02 -2.553861737251281738e-01 1.996917426586151123e-01 7.788681983947753906e-02 -3.409047424793243408e-02 5.790360644459724426e-02 -1.726481020450592041e-01 7.136424630880355835e-02 -1.166856363415718079e-01 9.918623417615890503e-02 1.199879571795463562e-01 -4.774371683597564697e-01 3.684968054294586182e-01 3.432028740644454956e-02 -1.998252570629119873e-01 -1.979561448097229004e-01 -1.023335903882980347e-01 1.543466299772262573e-01 6.969151645898818970e-02
-1.194036472588777542e-02 -1.998507380485534668e-01 -1.446147859096527100e-01 1.452581882476806641e-01 7.926592975854873657e-02 -1.932294070720672607e-01 1.299650222063064575e-01 1.270655356347560883e-02 2.744487226009368896e-01 4.185597226023674011e-02 5.043195188045501709e-02 1.024672761559486389e-02 2.041423469781875610e-01 -1.100018694996833801e-01 1.233120784163475037e-01 2.520870864391326904e-01 3.487918972969055176e-01 -2.289684303104877472e-02 5.311650037765502930e-02 -5.532730221748352051e-01 -4.270507395267486572e-02 -1.735985428094863892e-01 1.729524433612823486e-01 3.751381300389766693e-03 -7.907545566558837891e-02 1.784107983112335205e-01 -9.616465121507644653e-02 2.428036779165267944e-01 -1.599812805652618408e-01 2.118015848100185394e-02 1.156926527619361877e-01 -7.917607575654983521e-02
-1.101971715688705444e-01 6.031171232461929321e-02 -1.502061486244201660e-01 1.322159767150878906e-01 -1.538342684507369995e-01 -1.082472503185272217e-01 -1.206934377551078796e-01 -2.056098282337188721e-01 5.199438929557800293e-01 -8.612702786922454834e-02 8.274667710065841675e-02 2.744704782962799072e-01 2.915605343878269196e-02 -8.533611893653869629e-02 2.315922528505325317e-01 2.830564379692077637e-01 5.880358442664146423e-02 1.118867248296737671e-01 2.208956778049468994e-01 -4.792677983641624451e-02 4.109166190028190613e-02 -3.078091330826282501e-02 5.286382883787155151e-02 1.030282676219940186e-01 -3.068160414695739746e-01 2.198909819126129150e-01 2.897420525550842285e-01 -6.293216347694396973e-02 6.463976204395294189e-02 -8.855758607387542725e-02 -3.276022151112556458e-02 -1.533484011888504028e-01
7.280071079730987549e-02 4.988972563296556473e-03 -4.623719155788421631e-01 5.972883850336074829e-02 5.476077273488044739e-02 7.500582188367843628e-02 4.560707509517669678e-02 3.871251642704010010e-01 2.876765727996826172e-01 -1.836843341588973999e-01 -1.118070185184478760e-01 2.373291403055191040e-01 1.841209381818771362e-01 -2.768611721694469452e-02 -1.413396298885345459e-01 7.788097858428955078e-02 2.777266204357147217e-01 1.942116022109985352e-01 7.255640625953674316e-02 -2.287175208330154419e-01 -6.431635469198226929e-02 -1.410576105117797852e-01 2.372420728206634521e-01 3.098256513476371765e-02 -1.192737147212028503e-01 -3.712330712005496025e-03 1.053709536790847778e-01 1.138927266001701355e-01 2.532984316349029541e-01 2.460243925452232361e-02 -9.169379621744155884e-02 7.432797551155090332e-02
-1.253611147403717041e-01 -9.712905436754226685e-02 -3.033348023891448975e-01 2.277287542819976807e-01 -7.036781311035156250e-02 1.942282915115356445e-01 6.715466082096099854e-02 4.704122841358184814e-01 2.490900456905364990e-01 -4.090981557965278625e-02 -5.401876196265220642e-02 2.500224113464355469e-01 1.096384320408105850e-02 -2.243751138448715210e-01 -2.057697325944900513e-01 1.534157060086727142e-02 -1.161990128457546234e-02 -6.906805932521820068e-02 1.852622255682945251e-02 -1.085783764719963074e-01 5.278433486819267273e-02 -1.793172806501388550e-01 2.743686437606811523e-01 -7.754366099834442139e-02 -2.182632386684417725e-01 -5.437102168798446655e-02 1.485778540372848511e-01 1.983375400304794312e-01 1.475282106548547745e-02 1.480525881052017212e-01 -2.291577905416488647e-01 1.427801549434661865e-01
-2.077049016952514648e-01 2.561849653720855713e-01 -5.559470504522323608e-02 2.917622029781341553e-02 2.597276568412780762e-01 -1.677901018410921097e-03 4.438354074954986572e-02 2.263084053993225098e-01 6.089489161968231201e-02 -1.209045723080635071e-01 -1.180518195033073425e-01 9.660033881664276123e-02 -4.701445996761322021e-02 -1.268831789493560791e-01 -4.812585934996604919e-02 2.441014796495437622e-01 -1.974607259035110474e-02 3.651133552193641663e-02 -9.697409346699714661e-03 -2.059986740350723267e-01 -1.005788743495941162e-01 -2.556916177272796631e-01 2.096410989761352539e-01 5.352975726127624512e-01 7.699571549892425537e-02 2.632502019405364990e-01 -1.342210173606872559e-01 2.583783864974975586e-01 1.230473592877388000e-01 -4.272025451064109802e-02 -2.767700888216495514e-02 1.298423260450363159e-01
-1.974028944969177246e-01 -3.998858109116554260e-02 -3.824815154075622559e-01 7.042243331670761108e-02 3.802564442157745361e-01 -2.777724862098693848e-01 -1.121657118201255798e-01 1.430091708898544312e-01 2.309825867414474487e-01 -1.085056513547897339e-01 -1.669306308031082153e-01 -3.115170635282993317e-02 1.920805573463439941e-01 8.448042720556259155e-02 -1.487261205911636353e-01 2.834773361682891846e-01 1.486937422305345535e-02 1.206593886017799377e-01 -8.487463742494583130e-02 6.625869125127792358e-02 -1.578981280326843262e-01 3.486435487866401672e-02 9.107889980077743530e-02 -5.562144517898559570e-02 1.695494353771209717e-01 1.740836650133132935e-01 7.096165418624877930e-02 2.453651875257492065e-01 -5.793131887912750244e-02 -3.212417066097259521e-01 -5.222876369953155518e-02 1.242613866925239563e-01
-1.294215768575668335e-01 -4.976123943924903870e-02 -3.059931993484497070e-01 8.055732399225234985e-02 1.212299615144729614e-01 -1.600242853164672852e-01 -9.953065216541290283e-02 2.921652495861053467e-01 -2.849459275603294373e-02 -4.832182452082633972e-02 -8.856559544801712036e-02 1.626820862293243408e-01 4.425195232033729553e-02 -1.996978819370269775e-01 2.621347010135650635e-01 8.338228613138198853e-02 -1.844541877508163452e-01 1.759901195764541626e-01 -1.303714215755462646e-01 -5.406865477561950684e-02 2.798754870891571045e-01 -4.235235452651977539e-01 4.635455831885337830e-02 -2.316990792751312256e-01 -1.355815678834915161e-01 1.461841166019439697e-01 -1.461444795131683350e-01 2.480883747339248657e-01 5.245848745107650757e-02 -2.217048555612564087e-01 1.301075220108032227e-01 1.331427693367004395e-02
-2.952376008033752441e-01 1.542188078165054321e-01 -1.962329000234603882e-01 -1.619990766048431396e-01 1.036037039011716843e-02 6.778101623058319092e-02 -2.174881398677825928e-01 -8.763882331550121307e-03 3.004719316959381104e-01 -1.398309469223022461e-01 1.815025508403778076e-01 2.062503844499588013e-01 3.827132284641265869e-01 -2.132321000099182129e-01 7.113894075155258179e-02 2.260807454586029053e-01 5.415507405996322632e-02 -6.744972430169582367e-03 -3.137628138065338135e-01 5.677223950624465942e-02 1.045895442366600037e-01 -6.022382900118827820e-02 3.198095262050628662e-01 -1.741109788417816162e-01 -1.337917055934667587e-02 3.403357416391372681e-02 -2.841378375887870789e-02 1.249343976378440857e-01 -1.151810809969902039e-01 -8.595594018697738647e-02 7.286046445369720459e-02 2.080088555812835693e-01
-1.908634006977081299e-01 -4.008322656154632568e-01 2.847375348210334778e-02 1.356175392866134644e-01 3.003450632095336914e-01 -2.481499016284942627e-01 -4.833970591425895691e-02 6.235257536172866821e-02 2.124526798725128174e-01 -2.244531512260437012e-01 -7.490822579711675644e-03 3.581260144710540771e-01 6.660001724958419800e-02 -9.871371090412139893e-02 3.318488001823425293e-01 5.294584482908248901e-02 8.848752081394195557e-02 6.270141154527664185e-02 -1.314147412776947021e-01 -3.048363626003265381e-01 1.811729818582534790e-01 -1.596597731113433838e-01 1.101671233773231506e-01 8.700443059206008911e-02 -3.128125518560409546e-02 2.426671795547008514e-02 1.399270445108413696e-01 7.830215990543365479e-02 -1.527500748634338379e-01 -1.642127893865108490e-02 1.545829772949218750e-01 2.204684074968099594e-03
-1.651622951030731201e-01 -1.045433208346366882e-01 -5.839830040931701660e-01 1.856675893068313599e-01 -3.017045743763446808e-02 -1.378085613250732422e-01 -5.728328600525856018e-02 1.705937236547470093e-01 -1.171713918447494507e-01 8.878747373819351196e-02 -1.652105003595352173e-01 5.680885538458824158e-02 4.434277489781379700e-02 2.152298241853713989e-01 9.171440033242106438e-04 5.423075705766677856e-02 5.127370357513427734e-02 7.996212691068649292e-02 3.322220593690872192e-02 -1.108682230114936829e-01 1.626961678266525269e-02 -3.541183173656463623e-01 1.466061472892761230e-01 4.818347841501235962e-02 -2.591241896152496338e-01 2.625532448291778564e-01 -9.400246292352676392e-02 -4.740178119391202927e-03 1.777112931013107300e-01 -1.700909286737442017e-01 2.058909982442855835e-01 -1.043675914406776428e-01
-3.359515070915222168e-01 -2.892484068870544434e-01 -2.640827596187591553e-01 2.749843709170818329e-02 1.658501625061035156e-01 7.134222984313964844e-02 -9.193258732557296753e-02 -9.704522788524627686e-02 8.007708936929702759e-02 -2.798775732517242432e-01 4.062356427311897278e-02 -9.121700376272201538e-02 3.764777779579162598e-01 -1.763957142829895020e-01 -8.238469064235687256e-02 2.022970467805862427e-01 1.968730241060256958e-01 6.989133358001708984e-02 8.262218534946441650e-02 -1.153778880834579468e-01 1.666157543659210205e-01 -1.763086318969726562e-01 1.245142444968223572e-01 6.118474528193473816e-02 -1.300609707832336426e-01 -3.309986591339111328e-01 -2.615567445755004883e-01 3.138808161020278931e-02 -3.928130120038986206e-02 2.387446723878383636e-02 -5.341326817870140076e-02 -1.565867066383361816e-01
-7.667810656130313873e-03 -1.496230512857437134e-01 -3.599311411380767822e-01 -4.272696748375892639e-02 2.786154747009277344e-01 7.032801210880279541e-02 -9.795574843883514404e-02 4.497297108173370361e-01 1.959747523069381714e-01 -1.687819808721542358e-01 6.209030374884605408e-02 2.107600569725036621e-01 1.908510774374008179e-01 1.333052292466163635e-02 -1.203214228153228760e-01 2.933825850486755371e-01 3.056899905204772949e-01 1.140719056129455566e-01 -3.867225348949432373e-02 -8.269784599542617798e-02 4.670292884111404419e-02 -6.834099441766738892e-02 2.457728236913681030e-01 -1.721220761537551880e-01 -1.161192357540130615e-01 3.279275959357619286e-03 1.086907312273979187e-01 -4.219892434775829315e-03 1.629883795976638794e-01 -1.045050919055938721e-01 -5.227561667561531067e-02 1.490386277437210083e-01
-1.936728954315185547e-01 -1.629899628460407257e-02 -3.428633809089660645e-01 3.648884966969490051e-02 9.747283160686492920e-02 1.827072948217391968e-01 -9.260495752096176147e-02 -1.023700237274169922e-01 -3.474607691168785095e-02 2.373502403497695923e-02 -1.979498267173767090e-01 9.310878813266754150e-02 -1.326642334461212158e-01 -2.937082648277282715e-01 -1.791847050189971924e-01 2.754476852715015411e-02 1.832230091094970703e-01 3.016789257526397705e-01 -1.853203028440475464e-01 -9.033194929361343384e-02 1.314397305250167847e-01 -2.087000310420989990e-01 7.794982939958572388e-02 -5.462868139147758484e-03 -4.370797574520111084e-01 3.217452466487884521e-01 -1.526606176048517227e-02 -3.265585983172059059e-03 6.259650737047195435e-02 -1.779507994651794434e-01 -5.620114877820014954e-02 1.657644212245941162e-01
-2.407480031251907349e-01 -1.407394409179687500e-01 -2.847640812397003174e-01 1.210044398903846741e-01 -3.829377889633178711e-02 5.987970903515815735e-02 -2.404576241970062256e-01 3.719741404056549072e-01 9.820314496755599976e-02 -1.823210865259170532e-01 -9.099998325109481812e-02 1.852400898933410645e-01 5.586140230298042297e-02 -3.237356990575790405e-02 -1.253659129142761230e-01 -9.000348299741744995e-02 -1.771453022956848145e-01 1.595412939786911011e-01 2.118581235408782959e-01 1.052279993891716003e-01 6.754540838301181793e-03 -2.170310765504837036e-01 8.282503485679626465e-02 8.985237032175064087e-02 -3.494336009025573730e-01 3.452790081501007080e-01 -8.917156606912612915e-02 -5.072538182139396667e-02 -2.027700096368789673e-01 -6.600197404623031616e-02 1.989873200654983521e-01 3.469908842816948891e-03
-1.830936819314956665e-01 3.640902787446975708e-02 -2.878865897655487061e-01 2.296168822795152664e-03 5.564650055021047592e-03 5.067531764507293701e-02 -2.346865646541118622e-02 7.435552775859832764e-02 -1.111978366971015930e-01 -4.405556321144104004e-01 -1.195526421070098877e-01 -2.002790421247482300e-01 4.209783375263214111e-01 9.784843027591705322e-02 8.101742714643478394e-03 9.956360608339309692e-02 -1.009351983666419983e-01 4.852306097745895386e-02 4.186007753014564514e-02 -1.962904632091522217e-01 -6.921034306287765503e-02 -1.884009838104248047e-01 4.336685538291931152e-01 1.015111654996871948e-01 -3.221526369452476501e-02 2.199143022298812866e-01 9.556043893098831177e-02 1.501757949590682983e-01 -9.579624235630035400e-02 -7.239625602960586548e-02 1.542525589466094971e-01 7.193741947412490845e-02
-5.014986991882324219e-01 1.987654417753219604e-01 -2.567452192306518555e-01 1.694506555795669556e-01 -1.708778291940689087e-01 -7.203893363475799561e-02 -9.308916516602039337e-03 -1.077860128134489059e-02 -6.353475898504257202e-02 -1.326532661914825439e-01 -2.476634681224822998e-01 4.126793146133422852e-02 9.363665431737899780e-02 4.212300293147563934e-03 8.405860513448715210e-02 1.771853417158126831e-01 1.632109582424163818e-01 1.635100692510604858e-01 -2.427121698856353760e-01 -3.835165500640869141e-02 1.676526218652725220e-01 7.969594001770019531e-02 1.238985285162925720e-01 1.134498417377471924e-01 -5.308611690998077393e-02 4.505316540598869324e-02 7.773212343454360962e-02 3.541408181190490723e-01 -1.681845635175704956e-02 -1.723643094301223755e-01 -1.656759381294250488e-01 -2.786889970302581787e-01
-1.508400440216064453e-01 -7.687760144472122192e-02 -5.070871710777282715e-01 -1.123690083622932434e-01 -7.946664094924926758e-02 4.734058864414691925e-03 3.828462958335876465e-02 2.043489664793014526e-01 3.353613317012786865e-01 -2.040892988443374634e-01 -9.090323746204376221e-02 2.152155525982379913e-02 1.114631146192550659e-01 2.085317671298980713e-02 -7.999096810817718506e-02 2.028970420360565186e-01 1.206329464912414551e-01 1.470613330602645874e-01 1.552248299121856689e-01 -1.599279344081878662e-01 -1.162649542093276978e-01 4.194419831037521362e-02 4.639190062880516052e-02 -1.936035007238388062e-01 -2.462145984172821045e-01 2.392480820417404175e-01 1.611287444829940796e-01 1.597499400377273560e-01 1.435091495513916016e-01 -2.624855637550354004e-01 4.863145947456359863e-02 -1.636324971914291382e-01
3.566594049334526062e-02 -1.856530606746673584e-01 -2.511753737926483154e-01 -8.035036176443099976e-02 1.598654240369796753e-01 -1.612027436494827271e-01 2.005193084478378296e-01 2.338652163743972778e-01 1.411504596471786499e-01 -1.453872174024581909e-01 1.572740846313536167e-03 -1.249077823013067245e-02 2.375978678464889526e-01 -1.333958804607391357e-01 -4.991877079010009766e-02 6.316412985324859619e-02 1.356910765171051025e-01 1.835905462503433228e-01 1.430916693061590195e-02 -7.753964979201555252e-03 9.226649999618530273e-02 -2.811124026775360107e-01 2.656405568122863770e-01 -6.957217305898666382e-02 -4.474449157714843750e-01 -8.082346618175506592e-02 3.996396362781524658e-01 6.793320178985595703e-03 -9.293361753225326538e-02 -1.366636753082275391e-01 -7.944571226835250854e-02 1.042864844202995300e-01
-3.828912079334259033e-01 -8.210401237010955811e-02 1.053814366459846497e-01 3.138855695724487305e-01 -1.712978072464466095e-02 1.544591635465621948e-01 1.005946770310401917e-01 1.245430186390876770e-01 -4.209843277931213379e-02 5.031211301684379578e-02 6.241828575730323792e-02 3.607603907585144043e-01 1.682098060846328735e-01 -2.328002899885177612e-01 1.644685491919517517e-02 1.069020852446556091e-02 1.408866196870803833e-01 1.002051308751106262e-01 -1.461068093776702881e-01 -4.388943314552307129e-01 1.494128722697496414e-03 -2.361543774604797363e-01 4.318705294281244278e-03 2.737040817737579346e-02 -4.887836053967475891e-02 2.104244828224182129e-01 7.341587543487548828e-02 -2.170153521001338959e-02 5.471241846680641174e-02 -5.690331757068634033e-02 2.261192947626113892e-01 -2.360618859529495239e-01
-2.473373562097549438e-01 -3.336597606539726257e-02 -7.673081755638122559e-02 1.964006945490837097e-02 6.420333683490753174e-02 -1.086904481053352356e-01 -1.064233332872390747e-01 1.652000537433195859e-05 1.355879455804824829e-01 -1.602409034967422485e-01 6.277844309806823730e-02 1.614090502262115479e-01 3.587682545185089111e-02 -2.685797400772571564e-02 6.776677370071411133e-01 1.640356779098510742e-01 9.070549160242080688e-02 1.536993831396102905e-01 2.701081149280071259e-02 -1.295124739408493042e-01 1.422060877084732056e-01 -2.259785383939743042e-01 2.627837061882019043e-01 7.331094145774841309e-02 -6.572318822145462036e-02 5.053753778338432312e-02 1.174376532435417175e-01 2.110449671745300293e-01 1.765436977148056030e-01 -1.376315206289291382e-01 1.441833525896072388e-01 -1.038945615291595459e-01
-2.580214142799377441e-01 -1.575536131858825684e-01 -8.590724319219589233e-02 -3.441163152456283569e-02 3.115978538990020752e-01 -2.044948041439056396e-01 -8.084554970264434814e-02 -9.732914716005325317e-02 3.287302851676940918e-01 -1.042596697807312012e-01 7.510972768068313599e-02 3.248247206211090088e-01 -2.736840210855007172e-02 -1.595114022493362427e-01 2.173684388399124146e-01 -1.281500756740570068e-01 1.314912289381027222e-01 1.884668022394180298e-01 -1.640039384365081787e-01 -3.422442376613616943e-01 3.685252070426940918e-01 -1.138369087129831314e-02 1.531706005334854126e-01 3.350538760423660278e-02 -5.618679523468017578e-02 -1.935274526476860046e-02 1.446924805641174316e-01 -1.366357598453760147e-02 7.813226431608200073e-02 -8.324435353279113770e-02 1.711032688617706299e-01 2.897660434246063232e-02
-6.839942932128906250e-02 1.476096808910369873e-01 -3.658649027347564697e-01 -1.094521954655647278e-03 7.097091525793075562e-02 1.696779131889343262e-01 -4.879717528820037842e-02 2.742222547531127930e-01 2.230938822031021118e-01 -7.819272577762603760e-02 1.109731495380401611e-01 2.112624794244766235e-01 1.883807331323623657e-01 -7.053457200527191162e-03 8.387908455915749073e-04 -1.582138985395431519e-02 -5.846494063735008240e-02 -8.659884333610534668e-02 -9.415066242218017578e-02 -2.918703258037567139e-01 1.677067279815673828e-01 -1.241597533226013184e-01 1.022094190120697021e-01 3.202368915081024170e-01 -4.224177300930023193e-01 2.295312136411666870e-01 1.550321877002716064e-01 1.210249289870262146e-01 -1.438878476619720459e-01 1.233181655406951904e-01 9.706239402294158936e-02 -5.479657649993896484e-02
-2.436206787824630737e-01 5.293752998113632202e-02 -1.796511411666870117e-01 -1.400953438133001328e-02 5.732028558850288391e-02 -7.355184853076934814e-02 -1.773533076047897339e-01 3.276762664318084717e-01 -9.400720894336700439e-02 -1.272901445627212524e-01 8.080223947763442993e-02 8.391480892896652222e-02 1.533232331275939941e-01 2.696685958653688431e-03 1.008131876587867737e-01 5.385094285011291504e-01 1.048340424895286560e-01 -1.844269186258316040e-01 4.891638085246086121e-02 1.151195764541625977e-01 9.331334382295608521e-02 -3.252681791782379150e-01 -4.286892339587211609e-02 2.205675393342971802e-01 -3.521033823490142822e-01 -6.669034063816070557e-02 8.234291523694992065e-02 3.984457626938819885e-02 1.101302355527877808e-01 -8.134172856807708740e-02 4.788026586174964905e-02 1.099968403577804565e-01
-8.896958827972412109e-02 6.091450899839401245e-02 -3.088482916355133057e-01 1.177802905440330505e-01 -2.764377556741237640e-02 -4.185307025909423828e-02 -1.538954377174377441e-01 -8.040708303451538086e-02 3.572909533977508545e-01 -1.601393520832061768e-01 -1.798003464937210083e-01 1.852086931467056274e-01 -1.152575388550758362e-01 -3.889625072479248047e-01 -9.877353161573410034e-02 1.635097414255142212e-01 1.929306685924530029e-01 3.688986301422119141e-01 -4.426052048802375793e-02 1.736239790916442871e-01 -1.362906545400619507e-01 -7.937639206647872925e-02 5.565734952688217163e-02 1.848730593919754028e-01 -2.656667828559875488e-01 2.277714163064956665e-01 9.869889914989471436e-02 4.446843266487121582e-02 -1.339587420225143433e-01 -6.412404775619506836e-02 -4.045416042208671570e-02 -3.827676177024841309e-03
-1.587020605802536011e-01 -4.415043815970420837e-02 -2.171436250209808350e-01 -4.417293891310691833e-02 -1.985098719596862793e-01 -3.509623929858207703e-02 1.497320830821990967e-01 1.958412975072860718e-01 3.553413748741149902e-01 -1.315935701131820679e-01 2.062721550464630127e-01 -1.105801165103912354e-01 1.304803341627120972e-01 -1.867440342903137207e-01 -6.731683015823364258e-02 2.444361746311187744e-01 1.671134978532791138e-01 1.651033908128738403e-01 1.866900175809860229e-02 -1.116886958479881287e-01 1.012037470936775208e-01 -2.380975335836410522e-01 2.584076523780822754e-01 2.123454660177230835e-01 -3.934752643108367920e-01 -7.650375366210937500e-02 1.256493180990219116e-01 6.773703545331954956e-02 1.767631024122238159e-01 -1.196692064404487610e-01 -1.833513230085372925e-01 -2.773043513298034668e-02
-2.908619046211242676e-01 -1.176422238349914551e-01 -1.463462114334106445e-01 2.030729874968528748e-02 1.795767247676849365e-01 4.691654443740844727e-02 2.031866461038589478e-01 -6.449082493782043457e-02 2.293422073125839233e-01 4.612805321812629700e-02 8.304163813591003418e-02 3.358439207077026367e-01 2.346189469099044800e-01 -2.555869892239570618e-02 2.314520329236984253e-01 -8.638316392898559570e-02 2.567614316940307617e-01 3.760987222194671631e-01 2.715981192886829376e-02 -2.327292412519454956e-01 8.644160628318786621e-02 1.695003658533096313e-01 2.627649009227752686e-01 1.679897606372833252e-01 7.097966969013214111e-02 1.214659959077835083e-01 1.856537759304046631e-01 1.153750419616699219e-01 -1.226100623607635498e-01 -5.787721648812294006e-02 -6.982032209634780884e-02 1.487230658531188965e-01
-5.151075124740600586e-01 1.618734151124954224e-01 -2.571617662906646729e-01 1.440152376890182495e-01 1.301981210708618164e-01 -2.074801363050937653e-02 2.935349196195602417e-02 1.313895732164382935e-01 3.233752846717834473e-01 -2.343329042196273804e-01 -1.718479394912719727e-01 8.043229579925537109e-02 -6.988330930471420288e-02 5.401061475276947021e-02 -8.644469082355499268e-02 2.568977475166320801e-01 1.220129430294036865e-01 6.886161118745803833e-02 -4.870769567787647247e-03 -2.542812526226043701e-01 -3.688938021659851074e-01 8.493943512439727783e-02 -7.383139804005622864e-03 -6.113326549530029297e-02 7.695407420396804810e-02 5.252990871667861938e-02 3.350797807797789574e-03 2.261232137680053711e-01 9.718848019838333130e-02 -9.112651646137237549e-02 -1.838905550539493561e-02 -3.786501241847872734e-03
-2.587790489196777344e-01 7.322121411561965942e-02 -2.641641795635223389e-01 -9.991270303726196289e-02 -3.215369582176208496e-02 1.871387213468551636e-01 9.425956755876541138e-02 1.086970344185829163e-01 1.275147348642349243e-01 -9.874906390905380249e-03 6.737972050905227661e-02 -2.712098509073257446e-02 2.262525707483291626e-01 -2.119181752204895020e-01 -3.194820880889892578e-01 -1.269317865371704102e-01 1.872989982366561890e-01 2.592249587178230286e-02 2.563089430332183838e-01 -1.587890535593032837e-01 1.494410485029220581e-01 -2.005720138549804688e-01 1.515108346939086914e-01 3.595814481377601624e-02 -4.061736464500427246e-01 2.797179520130157471e-01 -1.448199748992919922e-01 -4.655604809522628784e-02 -2.441017478704452515e-01 -8.099073171615600586e-02 2.840247377753257751e-02 -9.195793420076370239e-02
-3.145847618579864502e-01 -3.829596638679504395e-01 -7.912262529134750366e-02 1.636402904987335205e-01 -5.338102579116821289e-03 -1.875966042280197144e-01 -8.078718185424804688e-02 2.325577288866043091e-01 -1.900421530008316040e-01 -3.149210512638092041e-01 -4.359476640820503235e-02 1.960077136754989624e-01 -5.445699673146009445e-03 2.530005387961864471e-02 -1.863566488027572632e-01 1.487408131361007690e-01 1.549098938703536987e-01 1.880715936422348022e-01 -1.942866891622543335e-01 -5.987663194537162781e-02 -1.106419861316680908e-01 1.921306550502777100e-01 2.013724148273468018e-01 1.989925801753997803e-01 -2.967484593391418457e-01 1.100992187857627869e-01 1.051308885216712952e-01 1.557876616716384888e-01 -6.525073945522308350e-02 -1.138600930571556091e-01 -6.033718213438987732e-02 -7.748916745185852051e-02
1.107558161020278931e-01 -1.885747164487838745e-01 -4.570312500000000000e-01 -7.363290339708328247e-02 3.072286397218704224e-02 -4.479556903243064880e-02 1.112885251641273499e-01 1.438257247209548950e-01 3.201262354850769043e-01 -1.345504075288772583e-01 -8.924474008381366730e-03 1.827910989522933960e-01 1.597635746002197266e-01 -1.268952786922454834e-01 -2.560221850872039795e-01 3.039755225181579590e-01 1.332698017358779907e-01 2.429596632719039917e-01 2.676999568939208984e-02 -1.997017264366149902e-01 1.261199563741683960e-01 6.442435551434755325e-03 2.851057946681976318e-01 7.164165377616882324e-03 -1.545472890138626099e-01 -3.988924622535705566e-02 2.214275300502777100e-01 1.085559576749801636e-01 -1.665050722658634186e-02 1.233647614717483521e-01 -4.259486496448516846e-02 1.729936301708221436e-01
-6.066671013832092285e-02 -1.203102692961692810e-01 -1.546692252159118652e-01 3.233451545238494873e-01 1.426185816526412964e-01 -6.926142424345016479e-02 2.085236757993698120e-01 2.171165496110916138e-01 1.845798939466476440e-01 2.588917687535285950e-02 1.406826972961425781e-01 9.422610700130462646e-02 1.141005605459213257e-01 -1.050945743918418884e-01 1.128149777650833130e-01 2.277197539806365967e-01 3.129511773586273193e-01 2.173965126276016235e-01 8.118305355310440063e-02 -4.100708067417144775e-01 -3.116030059754848480e-02 -7.437808811664581299e-02 1.295025497674942017e-01 -2.991168759763240814e-02 4.282623529434204102e-02 8.995989710092544556e-02 -9.756931662559509277e-02 3.811999559402465820e-01 -1.452916413545608521e-01 1.738545000553131104e-01 1.564380079507827759e-01 -2.947416342794895172e-02
-2.999292612075805664e-01 1.957385987043380737e-01 -9.187433868646621704e-02 -1.927820295095443726e-01 2.771325111389160156e-01 2.891693823039531708e-02 -7.264561206102371216e-02 -9.940711408853530884e-02 1.957753151655197144e-01 -2.319481223821640015e-01 2.359318584203720093e-01 1.289030257612466812e-02 -2.894819015637040138e-03 -2.239532619714736938e-01 8.256285637617111206e-02 3.650887310504913330e-01 3.393754959106445312e-01 6.787482649087905884e-02 1.352784186601638794e-01 -1.836412250995635986e-01 -1.277163922786712646e-01 -1.338901966810226440e-01 2.263104766607284546e-01 -3.972710669040679932e-02 8.811769634485244751e-02 2.064541280269622803e-01 -9.028573334217071533e-02 6.027020886540412903e-02 -4.919616878032684326e-02 -2.258213311433792114e-01 -8.996295928955078125e-02 1.121472343802452087e-01
-2.561953663825988770e-01 2.120777778327465057e-02 -4.565807878971099854e-01 1.494834274053573608e-01 -9.208888560533523560e-02 -1.137866228818893433e-01 -4.086044430732727051e-02 2.177941650152206421e-01 4.009150713682174683e-02 4.741718992590904236e-02 -1.175081506371498108e-01 2.072286903858184814e-01 9.016524255275726318e-02 -7.463049888610839844e-02 -5.466451402753591537e-03 1.494703628122806549e-02 1.055781263858079910e-02 -8.265304379165172577e-03 -1.209715604782104492e-01 -8.349155634641647339e-02 -6.664215773344039917e-02 -4.891203045845031738e-01 7.603029161691665649e-02 9.904910624027252197e-02 -1.950745880603790283e-01 1.939698122441768646e-02 -2.129735201597213745e-01 3.632159903645515442e-02 3.362165689468383789e-01 -2.750311195850372314e-01 -5.243844911456108093e-02 2.034675888717174530e-02
-1.497783511877059937e-01 -5.137659236788749695e-02 -1.460222005844116211e-01 1.504618674516677856e-01 1.876257210969924927e-01 -6.923265010118484497e-02 -6.116816028952598572e-02 2.545982785522937775e-02 9.775278717279434204e-02 -1.322693228721618652e-01 9.037114679813385010e-02 7.096108049154281616e-02 1.412330418825149536e-01 -1.673645824193954468e-01 -1.008790358901023865e-01 3.404495716094970703e-01 -2.211717190220952034e-03 -1.039018630981445312e-01 9.524665772914886475e-02 -2.153815776109695435e-01 6.326133012771606445e-02 -4.514495432376861572e-01 5.784037336707115173e-02 1.944483816623687744e-01 -4.647721052169799805e-01 -1.979208737611770630e-01 -2.985695600509643555e-01 -1.880543306469917297e-02 -3.392666578292846680e-02 5.302137508988380432e-02 9.150385856628417969e-02 -6.440978497266769409e-03
-3.567919731140136719e-01 5.566306412220001221e-02 -3.449566662311553955e-01 6.813771277666091919e-02 3.419809937477111816e-01 2.554064095020294189e-01 3.047220408916473389e-01 4.829280078411102295e-02 3.011144399642944336e-01 -1.643117219209671021e-01 -6.262253504246473312e-03 7.660262752324342728e-03 -1.024568900465965271e-01 6.431324779987335205e-02 4.100598767399787903e-02 3.698779940605163574e-01 -1.882816851139068604e-01 6.381620466709136963e-02 6.919942051172256470e-02 -4.846478626132011414e-02 -1.231210678815841675e-01 -6.989113241434097290e-02 2.545357048511505127e-01 2.070456594228744507e-01 2.902951650321483612e-02 -2.348365262150764465e-02 -6.547587364912033081e-02 5.828532949090003967e-02 -1.381507702171802521e-02 -1.012230291962623596e-01 -5.489508435130119324e-02 -2.850396931171417236e-02
-2.866314053535461426e-01 -1.239749938249588013e-01 -7.925574481487274170e-02 1.667779237031936646e-01 1.441577225923538208e-01 -1.157584860920906067e-01 -6.993088871240615845e-02 -1.698159873485565186e-01 3.938450664281845093e-02 2.163967490196228027e-02 1.839975267648696899e-01 3.480459377169609070e-02 3.004250526428222656e-01 -3.613204956054687500e-01 4.184538871049880981e-02 3.215654790401458740e-01 2.874292060732841492e-02 -4.114497080445289612e-02 5.138696730136871338e-02 -1.905815899372100830e-01 -1.015681847929954529e-01 -4.214456677436828613e-01 -3.257818892598152161e-02 1.093387752771377563e-01 -9.579187631607055664e-02 5.766650289297103882e-02 -1.436140090227127075e-01 3.152875006198883057e-01 1.720376312732696533e-01 9.380595386028289795e-02 1.475481241941452026e-01 -4.783875867724418640e-02
-3.768076598644256592e-01 -2.370785623788833618e-01 -2.901877276599407196e-02 1.784820407629013062e-01 1.834472417831420898e-01 -3.159691989421844482e-01 -1.273811906576156616e-01 -5.497345328330993652e-02 2.854262888431549072e-01 -1.583006232976913452e-01 3.999254852533340454e-02 -3.533846000209450722e-03 -2.582179196178913116e-02 -2.578686177730560303e-01 3.076919615268707275e-01 1.766195297241210938e-01 -3.536938130855560303e-02 2.546201348304748535e-01 -1.020887419581413269e-01 1.378372758626937866e-01 5.893380567431449890e-02 -1.580939739942550659e-01 1.759336888790130615e-01 6.263065338134765625e-02 -1.887043118476867676e-01 1.732680499553680420e-01 -1.977837532758712769e-01 5.722531303763389587e-02 -6.324344873428344727e-02 -1.443942189216613770e-01 1.188189536333084106e-01 -9.677889943122863770e-02
-2.583046555519104004e-01 -2.225883007049560547e-01 -2.639355659484863281e-01 6.129708886146545410e-02 -1.128655225038528442e-01 1.974448114633560181e-01 -6.566122174263000488e-02 2.388709336519241333e-01 -7.662093639373779297e-02 -4.264003038406372070e-02 -2.010101526975631714e-01 1.624430529773235321e-02 -1.340364962816238403e-01 -3.204134106636047363e-01 1.422522664070129395e-01 3.429932296276092529e-01 2.438753610476851463e-03 6.600230932235717773e-02 -5.702613666653633118e-02 -1.268747029826045036e-03 9.508510679006576538e-02 -2.730216979980468750e-01 3.474402055144309998e-02 1.003187522292137146e-02 -2.804312109947204590e-01 2.700187265872955322e-01 1.302146911621093750e-01 -9.275603294372558594e-02 8.810938149690628052e-02 -2.742694616317749023e-01 -8.584284037351608276e-02 1.742949783802032471e-01
-3.420018851757049561e-01 -1.798599958419799805e-01 -1.569687724113464355e-01 2.520253658294677734e-01 1.355180138489231467e-04 2.090740203857421875e-01 1.187933757901191711e-01 7.779785245656967163e-02 7.713262736797332764e-02 -1.832871288061141968e-01 -1.755315810441970825e-02 4.564727842807769775e-02 2.353007942438125610e-01 1.204589828848838806e-01 2.040032595396041870e-01 8.565779775381088257e-02 3.562626540660858154e-01 1.435152441263198853e-01 2.330541424453258514e-02 -2.613115012645721436e-01 2.601067125797271729e-01 -9.397086501121520996e-02 1.630408018827438354e-01 -1.504323184490203857e-01 -9.453716129064559937e-02 6.538277119398117065e-02 9.236565232276916504e-02 1.685333549976348877e-01 -2.190094590187072754e-01 1.909351646900177002e-01 1.262497901916503906e-01 -2.129169106483459473e-01
-4.225051105022430420e-01 3.777915239334106445e-02 -2.844559848308563232e-01 3.343506455421447754e-01 6.072605773806571960e-02 3.252753615379333496e-02 3.663380444049835205e-02 -5.926266312599182129e-02 -1.145538687705993652e-01 -1.444425433874130249e-01 -3.370019197463989258e-01 1.337534636259078979e-01 -7.109150290489196777e-02 9.926356142386794090e-04 1.171383187174797058e-01 1.534711271524429321e-01 -1.734616309404373169e-01 2.014780789613723755e-01 -6.258837878704071045e-02 -2.560342848300933838e-01 1.654835343360900879e-01 -3.039364516735076904e-02 1.194499246776103973e-02 5.584156885743141174e-02 -2.092670500278472900e-01 -1.209208667278289795e-01 -3.450847789645195007e-02 1.431209892034530640e-01 -1.750175952911376953e-01 1.122893486171960831e-02 -2.814739644527435303e-01 -2.195077836513519287e-01
-3.235618472099304199e-01 -5.857366323471069336e-02 -1.294200122356414795e-01 2.679636776447296143e-01 1.918766647577285767e-01 -6.760580837726593018e-02 3.500300645828247070e-01 7.113111764192581177e-02 2.121490091085433960e-01 -1.399079263210296631e-01 -2.869511842727661133e-01 -2.543229609727859497e-02 -4.012133181095123291e-02 -8.069664239883422852e-02 2.941326797008514404e-01 1.673891544342041016e-01 6.165861338376998901e-02 2.017587423324584961e-01 -9.995798766613006592e-02 -2.563751935958862305e-01 -1.635301560163497925e-01 -8.252143859863281250e-03 -1.105354875326156616e-01 9.682500362396240234e-02 2.159763872623443604e-02 -5.988269299268722534e-02 2.898422442376613617e-02 3.369211554527282715e-01 -2.055086940526962280e-01 -1.349106580018997192e-01 1.098900139331817627e-01 6.768035143613815308e-02
-2.908896207809448242e-01 5.567591264843940735e-02 -3.306579589843750000e-01 1.002463791519403458e-02 3.577628731727600098e-01 -1.557217072695493698e-02 -2.087972611188888550e-01 -7.237230986356735229e-02 2.658900916576385498e-01 4.942189157009124756e-02 3.033985793590545654e-01 1.004308387637138367e-01 6.634560227394104004e-02 -2.933993041515350342e-01 4.555886611342430115e-02 1.040468662977218628e-01 4.280278831720352173e-02 8.064786344766616821e-02 2.042279690504074097e-01 -3.074945136904716492e-02 -5.206153541803359985e-02 -1.851914227008819580e-01 2.536132037639617920e-01 1.325709074735641479e-01 2.670561149716377258e-02 1.238268539309501648e-01 8.266681432723999023e-02 2.216185778379440308e-01 -4.031119495630264282e-02 5.605848133563995361e-02 -2.942095994949340820e-01 1.179012507200241089e-01
-1.431226879358291626e-01 -5.722417682409286499e-02 -2.769653499126434326e-01 -2.515475451946258545e-01 1.276363134384155273e-01 1.275368630886077881e-01 -2.288580238819122314e-01 -9.139178693294525146e-02 3.417170047760009766e-01 -1.429629474878311157e-01 9.375235997140407562e-03 8.755841106176376343e-02 1.436209827661514282e-01 -3.138989806175231934e-01 8.261248469352722168e-02 1.351172327995300293e-01 1.582107506692409515e-02 1.091586574912071228e-01 -2.914106845855712891e-01 -3.053973019123077393e-01 9.362688660621643066e-02 -3.071492910385131836e-01 2.322420477867126465e-01 -2.184693366289138794e-01 -7.320345193147659302e-02 -1.629470475018024445e-02 -5.162653047591447830e-03 1.649800315499305725e-02 -2.030250281095504761e-01 3.052153065800666809e-02 -3.558002784848213196e-02 9.643983095884323120e-02
-2.719385027885437012e-01 3.733201697468757629e-02 -2.642410099506378174e-01 1.392919421195983887e-01 1.923074871301651001e-01 9.219880402088165283e-02 -1.315820310264825821e-02 1.756652891635894775e-01 2.173267453908920288e-01 -2.451780587434768677e-01 -2.029641866683959961e-01 -9.209649637341499329e-03 -4.924209415912628174e-02 1.831246726214885712e-02 1.691736429929733276e-01 3.654249012470245361e-01 2.742831110954284668e-01 -1.224304549396038055e-02 2.267730794847011566e-02 -1.637325137853622437e-01 -2.860251665115356445e-01 1.442203223705291748e-01 1.105185896158218384e-01 -1.067884489893913269e-01 -4.497436434030532837e-02 -9.852980822324752808e-02 3.709509968757629395e-02 1.738816946744918823e-01 -1.868664771318435669e-01 -2.936862111091613770e-01 1.314816027879714966e-01 -1.861362755298614502e-01
-2.210180759429931641e-01 -2.050466537475585938e-01 2.010366693139076233e-02 1.927758455276489258e-01 1.950580775737762451e-01 -1.395185440778732300e-01 -2.222271263599395752e-01 -1.115855500102043152e-01 1.906337440013885498e-01 -6.768548488616943359e-02 1.218436956405639648e-01 2.667179107666015625e-01 2.948945760726928711e-01 -5.853194370865821838e-02 1.842262744903564453e-01 1.007994078099727631e-02 6.854134146124124527e-03 3.533181846141815186e-01 -2.108355313539505005e-01 -1.324032396078109741e-01 2.067327797412872314e-01 -2.978042662143707275e-01 8.285187929868698120e-02 -9.016710519790649414e-02 -2.272518873214721680e-01 2.005615681409835815e-01 1.063118502497673035e-01 -6.858449429273605347e-02 6.294749677181243896e-02 -5.191264674067497253e-02 2.292455583810806274e-01 2.203566394746303558e-02
-3.230840563774108887e-01 -1.669661253690719604e-01 -2.918576896190643311e-01 1.803374290466308594e-01 -4.993260651826858521e-02 -5.776150897145271301e-02 -4.890737310051918030e-02 -1.265528649091720581e-01 -1.014843881130218506e-01 -3.935658633708953857e-01 2.123996466398239136e-01 2.822607159614562988e-01 -1.555952429771423340e-02 -2.332406342029571533e-01 -8.870284259319305420e-02 2.820415794849395752e-01 1.293838322162628174e-01 1.029594615101814270e-01 -1.237838491797447205e-01 -2.524512410163879395e-01 5.267537385225296021e-02 4.235141724348068237e-02 1.225852891802787781e-01 -9.635680168867111206e-02 -2.864821851253509521e-01 -4.001246765255928040e-02 -1.350339949131011963e-01 8.551690727472305298e-02 1.462240815162658691e-01 -7.882057130336761475e-02 -1.471875160932540894e-01 2.968845190480351448e-03
-4.862978160381317139e-01 -2.197858877480030060e-02 -2.401287406682968140e-01 1.821586862206459045e-02 1.353295743465423584e-01 -2.212537974119186401e-01 -1.192125454545021057e-01 1.215159595012664795e-01 -3.318450227379798889e-02 -8.618766814470291138e-02 -2.123090922832489014e-01 9.441736340522766113e-02 4.311243817210197449e-02 -2.670802548527717590e-02 2.525670528411865234e-01 4.222309589385986328e-01 8.535829931497573853e-02 1.801311224699020386e-01 -4.214425012469291687e-02 1.802037358283996582e-01 1.143718287348747253e-01 -2.937787473201751709e-01 -7.343384623527526855e-02 -4.391934722661972046e-02 -5.541664361953735352e-02 1.699364185333251953e-01 6.009363755583763123e-02 -7.452424615621566772e-02 4.266361240297555923e-03 -2.335700839757919312e-01 6.767076253890991211e-02 -1.437855213880538940e-01
-3.337370753288269043e-01 -1.541210412979125977e-01 -5.471969023346900940e-02 2.774759232997894287e-01 -1.900020055472850800e-02 -1.015879362821578979e-01 -1.831922233104705811e-01 1.272084843367338181e-02 1.350313723087310791e-01 -1.563237756490707397e-01 -1.376516222953796387e-01 3.057635724544525146e-01 3.053574264049530029e-01 -9.595039486885070801e-02 2.897105216979980469e-01 5.973894149065017700e-03 2.429295098409056664e-03 4.776601120829582214e-02 6.999405473470687866e-02 -2.174210548400878906e-01 2.189963124692440033e-02 -2.531498670578002930e-01 -1.213961280882358551e-02 7.734929770231246948e-02 -1.731553860008716583e-02 4.539248347282409668e-01 -2.922603115439414978e-02 -1.972990334033966064e-01 -1.536642611026763916e-01 -1.940493844449520111e-02 3.550143167376518250e-02 -4.917168617248535156e-02
-2.861261367797851562e-01 -7.263379544019699097e-02 -2.514506280422210693e-01 -2.486865222454071045e-02 4.937516525387763977e-03 7.915159314870834351e-02 5.099644139409065247e-02 1.691309511661529541e-01 -6.496201455593109131e-02 -1.818137317895889282e-01 1.225279793143272400e-01 -1.263240128755569458e-01 1.281033903360366821e-01 -2.314454764127731323e-01 -1.461133807897567749e-01 1.911381483078002930e-01 2.928585559129714966e-02 3.175202608108520508e-01 -2.968757152557373047e-01 -2.654018700122833252e-01 1.663630455732345581e-01 6.367590278387069702e-02 4.692851305007934570e-01 -7.234185189008712769e-02 -2.625825703144073486e-01 -2.961093932390213013e-02 -6.460172589868307114e-03 -9.826897084712982178e-02 -7.114531099796295166e-02 -3.855904936790466309e-02 1.164260320365428925e-02 -1.084227487444877625e-01
-2.242862582206726074e-01 -6.732140481472015381e-02 -3.937337994575500488e-01 -1.849860185757279396e-03 1.045882552862167358e-01 1.130540668964385986e-01 1.939409673213958740e-01 -1.008414104580879211e-01 4.313356056809425354e-02 1.180529743432998657e-01 1.287403404712677002e-01 1.386336088180541992e-01 1.602139621973037720e-01 1.134812235832214355e-01 6.269095093011856079e-02 1.120730713009834290e-01 2.167669534683227539e-01 1.363289058208465576e-01 6.748878210783004761e-02 1.700621843338012695e-02 2.495047450065612793e-02 -2.729948461055755615e-01 3.406337648630142212e-02 1.373195797204971313e-01 -4.013031721115112305e-01 3.309458494186401367e-01 3.019126504659652710e-02 2.019474282860755920e-03 6.889791786670684814e-02 4.096091687679290771e-01 -4.370307922363281250e-02 -2.235655672848224640e-02
-3.535275459289550781e-01 -2.450745105743408203e-01 -1.444238126277923584e-01 8.614721149206161499e-02 -1.684503443539142609e-02 9.924264252185821533e-02 -8.503889292478561401e-02 -5.684227123856544495e-02 1.170976161956787109e-01 -5.074928402900695801e-01 -5.127101670950651169e-03 1.003669127821922302e-01 3.032515943050384521e-01 -1.549579650163650513e-01 7.460437715053558350e-02 1.471039503812789917e-01 -1.044466868042945862e-01 -2.696132659912109375e-02 -1.292148679494857788e-01 -2.022303640842437744e-02 -1.555559337139129639e-01 -1.401430275291204453e-02 2.430068999528884888e-01 -1.034006774425506592e-01 -2.321179956197738647e-01 9.877895563840866089e-02 1.452356483787298203e-02 -6.713959574699401855e-02 1.176906004548072815e-02 -1.705345511436462402e-01 3.337811231613159180e-01 9.837436676025390625e-02
-3.566815555095672607e-01 -8.512600511312484741e-02 -9.085872769355773926e-02 5.760545283555984497e-02 2.428804337978363037e-01 -5.231954902410507202e-02 -1.799194514751434326e-02 2.283203601837158203e-01 -1.297127455472946167e-02 3.301813453435897827e-02 -3.340413868427276611e-01 1.920562386512756348e-01 1.010566353797912598e-01 -3.026545047760009766e-01 1.375651210546493530e-01 4.646506309509277344e-01 7.241709530353546143e-02 2.405093982815742493e-02 2.111782319843769073e-02 1.005528569221496582e-01 1.435291916131973267e-01 -2.764553129673004150e-01 2.660511061549186707e-02 5.309056490659713745e-03 7.212677597999572754e-02 1.863129585981369019e-01 1.086720749735832214e-01 -1.730035841464996338e-01 -5.228744447231292725e-02 2.442634664475917816e-02 -8.066427707672119141e-02 -2.185774892568588257e-01
-4.145891368389129639e-01 -7.476042211055755615e-02 -1.961100250482559204e-01 -1.434558182954788208e-01 -1.011598110198974609e-01 4.518182575702667236e-02 2.065079808235168457e-01 1.054584234952926636e-01 1.483227461576461792e-01 9.626334905624389648e-02 2.450088709592819214e-01 1.809811443090438843e-01 -5.002249032258987427e-02 -1.681618094444274902e-01 -2.156376391649246216e-01 9.997273236513137817e-02 2.119126468896865845e-01 1.924031972885131836e-01 1.612289808690547943e-02 -1.839098781347274780e-01 6.318791210651397705e-02 -1.611757576465606689e-01 4.214752912521362305e-01 -5.132440011948347092e-03 -3.044543564319610596e-01 -1.079341173171997070e-01 1.045361608266830444e-01 1.098506227135658264e-01 1.244693845510482788e-01 -9.717700630426406860e-02 -3.635760769248008728e-02 9.423285722732543945e-02
-3.397554755210876465e-01 2.435226589441299438e-01 -2.532573044300079346e-01 1.242283731698989868e-02 3.931922614574432373e-01 2.326240390539169312e-01 2.389060705900192261e-01 1.685338020324707031e-01 3.371601551771163940e-02 -7.562112808227539062e-02 3.916544318199157715e-01 2.000860422849655151e-01 1.744869947433471680e-01 -1.579098589718341827e-02 8.465410023927688599e-02 2.155274897813796997e-01 2.042685896158218384e-01 4.896005988121032715e-02 -8.717217296361923218e-02 4.783428832888603210e-02 4.437206685543060303e-02 -2.977748960256576538e-02 -1.882119774818420410e-01 -2.669459022581577301e-02 -3.783696144819259644e-02 2.119553983211517334e-01 1.106778234243392944e-01 -4.952422343194484711e-03 2.988908439874649048e-02 3.454527258872985840e-02 4.019845649600028992e-02 -1.638409942388534546e-01
-2.851743102073669434e-01 -2.245734781026840210e-01 -4.974513947963714600e-01 5.326058715581893921e-02 -3.341409936547279358e-02 1.013263612985610962e-01 -3.793235868215560913e-02 3.783713653683662415e-02 2.972787916660308838e-01 -3.238069713115692139e-01 4.427164793014526367e-02 -2.309438399970531464e-02 -1.258975118398666382e-01 1.350412070751190186e-01 -3.195180743932723999e-02 3.098014593124389648e-01 6.796166766434907913e-03 6.758109480142593384e-02 1.592425704002380371e-01 -5.707523971796035767e-02 -8.198596537113189697e-03 -3.827304020524024963e-02 6.266242265701293945e-02 -2.461954653263092041e-01 -2.193432003259658813e-01 2.247762382030487061e-01 9.396860748529434204e-02 2.189499326050281525e-02 8.668585121631622314e-02 -2.187096029520034790e-01 -1.184602305293083191e-01 -1.625106483697891235e-02
-6.374683231115341187e-02 -2.471240907907485962e-01 -2.260745912790298462e-01 -6.731337867677211761e-03 -2.420621663331985474e-01 1.679773479700088501e-01 4.853913560509681702e-03 3.165433704853057861e-01 6.769707053899765015e-02 -1.984653770923614502e-01 -5.808562412858009338e-02 -5.834450572729110718e-02 -2.114537172019481659e-02 -1.548402011394500732e-01 3.324568644165992737e-02 2.269651144742965698e-01 -1.657666414976119995e-01 1.344417780637741089e-02 1.384946107864379883e-01 -3.793129622936248779e-01 -4.080466926097869873e-02 -2.174972146749496460e-01 9.656979888677597046e-02 -1.019356101751327515e-01 -3.783476054668426514e-01 2.420553117990493774e-01 1.043866425752639771e-01 6.764356046915054321e-03 -1.902331709861755371e-01 -1.296574771404266357e-01 1.586335152387619019e-01 1.365191638469696045e-01
1.662544757127761841e-01 1.013121828436851501e-01 -5.028221011161804199e-01 1.657539457082748413e-01 9.193759411573410034e-02 7.001228630542755127e-02 3.945165779441595078e-03 2.724764049053192139e-01 -1.178610101342201233e-01 -2.591290473937988281e-01 5.738056078553199768e-02 2.885000407695770264e-01 -2.839377149939537048e-02 -4.898074548691511154e-03 1.505753993988037109e-01 2.902498245239257812e-01 2.312155812978744507e-01 -3.290390968322753906e-02 1.444123685359954834e-01 -9.713653475046157837e-02 -8.822785317897796631e-02 -1.117108315229415894e-01 1.102072969079017639e-01 1.490145325660705566e-01 -2.816163599491119385e-01 1.629165410995483398e-01 4.406632483005523682e-02 3.781629353761672974e-02 -1.220196634531021118e-01 -1.539742499589920044e-01 5.430195108056068420e-02 -1.692643016576766968e-01
-3.342084288597106934e-01 -4.230911284685134888e-02 -7.370859384536743164e-02 -6.402038782835006714e-02 -6.767619401216506958e-02 -8.765377849340438843e-02 1.875520050525665283e-01 2.273088395595550537e-01 1.945719569921493530e-01 9.026886522769927979e-02 -2.781611084938049316e-01 -1.106529384851455688e-01 -5.229848250746726990e-02 -2.588478103280067444e-02 2.111308276653289795e-01 1.252448260784149170e-01 -5.258759111166000366e-02 1.541815400123596191e-01 6.599938869476318359e-02 -7.034065574407577515e-02 3.569966852664947510e-01 -2.560904026031494141e-01 2.133718878030776978e-01 -1.419781707227230072e-02 1.771923899650573730e-02 2.049604058265686035e-01 3.008361160755157471e-01 2.496925592422485352e-01 8.793982118368148804e-02 -2.682161331176757812e-01 1.610848605632781982e-01 5.648552998900413513e-02
-7.318456470966339111e-02 -9.088633954524993896e-02 -2.516372501850128174e-01 7.094533741474151611e-02 2.231269031763076782e-01 1.452039480209350586e-01 -7.880996167659759521e-02 1.862720698118209839e-01 -8.191998116672039032e-03 -2.072738409042358398e-01 1.396052092313766479e-01 1.017641872167587280e-01 1.313614398241043091e-01 1.093052560463547707e-03 2.938161492347717285e-01 2.638462744653224945e-02 -1.570034325122833252e-01 -4.127964749932289124e-02 -4.344515129923820496e-02 -3.460386097431182861e-01 -2.493300661444664001e-02 -1.280548516660928726e-02 1.680321544408798218e-01 1.399142146110534668e-01 -5.330724120140075684e-01 2.771538496017456055e-01 1.380589008331298828e-01 1.549548059701919556e-01 -1.735873334109783173e-02 -9.239639341831207275e-02 3.829544782638549805e-02 -1.347499340772628784e-01
-2.039129436016082764e-01 -1.509968340396881104e-01 -1.291246414184570312e-01 1.414297372102737427e-01 1.475637429393827915e-03 -5.457025766372680664e-02 -3.060514032840728760e-01 -2.496886253356933594e-02 9.372173249721527100e-02 1.123394723981618881e-02 1.275360137224197388e-01 2.598043680191040039e-01 1.650345921516418457e-01 2.075325697660446167e-01 3.049196302890777588e-01 3.113317191600799561e-01 3.381847590208053589e-02 1.857450157403945923e-01 -2.202764302492141724e-01 -2.356993705034255981e-01 8.023157715797424316e-03 -2.517835199832916260e-01 1.806316524744033813e-01 -2.323596328496932983e-01 -1.531094610691070557e-01 2.387829571962356567e-01 9.509873390197753906e-02 1.563858054578304291e-02 -2.372075766324996948e-01 -4.421851411461830139e-02 -9.988904744386672974e-02 3.227787464857101440e-02
-2.932083904743194580e-01 -1.575296968221664429e-01 -8.349537849426269531e-02 2.865006625652313232e-01 2.424475848674774170e-01 -1.128667443990707397e-01 3.614106476306915283e-01 2.458533039316534996e-03 1.045663505792617798e-01 -3.170334920287132263e-02 2.264753729104995728e-02 5.364831164479255676e-02 2.648314237594604492e-01 -2.265141345560550690e-02 6.000885367393493652e-02 6.099478900432586670e-02 4.282839596271514893e-01 2.960387058556079865e-02 5.552391335368156433e-02 -4.082321524620056152e-01 3.338114824146032333e-03 -9.807295352220535278e-02 1.292551010847091675e-01 -1.790710259228944778e-03 -1.426742523908615112e-01 6.050653383135795593e-02 4.049081727862358093e-02 1.800937950611114502e-01 -1.405055671930313110e-01 1.515320688486099243e-01 1.210330352187156677e-01 -9.430117160081863403e-02
1.345779299736022949e-01 -1.300001889467239380e-01 -2.989245653152465820e-01 -1.977351494133472443e-02 2.759915888309478760e-01 -1.416188776493072510e-01 1.341288834810256958e-01 1.518608182668685913e-01 2.225954681634902954e-01 1.952120661735534668e-02 -1.012851744890213013e-01 1.888329535722732544e-01 2.214361727237701416e-01 -2.920738756656646729e-01 -6.522764265537261963e-02 1.852487772703170776e-01 -6.100934371352195740e-02 1.329270601272583008e-01 -1.077027842402458191e-01 -3.287887200713157654e-03 -1.073305844329297543e-03 -1.948760598897933960e-01 2.889285981655120850e-01 -1.193705946207046509e-01 -3.719336986541748047e-01 8.696074597537517548e-03 1.502330452203750610e-01 -8.399637043476104736e-02 -6.282040849328041077e-03 -3.460693061351776123e-01 -7.246888428926467896e-02 -8.604049682617187500e-02
-1.244789808988571167e-01 -1.601278036832809448e-01 -2.195854783058166504e-01 7.879172265529632568e-02 -1.812015920877456665e-01 2.918716147541999817e-02 -6.186706945300102234e-02 2.491702735424041748e-01 3.352456390857696533e-01 -3.063001632690429688e-01 -1.179557219147682190e-01 2.560932040214538574e-01 -1.033889874815940857e-02 -3.234953880310058594e-01 1.324095763266086578e-02 1.476272046566009521e-01 5.695924907922744751e-02 2.956198453903198242e-01 -1.456705480813980103e-01 9.633038938045501709e-02 -1.401894725859165192e-02 1.131805926561355591e-01 6.686562299728393555e-02 1.023421958088874817e-01 -2.521071434020996094e-01 1.812024116516113281e-01 1.702414304018020630e-01 -7.033228874206542969e-02 -1.583875119686126709e-01 -1.822592765092849731e-01 -2.274076491594314575e-01 -5.459162220358848572e-02
-3.290964066982269287e-01 -3.108530044555664062e-01 -1.864101141691207886e-01 2.576853334903717041e-01 8.833600580692291260e-02 2.317015081644058228e-02 -6.742419302463531494e-02 1.274227797985076904e-01 -1.711820960044860840e-01 -3.366168737411499023e-01 -1.158362161368131638e-02 4.744910076260566711e-02 9.578408300876617432e-02 -3.100843131542205811e-01 -1.134681552648544312e-01 9.749726206064224243e-02 2.749965190887451172e-01 -2.524416893720626831e-02 -1.768146008253097534e-01 -1.949447095394134521e-01 -1.712709851562976837e-02 2.892477810382843018e-01 -2.892180718481540680e-02 6.767305731773376465e-02 -2.614948749542236328e-01 1.847466826438903809e-01 1.050574705004692078e-01 9.463422000408172607e-02 1.567634791135787964e-01 4.743115231394767761e-02 -8.668614178895950317e-02 1.849276386201381683e-02
-4.186901748180389404e-01 -1.079873740673065186e-01 -1.305046677589416504e-01 -5.942759662866592407e-02 3.967480733990669250e-03 1.569701880216598511e-01 2.338349372148513794e-01 1.464657783508300781e-01 -9.534119069576263428e-02 -8.524615317583084106e-02 -3.658773303031921387e-01 3.136530146002769470e-02 2.104636877775192261e-01 -9.423476457595825195e-02 -1.564443558454513550e-01 4.578499495983123779e-01 -2.449316903948783875e-02 7.508438825607299805e-02 -1.029349640011787415e-01 1.335715353488922119e-01 9.954179078340530396e-02 -1.804718822240829468e-01 2.830649316310882568e-01 2.072717100381851196e-01 5.761655047535896301e-02 1.438061296939849854e-01 8.918444812297821045e-02 2.951658517122268677e-02 9.272740036249160767e-02 8.957803249359130859e-02 5.651867389678955078e-02 -1.794254779815673828e-02
-3.896317183971405029e-01 -2.971110343933105469e-01 -3.382897749543190002e-02 2.784127891063690186e-01 2.198957800865173340e-01 1.648623496294021606e-02 3.785346746444702148e-01 4.954076558351516724e-02 1.691916733980178833e-01 -9.166850894689559937e-02 6.673866510391235352e-02 6.256342679262161255e-02 3.130302727222442627e-01 2.148962207138538361e-02 -8.236067742109298706e-02 4.656877368688583374e-02 1.821124106645584106e-01 9.166410565376281738e-02 -1.658708415925502777e-02 -1.668163239955902100e-01 3.685732185840606689e-02 -9.171739965677261353e-02 8.780109137296676636e-02 -1.389462873339653015e-02 -2.910880139097571373e-03 3.011353611946105957e-01 4.156633093953132629e-02 2.489263564348220825e-01 -2.083449512720108032e-01 1.605874896049499512e-01 5.501021444797515869e-02 -1.419094204902648926e-01
-3.000490665435791016e-01 -2.547345757484436035e-01 -1.963015049695968628e-01 2.516660392284393311e-01 -6.315740942955017090e-02 -2.139011919498443604e-01 -3.037817776203155518e-01 -2.119071781635284424e-01 6.661761552095413208e-02 -1.189506649971008301e-01 -3.126302063465118408e-01 3.040126264095306396e-01 1.309268027544021606e-01 -7.418193668127059937e-02 1.835008859634399414e-01 1.826670765876770020e-01 1.207591965794563293e-01 1.771094202995300293e-01 5.993809178471565247e-02 -4.989755526185035706e-02 2.079662233591079712e-01 -8.834265172481536865e-02 2.194042131304740906e-02 1.963075846433639526e-01 -1.202482432126998901e-01 8.604664355516433716e-02 1.317956745624542236e-01 -4.341162741184234619e-02 -2.116574719548225403e-02 -1.964934766292572021e-01 1.742280274629592896e-01 -7.218272984027862549e-02
-1.881117522716522217e-01 -8.665789663791656494e-02 -5.036240816116333008e-01 1.011743545532226562e-01 -2.193560153245925903e-01 -2.371103465557098389e-01 6.563364714384078979e-02 -2.842549979686737061e-02 -2.158514410257339478e-01 -1.692413985729217529e-01 1.601475626230239868e-01 1.267361491918563843e-01 1.526381224393844604e-01 7.591232657432556152e-02 7.332935929298400879e-02 1.179526075720787048e-01 4.172813519835472107e-02 2.176689803600311279e-01 -1.989288181066513062e-01 5.979509279131889343e-02 7.840562611818313599e-02 2.702014055103063583e-03 2.021174281835556030e-01 1.314020901918411255e-01 -2.995530962944030762e-01 2.120718806982040405e-01 7.528297603130340576e-02 1.593131870031356812e-01 -2.165630459785461426e-01 -3.537339158356189728e-03 -2.097732871770858765e-01 7.258263230323791504e-02
2.906809933483600616e-02 -6.518270075321197510e-02 -5.169476866722106934e-01 -1.527715474367141724e-01 4.112340509891510010e-02 -2.750643528997898102e-02 -8.983179181814193726e-02 4.349613934755325317e-02 2.724048495292663574e-01 -3.346004486083984375e-01 1.540898680686950684e-01 1.447233706712722778e-01 2.209666967391967773e-01 3.690396249294281006e-02 1.281485110521316528e-01 2.204076498746871948e-01 7.807631790637969971e-02 1.087404564023017883e-01 -7.956138998270034790e-02 -8.737021684646606445e-02 1.088702976703643799e-01 -7.455295324325561523e-02 -9.660881757736206055e-02 2.147621959447860718e-01 -9.205226600170135498e-02 4.555644840002059937e-02 -2.136483937501907349e-01 -6.430004537105560303e-02 -1.727400869131088257e-01 -7.197488844394683838e-02 -3.105470836162567139e-01 -2.221337258815765381e-01
-1.621304601430892944e-01 -4.134943187236785889e-01 1.728609949350357056e-02 3.598549216985702515e-02 1.472670435905456543e-01 -1.394173353910446167e-01 -1.494356244802474976e-01 -1.210508272051811218e-01 8.840671926736831665e-02 -8.660256862640380859e-02 -4.964543133974075317e-02 3.638525009155273438e-01 3.063093125820159912e-01 -1.241725683212280273e-01 1.304170489311218262e-01 7.987062633037567139e-02 -5.880453437566757202e-02 1.670912802219390869e-01 -2.349500656127929688e-01 -2.998313307762145996e-01 2.328604757785797119e-01 -2.956675887107849121e-01 1.618137359619140625e-01 6.583212316036224365e-02 -5.799628421664237976e-02 1.167121976613998413e-01 8.764097094535827637e-02 7.561313360929489136e-02 -6.881270557641983032e-02 1.923612318933010101e-02 2.170585989952087402e-01 9.481596946716308594e-02
-4.545196890830993652e-02 4.124423488974571228e-03 -1.636079102754592896e-01 3.289853930473327637e-01 2.010775506496429443e-01 -3.244199603796005249e-02 -2.068069279193878174e-01 1.915183216333389282e-01 2.647867202758789062e-01 -1.577625274658203125e-01 1.316234767436981201e-01 2.768597602844238281e-01 2.284395694732666016e-01 -3.122794330120086670e-01 2.130744978785514832e-02 1.926946491003036499e-01 2.091325670480728149e-01 1.273788660764694214e-01 3.460027873516082764e-01 -1.005900725722312927e-01 -9.514844417572021484e-02 7.573897391557693481e-02 2.823753654956817627e-02 -4.087146371603012085e-02 -1.553740799427032471e-01 -2.137599736452102661e-01 1.008258610963821411e-01 1.015842035412788391e-01 -1.596447266638278961e-02 -2.234292477369308472e-01 -2.683492004871368408e-02 -1.320941150188446045e-01
-1.869781613349914551e-01 -7.402042392641305923e-04 -2.602677345275878906e-01 -1.881531327962875366e-01 -8.818846940994262695e-02 -1.351386588066816330e-02 1.755469143390655518e-01 1.971558779478073120e-01 2.137755006551742554e-01 -1.314643323421478271e-01 2.642788290977478027e-01 1.108427271246910095e-01 9.214705973863601685e-02 -1.074958667159080505e-01 -2.181742489337921143e-01 9.768602252006530762e-02 2.251541167497634888e-01 3.838714659214019775e-01 -1.357503086328506470e-01 -5.142179783433675766e-03 -2.190433442592620850e-02 -1.657489389181137085e-01 3.166798949241638184e-01 8.752841502428054810e-02 -3.690329194068908691e-01 7.886821031570434570e-02 8.782133809290826321e-04 1.376938223838806152e-01 1.802436858415603638e-01 -1.198652312159538269e-01 3.634937480092048645e-02 -8.593027014285326004e-04
-1.734101474285125732e-01 -8.163308352231979370e-02 -3.823485970497131348e-01 1.962433457374572754e-01 -3.201562538743019104e-02 2.486163564026355743e-02 5.308586359024047852e-02 -3.001076541841030121e-02 -1.174170300364494324e-01 -4.358627200126647949e-01 3.247663080692291260e-01 2.494907975196838379e-01 1.608685404062271118e-01 -2.666032612323760986e-01 -5.113556608557701111e-02 2.618324458599090576e-01 5.467203631997108459e-02 1.431701928377151489e-01 -3.761613368988037109e-02 -1.654761731624603271e-01 1.506130844354629517e-01 1.173131093382835388e-01 2.569953501224517822e-01 -6.283774971961975098e-02 -1.902645379304885864e-01 6.602635979652404785e-02 -7.430123537778854370e-02 2.076781913638114929e-02 7.699925452470779419e-02 -9.399906545877456665e-02 1.601924560964107513e-02 1.154675111174583435e-01
-2.731174826622009277e-01 1.611856818199157715e-01 -9.343638271093368530e-02 1.155701465904712677e-02 5.516041535884141922e-03 2.077219039201736450e-01 6.024632230401039124e-02 -2.610961198806762695e-01 -1.800091862678527832e-01 -2.115263491868972778e-01 -9.583320468664169312e-02 -5.235376954078674316e-02 3.242567181587219238e-02 -1.759525984525680542e-01 -2.492627128958702087e-02 1.579291671514511108e-01 2.819936275482177734e-01 3.211314380168914795e-01 -3.275676071643829346e-02 -9.708210825920104980e-02 8.913695067167282104e-02 -1.723672896623611450e-01 2.285616397857666016e-01 -9.222466498613357544e-02 -2.100608348846435547e-01 3.368885219097137451e-01 2.430659830570220947e-01 5.839483067393302917e-02 -1.554648429155349731e-01 -1.454843282699584961e-01 -1.759657859802246094e-01 2.024410665035247803e-01
-4.042487740516662598e-01 1.530864238739013672e-01 -9.345208108425140381e-02 1.472177654504776001e-01 2.756170928478240967e-01 -5.480820685625076294e-02 -1.779969632625579834e-01 3.347933292388916016e-01 7.801266759634017944e-02 -1.583639383316040039e-01 -1.412583701312541962e-02 2.598229236900806427e-02 -5.122651532292366028e-02 -2.767703533172607422e-01 -3.706208989024162292e-02 1.660370826721191406e-01 -6.260647624731063843e-02 3.220371436327695847e-03 1.018849387764930725e-01 -1.880795210599899292e-01 9.909766912460327148e-02 1.070417314767837524e-01 7.064430415630340576e-02 4.691290259361267090e-01 6.438841670751571655e-02 2.435333430767059326e-01 -1.040015071630477905e-01 1.588129550218582153e-01 7.968842238187789917e-02 -5.145413056015968323e-02 5.671115964651107788e-02 1.097898408770561218e-01
-1.777076721191406250e-02 -3.372091054916381836e-02 -1.535678654909133911e-01 -6.627236492931842804e-03 -6.752181798219680786e-02 8.923208341002464294e-03 6.363493204116821289e-02 8.983361721038818359e-02 1.924078464508056641e-01 -7.091905176639556885e-02 -7.386561483144760132e-02 7.890616357326507568e-02 1.127644553780555725e-01 -9.779057465493679047e-03 -7.281118631362915039e-02 3.296018242835998535e-01 1.106546521186828613e-01 1.360099483281373978e-02 6.339335348457098007e-03 4.079398885369300842e-02 2.559649348258972168e-01 -4.702910482883453369e-01 3.526030182838439941e-01 8.197543025016784668e-02 -3.233721554279327393e-01 2.219278514385223389e-01 9.491907805204391479e-02 -8.789797872304916382e-02 6.470915675163269043e-02 -4.038291573524475098e-01 -2.344699017703533173e-02 -8.621141314506530762e-02
-3.490905165672302246e-01 -2.073433101177215576e-01 -4.255596920847892761e-02 6.975653022527694702e-02 3.778669238090515137e-02 -3.700577467679977417e-02 9.759767353534698486e-02 -2.757922047749161720e-03 -9.567757695913314819e-02 -2.098097801208496094e-01 2.500496804714202881e-01 3.531612753868103027e-01 1.768295466899871826e-01 -7.830276153981685638e-03 3.388131558895111084e-01 2.621263861656188965e-01 1.831688135862350464e-01 6.882545351982116699e-02 -1.973721534013748169e-01 -9.616629779338836670e-02 -1.511572450399398804e-01 -3.522819653153419495e-02 1.010758355259895325e-01 1.600874364376068115e-01 1.904923468828201294e-02 2.792820706963539124e-02 2.821927368640899658e-01 5.149329081177711487e-02 -3.140584528446197510e-01 1.040591765195131302e-02 -1.561750620603561401e-01 8.886303752660751343e-02
2.496521733701229095e-02 -3.652130067348480225e-01 -2.182779610157012939e-01 2.709250450134277344e-01 -7.900629192590713501e-02 -1.010669991374015808e-01 6.895564496517181396e-02 -1.440444309264421463e-02 -9.555222466588020325e-03 -4.377687275409698486e-01 2.615828439593315125e-02 5.804528668522834778e-02 9.070805273950099945e-03 -2.039479762315750122e-01 -1.934455186128616333e-01 1.735265552997589111e-01 -3.507795184850692749e-02 2.047098726034164429e-01 -3.362006694078445435e-02 -4.098617285490036011e-02 8.575747162103652954e-02 -7.396732456982135773e-03 2.343893796205520630e-01 1.683094501495361328e-01 -4.016495347023010254e-01 1.497652232646942139e-01 1.227261349558830261e-01 2.059011310338973999e-01 -1.018941923975944519e-01 -1.519455164670944214e-01 -3.949202969670295715e-02 7.533231377601623535e-02
-1.136926263570785522e-01 -4.657513275742530823e-02 -4.359208047389984131e-01 1.029031351208686829e-01 3.822113573551177979e-02 6.725995987653732300e-02 -9.579722769558429718e-03 3.755278587341308594e-01 4.551522731781005859e-01 -1.194893419742584229e-01 1.532698869705200195e-01 1.279269624501466751e-02 1.570820361375808716e-01 -9.803258627653121948e-02 -2.187308520078659058e-01 1.373895704746246338e-01 2.866457104682922363e-01 2.067689895629882812e-01 1.095439419150352478e-01 -5.662291496992111206e-02 2.089357562363147736e-02 -6.402324140071868896e-02 1.614239513874053955e-01 -5.048951134085655212e-03 -8.791075646877288818e-02 6.055167689919471741e-02 5.622868612408638000e-02 -1.182408630847930908e-02 2.725850045680999756e-01 -4.459216073155403137e-02 4.442569985985755920e-02 1.654848456382751465e-01
-2.317269593477249146e-01 -3.671283721923828125e-01 -2.380684390664100647e-02 1.228761225938796997e-01 2.562906444072723389e-01 5.478980764746665955e-02 5.552913993597030640e-02 1.012084335088729858e-01 5.820686742663383484e-02 -1.486342996358871460e-01 9.873786009848117828e-03 2.366825193166732788e-01 2.509609460830688477e-01 7.285007089376449585e-02 -1.732515990734100342e-01 1.636918187141418457e-01 2.357290238142013550e-01 3.962298035621643066e-01 1.767582818865776062e-02 -3.797470405697822571e-02 4.497839137911796570e-02 -1.680813431739807129e-01 1.090194582939147949e-01 -2.402942068874835968e-02 -3.024228811264038086e-01 -2.106248028576374054e-02 2.629325091838836670e-01 -6.024801358580589294e-02 6.345481425523757935e-02 6.536348164081573486e-02 -1.906634718179702759e-01 2.019125968217849731e-01
-3.347254395484924316e-01 -9.927923232316970825e-02 -3.316488564014434814e-01 6.342502683401107788e-02 1.421979535371065140e-02 6.888493895530700684e-02 -2.325537614524364471e-02 -6.271073222160339355e-02 -8.457306772470474243e-02 -4.080841839313507080e-01 1.811187565326690674e-01 1.204134523868560791e-02 1.808773726224899292e-01 -1.818432211875915527e-01 -9.464089572429656982e-02 2.595447897911071777e-01 8.369486033916473389e-02 1.848600059747695923e-01 -1.546517461538314819e-01 -2.476965188980102539e-01 1.911674588918685913e-01 -1.760210841894149780e-02 2.079675942659378052e-01 4.683607444167137146e-02 -3.473440706729888916e-01 -7.742535322904586792e-02 -1.080190539360046387e-01 -1.996918469667434692e-01 -9.518605470657348633e-02 -6.749477237462997437e-02 -8.670660667121410370e-03 7.282480597496032715e-02
-2.618853747844696045e-01 -2.109009176492691040e-01 -1.016500219702720642e-01 1.510328650474548340e-01 3.496900200843811035e-02 1.719730794429779053e-01 1.424809098243713379e-01 -1.043437868356704712e-01 1.564421355724334717e-01 -1.571155488491058350e-01 -1.097882091999053955e-01 2.387429475784301758e-01 2.052508145570755005e-01 -5.837105587124824524e-02 1.162364110350608826e-01 6.811507791280746460e-02 1.913294047117233276e-01 1.342824101448059082e-01 -1.252621114253997803e-01 -3.698471188545227051e-01 2.469104528427124023e-01 3.616973757743835449e-02 3.540208637714385986e-01 -1.478630602359771729e-01 2.576580271124839783e-02 -5.125418677926063538e-02 1.727225035429000854e-01 3.120906054973602295e-01 -1.708164960145950317e-01 1.273590624332427979e-01 9.135260432958602905e-02 -9.517744928598403931e-02
-2.325776219367980957e-01 -2.516645789146423340e-01 5.845166370272636414e-02 1.904181391000747681e-01 8.863430470228195190e-02 -5.022273957729339600e-02 -1.813851743936538696e-01 1.560428142547607422e-01 1.448662132024765015e-01 -1.704147160053253174e-01 1.884231418371200562e-01 1.550484150648117065e-01 1.973330229520797729e-01 -1.779707968235015869e-01 4.437998533248901367e-01 1.449178457260131836e-01 1.304820328950881958e-01 1.913842707872390747e-01 2.400653250515460968e-02 -7.268694788217544556e-02 7.957056909799575806e-02 -1.675873547792434692e-01 4.221558943390846252e-02 8.551891148090362549e-02 -1.628113538026809692e-01 1.580802798271179199e-01 1.863672584295272827e-01 3.253476023674011230e-01 9.344332665205001831e-02 -1.691800206899642944e-01 -1.689728051424026489e-01 -1.269351094961166382e-01
-2.412100881338119507e-01 -1.492532491683959961e-01 -2.978657186031341553e-01 1.369743794202804565e-01 1.360882520675659180e-01 2.023414522409439087e-02 -3.783316817134618759e-03 4.521903768181800842e-02 -6.724939495325088501e-02 -3.270818293094635010e-01 1.331968903541564941e-01 -1.909649930894374847e-02 1.671920269727706909e-01 -2.776415944099426270e-01 -1.546400189399719238e-01 2.500657141208648682e-01 2.003837935626506805e-02 1.234970688819885254e-01 -1.179125905036926270e-01 -2.125559896230697632e-01 3.235352039337158203e-01 -6.527710705995559692e-02 2.939791083335876465e-01 1.386763751506805420e-01 -3.035305440425872803e-01 -1.601227223873138428e-01 -1.413213834166526794e-02 -1.814910173416137695e-01 -7.566818594932556152e-02 2.509048953652381897e-02 5.698074027895927429e-02 1.418900191783905029e-01
-1.975897848606109619e-01 -1.689638495445251465e-01 1.783436983823776245e-01 2.224472910165786743e-01 6.478986144065856934e-02 1.449603140354156494e-01 2.558952867984771729e-01 -1.468843370676040649e-01 3.152727782726287842e-01 -2.641925215721130371e-01 7.164881378412246704e-02 3.413838744163513184e-01 2.633731365203857422e-01 -3.554212860763072968e-03 2.014766186475753784e-01 1.703778356313705444e-01 -1.541744731366634369e-02 1.880447119474411011e-01 -1.548704653978347778e-01 -1.473104059696197510e-01 -4.981032758951187134e-02 -1.131899058818817139e-01 2.790635824203491211e-01 -1.130654811859130859e-01 -2.622952461242675781e-01 4.280221834778785706e-02 1.666729338467121124e-02 7.610734552145004272e-02 4.035327211022377014e-02 3.943215589970350266e-03 1.926308870315551758e-01 7.932562381029129028e-02
-2.536418735980987549e-01 1.177909523248672485e-01 -2.351596057415008545e-01 3.592471033334732056e-02 1.179841831326484680e-01 3.242523595690727234e-02 -2.336280792951583862e-02 6.567045301198959351e-02 7.637511938810348511e-02 -1.707505136728286743e-01 -2.456093728542327881e-01 3.016789555549621582e-01 2.076016366481781006e-02 -3.326105177402496338e-01 -5.522761493921279907e-02 -2.580931037664413452e-02 -2.381871938705444336e-01 3.674011826515197754e-01 1.084040030837059021e-01 -2.655080258846282959e-01 9.656522423028945923e-02 -2.097127884626388550e-01 -6.034820899367332458e-02 1.395236104726791382e-01 -1.311738137155771255e-02 8.621611446142196655e-02 -1.306089907884597778e-01 -4.122378677129745483e-02 -1.181605607271194458e-01 -3.302764520049095154e-02 -2.016759477555751801e-02 3.899638950824737549e-01
-3.329594731330871582e-01 -1.324524432420730591e-01 -1.801689267158508301e-01 3.812232911586761475e-01 1.630380004644393921e-01 -3.484598398208618164e-01 1.579984964337199926e-04 -1.753024160861968994e-01 -6.371359527111053467e-02 -2.360122948884963989e-01 -8.605816215276718140e-02 2.535254657268524170e-01 1.427803039550781250e-01 -1.571392714977264404e-01 1.409298926591873169e-01 2.195663750171661377e-01 -4.099278524518013000e-02 -3.888860344886779785e-02 1.447098236531019211e-02 2.991630230098962784e-03 -5.247494578361511230e-02 -2.172807604074478149e-01 1.217264756560325623e-01 2.691027820110321045e-01 4.530650377273559570e-02 7.705824077129364014e-02 -1.032451242208480835e-01 2.080458402633666992e-01 -3.704180195927619934e-02 -2.679895376786589622e-03 1.082543656229972839e-01 -2.341645509004592896e-01
-3.215730190277099609e-01 -1.515281051397323608e-01 -4.311026632785797119e-01 1.606057137250900269e-01 -2.054163217544555664e-01 8.806419372558593750e-02 -7.773041725158691406e-03 2.798788845539093018e-01 1.069944947957992554e-01 -1.327420324087142944e-01 -1.854502409696578979e-02 -4.778515920042991638e-02 1.353296339511871338e-01 -4.795744083821773529e-03 2.936626039445400238e-02 2.531034350395202637e-01 -1.095599308609962463e-01 -6.362424790859222412e-02 -2.425479935482144356e-03 1.123992577195167542e-01 -5.286170914769172668e-02 -3.150512874126434326e-01 1.750215142965316772e-01 -4.782167077064514160e-02 -4.452722072601318359e-01 1.471648085862398148e-02 1.837935298681259155e-01 -8.021979592740535736e-03 7.571464776992797852e-02 -7.929192483425140381e-02 7.191137224435806274e-02 -7.419326156377792358e-02
-2.739139795303344727e-01 -3.090969920158386230e-01 -2.249785140156745911e-02 1.793986111879348755e-01 3.723522275686264038e-02 -1.778598278760910034e-01 -5.011681094765663147e-02 3.182349354028701782e-02 1.246818527579307556e-01 -1.403120458126068115e-01 1.729659438133239746e-01 2.597646117210388184e-01 -1.015923544764518738e-01 -8.367691934108734131e-02 4.558785557746887207e-01 1.538956314325332642e-01 1.607062965631484985e-01 1.652491688728332520e-01 4.567223042249679565e-02 -2.294701784849166870e-01 1.446924358606338501e-01 -1.952484250068664551e-01 -1.268728543072938919e-02 -9.983486682176589966e-02 -2.940818369388580322e-01 9.688871353864669800e-02 1.791250258684158325e-01 7.497522979974746704e-02 2.028542608022689819e-01 6.033512204885482788e-02 5.556938052177429199e-02 -1.421851813793182373e-01
-3.303625881671905518e-01 -1.165856719017028809e-01 1.770184785127639771e-01 2.676898837089538574e-01 1.621028184890747070e-01 -2.110462635755538940e-01 -1.019119620323181152e-01 -1.860666275024414062e-01 1.724647730588912964e-01 -1.751194745302200317e-01 1.616779863834381104e-01 2.570356726646423340e-01 1.963787823915481567e-01 -2.141117304563522339e-01 3.144827783107757568e-01 1.682507991790771484e-01 -3.866570442914962769e-02 6.617641448974609375e-02 -1.448211371898651123e-01 -4.314160346984863281e-02 8.721331506967544556e-02 -5.203594639897346497e-02 2.815961241722106934e-01 -8.061679452657699585e-02 -7.075212150812149048e-02 2.679352462291717529e-01 -1.898265816271305084e-02 2.886370420455932617e-01 -7.558625191450119019e-02 -2.564537152647972107e-02 2.944533713161945343e-03 5.051128566265106201e-02
-1.770301014184951782e-01 -1.277125328779220581e-01 -6.603159941732883453e-03 2.811456024646759033e-01 1.355525571852922440e-02 -1.429642885923385620e-01 -6.774359196424484253e-02 9.259141050279140472e-03 1.607371419668197632e-01 -1.509729176759719849e-01 1.580810397863388062e-01 2.625751197338104248e-01 1.371003389358520508e-01 -2.358800619840621948e-01 5.502897500991821289e-01 2.043823003768920898e-01 2.836727909743785858e-02 7.968986779451370239e-02 3.455439954996109009e-02 -1.511240452527999878e-01 8.066355437040328979e-02 -5.962598137557506561e-03 1.492463499307632446e-01 -4.181216284632682800e-02 -2.039363980293273926e-01 2.523587644100189209e-01 1.146445050835609436e-01 2.363733351230621338e-01 2.059195935726165771e-01 -6.651210784912109375e-02 -8.904555812478065491e-03 -5.852616950869560242e-02
-1.949603259563446045e-01 -3.020440936088562012e-01 4.236840829253196716e-02 1.895394027233123779e-01 3.486237674951553345e-02 -1.966680586338043213e-01 -2.359408885240554810e-01 -9.125653654336929321e-02 1.492674201726913452e-01 -1.421170532703399658e-01 1.700692228041589260e-03 2.652789652347564697e-01 1.466100960969924927e-01 -1.124011203646659851e-01 1.947392076253890991e-01 -1.384023390710353851e-02 1.175443604588508606e-01 2.795729935169219971e-01 -1.291819810867309570e-01 -2.921322286128997803e-01 5.973161011934280396e-02 -4.418540894985198975e-01 1.987150162458419800e-01 -8.540500700473785400e-02 -1.293623894453048706e-01 1.530654132366180420e-01 1.165391132235527039e-01 -2.173680439591407776e-02 9.062255173921585083e-02 -1.616203971207141876e-02 6.019579991698265076e-02 1.953115761280059814e-01
-2.189860492944717407e-01 -3.719877079129219055e-02 -2.784693241119384766e-01 -1.139526441693305969e-01 2.539312541484832764e-01 -6.865311414003372192e-02 2.226590551435947418e-02 -2.263843864202499390e-01 -3.107019066810607910e-01 -1.172446757555007935e-01 -1.375986039638519287e-01 5.099668353796005249e-02 2.468073042109608650e-03 -2.302137762308120728e-01 1.218207329511642456e-01 2.630144953727722168e-01 2.025363892316818237e-01 1.606731563806533813e-01 1.030058264732360840e-01 -1.082255095243453979e-01 1.518893688917160034e-01 -1.391747444868087769e-01 -4.841736704111099243e-02 -9.368591010570526123e-02 -4.111825227737426758e-01 1.180495917797088623e-01 1.263537108898162842e-01 1.100146584212779999e-02 -1.216879636049270630e-01 -2.535063922405242920e-01 -9.457848966121673584e-02 2.012978941202163696e-01
-1.282278597354888916e-01 4.296329861972481012e-04 -1.772802025079727173e-01 -8.002109080553054810e-02 -2.413498796522617340e-02 2.046700716018676758e-01 -3.177208900451660156e-01 2.379099577665328979e-01 3.013999573886394501e-02 -1.222552210092544556e-01 -1.372383087873458862e-01 1.338495463132858276e-01 1.785209868103265762e-03 -2.323990315198898315e-01 1.503685563802719116e-01 2.995054125785827637e-01 1.282631456851959229e-01 9.419941902160644531e-02 1.616745889186859131e-01 -8.389726281166076660e-02 -8.957045525312423706e-02 -3.408042192459106445e-01 1.877614259719848633e-01 -1.702924221754074097e-01 -3.180234432220458984e-01 1.221588030457496643e-01 -1.093767955899238586e-01 5.643278732895851135e-02 1.779692023992538452e-01 -6.914146989583969116e-02 3.197404146194458008e-01 -9.975183755159378052e-02
-1.971144974231719971e-01 -2.188952080905437469e-02 -3.945174813270568848e-01 9.259962290525436401e-02 7.396963983774185181e-02 4.959436133503913879e-02 1.630426347255706787e-01 1.782807111740112305e-01 1.190284732729196548e-02 -1.995160728693008423e-01 1.834121346473693848e-01 2.313576191663742065e-01 -5.954679846763610840e-02 -6.074457243084907532e-02 1.670112758874893188e-01 6.307536363601684570e-02 -1.471822559833526611e-01 7.748302817344665527e-02 2.828829586505889893e-01 -1.228686496615409851e-01 3.225339204072952271e-02 6.591823697090148926e-02 -4.318178072571754456e-02 2.738757729530334473e-01 -4.924039244651794434e-01 1.883043050765991211e-01 -3.741636499762535095e-02 -1.026701182126998901e-02 -9.565966576337814331e-02 2.341899871826171875e-01 6.016206927597522736e-03 1.242055594921112061e-01
-2.878860533237457275e-01 -1.730878255330026150e-03 -1.173741072416305542e-01 1.613153368234634399e-01 8.200388401746749878e-03 4.072303697466850281e-02 1.710491627454757690e-01 2.450017035007476807e-01 -6.053458154201507568e-02 -9.765555150806903839e-03 -2.640002369880676270e-01 3.837784826755523682e-01 2.175594121217727661e-01 -1.714504882693290710e-02 1.663375645875930786e-01 2.202542573213577271e-01 -1.131643727421760559e-01 -2.574671432375907898e-02 3.085418231785297394e-02 -1.537524908781051636e-01 -1.777261309325695038e-02 -2.666116058826446533e-01 8.993110060691833496e-02 1.783265322446823120e-01 6.540694832801818848e-02 -1.033311709761619568e-01 -7.833595573902130127e-02 2.665953338146209717e-01 -1.631304472684860229e-01 -3.718260526657104492e-01 1.702747493982315063e-01 -7.994306832551956177e-02
-3.879005312919616699e-01 -4.702493175864219666e-02 -1.764100342988967896e-01 -1.084456220269203186e-01 1.318036168813705444e-01 2.982026664540171623e-03 8.436119556427001953e-02 2.369394749402999878e-01 5.144660174846649170e-02 -9.818550944328308105e-02 3.452634513378143311e-01 -4.726877063512802124e-02 1.121943593025207520e-01 -4.906959459185600281e-02 -1.206229925155639648e-01 1.909182816743850708e-01 -9.374639950692653656e-03 2.868382632732391357e-01 1.847780868411064148e-02 -1.485597938299179077e-01 1.542584598064422607e-01 -2.642826549708843231e-02 3.689709603786468506e-01 -1.830952316522598267e-01 -3.810884356498718262e-01 -1.114837527275085449e-01 6.251823902130126953e-02 -1.190736517310142517e-01 -8.613907545804977417e-02 1.382603794336318970e-01 1.003621891140937805e-01 -1.131085082888603210e-01
-2.685452997684478760e-01 1.402035951614379883e-01 -2.519159018993377686e-02 -1.268604099750518799e-01 -4.288761690258979797e-02 -1.008437201380729675e-01 1.511782705783843994e-01 1.890708506107330322e-01 3.007841855287551880e-02 -1.218692660331726074e-01 1.819533258676528931e-01 1.096270903944969177e-01 -7.264025509357452393e-02 -1.202279180288314819e-01 -1.332431733608245850e-01 2.669378221035003662e-01 5.248378589749336243e-02 2.418262064456939697e-01 -7.312257587909698486e-02 -2.322127670049667358e-01 1.693893671035766602e-01 2.112978138029575348e-02 2.973499596118927002e-01 1.146602481603622437e-01 -4.633665978908538818e-01 1.690866947174072266e-01 1.938552707433700562e-01 6.321991235017776489e-02 2.807850241661071777e-01 -1.879615485668182373e-01 -2.975235506892204285e-02 -1.123563200235366821e-02
-2.234846502542495728e-01 4.972765222191810608e-03 -1.821203380823135376e-01 -2.195177972316741943e-01 1.444682851433753967e-02 -3.875966742634773254e-02 1.515724658966064453e-01 1.398457773029804230e-02 2.289608716964721680e-01 9.212222695350646973e-02 2.169813960790634155e-01 2.417656779289245605e-01 -6.158022210001945496e-02 -3.037967085838317871e-01 1.360428780317306519e-01 1.678917706012725830e-01 8.436496555805206299e-02 2.835163176059722900e-01 1.994646042585372925e-01 -2.196880131959915161e-01 -1.721818894147872925e-01 -2.091967910528182983e-01 1.006974577903747559e-01 -5.852258950471878052e-02 2.890210039913654327e-02 2.135732620954513550e-01 2.178554832935333252e-01 2.656221091747283936e-01 -1.831057667732238770e-01 -2.958028391003608704e-02 -2.699649631977081299e-01 1.734008453786373138e-02
-3.296022117137908936e-01 -1.140239313244819641e-01 -2.524718046188354492e-01 3.651271164417266846e-01 2.083637937903404236e-02 1.359532475471496582e-01 2.155711315572261810e-02 3.109911456704139709e-02 9.512049704790115356e-02 -1.553449332714080811e-01 1.039806604385375977e-01 -1.042046621441841125e-01 1.631426215171813965e-01 -9.658450633287429810e-02 1.206912845373153687e-01 2.159244269132614136e-01 1.434092223644256592e-01 2.740160822868347168e-01 -2.711440324783325195e-01 -4.575097467750310898e-03 2.403084635734558105e-01 -1.428864896297454834e-01 3.137944638729095459e-01 -4.752977564930915833e-02 2.012399733066558838e-01 -1.139256507158279419e-01 -4.228962212800979614e-02 -1.813818663358688354e-01 -2.414988875389099121e-01 3.656557947397232056e-02 9.052566438913345337e-02 6.976728141307830811e-02
-3.590353131294250488e-01 -1.172772124409675598e-01 4.417545348405838013e-02 2.255165278911590576e-01 1.853453665971755981e-01 -3.573815524578094482e-01 -4.266203567385673523e-02 -3.589614108204841614e-02 2.671244442462921143e-01 -3.117513954639434814e-01 6.268862634897232056e-02 1.121748611330986023e-01 5.605867132544517517e-03 -1.919432878494262695e-01 3.437289595603942871e-01 1.884495615959167480e-01 -3.315095230937004089e-02 1.045028567314147949e-01 -1.958062499761581421e-02 1.389222741127014160e-01 5.732896737754344940e-03 -1.098283380270004272e-01 1.809187233448028564e-01 -6.050132587552070618e-02 -2.358549833297729492e-01 2.042898833751678467e-01 -1.616739332675933838e-01 1.153441965579986572e-01 -3.187283128499984741e-02 -2.098255455493927002e-01 2.014061622321605682e-02 -3.620780631899833679e-02
-1.223532035946846008e-01 -3.132043182849884033e-01 -1.906685382127761841e-01 -8.676607906818389893e-02 9.902177006006240845e-02 -1.503542512655258179e-01 2.938227169215679169e-02 1.312448531389236450e-01 1.608552336692810059e-01 -1.594205200672149658e-01 -2.310517709702253342e-03 7.659513503313064575e-02 1.169635355472564697e-01 -1.053838953375816345e-01 -2.098024785518646240e-01 2.189361155033111572e-01 2.139302529394626617e-02 -2.938878349959850311e-02 1.600631624460220337e-01 1.125247702002525330e-01 2.633170783519744873e-01 -1.388407349586486816e-01 4.330193102359771729e-01 2.481583207845687866e-01 -4.021215438842773438e-01 2.312157154083251953e-01 2.386029809713363647e-02 -8.345326781272888184e-02 -8.731563389301300049e-02 -8.727717213332653046e-03 8.701036870479583740e-02 5.814084410667419434e-02
-3.577647209167480469e-01 -1.534291505813598633e-01 -4.586429521441459656e-02 1.287903636693954468e-01 -1.840908825397491455e-01 8.148789405822753906e-02 -4.200618714094161987e-02 1.716707795858383179e-01 2.387727946043014526e-01 -2.281659096479415894e-01 -1.821112930774688721e-01 1.808117479085922241e-01 1.222241297364234924e-01 -1.405835151672363281e-01 5.753625556826591492e-02 2.965735495090484619e-01 -7.073400914669036865e-02 -3.291271999478340149e-02 -2.655089134350419044e-03 -1.666398048400878906e-01 7.361210882663726807e-02 -3.245655819773674011e-02 -6.010727584362030029e-02 -2.909273803234100342e-01 -3.558981716632843018e-01 7.913635671138763428e-02 2.520120143890380859e-01 -3.074262291193008423e-02 -1.199358608573675156e-02 -1.790755540132522583e-01 2.948779463768005371e-01 1.094435229897499084e-01
-3.062786757946014404e-01 -1.397376805543899536e-01 -1.109839528799057007e-01 2.737035751342773438e-01 6.278803944587707520e-02 -1.216540634632110596e-01 4.731771349906921387e-01 2.979241684079170227e-02 -2.916117757558822632e-02 -3.593710437417030334e-02 -1.671874523162841797e-01 1.428876370191574097e-01 1.906310915946960449e-01 -6.095964461565017700e-02 1.330306171439588070e-03 -7.286273874342441559e-03 1.182081550359725952e-01 1.716870814561843872e-01 -1.583572626113891602e-01 -3.737772107124328613e-01 6.295840442180633545e-02 -1.129908412694931030e-01 2.259632572531700134e-02 1.334021538496017456e-01 -5.834545940160751343e-02 2.175558507442474365e-01 -2.475868910551071167e-02 1.652199476957321167e-01 -1.180716380476951599e-01 1.404177844524383545e-01 2.636995613574981689e-01 -2.004337757825851440e-01
-3.875079751014709473e-01 -1.667132228612899780e-01 -2.382388710975646973e-02 3.129899799823760986e-01 2.284383326768875122e-01 -2.844255417585372925e-02 3.337631821632385254e-01 8.501929044723510742e-02 1.753780841827392578e-01 5.401376634836196899e-02 -8.273826539516448975e-02 1.863568127155303955e-01 3.563527166843414307e-01 -1.414486616849899292e-01 3.987766336649656296e-03 2.597597427666187286e-02 2.267531305551528931e-01 -6.130561698228120804e-03 -1.557310968637466431e-01 -3.159542083740234375e-01 1.421928554773330688e-01 -4.090739786624908447e-02 -1.794858649373054504e-02 -3.357787802815437317e-02 -5.906985700130462646e-02 9.963053464889526367e-02 4.061941802501678467e-02 1.512578874826431274e-01 -1.425734609365463257e-01 1.846710890531539917e-01 1.011831387877464294e-01 -1.657431870698928833e-01
-5.009340643882751465e-01 -1.260731518268585205e-01 -4.210458323359489441e-02 6.282570958137512207e-02 -1.425845324993133545e-01 -4.174751415848731995e-02 7.190686464309692383e-02 8.308501541614532471e-02 6.511773169040679932e-02 4.720241203904151917e-02 -8.827427029609680176e-02 1.559568792581558228e-01 1.161652356386184692e-01 3.188509121537208557e-02 4.384270608425140381e-01 1.471228301525115967e-01 -6.027063820511102676e-03 1.158496588468551636e-01 2.269600331783294678e-02 -2.952274382114410400e-01 -4.544594325125217438e-03 -2.620624601840972900e-01 2.538461983203887939e-01 6.285614520311355591e-02 4.233866557478904724e-02 -5.672330781817436218e-02 -6.889922916889190674e-02 3.120203912258148193e-01 -1.309084445238113403e-01 5.995221808552742004e-02 1.784639358520507812e-01 -1.686224043369293213e-01
-2.525074481964111328e-01 -1.034633219242095947e-01 2.079313620924949646e-02 -2.528363838791847229e-02 2.075009644031524658e-01 -5.117281898856163025e-02 4.394850879907608032e-02 2.534841001033782959e-01 1.155402138829231262e-01 3.715992718935012817e-02 -1.572257652878761292e-02 2.718752622604370117e-01 3.111320436000823975e-01 -2.466573715209960938e-01 3.003847897052764893e-01 1.899764984846115112e-01 -2.856566337868571281e-03 1.594458967447280884e-01 2.674950659275054932e-01 -1.146231740713119507e-01 -6.526958197355270386e-02 -1.239190772175788879e-01 1.311169117689132690e-01 2.159373275935649872e-02 4.726087301969528198e-02 -9.371140599250793457e-02 2.279661744832992554e-01 1.373349130153656006e-01 -4.222180247306823730e-01 -1.158202216029167175e-01 -8.562120795249938965e-02 1.071836799383163452e-01
-1.514910310506820679e-01 -3.072802722454071045e-01 -4.251987859606742859e-02 1.129473075270652771e-01 1.919729262590408325e-01 -8.069001883268356323e-02 -1.504414528608322144e-01 -1.831880211830139160e-02 1.184561029076576233e-01 -2.814525365829467773e-01 3.145998716354370117e-02 2.890946865081787109e-01 1.192198172211647034e-01 9.828842431306838989e-02 1.726357489824295044e-01 5.877892300486564636e-02 -8.457352221012115479e-02 2.426740974187850952e-01 -2.026338875293731689e-01 -2.649442851543426514e-01 2.264779359102249146e-01 -4.463056921958923340e-01 1.276834011077880859e-01 1.514668911695480347e-01 -4.274089261889457703e-02 1.544825732707977295e-01 1.317377239465713501e-01 2.746365591883659363e-02 -1.749035716056823730e-02 8.880808204412460327e-02 2.145247012376785278e-01 4.179413989186286926e-02
-2.908331453800201416e-01 -2.068332731723785400e-01 -3.374558687210083008e-02 1.366197913885116577e-01 5.237895995378494263e-02 -1.670639514923095703e-01 1.171735376119613647e-01 7.046527415513992310e-02 9.124351292848587036e-02 -1.286042928695678711e-01 -6.876396387815475464e-02 2.384480684995651245e-01 2.419635951519012451e-01 6.839333474636077881e-02 2.307173460721969604e-01 -6.915279477834701538e-02 4.857766628265380859e-01 1.999524533748626709e-01 -6.998743396252393723e-03 -3.177725970745086670e-01 7.912206649780273438e-02 -2.425870299339294434e-01 2.319598942995071411e-01 4.835090041160583496e-02 6.369650363922119141e-02 -7.291494309902191162e-02 3.071962855756282806e-02 1.973451226949691772e-01 -2.028561085462570190e-01 5.542382597923278809e-02 1.372654736042022705e-02 -6.231079995632171631e-02
-2.258002758026123047e-01 -1.647042483091354370e-01 -2.390832602977752686e-01 1.777550727128982544e-01 2.879804670810699463e-01 -2.259456962347030640e-01 -1.456770002841949463e-01 -9.877123869955539703e-03 1.452164947986602783e-01 -6.979439407587051392e-02 -1.204157900065183640e-02 -9.280429780483245850e-02 3.126751258969306946e-02 -2.886218726634979248e-01 2.073584198951721191e-01 1.873399466276168823e-01 -6.989675015211105347e-02 3.364331722259521484e-01 -4.313220083713531494e-02 -1.086291000247001648e-01 1.043350473046302795e-01 -1.930635273456573486e-01 -1.433574408292770386e-01 -6.878133118152618408e-02 -2.513607442378997803e-01 2.088130712509155273e-01 -2.391951978206634521e-01 1.452620029449462891e-01 -5.676664412021636963e-02 -1.823054552078247070e-01 1.870782971382141113e-01 1.378513127565383911e-01
-3.867179751396179199e-01 2.644135951995849609e-01 -2.699407339096069336e-01 -1.518387794494628906e-01 7.180904597043991089e-02 3.649859130382537842e-02 -4.236051067709922791e-02 1.660330146551132202e-01 -2.282594591379165649e-01 1.212110593914985657e-01 3.706055507063865662e-02 -5.703051760792732239e-02 2.312159240245819092e-01 -1.574444621801376343e-01 1.352228224277496338e-01 -5.769951269030570984e-02 -3.198772296309471130e-02 1.758363842964172363e-01 -4.207259044051170349e-02 -1.260698586702346802e-01 1.072442382574081421e-01 -2.563028633594512939e-01 3.403008282184600830e-01 1.069393903017044067e-01 -2.390434443950653076e-01 9.224086254835128784e-02 5.248518660664558411e-02 -1.245943829417228699e-02 -5.152676999568939209e-02 1.097405850887298584e-01 2.177091389894485474e-01 3.046032786369323730e-01
-1.416095625609159470e-02 5.849531292915344238e-02 -1.475005000829696655e-01 6.815299391746520996e-02 1.540886163711547852e-01 1.682722568511962891e-01 -1.324247866868972778e-01 1.080897003412246704e-01 4.667559638619422913e-02 -8.318512886762619019e-02 3.807076513767242432e-01 -5.051509290933609009e-02 4.737406224012374878e-02 -1.859859526157379150e-01 1.182273402810096741e-01 2.140579223632812500e-01 2.991469204425811768e-01 2.566833607852458954e-02 -2.741329967975616455e-01 -2.207217067480087280e-01 1.611363328993320465e-02 -2.557343244552612305e-01 1.160017549991607666e-01 1.532302349805831909e-01 -1.788013875484466553e-01 3.957485258579254150e-01 1.613182425498962402e-01 9.497813135385513306e-02 -2.139146775007247925e-01 -1.484420895576477051e-02 -2.210907340049743652e-01 1.932285539805889130e-02
-3.109793365001678467e-01 -2.668426334857940674e-01 -4.484901204705238342e-02 2.860298454761505127e-01 4.451873153448104858e-02 1.652939170598983765e-01 1.886258125305175781e-01 -7.029523700475692749e-02 1.967323571443557739e-01 -1.793080568313598633e-01 -1.518940627574920654e-01 -5.085323471575975418e-03 1.860893070697784424e-01 -1.539754215627908707e-02 8.820493519306182861e-02 1.034705713391304016e-01 2.843029797077178955e-01 1.015446633100509644e-01 -8.171464502811431885e-02 -3.935673832893371582e-01 2.455667257308959961e-01 -6.922764331102371216e-02 2.271739542484283447e-01 -1.361837834119796753e-01 -1.475160010159015656e-02 7.601704448461532593e-02 2.147225886583328247e-01 1.029288545250892639e-01 -2.225483804941177368e-01 8.944999426603317261e-02 8.333232998847961426e-02 -1.264941394329071045e-01
-2.601788341999053955e-01 -2.972476184368133545e-01 3.390576317906379700e-02 1.937178969383239746e-01 1.477326005697250366e-01 -1.959163546562194824e-01 -7.535443454980850220e-02 4.322484508156776428e-02 -6.141667440533638000e-02 -1.641924530267715454e-01 6.694751232862472534e-02 1.196954622864723206e-01 -5.536749958992004395e-02 -1.999729722738265991e-01 5.018360614776611328e-01 2.001869529485702515e-01 7.841502875089645386e-02 1.947283595800399780e-01 -7.532590627670288086e-02 -2.782705426216125488e-01 2.014045864343643188e-01 -1.419390738010406494e-01 3.561953082680702209e-02 3.782609105110168457e-02 -2.207895964384078979e-01 -3.398424759507179260e-02 1.510688662528991699e-01 1.315124928951263428e-01 1.941442191600799561e-01 5.152134597301483154e-02 1.442327201366424561e-01 -1.060856655240058899e-01
-3.924684524536132812e-01 -7.914171554148197174e-03 -4.061086773872375488e-01 -6.344142556190490723e-02 3.529382646083831787e-01 -1.052264869213104248e-01 2.615740150213241577e-02 4.943120107054710388e-02 -1.762063801288604736e-01 4.636300262063741684e-03 4.902262240648269653e-02 2.119696736335754395e-01 -3.897185623645782471e-02 -2.378942370414733887e-01 1.219827216118574142e-02 1.436694413423538208e-01 -1.332447677850723267e-01 3.083031475543975830e-01 7.149691879749298096e-02 9.499230980873107910e-02 7.103434950113296509e-02 -2.880828268826007843e-02 -1.708551943302154541e-01 -6.364070624113082886e-02 -2.962116599082946777e-01 1.464814543724060059e-01 -1.102901920676231384e-01 1.288587898015975952e-01 -1.012745052576065063e-01 7.231179624795913696e-02 -2.430105060338973999e-01 -4.817090183496475220e-02
2.360260859131813049e-02 6.481054425239562988e-02 -2.543407976627349854e-01 9.631961584091186523e-02 3.729533851146697998e-01 -1.023841425776481628e-01 -2.651421725749969482e-01 2.315206527709960938e-01 -8.609186112880706787e-02 -3.364125192165374756e-01 1.633965820074081421e-01 2.568310499191284180e-01 2.579275667667388916e-01 -1.740902662277221680e-01 2.103225141763687134e-02 8.587011694908142090e-02 -1.219489984214305878e-02 4.928144440054893494e-02 1.669378578662872314e-01 7.656875252723693848e-02 -3.128044307231903076e-02 -3.490250110626220703e-01 1.482706516981124878e-01 1.326483339071273804e-01 -2.298597246408462524e-01 -8.898644708096981049e-03 9.001135081052780151e-02 7.945848256349563599e-02 -1.954019665718078613e-01 4.153587669134140015e-02 -1.386529803276062012e-01 6.894756108522415161e-02
-3.836872577667236328e-01 -1.469154059886932373e-01 -3.113391995429992676e-02 2.305271625518798828e-01 -1.923582255840301514e-01 -1.360653489828109741e-01 -1.399404257535934448e-01 1.205677539110183716e-01 1.421199738979339600e-01 -1.202029958367347717e-01 -8.642440289258956909e-02 2.601713240146636963e-01 3.253683745861053467e-01 -2.318696677684783936e-01 2.975930571556091309e-01 -2.071867883205413818e-02 4.628494009375572205e-02 -1.386190671473741531e-02 -8.529035258106887341e-04 -3.578023612499237061e-01 2.244322001934051514e-02 -2.066124826669692993e-01 1.463514380156993866e-02 3.527626022696495056e-02 9.152500331401824951e-02 2.636491656303405762e-01 3.459122404456138611e-02 -1.276666671037673950e-01 -2.070667296648025513e-01 2.743106707930564880e-02 -9.049643576145172119e-02 -8.257129043340682983e-02
-3.828379511833190918e-02 5.187286436557769775e-02 -2.711935937404632568e-01 5.664994567632675171e-02 2.252100408077239990e-01 1.478400677442550659e-01 -2.748314104974269867e-02 2.430554032325744629e-01 1.155791804194450378e-01 -5.461653321981430054e-02 4.444767534732818604e-02 7.655856758356094360e-02 2.296893671154975891e-02 -8.622081577777862549e-02 8.890343457460403442e-02 -8.652423322200775146e-02 -8.365631848573684692e-02 -3.831156715750694275e-02 -2.657990343868732452e-02 -3.269894719123840332e-01 1.098689287900924683e-01 1.261634472757577896e-02 3.221952021121978760e-01 2.612048387527465820e-01 -5.846650004386901855e-01 2.027584463357925415e-01 8.071402460336685181e-02 7.121108472347259521e-02 -6.246646866202354431e-02 1.655060201883316040e-01 1.103159487247467041e-01 -2.818025648593902588e-02
-1.541861295700073242e-01 -2.803424894809722900e-01 -1.809961944818496704e-01 6.505261361598968506e-02 7.556579262018203735e-02 9.066420048475265503e-02 1.164896041154861450e-01 1.577638834714889526e-01 -3.153244405984878540e-02 -1.180525124073028564e-01 5.605225637555122375e-02 7.005939632654190063e-02 3.372777253389358521e-02 -4.250856116414070129e-02 -1.679068058729171753e-01 3.369144797325134277e-01 2.834743857383728027e-01 4.785180389881134033e-01 -1.214557364583015442e-01 -6.286194920539855957e-02 4.889228194952011108e-02 -1.600786447525024414e-01 1.216180506162345409e-03 -6.489422917366027832e-02 -2.067300230264663696e-01 7.774670422077178955e-02 2.826962172985076904e-01 1.014036387205123901e-01 -6.899810582399368286e-02 1.911677122116088867e-01 -1.610471663298085332e-04 3.163353204727172852e-01
-1.877729743719100952e-01 -1.156211365014314651e-02 -8.603446185588836670e-02 1.606762111186981201e-01 1.642529517412185669e-01 -9.985789656639099121e-02 1.471905857324600220e-01 7.369711250066757202e-02 1.162992790341377258e-01 -2.164137512445449829e-01 1.595897078514099121e-01 -1.354929711669683456e-02 3.772071301937103271e-01 -2.138260900974273682e-01 9.015070647001266479e-02 3.322287797927856445e-01 2.955227158963680267e-03 2.030594646930694580e-02 -1.794924959540367126e-02 -3.752633631229400635e-01 -6.902755051851272583e-02 -1.653553247451782227e-01 -2.145908772945404053e-01 2.844688594341278076e-01 4.731859639286994934e-02 -1.517362054437398911e-02 -1.836794465780258179e-01 2.765095829963684082e-01 2.382958382368087769e-01 2.993924915790557861e-02 -5.526610463857650757e-02 -2.781683765351772308e-02
6.012723594903945923e-02 -1.756442636251449585e-01 5.249456688761711121e-02 1.352976411581039429e-01 2.702817916870117188e-01 -3.721641749143600464e-02 5.360095575451850891e-02 3.455824032425880432e-02 2.434412986040115356e-01 -1.536525040864944458e-01 1.562191452831029892e-02 2.184673249721527100e-01 2.203604280948638916e-01 -1.582368761301040649e-01 1.179736629128456116e-01 4.347487390041351318e-01 1.239439547061920166e-01 1.804845929145812988e-01 1.471047550439834595e-01 -3.300416469573974609e-01 4.417356476187705994e-02 1.817049533128738403e-01 -6.061204150319099426e-02 2.569202482700347900e-01 -1.894389092922210693e-01 6.598612666130065918e-02 -8.580444008111953735e-02 1.193615719676017761e-01 -1.704459786415100098e-01 1.617703735828399658e-01 2.371999472379684448e-01 4.594967886805534363e-02
-1.364907771348953247e-01 2.392146140336990356e-01 -1.244876384735107422e-01 -4.574663937091827393e-03 -3.301980495452880859e-01 -2.130395546555519104e-02 -9.193935990333557129e-02 -1.555153578519821167e-01 3.488032221794128418e-01 -9.830270893871784210e-03 -7.031475007534027100e-02 -1.007283106446266174e-01 2.442222088575363159e-01 -2.814898788928985596e-01 5.846447125077247620e-02 1.476916670799255371e-01 2.450825870037078857e-01 2.006823569536209106e-01 1.834187656641006470e-01 -1.862355172634124756e-01 1.227524131536483765e-01 -3.493414074182510376e-02 1.595318317413330078e-02 1.607875227928161621e-01 -3.518744409084320068e-01 2.507555484771728516e-01 1.389881074428558350e-01 -1.813181303441524506e-02 -1.374935917556285858e-02 -1.117209270596504211e-01 -1.119815409183502197e-01 -1.514328718185424805e-01
-5.603927373886108398e-02 3.131728619337081909e-02 1.538151223212480545e-02 7.823184877634048462e-02 2.301784753799438477e-01 5.777814984321594238e-02 9.645516052842140198e-03 3.147733807563781738e-01 1.808425486087799072e-01 -1.517301052808761597e-01 5.208196118474006653e-03 1.122289150953292847e-01 1.303433030843734741e-01 -1.324167996644973755e-01 -1.364991962909698486e-01 4.267030656337738037e-01 1.497112363576889038e-01 1.348637342453002930e-01 -1.360342949628829956e-01 -6.765830516815185547e-02 -1.991944573819637299e-02 -4.128920659422874451e-02 4.328589141368865967e-02 2.616349160671234131e-01 -4.526396989822387695e-01 1.269032508134841919e-01 -2.756569981575012207e-01 2.015754878520965576e-01 -1.180362403392791748e-01 1.870007961988449097e-01 -8.284106850624084473e-02 3.102622553706169128e-02
-2.170580327510833740e-01 -9.747889637947082520e-02 -2.036706060171127319e-01 -1.364370733499526978e-01 8.312446996569633484e-03 2.880868017673492432e-01 -1.005787216126918793e-02 6.561028957366943359e-02 5.156783014535903931e-02 -2.357247620820999146e-01 -3.704685866832733154e-01 5.902663618326187134e-02 1.329488456249237061e-01 -1.376989185810089111e-01 1.010112315416336060e-01 2.533794343471527100e-01 2.225895971059799194e-01 6.606263667345046997e-02 -4.516170173883438110e-02 1.441046744585037231e-01 6.280863285064697266e-02 -1.848358213901519775e-01 3.047527968883514404e-01 -1.086026132106781006e-01 -9.919055551290512085e-02 1.672180593013763428e-01 4.150977358222007751e-03 2.106697112321853638e-01 5.830717086791992188e-02 1.554692257195711136e-02 3.833758831024169922e-01 -1.830530613660812378e-01
-3.695850670337677002e-01 -7.722794264554977417e-02 -1.041600406169891357e-01 1.983431279659271240e-01 1.107826307415962219e-01 1.084749847650527954e-01 -1.256598532199859619e-01 -2.400120347738265991e-02 1.764654964208602905e-01 -1.620585322380065918e-01 2.105562016367912292e-02 -1.205801367759704590e-01 -1.263047158718109131e-01 -1.047513410449028015e-01 3.124103844165802002e-01 3.146625757217407227e-01 -1.063684299588203430e-01 4.521453753113746643e-02 -2.056377828121185303e-01 -1.468435376882553101e-01 2.663010954856872559e-01 -1.770081371068954468e-01 -7.885865867137908936e-02 -1.388820409774780273e-01 -2.807394862174987793e-01 2.522690594196319580e-01 -1.933898776769638062e-01 2.159537672996520996e-01 -3.878185153007507324e-02 -1.120928823947906494e-01 -1.153685897588729858e-01 -1.099584177136421204e-01
-4.703632593154907227e-01 1.226743757724761963e-01 -2.148311734199523926e-01 2.242997586727142334e-01 -7.105915993452072144e-02 5.648180097341537476e-02 -9.514906257390975952e-02 -8.509673923254013062e-02 2.270894348621368408e-01 -2.364023327827453613e-01 -1.270445138216018677e-01 1.379307806491851807e-01 -7.814138382673263550e-02 -4.134710878133773804e-02 2.292264252901077271e-01 2.751736640930175781e-01 -1.584926061332225800e-02 1.165107190608978271e-01 -2.693991959095001221e-01 -9.556604176759719849e-02 1.485823541879653931e-01 -8.292360603809356689e-02 -1.182853803038597107e-01 4.773040488362312317e-02 -5.677913129329681396e-02 1.473012864589691162e-01 2.700394205749034882e-02 3.786185085773468018e-01 1.263753622770309448e-01 -2.528469264507293701e-02 -1.176447942852973938e-01 -1.542720794677734375e-01
-2.097275406122207642e-01 -2.768786251544952393e-01 -2.590295672416687012e-01 -9.623399376869201660e-02 8.876741677522659302e-02 -3.285666555166244507e-02 -8.597580343484878540e-02 1.754278838634490967e-01 1.497491300106048584e-01 -3.315223380923271179e-02 2.571440041065216064e-01 1.388686746358871460e-01 1.922784149646759033e-01 -1.222511306405067444e-01 -2.450862973928451538e-01 1.351581066846847534e-01 2.548878490924835205e-01 3.676206171512603760e-01 -2.318290770053863525e-01 -8.428371697664260864e-02 1.983033120632171631e-01 8.341988432221114635e-04 1.564663052558898926e-01 -4.168396070599555969e-02 -3.670792281627655029e-01 5.838052183389663696e-02 -1.153576970100402832e-01 -4.144060611724853516e-02 9.071133285760879517e-02 1.221433430910110474e-01 7.013398408889770508e-02 9.452328830957412720e-02
-9.755969792604446411e-02 4.614266380667686462e-02 -3.816935420036315918e-01 -1.470531225204467773e-01 1.786720007658004761e-01 -3.462878614664077759e-02 2.709981612861156464e-02 -3.025759570300579071e-02 -3.213788866996765137e-01 -1.923460364341735840e-01 -5.957731604576110840e-02 -6.240420043468475342e-02 1.123584359884262085e-01 -1.996516883373260498e-01 1.292247921228408813e-01 2.961949706077575684e-01 2.893654406070709229e-01 1.299025565385818481e-01 2.491023093461990356e-01 -1.623655706644058228e-01 2.314449548721313477e-01 -1.384297013282775879e-01 -4.682578891515731812e-02 -5.927382037043571472e-02 -2.616557478904724121e-01 1.815695315599441528e-01 2.458025515079498291e-01 1.699622273445129395e-01 3.569754539057612419e-03 -1.342238634824752808e-01 -5.530803650617599487e-02 4.839906468987464905e-02
-1.352249383926391602e-01 -3.416618332266807556e-03 -4.315304458141326904e-01 1.954080462455749512e-01 3.335338532924652100e-01 1.545830965042114258e-01 -4.270426928997039795e-02 1.656430959701538086e-02 9.774558991193771362e-02 1.611121743917465210e-02 1.688074022531509399e-01 -3.157622739672660828e-02 2.398392409086227417e-01 1.825478523969650269e-01 -1.058805808424949646e-01 9.097743034362792969e-02 -2.180691575631499290e-03 3.278473317623138428e-01 1.795690357685089111e-01 -1.014165282249450684e-01 1.933193206787109375e-01 -8.082287013530731201e-02 8.022987097501754761e-02 6.698164343833923340e-02 -3.224478960037231445e-01 8.489944040775299072e-02 -2.229593545198440552e-01 1.233574450016021729e-01 2.207621484994888306e-01 -7.680295407772064209e-02 -4.948149994015693665e-02 1.799482405185699463e-01
-2.906892001628875732e-01 -9.438417106866836548e-02 -2.729281485080718994e-01 -9.501449763774871826e-02 -5.585330352187156677e-02 1.326636821031570435e-01 1.677674800157546997e-01 -1.416366081684827805e-02 2.659507989883422852e-01 -6.526012718677520752e-02 1.836272776126861572e-01 3.144438937306404114e-02 1.763136237859725952e-01 -1.326574683189392090e-01 -2.818521857261657715e-01 2.578026652336120605e-01 2.368878200650215149e-02 3.387796133756637573e-02 -4.214363917708396912e-02 -1.086208038032054901e-02 1.683379709720611572e-01 -1.070075947791337967e-02 1.053950935602188110e-02 -1.018812786787748337e-02 -3.646678030490875244e-01 3.711148202419281006e-01 -1.769323199987411499e-01 -1.164137423038482666e-01 -2.445327937602996826e-01 -6.488905847072601318e-02 2.403706163167953491e-01 -1.016516052186489105e-02
-5.714095234870910645e-01 1.567576825618743896e-01 -1.966873407363891602e-01 2.500462234020233154e-01 -3.660143911838531494e-02 -4.004754126071929932e-02 7.115109264850616455e-02 -7.936823368072509766e-02 1.147898938506841660e-02 -2.255483865737915039e-01 -1.768190711736679077e-01 1.004055291414260864e-01 8.619686216115951538e-02 6.739085912704467773e-02 1.766257584095001221e-01 2.590814530849456787e-01 -6.125843524932861328e-02 1.307508498430252075e-01 -2.601329982280731201e-01 -1.758007258176803589e-01 4.652082920074462891e-02 6.704175472259521484e-02 -1.755178570747375488e-01 1.104400083422660828e-01 -7.125411182641983032e-02 1.523225754499435425e-01 1.051564142107963562e-01 1.991339921951293945e-01 -3.156133741140365601e-02 -1.896706074476242065e-01 -1.665316224098205566e-01 -1.340950280427932739e-01
-1.428076773881912231e-01 1.311683803796768188e-01 -4.728807508945465088e-01 1.241294667124748230e-01 3.033663034439086914e-01 -1.199620775878429413e-03 2.654937840998172760e-02 1.117964684963226318e-01 4.989146813750267029e-02 -1.180617138743400574e-01 1.033249497413635254e-01 1.500007659196853638e-01 -1.955700665712356567e-01 -3.442961871623992920e-01 3.257559537887573242e-01 1.566537097096443176e-02 -1.138745993375778198e-01 -1.803401261568069458e-01 1.377946883440017700e-01 -2.689720392227172852e-01 -7.400679588317871094e-02 -1.152355223894119263e-01 1.205459386110305786e-01 -1.551320124417543411e-02 -1.408590823411941528e-01 1.923606842756271362e-01 2.316657304763793945e-01 -5.396071821451187134e-02 9.992638975381851196e-02 7.606182992458343506e-02 1.656276918947696686e-02 -7.460274547338485718e-02
-1.468843668699264526e-01 1.814350932836532593e-01 1.175032835453748703e-02 9.367491304874420166e-02 1.362871527671813965e-01 2.549678320065140724e-03 2.442116886377334595e-01 2.105308026075363159e-01 3.255423307418823242e-01 -9.262263029813766479e-02 -1.167095452547073364e-01 3.309231400489807129e-01 1.016853824257850647e-01 -1.552615463733673096e-01 1.308902353048324585e-01 2.471869140863418579e-01 1.248977854847908020e-01 2.943421900272369385e-01 1.693895608186721802e-01 -1.249262541532516479e-01 8.065005764365196228e-03 -3.204137980937957764e-01 4.447631910443305969e-02 2.783074080944061279e-01 6.990664452314376831e-02 -1.758315563201904297e-01 5.669162794947624207e-02 -1.565641313791275024e-01 -1.869696825742721558e-01 -1.038281172513961792e-01 -1.087602749466896057e-01 -1.178400591015815735e-01
-4.455780386924743652e-01 7.831900566816329956e-02 -1.367108374834060669e-01 1.975462585687637329e-01 -4.894727841019630432e-02 9.696040302515029907e-03 -2.107697725296020508e-01 3.229606896638870239e-02 1.573594808578491211e-01 -1.835536211729049683e-01 -1.212328765541315079e-02 1.567838527262210846e-02 -1.136286407709121704e-01 -2.318933308124542236e-01 2.627125680446624756e-01 1.723839342594146729e-01 3.893235325813293457e-02 1.848372444510459900e-02 -2.490407824516296387e-01 -7.412714511156082153e-02 3.314909338951110840e-02 -1.688310801982879639e-01 5.989380180835723877e-02 -1.357576698064804077e-01 -2.313573509454727173e-01 2.496454864740371704e-01 -2.888544499874114990e-01 3.694155216217041016e-01 2.987542189657688141e-02 1.659867167472839355e-02 -7.329210638999938965e-02 -4.583649709820747375e-02
-1.836935430765151978e-01 3.601822853088378906e-01 -2.440350353717803955e-01 4.913325235247612000e-02 2.285768277943134308e-02 -2.708342671394348145e-02 -1.311024837195873260e-02 1.587646827101707458e-02 1.873192638158798218e-01 1.589969396591186523e-01 -1.266415715217590332e-01 -6.347081065177917480e-02 1.235824897885322571e-01 -7.604274898767471313e-02 2.635593414306640625e-01 4.664871394634246826e-01 4.031264036893844604e-02 2.296883761882781982e-01 2.084852382540702820e-02 -9.251815080642700195e-02 6.229047849774360657e-02 -1.471750289201736450e-01 3.862715139985084534e-02 2.548118829727172852e-01 -2.528387606143951416e-01 3.608635962009429932e-01 -1.290073543787002563e-01 -7.782962173223495483e-02 8.797463774681091309e-02 -3.435680642724037170e-02 4.425078630447387695e-02 3.532644733786582947e-02
-2.698980271816253662e-01 -2.147214263677597046e-01 9.821198880672454834e-02 1.058843806385993958e-01 1.808581203222274780e-01 6.412957329303026199e-03 1.171222180128097534e-01 -8.166343718767166138e-02 1.929237395524978638e-01 -1.954859346151351929e-01 -1.673629581928253174e-01 3.102908730506896973e-01 2.345286160707473755e-01 -1.392534226179122925e-01 2.487334311008453369e-01 -1.830096393823623657e-01 3.242165744304656982e-01 2.945037186145782471e-01 9.769386798143386841e-02 -2.937855124473571777e-01 9.000269323587417603e-02 -2.355741858482360840e-01 1.680448204278945923e-01 4.576910659670829773e-02 -4.320033267140388489e-02 -4.372861981391906738e-02 7.798615843057632446e-02 6.217964366078376770e-02 -1.690504848957061768e-01 -2.959148585796356201e-02 3.108537010848522186e-02 -1.086062714457511902e-01
-2.191117852926254272e-01 -2.137422859668731689e-01 -5.578109994530677795e-02 4.114542901515960693e-01 1.627514511346817017e-01 1.699828915297985077e-02 3.712308108806610107e-01 7.983552664518356323e-02 1.399535238742828369e-01 -3.902687691152095795e-03 4.588249605149030685e-03 5.912071466445922852e-02 3.863917887210845947e-01 -2.081834012642502785e-03 1.569673791527748108e-02 4.579450935125350952e-02 2.920213341712951660e-01 8.345627039670944214e-02 -4.434684664011001587e-02 -2.603637576103210449e-01 -1.551237516105175018e-02 -1.571623086929321289e-01 2.434947341680526733e-01 -4.559182748198509216e-02 -3.914285078644752502e-02 1.820993572473526001e-01 -5.344130564481019974e-03 1.715802699327468872e-01 -8.688937872648239136e-02 2.730237692594528198e-02 7.650901377201080322e-02 -2.481014728546142578e-01
-3.283023238182067871e-01 6.124791875481605530e-02 -1.825827658176422119e-01 -5.322643741965293884e-02 2.856877446174621582e-01 1.907229125499725342e-01 1.381656676530838013e-01 8.652544021606445312e-02 4.072687029838562012e-01 -1.503298133611679077e-01 -1.392731908708810806e-02 -7.392135262489318848e-02 6.052276492118835449e-02 2.904421687126159668e-01 -1.114706974476575851e-02 4.401317834854125977e-01 9.975124150514602661e-02 -4.528669267892837524e-02 8.811215311288833618e-02 -2.649668455123901367e-01 -9.902051836252212524e-02 -4.499505460262298584e-02 1.688192039728164673e-01 6.006957590579986572e-02 -2.350816130638122559e-01 1.113951299339532852e-02 -4.444046691060066223e-02 -3.864058479666709900e-02 -1.278953067958354950e-02 -1.411170959472656250e-01 -9.490731358528137207e-02 9.945770353078842163e-02
-2.161756604909896851e-01 -1.959436088800430298e-01 4.894090443849563599e-02 3.551149666309356689e-01 5.144998431205749512e-02 -6.170586496591567993e-02 -1.720314174890518188e-01 7.448780536651611328e-02 3.535052537918090820e-01 -1.743691563606262207e-01 2.877789177000522614e-02 1.931462585926055908e-01 2.063753753900527954e-01 -3.311624825000762939e-01 2.409112751483917236e-01 5.462612211704254150e-02 5.238324776291847229e-02 2.219089120626449585e-01 5.003339424729347229e-02 -2.327624857425689697e-01 9.477699548006057739e-02 -4.942165315151214600e-02 1.177073568105697632e-01 -1.688970923423767090e-01 7.726531475782394409e-02 8.923471719026565552e-02 2.868548333644866943e-01 1.365828961133956909e-01 -1.137518882751464844e-01 -8.232028782367706299e-02 1.453400403261184692e-01 1.407113224267959595e-01
-2.197457253932952881e-01 9.214354306459426880e-02 -2.075193673372268677e-01 2.823930466547608376e-03 2.732303738594055176e-01 1.265867799520492554e-01 1.882625371217727661e-01 1.917633228003978729e-02 3.851382294669747353e-03 -1.772775687277317047e-02 1.593053340911865234e-01 3.048661947250366211e-01 3.814883828163146973e-01 -8.247408550232648849e-04 2.614037990570068359e-01 3.881454467773437500e-01 1.039304435253143311e-01 -6.952791661024093628e-02 -3.158069029450416565e-02 1.169682294130325317e-01 -1.054672300815582275e-01 1.393227726221084595e-01 -9.637190401554107666e-02 7.968512922525405884e-02 -1.370836943387985229e-01 2.999172210693359375e-01 2.573329806327819824e-01 5.031022801995277405e-02 -1.065654605627059937e-01 -6.242851912975311279e-02 1.381842643022537231e-01 -4.645260050892829895e-02
-4.171119332313537598e-01 -1.640584915876388550e-01 -2.659692466259002686e-01 3.149206638336181641e-01 1.414295583963394165e-01 -3.623665571212768555e-01 -8.346129953861236572e-02 1.442715972661972046e-01 -1.946869865059852600e-02 -1.103735640645027161e-01 -8.482711762189865112e-02 2.040352970361709595e-01 1.437485218048095703e-01 -1.285434365272521973e-01 2.195892333984375000e-01 6.758412718772888184e-02 -2.119640856981277466e-01 1.025372371077537537e-01 2.772886455059051514e-01 9.460049681365489960e-03 -1.171076856553554535e-02 -2.702610790729522705e-01 -3.524317964911460876e-02 1.458765119314193726e-01 1.074048727750778198e-01 1.900519728660583496e-01 1.027879342436790466e-01 7.017888128757476807e-02 -5.394978797994554043e-04 -8.554236590862274170e-02 -7.540953811258077621e-03 -9.615583345293998718e-03
-2.688156366348266602e-01 6.499072909355163574e-02 -1.496499180793762207e-01 -7.133124023675918579e-02 2.312994003295898438e-01 -1.042691022157669067e-01 7.404447998851537704e-03 1.398324500769376755e-03 -5.283403396606445312e-02 -2.502391338348388672e-01 -1.448525041341781616e-01 5.529937148094177246e-02 5.516440793871879578e-02 -4.718779325485229492e-01 1.252489686012268066e-01 8.106067776679992676e-02 -1.920812427997589111e-01 2.212982624769210815e-01 1.193307489156723022e-01 -7.250905781984329224e-02 1.237272173166275024e-01 1.623315066099166870e-01 1.711277514696121216e-01 -2.014014404267072678e-03 -1.887969076633453369e-01 1.675522774457931519e-01 -6.149042397737503052e-02 5.541804060339927673e-02 -2.879425883293151855e-01 -1.009285598993301392e-01 1.136822439730167389e-02 -3.925177454948425293e-01
-2.810703217983245850e-01 -1.200656145811080933e-01 -1.554908901453018188e-01 3.122366070747375488e-01 9.170875698328018188e-02 5.783095583319664001e-02 1.030302569270133972e-01 3.166361153125762939e-01 2.589826099574565887e-02 1.285656094551086426e-01 -3.376688361167907715e-01 1.843626499176025391e-01 1.522633731365203857e-01 -7.065510749816894531e-02 1.822650283575057983e-01 2.933768033981323242e-01 5.672860145568847656e-02 3.050995469093322754e-01 -1.050496920943260193e-01 1.183966398239135742e-01 -2.136550396680831909e-01 4.818979650735855103e-02 1.746550202369689941e-02 3.800573199987411499e-02 -2.689331173896789551e-01 -1.367898583412170410e-01 -3.934381902217864990e-02 1.831692904233932495e-01 1.384473741054534912e-01 -1.471490561962127686e-01 1.007643267512321472e-01 3.772255033254623413e-02
6.359421461820602417e-02 8.030985295772552490e-02 -4.165909290313720703e-01 -1.081552729010581970e-01 -7.812152802944183350e-02 4.161573946475982666e-02 1.008853539824485779e-01 1.305401921272277832e-01 2.595531940460205078e-02 -2.530753612518310547e-01 2.860379219055175781e-02 2.172372043132781982e-01 6.535141915082931519e-02 -1.639186441898345947e-01 -1.262950599193572998e-01 2.201182842254638672e-01 4.040773026645183563e-03 -8.188837207853794098e-03 -3.518980462104082108e-03 -1.064894124865531921e-01 1.349844038486480713e-01 8.155822870321571827e-04 2.578694820404052734e-01 8.428210020065307617e-02 -3.975729048252105713e-01 3.145861029624938965e-01 -6.163851171731948853e-02 2.160992175340652466e-01 -1.837253570556640625e-01 3.259529173374176025e-01 -9.172294288873672485e-02 4.166253656148910522e-02
-5.232577919960021973e-01 2.854162454605102539e-02 -1.948293894529342651e-01 -1.830191031331196427e-04 1.780190467834472656e-01 5.956713855266571045e-02 1.626346111297607422e-01 3.242259323596954346e-01 1.663490980863571167e-01 -1.871009469032287598e-01 -9.696865081787109375e-02 -5.854970961809158325e-02 9.098739176988601685e-02 -3.501562401652336121e-02 5.697149038314819336e-02 3.855847716331481934e-01 2.645799219608306885e-01 -1.292350608855485916e-02 8.882872015237808228e-02 -5.775303766131401062e-02 -1.181122288107872009e-01 2.309587085619568825e-03 -1.777624487876892090e-01 -1.101109683513641357e-01 4.440590739250183105e-02 -9.029631316661834717e-02 -1.182010620832443237e-01 -2.975368127226829529e-02 -4.145044833421707153e-02 -3.418194055557250977e-01 -3.030244074761867523e-02 1.209749560803174973e-02
-2.903097569942474365e-01 5.402212962508201599e-02 -3.072857856750488281e-01 -6.581269204616546631e-02 1.088342964649200439e-01 2.294851243495941162e-01 -2.614372074604034424e-01 1.157219558954238892e-01 1.044286787509918213e-02 6.824173033237457275e-02 2.826551198959350586e-01 -6.806819885969161987e-02 -1.323364526033401489e-01 -2.532496750354766846e-01 1.497923433780670166e-01 1.971364766359329224e-01 -3.561792522668838501e-02 2.755728662014007568e-01 2.928814850747585297e-02 -2.182553559541702271e-01 4.728702455759048462e-02 -6.279063224792480469e-02 8.702504634857177734e-02 -1.344947516918182373e-01 -6.027679145336151123e-02 1.493799686431884766e-01 -9.209379553794860840e-02 4.141707122325897217e-01 -1.758867204189300537e-01 1.410791426897048950e-01 -8.810699731111526489e-02 1.159435585141181946e-01
-1.849951744079589844e-01 -1.983129382133483887e-01 6.898884661495685577e-03 2.809167802333831787e-01 2.426135912537574768e-02 -7.443109899759292603e-02 -8.220125734806060791e-02 2.115726768970489502e-01 1.315865963697433472e-01 -1.163913458585739136e-01 2.075675576925277710e-01 3.305169641971588135e-01 3.150787949562072754e-02 -1.858338415622711182e-01 5.034998655319213867e-01 1.397916823625564575e-01 1.268988400697708130e-01 2.294778525829315186e-01 -9.216904640197753906e-02 -1.691028624773025513e-01 9.823622182011604309e-03 -5.551065504550933838e-02 1.184395104646682739e-01 -1.356483250856399536e-01 -1.316965073347091675e-01 1.963175982236862183e-01 1.686376780271530151e-01 1.874731928110122681e-01 1.488672643899917603e-01 9.531353414058685303e-02 -3.306879103183746338e-02 -6.928282231092453003e-02
9.446850419044494629e-02 3.789610788226127625e-02 -3.180727958679199219e-01 -2.344679273664951324e-02 1.961920857429504395e-01 1.098974496126174927e-01 8.854637295007705688e-02 1.144523844122886658e-01 -8.723644912242889404e-02 -1.263128817081451416e-01 7.180396467447280884e-02 1.932593137025833130e-01 -1.032713428139686584e-01 -1.140872612595558167e-01 2.835507392883300781e-01 2.160713970661163330e-01 3.988420590758323669e-02 -2.476572990417480469e-02 -1.537327021360397339e-01 -1.228469982743263245e-01 -3.836753964424133301e-02 3.357820585370063782e-02 2.724179923534393311e-01 1.254686266183853149e-01 -3.199288547039031982e-01 4.948428273200988770e-01 9.724549949169158936e-02 1.585245132446289062e-01 -1.529659926891326904e-01 -1.688954234123229980e-01 1.773184984922409058e-01 -3.021090663969516754e-02
-6.016551703214645386e-02 -6.916924566030502319e-02 -2.673108577728271484e-01 6.840144097805023193e-02 1.713311374187469482e-01 4.636199027299880981e-02 -3.091335669159889221e-02 2.764663398265838623e-01 1.343052387237548828e-01 -3.013657331466674805e-01 -7.728419732302427292e-03 1.172876432538032532e-01 1.598064601421356201e-01 -3.354774713516235352e-01 -3.416272997856140137e-02 2.270598858594894409e-01 4.466798529028892517e-02 2.514360249042510986e-01 -2.385217696428298950e-02 3.682880476117134094e-02 1.247205436229705811e-01 -2.904813550412654877e-02 5.700523033738136292e-02 -1.051983386278152466e-01 -2.537488937377929688e-01 -7.068649865686893463e-03 5.036981701850891113e-01 7.672169059514999390e-02 -2.434085495769977570e-02 -2.150431871414184570e-01 -1.197090521454811096e-01 1.001423969864845276e-01
-3.966398239135742188e-01 1.512117683887481689e-01 -2.602141201496124268e-01 7.303319126367568970e-02 2.562846839427947998e-01 -1.044465824961662292e-01 -6.195250898599624634e-02 -9.249249845743179321e-02 -1.087568178772926331e-01 -1.431475430727005005e-01 -8.433557301759719849e-02 3.022533468902111053e-02 1.431567072868347168e-01 -5.263621807098388672e-01 4.469547420740127563e-02 5.325027182698249817e-02 -7.701307535171508789e-02 2.118702679872512817e-01 6.903244554996490479e-02 -7.502476125955581665e-02 9.066310524940490723e-02 2.231983095407485962e-01 8.407213538885116577e-02 -2.996073290705680847e-02 -1.909653246402740479e-01 1.050555482506752014e-01 -4.479928314685821533e-02 8.967387676239013672e-02 -2.145625203847885132e-01 -1.992074549198150635e-01 5.747987329959869385e-02 -2.031216472387313843e-01
-1.979021579027175903e-01 2.133465409278869629e-01 -4.255889356136322021e-01 7.232416421175003052e-03 -2.793203666806221008e-02 1.910793781280517578e-01 -3.202364966273307800e-02 -1.512733250856399536e-01 -2.444368414580821991e-02 -1.463174819946289062e-01 -2.195837646722793579e-01 -1.200224459171295166e-01 1.222868636250495911e-01 1.219174079596996307e-02 -1.821361035108566284e-01 2.333519458770751953e-01 3.219569623470306396e-01 2.085134536027908325e-01 5.762744322419166565e-02 -1.945087462663650513e-01 -1.109404838643968105e-03 -2.954203188419342041e-01 1.126236170530319214e-01 4.704158753156661987e-03 -3.342591822147369385e-01 1.743897944688796997e-01 3.650228958576917648e-03 4.645086824893951416e-02 -1.259257495403289795e-01 -3.967324644327163696e-02 -1.796456277370452881e-01 5.741039663553237915e-02
-1.910419911146163940e-01 -5.640708655118942261e-02 -5.448031052947044373e-02 4.188241809606552124e-02 1.990891098976135254e-01 2.969256937503814697e-01 4.685782268643379211e-02 2.322080582380294800e-01 1.743790209293365479e-01 4.703864455223083496e-03 -2.509952485561370850e-01 -2.089662253856658936e-01 2.441731840372085571e-01 -3.497956991195678711e-01 1.223836913704872131e-01 2.868558168411254883e-01 8.957624435424804688e-02 2.939181961119174957e-02 -9.095122665166854858e-02 1.591898202896118164e-01 2.507285177707672119e-01 -3.260452747344970703e-01 1.737811267375946045e-01 9.262583404779434204e-02 -8.958842605352401733e-03 2.199564874172210693e-01 -1.426928676664829254e-02 1.315888166427612305e-01 3.096517175436019897e-02 8.152343332767486572e-02 1.565241664648056030e-01 -8.251039683818817139e-02
-2.573162019252777100e-01 -5.671573430299758911e-02 -1.882708370685577393e-01 1.920268684625625610e-01 -4.339519515633583069e-02 -3.550535067915916443e-02 3.463182598352432251e-02 4.364904016256332397e-02 1.309078782796859741e-01 -1.437307000160217285e-01 -3.108218014240264893e-01 1.099821478128433228e-01 3.165062367916107178e-01 -9.276417642831802368e-02 1.056163087487220764e-01 2.045475840568542480e-01 -1.228995695710182190e-01 1.087983623147010803e-01 -9.984239935874938965e-02 -3.658103644847869873e-01 -9.678222239017486572e-02 -2.111764848232269287e-01 -7.626445498317480087e-03 2.037170976400375366e-01 1.745792031288146973e-01 -3.906372189521789551e-02 -2.294681221246719360e-01 4.002291560173034668e-01 -1.293036248534917831e-02 -1.560129523277282715e-01 8.387460559606552124e-02 -3.305153548717498779e-02
-6.065313890576362610e-02 1.567493826150894165e-01 -1.704122126102447510e-01 -1.645906083285808563e-02 1.860320568084716797e-02 -1.004981473088264465e-01 2.136596851050853729e-02 1.631527841091156006e-01 1.090821623802185059e-01 9.351937472820281982e-02 2.315486520528793335e-01 8.560757339000701904e-02 -1.149464100599288940e-01 -2.081006616353988647e-01 8.125341683626174927e-02 2.006755024194717407e-01 3.454138338565826416e-01 2.857792563736438751e-02 -1.251160055398941040e-01 -2.626068294048309326e-01 1.232133805751800537e-01 -3.054744601249694824e-01 -2.046419680118560791e-02 1.881804168224334717e-01 -9.372407197952270508e-02 3.715943694114685059e-01 2.639735043048858643e-01 2.123178988695144653e-01 -2.383988648653030396e-01 -7.647915184497833252e-02 -5.412412062287330627e-02 2.088736444711685181e-01
-2.656117379665374756e-01 2.650270238518714905e-02 -1.045517548918724060e-01 -1.894113719463348389e-01 2.750294506549835205e-01 -2.516167759895324707e-01 -1.031516343355178833e-01 3.719325959682464600e-01 8.211444318294525146e-02 1.667583733797073364e-02 -1.303055733442306519e-01 2.276855707168579102e-01 4.860617965459823608e-02 -4.878812655806541443e-02 8.113203197717666626e-02 2.167027145624160767e-01 -3.934717550873756409e-02 2.259023189544677734e-01 -8.513400703668594360e-02 -4.029892385005950928e-01 1.420464664697647095e-01 5.390851199626922607e-02 2.552925348281860352e-01 2.699064016342163086e-01 1.246583983302116394e-01 9.741690009832382202e-02 -1.122727245092391968e-01 -4.789491370320320129e-02 1.313284933567047119e-01 -1.155442968010902405e-01 2.867710031569004059e-02 7.213580608367919922e-02
-2.919609248638153076e-01 -6.234917789697647095e-02 -1.541394144296646118e-01 -2.334694266319274902e-01 3.379752635955810547e-01 -2.531406879425048828e-01 -2.603273987770080566e-01 2.968831062316894531e-01 5.859683081507682800e-02 2.008150964975357056e-01 -2.371877729892730713e-01 2.532576322555541992e-01 1.584376841783523560e-01 -7.245921343564987183e-02 8.049025386571884155e-02 2.283662557601928711e-01 1.903424039483070374e-02 9.139955043792724609e-02 -1.527087837457656860e-01 -2.346165031194686890e-01 1.336455643177032471e-01 7.188563048839569092e-02 8.438373357057571411e-02 7.485421746969223022e-02 -1.169555261731147766e-02 4.586603492498397827e-02 -8.316513895988464355e-02 4.350276663899421692e-02 -1.790635585784912109e-01 -2.395028024911880493e-01 1.134283989667892456e-01 -9.524875879287719727e-02
-3.531952500343322754e-01 -3.073254413902759552e-02 -1.771454364061355591e-01 1.814666241407394409e-01 1.490425020456314087e-01 -3.260039985179901123e-01 -1.919322013854980469e-01 2.112036012113094330e-02 -2.897237427532672882e-02 -1.416768282651901245e-01 -2.520694732666015625e-01 1.848041713237762451e-01 -7.710010744631290436e-03 -2.383169233798980713e-01 1.658588349819183350e-01 3.237313628196716309e-01 3.584197536110877991e-02 3.583426475524902344e-01 8.354680612683296204e-03 1.662790775299072266e-01 1.135215722024440765e-02 -2.105210274457931519e-01 3.660088777542114258e-02 -5.148639902472496033e-02 -1.405092477798461914e-01 1.674888283014297485e-01 -4.701872169971466064e-02 -3.432369977235794067e-02 3.159714490175247192e-02 -2.338693737983703613e-01 5.609716102480888367e-02 -1.434485316276550293e-01
-2.175982296466827393e-01 -8.950075507164001465e-02 -2.810264229774475098e-01 2.229928374290466309e-01 -3.792564943432807922e-02 1.292266398668289185e-01 7.659150660037994385e-02 2.521087825298309326e-01 3.418775498867034912e-01 -2.299409359693527222e-01 -1.651704013347625732e-01 1.344375461339950562e-01 1.009144484996795654e-01 -2.346528880298137665e-02 -2.616409063339233398e-01 3.203239738941192627e-01 5.035107489675283432e-03 5.318914540112018585e-03 1.377904266119003296e-01 -1.119459494948387146e-01 -4.343662038445472717e-02 1.079326961189508438e-02 1.821744740009307861e-01 1.571649461984634399e-01 -4.274685680866241455e-01 5.535325780510902405e-02 -7.553798146545886993e-03 -1.009458079934120178e-01 -6.994166225194931030e-02 1.380390226840972900e-01 1.352922171354293823e-01 -4.142433404922485352e-02
-2.626550495624542236e-01 -7.210306823253631592e-02 -3.214561939239501953e-01 2.033855766057968140e-01 5.022725835442543030e-02 -5.815415084362030029e-02 -5.739964172244071960e-02 4.839461296796798706e-02 -1.264949738979339600e-01 -4.835757017135620117e-01 1.762607693672180176e-01 2.709223330020904541e-01 5.972801521420478821e-02 -2.646754384040832520e-01 -5.343969166278839111e-02 1.701500415802001953e-01 3.925527259707450867e-02 7.047232985496520996e-02 -3.479726379737257957e-03 -1.965084820985794067e-01 2.557642161846160889e-01 1.519210338592529297e-01 2.167575806379318237e-01 -1.189268603920936584e-01 -2.322328090667724609e-01 -1.009100209921598434e-02 -7.552436552941799164e-03 1.118714958429336548e-01 8.303876966238021851e-02 -1.940514892339706421e-01 -5.357458442449569702e-02 3.234515711665153503e-02
-2.563512623310089111e-01 -3.796417415142059326e-01 -4.956417083740234375e-01 1.848476007580757141e-02 6.206659600138664246e-02 -6.601122021675109863e-02 2.132366895675659180e-01 5.693369358777999878e-02 -4.922940954566001892e-02 -2.020339109003543854e-02 2.896783649921417236e-01 2.255942672491073608e-02 2.144160717725753784e-01 -1.239802837371826172e-01 8.463263511657714844e-02 3.044536113739013672e-01 -4.881615936756134033e-02 -1.148145869374275208e-01 4.479034990072250366e-02 -1.837244182825088501e-01 -9.813110530376434326e-02 6.313586235046386719e-02 3.286573290824890137e-02 -1.384840309619903564e-01 -2.841445207595825195e-01 -1.877597123384475708e-01 1.655930876731872559e-01 -2.492770366370677948e-02 -6.622967869043350220e-02 -2.685820683836936951e-02 -5.395297706127166748e-02 -3.905941545963287354e-02
-1.728841662406921387e-01 1.209945380687713623e-01 -4.000609219074249268e-01 -8.323178440332412720e-02 9.489933028817176819e-03 -7.016519457101821899e-02 9.622100740671157837e-02 2.620006799697875977e-01 1.493889689445495605e-01 -1.612728834152221680e-01 2.454043030738830566e-01 -5.240060761570930481e-02 2.187294214963912964e-01 -7.484859973192214966e-02 -1.918457597494125366e-01 3.285982310771942139e-01 1.473721265792846680e-01 2.642245292663574219e-01 -5.627414956688880920e-02 5.827192217111587524e-03 1.564937382936477661e-01 -1.352083534002304077e-01 2.105796635150909424e-01 -1.416191905736923218e-01 -3.613541126251220703e-01 -6.099505349993705750e-02 5.514127016067504883e-02 5.035794898867607117e-02 2.840803749859333038e-02 1.749306023120880127e-01 -6.060399115085601807e-02 1.385561078786849976e-01
-2.382220178842544556e-01 8.450870960950851440e-02 -2.509427368640899658e-01 1.368869841098785400e-01 1.279449276626110077e-02 8.165127038955688477e-02 5.265098996460437775e-03 2.904903590679168701e-01 1.099984645843505859e-01 2.482830360531806946e-02 6.187484040856361389e-02 2.492657676339149475e-02 2.866757214069366455e-01 -3.528494760394096375e-02 1.309183239936828613e-01 5.238603800535202026e-02 6.588363647460937500e-02 -1.452108621597290039e-01 -1.755713522434234619e-01 -2.277880758047103882e-01 5.829732399433851242e-03 -1.899054087698459625e-02 1.059283837676048279e-01 2.368380129337310791e-01 -4.616845846176147461e-01 2.601624727249145508e-01 1.040296927094459534e-01 8.222073316574096680e-02 -2.407635450363159180e-01 2.235617041587829590e-01 -1.809646934270858765e-01 1.664792150259017944e-01
-2.634669542312622070e-01 -1.302395910024642944e-01 -1.464918255805969238e-01 7.036440074443817139e-02 1.374865025281906128e-01 1.121174171566963196e-01 2.673981487751007080e-01 6.805119663476943970e-02 1.321301311254501343e-01 -4.991701245307922363e-02 -2.820372022688388824e-02 5.416655912995338440e-03 2.341730892658233643e-01 -1.010061725974082947e-01 1.881518214941024780e-01 2.848862111568450928e-01 8.986037969589233398e-02 -5.306852236390113831e-02 -3.498697653412818909e-02 2.991130053997039795e-01 1.453423053026199341e-01 -3.733168542385101318e-01 3.699631243944168091e-02 5.579896271228790283e-02 -6.773655116558074951e-02 3.207881152629852295e-01 3.218722343444824219e-01 -1.540625095367431641e-01 1.711853146553039551e-01 1.922810673713684082e-01 -2.674004435539245605e-02 9.409181773662567139e-02
6.612726021558046341e-03 1.454519927501678467e-01 -4.859295189380645752e-01 2.241034358739852905e-01 -6.445368379354476929e-02 -1.743358075618743896e-01 -1.417405996471643448e-02 2.218258678913116455e-01 -1.189781352877616882e-02 -4.021127149462699890e-02 2.094754576683044434e-01 1.337487101554870605e-01 -7.101349532604217529e-02 -1.348247006535530090e-02 2.203258424997329712e-01 3.762813210487365723e-01 3.417354822158813477e-01 7.389444112777709961e-02 1.110787838697433472e-01 -1.276378035545349121e-01 -1.824112683534622192e-01 1.641430775634944439e-03 2.837808430194854736e-01 1.264049261808395386e-01 -1.519104242324829102e-01 8.245038241147994995e-02 -7.053031772375106812e-02 1.429376541636884212e-03 -1.144706159830093384e-01 -9.660644829273223877e-02 -6.589107960462570190e-02 -8.557463437318801880e-02
-2.651307284832000732e-01 -5.220536142587661743e-02 -2.426459789276123047e-01 3.006568178534507751e-02 1.975421756505966187e-01 1.275435835123062134e-01 5.817179102450609207e-03 6.798308342695236206e-02 3.520854189991950989e-02 -2.849842309951782227e-01 -1.970543414354324341e-01 -6.209800764918327332e-02 -1.588318683207035065e-02 -1.846874803304672241e-01 -2.861452400684356689e-01 -1.379719078540802002e-01 2.046706229448318481e-01 3.205793201923370361e-01 9.822469949722290039e-02 -1.831440180540084839e-01 1.052823141217231750e-01 3.840231895446777344e-02 5.828620865941047668e-02 1.593355238437652588e-01 -2.562891840934753418e-01 3.882476985454559326e-01 -4.749283939599990845e-02 1.722774058580398560e-01 -6.114172283560037613e-03 -1.692450642585754395e-01 -9.964292496442794800e-02 1.751387715339660645e-01
-2.449766993522644043e-01 1.770505495369434357e-02 -5.906333774328231812e-02 3.095259666442871094e-01 1.417972892522811890e-01 -2.191681265830993652e-01 3.377047479152679443e-01 7.828544825315475464e-02 2.277229353785514832e-02 -4.293445125222206116e-02 -1.519756615161895752e-01 2.600020356476306915e-02 2.177095711231231689e-01 -1.013773456215858459e-01 -1.761864498257637024e-02 2.480169534683227539e-01 2.455463260412216187e-01 9.053812362253665924e-03 -1.648416966199874878e-01 -3.998383581638336182e-01 -3.426423668861389160e-02 -2.540959715843200684e-01 7.363652437925338745e-02 1.466130912303924561e-01 9.783857315778732300e-02 1.634497642517089844e-01 -1.469745486974716187e-01 2.749305665493011475e-01 -7.521680742502212524e-02 1.418134942650794983e-02 1.549516767263412476e-01 -5.487425252795219421e-02
-2.858157753944396973e-01 2.556269168853759766e-01 -1.109817698597908020e-01 2.947910726070404053e-01 -6.379852443933486938e-02 1.307776421308517456e-01 -7.002675533294677734e-02 4.175664782524108887e-01 -1.058093607425689697e-01 1.008488908410072327e-01 2.682497352361679077e-02 3.345065191388130188e-02 6.986334174871444702e-02 -1.494519114494323730e-01 4.615900292992591858e-02 1.652001589536666870e-01 -4.700188059359788895e-03 9.887661784887313843e-02 -1.400035172700881958e-01 -6.538785248994827271e-02 -1.721416227519512177e-02 -1.442717164754867554e-01 1.463242769241333008e-01 2.294707596302032471e-01 -7.979280501604080200e-02 3.471558392047882080e-01 2.108168900012969971e-01 2.102027535438537598e-01 -2.607716619968414307e-01 -3.103118576109409332e-02 -4.032115265727043152e-02 2.418815493583679199e-01
-2.826080918312072754e-01 2.560769319534301758e-01 -4.222093224525451660e-01 -2.048327028751373291e-02 -3.679489344358444214e-02 1.426527947187423706e-01 -1.114643588662147522e-01 3.344534039497375488e-01 1.540012378245592117e-02 2.400145977735519409e-01 1.676590293645858765e-01 -3.974593058228492737e-02 1.133978068828582764e-01 -7.488463819026947021e-02 1.783483475446701050e-01 2.975179255008697510e-01 3.741474822163581848e-02 1.106894016265869141e-01 8.654662407934665680e-03 -1.891122311353683472e-01 -1.379251666367053986e-02 -2.897971076890826225e-03 2.366155851632356644e-03 4.217213392257690430e-02 4.514067247509956360e-02 2.982657551765441895e-01 3.071807622909545898e-01 5.388824641704559326e-02 -2.238368839025497437e-01 -2.827849052846431732e-02 7.500208914279937744e-02 8.543800562620162964e-02
-5.211654901504516602e-01 1.466991901397705078e-01 -4.008201062679290771e-01 2.015587985515594482e-01 3.496355563402175903e-02 -4.909089952707290649e-02 1.223010942339897156e-01 1.099507361650466919e-01 2.381969690322875977e-01 -1.229977309703826904e-01 -9.183889627456665039e-02 -9.081329405307769775e-02 1.147536467760801315e-02 4.638100415468215942e-02 4.233721271157264709e-02 2.389764189720153809e-01 1.194956973195075989e-01 1.018638312816619873e-01 8.250223845243453979e-02 -9.191049262881278992e-03 -2.711735367774963379e-01 2.022901028394699097e-01 -9.164743125438690186e-03 -2.837878093123435974e-02 6.540876626968383789e-02 9.842265397310256958e-02 -6.371720135211944580e-02 1.038655936717987061e-01 -2.666489481925964355e-01 -1.846113055944442749e-01 1.977745592594146729e-01 7.189057767391204834e-02
-2.600900828838348389e-01 -7.387556880712509155e-02 -1.090032607316970825e-01 1.632718592882156372e-01 -9.963899850845336914e-03 2.000567018985748291e-01 9.565388411283493042e-02 6.939283572137355804e-03 1.599639803171157837e-01 -2.004578262567520142e-01 -1.082128733396530151e-01 1.440517604351043701e-01 5.606542900204658508e-02 1.097737327218055725e-01 -2.523981034755706787e-01 3.825782239437103271e-01 2.411602884531021118e-01 1.140342801809310913e-01 2.144849300384521484e-01 -1.573045551776885986e-01 -7.049350440502166748e-02 3.395974636077880859e-02 2.839685380458831787e-01 1.779225021600723267e-01 -3.913497924804687500e-01 4.998477175831794739e-02 8.606991171836853027e-02 -3.744881227612495422e-02 1.179242432117462158e-01 -6.234036758542060852e-02 2.361282557249069214e-01 -1.311439573764801025e-01
-5.809576511383056641e-01 2.869068644940853119e-02 -2.969461120665073395e-02 1.133478507399559021e-01 -4.384420067071914673e-02 -2.499255090951919556e-01 -1.790861971676349640e-02 -5.448308587074279785e-02 2.956931591033935547e-01 -1.736847311258316040e-01 -2.450859397649765015e-01 1.837508678436279297e-01 9.678388386964797974e-02 -4.043651372194290161e-02 1.838476359844207764e-01 1.428300291299819946e-01 7.817535102367401123e-02 1.720807105302810669e-01 -3.111458718776702881e-01 1.297853048890829086e-02 6.598516553640365601e-02 -8.331972360610961914e-02 -4.556369408965110779e-02 -4.976091161370277405e-02 -3.454437479376792908e-02 2.112088799476623535e-01 1.551370136439800262e-03 1.378676593303680420e-01 -3.668947517871856689e-02 -1.916221827268600464e-01 -7.582779973745346069e-02 -2.155162990093231201e-01
-6.463889479637145996e-01 -1.409946084022521973e-01 -1.571882218122482300e-01 -3.794609801843762398e-04 -1.123580411076545715e-01 -1.437703073024749756e-01 1.261346135288476944e-02 1.966727375984191895e-01 -1.475116610527038574e-01 -1.792078465223312378e-01 1.442480981349945068e-01 2.015825174748897552e-02 3.054427728056907654e-02 -2.272137254476547241e-01 -2.372593283653259277e-01 2.583046853542327881e-01 3.633521497249603271e-01 -2.951543033123016357e-02 -1.345573663711547852e-01 -5.702718719840049744e-02 -5.144289135932922363e-02 3.004623949527740479e-02 8.468723297119140625e-02 3.899482637643814087e-02 5.868363752961158752e-02 1.380701083689928055e-02 5.738114938139915466e-02 1.069963201880455017e-01 2.075831405818462372e-02 -5.759645253419876099e-02 1.607106178998947144e-01 1.876524835824966431e-02
-2.213167399168014526e-01 1.218222975730895996e-01 -3.033184111118316650e-01 -1.958791762590408325e-01 3.662231266498565674e-01 8.948979899287223816e-03 -4.015422891825437546e-03 7.839772105216979980e-02 -2.934025824069976807e-01 -1.238471120595932007e-01 -3.484319150447845459e-02 -1.651115529239177704e-02 5.912148952484130859e-02 -3.207826316356658936e-01 1.282339990139007568e-01 2.263372391462326050e-01 1.563223749399185181e-01 1.286460459232330322e-01 1.776867061853408813e-01 -2.566112577915191650e-01 8.831359446048736572e-02 -8.643641322851181030e-02 -1.360244303941726685e-01 2.602504193782806396e-01 -2.024045735597610474e-01 -8.262053877115249634e-02 2.486237091943621635e-03 2.325964421033859253e-01 3.573168814182281494e-02 -1.056146994233131409e-01 -1.505146361887454987e-02 1.843798309564590454e-01
-1.254047304391860962e-01 -9.366361796855926514e-02 6.889355182647705078e-02 -1.359340082854032516e-02 -2.959863841533660889e-02 -6.323139369487762451e-02 -4.929010570049285889e-02 -9.544105082750320435e-02 1.529401242733001709e-01 -3.215335607528686523e-01 3.278578445315361023e-02 2.449098080396652222e-01 4.380265474319458008e-01 -1.616826206445693970e-01 2.499948143959045410e-01 1.938069611787796021e-01 -6.643786281347274780e-02 2.018979191780090332e-01 -1.221687570214271545e-01 -1.506620943546295166e-01 1.165699288249015808e-01 -4.311946630477905273e-01 5.645116791129112244e-02 -1.033064424991607666e-01 -8.846220374107360840e-02 1.302036046981811523e-01 3.690099983941763639e-04 1.719543933868408203e-01 5.230632424354553223e-02 -3.245535865426063538e-02 2.428983002901077271e-01 1.869394928216934204e-01
-1.984917223453521729e-01 -2.532886154949665070e-02 -3.623472750186920166e-01 3.851458430290222168e-03 2.294535376131534576e-02 1.242186650633811951e-01 -4.561632871627807617e-02 6.991276890039443970e-02 2.261142432689666748e-02 -6.112897396087646484e-02 2.112673819065093994e-01 8.079054206609725952e-02 -4.293455556035041809e-02 6.540439277887344360e-02 3.212963044643402100e-01 2.403360009193420410e-01 1.089194715023040771e-01 1.301664710044860840e-01 7.255487889051437378e-02 1.743008792400360107e-01 1.855572462081909180e-01 -3.363710343837738037e-01 1.371344923973083496e-01 1.041696295142173767e-01 -1.437379270792007446e-01 4.414300024509429932e-01 2.072874903678894043e-01 5.345829576253890991e-02 2.146806269884109497e-01 7.529136538505554199e-02 -1.675021052360534668e-01 1.882390119135379791e-02
-8.672255277633666992e-02 1.617644578218460083e-01 3.592605702579021454e-03 3.858206048607826233e-02 2.431651353836059570e-01 -2.550691962242126465e-01 9.924747049808502197e-02 1.505731940269470215e-01 2.318257689476013184e-01 2.026507398113608360e-03 -6.291036307811737061e-02 9.641968458890914917e-02 7.801459729671478271e-02 -1.919563859701156616e-01 -2.488408051431179047e-02 4.182576537132263184e-01 -4.225587099790573120e-02 6.670504063367843628e-02 -1.070797964930534363e-01 -5.145980119705200195e-01 2.551517486572265625e-01 5.890126526355743408e-02 2.149500548839569092e-01 9.984846413135528564e-02 -1.453216671943664551e-01 -6.107432022690773010e-02 -1.234687417745590210e-01 1.759262531995773315e-01 -3.104099258780479431e-02 -6.630247831344604492e-02 1.918385624885559082e-01 4.628369212150573730e-02
-5.282850861549377441e-01 4.148679226636886597e-02 -1.500058025121688843e-01 3.336144983768463135e-01 4.472205415368080139e-02 -2.379262596368789673e-01 -6.993222236633300781e-02 1.135916262865066528e-01 7.653824239969253540e-02 -2.451212853193283081e-01 6.410514563322067261e-02 -1.241819933056831360e-02 2.616336941719055176e-01 -2.526691555976867676e-01 1.678455471992492676e-01 -1.374777257442474365e-01 3.156555816531181335e-02 3.440440818667411804e-02 1.287125200033187866e-01 5.923945084214210510e-02 -9.724716097116470337e-02 -2.397483885288238525e-01 -2.959151985123753548e-03 5.698658525943756104e-02 -8.398103713989257812e-02 2.881819605827331543e-01 1.430011540651321411e-01 -2.225681580603122711e-02 -2.109232544898986816e-01 9.596803784370422363e-02 -2.055548317730426788e-02 -4.245253652334213257e-02
-8.134008198976516724e-02 -8.683960884809494019e-02 -3.277855217456817627e-01 -7.511319220066070557e-02 -2.335385605692863464e-02 -5.152044817805290222e-02 7.566524296998977661e-02 3.265335559844970703e-01 3.092542290687561035e-01 -2.267511188983917236e-01 -6.707783788442611694e-02 -8.894669823348522186e-03 2.759610712528228760e-01 -1.938548237085342407e-01 4.446742311120033264e-02 1.725824624300003052e-01 -6.821838021278381348e-02 -6.233227998018264771e-02 -8.476442098617553711e-02 -2.658134400844573975e-01 -7.621224224567413330e-02 5.021908506751060486e-02 3.138345181941986084e-01 -2.945322692394256592e-01 5.123753473162651062e-02 1.744057685136795044e-01 1.994225531816482544e-01 3.509634407237172127e-03 1.238473728299140930e-01 -8.428558707237243652e-02 -9.837686270475387573e-02 2.741935551166534424e-01
-1.470816433429718018e-01 -2.537487447261810303e-01 -1.306600570678710938e-01 2.786300517618656158e-02 1.199436783790588379e-01 9.253720194101333618e-02 5.101633816957473755e-02 1.399099975824356079e-01 6.877224147319793701e-02 -1.523394435644149780e-01 4.334283992648124695e-02 2.278983145952224731e-01 2.045297324657440186e-01 1.920473724603652954e-01 -5.116411671042442322e-02 2.584832608699798584e-01 3.387024402618408203e-01 4.099220335483551025e-01 -9.053902700543403625e-03 6.258080154657363892e-02 7.482282817363739014e-02 -8.650493621826171875e-02 -7.643143832683563232e-02 -1.300184577703475952e-01 -3.579929471015930176e-01 2.017731517553329468e-01 3.204797804355621338e-01 8.386596105992794037e-03 2.413026243448257446e-02 6.679055839776992798e-02 -3.933084011077880859e-02 1.424184739589691162e-01
-1.343394070863723755e-01 -2.190252691507339478e-01 3.196149319410324097e-02 2.146301269531250000e-01 -3.910038620233535767e-02 1.522132903337478638e-01 2.724846638739109039e-02 2.054405063390731812e-01 -2.747615985572338104e-02 -1.716076582670211792e-02 -1.430961787700653076e-01 3.678053915500640869e-01 2.054486721754074097e-01 -2.908266186714172363e-01 1.490949839353561401e-01 1.206171349622309208e-03 -2.588728256523609161e-02 2.145932316780090332e-01 -1.706480234861373901e-01 -4.225426018238067627e-01 -2.075582742691040039e-02 -9.026774019002914429e-02 2.085508704185485840e-01 2.751154825091362000e-02 5.168907716870307922e-02 3.760566413402557373e-01 -1.584301739931106567e-01 -2.131051942706108093e-02 -1.423663049936294556e-01 -1.925913244485855103e-02 -3.792715072631835938e-02 -1.203555911779403687e-01
-3.629942238330841064e-01 3.629800975322723389e-01 -1.924184560775756836e-01 -2.065943032503128052e-01 1.600582450628280640e-01 2.636190950870513916e-01 -8.005013316869735718e-02 1.495391428470611572e-01 -1.557924300432205200e-01 -1.571531742811203003e-01 8.095695078372955322e-02 -2.111249975860118866e-02 1.836896240711212158e-01 1.483639627695083618e-01 1.458523273468017578e-01 1.028202995657920837e-01 1.179629657417535782e-02 3.571940958499908447e-01 -7.753914594650268555e-02 -2.390724271535873413e-01 1.312306337058544159e-02 -1.093402728438377380e-01 2.796150930225849152e-02 8.337813615798950195e-02 -3.218809068202972412e-01 2.429899722337722778e-01 -2.359223552048206329e-02 8.185024559497833252e-02 4.707559570670127869e-02 4.277294501662254333e-02 4.897431284189224243e-02 4.707902297377586365e-02
-1.862692534923553467e-01 2.162241563200950623e-02 -2.112927585840225220e-01 -1.407417654991149902e-01 1.039354652166366577e-01 2.308423072099685669e-02 1.713251173496246338e-01 -1.628496199846267700e-01 2.852798998355865479e-01 -1.069097593426704407e-01 2.796717360615730286e-02 2.621433138847351074e-01 -8.452666224911808968e-05 -3.008565902709960938e-01 2.439950406551361084e-01 1.355549991130828857e-01 6.492143869400024414e-02 2.161539047956466675e-01 1.035357639193534851e-01 -1.300008594989776611e-01 -1.636159867048263550e-01 -1.548536419868469238e-01 2.380158305168151855e-01 -1.713696718215942383e-01 6.828672438859939575e-02 3.185093998908996582e-01 2.029779404401779175e-01 1.089987829327583313e-01 -5.034722853451967239e-03 2.306104078888893127e-02 -3.491857647895812988e-01 7.369094341993331909e-02
-1.066511645913124084e-01 -1.287111937999725342e-01 -1.340718716382980347e-01 7.272981107234954834e-02 -1.266989763826131821e-02 8.523074537515640259e-02 -2.980753965675830841e-02 1.992103308439254761e-01 8.836399018764495850e-02 -3.301235735416412354e-01 -3.554545342922210693e-01 8.562284708023071289e-02 1.758067309856414795e-01 -1.466553471982479095e-02 -3.000488281250000000e-01 3.543174564838409424e-01 1.216302216053009033e-01 4.866969585418701172e-02 8.734888979233801365e-05 -5.422798451036214828e-03 1.382248103618621826e-02 -6.094086915254592896e-02 3.325603306293487549e-01 7.209697365760803223e-02 -3.444053530693054199e-01 6.934878975152969360e-02 3.809047862887382507e-02 1.203950494527816772e-02 -3.079336695373058319e-02 7.897078990936279297e-03 1.060668453574180603e-01 -3.598077595233917236e-01
-1.614459604024887085e-01 2.419831603765487671e-01 -3.322095870971679688e-01 -4.782775789499282837e-02 7.576377689838409424e-02 1.042222753167152405e-01 1.045156195759773254e-01 8.765279501676559448e-02 1.182908639311790466e-01 -1.084055751562118530e-01 8.944912254810333252e-02 6.068481877446174622e-02 7.554145902395248413e-02 1.083225104957818985e-02 3.295293450355529785e-01 1.199074164032936096e-01 1.936679780483245850e-01 1.875347197055816650e-01 1.315208673477172852e-01 5.495384801179170609e-03 1.393321454524993896e-01 7.419471442699432373e-02 1.099776625633239746e-01 3.169223293662071228e-02 -4.108111262321472168e-01 3.587286472320556641e-01 -8.746237307786941528e-02 2.417729347944259644e-01 9.073895961046218872e-02 2.920923829078674316e-01 1.204572319984436035e-01 4.074970260262489319e-02
-3.406251966953277588e-01 -6.269572675228118896e-02 -1.724629700183868408e-01 1.337080299854278564e-01 1.240346729755401611e-01 -1.411720365285873413e-01 -1.092144325375556946e-01 -2.190626412630081177e-01 -6.290343403816223145e-02 -1.198768690228462219e-01 -2.239224761724472046e-01 8.761271089315414429e-02 4.295084774494171143e-01 -1.012079790234565735e-01 -3.177737817168235779e-02 3.602837324142456055e-01 -3.823072835803031921e-02 -2.180530726909637451e-01 -2.103413492441177368e-01 -2.732720971107482910e-01 6.177919358015060425e-02 -2.161637395620346069e-01 -2.176615782082080841e-02 2.072229236364364624e-01 -9.455327689647674561e-02 -3.103825449943542480e-02 -9.019018709659576416e-02 1.854435205459594727e-01 1.929002441465854645e-02 -1.322391629219055176e-01 1.237258082255721092e-03 5.776087939739227295e-02
-3.034254610538482666e-01 -2.103377431631088257e-01 2.472909167408943176e-02 2.211853563785552979e-01 1.786982715129852295e-01 6.220749020576477051e-02 3.681585192680358887e-01 8.132526278495788574e-02 1.589873284101486206e-01 -2.471991777420043945e-01 -6.263441592454910278e-02 1.530649513006210327e-01 2.645539939403533936e-01 -3.347137197852134705e-02 1.547471135854721069e-01 -3.670988976955413818e-02 1.219210028648376465e-01 2.175887674093246460e-01 5.656584724783897400e-02 -3.296215832233428955e-01 1.574340611696243286e-01 2.824389142915606499e-03 2.682088315486907959e-01 -8.759368956089019775e-02 3.895972296595573425e-02 1.368231177330017090e-01 1.998417526483535767e-01 1.588629484176635742e-01 -1.478682011365890503e-01 -6.621907651424407959e-02 1.855906844139099121e-01 -3.861490637063980103e-02
-2.485577911138534546e-01 -6.862248480319976807e-02 5.027538537979125977e-02 8.416330069303512573e-02 4.175629839301109314e-02 -1.902535208500921726e-03 4.447585046291351318e-01 -8.696322888135910034e-02 1.636785268783569336e-01 -2.337861806154251099e-01 8.163896948099136353e-02 2.053094059228897095e-01 1.692104935646057129e-01 -1.467315107583999634e-01 2.343187183141708374e-01 1.104883328080177307e-01 2.246602922677993774e-01 1.216931566596031189e-01 -9.988060593605041504e-02 -2.472983896732330322e-01 9.007281810045242310e-02 6.415746361017227173e-02 3.517968654632568359e-01 2.163819372653961182e-01 1.844740509986877441e-01 2.277053594589233398e-01 -4.154433682560920715e-02 1.584476530551910400e-01 7.787942886352539062e-02 -5.968801677227020264e-02 -1.236885488033294678e-01 1.112484857439994812e-01
-3.057222366333007812e-01 -3.833478093147277832e-01 -2.037645876407623291e-01 6.185229495167732239e-02 7.113083451986312866e-02 -6.465923786163330078e-02 -1.995685249567031860e-01 -6.054644286632537842e-02 2.174248918890953064e-02 -2.306551039218902588e-01 2.269818484783172607e-01 4.361586272716522217e-02 7.115829735994338989e-02 -6.514289975166320801e-02 -3.223462998867034912e-01 1.972028166055679321e-01 2.143097966909408569e-01 -4.008742980659008026e-03 5.482232198119163513e-02 -3.195542395114898682e-01 1.118393987417221069e-01 1.014333888888359070e-01 1.301802247762680054e-01 1.993076354265213013e-01 -2.821612358093261719e-01 1.379719376564025879e-01 -1.115650832653045654e-01 2.039728462696075439e-01 1.013385504484176636e-01 -2.349085547029972076e-02 -4.868610948324203491e-02 7.662309706211090088e-02
-3.440881967544555664e-01 1.012323126196861267e-01 -1.740680783987045288e-01 -1.088413628167472780e-04 3.829448819160461426e-01 -3.546911850571632385e-02 1.434788852930068970e-02 -2.545006573200225830e-01 4.593920707702636719e-02 -2.100092470645904541e-01 1.549257785081863403e-01 1.111766323447227478e-01 6.833007559180259705e-03 -3.888007998466491699e-01 2.277347818017005920e-02 1.617519259452819824e-01 1.571022570133209229e-01 8.150820434093475342e-02 -7.254309952259063721e-02 8.975005149841308594e-02 -1.945420503616333008e-01 -3.236515223979949951e-01 2.704568207263946533e-01 5.541637167334556580e-02 2.432842040434479713e-03 1.025524362921714783e-01 1.517672687768936157e-01 5.527031794190406799e-02 1.399446129798889160e-01 8.965548127889633179e-02 -1.724447160959243774e-01 -1.013652160763740540e-01
-2.817630469799041748e-01 -5.944260954856872559e-02 2.489713579416275024e-02 1.232584044337272644e-01 2.157323211431503296e-01 -1.652953214943408966e-04 3.480275869369506836e-01 -7.952804118394851685e-02 -2.788288332521915436e-02 4.628491401672363281e-02 -7.469117641448974609e-02 1.637794375419616699e-01 2.961198389530181885e-01 -1.480670869350433350e-01 2.469777613878250122e-01 -2.674370817840099335e-02 2.369808256626129150e-01 3.228719234466552734e-01 -6.435108184814453125e-02 -1.791600137948989868e-01 1.571584790945053101e-01 2.219239436089992523e-02 3.540473878383636475e-01 7.115250080823898315e-02 4.391463845968246460e-02 1.191817522048950195e-01 1.645081192255020142e-01 1.317849457263946533e-01 -2.242108285427093506e-01 -7.251174002885818481e-02 1.910294443368911743e-01 1.256832629442214966e-01
-1.848791837692260742e-01 -1.685509532690048218e-01 -2.996915280818939209e-01 -7.633519917726516724e-02 2.409322261810302734e-01 2.883949279785156250e-01 -2.470716834068298340e-02 3.248765468597412109e-01 -5.159552767872810364e-02 -1.694760918617248535e-01 -2.393778413534164429e-01 5.442653968930244446e-02 -6.014500558376312256e-02 -1.115340739488601685e-01 -4.392094537615776062e-02 2.716626226902008057e-01 2.783232927322387695e-01 -1.098683848977088928e-01 1.697922199964523315e-01 2.091312594711780548e-02 4.202216118574142456e-02 -1.902016550302505493e-01 1.883185803890228271e-01 -1.808704435825347900e-01 -2.090595960617065430e-01 1.851739436388015747e-01 -4.533181339502334595e-02 1.898130625486373901e-01 1.028428822755813599e-01 1.245318725705146790e-01 2.074701488018035889e-01 2.877054922282695770e-02
-3.902266621589660645e-01 8.244985342025756836e-02 -1.700699180364608765e-01 -4.196225479245185852e-02 1.961148679256439209e-01 9.579917788505554199e-02 6.309880316257476807e-02 -2.918812632560729980e-01 -1.843224465847015381e-01 -1.888497620820999146e-01 -1.273234933614730835e-01 -1.526613626629114151e-02 -9.949599206447601318e-02 -2.482021600008010864e-01 2.153868786990642548e-02 6.962892413139343262e-02 2.845722734928131104e-01 3.013559281826019287e-01 1.078242957592010498e-01 -2.093928754329681396e-01 1.518805474042892456e-01 -1.323474794626235962e-01 -6.216900423169136047e-02 4.280187934637069702e-02 -2.887865602970123291e-01 1.823060512542724609e-01 7.257742434740066528e-02 1.639077812433242798e-01 -1.353850662708282471e-01 -1.630113720893859863e-01 -1.194661185145378113e-01 1.704038679599761963e-01
-2.817591428756713867e-01 -1.038964167237281799e-01 -8.318226039409637451e-02 -2.507887780666351318e-02 9.101946838200092316e-03 -5.740050226449966431e-03 2.477242052555084229e-01 1.498423516750335693e-01 2.349117100238800049e-01 -5.800874531269073486e-02 3.296233415603637695e-01 2.073061019182205200e-01 2.017735093832015991e-01 -1.738273948431015015e-01 -2.117272317409515381e-01 7.218176126480102539e-02 1.238465383648872375e-01 1.944635063409805298e-01 4.224549233913421631e-02 4.692877456545829773e-02 3.970619663596153259e-02 -2.061055749654769897e-01 3.779388666152954102e-01 8.446291089057922363e-02 -4.420569539070129395e-01 -8.319247514009475708e-02 6.860490143299102783e-02 1.080393046140670776e-01 4.875916615128517151e-02 -9.392552822828292847e-02 6.842283159494400024e-02 3.776065260171890259e-02
-2.828006446361541748e-01 -2.609553039073944092e-01 -1.679178513586521149e-02 9.972660988569259644e-02 1.600284278392791748e-01 -4.670858010649681091e-02 -1.558997482061386108e-01 2.112364768981933594e-02 4.281462356448173523e-02 -1.204799637198448181e-01 9.105595946311950684e-02 2.209254801273345947e-01 4.181173816323280334e-02 -1.287432312965393066e-01 4.980337023735046387e-01 1.463434891775250435e-03 2.108266949653625488e-01 8.886826038360595703e-02 1.540039777755737305e-01 -1.888657510280609131e-01 3.186816871166229248e-01 -2.046996355056762695e-01 -2.044284902513027191e-02 1.019145995378494263e-01 -2.066224068403244019e-01 2.182570099830627441e-01 2.834184467792510986e-02 1.974099129438400269e-01 -6.953889876604080200e-02 2.113994397222995758e-02 -7.274687290191650391e-02 -2.065713554620742798e-01
-3.814633488655090332e-01 1.039356179535388947e-02 -3.523649871349334717e-01 9.270936250686645508e-02 1.981419622898101807e-01 2.424841672182083130e-01 5.744285881519317627e-02 1.002712547779083252e-01 4.112884104251861572e-01 -1.718155108392238617e-02 -5.500397458672523499e-02 -5.058711860328912735e-03 -2.221681363880634308e-02 9.607360512018203735e-02 1.107975244522094727e-01 4.066499471664428711e-01 -5.073869600892066956e-02 -4.017273336648941040e-02 -4.755941405892372131e-02 4.774562269449234009e-02 -4.753122106194496155e-03 -1.364986300468444824e-01 1.977832764387130737e-01 1.972969919443130493e-01 1.779710799455642700e-01 1.231809332966804504e-01 -9.232827275991439819e-02 1.465573310852050781e-01 9.490153193473815918e-02 -5.656806752085685730e-02 -7.161082327365875244e-02 2.252254337072372437e-01
-5.408406257629394531e-01 -8.383015170693397522e-03 -1.899635195732116699e-01 7.028552144765853882e-02 -1.822793334722518921e-01 2.493700087070465088e-01 -8.684955537319183350e-02 2.720127403736114502e-01 3.477635607123374939e-02 9.623147547245025635e-02 -3.403464853763580322e-01 5.662099644541740417e-02 7.869132608175277710e-02 8.034152537584304810e-02 1.318521052598953247e-01 2.154178358614444733e-02 7.309413701295852661e-02 1.826307326555252075e-01 -1.129569392651319504e-02 -3.056611679494380951e-02 -6.609638780355453491e-02 -1.178341582417488098e-01 2.006625980138778687e-01 2.560277879238128662e-01 -3.162695765495300293e-01 1.340634524822235107e-01 1.728193163871765137e-01 -4.918502178043127060e-03 -1.265983134508132935e-01 -1.529218046925961971e-03 2.812644280493259430e-02 -3.005949407815933228e-02
-3.036119341850280762e-01 -2.129809707403182983e-01 -8.682036399841308594e-02 3.335604071617126465e-01 1.932297646999359131e-01 -7.824785262346267700e-02 2.880082428455352783e-01 1.364895850419998169e-01 1.933314949274063110e-01 2.653055638074874878e-02 4.401594027876853943e-02 8.561126142740249634e-02 3.852172493934631348e-01 1.294534094631671906e-02 4.472681786864995956e-03 1.841684579849243164e-01 3.124817013740539551e-01 -5.460413172841072083e-02 1.503486279398202896e-02 -3.319781422615051270e-01 8.191742002964019775e-02 -1.273516565561294556e-01 9.106084704399108887e-02 -1.590020060539245605e-01 2.425755560398101807e-02 1.808588355779647827e-01 1.210791468620300293e-01 1.528089493513107300e-01 -3.840690478682518005e-02 1.340934336185455322e-01 7.382853329181671143e-02 -7.066662609577178955e-02
-3.873879015445709229e-01 -3.584939986467361450e-02 -1.311301290988922119e-01 2.668472826480865479e-01 -2.179492712020874023e-01 -2.088594883680343628e-01 -2.227395921945571899e-01 -1.072051096707582474e-02 5.464312434196472168e-02 -3.583374321460723877e-01 -2.491737455129623413e-01 2.805256247520446777e-01 -6.740288436412811279e-02 -8.902745693922042847e-02 -6.649097800254821777e-02 2.719558179378509521e-01 1.054628193378448486e-01 1.754057109355926514e-01 -1.638644039630889893e-01 2.264581806957721710e-02 1.044451966881752014e-01 -1.168873254209756851e-02 6.725057959556579590e-02 -5.440107546746730804e-03 -2.797569036483764648e-01 1.703938245773315430e-01 1.377113759517669678e-01 1.389561034739017487e-02 2.571824379265308380e-02 -1.239336729049682617e-01 1.022476106882095337e-01 -1.363236159086227417e-01
-2.971833944320678711e-01 -4.974644631147384644e-02 -1.780869811773300171e-01 -1.584919542074203491e-01 2.628868818283081055e-01 -1.210265234112739563e-01 -1.430138647556304932e-01 2.869162857532501221e-01 1.647314727306365967e-01 6.845474243164062500e-02 -1.247954890131950378e-01 1.571057587862014771e-01 -4.761603102087974548e-02 -2.957926988601684570e-01 7.773577421903610229e-02 2.286237329244613647e-01 6.374052166938781738e-02 3.467085659503936768e-01 1.805153675377368927e-02 1.829797029495239258e-02 2.058255523443222046e-01 -1.995389163494110107e-01 6.823784206062555313e-03 6.238484755158424377e-02 1.546365469694137573e-01 1.807824671268463135e-01 1.799017339944839478e-01 7.123474031686782837e-03 -1.133002191781997681e-01 2.060639411211013794e-01 -1.403829604387283325e-01 -2.657546103000640869e-01
-3.979529719799757004e-03 -1.259235441684722900e-01 -2.980010509490966797e-01 -1.349500268697738647e-01 1.737239211797714233e-01 -9.179747104644775391e-02 2.192456722259521484e-01 1.720103621482849121e-01 1.519750356674194336e-01 -1.588435322046279907e-01 4.038389027118682861e-02 2.063058018684387207e-01 9.984988719224929810e-02 -1.344042569398880005e-01 -5.677453801035881042e-02 2.413936108350753784e-01 2.889268994331359863e-01 8.288914710283279419e-02 -6.489875912666320801e-02 3.125971928238868713e-02 1.346137374639511108e-01 -3.958020210266113281e-01 8.550418168306350708e-02 -4.205332696437835693e-02 -4.062159359455108643e-01 -1.834951937198638916e-01 1.333032101392745972e-01 1.595059782266616821e-01 2.153008989989757538e-02 -1.092615574598312378e-01 -8.717781305313110352e-02 1.936638206243515015e-01
-2.741753458976745605e-01 -7.529940456151962280e-02 5.316666513681411743e-02 9.230028092861175537e-02 1.933218985795974731e-01 -6.315223127603530884e-02 1.797559559345245361e-01 -1.810934394598007202e-02 2.282227575778961182e-01 -1.389575600624084473e-01 -8.712437003850936890e-02 4.105732738971710205e-01 2.133536636829376221e-01 -7.837791740894317627e-02 2.094426453113555908e-01 -1.973117329180240631e-02 1.390492618083953857e-01 2.533216178417205811e-01 -2.682117521762847900e-01 -1.539543420076370239e-01 6.768143922090530396e-02 5.049682036042213440e-02 3.839513957500457764e-01 -1.132888272404670715e-01 3.375218436121940613e-02 2.051145136356353760e-01 1.593726128339767456e-01 1.449958831071853638e-01 -9.213241189718246460e-02 8.674242347478866577e-02 1.722901910543441772e-01 9.205880761146545410e-02
-3.237368166446685791e-01 1.333344578742980957e-01 -1.592170745134353638e-01 1.988354325294494629e-01 1.623592972755432129e-01 -1.545743346214294434e-01 -8.377235382795333862e-02 3.297961354255676270e-01 -3.470798209309577942e-02 -3.078866563737392426e-02 7.767340540885925293e-02 1.967465281486511230e-01 2.266918420791625977e-01 -1.572525948286056519e-01 1.267389208078384399e-01 2.860166728496551514e-01 -7.789951562881469727e-02 3.366281837224960327e-02 1.880206912755966187e-01 -6.507655233144760132e-02 9.793984144926071167e-02 -2.938765287399291992e-02 -1.166323479264974594e-02 3.112774789333343506e-01 2.756100296974182129e-01 1.457957923412322998e-01 5.728726089000701904e-02 2.820467352867126465e-01 -1.069489717483520508e-01 -2.082105129957199097e-01 -5.044537829235196114e-04 1.910490244626998901e-01
-1.796896904706954956e-01 -1.617392897605895996e-01 -1.218555197119712830e-01 -5.147353187203407288e-02 2.728842385113239288e-02 2.414932548999786377e-01 -7.557092234492301941e-03 3.856689929962158203e-01 -3.802827000617980957e-02 -1.840073466300964355e-01 -4.657893478870391846e-01 -8.526955498382449150e-04 1.112606152892112732e-01 -1.250997185707092285e-01 8.425258100032806396e-02 3.752526640892028809e-01 1.910839229822158813e-01 8.272054791450500488e-02 2.578342892229557037e-02 -8.430738002061843872e-02 1.731769293546676636e-01 -2.895782291889190674e-01 2.655873633921146393e-02 -5.962627381086349487e-02 -1.225184127688407898e-01 8.047392219305038452e-02 7.633321732282638550e-02 1.691267043352127075e-01 9.195838123559951782e-02 8.255805820226669312e-03 1.948249042034149170e-01 -1.278743296861648560e-01
-2.530153393745422363e-01 2.126942873001098633e-01 -3.609921038150787354e-01 1.180314496159553528e-01 3.116807043552398682e-01 -2.560623586177825928e-01 -7.702770177274942398e-03 -1.614000648260116577e-01 5.695109814405441284e-02 -4.526610970497131348e-01 3.461352735757827759e-02 6.138384342193603516e-02 6.780090183019638062e-02 -1.107792109251022339e-01 -8.192047476768493652e-03 -1.048686578869819641e-01 6.780432909727096558e-02 2.046568393707275391e-01 6.922287493944168091e-02 -3.269057720899581909e-02 1.552320122718811035e-01 3.043894656002521515e-02 2.684853971004486084e-01 -7.036010921001434326e-02 -9.724777191877365112e-02 3.053593635559082031e-01 -1.353211849927902222e-01 6.069572176784276962e-03 1.847228705883026123e-01 -7.436262071132659912e-02 1.644334010779857635e-02 3.545242920517921448e-02
6.030219793319702148e-02 -1.148439720273017883e-01 -3.798796236515045166e-01 1.791218072175979614e-01 -5.363096669316291809e-02 7.983206212520599365e-02 -2.165470086038112640e-02 -5.614813044667243958e-02 4.109736680984497070e-01 2.035384764894843102e-03 -2.119430527091026306e-02 1.461402922868728638e-01 1.454120129346847534e-01 -7.811197638511657715e-02 -1.558222472667694092e-01 3.777714371681213379e-01 6.333501636981964111e-02 2.780451178550720215e-01 -3.665384650230407715e-02 -2.987354807555675507e-02 1.800159066915512085e-01 4.765697196125984192e-02 1.669750809669494629e-01 3.497184440493583679e-02 -1.435645073652267456e-01 1.936352998018264771e-01 2.703149616718292236e-01 8.343014866113662720e-02 -8.062916249036788940e-02 -1.649756543338298798e-02 -1.731518208980560303e-01 2.945079803466796875e-01
-2.099998742341995239e-01 -1.193395256996154785e-01 -2.334050685167312622e-01 -1.328841298818588257e-01 9.997653216123580933e-02 -6.065316498279571533e-02 1.168825551867485046e-01 3.018061816692352295e-01 1.732738912105560303e-01 -1.972315460443496704e-01 3.264472484588623047e-01 2.274034470319747925e-01 2.918325960636138916e-01 -7.880199700593948364e-02 -1.178333908319473267e-01 1.066489070653915405e-01 -6.864189356565475464e-02 1.692655831575393677e-01 -4.457303509116172791e-02 1.436152011156082153e-01 1.132448613643646240e-01 6.750729680061340332e-02 3.450442254543304443e-01 -1.230005621910095215e-01 -3.289568424224853516e-01 -2.560402825474739075e-02 8.263361454010009766e-02 2.589307725429534912e-01 -3.932131081819534302e-02 -5.720325559377670288e-02 1.102680340409278870e-01 5.086359451524913311e-04
-3.076362907886505127e-01 1.293932795524597168e-01 -4.703547656536102295e-01 3.165967017412185669e-02 2.134964317083358765e-01 -2.790277265012264252e-02 1.500529819168150425e-03 -9.129463881254196167e-02 -2.295023202896118164e-01 3.238722309470176697e-02 -1.191400364041328430e-02 2.047885507345199585e-01 4.365993663668632507e-02 -3.892178237438201904e-01 -5.647752899676561356e-03 2.686438858509063721e-01 -2.305811457335948944e-02 1.594378650188446045e-01 -1.373956203460693359e-01 4.824196174740791321e-02 -6.534957140684127808e-02 7.299247384071350098e-02 -4.113474488258361816e-02 -1.719999909400939941e-01 -1.718860864639282227e-01 1.060415953397750854e-01 1.364937871694564819e-01 2.123446315526962280e-01 -2.470825165510177612e-01 -9.029814042150974274e-03 -1.790089309215545654e-01 6.759388744831085205e-02
-3.310455977916717529e-01 2.582307346165180206e-02 -7.798049598932266235e-03 -7.820063829421997070e-02 2.409254908561706543e-01 6.769338995218276978e-02 1.611503958702087402e-01 4.229725897312164307e-02 5.863108485937118530e-02 1.200520917773246765e-01 2.399852573871612549e-01 2.470655143260955811e-01 3.352753221988677979e-01 1.241802945733070374e-01 2.329491227865219116e-01 1.200408861041069031e-01 2.910546660423278809e-01 3.714531362056732178e-01 3.096177056431770325e-02 -2.229222357273101807e-01 1.437780708074569702e-01 1.160113587975502014e-01 1.161758303642272949e-01 2.334769517183303833e-01 -2.705551683902740479e-02 2.424734830856323242e-02 8.764966391026973724e-03 1.786042004823684692e-01 -9.745729714632034302e-02 -1.236339136958122253e-01 -9.048093855381011963e-02 1.357987672090530396e-01
-1.633113026618957520e-01 2.141084671020507812e-01 -1.436912268400192261e-01 7.781527936458587646e-02 2.320424765348434448e-01 -4.955211654305458069e-02 -9.572006762027740479e-02 3.106708228588104248e-01 1.414898782968521118e-01 -2.205648720264434814e-01 -1.763210296630859375e-01 7.637079805135726929e-02 -3.879589587450027466e-02 -1.213798448443412781e-01 -2.212703227996826172e-01 5.046150684356689453e-01 -1.621197313070297241e-01 1.350039392709732056e-01 1.596866175532341003e-02 -1.290772706270217896e-01 7.224452681839466095e-03 9.496879577636718750e-02 1.601019948720932007e-01 1.246743798255920410e-01 -1.258972585201263428e-01 2.792308032512664795e-01 7.980363443493843079e-03 1.448003947734832764e-01 1.213132813572883606e-01 2.270407527685165405e-01 -3.069206140935420990e-03 1.434744745492935181e-01
-2.086685039103031158e-03 5.249857902526855469e-02 -2.449555993080139160e-01 8.996009081602096558e-02 1.899955235421657562e-02 1.755643635988235474e-02 -9.879126399755477905e-02 3.445275425910949707e-01 1.526233404874801636e-01 2.885798923671245575e-03 4.475327208638191223e-02 1.043594554066658020e-01 -3.017945401370525360e-02 -6.469580531120300293e-02 1.795345395803451538e-01 3.545425534248352051e-01 2.602710723876953125e-01 -3.413370624184608459e-02 -4.022631049156188965e-02 -2.257956862449645996e-01 8.703057467937469482e-02 -1.416499763727188110e-01 -1.329494267702102661e-01 4.352948069572448730e-02 -3.173096776008605957e-01 3.416657149791717529e-01 3.511141538619995117e-01 1.379117071628570557e-01 -1.563596422784030437e-03 1.700533032417297363e-01 7.497283071279525757e-02 1.944463998079299927e-01
-3.068057894706726074e-01 -7.358087599277496338e-02 -1.886691898107528687e-01 9.809365868568420410e-02 3.503031283617019653e-02 -1.026490330696105957e-01 2.649265527725219727e-01 -1.403916031122207642e-01 2.713809907436370850e-01 -1.760749071836471558e-01 3.300933167338371277e-02 2.120300978422164917e-01 5.083997249603271484e-01 -1.355171054601669312e-01 -2.023833245038986206e-01 2.140940427780151367e-01 -2.035705894231796265e-01 4.242896684445440769e-04 6.735920161008834839e-02 -1.520899832248687744e-01 6.692034006118774414e-02 -3.074688911437988281e-01 1.363269425928592682e-02 1.425686776638031006e-01 -3.223294392228126526e-03 -9.269587695598602295e-02 -1.454643011093139648e-01 6.478214263916015625e-02 -9.453734010457992554e-02 -4.771337658166885376e-02 5.298091471195220947e-02 -5.132004991173744202e-02
-4.231886863708496094e-01 1.152659803628921509e-01 -4.132636785507202148e-01 -1.224391460418701172e-01 -2.642297744750976562e-02 7.225250452756881714e-02 -7.118246704339981079e-02 -8.596999198198318481e-02 -1.282526701688766479e-01 3.154214844107627869e-02 -2.031027376651763916e-01 -4.665188118815422058e-02 2.137173265218734741e-01 -3.927461206912994385e-01 1.120684668421745300e-01 -1.503720432519912720e-01 2.212176322937011719e-01 1.879762709140777588e-01 -1.600198596715927124e-01 -1.517460793256759644e-01 3.749039024114608765e-02 1.479328144341707230e-02 2.324532568454742432e-01 1.894862391054630280e-02 -4.119658842682838440e-02 2.248242348432540894e-01 1.329836994409561157e-01 -4.143701493740081787e-02 9.727872163057327271e-02 6.934920698404312134e-02 -6.172945350408554077e-02 1.698610186576843262e-01
-2.356003969907760620e-01 -1.699573248624801636e-01 -3.176497817039489746e-01 2.963264882564544678e-01 2.253306806087493896e-01 -7.666987180709838867e-02 2.540154159069061279e-01 3.629204258322715759e-02 -1.225526481866836548e-01 -3.323010206222534180e-01 -1.314346492290496826e-01 3.778758272528648376e-02 4.114786908030509949e-02 -2.215147763490676880e-01 -7.103668153285980225e-02 -9.143549203872680664e-02 1.527397781610488892e-01 3.232189118862152100e-01 3.576765209436416626e-02 1.195863587781786919e-03 2.430591881275177002e-01 1.034441962838172913e-01 3.687759116291999817e-02 2.514795958995819092e-02 -1.461839526891708374e-01 2.974822223186492920e-01 -1.166633144021034241e-01 -7.935213297605514526e-02 1.958611607551574707e-01 -6.371304392814636230e-02 7.321326434612274170e-02 -1.329791396856307983e-01
-2.391197234392166138e-01 1.656276285648345947e-01 -3.459424674510955811e-01 -4.890450462698936462e-02 9.156660735607147217e-02 -1.276454627513885498e-01 -9.898427128791809082e-02 -2.520838193595409393e-02 -1.588409841060638428e-01 -1.161751672625541687e-01 -1.122673740610480309e-03 -2.222853153944015503e-01 2.330760061740875244e-01 -2.345390468835830688e-01 2.242748625576496124e-02 4.274636209011077881e-01 1.931775957345962524e-01 7.798043638467788696e-02 5.610833317041397095e-02 -1.615479290485382080e-01 2.221181243658065796e-01 7.567586004734039307e-02 2.758581191301345825e-02 -5.482443049550056458e-02 -2.291782796382904053e-01 2.910713255405426025e-01 3.959253430366516113e-02 -5.385455209761857986e-03 -9.280169755220413208e-02 2.861932516098022461e-01 -9.931748360395431519e-02 8.253055810928344727e-02
-1.864491254091262817e-01 1.909947544336318970e-01 -2.338265925645828247e-01 -8.767700195312500000e-02 1.018659546971321106e-01 1.095397584140300751e-02 7.974938303232192993e-02 1.308663487434387207e-01 2.742377296090126038e-02 -2.278877496719360352e-01 1.087093055248260498e-01 1.143417060375213623e-01 5.213215947151184082e-02 6.339700520038604736e-02 9.025885164737701416e-02 9.050128608942031860e-02 1.933943480253219604e-01 8.228297531604766846e-02 2.390649914741516113e-01 1.342317182570695877e-02 2.096710056066513062e-01 -1.093761529773473740e-02 3.320499956607818604e-01 1.935576796531677246e-01 -3.284418582916259766e-01 2.549369931221008301e-01 5.007119476795196533e-02 7.528498768806457520e-02 -1.177619248628616333e-01 3.334972560405731201e-01 2.706354558467864990e-01 -2.430661022663116455e-01
-3.194082975387573242e-01 -3.102734386920928955e-01 -2.538706958293914795e-01 1.620577722787857056e-01 3.740819171071052551e-02 -9.170785546302795410e-03 -7.762248069047927856e-02 1.536591947078704834e-01 6.916076410561800003e-03 -8.795106410980224609e-02 9.884117543697357178e-02 1.939774006605148315e-01 7.175919413566589355e-02 1.783394217491149902e-01 -2.809823453426361084e-01 2.495059370994567871e-01 6.949564814567565918e-02 3.921774625778198242e-01 -2.496815621852874756e-01 -2.036958560347557068e-02 3.512048348784446716e-02 5.653716623783111572e-02 1.612943559885025024e-01 1.321143656969070435e-01 -3.362027406692504883e-01 1.378808468580245972e-01 1.375934183597564697e-01 -1.745668239891529083e-02 3.855246677994728088e-02 6.812103092670440674e-02 -1.158211678266525269e-01 -8.016895502805709839e-02
-3.391718864440917969e-01 -2.285959273576736450e-01 -3.599816262722015381e-01 3.581588342785835266e-02 -1.420079320669174194e-01 -1.473091840744018555e-01 1.578272879123687744e-01 7.057574391365051270e-02 -9.032596647739410400e-02 -1.225702390074729919e-01 1.124556213617324829e-01 9.224717319011688232e-02 1.554870307445526123e-01 1.100959554314613342e-01 -7.428441941738128662e-02 3.993117511272430420e-01 3.123967908322811127e-02 7.298609614372253418e-02 8.580559492111206055e-02 -3.903346136212348938e-02 -1.609450429677963257e-01 -2.058096975088119507e-01 1.600313633680343628e-01 6.004953756928443909e-02 -3.413459062576293945e-01 -2.152946889400482178e-01 5.911783874034881592e-02 1.773314028978347778e-01 -8.713698387145996094e-02 -1.040252819657325745e-01 2.216108888387680054e-01 -8.046697080135345459e-02
-1.025318056344985962e-01 6.948775798082351685e-02 -2.085255980491638184e-01 1.879141926765441895e-01 9.125467389822006226e-02 -2.615957260131835938e-01 -1.205125972628593445e-01 1.642861366271972656e-01 -7.989174127578735352e-02 -6.432324647903442383e-02 -2.514999210834503174e-01 1.113441884517669678e-01 7.460638880729675293e-02 -6.625127047300338745e-02 -2.924416773021221161e-02 2.477926313877105713e-01 2.163011766970157623e-02 4.407911896705627441e-01 7.344216853380203247e-02 -4.200524687767028809e-01 2.005883157253265381e-01 -2.001954317092895508e-01 -1.511206477880477905e-01 -2.379950582981109619e-01 -1.410343796014785767e-01 4.331408813595771790e-02 1.855538226664066315e-03 -1.218449994921684265e-01 -2.180419564247131348e-01 -8.121187984943389893e-02 5.185470450669527054e-03 4.508665576577186584e-02
-2.702378332614898682e-01 3.223508894443511963e-01 -2.329696714878082275e-01 1.200135126709938049e-01 -2.476072497665882111e-02 5.306605249643325806e-03 6.728617101907730103e-02 1.296808570623397827e-01 2.059362456202507019e-02 -7.897771149873733521e-02 -1.584364026784896851e-01 1.779602766036987305e-01 -1.349209696054458618e-01 -1.138363629579544067e-01 -7.516604661941528320e-02 3.710917234420776367e-01 -2.315692901611328125e-01 2.283603399991989136e-01 1.080799773335456848e-01 -2.367125749588012695e-01 1.481942683458328247e-01 -4.126700758934020996e-01 1.322415322065353394e-01 1.007193326950073242e-01 1.389775425195693970e-02 6.795533001422882080e-03 -1.346771121025085449e-01 5.474806204438209534e-02 -1.372341625392436981e-02 8.183783292770385742e-02 -1.559158116579055786e-01 2.202161848545074463e-01
-2.374923527240753174e-01 -2.363709360361099243e-01 -1.321145296096801758e-01 1.898892819881439209e-01 3.896743291988968849e-03 -1.185287013649940491e-01 -2.129825018346309662e-02 1.819022744894027710e-01 5.562900006771087646e-02 -3.509904146194458008e-01 -4.423923045396804810e-02 -1.455975230783224106e-02 3.278931975364685059e-01 -1.132828295230865479e-01 6.791307125240564346e-03 1.348218172788619995e-01 -1.570146717131137848e-02 3.214161694049835205e-01 -1.691270321607589722e-01 -1.209633797407150269e-01 2.343451976776123047e-01 -5.325050279498100281e-02 2.262475937604904175e-01 1.591624021530151367e-01 1.604692339897155762e-01 -1.116145625710487366e-01 5.383916199207305908e-03 -2.140720486640930176e-01 -2.687710821628570557e-01 -1.835725307464599609e-01 1.523675769567489624e-01 1.590545177459716797e-01
-3.794398009777069092e-01 -1.603408455848693848e-01 -3.287147879600524902e-01 1.604247689247131348e-01 2.122402749955654144e-02 3.403347358107566833e-02 9.560950100421905518e-02 -2.824178934097290039e-01 -8.116757124662399292e-02 -4.060688242316246033e-02 -1.104132980108261108e-01 1.870257109403610229e-01 9.233544580638408661e-03 -2.865284308791160583e-02 -3.417282402515411377e-01 -3.337286785244941711e-02 2.293486148118972778e-01 1.886017918586730957e-01 5.172435939311981201e-02 -1.479270309209823608e-01 1.889485716819763184e-01 -3.253008797764778137e-02 8.712507039308547974e-02 1.380079537630081177e-01 -2.903520762920379639e-01 1.713856458663940430e-01 -1.742533221840858459e-02 1.625807285308837891e-01 3.468543291091918945e-02 -1.480848193168640137e-01 3.565736860036849976e-02 3.014445304870605469e-01
-2.116921842098236084e-01 -1.144947186112403870e-01 -4.376932978630065918e-01 -8.439711481332778931e-02 -8.076752722263336182e-02 2.571112811565399170e-01 -9.494356811046600342e-03 6.239057518541812897e-03 1.124552339315414429e-01 -3.344165980815887451e-01 1.310793757438659668e-01 7.752835005521774292e-02 1.335078626871109009e-01 -1.226952448487281799e-01 -6.868112087249755859e-02 2.559204697608947754e-01 1.846675127744674683e-01 1.298846751451492310e-01 -4.142907261848449707e-01 -1.667815297842025757e-01 9.008496068418025970e-03 -7.180314511060714722e-02 2.945824563503265381e-01 -6.453723460435867310e-02 -1.846966892480850220e-01 -4.566712304949760437e-02 -1.163830757141113281e-01 -1.523128896951675415e-02 -5.047925561666488647e-02 -5.552801489830017090e-02 -6.394953280687332153e-02 1.164233684539794922e-01
-2.361527532339096069e-01 1.512117683887481689e-01 -4.104757010936737061e-01 3.897329047322273254e-02 3.987249359488487244e-02 -2.803899720311164856e-02 -2.757607698440551758e-01 -1.093414574861526489e-01 2.190014272928237915e-01 -1.349129676818847656e-01 -8.346694521605968475e-03 3.339684307575225830e-01 1.421303451061248779e-01 -2.727898955345153809e-01 1.622896045446395874e-01 2.188174799084663391e-02 2.796654701232910156e-01 1.644624620676040649e-01 -7.807864993810653687e-02 -1.562439352273941040e-01 -2.116013467311859131e-01 -2.480980008840560913e-01 -3.554415330290794373e-02 -1.022737622261047363e-01 3.515731915831565857e-02 5.544527620077133179e-02 2.265568822622299194e-01 -9.953527152538299561e-02 -4.063909407705068588e-03 -1.038675755262374878e-01 -4.860012978315353394e-02 1.710253208875656128e-01
-3.688442409038543701e-01 -7.609986234456300735e-03 -1.837187558412551880e-01 -6.054548174142837524e-02 5.710424110293388367e-02 1.854648999869823456e-02 8.383686095476150513e-02 2.977360188961029053e-01 1.031963825225830078e-01 4.876811429858207703e-02 -1.282702088356018066e-01 -2.753681875765323639e-02 1.313726007938385010e-01 -3.172650039196014404e-01 1.646681725978851318e-01 2.696337699890136719e-01 -9.918480180203914642e-03 1.993869841098785400e-01 -1.974270492792129517e-01 6.500735133886337280e-02 1.588431894779205322e-01 2.374314470216631889e-03 2.423172146081924438e-01 3.002876639366149902e-01 -7.603662461042404175e-02 1.212050169706344604e-01 8.151721209287643433e-02 -3.241857886314392090e-01 1.730521917343139648e-01 9.821333736181259155e-02 1.732778847217559814e-01 -1.421561837196350098e-01
-2.195957899093627930e-01 -1.387896686792373657e-01 5.222335085272789001e-02 2.083042263984680176e-01 -1.397205591201782227e-01 3.188558667898178101e-02 -2.040691375732421875e-01 -1.882888935506343842e-02 6.034157052636146545e-02 -1.839824020862579346e-01 2.159727662801742554e-01 3.013990819454193115e-01 -3.618160635232925415e-02 1.228447631001472473e-01 1.174760535359382629e-01 3.373166322708129883e-01 2.280859090387821198e-02 3.570611476898193359e-01 -1.296439766883850098e-01 -2.112588286399841309e-01 5.220070108771324158e-02 -2.476421892642974854e-01 2.887861430644989014e-01 1.131733879446983337e-01 6.750600039958953857e-02 1.108061969280242920e-01 9.236387908458709717e-02 9.877803176641464233e-02 -2.115938514471054077e-01 5.867801606655120850e-02 -2.327794879674911499e-01 -1.329206973314285278e-01
-2.192439138889312744e-01 -2.087717205286026001e-01 -2.315489649772644043e-01 4.521537572145462036e-02 9.521593898534774780e-02 -1.527910493314266205e-02 1.030010879039764404e-01 1.480734795331954956e-01 -8.691054582595825195e-02 -2.064836174249649048e-01 3.732124343514442444e-02 2.547890543937683105e-01 1.233496367931365967e-01 7.492894679307937622e-02 -2.369331866502761841e-01 2.696033120155334473e-01 1.620663553476333618e-01 4.830366075038909912e-01 -1.486143916845321655e-01 7.126735895872116089e-02 7.541184872388839722e-02 -1.827554851770401001e-01 2.908626794815063477e-01 -1.105228215456008911e-01 -2.229215353727340698e-01 -1.887706480920314789e-02 8.690854161977767944e-02 -3.210131824016571045e-02 5.857615917921066284e-02 1.667351275682449341e-01 3.399858623743057251e-02 1.761280596256256104e-01
-3.302298486232757568e-01 1.160910259932279587e-02 3.619314730167388916e-02 1.958431005477905273e-01 1.813991069793701172e-01 -1.275231838226318359e-01 2.280585281550884247e-02 2.081355601549148560e-01 2.820748090744018555e-01 -1.278273016214370728e-01 1.565593853592872620e-02 8.820154517889022827e-02 2.311630100011825562e-01 -2.467320561408996582e-01 8.829376846551895142e-02 1.943041831254959106e-01 1.729301065206527710e-01 1.590024083852767944e-01 1.199371647089719772e-02 -3.053083419799804688e-01 -4.574276879429817200e-02 -1.347664091736078262e-02 8.586131781339645386e-02 3.687525689601898193e-01 2.059227228164672852e-01 -3.902607783675193787e-02 -4.694362729787826538e-02 1.274447590112686157e-01 8.964578062295913696e-02 -3.679788485169410706e-02 2.770333290100097656e-01 2.273060381412506104e-01
-3.881562650203704834e-01 -3.423468768596649170e-02 -2.388382256031036377e-01 -1.680833399295806885e-01 9.374173730611801147e-02 1.384662091732025146e-01 2.185268513858318329e-02 2.121955007314682007e-01 5.753465369343757629e-02 -2.269700020551681519e-01 2.374176681041717529e-01 -4.906288906931877136e-02 3.391728103160858154e-01 -1.984944045543670654e-01 -1.568075865507125854e-01 6.824523210525512695e-02 -5.661670863628387451e-02 5.144758522510528564e-02 -2.728660404682159424e-01 -1.690526753664016724e-01 5.957365408539772034e-02 2.782341791316866875e-03 3.811823725700378418e-01 -2.243724837899208069e-02 -2.925957143306732178e-01 -3.100383281707763672e-02 5.700349062681198120e-02 -1.163834854960441589e-01 -1.164576485753059387e-01 -4.665376245975494385e-02 -2.595691755414009094e-02 -1.187018230557441711e-01
-8.121632784605026245e-02 2.249330431222915649e-01 -2.786799967288970947e-01 6.414337456226348877e-02 1.301659941673278809e-01 1.798746287822723389e-01 8.589349687099456787e-02 2.348351925611495972e-01 -1.392568275332450867e-02 8.087117224931716919e-02 6.419004499912261963e-02 4.044241607189178467e-01 3.884179592132568359e-01 3.036883193999528885e-03 2.700783126056194305e-02 1.926415711641311646e-01 -6.789395958185195923e-02 1.536790281534194946e-01 4.244702681899070740e-02 -8.033142238855361938e-02 -1.435841172933578491e-01 4.191942512989044189e-02 1.275111436843872070e-01 8.490581810474395752e-02 -2.782700955867767334e-01 1.714413762092590332e-01 -3.711329400539398193e-02 3.218860328197479248e-01 1.663506776094436646e-01 2.043519914150238037e-01 1.190098375082015991e-01 9.134577959775924683e-02
-1.231228634715080261e-01 1.628237217664718628e-01 3.274722397327423096e-02 1.513667851686477661e-01 2.301606386899948120e-01 1.592282354831695557e-01 -9.856852144002914429e-02 2.430398315191268921e-01 2.000742852687835693e-01 -3.270125687122344971e-01 -1.003971602767705917e-02 -1.109553202986717224e-01 3.203586041927337646e-01 -2.210706919431686401e-01 -1.623813435435295105e-02 4.240915477275848389e-01 1.349630057811737061e-01 -3.070639818906784058e-02 1.350232511758804321e-01 5.139385908842086792e-02 1.906174272298812866e-01 -5.164872854948043823e-02 3.536980748176574707e-01 -6.671788543462753296e-02 -2.321886420249938965e-01 -2.899921312928199768e-02 -3.894350677728652954e-02 3.398847952485084534e-02 -9.016793221235275269e-02 -2.870379015803337097e-02 -1.212318465113639832e-01 8.107340335845947266e-02
-1.601509004831314087e-01 -8.340267837047576904e-02 -2.378207743167877197e-01 2.883222103118896484e-01 1.458555757999420166e-01 1.802911758422851562e-01 -6.363733112812042236e-02 1.837364733219146729e-01 1.258056163787841797e-01 -7.180758565664291382e-02 1.282537430524826050e-01 2.648838609457015991e-02 2.571058571338653564e-01 -8.288573473691940308e-02 -1.625605970621109009e-01 2.196867391467094421e-02 -1.690611988306045532e-01 -9.671262651681900024e-02 4.515098035335540771e-02 -6.281314790248870850e-02 5.535196885466575623e-02 -1.219689249992370605e-01 2.039835602045059204e-01 1.985881775617599487e-01 -5.143110752105712891e-01 3.008103668689727783e-01 -5.204445496201515198e-02 4.448092728853225708e-02 -2.006687074899673462e-01 9.722921252250671387e-02 2.061079144477844238e-01 -5.749560147523880005e-02
-4.211213290691375732e-01 -2.652218937873840332e-01 -1.021269112825393677e-01 5.872006714344024658e-02 1.402629613876342773e-01 7.380575686693191528e-02 2.042490690946578979e-01 5.922289565205574036e-02 -1.378951501101255417e-02 -1.623183190822601318e-01 3.722576498985290527e-01 3.768134713172912598e-01 1.504590362310409546e-01 1.168125402182340622e-02 2.996008992195129395e-01 1.803480833768844604e-01 1.633517146110534668e-01 2.074677124619483948e-02 -2.453013360500335693e-01 -5.216331779956817627e-02 -3.300596028566360474e-02 -8.676490932703018188e-02 5.364524200558662415e-02 -2.114792354404926300e-02 7.315065711736679077e-02 8.596342056989669800e-02 1.066127344965934753e-01 -5.076208710670471191e-02 -2.451046109199523926e-01 -7.502719759941101074e-02 -1.440042257308959961e-01 2.917684800922870636e-02
-3.707457780838012695e-01 -1.184949353337287903e-01 3.096500784158706665e-02 1.499847024679183960e-01 7.438855618238449097e-02 -1.000729501247406006e-01 -3.231764435768127441e-01 2.083433121442794800e-01 -9.050169587135314941e-02 -1.013780087232589722e-01 8.581724762916564941e-02 1.102139875292778015e-01 6.276099383831024170e-02 -1.119073554873466492e-01 5.024487376213073730e-01 7.759318500757217407e-02 1.780265271663665771e-01 1.054900512099266052e-01 -2.189321517944335938e-01 -1.798395067453384399e-01 -3.903175517916679382e-02 -2.341031730175018311e-01 2.373546361923217773e-01 -1.900179088115692139e-01 -1.351138651371002197e-01 9.184545278549194336e-02 1.133524402976036072e-01 1.762882918119430542e-01 1.024505589157342911e-02 4.437014649738557637e-05 7.711817324161529541e-02 1.413407735526561737e-02
-4.739200174808502197e-01 -1.042704582214355469e-01 -3.355244640260934830e-03 5.897358059883117676e-02 1.188203915953636169e-01 7.565837353467941284e-02 -3.051956743001937866e-02 8.883476257324218750e-02 -1.133971102535724640e-02 -8.864313364028930664e-02 -2.643136084079742432e-01 -1.539734154939651489e-01 -1.188910286873579025e-02 -2.619256079196929932e-01 -8.158784359693527222e-02 -3.099132096394896507e-03 2.733380198478698730e-01 3.751060664653778076e-01 1.303464323282241821e-01 -1.742540746927261353e-01 1.897514052689075470e-02 2.279070392251014709e-02 3.853486478328704834e-02 4.624025523662567139e-02 -1.158348619937896729e-01 3.708440363407135010e-01 -5.561315920203924179e-03 1.713950186967849731e-01 1.292196363210678101e-01 -1.981715261936187744e-01 -1.136320158839225769e-01 1.972237974405288696e-01
-2.321739941835403442e-01 2.510341629385948181e-02 -1.305854618549346924e-01 2.200397849082946777e-01 1.088442131876945496e-01 -4.246991500258445740e-02 -4.940292984247207642e-02 4.132809489965438843e-02 2.881244756281375885e-03 -4.491137340664863586e-02 -5.339967459440231323e-02 3.336432203650474548e-02 2.378747165203094482e-01 -1.845196336507797241e-01 -1.515787001699209213e-02 4.553140401840209961e-01 -5.905514955520629883e-02 -7.766184210777282715e-02 -1.238197386264801025e-01 -4.146815538406372070e-01 -8.209778368473052979e-02 -1.071527302265167236e-01 -4.627029970288276672e-02 2.304262518882751465e-01 -2.192784249782562256e-01 -1.598891057074069977e-02 -2.173620760440826416e-01 1.420221626758575439e-01 2.508044540882110596e-01 2.686828747391700745e-02 -2.145421952009201050e-01 -2.497093975543975830e-01
[truncated: 3,268,352 more chars]
