# Supplementary material for: The Language of Innovation
Source: PLoS One. 2020 Apr 30;15(4):e0230107. doi: 10.1371/journal.pone.0230107 (PMC7194493; doi:10.1371/journal.pone.0230107)
Supplement: S10 File — (GZ) [file pone.0230107.s010.tar.gz › 1988-1992/V2Run_11_VS_4500_embeddings1988-1992ED32.txt]

-1.537529081106185913e-01 1.344199627637863159e-01 -3.654424548149108887e-01 -2.748312950134277344e-01 1.861038804054260254e-02 -7.308001816272735596e-02 -1.332463324069976807e-01 1.591662913560867310e-01 2.528440952301025391e-02 -1.101559922099113464e-01 -2.325965762138366699e-01 -7.687698304653167725e-02 2.314001619815826416e-01 -2.309241592884063721e-01 1.746611446142196655e-01 -1.099052652716636658e-01 -1.008618399500846863e-01 2.915558218955993652e-01 -4.582975804805755615e-02 -3.575930371880531311e-03 5.971461161971092224e-02 -2.422774583101272583e-01 -1.110961064696311951e-01 -8.195858448743820190e-02 2.246605455875396729e-01 3.959604501724243164e-01 6.659465283155441284e-02 6.730159372091293335e-02 1.150574386119842529e-01 1.326542794704437256e-01 -9.683755040168762207e-02 2.077106833457946777e-01
-1.985120624303817749e-01 1.000364776700735092e-02 -4.909414052963256836e-01 -1.342229545116424561e-01 -5.012659355998039246e-02 -1.867638826370239258e-01 2.254571765661239624e-01 -4.643280431628227234e-02 -3.759338287636637688e-04 1.728942543268203735e-01 -1.791717559099197388e-01 -5.769303441047668457e-02 1.443797647953033447e-01 1.913583092391490936e-02 -5.490083247423171997e-02 -2.907069399952888489e-02 8.020213246345520020e-02 8.665847778320312500e-02 -2.323804646730422974e-01 -1.402906030416488647e-01 1.491605341434478760e-01 -1.423862278461456299e-01 -1.993048787117004395e-01 -5.547101423144340515e-02 3.868778422474861145e-02 2.152489125728607178e-01 -1.225782334804534912e-01 3.538875877857208252e-01 -2.901242375373840332e-01 -2.492662370204925537e-01 1.149749755859375000e-01 -1.081506628543138504e-02
-1.316269338130950928e-01 3.167594373226165771e-01 -3.825764358043670654e-01 -1.441832631826400757e-01 -1.044451817870140076e-01 -4.635652154684066772e-02 1.652627438306808472e-01 1.969016939401626587e-01 5.611702054738998413e-02 -6.804459542036056519e-02 -1.615792661905288696e-01 -2.104525715112686157e-01 -1.429337561130523682e-01 -1.480437219142913818e-01 -5.291997268795967102e-02 1.031691879034042358e-01 2.059055715799331665e-01 4.765503108501434326e-02 -4.200367927551269531e-01 -1.630158126354217529e-01 -1.702971160411834717e-01 1.842015236616134644e-01 -1.300322543829679489e-02 -4.413712397217750549e-02 2.748367190361022949e-01 4.225945100188255310e-02 7.083787024021148682e-02 -8.194200694561004639e-03 -2.175348252058029175e-01 1.542189437896013260e-02 2.434747368097305298e-01 1.043758820742368698e-02
7.716819643974304199e-02 1.208151802420616150e-01 -2.682888209819793701e-01 8.440215140581130981e-03 2.785252593457698822e-02 -2.561163604259490967e-01 2.285648286342620850e-01 2.932064235210418701e-01 2.014711126685142517e-02 7.482418732251971960e-05 -1.198557913303375244e-01 -1.737596392631530762e-01 1.916927546262741089e-01 -1.511105103418231010e-03 4.843898117542266846e-02 -5.093858577311038971e-03 8.456412702798843384e-03 1.911257505416870117e-01 -1.739663183689117432e-01 -4.049999713897705078e-01 -8.982155472040176392e-02 -7.390344142913818359e-02 -4.689947515726089478e-02 -4.428159072995185852e-02 2.715470194816589355e-01 3.830896019935607910e-01 6.406434625387191772e-02 1.071720793843269348e-01 -1.889227181673049927e-01 7.807219028472900391e-02 2.393315732479095459e-01 1.870799064636230469e-01
-3.911251947283744812e-02 2.107411324977874756e-01 -2.614815533161163330e-01 -1.476046741008758545e-01 -1.065544411540031433e-01 1.995591819286346436e-01 3.131086528301239014e-01 2.316567897796630859e-01 -1.432185620069503784e-01 1.203381791710853577e-01 -1.634091883897781372e-01 -2.525873780250549316e-01 -1.927810348570346832e-02 -3.586737066507339478e-02 -5.131752416491508484e-02 1.776163727045059204e-01 1.861120760440826416e-01 1.185957118868827820e-01 1.788848489522933960e-01 -5.064108967781066895e-01 -9.711352176964282990e-03 -2.358981370925903320e-01 -4.946534708142280579e-02 4.324976727366447449e-02 1.234272792935371399e-01 1.420931965112686157e-01 9.785499423742294312e-02 1.171059682965278625e-01 -1.431108713150024414e-01 1.352291554212570190e-01 5.165890976786613464e-02 -4.816213622689247131e-02
-2.356677502393722534e-02 -7.050230354070663452e-02 -3.594279587268829346e-01 -2.381685972213745117e-01 9.047906100749969482e-02 2.101607471704483032e-01 2.367815971374511719e-01 -1.248530521988868713e-01 -2.870914712548255920e-02 -4.796854034066200256e-02 -1.388530582189559937e-01 -1.674473844468593597e-02 1.211949363350868225e-01 -4.242993518710136414e-02 1.778591610491275787e-02 3.853248059749603271e-02 4.500231519341468811e-02 2.141116857528686523e-01 -2.840845286846160889e-01 -1.562852114439010620e-01 1.048114001750946045e-01 -1.228026673197746277e-01 -1.061704084277153015e-01 -4.866410046815872192e-02 2.452151924371719360e-01 2.119885534048080444e-01 -2.319697104394435883e-02 4.844858944416046143e-01 -6.710712611675262451e-02 2.667969167232513428e-01 -2.730931714177131653e-02 -1.846877187490463257e-01
-5.825889483094215393e-02 -6.150734424591064453e-02 -1.203582957386970520e-01 -3.563947677612304688e-01 5.301117897033691406e-03 2.768830060958862305e-01 2.468360513448715210e-01 1.855116784572601318e-01 2.543305754661560059e-01 -4.631628468632698059e-02 -1.556792706251144409e-01 -9.316142648458480835e-02 3.350939974188804626e-02 1.299871951341629028e-01 -1.781901717185974121e-02 3.271725401282310486e-02 2.077100723981857300e-01 4.850534349679946899e-02 -1.488701850175857544e-01 -4.588697552680969238e-01 -1.643134281039237976e-02 -2.150148898363113403e-01 -1.190718412399291992e-01 -1.877820342779159546e-01 8.875136077404022217e-02 2.874368727207183838e-01 6.725837290287017822e-02 1.531845182180404663e-01 -5.253729969263076782e-02 1.302847713232040405e-01 2.054111659526824951e-01 7.454527914524078369e-02
-1.326069682836532593e-01 -6.092805042862892151e-02 -2.705363035202026367e-01 -2.818665504455566406e-01 -7.237027585506439209e-02 7.067219167947769165e-02 3.393657803535461426e-01 -6.686986982822418213e-02 -3.831831365823745728e-02 4.283114150166511536e-02 1.016359869390726089e-02 9.490128140896558762e-04 -3.286849558353424072e-01 -2.060549259185791016e-01 -1.080527380108833313e-01 1.101033464074134827e-01 7.283525913953781128e-02 -5.683336034417152405e-02 -2.288587987422943115e-01 -2.653453648090362549e-01 -2.513592317700386047e-02 -2.294042892754077911e-02 -1.302538812160491943e-01 -6.604104489088058472e-02 -2.683229148387908936e-01 2.534954547882080078e-01 -5.410398915410041809e-02 3.895229697227478027e-01 -2.372171282768249512e-01 7.476783823221921921e-03 -9.807314723730087280e-03 1.317282021045684814e-01
9.507540613412857056e-02 1.394101977348327637e-01 -3.482575714588165283e-01 -2.749733328819274902e-01 -6.678760796785354614e-02 7.880809158086776733e-02 1.465714424848556519e-01 -3.208324313163757324e-01 -4.819005727767944336e-02 -1.379570513963699341e-01 -2.223715633153915405e-01 -5.344380810856819153e-02 -9.547177702188491821e-02 -9.757469594478607178e-02 4.795905202627182007e-02 -1.093011535704135895e-02 6.389552354812622070e-02 1.942223459482192993e-01 5.117169395089149475e-02 -2.199687957763671875e-01 3.104598633944988251e-02 -8.245231211185455322e-02 -4.280375838279724121e-01 -1.314789354801177979e-01 1.349284201860427856e-01 1.872104853391647339e-01 -1.147180125117301941e-01 3.044133782386779785e-01 -9.697738289833068848e-02 1.437395364046096802e-01 1.326965168118476868e-02 -2.333048135042190552e-01
4.751005396246910095e-02 -9.491978585720062256e-02 -3.121960163116455078e-01 -1.773703098297119141e-01 2.451795190572738647e-01 3.265701234340667725e-01 8.404782973229885101e-03 1.326463222503662109e-01 1.501472741365432739e-01 8.020327985286712646e-02 -2.448458820581436157e-01 -2.420997619628906250e-02 -2.609007358551025391e-01 -3.339972794055938721e-01 2.911302745342254639e-01 -2.206066101789474487e-01 1.429360210895538330e-01 1.939252205193042755e-02 -2.098198235034942627e-02 -4.244661033153533936e-01 6.801955401897430420e-02 -3.048566728830337524e-02 5.039524659514427185e-02 -1.172756627202033997e-01 1.246032193303108215e-01 -1.225575655698776245e-01 6.702268123626708984e-02 5.505916848778724670e-02 -5.152401700615882874e-02 -3.813429176807403564e-02 8.347383886575698853e-02 2.013205364346504211e-02
-9.053151123225688934e-03 -1.000800952315330505e-01 -4.124308228492736816e-01 -4.046640098094940186e-01 -1.331031918525695801e-01 -1.524762660264968872e-01 3.130151033401489258e-01 -1.103625670075416565e-01 -1.091348603367805481e-01 -1.667094603180885315e-02 8.935067802667617798e-02 -1.601252406835556030e-01 -1.031632423400878906e-01 -2.015076130628585815e-01 9.552272409200668335e-02 1.432629227638244629e-01 1.230107769370079041e-01 1.368553489446640015e-01 -1.458459645509719849e-01 -2.125516980886459351e-01 1.288141012191772461e-01 -6.981160491704940796e-02 -4.050732776522636414e-02 -3.046932518482208252e-01 4.919783025979995728e-02 5.670294910669326782e-02 -6.808280944824218750e-02 2.168992906808853149e-01 -2.829901278018951416e-01 1.544930934906005859e-01 -2.106209285557270050e-02 1.580781675875186920e-02
6.741403043270111084e-02 -1.548206806182861328e-01 -3.001962900161743164e-01 -2.200671285390853882e-01 4.162358120083808899e-02 4.473356530070304871e-02 5.500819161534309387e-02 8.206955343484878540e-02 -1.642205864191055298e-01 -8.752537518739700317e-02 -6.364622712135314941e-02 -1.219343617558479309e-01 4.015007913112640381e-01 -2.104573845863342285e-01 1.255392134189605713e-01 4.937167838215827942e-02 3.392626941204071045e-01 1.700547784566879272e-01 -1.371948719024658203e-01 -2.262266725301742554e-01 2.732950150966644287e-01 -5.462449043989181519e-02 -1.290568411350250244e-01 -1.509965509176254272e-01 -2.730627171695232391e-02 3.566492199897766113e-01 2.410444915294647217e-01 9.681885689496994019e-02 -2.132273279130458832e-02 5.588926002383232117e-02 7.827922701835632324e-02 -7.699390500783920288e-02
-8.955845981836318970e-02 6.228327378630638123e-02 -1.765726506710052490e-01 -1.440432667732238770e-01 3.086234033107757568e-01 -1.981113571673631668e-03 2.207096517086029053e-01 1.182641908526420593e-01 1.213870123028755188e-01 5.753378942608833313e-02 3.086793050169944763e-02 -3.926681876182556152e-01 -1.168432086706161499e-01 -1.398316621780395508e-01 6.337001174688339233e-02 2.441787570714950562e-01 7.608126848936080933e-02 2.322316169738769531e-01 -3.821872472763061523e-01 -1.588242202997207642e-01 -1.136401072144508362e-01 -1.542738825082778931e-02 -8.800385147333145142e-02 -1.061001792550086975e-01 2.693505883216857910e-01 3.252696096897125244e-01 5.252852290868759155e-02 1.440730392932891846e-01 -2.907841838896274567e-02 4.741166532039642334e-02 1.317641697824001312e-02 1.997303664684295654e-01
-1.015181839466094971e-01 4.814059659838676453e-02 -2.884383499622344971e-01 -2.590990960597991943e-01 5.140842497348785400e-02 3.722795248031616211e-01 -1.518554538488388062e-01 1.144673768430948257e-02 7.920894026756286621e-02 -3.826629742980003357e-02 5.896199122071266174e-02 -1.127360165119171143e-01 7.540497928857803345e-02 6.248537823557853699e-02 1.355622410774230957e-01 4.585310071706771851e-02 2.773199044167995453e-02 1.284859627485275269e-01 -2.935545891523361206e-02 -4.122670292854309082e-01 1.103700548410415649e-01 -1.443705111742019653e-01 -1.789736747741699219e-01 -3.622926026582717896e-02 2.733046710491180420e-01 3.093554973602294922e-01 -2.488492615520954132e-02 -1.374568045139312744e-02 -2.864458858966827393e-01 1.982854604721069336e-01 1.781754940748214722e-01 1.995890736579895020e-01
-1.437161266803741455e-01 -6.116184219717979431e-02 -1.444944888353347778e-01 -3.981018662452697754e-01 1.728115789592266083e-02 -9.355635941028594971e-02 6.149625033140182495e-02 -7.785030175000429153e-03 -1.708685308694839478e-01 -2.063309997320175171e-01 -4.711195454001426697e-02 -1.150127202272415161e-01 2.245998010039329529e-02 -2.018875926733016968e-01 1.191277708858251572e-02 -6.244090199470520020e-02 1.557932943105697632e-01 2.784422338008880615e-01 -7.947704195976257324e-02 -1.306497007608413696e-01 -1.990997791290283203e-01 -2.199940569698810577e-02 -1.956243216991424561e-01 -3.278616666793823242e-01 9.683358669281005859e-02 2.977937459945678711e-01 -2.233936339616775513e-01 2.721951007843017578e-01 -2.613497078418731689e-01 7.752249389886856079e-02 -6.786384433507919312e-02 1.969303190708160400e-01
-1.728619635105133057e-01 4.031334072351455688e-02 -3.457633554935455322e-01 8.302551507949829102e-02 -2.208807468414306641e-01 2.511484622955322266e-01 1.412393748760223389e-01 1.354239732027053833e-01 5.256285518407821655e-02 1.637224256992340088e-01 -7.120148092508316040e-02 -2.075775116682052612e-01 1.947133094072341919e-01 1.549130827188491821e-01 7.259380817413330078e-02 -8.746576309204101562e-02 2.943646609783172607e-01 1.661903262138366699e-01 6.368470191955566406e-02 -2.890724539756774902e-01 1.383679211139678955e-01 -1.976243034005165100e-02 6.769237667322158813e-02 -7.019840180873870850e-02 1.483140587806701660e-01 3.493586480617523193e-01 9.652218967676162720e-02 2.509435713291168213e-01 -2.867279388010501862e-02 2.116352468729019165e-01 8.862435817718505859e-02 1.964694857597351074e-01
-2.486532628536224365e-01 1.021613255143165588e-01 -2.548712790012359619e-01 -2.450244277715682983e-01 3.405636548995971680e-02 3.439165651798248291e-02 -1.383250802755355835e-01 5.620317906141281128e-02 3.595528900623321533e-01 -1.810203045606613159e-01 -1.407541036605834961e-01 -1.406635344028472900e-01 1.681011915206909180e-01 -1.964280158281326294e-01 9.614723175764083862e-02 8.068959414958953857e-02 1.765725016593933105e-02 -2.571255154907703400e-02 -4.929028823971748352e-02 -3.332343399524688721e-01 1.015604659914970398e-01 -8.840632438659667969e-02 -2.173057049512863159e-01 9.814485162496566772e-02 1.644113957881927490e-01 2.805577218532562256e-01 -1.812897436320781708e-02 2.439863234758377075e-01 -1.317735165357589722e-01 1.627162396907806396e-01 3.012865185737609863e-01 6.491047888994216919e-02
-3.290830254554748535e-01 -3.752503544092178345e-02 -1.128825247287750244e-01 -1.466647684574127197e-01 1.138589456677436829e-01 -2.712922394275665283e-01 2.928411662578582764e-01 5.582673475146293640e-02 9.053817391395568848e-02 1.116340160369873047e-01 -1.287016272544860840e-01 -5.427566356956958771e-03 6.516648828983306885e-02 -1.602645516395568848e-01 2.944729924201965332e-01 -1.813657134771347046e-01 2.048049718141555786e-01 3.071225583553314209e-01 -1.374629139900207520e-01 -3.801459670066833496e-01 1.078573837876319885e-01 -2.762128412723541260e-02 -1.970376372337341309e-01 -2.894215099513530731e-02 -2.111665904521942139e-01 2.036895900964736938e-01 -7.495069503784179688e-02 5.812934413552284241e-02 2.338814735412597656e-02 1.733732968568801880e-01 -5.573831126093864441e-02 -1.152895241975784302e-01
1.644255965948104858e-01 -1.113669499754905701e-01 -3.479368090629577637e-01 2.990637123584747314e-01 1.275600213557481766e-02 3.038419783115386963e-01 -1.529427245259284973e-02 1.105541735887527466e-01 -4.388852044939994812e-02 -4.812536388635635376e-02 -2.488415129482746124e-02 -5.768752307631075382e-04 2.879749536514282227e-01 -1.379117965698242188e-01 2.064806222915649414e-01 -2.126260250806808472e-01 6.623234599828720093e-02 1.187378689646720886e-01 -1.802518814802169800e-01 -2.915733754634857178e-01 1.595811694860458374e-01 -2.570349723100662231e-02 -1.693858504295349121e-01 -1.340644359588623047e-01 7.350177317857742310e-02 1.484899222850799561e-01 -1.644853055477142334e-01 2.656644582748413086e-01 6.336287409067153931e-02 3.987161070108413696e-02 -1.245791558176279068e-03 3.331589102745056152e-01
-1.759669035673141479e-01 2.171936333179473877e-01 -3.496015965938568115e-01 -2.198319733142852783e-01 1.943706274032592773e-01 1.904964298009872437e-01 -4.148500785231590271e-02 -8.609429746866226196e-02 2.687193155288696289e-01 -1.723403781652450562e-01 -7.575804740190505981e-02 -1.919722557067871094e-01 2.386832833290100098e-01 9.009993076324462891e-02 -1.430416405200958252e-01 1.080687269568443298e-01 -8.448920398950576782e-02 -5.307090282440185547e-02 1.967271976172924042e-02 -4.284964799880981445e-01 1.146045029163360596e-01 -5.458960309624671936e-02 -6.912200152873992920e-02 -1.444537192583084106e-01 8.598808944225311279e-02 2.636342048645019531e-01 -1.326398402452468872e-01 2.177497595548629761e-01 -6.794752180576324463e-02 1.641647368669509888e-01 1.155180037021636963e-01 6.208860501646995544e-02
5.106578581035137177e-03 1.920851767063140869e-01 -3.492561876773834229e-01 -1.735431253910064697e-01 3.969863802194595337e-02 -1.131185516715049744e-01 6.043376773595809937e-02 2.268113791942596436e-01 1.211195737123489380e-01 -1.571277081966400146e-01 -1.514854878187179565e-01 -2.618851065635681152e-01 -1.253470182418823242e-01 -1.815337985754013062e-01 1.955637782812118530e-01 8.640068024396896362e-02 6.712662428617477417e-02 -1.263941228389739990e-01 -4.154348075389862061e-01 -1.667399145662784576e-02 -2.472821995615959167e-02 -9.263858199119567871e-02 -8.848335593938827515e-02 -1.262125559151172638e-02 9.923242032527923584e-02 3.496342599391937256e-01 1.283478140830993652e-01 1.107751056551933289e-01 -5.581231787800788879e-02 2.086230516433715820e-01 2.701519131660461426e-01 1.589392572641372681e-01
1.196845769882202148e-01 2.546451687812805176e-01 -2.779535353183746338e-01 -2.743863463401794434e-01 -1.350711435079574585e-01 1.875765025615692139e-01 -1.515148323960602283e-03 -3.187830001115798950e-02 9.786819666624069214e-02 1.366742327809333801e-02 -1.424876600503921509e-01 -2.098629921674728394e-01 2.361207455396652222e-01 -2.062554359436035156e-01 -4.286741092801094055e-02 9.455675631761550903e-02 1.855768561363220215e-01 2.586058974266052246e-01 -3.869580104947090149e-02 -1.057528629899024963e-01 1.421628147363662720e-01 -1.721896678209304810e-01 -1.466624140739440918e-01 -2.478461712598800659e-01 -1.040040403604507446e-01 -2.859673835337162018e-02 -2.606901824474334717e-01 2.883126437664031982e-01 -1.244046762585639954e-01 3.095714449882507324e-01 5.251043662428855896e-02 8.410724252462387085e-02
-1.525706052780151367e-01 2.433957904577255249e-01 -2.327469736337661743e-01 -2.499157190322875977e-01 -1.156669631600379944e-01 -3.986127302050590515e-02 7.336519658565521240e-02 1.273489445447921753e-01 -1.656099408864974976e-01 1.404827274382114410e-02 -1.247233152389526367e-01 2.610419690608978271e-02 1.453446596860885620e-01 -3.968897163867950439e-01 -2.276809364557266235e-01 -7.769885659217834473e-02 -1.208024471998214722e-01 -4.557188227772712708e-02 -2.245876789093017578e-01 -2.511667832732200623e-02 2.187447622418403625e-02 -2.904293872416019440e-02 -3.496587574481964111e-01 -7.611957937479019165e-02 4.011521488428115845e-02 3.103242516517639160e-01 3.077612221240997314e-01 2.730836272239685059e-01 -1.635503768920898438e-02 1.091999560594558716e-01 -7.522718608379364014e-02 4.158079251646995544e-02
-1.073546260595321655e-01 1.870866417884826660e-01 -2.360302805900573730e-01 -4.183873832225799561e-01 8.709494024515151978e-02 1.186503618955612183e-01 -2.271840162575244904e-02 4.157754406332969666e-02 1.539610028266906738e-01 -2.143166586756706238e-02 9.082045406103134155e-02 -6.150536984205245972e-02 1.004669293761253357e-01 -1.420691702514886856e-02 9.953276813030242920e-02 -6.890355795621871948e-02 4.081618785858154297e-02 5.372876301407814026e-02 -2.416724897921085358e-02 -4.611272513866424561e-01 1.174713969230651855e-01 3.010249510407447815e-02 5.354839190840721130e-02 -1.198717579245567322e-01 2.748482227325439453e-01 1.567708849906921387e-01 5.898131057620048523e-02 3.241667747497558594e-01 -9.514093399047851562e-02 2.006451338529586792e-01 3.118261694908142090e-01 1.808805614709854126e-01
-2.462399154901504517e-01 -9.082515537738800049e-02 -1.788859367370605469e-01 -2.447584122419357300e-01 7.445039600133895874e-02 -9.413587301969528198e-02 2.417412996292114258e-01 8.762644231319427490e-02 1.531159579753875732e-01 3.250091671943664551e-01 -1.074528470635414124e-01 1.648406498134136200e-02 -1.431049965322017670e-02 -1.868011206388473511e-01 1.325538754463195801e-01 1.516357362270355225e-01 1.100281029939651489e-01 4.070551693439483643e-01 -2.290291190147399902e-01 -3.123743832111358643e-01 -7.210835814476013184e-02 4.870421253144741058e-03 -4.983395710587501526e-02 -6.081974506378173828e-02 2.467739023268222809e-02 2.642848491668701172e-01 1.602298468351364136e-01 1.651648730039596558e-01 1.387569904327392578e-01 -6.417181342840194702e-02 5.644479021430015564e-02 -2.300601899623870850e-01
-1.521910578012466431e-01 -5.997219122946262360e-03 -3.634376823902130127e-01 -2.381553798913955688e-01 -5.079703778028488159e-02 1.012948229908943176e-01 -8.900485187768936157e-02 1.239608600735664368e-01 1.214509233832359314e-01 -4.543843865394592285e-02 -1.262698769569396973e-01 -3.442068025469779968e-02 7.928059250116348267e-02 7.227595150470733643e-02 2.186893858015537262e-02 1.704277545213699341e-01 -1.701547056436538696e-01 2.351759821176528931e-01 -2.746579796075820923e-02 -4.369077980518341064e-01 1.304208934307098389e-01 -1.498394012451171875e-01 2.336309477686882019e-02 -1.345821171998977661e-01 9.259517490863800049e-02 1.055816337466239929e-01 -1.254429817199707031e-01 3.039182126522064209e-01 3.395208390429615974e-03 2.623400092124938965e-01 3.798231184482574463e-01 4.410418495535850525e-02
6.220307573676109314e-02 6.142591312527656555e-02 -3.255671858787536621e-01 -2.146186977624893188e-01 -2.167068272829055786e-01 -2.630774490535259247e-02 1.975754350423812866e-01 -5.686109140515327454e-02 -2.252589613199234009e-01 -3.440914675593376160e-02 -2.769305109977722168e-01 1.185695156455039978e-01 9.286919981241226196e-02 -2.881534397602081299e-01 2.828439176082611084e-01 9.430048614740371704e-02 2.842459641396999359e-02 2.627012729644775391e-01 -4.244135320186614990e-01 -2.623800337314605713e-01 -1.741868257522583008e-02 1.681745946407318115e-01 -8.483383804559707642e-02 1.525985263288021088e-02 -1.408020034432411194e-02 1.932110637426376343e-01 7.582461833953857422e-02 4.046890139579772949e-02 -7.541660964488983154e-02 9.847058355808258057e-02 -1.061799973249435425e-01 2.782262861728668213e-02
-2.083991840481758118e-02 1.048318147659301758e-01 -3.361803591251373291e-01 -4.555207192897796631e-01 8.306863903999328613e-02 -8.430436253547668457e-02 9.610954672098159790e-02 8.245530724525451660e-02 3.572454154491424561e-01 -3.298379480838775635e-02 -1.199259757995605469e-01 -3.255994245409965515e-02 -6.677813362330198288e-04 -7.848665863275527954e-02 1.035469546914100647e-01 1.708587706089019775e-01 -8.102425932884216309e-02 1.037394776940345764e-01 -3.379382938146591187e-02 -5.010099411010742188e-01 1.700956374406814575e-01 -7.340943068265914917e-02 -1.042529717087745667e-01 4.283750802278518677e-02 7.056581974029541016e-02 1.033137366175651550e-01 3.987635672092437744e-02 2.108929455280303955e-01 -1.393509358167648315e-01 2.093144953250885010e-01 6.989984959363937378e-02 -3.800927475094795227e-02
-2.433608174324035645e-01 4.664283618330955505e-02 -2.099774777889251709e-01 -3.687023883685469627e-03 -1.764183193445205688e-01 3.266027867794036865e-01 1.595740616321563721e-01 -3.294475004076957703e-02 7.358170300722122192e-02 -8.184780180454254150e-02 -1.969061195850372314e-01 -1.961448639631271362e-01 9.701087325811386108e-02 1.780917793512344360e-01 -2.569345757365226746e-02 -1.501417485997080803e-03 8.790284395217895508e-02 3.018221259117126465e-01 -1.910955756902694702e-01 -3.394664824008941650e-01 1.245593354105949402e-01 -7.083507627248764038e-02 -1.474853008985519409e-01 -1.086462102830410004e-02 1.563631296157836914e-01 3.008011877536773682e-01 1.063692420721054077e-01 1.656404435634613037e-01 -1.228367239236831665e-01 1.940123885869979858e-01 -1.483696233481168747e-02 3.152659833431243896e-01
6.419936567544937134e-02 -6.539324671030044556e-02 -3.435391187667846680e-01 6.946752220392227173e-02 1.295803487300872803e-02 1.900612264871597290e-01 -2.468010224401950836e-02 6.178711727261543274e-02 7.486131042242050171e-02 -6.316523998975753784e-03 -3.524313569068908691e-01 -3.384895995259284973e-02 5.032354593276977539e-02 -2.692474424839019775e-01 -2.249622344970703125e-02 1.084476411342620850e-01 1.665187329053878784e-01 4.056038856506347656e-01 2.739805495366454124e-03 -1.182715892791748047e-01 3.607062250375747681e-02 -9.055738896131515503e-02 -2.684360146522521973e-01 1.921811699867248535e-02 -1.834804005920886993e-02 3.486388325691223145e-01 -7.410234212875366211e-02 9.767821989953517914e-03 -7.733018696308135986e-02 2.021909058094024658e-01 4.677038639783859253e-02 3.808670043945312500e-01
-3.251782059669494629e-01 -1.023600548505783081e-01 -2.892914712429046631e-01 5.956282839179039001e-02 -9.015102684497833252e-02 1.561536043882369995e-01 1.127647385001182556e-01 -2.925708517432212830e-02 -2.175840139389038086e-01 -1.324135065078735352e-01 -9.137030690908432007e-02 -2.533653378486633301e-01 -3.216332197189331055e-02 -1.895692050457000732e-01 -7.428680360317230225e-02 -4.088314771652221680e-01 2.568959817290306091e-02 -5.678337812423706055e-02 -3.803464770317077637e-02 8.708316832780838013e-02 3.985298331826925278e-03 -3.208303451538085938e-02 2.331753671169281006e-01 -2.097599804401397705e-01 1.659503281116485596e-01 1.339279860258102417e-01 -1.992312967777252197e-01 4.033491015434265137e-01 7.820216566324234009e-02 -2.091095037758350372e-02 -1.489497274160385132e-01 -1.203393265604972839e-01
1.930221542716026306e-02 -1.104723885655403137e-01 -3.220051825046539307e-01 -2.566373646259307861e-01 1.366719007492065430e-01 1.648837625980377197e-01 3.085030019283294678e-01 2.249067425727844238e-01 9.737879782915115356e-02 -1.374894827604293823e-01 -6.206533312797546387e-02 -1.002826616168022156e-01 2.028283104300498962e-02 -3.359875082969665527e-01 1.034865826368331909e-01 -1.236489564180374146e-01 1.090867519378662109e-01 1.688497960567474365e-01 -2.286021858453750610e-01 -6.874988228082656860e-02 -1.748520880937576294e-01 -3.422316014766693115e-01 -7.464936934411525726e-03 -2.246984243392944336e-01 -2.314522564411163330e-01 7.957844436168670654e-02 4.238140955567359924e-02 2.054344415664672852e-01 5.057286843657493591e-02 -1.724773794412612915e-01 1.056329682469367981e-01 -4.067987948656082153e-02
-5.400880798697471619e-02 3.054103851318359375e-01 -2.315474897623062134e-01 2.417717128992080688e-01 2.827650308609008789e-02 3.058177530765533447e-01 -3.360367566347122192e-02 1.223837882280349731e-01 5.806734040379524231e-02 -1.593794673681259155e-02 -2.196148335933685303e-01 9.211757220327854156e-03 -1.203204467892646790e-01 -4.263438284397125244e-01 1.449121832847595215e-01 2.374173402786254883e-01 -2.568102478981018066e-01 1.301724612712860107e-01 -3.465085104107856750e-02 -1.881383508443832397e-01 -1.861935853958129883e-01 -1.211022958159446716e-01 9.226151555776596069e-02 -8.698172867298126221e-02 -7.386804372072219849e-02 -5.108360573649406433e-02 -1.093566864728927612e-01 2.597132921218872070e-01 -9.670244157314300537e-02 -7.292518764734268188e-02 -2.603075802326202393e-01 -3.073227778077125549e-02
-2.975595593452453613e-01 1.125950664281845093e-01 -3.579148352146148682e-01 -4.113496467471122742e-02 1.855285465717315674e-01 3.462437093257904053e-01 1.929234564304351807e-01 -1.018257290124893188e-01 -2.261591106653213501e-01 -3.734609186649322510e-01 -5.359126999974250793e-02 -1.607752591371536255e-01 5.593850463628768921e-02 -2.809462845325469971e-01 -7.577671855688095093e-02 1.590234935283660889e-01 9.366712719202041626e-02 -4.097272176295518875e-03 -2.350871860980987549e-01 -4.630345478653907776e-02 2.790869586169719696e-02 -1.951174288988113403e-01 -1.852108687162399292e-01 -1.348741054534912109e-01 -5.516307428479194641e-03 -4.486953467130661011e-02 -5.523873493075370789e-02 -3.386973962187767029e-02 1.767603605985641479e-01 -3.010668233036994934e-02 -1.634655892848968506e-01 1.095540001988410950e-01
-1.922718435525894165e-01 -2.709040604531764984e-02 -3.816304206848144531e-01 -1.486974656581878662e-01 -1.052020192146301270e-01 2.533248066902160645e-01 -2.724977210164070129e-02 1.882746964693069458e-01 3.022665716707706451e-02 -1.897438466548919678e-01 7.035309821367263794e-02 -1.487584114074707031e-01 -1.819256693124771118e-01 -4.027038812637329102e-01 -6.845376640558242798e-02 -4.611143469810485840e-02 2.516047060489654541e-01 1.862100362777709961e-01 -2.513603568077087402e-01 -9.911642223596572876e-02 -2.527843117713928223e-01 -6.674748659133911133e-02 -7.400069851428270340e-03 -4.690203070640563965e-02 1.996556995436549187e-03 1.889749914407730103e-01 -1.362419277429580688e-01 1.784488372504711151e-02 6.775039434432983398e-02 -1.978701055049896240e-01 -1.681771129369735718e-01 -2.209585011005401611e-01
-3.572680056095123291e-01 3.633963316679000854e-02 -3.320707082748413086e-01 -4.302480816841125488e-01 -2.807060778141021729e-01 3.086562752723693848e-01 -5.206206813454627991e-02 4.419465258251875639e-04 5.386478081345558167e-02 -2.116676121950149536e-01 -1.577096581459045410e-01 -1.123145818710327148e-01 -5.457697808742523193e-02 -3.854635730385780334e-02 6.072734668850898743e-02 2.764395438134670258e-02 -1.852710396051406860e-01 3.077010214328765869e-01 -6.478503346443176270e-02 -8.197582513093948364e-02 -2.125107944011688232e-01 3.606962785124778748e-02 -1.449485719203948975e-01 1.365726348012685776e-03 -3.380591794848442078e-02 1.780647337436676025e-01 -1.031476855278015137e-01 -9.792604297399520874e-02 8.772756904363632202e-03 7.272934168577194214e-02 5.172676220536231995e-02 -1.904057264328002930e-01
-2.255696505308151245e-01 -1.544098276644945145e-02 -5.033739805221557617e-01 -2.152175903320312500e-01 -1.315291821956634521e-01 1.319630444049835205e-01 6.144171953201293945e-02 2.614912204444408417e-02 1.277720779180526733e-01 -2.156757861375808716e-01 -1.211822032928466797e-01 -7.918563485145568848e-02 3.869445249438285828e-02 -2.210333645343780518e-01 -1.578742414712905884e-01 -1.842181384563446045e-01 -1.406432986259460449e-01 1.067039445042610168e-01 7.800029218196868896e-02 1.490370137616991997e-03 -3.326404392719268799e-01 -1.682869791984558105e-01 -7.382282614707946777e-02 -8.054703474044799805e-02 -5.746217072010040283e-02 4.298470914363861084e-01 1.143857836723327637e-02 -2.097751758992671967e-02 -8.948953449726104736e-02 -5.838271230459213257e-02 -1.130447462201118469e-01 -1.264685690402984619e-01
-1.152561157941818237e-01 5.211370065808296204e-02 -1.972955316305160522e-01 -2.282070070505142212e-01 1.579918414354324341e-01 1.444041877985000610e-01 4.817609861493110657e-02 2.726862132549285889e-01 -1.116264313459396362e-01 -9.520944207906723022e-02 -2.133704423904418945e-01 -2.437083870172500610e-01 1.106206979602575302e-02 -4.872094374150037766e-03 -4.994205757975578308e-02 -7.527694106101989746e-02 1.414507254958152771e-02 6.985993683338165283e-02 -1.419330090284347534e-01 -5.027438998222351074e-01 2.037071585655212402e-01 -3.947333991527557373e-02 -1.567181050777435303e-01 -1.009810194373130798e-01 3.159147202968597412e-01 1.154577881097793579e-01 7.338993251323699951e-02 6.496159732341766357e-02 -1.024673506617546082e-01 3.489655554294586182e-01 1.524766534566879272e-01 4.119322821497917175e-02
-1.378108859062194824e-01 2.685143053531646729e-01 -3.986884057521820068e-01 8.929609507322311401e-02 -1.438332349061965942e-01 1.751957535743713379e-01 2.541733086109161377e-01 -1.247580870985984802e-01 1.451562196016311646e-01 -3.342523872852325439e-01 -1.921481192111968994e-01 -3.860775753855705261e-02 1.738453842699527740e-02 -1.285258084535598755e-01 1.871671229600906372e-01 1.647302806377410889e-01 -2.613926529884338379e-01 8.828727900981903076e-02 -6.088115274906158447e-02 -2.267712503671646118e-01 -5.029794573783874512e-02 4.166757687926292419e-02 -9.473927319049835205e-03 7.129255682229995728e-03 1.168093830347061157e-01 -2.534481585025787354e-01 -1.130592450499534607e-01 2.812897562980651855e-01 -1.503723412752151489e-01 -2.581525035202503204e-02 -5.837375298142433167e-02 -1.676458865404129028e-01
-3.595137968659400940e-02 8.733339607715606689e-02 -4.007463455200195312e-01 -5.067248642444610596e-02 1.539296060800552368e-01 2.213772386312484741e-01 3.355623409152030945e-02 -1.473500281572341919e-01 1.611402183771133423e-01 3.485411033034324646e-02 -6.899652071297168732e-03 -1.974157989025115967e-01 8.224209398031234741e-02 1.096686720848083496e-01 4.083625227212905884e-02 -2.737996876239776611e-01 -3.500788658857345581e-02 3.343989849090576172e-01 -1.607092469930648804e-01 -4.181810468435287476e-02 2.139338552951812744e-01 9.661121666431427002e-02 2.077587246894836426e-01 -3.787951171398162842e-02 8.090052008628845215e-02 3.756026029586791992e-01 -3.568080365657806396e-01 1.123862713575363159e-01 -1.478237062692642212e-01 8.379676192998886108e-02 1.177727133035659790e-01 1.072126347571611404e-02
-1.458819955587387085e-02 2.958466671407222748e-02 -4.887110590934753418e-01 -6.262398511171340942e-02 8.900697529315948486e-02 4.966562986373901367e-02 9.421860426664352417e-02 8.082551509141921997e-02 3.374844193458557129e-01 3.592359647154808044e-02 1.170595586299896240e-01 1.580646038055419922e-01 9.464970789849758148e-03 -2.069703936576843262e-01 4.364536106586456299e-01 -1.167255863547325134e-01 -5.851215869188308716e-02 2.136173658072948456e-02 -1.658030003309249878e-01 -1.375610828399658203e-01 3.347765803337097168e-01 1.291347388178110123e-02 1.041691601276397705e-01 7.631862163543701172e-02 2.929469570517539978e-02 1.407980024814605713e-01 2.521311640739440918e-01 5.679728463292121887e-02 -1.118106767535209656e-01 -1.500619351863861084e-01 -1.604823619127273560e-01 -4.440201446413993835e-02
1.065130531787872314e-01 -6.502055376768112183e-02 -3.268834352493286133e-01 3.124387189745903015e-02 2.303559631109237671e-01 4.731883853673934937e-02 2.625984847545623779e-01 -4.269043728709220886e-02 1.985772550106048584e-01 -2.667778357863426208e-02 -1.333158276975154877e-02 1.486611831933259964e-02 -1.098646894097328186e-01 -1.001225598156452179e-02 3.396729826927185059e-01 -3.056012094020843506e-01 1.270530223846435547e-01 2.351931631565093994e-01 -1.420394927263259888e-01 -2.196502089500427246e-01 -3.708045184612274170e-02 -1.657726988196372986e-02 1.825814694166183472e-02 -2.400384098291397095e-01 1.204990968108177185e-01 2.624836564064025879e-02 -6.759081035852432251e-02 4.308387339115142822e-01 2.694163285195827484e-02 -2.755073904991149902e-01 3.135922178626060486e-02 -8.085235208272933960e-02
-3.265624046325683594e-01 8.492861688137054443e-02 -3.205352127552032471e-01 -2.814594507217407227e-01 -3.065486848354339600e-01 4.927866533398628235e-02 1.251392662525177002e-01 1.620816886425018311e-01 -1.649350821971893311e-01 -1.527559310197830200e-01 -1.393159329891204834e-01 -1.880774348974227905e-01 1.243752464652061462e-01 4.236203059554100037e-02 7.387564331293106079e-02 2.846390008926391602e-01 1.006151363253593445e-01 1.171268522739410400e-01 4.385321214795112610e-02 5.029130354523658752e-02 2.305670268833637238e-02 -7.458035647869110107e-02 1.005486249923706055e-01 -4.630504548549652100e-02 -5.430055782198905945e-02 2.333119362592697144e-01 -1.946432590484619141e-01 4.586462676525115967e-01 5.773084610700607300e-02 -1.032702252268791199e-02 1.756797358393669128e-02 2.783154509961605072e-02
-4.458276927471160889e-02 -7.538132369518280029e-02 -2.772917449474334717e-01 5.911446735262870789e-02 1.816739737987518311e-01 2.966544628143310547e-01 -8.147680759429931641e-02 3.013145178556442261e-02 2.906395494937896729e-01 4.955486208200454712e-02 -3.634317815303802490e-01 6.441910564899444580e-02 1.329550147056579590e-01 -2.278170436620712280e-01 1.999197900295257568e-01 -2.495938539505004883e-01 -9.574682265520095825e-02 3.082246184349060059e-01 -4.224843904376029968e-02 -1.237820014357566833e-01 -9.139066562056541443e-03 -2.451587617397308350e-01 1.934393793344497681e-01 -1.546618640422821045e-01 1.520178169012069702e-01 1.600226610898971558e-01 1.779713034629821777e-01 1.573589742183685303e-01 -2.424247562885284424e-02 -7.830105721950531006e-02 8.315946161746978760e-02 1.637020856142044067e-01
-5.280437413603067398e-03 8.065833896398544312e-02 -1.500760465860366821e-01 -2.300212383270263672e-01 -9.107752144336700439e-02 1.439992636442184448e-01 -1.693806946277618408e-01 2.589484453201293945e-01 -2.090064138174057007e-01 -8.683322370052337646e-02 -6.271222233772277832e-02 -2.766698896884918213e-01 7.289882749319076538e-02 -6.854838877916336060e-02 6.606689095497131348e-02 9.031735360622406006e-02 1.033656112849712372e-02 2.367206513881683350e-01 -1.545707434415817261e-01 -2.244338691234588623e-01 -2.925081923604011536e-02 -2.302695512771606445e-01 -1.530979275703430176e-01 -2.673008441925048828e-01 2.043180763721466064e-01 3.371815383434295654e-01 1.921924650669097900e-01 2.001202851533889771e-01 -2.875411510467529297e-01 2.314364351332187653e-02 -1.084866821765899658e-01 -1.801055073738098145e-01
-1.892351061105728149e-01 1.040839105844497681e-01 -1.056946590542793274e-01 -3.105753660202026367e-01 -8.409634977579116821e-02 1.973303779959678650e-02 9.229954332113265991e-02 5.894927680492401123e-02 1.000557914376258850e-01 2.238716483116149902e-01 -2.971187047660350800e-02 -1.597866415977478027e-01 1.933684200048446655e-01 -1.717531681060791016e-01 2.795902490615844727e-01 -2.560274302959442139e-01 1.440013200044631958e-01 2.421471104025840759e-02 -1.625774241983890533e-02 -4.040534496307373047e-01 -4.133666306734085083e-02 -2.556809186935424805e-01 -2.020136080682277679e-02 2.921461500227451324e-02 3.106124997138977051e-01 2.124878168106079102e-01 -5.795357748866081238e-02 1.031636297702789307e-01 3.642976284027099609e-02 3.447901308536529541e-01 -9.236612357199192047e-03 1.588401151821017265e-03
-1.511239409446716309e-01 2.833053469657897949e-01 -3.282361328601837158e-01 -2.288495302200317383e-01 1.453221142292022705e-01 -3.941186517477035522e-02 1.435192525386810303e-01 3.439511954784393311e-01 3.831772133708000183e-02 -1.212450712919235229e-01 1.023456901311874390e-01 -3.649035394191741943e-01 -9.881238639354705811e-02 6.154839321970939636e-02 -7.553593069314956665e-02 1.182771474123001099e-01 6.975708529353141785e-03 -4.720782116055488586e-02 -3.624683320522308350e-01 -3.441773056983947754e-01 -4.280113801360130310e-02 -9.482990205287933350e-02 -5.585668236017227173e-02 -8.967278897762298584e-02 8.448596298694610596e-02 2.665728330612182617e-01 -6.765794754028320312e-02 4.464004933834075928e-02 -7.219459116458892822e-02 3.420906886458396912e-02 1.300172060728073120e-01 -3.341580973938107491e-03
-1.644890755414962769e-01 9.310197085142135620e-02 -1.770670413970947266e-01 -1.425385475158691406e-01 -4.277131333947181702e-02 1.633454859256744385e-01 -3.003470599651336670e-02 7.258618623018264771e-02 2.511523365974426270e-01 -1.300125271081924438e-01 1.045549809932708740e-01 3.817341476678848267e-02 1.520571857690811157e-01 -2.820124924182891846e-01 9.493375569581985474e-02 1.276087760925292969e-01 2.274756431579589844e-01 1.833187788724899292e-01 3.022143542766571045e-01 -2.448326200246810913e-01 5.564368516206741333e-02 -1.890095137059688568e-02 1.206939294934272766e-01 -1.288115829229354858e-01 1.844493448734283447e-01 4.231812059879302979e-01 5.639962479472160339e-02 2.744902670383453369e-01 -1.963266730308532715e-02 1.966309696435928345e-01 -6.352438777685165405e-02 2.272672206163406372e-01
-2.245075702667236328e-01 2.611615955829620361e-01 -1.635102778673171997e-01 -3.100295960903167725e-01 -2.287301272153854370e-01 2.730567753314971924e-01 7.256975024938583374e-02 2.959269098937511444e-02 1.464516222476959229e-01 1.768050491809844971e-01 -9.375655651092529297e-02 -1.776486933231353760e-01 2.243318110704421997e-01 -9.511821717023849487e-02 -4.416369646787643433e-02 6.282959878444671631e-02 -1.926497966051101685e-01 3.511202335357666016e-02 -2.810753695666790009e-02 -2.619085609912872314e-01 1.719454526901245117e-01 -9.965001046657562256e-02 5.985238589346408844e-03 -5.071673914790153503e-02 1.356023848056793213e-01 2.463711798191070557e-01 -1.177399531006813049e-01 2.557636005803942680e-03 -2.800295054912567139e-01 -4.941048473119735718e-02 3.256988227367401123e-01 1.935456544160842896e-01
-1.895611882209777832e-01 1.361025571823120117e-01 -1.082628369331359863e-01 -5.170255899429321289e-01 -2.204521596431732178e-01 9.568813443183898926e-02 1.704134345054626465e-01 1.688498407602310181e-01 1.985713280737400055e-02 -1.394902318716049194e-01 -1.578180119395256042e-02 -2.989463210105895996e-01 1.426366567611694336e-01 2.440387383103370667e-02 1.268940418958663940e-01 4.115986451506614685e-02 -8.887806534767150879e-02 1.583225876092910767e-01 1.047315169125795364e-02 -2.300881147384643555e-01 1.614796966314315796e-01 -2.405413985252380371e-01 3.788543492555618286e-02 -4.220774769783020020e-02 8.938750624656677246e-02 4.902029410004615784e-02 -5.524308886379003525e-03 2.964762449264526367e-01 -1.495811790227890015e-01 2.765393257141113281e-01 1.766563057899475098e-01 3.804332017898559570e-02
1.788498610258102417e-01 1.871899068355560303e-01 -2.240361124277114868e-01 4.253159835934638977e-02 -2.871834039688110352e-01 3.286359310150146484e-01 5.365616083145141602e-02 7.950317114591598511e-02 -3.802831470966339111e-02 1.686631292104721069e-01 9.942061454057693481e-02 -8.060206472873687744e-02 -5.792720988392829895e-02 -1.325147449970245361e-01 -6.650906056165695190e-02 -1.065213754773139954e-01 1.042536795139312744e-01 2.064246535301208496e-01 -1.803164780139923096e-01 -2.522731125354766846e-01 7.966445386409759521e-02 -1.833198666572570801e-01 -1.775016635656356812e-01 -5.365866795182228088e-02 9.730026125907897949e-02 5.267257094383239746e-01 -3.140663355588912964e-02 4.672247171401977539e-02 -1.607055217027664185e-01 1.366477161645889282e-01 9.200432151556015015e-02 1.769760102033615112e-01
-1.178202182054519653e-01 1.403979063034057617e-01 -1.839734315872192383e-01 -8.793568611145019531e-02 -1.045073345303535461e-01 1.698094904422760010e-01 5.769839510321617126e-02 1.224166899919509888e-01 1.325355917215347290e-01 2.495659142732620239e-02 1.346636116504669189e-01 4.908441007137298584e-02 6.441123038530349731e-02 -1.251840442419052124e-01 2.057829312980175018e-02 1.174856796860694885e-01 3.064092993736267090e-01 1.723106503486633301e-01 9.466540068387985229e-02 -2.825047671794891357e-01 -1.048952639102935791e-01 -2.467296719551086426e-01 1.106822639703750610e-01 -3.161913752555847168e-01 3.071981966495513916e-01 2.953062653541564941e-01 5.187280848622322083e-02 3.015884459018707275e-01 -1.692498102784156799e-02 2.781647443771362305e-01 -1.891989111900329590e-01 -9.403394907712936401e-02
-1.947639584541320801e-01 4.004079103469848633e-01 -2.217451483011245728e-01 -1.186132803559303284e-01 -7.708223909139633179e-02 2.181978225708007812e-01 5.099969729781150818e-02 1.080921515822410583e-01 2.312327027320861816e-01 -8.764018118381500244e-02 3.043435700237751007e-02 -7.170478254556655884e-02 1.474606245756149292e-01 -6.354177743196487427e-02 4.710374400019645691e-03 1.288259029388427734e-01 -1.090938784182071686e-02 2.616186998784542084e-02 1.329781860113143921e-01 -2.911413013935089111e-01 1.350366603583097458e-02 -2.586195468902587891e-01 9.756949543952941895e-02 -1.368285864591598511e-01 -6.669650971889495850e-02 2.987438142299652100e-01 2.554500699043273926e-01 3.228788673877716064e-01 1.183612365275621414e-02 2.197982221841812134e-01 2.148394435644149780e-01 6.840069591999053955e-02
-9.483943879604339600e-02 -1.037547737360000610e-01 -4.443742632865905762e-01 -2.489071935415267944e-01 -1.129625141620635986e-01 6.685154139995574951e-02 3.483254015445709229e-01 7.870727032423019409e-02 -1.993776857852935791e-02 -2.882325351238250732e-01 6.547536700963973999e-02 -6.633698474615812302e-03 -1.324848532676696777e-01 -3.697937726974487305e-01 -3.622843697667121887e-02 -6.853250414133071899e-02 -1.669354550540447235e-02 3.300461769104003906e-01 -1.944475620985031128e-01 -1.625029593706130981e-01 -2.108788490295410156e-01 -1.475916951894760132e-01 -6.967612542212009430e-03 -1.501771062612533569e-01 -1.007931828498840332e-01 9.349694103002548218e-02 8.570416271686553955e-02 5.936639010906219482e-02 5.231543444097042084e-03 -1.024766564369201660e-01 -1.397829055786132812e-01 -7.633495330810546875e-02
-1.426875405013561249e-02 -1.755066774785518646e-02 -4.845393300056457520e-01 1.847982108592987061e-01 9.910058230161666870e-02 3.678787350654602051e-01 -6.533174216747283936e-02 1.367370039224624634e-01 -2.586264163255691528e-02 1.516189798712730408e-02 -2.761385440826416016e-01 -2.956170588731765747e-02 -1.210891734808683395e-02 -1.389925032854080200e-01 1.164780631661415100e-01 -2.000652849674224854e-01 3.156406432390213013e-02 2.617213726043701172e-01 -4.477108642458915710e-02 -1.537835448980331421e-01 1.189317032694816589e-01 -2.072452455759048462e-01 1.932260990142822266e-01 -6.050193682312965393e-02 2.645100057125091553e-01 8.508214959874749184e-04 1.824053525924682617e-01 3.632071241736412048e-02 5.043819546699523926e-02 5.249975249171257019e-02 3.091414570808410645e-01 1.126428693532943726e-01
-8.378878980875015259e-02 -4.480873793363571167e-02 -2.973901629447937012e-01 -2.823043763637542725e-01 1.978392153978347778e-02 1.098029017448425293e-01 1.963119357824325562e-01 7.670923322439193726e-02 1.369616203010082245e-02 -3.780885040760040283e-01 -1.385383540764451027e-03 6.614746898412704468e-02 6.304489821195602417e-02 -2.234872728586196899e-01 2.125226557254791260e-01 -1.528006941080093384e-01 -8.596413582563400269e-02 1.959504783153533936e-01 -3.107371330261230469e-01 7.122173905372619629e-02 -1.454315036535263062e-01 -2.774578034877777100e-01 -1.830371618270874023e-01 -2.606828808784484863e-01 -1.483750492334365845e-01 1.179371848702430725e-01 -3.583880141377449036e-02 2.292558997869491577e-01 1.798647642135620117e-01 9.225131943821907043e-04 2.059459313750267029e-02 -1.626709550619125366e-01
-1.103791147470474243e-01 -2.561317943036556244e-02 -3.577919602394104004e-01 9.880562871694564819e-02 8.326888084411621094e-02 3.606205880641937256e-01 -6.395546346902847290e-02 -9.264794178307056427e-03 1.041545346379280090e-01 4.347959533333778381e-02 -1.694544851779937744e-01 5.734372884035110474e-02 1.791052818298339844e-01 -4.441026151180267334e-01 2.246456593275070190e-01 -2.038740664720535278e-01 3.067100644111633301e-01 2.672882378101348877e-01 1.056196466088294983e-01 -1.195574253797531128e-01 1.621829718351364136e-01 -1.066917553544044495e-01 6.131447851657867432e-02 -5.932482704520225525e-02 1.169294640421867371e-01 5.113439634442329407e-02 1.547696590423583984e-01 1.731675714254379272e-01 8.873978257179260254e-02 -7.448670268058776855e-02 1.152697801589965820e-01 9.633801877498626709e-02
-3.158664703369140625e-01 2.332217693328857422e-01 -9.520941972732543945e-02 -1.875722855329513550e-01 1.320047080516815186e-01 2.390704900026321411e-01 -6.239779666066169739e-02 4.694347083568572998e-02 -1.228268444538116455e-02 -7.691297680139541626e-02 -1.439578235149383545e-01 -1.988215930759906769e-02 3.916063904762268066e-02 -3.898239433765411377e-01 1.918919980525970459e-01 -5.144330114126205444e-02 1.619405746459960938e-01 1.855376362800598145e-01 -3.686200082302093506e-01 -1.417353749275207520e-01 -2.275969535112380981e-01 -3.374344706535339355e-01 -2.834875322878360748e-02 -1.834321320056915283e-01 -1.833570748567581177e-01 2.510326728224754333e-02 -5.598576739430427551e-02 1.310184448957443237e-01 -5.404908210039138794e-02 -8.346536755561828613e-02 -1.192597001791000366e-01 -7.326038181781768799e-02
-1.218123361468315125e-01 3.383397758007049561e-01 -1.639553755521774292e-01 -1.251242607831954956e-01 1.473919674754142761e-02 2.027485519647598267e-01 2.315674275159835815e-01 2.792060673236846924e-01 5.213735997676849365e-02 -5.260860547423362732e-02 1.334764361381530762e-01 -1.339426934719085693e-01 1.799464523792266846e-01 8.743463456630706787e-02 2.100330591201782227e-02 1.818301379680633545e-01 2.098295539617538452e-01 -2.241996675729751587e-02 5.338683724403381348e-02 -2.816946208477020264e-01 1.632497906684875488e-01 -2.282976508140563965e-01 2.544636726379394531e-01 -4.042464774101972580e-03 7.342066615819931030e-02 3.170802593231201172e-01 -3.248672001063823700e-03 3.758955597877502441e-01 9.313713759183883667e-02 1.895686797797679901e-02 -5.232385918498039246e-02 1.058001965284347534e-01
-1.075658202171325684e-02 -9.565393626689910889e-02 -3.896414935588836670e-01 -1.022840756922960281e-02 1.038623154163360596e-01 2.992114424705505371e-01 1.922333380207419395e-03 2.205352634191513062e-01 8.245416730642318726e-02 2.568435072898864746e-01 -9.770848602056503296e-02 -4.120516777038574219e-02 -7.884634658694267273e-03 -3.137733638286590576e-01 4.338666498661041260e-01 -2.122163474559783936e-01 -2.233213046565651894e-03 1.403506696224212646e-01 3.154965117573738098e-02 -3.363925218582153320e-02 1.560570448637008667e-01 -1.574673801660537720e-01 -6.422785669565200806e-02 -2.771394550800323486e-01 1.636882573366165161e-01 9.526817500591278076e-02 1.716666221618652344e-01 4.772300273180007935e-02 1.268705725669860840e-01 -1.370154321193695068e-01 5.256735533475875854e-02 1.299627423286437988e-01
-1.563135534524917603e-01 8.894945681095123291e-02 -2.159624099731445312e-01 1.023441925644874573e-01 9.305926412343978882e-02 2.162756323814392090e-01 2.194651067256927490e-01 1.693135201930999756e-01 -6.327536702156066895e-02 -1.711808517575263977e-02 -1.256000846624374390e-01 -2.808573842048645020e-01 1.582541018724441528e-01 -1.138797849416732788e-01 1.769504100084304810e-01 4.565132036805152893e-02 1.954572796821594238e-01 1.806557625532150269e-01 6.583612412214279175e-02 -4.141754209995269775e-01 -1.931319236755371094e-01 -7.963842153549194336e-02 -2.367781102657318115e-01 -1.039377674460411072e-01 1.012344658374786377e-01 2.691299915313720703e-01 5.367776378989219666e-02 1.096952855587005615e-01 -1.044305413961410522e-01 3.053964674472808838e-01 1.466005891561508179e-01 -1.656146794557571411e-01
-2.560720443725585938e-01 3.985311388969421387e-01 -1.520805805921554565e-01 -1.139512956142425537e-01 -6.651706993579864502e-03 3.181591331958770752e-01 -5.287535022944211960e-03 3.043652176856994629e-01 2.532074749469757080e-01 -1.210219338536262512e-01 -1.582115739583969116e-01 1.065265163779258728e-01 4.894305393099784851e-02 -4.742069169878959656e-03 5.647808685898780823e-02 5.603925511240959167e-02 1.003834754228591919e-01 1.032192856073379517e-01 1.520420052111148834e-02 -2.359319329261779785e-01 -5.353216454386711121e-02 -9.671713225543498993e-03 1.014348492026329041e-01 -6.914323568344116211e-02 1.585882902145385742e-01 2.455266267061233521e-01 1.850005537271499634e-01 2.652715444564819336e-01 -6.312835961580276489e-02 3.221666514873504639e-01 -7.239723950624465942e-02 1.547999382019042969e-01
-1.171275004744529724e-01 1.389065235853195190e-01 -1.686181128025054932e-01 -1.677709668874740601e-01 -2.057160586118698120e-01 1.267135292291641235e-01 1.708771288394927979e-01 3.330847918987274170e-01 1.939293444156646729e-01 8.762716501951217651e-02 -1.064535230398178101e-01 -1.520021352916955948e-02 -5.756942555308341980e-03 -1.074508577585220337e-01 -2.496760711073875427e-02 -2.384021729230880737e-01 1.989089846611022949e-01 3.158515095710754395e-01 -5.941741168498992920e-02 -2.901054620742797852e-01 1.972364187240600586e-01 7.332146912813186646e-02 -3.644564449787139893e-01 1.338519994169473648e-02 1.706711351871490479e-01 -1.847257614135742188e-01 1.937107532285153866e-03 1.035675778985023499e-01 -1.207976490259170532e-01 -2.610491216182708740e-02 -4.485057666897773743e-02 3.007106482982635498e-01
-1.622462570667266846e-01 1.932842582464218140e-01 -1.556133627891540527e-01 -3.312624990940093994e-01 -2.306371927261352539e-02 -1.285935640335083008e-01 8.023333549499511719e-02 3.917897641658782959e-01 -6.105741858482360840e-02 -1.261674165725708008e-01 -1.737338490784168243e-02 -1.389026939868927002e-01 -1.437928080558776855e-01 -1.637643575668334961e-01 6.716335564851760864e-02 5.034633725881576538e-02 2.146784365177154541e-01 3.917845189571380615e-01 1.685872860252857208e-02 4.853375628590583801e-02 9.825877100229263306e-02 -3.131431713700294495e-02 -1.354826427996158600e-02 -2.149997204542160034e-01 -5.839388072490692139e-02 2.125983983278274536e-01 -8.711826056241989136e-02 3.828178942203521729e-01 -1.491346210241317749e-01 1.094212830066680908e-01 -2.582094632089138031e-02 1.862417608499526978e-01
-2.090792953968048096e-01 1.845293343067169189e-01 -3.872709572315216064e-01 -6.085445359349250793e-02 -9.163419902324676514e-02 9.505362063646316528e-02 1.500759273767471313e-01 -1.887705177068710327e-01 -2.204205244779586792e-01 -2.083683460950851440e-01 4.214102867990732193e-03 -5.809967219829559326e-02 6.381537765264511108e-02 -2.369578927755355835e-01 2.494612634181976318e-01 9.572090953588485718e-02 -2.108062058687210083e-02 1.909031718969345093e-01 -1.884859055280685425e-01 -1.084431186318397522e-01 -1.238037459552288055e-02 -3.511407971382141113e-01 -3.331404924392700195e-01 4.589515179395675659e-02 1.233770027756690979e-01 2.449246644973754883e-01 -6.479046493768692017e-02 -1.113039478659629822e-01 -5.147020891308784485e-02 4.145713523030281067e-02 -1.074253991246223450e-01 -1.937295049428939819e-01
2.381143905222415924e-02 3.462573587894439697e-01 -4.341609179973602295e-01 -1.029622554779052734e-01 6.476288288831710815e-02 1.183957532048225403e-01 8.796332404017448425e-03 3.238529562950134277e-01 -8.105745911598205566e-02 1.333736330270767212e-01 -1.353800445795059204e-01 -1.332033425569534302e-01 1.991727203130722046e-02 -5.247615650296211243e-02 1.819919198751449585e-01 1.258581429719924927e-01 7.935642451047897339e-02 1.907246112823486328e-01 -3.259996175765991211e-01 -2.104436457157135010e-01 -5.599472671747207642e-02 1.150496229529380798e-01 3.015715815126895905e-02 -1.913345418870449066e-03 -6.256239116191864014e-02 4.201640486717224121e-01 6.565711647272109985e-02 -6.359872408211231232e-03 -1.014669686555862427e-01 1.220749765634536743e-01 1.112532019615173340e-01 -1.087737902998924255e-01
4.079998657107353210e-02 8.252650499343872070e-02 -3.989593386650085449e-01 -2.518819272518157959e-01 2.521103322505950928e-01 1.245075240731239319e-01 -2.216327004134654999e-02 -4.796047508716583252e-02 -2.233653794974088669e-03 -2.043837457895278931e-01 -2.962899804115295410e-01 3.438599780201911926e-02 2.501969039440155029e-02 -2.687899768352508545e-01 1.442039036191999912e-03 2.139556221663951874e-02 9.550029039382934570e-02 8.686566352844238281e-02 -1.649866811931133270e-02 -4.037712812423706055e-01 9.051509946584701538e-02 -1.695133447647094727e-01 1.695052534341812134e-01 -2.628372013568878174e-01 3.098057769238948822e-02 -1.701190322637557983e-01 -6.080205366015434265e-02 1.544300466775894165e-01 -1.640415191650390625e-01 -2.645449340343475342e-01 1.115777119994163513e-01 -3.840823471546173096e-02
-9.957421571016311646e-02 -4.862302914261817932e-02 -2.411109507083892822e-01 -2.324368059635162354e-01 -3.179133832454681396e-01 2.715055942535400391e-01 2.764827311038970947e-01 -2.111917734146118164e-02 7.870046794414520264e-02 -2.380425631999969482e-01 3.010811842978000641e-02 1.486751809716224670e-02 1.148720830678939819e-01 -1.493758559226989746e-01 3.299219533801078796e-02 -4.328924417495727539e-02 -1.570447981357574463e-01 2.282929271459579468e-01 -5.305605381727218628e-02 1.415970642119646072e-02 -2.989808917045593262e-01 -1.346106678247451782e-01 -3.614493831992149353e-02 -9.973632544279098511e-02 2.130450904369354248e-01 4.504795968532562256e-01 -1.741255372762680054e-01 -9.629360586404800415e-02 -6.492135673761367798e-02 6.313668936491012573e-02 -1.590760201215744019e-01 -3.810353949666023254e-02
-7.509390264749526978e-02 3.375090062618255615e-01 -3.151629269123077393e-01 -1.222070530056953430e-01 1.549988687038421631e-01 1.972038298845291138e-01 -8.412600308656692505e-02 2.766730189323425293e-01 4.484936967492103577e-02 -2.885097824037075043e-02 1.179737225174903870e-02 3.101880848407745361e-02 2.283318489789962769e-01 -1.018711403012275696e-01 5.587109923362731934e-02 -3.245016187429428101e-02 -3.186653926968574524e-02 -1.035303771495819092e-01 1.976467296481132507e-02 -2.437332868576049805e-01 2.606471441686153412e-02 -2.880454063415527344e-01 1.483646035194396973e-01 5.027275532484054565e-02 1.574724316596984863e-01 2.328610569238662720e-01 1.789648830890655518e-02 3.128584921360015869e-01 -2.655158042907714844e-01 2.531436085700988770e-01 2.409095643088221550e-03 2.397623360157012939e-01
-1.357848197221755981e-02 -2.967367134988307953e-02 -3.660375773906707764e-01 -2.860368192195892334e-01 1.288275420665740967e-02 3.012243509292602539e-01 -2.762987464666366577e-02 2.000006884336471558e-01 -1.191207244992256165e-01 -6.210013851523399353e-02 2.397813834249973297e-02 -5.726677924394607544e-02 -3.301337957382202148e-01 1.571204513311386108e-02 1.325513571500778198e-01 1.159782242029905319e-02 7.764047384262084961e-02 3.337762653827667236e-01 -3.253321396186947823e-03 -1.145105585455894470e-01 1.424663583748042583e-03 6.217835471034049988e-03 1.698986589908599854e-01 1.267123520374298096e-01 -9.676576405763626099e-02 2.293045967817306519e-01 -3.117508292198181152e-01 2.596391439437866211e-01 3.063921630382537842e-02 2.579095400869846344e-02 -2.213243842124938965e-01 -2.235505431890487671e-01
-1.478222161531448364e-01 4.022259637713432312e-02 -4.122575223445892334e-01 -1.686799079179763794e-01 1.232945993542671204e-01 3.550581932067871094e-01 1.952754333615303040e-02 6.775158923119306564e-03 2.048629075288772583e-01 9.574268758296966553e-02 9.460701607167720795e-03 1.176421046257019043e-01 9.535587579011917114e-02 -8.966892957687377930e-02 3.338114023208618164e-01 -3.264288306236267090e-01 7.547720521688461304e-02 9.955897927284240723e-02 -1.885813027620315552e-01 -2.049415558576583862e-01 -1.150346994400024414e-01 2.284586131572723389e-01 -2.231120131909847260e-02 -1.215738430619239807e-01 -6.561367627000436187e-05 4.352492466568946838e-02 4.357846826314926147e-02 2.511188089847564697e-01 1.817260384559631348e-01 -1.625932604074478149e-01 -1.565240770578384399e-01 1.074747741222381592e-01
-7.573662325739860535e-03 2.671291828155517578e-01 -3.711093068122863770e-01 -2.647151425480842590e-02 -3.296893239021301270e-01 9.947915375232696533e-02 2.404366992413997650e-02 8.137040585279464722e-02 -2.291599512100219727e-01 1.918574608862400055e-02 -1.128685995936393738e-01 -3.065270781517028809e-01 1.315574645996093750e-01 -9.782743453979492188e-02 1.581458747386932373e-02 -2.617945373058319092e-01 1.962483078241348267e-01 2.781698405742645264e-01 -1.366541348397731781e-02 -8.915811032056808472e-02 -6.632224470376968384e-02 4.434653092175722122e-03 -1.002332046627998352e-01 -2.279827371239662170e-02 3.865159675478935242e-02 3.826164007186889648e-01 1.398737281560897827e-01 -2.503946237266063690e-02 1.535294353961944580e-01 2.383567690849304199e-01 1.261568814516067505e-01 -7.571473717689514160e-02
7.622828334569931030e-02 6.801062077283859253e-02 -3.767620623111724854e-01 1.377907693386077881e-01 2.399958204478025436e-03 2.716264128684997559e-01 1.200439780950546265e-01 6.726250052452087402e-02 9.521446377038955688e-02 -1.315749138593673706e-01 -2.581366002559661865e-01 2.538736443966627121e-04 3.079812228679656982e-01 -2.807202637195587158e-01 1.662237569689750671e-02 8.795817196369171143e-02 1.437157094478607178e-01 2.648215293884277344e-01 -1.219669207930564880e-01 1.665070839226245880e-02 1.346344947814941406e-01 -1.191892847418785095e-01 -2.960766851902008057e-01 -2.256228923797607422e-01 -2.847046405076980591e-02 3.402893897145986557e-03 -2.228650897741317749e-01 1.373501718044281006e-01 9.230705350637435913e-02 2.460230141878128052e-01 -7.185615599155426025e-02 2.020398825407028198e-01
-1.105244606733322144e-01 2.923441231250762939e-01 -1.615203619003295898e-01 -1.197028160095214844e-01 -1.520851403474807739e-01 -1.021912414580583572e-02 -9.087102860212326050e-02 -1.157290413975715637e-01 2.204191684722900391e-01 -1.506459414958953857e-01 -1.177968978881835938e-01 1.410445421934127808e-01 -1.589786857366561890e-01 -2.395160198211669922e-01 1.126702502369880676e-01 -2.422565035521984100e-02 -4.075777903199195862e-02 8.406949043273925781e-02 -3.514728276059031487e-03 -3.614534139633178711e-01 3.580640628933906555e-02 8.864472061395645142e-02 -3.025887310504913330e-01 -3.562812805175781250e-01 8.865979313850402832e-02 4.174236208200454712e-02 -3.796686232089996338e-02 2.770633697509765625e-01 2.327382117509841919e-01 9.577593207359313965e-02 2.016135603189468384e-01 2.392106503248214722e-01
-2.467938959598541260e-01 -1.544892936944961548e-01 -3.202333748340606689e-01 -1.232121065258979797e-01 -1.822827607393264771e-01 1.953993886709213257e-01 3.492948710918426514e-01 -2.016042619943618774e-01 2.232302129268646240e-01 -1.867135912179946899e-01 -1.681158095598220825e-01 -7.680851966142654419e-02 2.593170702457427979e-01 -1.475862972438335419e-02 -4.135412350296974182e-02 -1.292669624090194702e-01 -4.387636482715606689e-02 3.689900934696197510e-01 7.095848675817251205e-03 -1.615196019411087036e-01 -2.081276178359985352e-01 6.424400955438613892e-02 3.473896766081452370e-03 -6.946986168622970581e-02 -8.421984314918518066e-02 3.449592888355255127e-01 -4.623718187212944031e-02 -2.283200994133949280e-02 2.689446322619915009e-02 -1.595417410135269165e-02 1.090821027755737305e-01 -2.388656325638294220e-02
-1.124453991651535034e-01 -1.866336464881896973e-01 -1.992005854845046997e-01 -3.199938535690307617e-01 6.472656130790710449e-02 5.913497880101203918e-02 9.281374514102935791e-02 1.876373589038848877e-01 -1.295135617256164551e-01 -1.495355069637298584e-01 -2.207836508750915527e-01 -2.243342697620391846e-01 -3.241525217890739441e-02 -1.105908751487731934e-01 1.351931393146514893e-01 2.673168107867240906e-02 2.252242565155029297e-01 1.471254527568817139e-01 -2.493709325790405273e-01 -3.191965520381927490e-01 -1.027946770191192627e-01 -1.109044030308723450e-01 -7.869140058755874634e-02 1.612430363893508911e-01 -5.101317912340164185e-02 2.644073069095611572e-01 1.752506643533706665e-01 6.413461267948150635e-02 2.333092689514160156e-01 -2.403002530336380005e-01 3.496547043323516846e-02 2.760756611824035645e-01
-8.128954470157623291e-02 2.936246991157531738e-02 -4.413764774799346924e-01 -1.601140201091766357e-01 -8.849661052227020264e-02 1.019032225012779236e-01 7.078767567873001099e-02 3.066430687904357910e-01 2.592225670814514160e-01 -1.994262635707855225e-01 1.943095326423645020e-01 -2.368251830339431763e-01 6.813456118106842041e-02 -1.942233145236968994e-01 1.826743036508560181e-01 -2.127792537212371826e-01 -5.262482166290283203e-02 -1.856337487697601318e-02 -2.272985130548477173e-01 -7.571304589509963989e-02 -1.720448732376098633e-01 -1.663478016853332520e-01 -2.718823850154876709e-01 -2.677518129348754883e-01 -1.579244285821914673e-01 7.596342265605926514e-02 -1.010285574011504650e-03 1.639170572161674500e-02 7.687224447727203369e-02 -1.391323953866958618e-01 -7.208386808633804321e-02 -9.037338197231292725e-02
-2.647006809711456299e-01 1.387134566903114319e-02 -3.871265053749084473e-01 -1.383179724216461182e-01 -3.172215521335601807e-01 1.435614228248596191e-01 1.805635243654251099e-01 2.909024804830551147e-02 -1.813593655824661255e-01 -3.305661380290985107e-01 1.435066461563110352e-01 -1.717619746923446655e-01 -3.882718831300735474e-02 -3.856207132339477539e-01 5.633941665291786194e-02 1.944939838722348213e-03 2.346937060356140137e-01 1.094898581504821777e-01 -1.111732050776481628e-01 -6.589062511920928955e-02 -5.464944243431091309e-02 -1.153034716844558716e-01 4.269956052303314209e-02 -6.034228205680847168e-02 -1.403243690729141235e-01 2.260200679302215576e-01 -1.090591177344322205e-01 -2.735065668821334839e-02 -3.091853298246860504e-02 -2.538154423236846924e-01 -6.463648378849029541e-02 -4.373883083462715149e-02
-2.092172391712665558e-02 3.385424613952636719e-01 -2.319552302360534668e-01 -3.972767852246761322e-03 4.085434228181838989e-02 6.682442966848611832e-03 -1.059030815958976746e-01 4.582563415169715881e-02 -5.795364826917648315e-02 -1.352648586034774780e-01 -1.098829880356788635e-01 5.963499099016189575e-02 1.077888999134302139e-02 -7.564824074506759644e-02 2.773069739341735840e-01 9.944570483639836311e-04 -1.304910778999328613e-01 1.914055347442626953e-01 1.355244070291519165e-01 -3.386607468128204346e-01 7.564867287874221802e-02 1.808568984270095825e-01 -6.153769791126251221e-02 -2.292617261409759521e-01 1.471431255340576172e-01 4.495373666286468506e-01 -2.640928924083709717e-01 5.459322780370712280e-02 2.790625095367431641e-01 -9.976699203252792358e-02 1.712301820516586304e-01 3.109874948859214783e-02
7.363525778055191040e-02 1.380117833614349365e-01 -1.676982045173645020e-01 -2.415562123060226440e-01 1.262635271996259689e-02 1.553427278995513916e-01 2.473700791597366333e-02 1.978672742843627930e-01 -6.194346025586128235e-02 -2.338180551305413246e-03 -1.232058852910995483e-01 -3.011661469936370850e-01 1.663113683462142944e-01 2.674603462219238281e-02 8.326625078916549683e-02 1.135863065719604492e-01 -1.728422790765762329e-01 2.498031258583068848e-01 -2.938998676836490631e-02 -3.436652421951293945e-01 4.153184965252876282e-02 9.036036580801010132e-02 -1.669307798147201538e-01 -2.538126707077026367e-01 2.818077802658081055e-01 2.492863833904266357e-01 1.225099191069602966e-01 3.073404431343078613e-01 -2.638287246227264404e-01 3.335619345307350159e-02 -5.035000666975975037e-02 -1.713751107454299927e-01
-1.949101090431213379e-01 2.565980851650238037e-01 -1.493904143571853638e-01 -1.251923888921737671e-01 -8.874291181564331055e-02 1.157238334417343140e-01 -1.112698689103126526e-01 1.502251178026199341e-01 1.850850284099578857e-01 2.971886284649372101e-02 -3.355592787265777588e-01 -1.726783812046051025e-01 2.793363034725189209e-01 -1.231638863682746887e-01 1.119735166430473328e-01 1.537064909934997559e-01 1.001225709915161133e-01 -2.143767662346363068e-02 1.611131876707077026e-01 -1.030929237604141235e-01 1.710561215877532959e-01 -1.158670112490653992e-01 -2.608152665197849274e-02 -1.495068073272705078e-01 1.737136691808700562e-01 4.222168922424316406e-01 8.916961401700973511e-02 3.538896441459655762e-01 1.009572520852088928e-01 1.484002470970153809e-01 8.601957559585571289e-02 3.173207491636276245e-02
4.558990895748138428e-02 3.256197571754455566e-01 -3.245778083801269531e-01 -3.631371557712554932e-01 -2.055017799139022827e-01 1.456917971372604370e-01 -1.546808611601591110e-02 -8.797876536846160889e-03 1.682700403034687042e-02 -2.734032459557056427e-03 -9.541126340627670288e-02 -2.352611534297466278e-02 2.769241034984588623e-01 7.120291236788034439e-03 2.617294527590274811e-02 4.181916639208793640e-02 2.014345824718475342e-01 2.421321570873260498e-01 -7.919807732105255127e-02 -5.446372553706169128e-02 9.850345551967620850e-03 -1.519660949707031250e-01 -1.270350366830825806e-01 -8.720566332340240479e-02 3.907341659069061279e-01 8.996873348951339722e-02 -1.128825917840003967e-01 3.687316477298736572e-01 5.975681543350219727e-02 1.165469810366630554e-01 1.299937963485717773e-01 -5.366535857319831848e-02
-3.010071814060211182e-01 4.089919105172157288e-02 -1.052949577569961548e-01 -3.268011212348937988e-01 -1.151951700448989868e-01 -5.856956914067268372e-02 1.120692342519760132e-01 1.301199048757553101e-01 -1.582039706408977509e-02 -1.361234113574028015e-02 5.946739390492439270e-02 -3.671132028102874756e-01 6.029683351516723633e-02 -2.932296991348266602e-01 1.144975423812866211e-01 -1.475602388381958008e-01 -1.500591933727264404e-01 2.815174683928489685e-02 -5.501455441117286682e-02 -1.135704666376113892e-01 -1.095752716064453125e-01 4.592255502939224243e-02 -1.397858839482069016e-02 -4.158966243267059326e-01 2.523545324802398682e-01 9.110701084136962891e-02 -3.422956466674804688e-01 -1.730037629604339600e-01 7.452346384525299072e-02 1.522185206413269043e-01 7.023859769105911255e-02 3.382308036088943481e-02
-5.194206908345222473e-02 1.020460650324821472e-01 -2.364489585161209106e-01 -7.884046435356140137e-02 -4.597828164696693420e-02 5.865134671330451965e-02 6.886822730302810669e-02 5.451833456754684448e-02 -2.433823198080062866e-01 8.890435099601745605e-02 -9.639507532119750977e-02 -4.078502655029296875e-01 9.143771231174468994e-02 -2.078345865011215210e-01 6.813685595989227295e-02 -1.451461762189865112e-01 1.961096227169036865e-01 2.753183245658874512e-01 -1.184948906302452087e-01 -1.404590308666229248e-01 -1.287080943584442139e-01 1.238868758082389832e-02 -3.021986782550811768e-01 -6.243941560387611389e-02 2.941652014851570129e-02 4.211786687374114990e-01 2.156302183866500854e-01 2.936834096908569336e-01 1.412125118076801300e-02 -1.275538355112075806e-01 -9.318223223090171814e-03 -6.266090273857116699e-02
-2.277770638465881348e-01 4.455097764730453491e-02 -2.431090474128723145e-01 -3.019906878471374512e-01 -1.459894627332687378e-01 1.181901916861534119e-01 1.275036334991455078e-01 1.468779146671295166e-01 -1.429914385080337524e-01 -2.023699134588241577e-01 9.845041483640670776e-02 -3.486448526382446289e-01 -1.806434392929077148e-01 -3.019507229328155518e-01 3.223666548728942871e-02 -1.926469355821609497e-01 1.455657482147216797e-01 2.849223017692565918e-01 -1.226887553930282593e-01 -6.783389300107955933e-02 -1.975422203540802002e-01 -4.439666401594877243e-03 -4.942915216088294983e-02 1.275970414280891418e-02 1.703572459518909454e-02 2.358506470918655396e-01 -7.251434028148651123e-02 1.920530945062637329e-01 -2.233858220279216766e-02 -2.725746631622314453e-01 -1.559520363807678223e-01 -8.525219559669494629e-02
1.021993383765220642e-01 6.748931854963302612e-02 -2.614826858043670654e-01 -1.637169271707534790e-01 1.055471673607826233e-01 2.961678616702556610e-02 -7.329693064093589783e-03 -8.881337940692901611e-02 -2.910645902156829834e-01 -1.324054002761840820e-01 -4.967408254742622375e-02 -3.028754889965057373e-01 -4.004314914345741272e-02 -2.134239226579666138e-01 4.002267494797706604e-02 1.289103738963603973e-02 1.612481027841567993e-01 2.454819977283477783e-01 -4.446462169289588928e-02 6.927680969238281250e-02 3.640559688210487366e-02 -2.879250645637512207e-01 -2.798609137535095215e-01 6.617874652147293091e-02 2.899530529975891113e-01 3.189328908920288086e-01 -1.745685189962387085e-02 3.805851936340332031e-01 3.931378573179244995e-02 1.062695682048797607e-01 1.407433301210403442e-01 3.062900900840759277e-02
1.477345637977123260e-02 -2.222236245870590210e-01 -4.346711933612823486e-01 -9.931506961584091187e-02 -1.244316995143890381e-01 1.029710322618484497e-01 3.262846963480114937e-03 2.120313197374343872e-01 9.800351411104202271e-02 -1.509855240583419800e-01 1.834733225405216217e-02 -1.991550624370574951e-01 -3.363344967365264893e-01 -2.853082716464996338e-01 3.257966637611389160e-01 5.643109232187271118e-02 1.046038791537284851e-01 2.400690317153930664e-01 -1.593301072716712952e-02 -5.170942470431327820e-02 3.568506985902786255e-02 9.715117514133453369e-03 -1.297818422317504883e-01 4.444839060306549072e-02 2.227061092853546143e-01 1.905754208564758301e-01 -9.308198094367980957e-02 -2.668355219066143036e-02 -1.134893298149108887e-01 -1.379328668117523193e-01 -2.863467931747436523e-01 -5.838414281606674194e-02
-3.277398049831390381e-01 2.718538939952850342e-01 -2.832164466381072998e-01 1.851936727762222290e-01 1.164799928665161133e-01 2.134372591972351074e-01 2.472795993089675903e-01 -9.639324247837066650e-02 -1.571794152259826660e-01 -1.601299494504928589e-01 -7.067587226629257202e-02 1.202722787857055664e-01 -1.936837434768676758e-01 -3.971555829048156738e-02 7.838850468397140503e-02 -2.264506369829177856e-01 2.245949953794479370e-01 1.868745088577270508e-01 3.698563575744628906e-02 -2.815521694719791412e-02 -1.407238543033599854e-01 -3.789017498493194580e-01 -6.833934783935546875e-02 -2.051756381988525391e-01 1.071815118193626404e-01 2.089683860540390015e-01 -2.138472497463226318e-01 -4.998172819614410400e-02 -4.006548970937728882e-02 -1.857982203364372253e-02 -1.986034214496612549e-02 -6.997770071029663086e-02
-2.235225141048431396e-01 9.880431741476058960e-02 -3.487808704376220703e-01 -2.353731244802474976e-01 -3.238375484943389893e-02 2.999212965369224548e-02 -8.968034386634826660e-02 1.502972841262817383e-01 2.025913149118423462e-01 -6.266940385103225708e-03 3.508294373750686646e-02 4.004130512475967407e-02 -3.995824605226516724e-02 2.320841513574123383e-02 1.438088864088058472e-01 5.461656302213668823e-02 6.949177384376525879e-02 -7.092267740517854691e-03 -6.495676934719085693e-02 -2.841118574142456055e-01 3.432757407426834106e-02 -3.216083347797393799e-01 8.518391102552413940e-02 -1.971505135297775269e-01 8.920735865831375122e-02 3.069674372673034668e-01 2.816147506237030029e-01 3.253170847892761230e-01 7.039215415716171265e-03 2.343803644180297852e-01 1.140592843294143677e-01 2.550670206546783447e-01
-1.336059868335723877e-01 -1.927478164434432983e-01 -3.078235387802124023e-01 -1.823519170284271240e-01 -1.270414441823959351e-01 1.371524482965469360e-01 2.280601710081100464e-01 2.953263930976390839e-02 -2.484051734209060669e-01 -9.063292294740676880e-02 -2.605539262294769287e-01 -8.543971925973892212e-02 -1.818092614412307739e-01 -2.658669054508209229e-01 2.781457304954528809e-01 -1.917855143547058105e-01 -9.716423228383064270e-03 2.667344212532043457e-01 -9.386611729860305786e-02 -9.920988231897354126e-03 -1.007544100284576416e-01 -1.686191111803054810e-01 -9.088560938835144043e-02 -2.481248080730438232e-01 -2.194811552762985229e-01 -7.878030650317668915e-03 1.453651487827301025e-01 1.755630373954772949e-01 1.955638974905014038e-01 -1.955440342426300049e-01 -3.051155246794223785e-02 -2.589037176221609116e-04
-1.464991718530654907e-01 2.444691210985183716e-02 -4.345761537551879883e-01 -1.812707781791687012e-01 -2.199718356132507324e-01 8.770113438367843628e-02 8.910423517227172852e-02 1.088607013225555420e-01 4.936101287603378296e-02 5.942313000559806824e-02 -6.860930472612380981e-02 2.588423527777194977e-02 -1.338130533695220947e-01 -9.398937225341796875e-02 -7.466825097799301147e-02 -2.048243880271911621e-01 1.896918863058090210e-01 6.040146946907043457e-02 -2.688607573509216309e-01 -1.098611876368522644e-01 3.463497757911682129e-01 2.843686752021312714e-02 -4.868200793862342834e-02 -9.465435892343521118e-02 -1.030562371015548706e-01 1.910355687141418457e-01 -1.378340274095535278e-01 8.341821283102035522e-02 -4.493614435195922852e-01 2.407800257205963135e-01 7.465093582868576050e-02 -1.067190431058406830e-02
-1.113033592700958252e-01 -2.732831053435802460e-02 -1.110853180289268494e-01 -3.540454208850860596e-01 -7.607075572013854980e-02 -2.605770528316497803e-02 -2.063068449497222900e-01 1.086503565311431885e-01 8.837069617584347725e-04 -1.652578711509704590e-01 1.345966663211584091e-02 -5.333101004362106323e-02 -2.581339776515960693e-01 -6.208080798387527466e-02 -2.171892672777175903e-02 2.869421057403087616e-02 1.439916342496871948e-01 2.320879548788070679e-01 -2.507135272026062012e-01 -4.165317118167877197e-01 -1.264826804399490356e-01 -3.675000965595245361e-01 -5.645156279206275940e-02 1.376617550849914551e-01 1.505661606788635254e-01 3.005333244800567627e-01 -2.209299989044666290e-02 2.409507930278778076e-01 -1.010550037026405334e-01 -7.092217355966567993e-02 -3.539520129561424255e-02 1.185247823596000671e-01
-2.368636280298233032e-01 2.366106361150741577e-01 -2.644717693328857422e-01 -2.405122816562652588e-01 1.983734816312789917e-01 -2.125294879078865051e-02 4.178021103143692017e-02 4.388761147856712341e-02 -7.262279093265533447e-02 -2.696620821952819824e-01 -6.331489235162734985e-02 -1.918125152587890625e-01 4.129588231444358826e-02 -2.791698873043060303e-01 -1.266166120767593384e-01 1.344241015613079071e-02 -1.706286966800689697e-01 1.509260237216949463e-01 3.817790001630783081e-02 -1.850153058767318726e-01 1.642598509788513184e-01 -7.459524273872375488e-02 -3.775572776794433594e-01 6.391562521457672119e-03 -2.907677590847015381e-01 2.198142558336257935e-01 -2.734588980674743652e-01 3.547911718487739563e-02 -1.659699529409408569e-01 -1.269897259771823883e-02 7.616062182933092117e-03 5.111468583345413208e-02
-1.166438236832618713e-01 -5.541291902773082256e-04 -4.243561923503875732e-01 2.761170864105224609e-01 1.392231434583663940e-01 2.351256906986236572e-01 -2.466754168272018433e-01 1.839789911173284054e-03 1.034532263875007629e-01 -7.984627783298492432e-02 -2.567361891269683838e-01 -1.108192652463912964e-01 -6.758197396993637085e-02 -1.493492126464843750e-01 2.694269418716430664e-01 -2.428756058216094971e-01 -5.623741820454597473e-02 3.009397387504577637e-01 5.845767259597778320e-02 -1.980125606060028076e-01 1.122724339365959167e-01 -1.295593529939651489e-01 8.537872880697250366e-02 -1.473825573921203613e-01 1.623204909265041351e-02 1.245877668261528015e-01 1.937492191791534424e-01 1.718464493751525879e-01 1.968976855278015137e-01 -5.386958271265029907e-02 -9.366006404161453247e-02 1.130375340580940247e-01
-2.858254611492156982e-01 1.742423027753829956e-01 -1.827699989080429077e-01 -1.356426775455474854e-01 6.785760074853897095e-02 9.181524813175201416e-02 -2.231583371758460999e-02 1.390186399221420288e-01 -1.116979941725730896e-01 2.375616431236267090e-01 -1.201047524809837341e-01 -4.768883064389228821e-02 -1.092658042907714844e-01 1.273768544197082520e-01 2.349667847156524658e-01 1.166869793087244034e-02 1.685618758201599121e-01 1.866231709718704224e-01 4.377905651926994324e-02 -3.999237716197967529e-01 -9.922021627426147461e-02 -2.044050544500350952e-01 3.392269834876060486e-02 -1.280547231435775757e-01 3.274828791618347168e-01 3.836677968502044678e-01 -2.360420227050781250e-01 -1.732294261455535889e-02 -2.964170090854167938e-02 1.143098771572113037e-01 -4.272487759590148926e-02 -1.168565377593040466e-01
-4.490174725651741028e-02 5.421246588230133057e-02 -2.717395126819610596e-01 -1.572328358888626099e-01 8.380042761564254761e-02 8.005509525537490845e-02 1.749683469533920288e-01 -1.932057142257690430e-01 1.394793838262557983e-01 -6.839486211538314819e-02 5.706352740526199341e-02 -1.849796473979949951e-01 8.306742529384791851e-04 -7.763631641864776611e-02 -2.060578204691410065e-02 -6.433562189340591431e-02 5.095135793089866638e-02 2.530622184276580811e-01 -6.385555118322372437e-02 -3.283390402793884277e-01 -3.445239737629890442e-02 -3.311135768890380859e-01 -1.646868288516998291e-01 -4.727334901690483093e-02 2.002295553684234619e-01 1.901865154504776001e-01 -2.129380851984024048e-01 2.415225952863693237e-01 -2.033525705337524414e-01 2.182476669549942017e-01 3.185981810092926025e-01 -2.319070100784301758e-01
-5.410572141408920288e-02 1.097880974411964417e-01 -2.544369995594024658e-01 -1.719002872705459595e-01 -1.177207678556442261e-01 2.195972055196762085e-01 1.256975233554840088e-01 9.085626341402530670e-03 -2.449693530797958374e-01 4.980514571070671082e-02 -1.885736882686614990e-01 -3.183755278587341309e-01 1.443954557180404663e-01 -9.464503079652786255e-02 3.390721976757049561e-02 -8.921696990728378296e-02 5.146731436252593994e-02 2.422014027833938599e-01 -7.441808283329010010e-02 -2.099391371011734009e-01 8.030228316783905029e-02 2.001027204096317291e-02 -1.995347440242767334e-01 1.298562623560428619e-02 7.710801064968109131e-02 5.059408545494079590e-01 3.843370378017425537e-01 5.612613260746002197e-02 5.334450677037239075e-02 1.921503990888595581e-02 2.587867714464664459e-02 3.352851606905460358e-03
-1.703044325113296509e-01 -6.493579596281051636e-02 -5.197157263755798340e-01 -2.184647023677825928e-01 -2.726665437221527100e-01 4.982413351535797119e-02 1.370750069618225098e-01 2.028066664934158325e-01 -8.109819144010543823e-02 -1.259014159440994263e-01 -5.849223583936691284e-02 -2.515143156051635742e-01 -1.662165485322475433e-02 -1.197790950536727905e-01 -1.575556844472885132e-01 -1.404795497655868530e-01 -7.732307165861129761e-02 1.094446778297424316e-01 -2.930928766727447510e-02 -1.585857123136520386e-01 -1.989477872848510742e-01 1.771633923053741455e-01 -4.804871603846549988e-02 -5.600877106189727783e-02 9.167484007775783539e-03 3.611036539077758789e-01 -2.684109807014465332e-01 -6.694264709949493408e-02 -1.364761888980865479e-01 -1.309872567653656006e-01 1.504785940051078796e-02 -2.268742769956588745e-02
-1.248063072562217712e-01 3.159908950328826904e-01 -2.551530301570892334e-01 -1.342577859759330750e-02 -2.129642479121685028e-02 3.236477449536323547e-02 5.054558441042900085e-02 2.268502674996852875e-02 4.671865701675415039e-02 -1.843956708908081055e-01 -1.691215634346008301e-01 1.494546681642532349e-01 2.556620910763740540e-02 -8.665645867586135864e-02 1.451115030795335770e-02 -3.895975649356842041e-02 5.968286842107772827e-02 -7.082605361938476562e-02 -3.407419472932815552e-02 -4.357939958572387695e-01 1.326374262571334839e-01 1.387764364480972290e-01 -2.956336140632629395e-01 -4.063218235969543457e-01 2.649667263031005859e-01 -7.162958849221467972e-03 -2.408652007579803467e-01 1.282874494791030884e-01 1.366377770900726318e-01 4.356225207448005676e-02 2.503629326820373535e-01 2.681942656636238098e-02
-1.390424519777297974e-01 3.017001785337924957e-02 -4.351232647895812988e-01 1.428658366203308105e-01 7.494702190160751343e-02 2.694030404090881348e-01 -8.818604797124862671e-02 2.032199949026107788e-01 1.409460455179214478e-01 7.183296233415603638e-02 -1.204048171639442444e-01 2.262450456619262695e-01 -3.103045001626014709e-02 -3.507519066333770752e-01 2.629263997077941895e-01 -2.233344465494155884e-01 1.130852848291397095e-01 2.414450198411941528e-01 8.360788226127624512e-02 -1.173464059829711914e-01 1.146970018744468689e-01 -1.178267970681190491e-01 5.259088054299354553e-02 -2.982484102249145508e-01 1.920718103647232056e-01 1.356551889330148697e-02 1.513478010892868042e-01 4.051575064659118652e-02 4.987603053450584412e-02 6.183629855513572693e-02 1.251200884580612183e-01 1.218392103910446167e-01
-5.948319658637046814e-02 2.054337114095687866e-01 -1.954542845487594604e-01 -2.549204230308532715e-01 -2.510797977447509766e-01 -2.564838528633117676e-02 6.817977130413055420e-02 1.776569336652755737e-01 7.574833929538726807e-02 1.839100569486618042e-01 5.385153368115425110e-02 2.474352903664112091e-02 2.110708951950073242e-01 -2.344115972518920898e-01 1.484818477183580399e-02 1.470381319522857666e-01 -9.691159427165985107e-02 3.208716511726379395e-01 1.142934635281562805e-01 -1.518753468990325928e-01 1.703602634370326996e-02 -1.356877237558364868e-01 -1.162297427654266357e-01 -8.737865835428237915e-02 1.952545791864395142e-01 2.582723796367645264e-01 3.093487322330474854e-01 4.353979825973510742e-01 1.983587816357612610e-02 -3.941540047526359558e-02 1.106451265513896942e-02 7.910395413637161255e-02
1.329101342707872391e-02 -3.864939510822296143e-02 -4.009892940521240234e-01 2.198973111808300018e-02 9.534922987222671509e-02 -8.441717177629470825e-02 -1.869551464915275574e-02 1.574155390262603760e-01 -1.649959236383438110e-01 5.622663721442222595e-02 -2.281917780637741089e-01 -1.247754395008087158e-01 1.297506541013717651e-01 -2.178708016872406006e-01 2.099403887987136841e-01 3.451459109783172607e-02 1.028013229370117188e-01 2.215821668505668640e-02 -2.446631789207458496e-01 -3.952921628952026367e-01 -1.857324093580245972e-01 5.617712810635566711e-02 -1.066391468048095703e-01 4.118183627724647522e-02 -1.199363842606544495e-01 4.142061471939086914e-01 -9.946513175964355469e-02 1.449437439441680908e-01 1.672268509864807129e-01 -7.936599850654602051e-02 -2.362226992845535278e-01 5.743139982223510742e-02
-3.078359067440032959e-01 1.054343804717063904e-01 -1.781615167856216431e-01 -1.169770136475563049e-01 -8.794522285461425781e-02 5.322197079658508301e-02 2.678302861750125885e-02 4.240364953875541687e-02 8.715032786130905151e-02 1.285994201898574829e-01 -1.866535395383834839e-01 -2.484406828880310059e-01 1.568301022052764893e-02 -6.193676590919494629e-02 7.897006720304489136e-02 -8.504027128219604492e-02 6.992650777101516724e-02 4.307259991765022278e-02 -5.678925663232803345e-02 -5.576563477516174316e-01 7.039310876280069351e-03 -3.227873742580413818e-01 -7.719618082046508789e-02 -5.085579119622707367e-03 6.692728400230407715e-02 2.215569615364074707e-01 -3.067864663898944855e-02 1.858345121145248413e-01 1.922641843557357788e-01 3.115105628967285156e-01 -1.364129334688186646e-01 -1.566380113363265991e-01
-2.884264588356018066e-01 -2.496233396232128143e-02 -2.685557007789611816e-01 -1.944769620895385742e-01 -2.336096018552780151e-01 1.702943444252014160e-01 8.885535597801208496e-02 4.835544154047966003e-02 5.837797746062278748e-02 -2.715961337089538574e-01 1.368797570466995239e-01 -1.468080878257751465e-01 3.086427226662635803e-02 -4.735093116760253906e-01 -1.448838692158460617e-02 -1.724260151386260986e-01 -1.121774613857269287e-01 -9.595012664794921875e-02 4.776570014655590057e-03 -2.090699523687362671e-01 -2.476550042629241943e-01 -9.053324162960052490e-02 -5.309593677520751953e-02 3.073821216821670532e-02 4.719051718711853027e-02 2.838112413883209229e-01 -1.518037021160125732e-01 1.583052128553390503e-01 -4.953750222921371460e-02 -1.086652278900146484e-01 -2.039793431758880615e-01 -1.196003854274749756e-01
-5.916377902030944824e-02 -2.996876835823059082e-02 -3.992956876754760742e-01 4.662014544010162354e-02 -8.474518358707427979e-02 2.215433418750762939e-01 2.878528237342834473e-01 -2.422708421945571899e-01 -1.625935733318328857e-01 -1.463127881288528442e-01 -7.239864766597747803e-02 -1.453544646501541138e-01 3.811430558562278748e-02 -2.460496127605438232e-01 2.357648313045501709e-01 7.951939851045608521e-02 -2.912749163806438446e-02 2.970143258571624756e-01 -2.305505871772766113e-01 -4.620100185275077820e-02 1.384302973747253418e-01 -3.154790401458740234e-01 -2.191997468471527100e-01 1.041397266089916229e-02 1.426358222961425781e-01 6.622022390365600586e-02 -1.376982927322387695e-01 1.975997909903526306e-02 -1.535945534706115723e-01 -7.324175536632537842e-02 1.594773381948471069e-01 -1.684852689504623413e-01
-1.337109412997961044e-02 3.060618937015533447e-01 -3.056133091449737549e-01 -1.672139465808868408e-01 5.304967239499092102e-02 7.065639644861221313e-02 1.168436780571937561e-01 4.351053386926651001e-03 -3.398804739117622375e-02 -1.591052114963531494e-01 -2.765774428844451904e-01 -3.524350523948669434e-01 -2.903984673321247101e-02 1.414181850850582123e-02 7.510638982057571411e-02 4.986591264605522156e-02 4.863736033439636230e-02 9.046791493892669678e-02 -3.662438392639160156e-01 -1.573073714971542358e-01 1.062374487519264221e-01 -9.606093168258666992e-03 2.484348863363265991e-01 3.933339193463325500e-02 -9.953186661005020142e-02 4.182732403278350830e-01 -2.192624062299728394e-01 -3.719016537070274353e-02 2.492056228220462799e-02 1.802700608968734741e-01 -7.289710640907287598e-02 1.006821841001510620e-01
-2.505665831267833710e-02 5.831961333751678467e-02 -4.618106782436370850e-01 -6.230418011546134949e-02 -5.808486416935920715e-02 6.797090917825698853e-02 3.220851719379425049e-02 1.601961404085159302e-01 -1.321384012699127197e-01 3.845461644232273102e-03 -2.575102634727954865e-02 -1.608748883008956909e-01 9.517337381839752197e-02 -2.011368870735168457e-01 1.236325278878211975e-01 -2.008712440729141235e-01 -1.383350193500518799e-01 2.508589029312133789e-01 -3.651505708694458008e-01 -2.968619167804718018e-01 -2.289263904094696045e-01 -3.181818723678588867e-01 -4.761849343776702881e-02 -1.064235791563987732e-01 7.854701578617095947e-02 -6.866388767957687378e-02 9.259862452745437622e-02 9.602343663573265076e-03 -1.620978116989135742e-01 -2.753428518772125244e-01 4.385551437735557556e-02 -2.500987984240055084e-02
-6.796304881572723389e-02 2.133632451295852661e-02 -3.817805051803588867e-01 -1.581570208072662354e-01 2.048024907708168030e-02 1.838223189115524292e-01 2.965864539146423340e-01 7.656674832105636597e-02 -2.393328957259654999e-02 -8.347266167402267456e-02 -1.190296337008476257e-01 -6.408431380987167358e-02 7.082200795412063599e-02 -3.461515903472900391e-01 4.605179652571678162e-02 -2.274277955293655396e-01 -3.968406468629837036e-02 -1.862165182828903198e-01 -1.471814811229705811e-01 -4.095545411109924316e-01 -3.229815363883972168e-01 3.153308108448982239e-02 -1.293154358863830566e-01 -1.239661797881126404e-01 -2.400767654180526733e-01 -4.584308771882206202e-04 -1.681027859449386597e-01 3.977505117654800415e-02 8.867600001394748688e-03 -1.349529176950454712e-01 2.126069553196430206e-02 -1.495083868503570557e-01
-3.956474363803863525e-02 -1.520631164312362671e-01 -3.255303204059600830e-01 -4.248163700103759766e-01 -2.965174056589603424e-02 1.532995998859405518e-01 3.832198679447174072e-02 6.312593817710876465e-02 -6.404726952314376831e-02 -2.015427052974700928e-01 -1.205055564641952515e-01 -3.326237946748733521e-02 -9.097206406295299530e-03 -3.020449578762054443e-01 -4.561980068683624268e-02 -1.743207871913909912e-01 1.200184375047683716e-01 8.655305206775665283e-02 -2.697306573390960693e-01 -2.455398440361022949e-01 -1.754171699285507202e-01 -1.757655143737792969e-01 -1.077377051115036011e-01 -1.367346346378326416e-01 -2.097787857055664062e-01 -1.269305497407913208e-01 -1.248304247856140137e-01 2.736529409885406494e-01 4.056102782487869263e-02 -8.128120750188827515e-02 1.969323009252548218e-01 1.742884218692779541e-01
-6.354128569364547729e-02 -7.228264957666397095e-02 -4.852097332477569580e-01 -2.922310307621955872e-02 8.362601697444915771e-02 -8.934257924556732178e-02 7.545134425163269043e-02 -7.360683381557464600e-02 8.587827906012535095e-03 -3.531158268451690674e-01 -2.551697492599487305e-01 -1.136641874909400940e-01 4.516608640551567078e-02 -2.610183656215667725e-01 7.696653902530670166e-02 7.631045579910278320e-02 5.556276440620422363e-02 -1.630383133888244629e-01 1.733011901378631592e-01 -3.893942236900329590e-01 1.869205981492996216e-01 -1.334465295076370239e-01 -1.023064553737640381e-01 -2.317315489053726196e-01 -8.757783472537994385e-02 -5.623664706945419312e-02 2.267955429852008820e-02 1.477024108171463013e-01 4.236369952559471130e-02 -2.359362095594406128e-01 1.424124538898468018e-01 6.713999807834625244e-02
-8.848781883716583252e-02 2.171905934810638428e-01 -2.934764027595520020e-01 -1.875706017017364502e-01 4.014212638139724731e-02 2.297114729881286621e-01 6.414371728897094727e-02 1.128155365586280823e-01 -4.098896682262420654e-02 -3.200434520840644836e-02 -2.189134955406188965e-01 -9.154522418975830078e-02 2.489176020026206970e-02 1.315172463655471802e-01 1.205556467175483704e-01 -1.386192142963409424e-01 -2.605165913701057434e-02 2.150797657668590546e-02 -5.117830634117126465e-01 -1.310787945985794067e-01 1.080161333084106445e-01 5.721005611121654510e-03 1.935729533433914185e-01 1.125724762678146362e-01 7.739263772964477539e-02 4.973436892032623291e-01 -1.319744139909744263e-01 -4.532911255955696106e-02 1.996074803173542023e-02 5.161768943071365356e-02 -9.512501209974288940e-02 1.215782687067985535e-01
-2.711831033229827881e-01 1.756567507982254028e-01 -2.862831354141235352e-01 -3.325290679931640625e-01 -3.687313944101333618e-02 -1.235383003950119019e-01 4.225774481892585754e-02 4.803781956434249878e-02 9.598521888256072998e-02 2.112359404563903809e-01 -1.928607225418090820e-01 -1.918130069971084595e-01 -1.423155795782804489e-02 1.498108208179473877e-01 3.812747299671173096e-01 1.296865940093994141e-02 1.445390284061431885e-01 1.846814006567001343e-01 -1.815623976290225983e-02 -3.368460536003112793e-01 -2.207478322088718414e-02 -1.939275711774826050e-01 -1.081474572420120239e-01 3.910825029015541077e-02 1.023392677307128906e-01 2.126757949590682983e-01 -1.868357956409454346e-01 5.949531495571136475e-02 2.611161470413208008e-01 5.941708385944366455e-02 -1.877486892044544220e-02 4.498545546084642410e-03
-6.471487879753112793e-02 1.174060404300689697e-01 -4.023797214031219482e-01 1.755231916904449463e-01 1.928642988204956055e-01 1.401190161705017090e-01 2.926059365272521973e-01 -1.123102307319641113e-01 -1.512010544538497925e-01 1.946005970239639282e-01 -6.250127404928207397e-02 -7.331445068120956421e-02 -9.468926489353179932e-02 -1.068531498312950134e-01 -6.079711019992828369e-02 -4.969433881342411041e-03 -1.190114095807075500e-01 4.297924935817718506e-01 -2.764259278774261475e-01 -2.185476869344711304e-01 6.995412707328796387e-02 -1.231164112687110901e-01 -2.096150368452072144e-01 -4.878224804997444153e-02 1.068072617053985596e-01 7.186318188905715942e-02 -1.982580721378326416e-01 1.545324623584747314e-01 7.643732428550720215e-02 2.024281620979309082e-01 6.794499605894088745e-02 -1.396674662828445435e-01
-2.626774013042449951e-01 2.298392653465270996e-01 -3.317384719848632812e-01 -1.272584218531847000e-02 -2.307620197534561157e-01 5.192328616976737976e-02 7.777538150548934937e-02 2.635484933853149414e-01 1.897647678852081299e-01 8.695848286151885986e-03 -3.979496657848358154e-01 4.651165008544921875e-02 -1.472015082836151123e-01 2.723743952810764313e-02 2.303427606821060181e-01 7.432875782251358032e-02 5.381163209676742554e-02 1.801232695579528809e-01 -2.322343736886978149e-01 1.453750878572463989e-01 -5.265806242823600769e-02 3.542403131723403931e-02 -7.342448830604553223e-02 -2.424748986959457397e-01 3.220487534999847412e-01 2.438751421868801117e-02 -1.326051056385040283e-01 -2.195018157362937927e-02 1.512194126844406128e-01 -2.405007369816303253e-02 -7.563979178667068481e-02 1.695260852575302124e-01
-2.252828143537044525e-02 2.270501852035522461e-01 -1.234951317310333252e-01 -1.603803038597106934e-01 -1.370997577905654907e-01 1.102467030286788940e-01 1.473510265350341797e-01 -1.310029160231351852e-02 9.907418489456176758e-02 -2.560578845441341400e-02 -1.085887700319290161e-01 5.825195088982582092e-02 3.359263837337493896e-01 -1.645376384258270264e-01 4.644865542650222778e-02 -7.475669682025909424e-02 1.010319739580154419e-01 8.827691525220870972e-02 -1.683552935719490051e-02 -2.936171293258666992e-01 1.331061939708888531e-04 -7.764492928981781006e-02 2.054361701011657715e-01 -1.328244805335998535e-01 2.936155721545219421e-02 3.636416196823120117e-01 7.444187253713607788e-02 4.943208396434783936e-01 -1.756612360477447510e-01 1.588304191827774048e-01 2.171301096677780151e-01 1.556296497583389282e-01
8.286004513502120972e-02 1.024119704961776733e-01 -1.762098222970962524e-01 -2.255897521972656250e-01 -1.178287714719772339e-02 1.635472327470779419e-01 2.214287966489791870e-01 -4.731599614024162292e-02 -3.375776410102844238e-01 -2.504145540297031403e-02 -1.167809776961803436e-02 -7.865568995475769043e-02 1.523590385913848877e-01 -8.611629903316497803e-02 2.728483825922012329e-02 -2.806284278631210327e-02 -7.209230959415435791e-02 2.584981918334960938e-01 -1.798962354660034180e-01 -1.088578552007675171e-01 4.055287688970565796e-02 -3.638801872730255127e-01 -1.934556066989898682e-01 -4.485035315155982971e-02 2.394040226936340332e-01 3.430056869983673096e-01 2.294969856739044189e-01 2.862243354320526123e-01 1.306546926498413086e-01 5.281733348965644836e-02 1.220101937651634216e-01 1.882839798927307129e-01
-6.109164282679557800e-02 -9.960305690765380859e-02 -3.554101586341857910e-01 -3.055777847766876221e-01 5.426036939024925232e-02 1.575658172369003296e-01 8.646021783351898193e-02 5.552600696682929993e-02 1.870707049965858459e-02 -9.979600459337234497e-02 -4.327440559864044189e-01 1.005691736936569214e-01 1.742518842220306396e-01 -1.408560425043106079e-01 2.401205338537693024e-02 -4.795248806476593018e-02 -1.261536590754985809e-02 1.750794500112533569e-01 -6.238672137260437012e-02 -3.285367786884307861e-01 4.158608615398406982e-02 -6.087513267993927002e-02 1.300776451826095581e-01 -2.452711313962936401e-01 -2.924818778410553932e-03 -1.524475216865539551e-01 3.654426708817481995e-02 2.716656327247619629e-01 1.144349798560142517e-01 -3.282316923141479492e-01 1.419345438480377197e-01 -5.509249493479728699e-02
-2.475797832012176514e-01 1.521863341331481934e-01 -6.028750166296958923e-02 -3.361073434352874756e-01 1.429976243525743484e-02 1.184460520744323730e-01 -6.098383292555809021e-02 -5.628001689910888672e-02 9.048970788717269897e-02 -2.059086114168167114e-01 -1.124922558665275574e-01 -8.226631581783294678e-02 8.256129175424575806e-02 1.032225973904132843e-02 2.263212762773036957e-02 -4.044857807457447052e-03 2.695164978504180908e-01 3.915852606296539307e-01 -8.458991348743438721e-02 -4.426965117454528809e-01 -1.101726815104484558e-01 -7.845892012119293213e-02 -3.501355275511741638e-02 1.069226562976837158e-01 -3.146479139104485512e-03 3.060798346996307373e-01 -1.573133170604705811e-01 3.193929493427276611e-01 -1.057368889451026917e-01 -5.235319957137107849e-02 -7.390136271715164185e-02 2.138379216194152832e-02
-1.571733206510543823e-01 9.326738119125366211e-02 -1.519166827201843262e-01 -1.944577097892761230e-01 -3.365004435181617737e-02 2.721591591835021973e-01 1.701239347457885742e-01 1.653691977262496948e-01 -6.126435101032257080e-02 1.329643875360488892e-01 -1.476811021566390991e-01 6.460417993366718292e-03 1.755156219005584717e-01 -1.703237146139144897e-01 7.270550727844238281e-02 -4.746914803981781006e-01 -6.837890297174453735e-02 2.835579216480255127e-01 1.775787323713302612e-01 -2.253985106945037842e-01 -1.527629513293504715e-02 3.335733711719512939e-01 -3.534915298223495483e-02 1.916261389851570129e-02 -1.419062726199626923e-02 1.548064947128295898e-01 -5.257433280348777771e-02 1.670466214418411255e-01 -2.799264853820204735e-03 7.628932595252990723e-03 -5.556048080325126648e-02 3.193215727806091309e-01
6.149497255682945251e-02 1.511415839195251465e-01 -4.473561942577362061e-01 -2.144609540700912476e-01 3.211059793829917908e-02 -6.368478294461965561e-03 1.477476656436920166e-01 8.445808291435241699e-02 1.899673491716384888e-01 -1.727894693613052368e-01 -6.980444490909576416e-02 -3.051562011241912842e-01 -6.322029978036880493e-02 8.993662148714065552e-02 6.481899321079254150e-02 1.650514779612421989e-03 5.624978244304656982e-02 9.420000016689300537e-02 -3.350111842155456543e-01 -3.005996346473693848e-01 -4.922384768724441528e-02 9.649375081062316895e-02 1.509070396423339844e-01 2.301000244915485382e-02 2.575208842754364014e-01 2.758772373199462891e-01 -6.596466153860092163e-02 4.339798470027744770e-04 1.860342770814895630e-01 1.304236799478530884e-01 2.612649500370025635e-01 2.590315416455268860e-02
-2.182999998331069946e-01 3.132381439208984375e-01 -4.448264464735984802e-02 -8.475926518440246582e-02 4.132041335105895996e-02 9.520322829484939575e-02 1.649639755487442017e-01 -9.711897000670433044e-03 6.968540698289871216e-02 4.183944687247276306e-02 -9.168635308742523193e-02 -9.500241867499426007e-05 1.149604246020317078e-01 2.443520724773406982e-02 2.974900305271148682e-01 1.147337108850479126e-01 -4.115872830152511597e-02 2.910418808460235596e-01 -1.556243449449539185e-01 -5.369424447417259216e-02 -2.168880403041839600e-02 -6.280336529016494751e-02 -6.571262329816818237e-02 -4.574336409568786621e-01 3.038267493247985840e-01 9.164263308048248291e-02 -1.649404503405094147e-02 4.078813791275024414e-01 -2.177882790565490723e-01 2.879770845174789429e-02 6.293604522943496704e-02 -1.595157533884048462e-01
-2.697968184947967529e-01 7.553021609783172607e-02 -2.413627207279205322e-01 -9.166712313890457153e-02 -1.496682614088058472e-01 -4.035083204507827759e-02 2.999883592128753662e-01 1.331975609064102173e-01 -7.712998986244201660e-02 -1.687035560607910156e-01 1.118677668273448944e-03 -5.191958695650100708e-02 1.374627798795700073e-01 -9.417112171649932861e-02 2.155523300170898438e-01 -8.244915306568145752e-02 -1.069994121789932251e-01 2.475992292165756226e-01 -3.594277799129486084e-02 1.596118658781051636e-01 -1.183813288807868958e-01 -1.509475111961364746e-01 9.095746278762817383e-02 -3.072760999202728271e-01 3.214680254459381104e-01 1.854297965764999390e-01 -3.513626754283905029e-01 -1.356756389141082764e-01 1.537659466266632080e-01 -1.223322823643684387e-01 -4.894368350505828857e-02 2.129406481981277466e-01
-2.203684747219085693e-01 -5.495236441493034363e-02 -4.042557775974273682e-01 -1.950742900371551514e-01 -1.422835290431976318e-01 1.009940654039382935e-01 2.669804096221923828e-01 1.573831290006637573e-01 2.500557899475097656e-01 -1.680087596178054810e-01 -6.213531829416751862e-03 -1.278319060802459717e-01 -7.199040800333023071e-02 -2.424917817115783691e-01 -4.965285956859588623e-02 -7.396898418664932251e-02 -9.217851608991622925e-02 1.802751123905181885e-01 -1.391136348247528076e-01 -5.592532083392143250e-02 3.481102734804153442e-02 -3.834958001971244812e-02 -2.026370167732238770e-01 -3.468312695622444153e-02 -2.211820632219314575e-01 3.625447750091552734e-01 1.732660830020904541e-01 -1.621253341436386108e-01 -1.990220881998538971e-02 -2.798547744750976562e-01 -9.837578982114791870e-02 -8.894245326519012451e-02
-1.406669169664382935e-01 5.170611664652824402e-02 -3.218651711940765381e-01 -1.768395155668258667e-01 3.930515795946121216e-02 1.553622484207153320e-01 4.698479548096656799e-02 1.620216518640518188e-01 1.504949182271957397e-01 -4.593989811837673187e-03 -1.627967357635498047e-01 -4.971273243427276611e-01 -4.795283079147338867e-02 1.497202813625335693e-01 7.618752866983413696e-02 4.188737645745277405e-02 -8.050601184368133545e-02 1.879055500030517578e-01 -1.213747933506965637e-01 -4.114791750907897949e-01 1.667532920837402344e-01 6.259952671825885773e-03 -2.342318147420883179e-01 -6.517701596021652222e-02 1.684618741273880005e-01 1.111239194869995117e-01 1.658224314451217651e-01 7.780993729829788208e-02 -7.672543078660964966e-02 9.814696013927459717e-02 4.918567463755607605e-02 2.343774586915969849e-01
-5.086639150977134705e-02 2.179024070501327515e-01 -1.988144516944885254e-01 -1.599336862564086914e-01 -2.889268472790718079e-02 1.648376286029815674e-01 3.226162195205688477e-01 1.499167084693908691e-01 -1.955007761716842651e-01 8.566996455192565918e-02 -5.128725990653038025e-02 -2.720985710620880127e-01 -8.454257249832153320e-02 3.688971698284149170e-02 9.551122784614562988e-02 -2.932818047702312469e-02 1.002136468887329102e-01 3.423738181591033936e-01 -1.268105357885360718e-01 -1.355582028627395630e-01 -6.503456085920333862e-02 -2.174223028123378754e-02 -1.755708754062652588e-01 6.087287794798612595e-03 -5.584326386451721191e-02 3.860530853271484375e-01 2.890042066574096680e-01 1.946145296096801758e-01 2.201005220413208008e-01 2.460995502769947052e-02 2.556778490543365479e-01 6.546200811862945557e-02
1.925389319658279419e-01 8.741474151611328125e-02 -2.654254138469696045e-01 -1.401578783988952637e-01 1.915839314460754395e-01 1.346502900123596191e-01 3.278241753578186035e-01 1.674032658338546753e-01 -6.405986100435256958e-02 -2.397128790616989136e-01 -2.941288053989410400e-02 -2.698993980884552002e-01 2.482406236231327057e-02 -2.734824120998382568e-01 1.138017922639846802e-01 6.347475945949554443e-02 -8.476051688194274902e-02 -1.898210146464407444e-03 7.808340247720479965e-03 1.589361280202865601e-01 -1.565081477165222168e-01 7.453934848308563232e-02 -2.497027069330215454e-01 -1.057395562529563904e-01 1.250201910734176636e-01 3.489401042461395264e-01 -2.192459106445312500e-01 1.421843022108078003e-01 -3.040983080863952637e-01 3.942971676588058472e-02 -2.239091135561466217e-02 1.044045090675354004e-01
-1.195423603057861328e-01 -1.093284487724304199e-01 -4.646703898906707764e-01 1.820390969514846802e-01 1.710366308689117432e-01 1.254701167345046997e-01 1.289252936840057373e-01 1.004657372832298279e-01 2.435527294874191284e-01 -3.154327720403671265e-02 -2.597531378269195557e-01 7.690841704607009888e-02 1.253030449151992798e-01 -1.611179560422897339e-01 3.153004944324493408e-01 -2.416462153196334839e-01 1.327060461044311523e-01 1.106446385383605957e-01 4.754431173205375671e-02 -2.304787188768386841e-01 6.366664171218872070e-02 -1.305435150861740112e-01 6.929396837949752808e-02 -7.068851590156555176e-02 1.475290656089782715e-01 9.165330976247787476e-02 3.315509855747222900e-01 1.933998018503189087e-01 7.124137878417968750e-02 -3.109741082880645990e-04 -5.214302800595760345e-03 1.452486813068389893e-01
-2.252965122461318970e-01 1.231327354907989502e-01 -5.383918061852455139e-03 -2.403822727501392365e-02 -7.785400748252868652e-02 4.734496176242828369e-01 2.089699655771255493e-01 1.843889951705932617e-01 2.473267912864685059e-02 -2.033115364611148834e-02 -1.657824814319610596e-01 8.448600023984909058e-02 1.203405782580375671e-01 -1.066999956965446472e-01 1.581858247518539429e-01 -1.045701280236244202e-01 1.007593423128128052e-02 3.145072162151336670e-01 -1.746152341365814209e-01 -1.105723381042480469e-01 4.468452930450439453e-02 -2.832202315330505371e-01 -4.499534368515014648e-01 -5.343811586499214172e-02 1.605714559555053711e-01 6.192868575453758240e-02 -1.259199380874633789e-01 6.763236224651336670e-02 -1.068199351429939270e-01 1.328261792659759521e-01 1.226631999015808105e-01 6.865347176790237427e-02
1.716333255171775818e-02 9.382962249219417572e-03 -3.461816012859344482e-01 7.387734204530715942e-02 3.444226086139678955e-01 3.414272367954254150e-01 7.209465652704238892e-02 1.343191266059875488e-01 4.342878237366676331e-02 8.806090801954269409e-02 -1.380332112312316895e-01 1.975992619991302490e-01 2.264856547117233276e-02 -2.328968346118927002e-01 1.397623866796493530e-01 -2.864282727241516113e-01 8.739468455314636230e-02 -7.799372076988220215e-02 -1.430645585060119629e-01 -3.156934082508087158e-01 2.251679152250289917e-01 -2.119608819484710693e-01 7.490176707506179810e-02 -1.368699818849563599e-01 1.315717548131942749e-01 9.751404076814651489e-02 -3.085206635296344757e-02 1.698525547981262207e-01 2.360915690660476685e-01 -1.271841675043106079e-01 -9.170480072498321533e-02 3.228207677602767944e-02
-1.337842345237731934e-01 -1.725360006093978882e-01 -3.500298559665679932e-01 -2.932928502559661865e-01 -1.066984385251998901e-01 6.537829339504241943e-02 2.685963213443756104e-01 3.791784644126892090e-01 8.723286539316177368e-02 -1.574525088071823120e-01 -1.209912821650505066e-02 4.709512740373611450e-02 -2.893699519336223602e-02 -2.455742210149765015e-01 1.640068143606185913e-01 -1.208534911274909973e-01 -1.092205289751291275e-03 1.391382813453674316e-01 -3.040361702442169189e-01 -1.930111348628997803e-01 -2.373391538858413696e-01 -2.580680549144744873e-01 -1.744360327720642090e-01 -1.114137247204780579e-01 7.747837901115417480e-02 2.832682617008686066e-02 6.518707424402236938e-02 -4.927293956279754639e-02 2.639211900532245636e-02 8.130502700805664062e-02 -1.821690499782562256e-01 -7.747524231672286987e-02
-4.274078905582427979e-01 8.902896195650100708e-02 -2.856007814407348633e-01 -9.033478796482086182e-02 -7.568714767694473267e-02 1.666571646928787231e-01 2.717673182487487793e-01 -1.057044714689254761e-01 -2.718353569507598877e-01 -2.643588781356811523e-01 -1.749715581536293030e-02 -2.086498886346817017e-01 1.083716228604316711e-01 -3.057457208633422852e-01 1.206619814038276672e-01 -2.087108604609966278e-02 -5.801521614193916321e-02 8.528612554073333740e-02 -3.098820745944976807e-01 -3.572888299822807312e-02 6.606332212686538696e-02 -2.024650871753692627e-01 -1.769177615642547607e-01 1.076275249943137169e-03 -9.368675947189331055e-02 7.678071409463882446e-02 8.851747214794158936e-02 1.622637957334518433e-01 -8.141524344682693481e-02 -9.546889364719390869e-02 -1.292283236980438232e-01 1.655682027339935303e-01
-5.225965008139610291e-02 8.571527153253555298e-02 -2.785137295722961426e-01 -2.332803010940551758e-01 -1.124504655599594116e-01 1.502819061279296875e-01 1.865009069442749023e-01 1.397314667701721191e-01 7.202949374914169312e-02 1.325512677431106567e-01 -2.409579902887344360e-01 1.310075670480728149e-01 -9.026914089918136597e-02 -2.349027432501316071e-02 -5.860241502523422241e-02 1.076990664005279541e-01 1.917322129011154175e-01 3.350836038589477539e-01 -1.548360735177993774e-01 -1.007569953799247742e-01 2.341242283582687378e-01 -2.729315459728240967e-01 -2.959311604499816895e-01 -1.817656606435775757e-01 1.306510716676712036e-01 1.732497066259384155e-01 -1.785624958574771881e-02 4.069234803318977356e-02 3.560449481010437012e-01 1.255965828895568848e-01 1.070821955800056458e-01 1.025781929492950439e-01
-1.487369067035615444e-03 4.851398989558219910e-03 -4.059083461761474609e-01 -1.060276059433817863e-03 -2.867784798145294189e-01 9.661059081554412842e-02 9.671981632709503174e-02 3.827380537986755371e-01 -1.901187449693679810e-01 -4.705739766359329224e-02 -2.635352909564971924e-01 5.462742410600185394e-03 -1.227364689111709595e-01 -3.544783964753150940e-02 1.185093745589256287e-01 2.985324151813983917e-02 8.886288106441497803e-02 6.958534568548202515e-02 -6.070948764681816101e-02 -2.978188693523406982e-01 -2.069394737482070923e-01 -1.403153389692306519e-01 3.760600835084915161e-02 5.882364884018898010e-02 1.964163631200790405e-01 3.479072749614715576e-01 1.287685930728912354e-01 1.109522432088851929e-01 -3.835989907383918762e-02 2.568169832229614258e-01 3.666339442133903503e-03 -1.422616541385650635e-01
1.319478750228881836e-01 3.387538343667984009e-02 -4.461043179035186768e-01 -1.006467193365097046e-01 2.684139013290405273e-01 3.142949342727661133e-01 1.561596989631652832e-01 8.409234136343002319e-02 2.043936997652053833e-01 2.798023447394371033e-02 -5.259418115019798279e-02 1.094030588865280151e-01 9.371226280927658081e-02 -2.792809009552001953e-01 2.564985454082489014e-01 -3.842306435108184814e-01 7.137805968523025513e-02 9.990810602903366089e-02 -6.714845448732376099e-02 -1.311607658863067627e-01 2.128867432475090027e-02 -5.932597909122705460e-03 -4.287003353238105774e-02 -1.299046128988265991e-01 9.080121666193008423e-02 1.053244844079017639e-01 4.564051982015371323e-03 -2.406510896980762482e-02 4.472886770963668823e-02 -3.510990142822265625e-01 1.015233844518661499e-01 3.183121234178543091e-02
6.960890442132949829e-02 -4.062641412019729614e-02 -3.534300923347473145e-01 -1.861826926469802856e-01 3.480736017227172852e-01 3.651901781558990479e-01 -1.755074597895145416e-02 2.219137549400329590e-01 5.132827162742614746e-02 1.907544024288654327e-02 -2.069188803434371948e-01 7.573820650577545166e-02 -1.317932549864053726e-02 -2.183558046817779541e-01 2.953467965126037598e-01 -2.896595895290374756e-01 1.386358439922332764e-01 -3.743289411067962646e-02 1.887604035437107086e-02 -2.083764523267745972e-01 4.079713672399520874e-02 -4.617437347769737244e-02 8.285108953714370728e-02 -3.312859237194061279e-01 1.278046369552612305e-01 9.947986900806427002e-02 6.804037094116210938e-02 1.966491639614105225e-01 9.805481880903244019e-03 -3.215575218200683594e-02 2.835557237267494202e-02 5.518136173486709595e-02
-1.736103445291519165e-01 3.438833057880401611e-01 -2.671708166599273682e-01 -2.042609751224517822e-01 6.140863522887229919e-02 9.824074804782867432e-02 -7.147115468978881836e-02 -9.292428195476531982e-02 -2.515526413917541504e-01 9.306416660547256470e-02 -1.315566897392272949e-01 -1.224055066704750061e-01 6.903581321239471436e-02 -2.723681330680847168e-01 -6.358008366078138351e-03 -6.542121525853872299e-03 -9.619669616222381592e-02 3.684250116348266602e-01 -2.123381942510604858e-03 -3.711765259504318237e-02 -1.023509632796049118e-02 -8.518993854522705078e-03 -3.533284962177276611e-01 1.428453437983989716e-02 3.612032160162925720e-02 2.640011906623840332e-01 2.411648482084274292e-01 3.048861324787139893e-01 4.274674504995346069e-02 8.525630459189414978e-03 1.694955229759216309e-01 6.107991933822631836e-02
-4.203830659389495850e-02 -8.302609622478485107e-02 -1.511185020208358765e-01 -2.195537276566028595e-02 1.827048957347869873e-01 1.394677907228469849e-01 4.662583023309707642e-02 1.584711074829101562e-01 -1.176379919052124023e-01 -3.284170925617218018e-01 1.025309935212135315e-01 -9.267500042915344238e-02 1.317262370139360428e-02 2.995610982179641724e-02 1.159709468483924866e-01 -7.632206380367279053e-02 -1.010536924004554749e-01 3.638436496257781982e-01 1.853953748941421509e-01 -2.204686850309371948e-01 -4.338961467146873474e-02 -2.321624159812927246e-01 -8.475377410650253296e-02 -3.652805089950561523e-01 -9.044121205806732178e-02 5.002523586153984070e-02 -1.447780430316925049e-01 4.649651646614074707e-01 -5.960813909769058228e-02 8.777799457311630249e-02 2.091769874095916748e-01 4.407538846135139465e-02
-6.670913845300674438e-02 5.377301946282386780e-02 -3.203528821468353271e-01 -4.133110046386718750e-01 9.051244705915451050e-02 2.245124615728855133e-02 1.991928517818450928e-01 -3.710210323333740234e-02 5.221620574593544006e-02 -3.873997926712036133e-02 -6.076994910836219788e-02 -4.960560239851474762e-03 2.869122661650180817e-02 -1.976564228534698486e-01 -2.514091134071350098e-02 3.557808324694633484e-02 -6.910587102174758911e-02 2.459675371646881104e-01 1.520649194717407227e-01 -7.339950650930404663e-02 2.104938626289367676e-01 -2.942431271076202393e-01 -1.731319576501846313e-01 -2.324137277901172638e-02 3.532030880451202393e-01 1.332338601350784302e-01 -4.143168777227401733e-02 1.328548491001129150e-01 -1.535734087228775024e-01 3.136751055717468262e-01 2.750814557075500488e-01 -7.082288712263107300e-02
-5.334105342626571655e-03 3.412176966667175293e-01 -2.739250659942626953e-01 3.745480254292488098e-02 1.314522475004196167e-01 2.118881978094577789e-02 4.105677902698516846e-01 -2.628808319568634033e-01 -1.205413565039634705e-01 -1.918971091508865356e-01 -2.212084978818893433e-01 -9.266769886016845703e-02 -1.358885765075683594e-01 -2.299878597259521484e-01 -4.882874712347984314e-02 -2.335307449102401733e-01 3.388207256793975830e-01 1.932779550552368164e-01 9.453642368316650391e-02 -8.655436336994171143e-02 7.833460718393325806e-02 4.775159060955047607e-02 -3.704430907964706421e-02 -1.363734155893325806e-01 1.155912280082702637e-01 1.846499294042587280e-01 -1.436709463596343994e-01 -7.093035429716110229e-02 -1.479310244321823120e-01 -9.884923696517944336e-02 8.138664811849594116e-02 7.853710651397705078e-02
-2.109283506870269775e-01 -1.100688725709915161e-01 -2.057704180479049683e-01 -2.850728034973144531e-01 -2.739530801773071289e-01 6.690630316734313965e-02 1.303797513246536255e-01 3.297691047191619873e-01 -1.839093416929244995e-01 -2.368065565824508667e-01 -6.578606367111206055e-02 -2.042648345232009888e-01 -2.792873419821262360e-02 1.136087104678153992e-01 1.054299250245094299e-01 4.389428719878196716e-02 2.150585055351257324e-01 1.822497546672821045e-01 1.058303937315940857e-01 -1.199362501502037048e-01 -9.559089317917823792e-03 -1.128975301980972290e-01 8.566024154424667358e-02 -1.213526353240013123e-01 1.251486241817474365e-01 3.096643686294555664e-01 -2.016255855560302734e-01 3.663042485713958740e-01 -5.626462772488594055e-02 1.491989940404891968e-01 7.458736188709735870e-03 3.595031099393963814e-03
-2.032402008771896362e-01 4.098473116755485535e-02 -2.858962714672088623e-01 -1.511624604463577271e-01 5.638614669442176819e-02 4.131742566823959351e-02 1.911239475011825562e-01 -5.599925667047500610e-02 -9.172206372022628784e-02 -1.910183727741241455e-01 -6.790226697921752930e-02 -1.980016529560089111e-01 -5.709449574351310730e-02 -1.959734410047531128e-01 1.270749568939208984e-01 7.247636094689369202e-03 9.590865671634674072e-02 1.686545759439468384e-01 -6.725619733333587646e-02 -1.072424426674842834e-01 3.571451306343078613e-01 -3.005461990833282471e-01 -3.750902414321899414e-01 -9.760637581348419189e-02 1.827009171247482300e-01 4.944960400462150574e-02 -1.538233458995819092e-01 1.337704360485076904e-01 -2.529538869857788086e-01 9.841737337410449982e-03 -3.062523901462554932e-01 6.536182016134262085e-02
-2.354617565870285034e-01 3.068892359733581543e-01 -3.307282030582427979e-01 -6.387680768966674805e-02 -1.806245297193527222e-01 2.192235440015792847e-01 1.435382175259292126e-03 1.561043858528137207e-01 -3.249512985348701477e-02 1.081535071134567261e-01 9.371385723352432251e-02 1.328600645065307617e-01 -1.088549122214317322e-01 -9.384144842624664307e-02 -8.427578955888748169e-02 -1.050374284386634827e-02 6.180856376886367798e-02 2.346238344907760620e-01 -3.103951215744018555e-01 -1.031814888119697571e-01 2.003719359636306763e-01 -1.549328267574310303e-01 -2.963942885398864746e-01 -4.810654371976852417e-02 2.577072978019714355e-01 2.177460640668869019e-01 -2.891557216644287109e-01 -2.970175258815288544e-02 1.435631364583969116e-01 1.299122422933578491e-01 8.053494244813919067e-02 4.831997677683830261e-02
-1.246820837259292603e-01 2.128950878977775574e-02 -3.601394891738891602e-01 2.437042146921157837e-01 -1.381873935461044312e-01 3.563686311244964600e-01 1.405830532312393188e-01 1.829498708248138428e-01 1.286450177431106567e-01 6.392852962017059326e-02 -1.973951607942581177e-01 -5.581320263445377350e-03 2.376437932252883911e-01 -2.746117115020751953e-01 9.069075435400009155e-02 1.307470351457595825e-01 -8.422096073627471924e-02 2.005798220634460449e-01 -1.462977230548858643e-01 -2.097014039754867554e-01 1.353981643915176392e-01 -5.022680386900901794e-02 -1.089089736342430115e-01 7.570381462574005127e-02 8.889747411012649536e-02 4.560109600424766541e-02 -2.897122204303741455e-01 -5.013316124677658081e-02 -8.196894824504852295e-02 -3.841792000457644463e-03 4.869839549064636230e-02 3.493672907352447510e-01
-1.777983158826828003e-01 8.515316992998123169e-02 -3.882738947868347168e-01 -9.173106402158737183e-02 4.027391225099563599e-02 2.293232381343841553e-01 2.578595280647277832e-01 -2.882677614688873291e-01 -2.781465351581573486e-01 -6.113022100180387497e-03 -1.118742227554321289e-01 -2.159014791250228882e-01 2.427184879779815674e-01 -2.166363000869750977e-01 1.373210251331329346e-01 3.929353132843971252e-02 -1.254119426012039185e-01 -2.359289908781647682e-03 -6.573580950498580933e-02 -1.620896011590957642e-01 2.206007093191146851e-01 -3.465504646301269531e-01 -1.570148169994354248e-01 -1.494163721799850464e-01 6.044382229447364807e-02 5.613323673605918884e-02 8.929234743118286133e-02 2.409172803163528442e-02 3.800363838672637939e-02 2.723740786314010620e-02 -1.428048163652420044e-01 -1.881005764007568359e-01
-2.466814517974853516e-01 8.382105827331542969e-02 -1.455337554216384888e-01 -1.605401933193206787e-01 -1.148218289017677307e-01 4.478644579648971558e-02 1.085924431681632996e-01 -6.221618130803108215e-02 -5.137021839618682861e-02 2.006304264068603516e-01 -3.778908848762512207e-01 -1.214788332581520081e-01 7.596774399280548096e-02 6.079813838005065918e-02 1.555283516645431519e-01 -4.413247480988502502e-02 1.575733572244644165e-01 2.641067206859588623e-01 -8.567535132169723511e-02 -4.227948784828186035e-01 -7.145052403211593628e-02 -3.166852891445159912e-01 -5.063468217849731445e-02 -4.631064832210540771e-02 2.280244231224060059e-01 1.649985164403915405e-01 -2.926318943500518799e-01 -1.121067535132169724e-02 2.366799712181091309e-01 -1.135856937617063522e-02 7.699098438024520874e-02 2.069224789738655090e-02
-2.868836820125579834e-01 -5.918432027101516724e-02 -1.610436737537384033e-01 -3.895412683486938477e-01 -2.468028962612152100e-01 -2.525119809433817863e-03 6.318099796772003174e-02 1.941857486963272095e-01 -5.443183332681655884e-02 1.776475459337234497e-01 -1.586455255746841431e-01 -1.821042448282241821e-01 -1.252000778913497925e-02 -9.596235305070877075e-02 9.482316672801971436e-02 2.588832192122936249e-02 2.978486716747283936e-01 -3.989515826106071472e-02 -3.192412201315164566e-03 -3.220028877258300781e-01 5.787297710776329041e-02 -3.026023507118225098e-01 1.137083545327186584e-01 -1.098772659897804260e-01 1.233963295817375183e-01 3.184441030025482178e-01 -1.718014180660247803e-01 1.013156473636627197e-01 1.299435943365097046e-01 1.290331780910491943e-01 -7.607064396142959595e-02 -1.111916825175285339e-01
5.849570035934448242e-02 -5.548971146345138550e-02 -4.628410637378692627e-01 -1.703789681196212769e-01 3.647699654102325439e-01 3.076543211936950684e-01 -4.442107820068486035e-05 2.616984546184539795e-01 1.217964515089988708e-01 1.211372762918472290e-01 -1.500065922737121582e-01 2.688026055693626404e-02 4.962117224931716919e-02 -1.659247428178787231e-01 2.465645223855972290e-01 -1.048528030514717102e-01 1.070043370127677917e-01 -4.673874378204345703e-02 -7.277698069810867310e-02 -2.817117869853973389e-01 7.200662046670913696e-02 -7.051419466733932495e-02 1.833069771528244019e-01 -3.074928820133209229e-01 -6.291918456554412842e-02 1.195838600397109985e-01 9.547242894768714905e-03 1.873488724231719971e-01 6.189877912402153015e-02 3.216545097529888153e-03 4.631919413805007935e-02 5.915270745754241943e-02
-5.116563290357589722e-02 1.762218959629535675e-02 -1.551762670278549194e-01 -4.197172075510025024e-02 -8.136720210313796997e-02 2.973326146602630615e-01 1.890868991613388062e-01 5.916624329984188080e-03 1.130607575178146362e-01 -2.747198194265365601e-02 -2.001709789037704468e-01 -6.760817766189575195e-02 -9.704021364450454712e-02 1.129815801978111267e-01 5.075926333665847778e-02 -1.322654187679290771e-01 1.502535492181777954e-01 3.011322319507598877e-01 -9.833967685699462891e-02 -3.587180972099304199e-01 2.800021469593048096e-01 -4.762610793113708496e-02 -1.742844730615615845e-01 4.917952418327331543e-02 1.061398312449455261e-01 4.140188992023468018e-01 1.164043098688125610e-01 1.676335781812667847e-01 -1.314507871866226196e-01 2.176902294158935547e-01 1.365462839603424072e-01 2.593730092048645020e-01
-4.218890666961669922e-01 4.012580215930938721e-02 -1.694751828908920288e-01 2.268580719828605652e-02 -2.161672860383987427e-01 1.881105899810791016e-01 -1.424962654709815979e-02 2.373364754021167755e-02 2.570735523477196693e-03 -2.379534542560577393e-01 -1.056661158800125122e-01 -3.232183754444122314e-01 1.174506358802318573e-02 -2.472072839736938477e-01 -5.086699128150939941e-02 -6.609734892845153809e-02 -4.230111464858055115e-02 -2.753992751240730286e-02 -9.048205614089965820e-02 6.264007091522216797e-02 1.234265640377998352e-01 -3.785379230976104736e-01 2.004075199365615845e-01 -5.530232563614845276e-02 3.181768059730529785e-01 2.154278606176376343e-01 8.401986211538314819e-02 2.613778114318847656e-01 -3.068538382649421692e-02 -3.375250473618507385e-02 -1.604873836040496826e-01 -2.340252138674259186e-02
2.516092918813228607e-02 -4.489871859550476074e-02 -2.986083030700683594e-01 3.629270493984222412e-01 -8.976876735687255859e-02 3.960612416267395020e-01 -8.366487175226211548e-02 1.604193150997161865e-01 2.168035656213760376e-01 2.662903442978858948e-02 -1.901373118162155151e-01 1.435918807983398438e-01 9.566804766654968262e-02 -3.343393802642822266e-01 2.203196138143539429e-01 -1.106403693556785583e-01 6.826620083302259445e-03 1.218897998332977295e-01 -1.819575875997543335e-01 -3.404158949851989746e-01 1.059613469988107681e-02 -9.190616011619567871e-02 -1.355958431959152222e-01 -6.322633475065231323e-02 4.650439321994781494e-02 1.916911005973815918e-01 1.190807484090328217e-02 4.951038956642150879e-02 1.401795297861099243e-01 9.527314454317092896e-03 1.189213320612907410e-01 1.496246010065078735e-01
3.118136897683143616e-02 1.990240439772605896e-02 -3.801216483116149902e-01 3.443839773535728455e-02 2.989630103111267090e-01 2.192868441343307495e-01 9.875625371932983398e-02 1.811667382717132568e-01 3.973845019936561584e-02 -9.575435519218444824e-02 -4.535748362541198730e-01 -9.412606060504913330e-02 -1.699894219636917114e-01 -9.797698259353637695e-02 1.772740036249160767e-01 -3.085123002529144287e-01 1.974966377019882202e-02 -1.025808975100517273e-01 -6.270936876535415649e-02 -2.850373387336730957e-01 -5.996023118495941162e-02 -3.001996576786041260e-01 3.239975124597549438e-02 -4.541134461760520935e-02 -7.728117704391479492e-02 2.127433195710182190e-03 -3.581072762608528137e-02 1.989692151546478271e-01 4.704121500253677368e-02 7.226707786321640015e-02 -5.693725124001502991e-02 -1.789687573909759521e-01
-1.849083155393600464e-01 7.826340198516845703e-02 -1.596646308898925781e-01 -4.102494120597839355e-01 -7.856654375791549683e-02 -7.422373164445161819e-03 2.298934459686279297e-01 3.319326341152191162e-01 -2.264831960201263428e-01 -2.391288131475448608e-01 -1.880060434341430664e-01 2.623953111469745636e-02 -1.008014604449272156e-01 -2.306821197271347046e-01 5.353822931647300720e-02 6.396722048521041870e-02 1.857546120882034302e-01 2.413820922374725342e-01 4.105983674526214600e-02 7.773619890213012695e-02 1.935634016990661621e-01 -1.594494655728340149e-02 -4.227177798748016357e-02 -2.122032046318054199e-01 -1.073891073465347290e-01 2.018006294965744019e-01 -1.102601140737533569e-01 2.087402492761611938e-01 -8.609829097986221313e-02 1.458962857723236084e-01 -1.285833120346069336e-01 2.086337208747863770e-01
5.953748710453510284e-03 -1.921558869071304798e-03 -4.445681869983673096e-01 -7.529710233211517334e-02 5.814680084586143494e-02 1.639124155044555664e-01 -1.370254158973693848e-01 9.279252588748931885e-02 -6.926021724939346313e-02 -1.002383455634117126e-01 -3.051557242870330811e-01 7.202906161546707153e-02 5.847543478012084961e-02 -1.389470547437667847e-01 1.664027273654937744e-01 -1.743520200252532959e-01 -1.510597914457321167e-01 7.548338919878005981e-02 -8.806469291448593140e-02 -4.019489586353302002e-01 -3.977232798933982849e-02 5.599448457360267639e-02 -5.451563745737075806e-02 -2.998998165130615234e-01 -8.776703476905822754e-02 2.312001585960388184e-02 1.907934397459030151e-01 1.464557945728302002e-01 -3.047887682914733887e-01 -2.278797179460525513e-01 4.059246554970741272e-02 -1.924111694097518921e-01
-2.021419703960418701e-01 1.557467970997095108e-02 -3.048644959926605225e-01 6.323785334825515747e-02 -2.405100166797637939e-01 1.199557073414325714e-02 1.782265007495880127e-01 2.147617638111114502e-01 6.229934841394424438e-02 -3.551084175705909729e-02 -1.319159567356109619e-02 -3.037047088146209717e-01 5.619085952639579773e-02 -2.845098972320556641e-01 8.543082326650619507e-02 -1.322427392005920410e-01 -1.017038673162460327e-01 -1.535550206899642944e-01 1.798840910196304321e-01 6.876482814550399780e-02 -1.631336957216262817e-01 3.404824435710906982e-02 3.591986838728189468e-03 -1.485407054424285889e-01 2.760011851787567139e-01 2.327207028865814209e-01 -1.629714220762252808e-01 4.267724156379699707e-01 -4.605978261679410934e-03 -3.223310038447380066e-02 2.420541793107986450e-01 -9.828755632042884827e-03
-1.008469797670841217e-02 -9.053475409746170044e-02 -4.142484664916992188e-01 -1.751477420330047607e-01 -2.046092646196484566e-03 1.950486153364181519e-01 7.608256489038467407e-02 2.526311278343200684e-01 2.190639823675155640e-02 -1.826584488153457642e-01 -1.738907210528850555e-02 -1.224611923098564148e-01 -5.602174624800682068e-02 -2.938462793827056885e-01 1.986095905303955078e-01 -1.799998730421066284e-01 -1.410286594182252884e-02 3.038459420204162598e-01 -3.601198196411132812e-01 9.957735426723957062e-03 -1.811244934797286987e-01 -2.040717303752899170e-01 -1.768903583288192749e-01 -2.379556298255920410e-01 -1.283653229475021362e-01 2.968873828649520874e-02 1.272714734077453613e-01 1.692749857902526855e-01 -5.736870691180229187e-03 -5.919677391648292542e-02 -1.433759033679962158e-01 -1.775735989212989807e-02
-2.771554291248321533e-01 2.991639375686645508e-01 -3.059151470661163330e-01 -2.407039143145084381e-02 5.587882548570632935e-02 7.854905724525451660e-02 1.429078131914138794e-01 6.402276456356048584e-02 -4.615753889083862305e-02 -2.686036229133605957e-01 -7.259010337293148041e-03 1.431346088647842407e-01 -1.639535278081893921e-01 -1.266196668148040771e-01 2.129061520099639893e-01 3.891498781740665436e-03 -7.653435319662094116e-02 -1.147720515727996826e-01 5.343355610966682434e-02 -3.525069355964660645e-01 6.063900887966156006e-02 -5.834890529513359070e-02 -5.760930106043815613e-02 -1.393580883741378784e-01 2.264396548271179199e-01 9.650740027427673340e-02 8.304651826620101929e-03 -2.753332629799842834e-02 3.291528224945068359e-01 3.404663205146789551e-01 2.458584904670715332e-01 2.331541292369365692e-02
-1.801513582468032837e-01 -1.029874682426452637e-01 1.773572154343128204e-02 5.310880392789840698e-02 8.380667306482791901e-03 2.107228487730026245e-01 1.077828258275985718e-01 6.049707531929016113e-02 1.238527521491050720e-01 2.061848901212215424e-02 1.412365883588790894e-01 -2.635092139244079590e-01 -2.966466546058654785e-01 -1.901663690805435181e-01 7.859377562999725342e-02 -3.046690821647644043e-01 -1.744477599859237671e-01 7.726778835058212280e-02 -2.464219927787780762e-01 -1.517480611801147461e-01 1.711263954639434814e-01 -2.675265371799468994e-01 2.245033830404281616e-01 -2.340013682842254639e-01 8.905114978551864624e-02 3.252364397048950195e-01 -1.456570476293563843e-01 1.933823376893997192e-01 -1.770139485597610474e-01 8.257416635751724243e-02 1.357269007712602615e-02 1.700450479984283447e-01
-1.690999120473861694e-01 -3.404477238655090332e-02 -5.646419152617454529e-02 -8.627813309431076050e-02 1.164166629314422607e-02 3.785430267453193665e-02 3.205647766590118408e-01 5.070751905441284180e-02 -4.737353697419166565e-02 2.062558531761169434e-01 -9.973446279764175415e-02 -5.829608067870140076e-02 -8.808121085166931152e-02 -8.758258074522018433e-02 2.460112869739532471e-01 -6.968773901462554932e-02 1.870731413364410400e-01 3.475940227508544922e-01 -8.039256185293197632e-02 -3.465608060359954834e-01 -8.510204404592514038e-02 -3.254198729991912842e-01 -2.266443818807601929e-01 1.001336351037025452e-01 -3.565238416194915771e-02 4.189783632755279541e-01 -4.928364232182502747e-02 2.136116623878479004e-01 1.339112520217895508e-01 -1.126115918159484863e-01 2.000845223665237427e-02 -3.110266849398612976e-02
9.637784957885742188e-02 1.671484261751174927e-01 -3.338369131088256836e-01 -3.213378190994262695e-01 -8.796462416648864746e-02 3.987433016300201416e-02 1.054872795939445496e-01 -1.522790407761931419e-03 -3.543937504291534424e-01 -3.075272738933563232e-01 4.726750403642654419e-02 -1.611141413450241089e-01 8.061208575963973999e-02 -1.555131673812866211e-01 -3.976622223854064941e-02 1.396250724792480469e-01 1.136087477207183838e-01 1.651117801666259766e-01 -1.407608240842819214e-01 -8.107578009366989136e-02 1.612473428249359131e-01 -4.279295355081558228e-02 -7.421662658452987671e-02 1.802998222410678864e-02 1.020931303501129150e-01 3.157219588756561279e-01 1.079074293375015259e-01 3.278348445892333984e-01 1.507395505905151367e-01 1.012112721800804138e-01 2.117813825607299805e-01 -1.422307044267654419e-01
-2.718722447752952576e-02 2.101471424102783203e-01 2.003537677228450775e-02 1.253865845501422882e-02 -4.015301540493965149e-02 2.249391824007034302e-01 3.462919890880584717e-01 2.360154539346694946e-01 -2.160554975271224976e-01 1.334359683096408844e-02 -1.608015596866607666e-01 5.823461711406707764e-02 3.282452933490276337e-03 -3.313299715518951416e-01 -1.492168456315994263e-01 -1.242090612649917603e-01 1.047382801771163940e-01 1.962283104658126831e-01 -1.351598501205444336e-01 -1.569837182760238647e-01 -1.201472827233374119e-03 4.327770322561264038e-02 1.753634959459304810e-01 -1.981771588325500488e-01 1.044272184371948242e-01 3.174829185009002686e-01 2.701868675649166107e-02 3.168187141418457031e-01 -1.068938747048377991e-01 -1.470156759023666382e-01 4.009306058287620544e-02 -3.022880852222442627e-01
5.265161022543907166e-02 1.194662526249885559e-01 -4.893530532717704773e-02 -4.051865637302398682e-02 -1.785959154367446899e-01 -6.552539300173521042e-03 2.022893428802490234e-01 -6.621150672435760498e-02 1.538008749485015869e-01 -4.653519019484519958e-02 -2.532453835010528564e-01 1.191803589463233948e-01 6.335017830133438110e-02 -5.709600821137428284e-02 2.971728444099426270e-01 -1.427909433841705322e-01 -5.085239931941032410e-02 2.591327726840972900e-01 1.487339287996292114e-01 -3.036602139472961426e-01 1.744562089443206787e-01 8.137825876474380493e-02 -6.648557633161544800e-02 -3.241493701934814453e-01 2.717340588569641113e-01 3.396970033645629883e-01 -3.641122579574584961e-01 8.402594178915023804e-02 6.458104401826858521e-02 -8.213147521018981934e-02 9.621541202068328857e-02 4.336355626583099365e-02
-2.255929708480834961e-01 9.377914667129516602e-02 -1.023413091897964478e-01 -5.345665290951728821e-02 1.787788122892379761e-01 1.309465467929840088e-01 5.066558718681335449e-01 2.599769458174705505e-02 5.078751221299171448e-02 -1.641191244125366211e-01 -1.224101614207029343e-02 -6.601597368717193604e-02 -3.326413407921791077e-02 -1.603428572416305542e-01 4.121863245964050293e-01 -4.452741146087646484e-02 3.543073832988739014e-01 1.502035409212112427e-01 -2.073418349027633667e-02 -1.679305583238601685e-01 -4.532452672719955444e-02 -2.997454106807708740e-01 -1.739167869091033936e-01 6.110809743404388428e-02 1.442489121109247208e-02 4.124264046549797058e-02 -1.264941394329071045e-01 6.270653754472732544e-02 -1.059253588318824768e-01 1.672598533332347870e-02 6.316120922565460205e-02 2.187204658985137939e-01
-3.808016180992126465e-01 -1.386463344097137451e-01 -3.206024765968322754e-01 -1.973841339349746704e-01 -1.583821326494216919e-01 1.296563595533370972e-01 1.459559500217437744e-01 -4.909498244524002075e-02 1.820798516273498535e-01 -2.425338327884674072e-01 -8.713610470294952393e-03 -4.317415878176689148e-02 -1.805327832698822021e-02 -2.863292992115020752e-01 -1.853615343570709229e-01 -9.629368782043457031e-02 -1.768095493316650391e-01 2.844324409961700439e-01 -3.544450178742408752e-02 -9.228002279996871948e-02 -2.661733627319335938e-01 -5.987652391195297241e-02 -8.414509147405624390e-02 -2.040688544511795044e-01 1.683212667703628540e-01 3.214486837387084961e-01 -2.526793628931045532e-02 -7.394437491893768311e-02 -2.817904576659202576e-02 7.193228229880332947e-04 -1.574883908033370972e-01 9.805247187614440918e-03
-1.985955387353897095e-01 2.447614520788192749e-01 -2.352404296398162842e-01 2.141431160271167755e-02 7.540665566921234131e-02 1.808822154998779297e-01 1.106611043214797974e-01 1.237530261278152466e-01 1.936559379100799561e-02 1.492076665163040161e-01 -1.461165249347686768e-01 -1.320187747478485107e-01 2.185212969779968262e-01 -1.126904189586639404e-01 -4.064328968524932861e-01 -3.022182546555995941e-02 2.296259254217147827e-01 2.310863435268402100e-01 8.782093226909637451e-02 -2.285158634185791016e-01 -5.632256343960762024e-02 -2.050800248980522156e-03 -1.202696636319160461e-01 -1.087317615747451782e-01 3.586883246898651123e-01 2.443897128105163574e-01 -1.092284247279167175e-01 1.887051761150360107e-01 1.551472842693328857e-01 -1.603969335556030273e-01 2.545483596622943878e-02 9.500638395547866821e-02
-1.925979554653167725e-01 5.388293042778968811e-02 -6.790306419134140015e-02 -2.256035357713699341e-01 -2.007098644971847534e-01 1.050916239619255066e-01 5.082594603300094604e-02 9.141108393669128418e-02 -1.529041677713394165e-02 -3.817147016525268555e-01 -1.113916635513305664e-01 -1.128949820995330811e-01 -1.902472227811813354e-02 -9.870593249797821045e-02 -1.478781178593635559e-02 -1.380272358655929565e-01 -7.193360012024641037e-03 2.370440661907196045e-01 -7.021231949329376221e-02 4.293537512421607971e-02 -1.796660721302032471e-01 7.052078843116760254e-02 1.011432632803916931e-01 -2.177985757589340210e-01 2.437096238136291504e-01 4.244020283222198486e-01 -7.221108675003051758e-02 1.885898709297180176e-01 8.322974294424057007e-02 -3.677527606487274170e-01 -4.079978168010711670e-02 -2.443328350782394409e-01
-2.958586215972900391e-01 2.935364842414855957e-01 -2.191330045461654663e-01 -1.111531406641006470e-01 7.570146583020687103e-03 3.921793028712272644e-02 -1.740937121212482452e-02 4.720057174563407898e-02 8.879868686199188232e-02 9.371025115251541138e-02 1.030388548970222473e-01 5.114776641130447388e-02 2.301586419343948364e-01 -1.659264862537384033e-01 5.864986032247543335e-02 -9.504666179418563843e-02 6.481655687093734741e-02 8.844810724258422852e-02 9.927659481763839722e-02 -4.150095880031585693e-01 -4.045192152261734009e-03 -2.082712948322296143e-01 1.669061928987503052e-01 -1.155153363943099976e-01 2.951696515083312988e-01 2.087514996528625488e-01 2.566818892955780029e-01 3.261216878890991211e-01 -3.038336895406246185e-02 1.799407601356506348e-01 1.102427691221237183e-01 1.087144389748573303e-01
-1.112518310546875000e-01 8.078634738922119141e-02 -3.265070319175720215e-01 -1.974071860313415527e-01 -1.522324047982692719e-02 2.285775989294052124e-01 2.661500275135040283e-01 -1.097467914223670959e-01 -3.380703330039978027e-01 1.211731210350990295e-01 5.701657384634017944e-02 -1.062439084053039551e-01 -1.222059130668640137e-01 -1.351480334997177124e-01 -8.987311273813247681e-02 5.805765837430953979e-02 4.374469444155693054e-02 3.008691668510437012e-01 -1.007300838828086853e-01 -1.207038089632987976e-01 -8.541112393140792847e-02 1.110150814056396484e-01 -8.508732169866561890e-02 -2.284475713968276978e-01 1.554778218269348145e-01 3.012199401855468750e-01 1.556524783372879028e-01 4.845235124230384827e-02 -1.172671243548393250e-01 -5.918257310986518860e-02 2.453969866037368774e-01 3.111993968486785889e-01
-3.664275407791137695e-01 1.336787194013595581e-01 -2.068365663290023804e-01 -9.005911648273468018e-02 -2.789587527513504028e-02 -5.493335891515016556e-03 9.172605723142623901e-02 1.228666864335536957e-02 -1.422902941703796387e-01 -5.304805189371109009e-02 -1.725302636623382568e-01 2.721362188458442688e-02 -6.362920999526977539e-02 -5.806853175163269043e-01 2.241478711366653442e-01 -1.359636336565017700e-01 -1.089863851666450500e-02 1.622706800699234009e-01 -2.073455601930618286e-01 -2.275828644633293152e-02 -1.999147385358810425e-01 -9.414856322109699249e-03 -7.606175541877746582e-02 -1.234487537294626236e-02 -1.906419992446899414e-01 3.069206178188323975e-01 -2.073576003313064575e-01 1.296945512294769287e-01 -6.457637250423431396e-02 -8.249834179878234863e-02 -7.883219048380851746e-03 -8.186361193656921387e-02
-1.583607941865921021e-01 4.363345727324485779e-02 -4.358117878437042236e-01 2.180243376642465591e-03 7.323659211397171021e-02 4.473481476306915283e-01 -2.349108830094337463e-02 8.455231785774230957e-02 1.545678079128265381e-01 8.197318762540817261e-02 -1.417574584484100342e-01 -9.124753996729850769e-04 1.885079592466354370e-01 -2.869386970996856689e-01 3.257248699665069580e-01 -2.962376773357391357e-01 -1.279803272336721420e-02 8.721362799406051636e-02 2.579971402883529663e-02 -2.262956351041793823e-01 1.813398748636245728e-01 -2.801908366382122040e-02 3.050694614648818970e-02 -1.270938068628311157e-01 1.329403966665267944e-01 -8.309534937143325806e-02 6.241589039564132690e-02 -5.624754354357719421e-02 1.561304926872253418e-01 1.510980073362588882e-02 1.646433174610137939e-01 1.171284839510917664e-01
-1.841792166233062744e-01 5.591545999050140381e-02 -3.072809241712093353e-02 -2.365366518497467041e-01 1.642209887504577637e-01 4.093849062919616699e-01 -6.128067523241043091e-02 1.749840751290321350e-02 2.606790363788604736e-01 5.473355576395988464e-02 -3.309465348720550537e-01 -1.044626235961914062e-01 6.245616823434829712e-03 -2.697968855500221252e-02 6.402174383401870728e-02 5.480441451072692871e-02 -3.406719490885734558e-02 2.578308582305908203e-01 6.679769605398178101e-02 -3.791759908199310303e-01 1.971910148859024048e-01 1.591190248727798462e-01 5.105013027787208557e-02 8.235432952642440796e-02 1.055098026990890503e-01 2.720729112625122070e-01 -6.598831713199615479e-02 2.154345214366912842e-01 -2.119636684656143188e-01 9.333644807338714600e-02 8.176513947546482086e-03 1.705293506383895874e-01
6.173755973577499390e-03 2.767090499401092529e-01 -2.009619176387786865e-01 -1.033956333994865417e-01 -1.292922254651784897e-02 2.197606675326824188e-02 -1.992104202508926392e-02 1.736971884965896606e-01 8.156307041645050049e-02 -1.793395578861236572e-01 5.422626622021198273e-03 1.280775666236877441e-01 2.413257509469985962e-01 -1.288273651152849197e-02 -1.017737984657287598e-01 2.352893725037574768e-02 6.999099254608154297e-02 2.002304643392562866e-01 1.102969050407409668e-01 -4.267280399799346924e-01 7.959575951099395752e-02 -2.131166160106658936e-01 2.623808681964874268e-01 -2.233666926622390747e-01 2.930839955806732178e-01 3.414270281791687012e-01 4.270540177822113037e-02 2.576745152473449707e-01 9.117807447910308838e-02 1.011855974793434143e-01 -1.313330233097076416e-01 1.735357753932476044e-02
-3.399932682514190674e-01 8.880103379487991333e-02 -1.530951261520385742e-01 -9.985675662755966187e-02 1.524442583322525024e-01 1.071581318974494934e-01 2.697130143642425537e-01 6.782037019729614258e-02 -1.195261701941490173e-01 -2.430401146411895752e-01 -1.129882931709289551e-01 -5.752109363675117493e-02 -1.098586320877075195e-01 -2.595162391662597656e-01 5.059907957911491394e-02 9.190620481967926025e-02 -1.020616963505744934e-01 9.592752903699874878e-02 -3.012785501778125763e-02 -2.412729710340499878e-01 2.607452273368835449e-01 -2.199933677911758423e-01 -4.143620133399963379e-01 -1.756317466497421265e-01 1.067104786634445190e-01 9.692353755235671997e-02 -8.202899247407913208e-03 -7.338478416204452515e-02 -3.537390530109405518e-01 -2.877278253436088562e-02 -2.966313064098358154e-02 2.117829956114292145e-02
-7.049120962619781494e-02 1.251676976680755615e-01 1.205530017614364624e-02 -3.905468881130218506e-01 -7.127577066421508789e-02 1.394817680120468140e-01 -6.088057998567819595e-03 1.604452729225158691e-01 1.398354619741439819e-01 -2.623570263385772705e-01 -8.736577630043029785e-02 -1.182265430688858032e-01 5.947515740990638733e-02 -3.207916021347045898e-02 -1.818787679076194763e-02 6.237173825502395630e-02 -4.350773617625236511e-02 1.105993017554283142e-01 1.353512704372406006e-01 9.080248884856700897e-03 7.065109908580780029e-02 -1.991463303565979004e-01 -1.409431397914886475e-01 -5.476559996604919434e-01 1.547734290361404419e-01 3.929764926433563232e-01 -6.189014390110969543e-02 1.848624497652053833e-01 2.191914618015289307e-02 1.638004481792449951e-01 -9.453532099723815918e-02 8.936321735382080078e-02
-2.288754433393478394e-01 2.785016298294067383e-01 -1.599586606025695801e-01 -1.025541946291923523e-01 1.156531572341918945e-01 5.456560105085372925e-02 2.522222101688385010e-01 1.609883904457092285e-01 -1.453361362218856812e-01 -1.089036837220191956e-01 1.472360640764236450e-01 1.131464987993240356e-01 1.702075153589248657e-01 -2.174185216426849365e-01 2.097307443618774414e-01 -1.154216602444648743e-01 2.206332683563232422e-01 -1.389425061643123627e-02 -2.669758498668670654e-01 -5.683672428131103516e-02 3.428039327263832092e-02 -2.301754355430603027e-01 -8.458277210593223572e-03 -2.691624760627746582e-01 1.110281795263290405e-01 8.740975707769393921e-02 -3.155506849288940430e-01 2.508924901485443115e-01 -1.232768297195434570e-01 2.405333071947097778e-01 -5.854276940226554871e-02 1.342627853155136108e-01
2.078402042388916016e-02 2.668434977531433105e-01 -3.602010607719421387e-01 -2.268377989530563354e-01 -6.002833601087331772e-03 9.419534355401992798e-02 2.305942401289939880e-02 3.540345653891563416e-02 2.898647077381610870e-02 -2.123109698295593262e-01 -1.866943240165710449e-01 -1.789348125457763672e-01 -1.137953624129295349e-02 1.052232980728149414e-01 4.487044736742973328e-02 -2.043238580226898193e-01 -5.225327610969543457e-02 3.753207996487617493e-02 -3.268852233886718750e-01 -2.315981835126876831e-01 5.209304857999086380e-03 1.331426203250885010e-01 2.355448305606842041e-01 -3.372569382190704346e-02 -7.378072291612625122e-02 4.276035428047180176e-01 4.211875423789024353e-02 -5.910848267376422882e-03 -2.570781670510768890e-02 1.224046126008033752e-01 1.496067736297845840e-02 3.517787754535675049e-01
-2.860889136791229248e-01 -5.262950807809829712e-02 -9.090975672006607056e-02 -4.866446927189826965e-02 -3.574813157320022583e-02 1.547265797853469849e-01 7.841137051582336426e-02 7.685724645853042603e-02 -1.416322737932205200e-01 -1.140404269099235535e-01 -1.634170711040496826e-01 -3.890988826751708984e-01 -7.219716161489486694e-02 -5.713803768157958984e-01 -2.366377413272857666e-02 -2.123928666114807129e-01 9.595957398414611816e-02 -1.389609929174184799e-02 -3.808195888996124268e-02 -1.225300356745719910e-01 -3.825542703270912170e-02 1.069632545113563538e-02 2.078858166933059692e-01 -5.391878541558980942e-03 3.250442445278167725e-02 2.717230319976806641e-01 -5.166992917656898499e-02 1.414070874452590942e-01 -1.780482828617095947e-01 -1.276723742485046387e-01 -1.484734565019607544e-01 2.016429454088211060e-01
-7.330013066530227661e-02 4.207469150424003601e-02 -3.184613585472106934e-01 8.598237484693527222e-02 -8.763609081506729126e-02 4.009992480278015137e-01 1.930589824914932251e-01 3.007572591304779053e-01 -6.352064758539199829e-02 2.201453447341918945e-01 6.336761265993118286e-02 -9.351832419633865356e-02 9.108956903219223022e-02 1.727272639982402325e-03 -2.032426446676254272e-01 -1.341619640588760376e-01 1.011145412921905518e-01 1.318367421627044678e-01 1.214237660169601440e-01 -2.679657936096191406e-01 7.378391455858945847e-03 -6.293854862451553345e-02 -1.785232126712799072e-01 -2.184772491455078125e-01 1.328093409538269043e-01 1.563695669174194336e-01 -2.522697746753692627e-01 1.092452928423881531e-01 -5.058454722166061401e-02 -1.807118058204650879e-01 8.909357339143753052e-02 3.104533255100250244e-01
-3.296716213226318359e-01 -1.568137668073177338e-02 -1.631047390401363373e-02 -1.624765396118164062e-01 -1.717203706502914429e-01 7.398656755685806274e-02 -7.873855531215667725e-03 2.713348865509033203e-01 2.640757262706756592e-01 -1.749037653207778931e-01 -5.325262993574142456e-02 -4.973387345671653748e-02 -1.085317581892013550e-01 -3.453083336353302002e-01 9.287329018115997314e-02 -1.682800352573394775e-01 8.666128665208816528e-02 1.076634787023067474e-02 1.915581673383712769e-01 -9.468875825405120850e-02 9.616058319807052612e-02 -5.723422393202781677e-03 -7.805065065622329712e-02 -3.444572091102600098e-01 1.345957964658737183e-01 4.028241634368896484e-01 -4.287701845169067383e-02 -8.813241124153137207e-02 8.839680254459381104e-02 -1.754635572433471680e-01 1.576367169618606567e-01 -2.035030573606491089e-01
5.558622535318136215e-03 2.885411977767944336e-01 -3.119588792324066162e-01 -1.070439741015434265e-01 -2.268210351467132568e-01 1.932129561901092529e-01 -9.908048808574676514e-02 -2.377271354198455811e-01 2.351388782262802124e-01 1.035802215337753296e-01 7.577963173389434814e-02 -2.989591956138610840e-01 -2.216311395168304443e-01 1.582438498735427856e-02 3.624186292290687561e-02 -3.293927013874053955e-02 9.402661817148327827e-04 2.027290314435958862e-01 -3.232254832983016968e-02 -2.047935724258422852e-01 2.176516801118850708e-01 -7.639680057764053345e-02 2.671296298503875732e-01 -1.048452928662300110e-01 1.527988463640213013e-01 3.426700234413146973e-01 -3.278998285531997681e-02 1.173842176795005798e-01 -1.711307764053344727e-01 8.568250387907028198e-02 -2.539951354265213013e-02 -1.654604524374008179e-01
-1.681001186370849609e-01 3.405680358409881592e-01 -2.407924830913543701e-01 -8.471986651420593262e-02 -1.487778723239898682e-01 4.047589749097824097e-02 1.432134509086608887e-01 -1.059704050421714783e-01 2.901117876172065735e-02 -2.654259800910949707e-01 -1.095059812068939209e-01 -7.468939572572708130e-02 -9.505826979875564575e-02 -4.023881256580352783e-01 1.606803685426712036e-01 7.760950364172458649e-03 -6.800779700279235840e-02 -1.494074463844299316e-01 6.744803488254547119e-02 -2.727176249027252197e-01 2.741426527500152588e-01 -3.728662431240081787e-02 -9.154167771339416504e-02 -2.958691716194152832e-01 9.220820665359497070e-02 -1.744340956211090088e-01 1.269870623946189880e-02 1.966632716357707977e-02 1.477505862712860107e-01 1.465765386819839478e-01 1.084543671458959579e-02 2.968940436840057373e-01
-4.204490184783935547e-01 -3.514254838228225708e-02 -6.873257458209991455e-02 -2.593718767166137695e-01 -2.104820907115936279e-01 1.303838565945625305e-02 7.019075006246566772e-02 1.619815230369567871e-01 -1.174378916621208191e-01 -2.186229526996612549e-01 2.004034444689750671e-02 -1.755679696798324585e-01 6.434044986963272095e-02 -2.629589736461639404e-01 7.341001182794570923e-02 -5.685156676918268204e-03 1.878194808959960938e-01 1.529603451490402222e-01 2.531634829938411713e-02 -1.741650253534317017e-01 2.108231745660305023e-02 -1.791739910840988159e-01 -2.196077853441238403e-01 -2.203135788440704346e-01 1.199151724576950073e-01 1.603706628084182739e-01 -1.787742674350738525e-01 2.306842356920242310e-01 -3.044379353523254395e-01 1.372432410717010498e-01 -2.160099893808364868e-01 2.042531408369541168e-02
6.744523346424102783e-02 -5.448818579316139221e-02 -2.528203427791595459e-01 -3.169687986373901367e-01 -1.454894542694091797e-01 9.726946055889129639e-02 2.158666551113128662e-01 8.896011859178543091e-02 -1.073240116238594055e-01 -2.325574606657028198e-01 -1.475186198949813843e-01 1.204688623547554016e-01 -2.852717414498329163e-02 -2.282230556011199951e-01 -6.222490593791007996e-02 -1.429768502712249756e-01 5.806318670511245728e-02 6.507977098226547241e-02 -3.717677593231201172e-01 -1.633604764938354492e-01 -1.489687711000442505e-01 -2.876677215099334717e-01 -1.191096603870391846e-01 -3.822813332080841064e-01 -1.856428682804107666e-01 1.571962684392929077e-01 -1.266315281391143799e-01 1.598939597606658936e-01 6.387697160243988037e-02 -1.226847469806671143e-01 -1.384620275348424911e-02 7.739340513944625854e-02
1.276582330465316772e-01 1.650982052087783813e-01 -3.141319155693054199e-01 2.405084297060966492e-02 -3.351510167121887207e-01 1.661625802516937256e-01 9.660456329584121704e-02 6.889875233173370361e-02 -8.440068364143371582e-02 -1.031322330236434937e-01 -1.639360636472702026e-01 -2.422629743814468384e-01 1.735154390335083008e-01 -1.704193502664566040e-01 4.530747607350349426e-02 -7.351901382207870483e-02 2.357846945524215698e-01 2.221101373434066772e-01 -9.178499877452850342e-02 5.268361419439315796e-02 1.394405663013458252e-01 -6.549949944019317627e-02 -3.341087400913238525e-01 1.293113455176353455e-02 1.397625207901000977e-01 2.346719503402709961e-01 1.165494397282600403e-01 3.449225425720214844e-01 1.340235322713851929e-01 1.603856682777404785e-01 1.372762620449066162e-01 1.090455949306488037e-01
-1.175391953438520432e-02 3.213008642196655273e-01 -6.550938636064529419e-02 -1.491051316261291504e-01 -2.286015450954437256e-01 5.556160956621170044e-02 3.295779526233673096e-01 1.689428538084030151e-01 6.360660493373870850e-02 1.565918140113353729e-02 -9.239751845598220825e-03 -2.743991911411285400e-01 -2.701229453086853027e-01 -2.669964730739593506e-01 2.722250223159790039e-01 2.037381678819656372e-01 1.475416421890258789e-01 2.264863699674606323e-01 -3.897540643811225891e-02 -1.165731027722358704e-01 -4.503510519862174988e-02 -2.550624608993530273e-01 4.847897216677665710e-02 -3.165543079376220703e-01 7.657991349697113037e-02 6.011324375867843628e-02 -1.703739911317825317e-01 -5.160449445247650146e-02 1.294008493423461914e-01 1.321616470813751221e-01 2.099542506039142609e-02 6.647378951311111450e-02
-2.195116430521011353e-01 1.118847057223320007e-01 -2.510081827640533447e-01 -2.262500375509262085e-01 -2.006970718502998352e-02 8.470189571380615234e-02 2.669766843318939209e-01 -1.062315404415130615e-01 -5.208693444728851318e-02 -7.177985459566116333e-02 1.397517323493957520e-01 -7.818693667650222778e-02 2.260026633739471436e-01 -1.514774262905120850e-01 1.403329670429229736e-01 5.013903975486755371e-02 1.598543673753738403e-01 2.366787940263748169e-02 -4.011169448494911194e-02 -2.596916854381561279e-01 -1.005581021308898926e-01 -3.114335797727108002e-02 -2.743422389030456543e-01 -3.830640912055969238e-01 -1.120133399963378906e-01 1.829453408718109131e-01 -2.632105648517608643e-01 3.167118132114410400e-01 -1.744353771209716797e-01 -3.661516681313514709e-02 -1.142097339034080505e-01 1.287013441324234009e-01
-2.053189724683761597e-01 -4.613342508673667908e-02 -3.409188985824584961e-01 1.578373908996582031e-01 5.697632953524589539e-02 2.995078265666961670e-01 -1.242861822247505188e-01 1.527383178472518921e-01 1.201118156313896179e-01 3.961551934480667114e-02 -1.967105567455291748e-01 -1.105046570301055908e-01 3.637532889842987061e-02 -2.843681275844573975e-01 1.321020871400833130e-01 -3.913001418113708496e-01 -6.391293834894895554e-03 2.517127394676208496e-01 3.900328278541564941e-02 -1.834178864955902100e-01 1.599040627479553223e-01 -3.567995503544807434e-02 -2.779964357614517212e-02 -4.899048060178756714e-02 1.178399380296468735e-02 1.126565411686897278e-01 2.779543101787567139e-01 1.273728609085083008e-01 1.302054524421691895e-01 -2.097190320491790771e-01 2.106578648090362549e-01 1.516199111938476562e-01
-2.889874577522277832e-01 -7.238201051950454712e-02 -3.398883044719696045e-01 -3.086282908916473389e-01 -1.795004755258560181e-01 2.033999562263488770e-01 1.421246826648712158e-01 -7.687650620937347412e-02 3.345160186290740967e-02 -2.604679465293884277e-01 -1.995989680290222168e-01 -4.363517090678215027e-02 -1.246308609843254089e-01 -1.634254902601242065e-01 -4.621522501111030579e-02 -1.763057857751846313e-01 -1.449462920427322388e-01 3.138909935951232910e-01 -1.090551093220710754e-01 -1.302581578493118286e-01 -2.147721350193023682e-01 -5.962510779500007629e-02 -5.250724032521247864e-02 2.412304840981960297e-02 -1.628555729985237122e-02 3.545799255371093750e-01 5.263370648026466370e-02 -2.075875252485275269e-01 -1.418454051017761230e-01 -1.422125995159149170e-01 -2.026143297553062439e-02 2.397859841585159302e-02
-1.427294015884399414e-01 2.061966359615325928e-01 -6.348939985036849976e-02 -4.442141856998205185e-03 -7.185216993093490601e-02 -1.782536208629608154e-01 2.648192048072814941e-01 1.986030340194702148e-01 8.275534957647323608e-02 -5.060350894927978516e-02 -8.640617877244949341e-02 3.185994550585746765e-02 -2.060056328773498535e-01 -1.063729003071784973e-01 2.805048227310180664e-02 -1.953844577074050903e-01 -2.623967230319976807e-01 3.141579329967498779e-01 2.420379460090771317e-04 -4.226459562778472900e-01 3.927536308765411377e-02 1.907930076122283936e-01 -1.816679537296295166e-02 -2.950085401535034180e-01 1.423884183168411255e-01 1.934070885181427002e-01 -2.313992381095886230e-01 -4.428638517856597900e-02 6.904461979866027832e-02 -8.092943578958511353e-02 2.381983995437622070e-01 -1.523847728967666626e-01
-1.880824714899063110e-01 -6.305181235074996948e-02 -1.906153857707977295e-01 -9.357826411724090576e-02 -1.717303395271301270e-01 3.214103877544403076e-01 3.340389132499694824e-01 9.372653067111968994e-02 -2.474127151072025299e-02 -5.994810909032821655e-02 -3.147450685501098633e-01 -3.278261125087738037e-01 -1.015852484852075577e-02 -2.027104049921035767e-01 1.548151671886444092e-01 1.865031719207763672e-01 -4.758468829095363617e-03 -1.113350465893745422e-01 1.895316988229751587e-01 -1.298303753137588501e-01 -9.119462221860885620e-02 7.857775315642356873e-03 1.233111247420310974e-01 -6.246324628591537476e-02 2.387010455131530762e-01 -1.117293629795312881e-02 -7.402333617210388184e-02 3.572785258293151855e-01 3.680831938982009888e-02 -1.996287405490875244e-01 1.659624129533767700e-01 6.867381278425455093e-03
-2.556796371936798096e-01 -7.869728654623031616e-02 -1.570618450641632080e-01 -3.443033397197723389e-01 7.844255119562149048e-02 2.027630805969238281e-01 1.442008614540100098e-01 4.981141090393066406e-01 -4.819545149803161621e-02 -7.897625863552093506e-02 -1.769120618700981140e-02 -1.706824004650115967e-01 5.567753396462649107e-05 -2.162612080574035645e-01 -2.080812864005565643e-02 -2.292383089661598206e-02 1.627187617123126984e-02 7.691397797316312790e-03 1.701260954141616821e-01 1.866668164730072021e-01 1.422367691993713379e-01 -7.702624797821044922e-02 1.249118968844413757e-01 -3.117978572845458984e-01 -6.016878411173820496e-02 2.794263958930969238e-01 -9.251569211483001709e-02 2.709838747978210449e-01 -7.736895978450775146e-02 3.853990882635116577e-02 -6.964940112084150314e-03 9.488811343908309937e-02
-1.671379953622817993e-01 -1.714451909065246582e-01 -2.331908792257308960e-01 -1.742994189262390137e-01 -2.803297638893127441e-01 -1.400597691535949707e-01 1.075575128197669983e-01 1.083900779485702515e-01 1.756833642721176147e-01 9.926895052194595337e-02 -1.068976297974586487e-01 -3.874387964606285095e-02 -5.789624061435461044e-03 -9.591823816299438477e-02 4.925125464797019958e-02 -2.575758285820484161e-02 3.038421571254730225e-01 1.308398097753524780e-01 -1.548735201358795166e-01 -4.880013763904571533e-01 3.520444734022021294e-03 -2.782335579395294189e-01 5.453134700655937195e-02 3.248700872063636780e-02 4.017142206430435181e-02 3.518006801605224609e-01 -2.523610591888427734e-01 -2.204944938421249390e-02 6.010015308856964111e-02 1.458302140235900879e-02 -1.174273118376731873e-01 -1.011699959635734558e-01
5.898084864020347595e-02 2.629423514008522034e-02 -3.798845410346984863e-01 -1.077416688203811646e-01 3.956418633460998535e-01 3.492920994758605957e-01 1.917532533407211304e-01 2.205277085304260254e-01 1.701456867158412933e-02 8.571427315473556519e-02 -1.860486418008804321e-01 4.651341959834098816e-02 -3.467086935415863991e-03 -2.606548666954040527e-01 2.118364423513412476e-01 -1.380480825901031494e-01 1.483422368764877319e-01 -1.651164442300796509e-01 -6.063200533390045166e-03 -2.535534501075744629e-01 9.495516866445541382e-02 8.817967027425765991e-03 1.049935072660446167e-01 -2.586317956447601318e-01 -1.118988264352083206e-03 1.329047083854675293e-01 1.035313010215759277e-01 1.590150296688079834e-01 1.039487645030021667e-01 -1.520936787128448486e-01 7.368843071162700653e-04 1.070516929030418396e-01
-6.018694490194320679e-02 1.326114535331726074e-01 -3.777050077915191650e-01 -8.229660242795944214e-02 3.088744878768920898e-01 4.990517720580101013e-02 2.395109236240386963e-01 2.307121008634567261e-01 -1.150567457079887390e-01 -3.285391926765441895e-01 5.040478333830833435e-02 1.429344117641448975e-01 -3.446539398282766342e-03 -3.153502941131591797e-02 3.096790984272956848e-02 2.557610571384429932e-01 -1.129148006439208984e-01 2.843442559242248535e-01 1.341085433959960938e-01 -3.314577043056488037e-01 -9.794581681489944458e-02 -2.414457499980926514e-01 -1.139299944043159485e-01 -2.230838835239410400e-01 -3.695835545659065247e-02 1.386600080877542496e-03 -1.764024645090103149e-01 7.302957773208618164e-02 -1.927408017218112946e-02 -8.767265826463699341e-02 -4.436392709612846375e-02 -9.701807051897048950e-02
-3.159576058387756348e-01 4.142342209815979004e-01 -2.528381645679473877e-01 -2.775775790214538574e-01 -7.455394417047500610e-02 -2.311912328004837036e-01 3.775758743286132812e-01 -1.103468015789985657e-01 5.404615402221679688e-02 -4.148072912357747555e-04 -1.366811338812112808e-02 -1.526353061199188232e-01 -1.064551621675491333e-01 -6.190865859389305115e-02 2.076448351144790649e-01 -5.784898251295089722e-02 -8.507502824068069458e-02 2.450177669525146484e-01 1.311228722333908081e-01 -1.921901106834411621e-01 -9.720382839441299438e-02 -1.095167919993400574e-01 -3.191290423274040222e-02 -2.122668921947479248e-01 -1.569949388504028320e-01 2.388712167739868164e-01 -4.190739616751670837e-02 -7.906746119260787964e-02 5.989292263984680176e-02 -4.641731828451156616e-02 3.534409776329994202e-02 1.404361240565776825e-02
-6.765340268611907959e-02 -2.374905161559581757e-03 -8.663813024759292603e-02 -1.693663597106933594e-01 -1.002341657876968384e-01 2.926438450813293457e-01 3.277642428874969482e-01 3.156821057200431824e-02 1.454470604658126831e-01 -1.722135096788406372e-01 -2.915247082710266113e-01 -1.162339523434638977e-01 -8.542523533105850220e-02 -8.810366690158843994e-02 2.766562402248382568e-01 1.228453218936920166e-01 -1.251758635044097900e-01 -1.260628700256347656e-01 1.969894915819168091e-01 -3.540870547294616699e-02 -6.599041074514389038e-02 1.047103628516197205e-01 -2.060428261756896973e-01 -3.286852836608886719e-01 2.503613233566284180e-01 2.835955619812011719e-01 -1.881634593009948730e-01 1.959398984909057617e-01 -1.351069565862417221e-02 -5.822728201746940613e-02 1.026919782161712646e-01 -1.751126497983932495e-01
-1.946838647127151489e-01 4.649405926465988159e-02 -1.686003953218460083e-01 5.293690413236618042e-02 -9.005292318761348724e-03 1.795725226402282715e-01 1.453370153903961182e-01 1.835980862379074097e-01 -5.535871163010597229e-02 7.340541481971740723e-02 -1.745051741600036621e-01 -1.698401421308517456e-01 -7.589232921600341797e-02 -2.630387842655181885e-01 1.109503209590911865e-01 -2.719575762748718262e-01 -7.762970030307769775e-02 2.535903155803680420e-01 2.427417635917663574e-01 -2.498527914285659790e-01 2.876681834459304810e-02 1.242513284087181091e-01 -4.073636233806610107e-01 5.428295210003852844e-02 2.246084511280059814e-01 3.114537596702575684e-01 1.040704920887947083e-01 4.028604179620742798e-02 -1.973585486412048340e-01 1.186449527740478516e-01 -1.144027113914489746e-01 9.856859594583511353e-02
-2.524872124195098877e-01 -1.415685415267944336e-01 -1.679077297449111938e-01 1.008184030652046204e-01 -1.279781460762023926e-01 3.136826679110527039e-02 1.563480198383331299e-01 1.233801692724227905e-01 1.192537546157836914e-01 -9.297750145196914673e-02 -2.380670607089996338e-01 -1.984402239322662354e-01 -5.535020306706428528e-02 -2.697111666202545166e-01 1.088270023465156555e-01 -1.573888808488845825e-01 2.270085662603378296e-01 -8.196204900741577148e-02 -1.745040714740753174e-01 3.402924165129661560e-02 -4.655160009860992432e-02 -1.837865561246871948e-01 1.395563334226608276e-01 -1.327638030052185059e-01 2.662678360939025879e-01 4.777932465076446533e-01 -2.002943679690361023e-02 1.692140549421310425e-01 -2.790509760379791260e-01 -1.126748546957969666e-01 6.533368676900863647e-02 -5.931530520319938660e-02
-6.699984520673751831e-02 1.672742664813995361e-01 -3.384405076503753662e-01 -2.207548469305038452e-01 1.876664459705352783e-01 -2.740839496254920959e-02 5.955648794770240784e-02 1.382788121700286865e-01 3.392034769058227539e-01 2.776019508019089699e-03 -1.356128975749015808e-02 -8.799804002046585083e-02 1.894496232271194458e-01 -1.734355837106704712e-01 2.578150480985641479e-02 9.921455057337880135e-04 2.067607194185256958e-01 2.078128010034561157e-01 1.771612614393234253e-01 -1.667298078536987305e-01 -1.206297650933265686e-01 -2.655513882637023926e-01 6.055316329002380371e-02 -4.694820195436477661e-02 2.090127766132354736e-01 1.989856660366058350e-01 1.828896552324295044e-01 2.833201587200164795e-01 1.635145246982574463e-01 2.172800153493881226e-01 2.165338397026062012e-01 4.572685435414314270e-02
-7.874390482902526855e-02 -2.481966512277722359e-03 -4.177173674106597900e-01 -1.573677062988281250e-01 1.301380805671215057e-02 2.486863434314727783e-01 2.823442220687866211e-01 1.259050071239471436e-01 8.151675760746002197e-02 -2.595318257808685303e-01 -1.974640972912311554e-02 -1.269910186529159546e-01 1.893220692873001099e-01 -3.477436900138854980e-01 6.104788742959499359e-03 -1.509342938661575317e-01 -1.099400967359542847e-02 2.568934261798858643e-01 -1.839599013328552246e-01 3.305195271968841553e-02 -3.842822313308715820e-01 1.137138009071350098e-01 1.544157266616821289e-01 -1.026798337697982788e-01 2.049320936203002930e-02 -9.897702932357788086e-02 -1.761309653520584106e-01 1.013213843107223511e-01 1.210756693035364151e-02 -1.173139736056327820e-01 -4.877182468771934509e-02 -5.494365468621253967e-02
5.201186868362128735e-04 -5.432594195008277893e-02 -4.801079630851745605e-01 -1.253705471754074097e-01 1.098883152008056641e-01 -2.281912602484226227e-02 -3.428553044795989990e-02 5.691165104508399963e-02 -1.322012022137641907e-02 -2.878608703613281250e-01 -2.919704020023345947e-01 3.859090851619839668e-03 2.457726746797561646e-01 -2.201792448759078979e-01 1.828642785549163818e-01 -1.426944136619567871e-01 -8.072671294212341309e-02 -1.321284025907516479e-01 -3.972071781754493713e-02 -3.982267379760742188e-01 7.010208815336227417e-02 -1.535042226314544678e-01 1.060119550675153732e-02 -2.669756114482879639e-01 -6.135182455182075500e-02 -3.434457629919052124e-02 -5.328658968210220337e-02 1.700810641050338745e-01 2.648769319057464600e-02 -2.379008978605270386e-01 1.413950175046920776e-01 -6.947910040616989136e-02
-8.760196715593338013e-02 1.908712089061737061e-01 -3.434920608997344971e-01 -9.970708750188350677e-03 3.459868952631950378e-02 3.800728917121887207e-02 1.639350801706314087e-01 7.664440572261810303e-02 2.014206349849700928e-01 -3.844988942146301270e-01 2.437925152480602264e-02 1.077448576688766479e-01 1.843412816524505615e-01 -2.664866149425506592e-01 -6.550060957670211792e-02 -3.037011921405792236e-01 1.159728020429611206e-01 2.677754163742065430e-01 -8.764610439538955688e-02 -1.675303131341934204e-01 -1.842435002326965332e-01 1.088263019919395447e-01 -3.682904317975044250e-02 -1.728078126907348633e-01 -9.965299395844340324e-04 9.249338507652282715e-02 2.025144696235656738e-01 2.570295333862304688e-01 2.493669465184211731e-02 -6.776984781026840210e-03 -2.786250710487365723e-01 -9.187558293342590332e-02
-2.207487821578979492e-01 9.758181869983673096e-03 -3.628608882427215576e-01 -1.597814112901687622e-01 -2.054036557674407959e-01 2.457286976277828217e-02 1.195472925901412964e-01 -1.113884896039962769e-01 9.387654811143875122e-02 7.120667397975921631e-02 -2.346662580966949463e-01 -2.054578661918640137e-01 -6.629168242216110229e-02 -1.162918750196695328e-02 -7.148427516222000122e-02 -1.837240755558013916e-01 4.656818229705095291e-03 1.482956856489181519e-01 4.000231623649597168e-02 -1.291466802358627319e-01 3.337992727756500244e-01 -1.140802577137947083e-01 7.615953683853149414e-02 -2.991665899753570557e-01 -1.663377434015274048e-01 3.930623233318328857e-01 -2.691137790679931641e-01 -8.038451522588729858e-02 -1.135177016258239746e-01 1.112610548734664917e-01 -3.495684266090393066e-02 1.495246738195419312e-01
-6.216240301728248596e-02 -1.795082539319992065e-01 -3.770937919616699219e-01 -1.068172231316566467e-01 -5.802477523684501648e-02 2.733355164527893066e-01 -2.049852348864078522e-02 -2.390405349433422089e-02 1.877480186522006989e-02 -1.653856635093688965e-01 -6.116245873272418976e-03 -6.893171370029449463e-02 8.955365419387817383e-02 -5.878309011459350586e-01 2.257128655910491943e-01 8.367661386728286743e-02 -1.092828512191772461e-01 4.841130226850509644e-02 4.399042576551437378e-02 -2.054715454578399658e-01 -3.491941140964627266e-03 -1.926580369472503662e-01 -2.556429058313369751e-02 9.047640487551689148e-03 2.747164666652679443e-02 -1.859993636608123779e-01 5.372031033039093018e-02 2.455615699291229248e-01 8.143576234579086304e-02 -1.462105661630630493e-01 -7.927042245864868164e-02 2.410200238227844238e-01
-6.731054931879043579e-02 4.128250852227210999e-02 -3.203629553318023682e-01 2.298682928085327148e-02 -1.393356919288635254e-01 -1.017965599894523621e-01 4.080452919006347656e-01 8.627694100141525269e-02 1.643987447023391724e-01 2.461152523756027222e-01 1.935496181249618530e-02 -1.918436735868453979e-01 -2.760241627693176270e-01 -2.085420042276382446e-01 1.892498582601547241e-01 1.702365875244140625e-01 8.657616563141345978e-03 9.642166085541248322e-03 1.988154053688049316e-01 -1.711874604225158691e-01 -2.545486688613891602e-01 -9.832779318094253540e-02 -5.398265086114406586e-03 -3.919835984706878662e-01 1.634338647127151489e-01 1.293954104185104370e-01 -7.734839618206024170e-02 9.215437620878219604e-02 -8.007859811186790466e-03 -1.239183023571968079e-01 8.424589037895202637e-02 -6.199548952281475067e-03
2.107238769531250000e-02 2.260956913232803345e-02 -3.981727063655853271e-01 5.332214012742042542e-02 4.801774621009826660e-01 2.443327903747558594e-01 1.417764090001583099e-02 1.082172170281410217e-01 8.460453897714614868e-02 6.500710546970367432e-02 -1.569279283285140991e-01 4.129029437899589539e-02 4.852721467614173889e-02 -2.088890075683593750e-01 1.734676510095596313e-01 -2.411920130252838135e-01 1.026499196887016296e-01 5.463654175400733948e-02 -5.932208895683288574e-02 -3.913173973560333252e-01 1.482715308666229248e-01 -4.013128951191902161e-02 9.978636354207992554e-02 -3.281797766685485840e-01 8.420410752296447754e-02 1.955187506973743439e-02 4.335997998714447021e-02 1.044745370745658875e-01 1.379072964191436768e-01 -5.155820399522781372e-02 3.629410266876220703e-02 9.393368661403656006e-02
6.865501403808593750e-02 7.101581245660781860e-02 -4.828543365001678467e-01 3.067836761474609375e-01 -1.048381850123405457e-01 1.755992323160171509e-01 3.048193454742431641e-02 1.088879778981208801e-01 1.791881024837493896e-01 -7.400210201740264893e-02 -1.359092295169830322e-01 -1.155257970094680786e-02 -1.510721594095230103e-01 -2.565827667713165283e-01 -7.033375650644302368e-02 8.888811618089675903e-02 -3.143095374107360840e-01 1.500097066164016724e-01 1.369875222444534302e-01 -2.290319055318832397e-01 -5.906011909246444702e-02 -2.587245404720306396e-01 5.495169386267662048e-02 1.950514316558837891e-02 -1.156355887651443481e-01 1.790887266397476196e-01 1.097766906023025513e-01 2.750995457172393799e-01 1.556014269590377808e-01 -1.416244208812713623e-01 7.903553545475006104e-02 2.529285848140716553e-02
1.126701906323432922e-01 1.212641671299934387e-01 -3.560659289360046387e-01 -1.467909365892410278e-01 1.480591744184494019e-01 1.451515406370162964e-01 1.404294669628143311e-01 2.669156193733215332e-01 -2.983379922807216644e-02 -6.005039066076278687e-02 -2.569621503353118896e-01 -2.044903486967086792e-01 -1.430395990610122681e-01 9.043078124523162842e-02 3.634638339281082153e-02 -9.697265923023223877e-02 2.891114447265863419e-03 1.762051880359649658e-02 -4.221006929874420166e-01 -1.562332510948181152e-01 1.077685579657554626e-01 5.394701845943927765e-03 2.729323506355285645e-01 -1.096807792782783508e-02 -2.778049372136592865e-02 2.912302613258361816e-01 -1.450733244419097900e-01 1.813563853502273560e-01 -9.525005519390106201e-02 2.557059228420257568e-01 -6.865502893924713135e-02 1.753944158554077148e-01
-3.955736756324768066e-02 2.291378080844879150e-01 -3.236145973205566406e-01 -3.871724605560302734e-01 1.397047042846679688e-01 -1.120873168110847473e-01 3.271391093730926514e-01 8.257041126489639282e-02 -1.721616275608539581e-02 -2.571870088577270508e-01 -3.267103061079978943e-02 -9.201429784297943115e-02 2.091324776411056519e-01 -2.568813860416412354e-01 2.725611440837383270e-02 -1.430802196264266968e-01 8.756173402070999146e-02 1.403604894876480103e-01 -1.979947537183761597e-01 -1.559276599436998367e-02 -2.372353337705135345e-02 -6.279036402702331543e-02 -2.583188712596893311e-01 -1.362797319889068604e-01 -1.544066667556762695e-01 1.748462393879890442e-02 -1.076813340187072754e-01 1.897475272417068481e-01 -9.023986756801605225e-02 4.929527640342712402e-02 -2.615077197551727295e-01 1.764736771583557129e-01
-2.544428110122680664e-01 2.095493078231811523e-01 -1.808782294392585754e-02 -9.361756034195423126e-03 -2.446776777505874634e-01 6.766826659440994263e-02 2.071481384336948395e-02 2.800890207290649414e-01 2.259425073862075806e-02 -8.761133253574371338e-02 -1.553208380937576294e-02 -1.085364222526550293e-01 8.730585128068923950e-02 -7.718361169099807739e-02 1.573784798383712769e-01 -3.422682359814643860e-02 -2.432553917169570923e-01 1.399686634540557861e-01 -6.687659770250320435e-02 -1.829652935266494751e-01 3.993587791919708252e-01 2.457346953451633453e-02 -1.550064422190189362e-02 -3.683074414730072021e-01 1.605874150991439819e-01 2.909112572669982910e-01 -1.367924511432647705e-01 7.419777102768421173e-03 7.989867776632308960e-02 -3.673312962055206299e-01 6.813565641641616821e-02 6.547750905156135559e-03
-3.922072350978851318e-01 2.811594009399414062e-01 4.559495672583580017e-02 -1.777028292417526245e-01 1.575635820627212524e-01 1.606998145580291748e-01 4.096190929412841797e-01 -1.184975430369377136e-01 -1.058138790540397167e-03 2.242390252649784088e-02 -7.937041670083999634e-02 1.203115433454513550e-01 -6.098410487174987793e-02 -2.290330380201339722e-01 1.627034991979598999e-01 9.070843458175659180e-02 1.812145859003067017e-01 2.407184690237045288e-01 -2.045115232467651367e-01 -1.780018955469131470e-01 8.317525684833526611e-02 -7.213181257247924805e-02 -1.007876098155975342e-01 -5.459815636277198792e-02 -1.001167073845863342e-01 2.605352401733398438e-01 -1.790818274021148682e-01 1.651896834373474121e-01 3.358817100524902344e-02 1.896790787577629089e-02 -2.386952042579650879e-01 5.961694195866584778e-02
-1.596829593181610107e-01 1.852125078439712524e-01 -1.229452043771743774e-01 -2.775981426239013672e-01 -2.655280530452728271e-01 9.553581476211547852e-02 2.543185055255889893e-01 1.495623439550399780e-01 -1.480167657136917114e-01 4.587448760867118835e-02 -2.611408829689025879e-01 -2.182308882474899292e-01 -3.460984826087951660e-01 -7.861176133155822754e-02 -6.569375284016132355e-03 -1.830407977104187012e-01 -5.978663638234138489e-02 -4.415002837777137756e-02 -1.111374422907829285e-01 -1.955416202545166016e-01 8.710543625056743622e-03 -5.018519982695579529e-02 1.550810411572456360e-02 -3.379973471164703369e-01 3.217782378196716309e-01 6.428007036447525024e-02 -5.001405626535415649e-02 -1.582682430744171143e-01 3.341484116390347481e-03 -6.320293992757797241e-02 -2.613495886325836182e-01 3.573377802968025208e-02
-7.059339433908462524e-02 -4.527553915977478027e-02 -3.375108540058135986e-01 9.201686829328536987e-02 -1.797073185443878174e-01 -9.793233126401901245e-03 2.764734625816345215e-01 2.359145581722259521e-01 2.431785911321640015e-01 -3.872840106487274170e-02 -1.655456423759460449e-01 -2.205361127853393555e-01 -3.179446160793304443e-01 -4.756308719515800476e-02 2.563709765672683716e-02 4.633595235645771027e-03 -1.385722868144512177e-02 3.976110741496086121e-02 -2.121092565357685089e-02 1.201206743717193604e-01 1.142713502049446106e-01 -7.118426728993654251e-03 2.873294241726398468e-02 -2.368821762502193451e-02 1.311062723398208618e-01 3.375719785690307617e-01 1.351082623004913330e-01 3.689011633396148682e-01 1.358621418476104736e-01 -6.915702670812606812e-02 -2.294151782989501953e-01 2.699804306030273438e-01
-5.369050428271293640e-02 -7.465052418410778046e-03 -4.141636192798614502e-01 -2.078476548194885254e-01 8.110880106687545776e-02 5.865897983312606812e-02 1.706912964582443237e-01 4.707556217908859253e-02 1.353741139173507690e-01 -2.026045918464660645e-01 -1.231336295604705811e-01 -8.002232015132904053e-02 -4.442740604281425476e-02 -3.283973336219787598e-01 8.169598877429962158e-02 -1.806603223085403442e-01 -9.878228604793548584e-02 3.860455155372619629e-01 -3.815074861049652100e-01 -9.826228767633438110e-02 -2.244145423173904419e-01 -1.058062016963958740e-01 -1.440688520669937134e-01 -1.420893371105194092e-01 -1.494873762130737305e-01 -6.310094892978668213e-02 4.729094728827476501e-02 4.121302068233489990e-02 1.166881546378135681e-01 -2.237148582935333252e-01 3.406918374821543694e-03 2.129344642162322998e-02
-1.079634130001068115e-01 -5.349754542112350464e-02 -4.099434912204742432e-01 -1.213125362992286682e-01 -9.954242408275604248e-02 8.120030164718627930e-02 1.784253120422363281e-01 -6.388173997402191162e-02 -1.740207709372043610e-02 1.777201741933822632e-01 -4.535650461912155151e-02 -1.590523272752761841e-01 -5.397136881947517395e-02 -2.075319439172744751e-01 1.097622588276863098e-01 1.111694499850273132e-01 -7.424433529376983643e-02 2.009199857711791992e-01 -4.925004243850708008e-01 -3.428134620189666748e-01 9.051776677370071411e-02 -6.817980110645294189e-02 -1.707590222358703613e-01 4.148925468325614929e-02 -2.101246500387787819e-03 1.691545695066452026e-01 8.898758888244628906e-02 1.891387253999710083e-01 -1.789668947458267212e-01 2.196235358715057373e-01 -7.262646406888961792e-02 1.145989596843719482e-01
-1.980687677860260010e-01 1.906153857707977295e-01 -3.705991208553314209e-01 -4.159443825483322144e-02 -2.745733559131622314e-01 1.683201789855957031e-01 4.822810366749763489e-02 4.016681760549545288e-02 -1.946180313825607300e-02 8.339158445596694946e-02 -4.387337341904640198e-02 1.991290748119354248e-01 1.337866671383380890e-02 -3.947966545820236206e-02 -2.054082602262496948e-01 -1.535349637269973755e-01 8.111175149679183960e-03 1.776979267597198486e-01 -3.087229430675506592e-01 -1.206006184220314026e-01 2.002278417348861694e-01 -1.636521369218826294e-01 -1.909047216176986694e-01 -9.542135894298553467e-02 1.244790107011795044e-01 4.216000735759735107e-01 -1.065874174237251282e-01 -4.608627408742904663e-03 1.564729213714599609e-01 2.140795588493347168e-01 9.427614510059356689e-02 1.534287929534912109e-01
-2.159849256277084351e-01 1.964233070611953735e-02 -1.860926002264022827e-01 2.083607763051986694e-02 -1.038495451211929321e-01 1.945931166410446167e-01 7.409970276057720184e-03 -6.385783106088638306e-02 -3.451005369424819946e-02 9.822786785662174225e-03 -8.375419676303863525e-02 -1.833313703536987305e-01 -2.110022678971290588e-02 -5.028213858604431152e-01 2.956258058547973633e-01 -7.344873249530792236e-02 2.852620556950569153e-02 1.996186226606369019e-01 -2.419302016496658325e-01 -1.797367334365844727e-01 -2.076624035835266113e-01 -5.395780876278877258e-02 -1.333171576261520386e-01 1.927418448030948639e-02 -2.268720567226409912e-01 2.722981572151184082e-01 -1.844472140073776245e-01 1.203806921839714050e-01 -9.265126287937164307e-02 -1.076038107275962830e-01 2.941792607307434082e-01 2.507646754384040833e-02
-2.524918615818023682e-01 2.636451423168182373e-01 -8.022984862327575684e-02 -4.539715647697448730e-01 8.960498869419097900e-02 3.779141465201973915e-03 -4.370263218879699707e-02 1.462389826774597168e-01 5.790985748171806335e-02 -1.746566593647003174e-02 -1.742527037858963013e-01 -1.559697985649108887e-01 -1.123105883598327637e-01 4.574666917324066162e-02 -9.731975197792053223e-02 -5.206810683012008667e-02 1.391291320323944092e-01 2.132679969072341919e-01 -3.254104778170585632e-02 -4.285687208175659180e-01 -4.027182701975107193e-03 -1.236538514494895935e-01 2.673830278217792511e-02 1.449956893920898438e-01 -7.283682934939861298e-03 3.132377266883850098e-01 -1.596794277429580688e-01 3.138521909713745117e-01 -1.135066673159599304e-01 -2.371727302670478821e-02 3.373566642403602600e-02 1.194313615560531616e-01
-3.685801988467574120e-03 2.965977787971496582e-01 2.879343228414654732e-03 -2.773722708225250244e-01 9.312689304351806641e-03 1.194320246577262878e-01 -1.968768797814846039e-02 9.056213498115539551e-02 1.981808096170425415e-01 9.588823653757572174e-03 -1.592296212911605835e-01 -2.151455730199813843e-01 2.565757371485233307e-02 -1.822536438703536987e-01 -7.868453115224838257e-02 -5.049588903784751892e-02 -2.111918032169342041e-01 9.033732861280441284e-02 -2.482008934020996094e-01 -1.049585938453674316e-01 3.379392623901367188e-01 6.169242784380912781e-02 1.951937377452850342e-01 -4.034395813941955566e-01 1.968485414981842041e-01 2.143538445234298706e-01 -3.030210435390472412e-01 5.184379220008850098e-02 -4.280696436762809753e-02 -1.459140330553054810e-01 -1.075987964868545532e-01 -1.855988241732120514e-02
-1.309772878885269165e-01 1.168533135205507278e-02 -3.700023889541625977e-01 5.119476467370986938e-02 -2.160134613513946533e-01 1.557825319468975067e-02 2.308806478977203369e-01 -2.274744063615798950e-01 1.484101116657257080e-01 -4.242941141128540039e-01 -1.192896887660026550e-01 -1.016229167580604553e-01 5.840836465358734131e-02 -2.549081444740295410e-01 5.289183184504508972e-02 2.905187010765075684e-01 -9.987158328294754028e-02 -7.678819447755813599e-02 -2.738872356712818146e-02 -2.148277610540390015e-01 2.241072058677673340e-01 1.118754222989082336e-01 -3.413569182157516479e-02 -2.700720429420471191e-01 1.048164889216423035e-01 6.402139365673065186e-02 4.257879778742790222e-02 1.500000506639480591e-01 1.954395771026611328e-01 5.801926925778388977e-02 8.874768018722534180e-02 1.434600949287414551e-01
-5.310644581913948059e-02 1.485290378332138062e-01 -3.045226931571960449e-01 -3.434921503067016602e-01 1.666814088821411133e-01 5.833573639392852783e-02 2.529950737953186035e-01 9.655713289976119995e-02 1.393880248069763184e-01 -1.360011100769042969e-01 -1.062893569469451904e-01 -2.461186349391937256e-01 7.110583595931529999e-03 -1.014979183673858643e-01 6.664118170738220215e-02 5.113530531525611877e-02 7.229133695363998413e-02 -4.462922737002372742e-02 -3.323660790920257568e-01 -3.847732543945312500e-01 1.438578404486179352e-02 1.720744818449020386e-01 5.465233698487281799e-02 3.230355679988861084e-02 1.089220494031906128e-01 1.825115382671356201e-01 -1.432550847530364990e-01 -2.066248655319213867e-01 1.668659895658493042e-01 1.637112945318222046e-01 7.150059938430786133e-02 2.548453211784362793e-01
-1.281900703907012939e-02 1.223990544676780701e-01 -7.964948564767837524e-02 6.140940822660923004e-03 -2.788871228694915771e-01 1.789130121469497681e-01 3.617719113826751709e-01 -1.323731057345867157e-02 -7.586890459060668945e-02 -3.094559907913208008e-02 -2.541376650333404541e-01 -3.458991348743438721e-01 -1.070029065012931824e-01 -2.452777028083801270e-01 1.184849068522453308e-01 2.687485143542289734e-02 -6.341944634914398193e-02 -1.432271450757980347e-01 1.112779229879379272e-01 -1.302075684070587158e-01 3.620172664523124695e-02 -1.631625443696975708e-01 5.825489386916160583e-02 6.498467177152633667e-02 2.134189903736114502e-01 9.135235846042633057e-02 -1.381068527698516846e-01 4.039062857627868652e-01 -2.152771353721618652e-01 -2.032497823238372803e-01 1.710353940725326538e-01 1.337021440267562866e-01
-2.507400512695312500e-01 6.882245838642120361e-02 -2.406203150749206543e-01 -5.005840212106704712e-03 7.200674712657928467e-02 1.491984277963638306e-01 2.814467251300811768e-01 -1.003258749842643738e-01 2.661904692649841309e-02 -2.038884013891220093e-01 -2.090284377336502075e-01 -1.352199465036392212e-01 -2.983012236654758453e-02 -2.636436223983764648e-01 6.566704809665679932e-02 -1.522070262581110001e-02 -1.383138149976730347e-01 -3.792347153648734093e-03 -5.351853370666503906e-02 -2.264487445354461670e-01 3.260793685913085938e-01 -3.073512315750122070e-01 -4.597444534301757812e-01 -1.684980541467666626e-01 -1.229589506983757019e-01 5.600372701883316040e-02 -4.686675593256950378e-02 2.442047186195850372e-02 -1.340859383344650269e-01 -8.811771869659423828e-02 -1.320921778678894043e-01 -2.170882001519203186e-02
-2.728370130062103271e-01 1.028212755918502808e-01 -3.006360530853271484e-01 -1.686546504497528076e-01 -1.099047511816024780e-01 2.271931171417236328e-01 -3.159134089946746826e-02 -1.992643177509307861e-01 -1.963894814252853394e-02 3.309124410152435303e-01 -7.652901113033294678e-02 -1.793896257877349854e-01 -9.151467680931091309e-02 6.020219530910253525e-03 2.416593022644519806e-02 -3.002343140542507172e-02 -2.216262668371200562e-01 1.514198482036590576e-01 -1.730685979127883911e-01 -3.049213588237762451e-01 2.364244461059570312e-01 1.368518024682998657e-01 8.506934344768524170e-02 -3.095756173133850098e-01 5.628848075866699219e-02 3.243775367736816406e-01 -4.334888607263565063e-02 9.387293457984924316e-02 1.201736368238925934e-02 1.134800091385841370e-01 1.650769710540771484e-01 4.371573776006698608e-02
-2.134402841329574585e-01 -5.487470421940088272e-03 -1.953450888395309448e-01 -7.202655076980590820e-02 1.771489530801773071e-01 1.939981281757354736e-01 1.323676407337188721e-01 -6.829440128058195114e-03 -5.091421306133270264e-02 -2.621883451938629150e-01 7.367889396846294403e-03 -3.450352549552917480e-01 -1.054327338933944702e-01 -1.876355558633804321e-01 9.650938957929611206e-02 -2.884114682674407959e-01 -2.691218256950378418e-01 -1.887885779142379761e-01 -1.034652367234230042e-01 -2.696945965290069580e-01 -3.277193009853363037e-02 -8.680526912212371826e-02 4.541883245110511780e-02 -1.044698134064674377e-01 -2.293617427349090576e-01 1.565380096435546875e-01 9.234473854303359985e-02 3.532167673110961914e-01 -5.933541059494018555e-02 -3.058740869164466858e-02 -9.565593302249908447e-02 2.410870045423507690e-01
-9.575594216585159302e-02 3.944183290004730225e-01 -1.344720721244812012e-01 -8.556103706359863281e-02 2.237825989723205566e-01 1.815558820962905884e-01 3.869712650775909424e-01 -1.279713511466979980e-01 -3.086537420749664307e-01 -1.845626533031463623e-01 6.196706369519233704e-02 2.151309698820114136e-02 -2.243421673774719238e-01 -1.839741170406341553e-01 7.147482130676507950e-03 -2.163424938917160034e-01 1.197327449917793274e-01 1.639977246522903442e-01 1.198456734418869019e-01 -1.573503762483596802e-01 -1.456892490386962891e-02 -1.289425045251846313e-01 9.812697023153305054e-02 1.273054629564285278e-02 1.095677688717842102e-01 2.194330096244812012e-01 -2.636235058307647705e-01 1.580074876546859741e-01 4.643575102090835571e-02 -1.710074245929718018e-01 5.335040390491485596e-02 1.357286702841520309e-02
-2.607460916042327881e-01 -7.213445007801055908e-02 -4.199686646461486816e-01 -3.071056604385375977e-01 -1.267676949501037598e-01 7.228501886129379272e-02 2.080516219139099121e-01 1.223463341593742371e-01 1.310436278581619263e-01 -2.944667637348175049e-01 3.725922107696533203e-02 -6.087590754032135010e-02 -2.510913473088294268e-04 -2.643390297889709473e-01 -1.294331103563308716e-01 -9.386248141527175903e-02 1.838655769824981689e-02 1.877139955759048462e-01 -1.581279039382934570e-01 -4.625358060002326965e-02 -2.273606210947036743e-01 -3.025686182081699371e-02 -3.669755160808563232e-02 5.183117464184761047e-02 5.729353800415992737e-02 4.006440937519073486e-01 -1.693348288536071777e-01 -1.756603643298149109e-02 -5.673210695385932922e-02 -1.953541934490203857e-01 -1.075431108474731445e-01 -8.406830579042434692e-02
-3.168367594480514526e-02 8.476385474205017090e-02 -1.887037605047225952e-01 8.306664973497390747e-02 -2.478482127189636230e-01 2.305848300457000732e-01 3.419764935970306396e-01 3.352742791175842285e-01 -7.247507572174072266e-02 1.377327144145965576e-01 -5.678012594580650330e-02 -1.187573894858360291e-01 -3.949304670095443726e-02 -2.130918651819229126e-01 -7.138592749834060669e-02 -1.440688520669937134e-01 -1.001642048358917236e-01 3.756796717643737793e-01 -7.986466400325298309e-03 -2.697257697582244873e-01 5.388126894831657410e-02 2.033181339502334595e-01 -1.006937399506568909e-01 -1.906702667474746704e-01 1.176581084728240967e-01 1.845417171716690063e-01 2.292195409536361694e-01 1.044935211539268494e-01 -4.168786853551864624e-02 2.455562949180603027e-01 -4.431255534291267395e-02 2.997942455112934113e-02
-3.107483386993408203e-01 6.496158987283706665e-02 -1.221194043755531311e-01 -9.496513009071350098e-02 1.617986112833023071e-01 2.770985364913940430e-01 3.786810338497161865e-01 -1.547478735446929932e-01 -7.652942091226577759e-02 -3.051889240741729736e-01 -1.626579165458679199e-01 -3.164927288889884949e-02 -5.844046920537948608e-02 8.413615822792053223e-02 1.837417036294937134e-01 -9.386758506298065186e-02 -8.660458959639072418e-03 3.354375660419464111e-01 -3.473874181509017944e-02 -6.122519820928573608e-02 8.117700368165969849e-02 -2.410006970167160034e-01 -6.582990288734436035e-02 -1.180328056216239929e-01 1.622634939849376678e-02 2.544100880622863770e-01 -4.002270102500915527e-02 -1.093648672103881836e-01 -7.414479553699493408e-02 -2.120762616395950317e-01 1.674019917845726013e-02 3.092949390411376953e-01
-1.120758354663848877e-01 -1.185019500553607941e-03 -5.250914692878723145e-01 9.495119750499725342e-02 -1.141784638166427612e-01 1.357118636369705200e-01 1.451339423656463623e-01 -8.514829725027084351e-02 -9.166142344474792480e-02 -7.636475563049316406e-02 -1.989086121320724487e-01 -1.024697050452232361e-01 2.653479874134063721e-01 -2.861121296882629395e-01 3.075476288795471191e-01 2.539036870002746582e-01 -2.185111492872238159e-01 2.578872442245483398e-01 -1.739959716796875000e-01 -9.925595670938491821e-02 1.144762411713600159e-01 -6.445808708667755127e-02 -1.385799199342727661e-01 -7.855534553527832031e-02 -7.043136656284332275e-02 8.125855773687362671e-02 5.945295467972755432e-02 1.017700806260108948e-01 -2.242228388786315918e-02 -2.009335160255432129e-01 3.753490373492240906e-02 -5.056183040142059326e-02
-6.444493681192398071e-02 -1.017802953720092773e-01 -4.213107526302337646e-01 -4.161420091986656189e-02 1.272557824850082397e-01 2.467596679925918579e-01 2.553549408912658691e-01 3.186576068401336670e-02 8.757541328668594360e-02 -9.255003929138183594e-02 -8.095163851976394653e-02 2.123680263757705688e-01 -1.570888012647628784e-01 -8.517648093402385712e-03 2.864021956920623779e-01 -3.120336830615997314e-01 3.496663272380828857e-02 -4.636373370885848999e-03 -2.395675629377365112e-01 -1.656636297702789307e-01 -5.318635702133178711e-02 1.482708938419818878e-02 -1.864718506112694740e-03 -2.001120150089263916e-01 1.863502562046051025e-01 1.090814396739006042e-01 1.121741905808448792e-01 2.497838735580444336e-01 1.140224486589431763e-01 -3.247637450695037842e-01 1.362602859735488892e-01 5.568055808544158936e-02
-1.576400250196456909e-01 1.559795141220092773e-01 -1.773756146430969238e-01 -7.908323407173156738e-02 -2.303577493876218796e-03 1.463472098112106323e-01 8.121339231729507446e-02 8.806207031011581421e-02 3.555386066436767578e-01 -1.182939037680625916e-01 1.733033335767686367e-03 -1.999332159757614136e-01 -7.991308718919754028e-02 7.050321996212005615e-02 -3.648379072546958923e-02 -6.069825962185859680e-02 1.125686839222908020e-01 2.595957517623901367e-01 -2.262371033430099487e-01 -3.543271124362945557e-01 1.210855990648269653e-01 8.854480832815170288e-02 -2.835855484008789062e-01 6.580929458141326904e-02 4.818749800324440002e-02 3.614681065082550049e-01 6.971921026706695557e-02 3.185209929943084717e-01 -8.013375103473663330e-02 1.598008573055267334e-01 -5.111927539110183716e-02 2.065580487251281738e-01
-1.450478434562683105e-01 7.927503436803817749e-03 -4.125476777553558350e-01 -1.150191351771354675e-01 -1.686584055423736572e-01 8.823747187852859497e-02 6.380835175514221191e-02 -1.945026814937591553e-01 -2.288525365293025970e-02 -1.926859170198440552e-01 -7.825762033462524414e-02 2.408567443490028381e-02 -2.763400077819824219e-01 -2.296265512704849243e-01 4.138518124818801880e-02 5.363699048757553101e-02 1.877749264240264893e-01 1.710717231035232544e-01 -5.726115405559539795e-02 1.324424296617507935e-01 8.980876952409744263e-02 -1.011069864034652710e-01 -1.143114715814590454e-01 -2.905169129371643066e-01 4.879672080278396606e-02 2.680555880069732666e-01 8.832668885588645935e-03 1.518453657627105713e-01 -3.007127940654754639e-01 -1.094104498624801636e-01 1.558839976787567139e-01 3.378348648548126221e-01
-1.082961112260818481e-01 -9.505476802587509155e-02 -3.318948149681091309e-01 -8.318042010068893433e-02 -5.888634547591209412e-02 -1.773300021886825562e-02 1.506160944700241089e-01 1.059145256876945496e-01 -5.053169559687376022e-03 -6.120626628398895264e-02 6.865555047988891602e-02 -7.242528349161148071e-02 1.425798833370208740e-01 -4.497658908367156982e-01 2.049178332090377808e-01 -1.038620173931121826e-01 -1.957172062247991562e-03 4.033885896205902100e-01 -2.200263440608978271e-01 -2.177773863077163696e-01 -2.010989189147949219e-01 -5.672835558652877808e-02 -1.672798246145248413e-01 1.002360787242650986e-02 -1.052092909812927246e-01 2.045685648918151855e-01 -1.529856771230697632e-01 1.265106946229934692e-01 -9.367126226425170898e-02 -2.762429416179656982e-01 -8.929150551557540894e-02 -1.402122378349304199e-01
2.313757687807083130e-01 -9.065373986959457397e-02 -3.124398887157440186e-01 1.377795338630676270e-01 -5.083510652184486389e-02 2.293783426284790039e-01 2.090786546468734741e-01 -1.176971122622489929e-01 -8.479496836662292480e-02 -1.653172224760055542e-01 -1.432425081729888916e-01 2.743905186653137207e-01 -1.278595477342605591e-01 -2.572322487831115723e-01 2.587383091449737549e-01 -1.423344910144805908e-01 -3.315913199912756681e-04 5.197427794337272644e-02 -3.296967148780822754e-01 -1.866783350706100464e-01 4.916268587112426758e-02 -2.239146679639816284e-01 5.835386365652084351e-02 -1.675782352685928345e-01 7.852251082658767700e-02 1.498358547687530518e-01 -3.022545762360095978e-02 3.196903765201568604e-01 3.279493376612663269e-02 -2.023611366748809814e-01 -6.827130913734436035e-02 -1.093447208404541016e-02
8.419951796531677246e-02 1.938973814249038696e-01 -2.844469845294952393e-01 -1.280336529016494751e-01 7.754351478070020676e-03 1.532755792140960693e-01 5.949186906218528748e-02 8.744614571332931519e-02 1.076172888278961182e-01 -1.356296539306640625e-01 -2.896564304828643799e-01 -6.800287961959838867e-02 -1.353172212839126587e-01 1.266052871942520142e-01 -7.086182385683059692e-02 -5.221950262784957886e-02 9.232998639345169067e-02 2.227306962013244629e-01 -4.467783570289611816e-01 -1.385768204927444458e-01 -1.280934375245124102e-04 -1.930619589984416962e-02 1.492801010608673096e-01 2.717388235032558441e-02 1.979834735393524170e-01 4.606824219226837158e-01 -1.468728482723236084e-01 6.169245019555091858e-02 9.562407433986663818e-02 1.335437446832656860e-01 7.743915170431137085e-02 2.292596548795700073e-01
-1.192611604928970337e-01 1.319706887006759644e-01 -3.012984097003936768e-01 -1.857802420854568481e-01 3.261550366878509521e-01 -4.362060280982404947e-04 2.301892191171646118e-01 1.237377449870109558e-01 -7.417169958353042603e-02 -4.304907470941543579e-02 -3.306529819965362549e-01 1.626975387334823608e-01 -2.089497260749340057e-02 -1.911038011312484741e-01 6.873776018619537354e-02 2.116716206073760986e-01 5.017039179801940918e-02 4.627529159188270569e-02 -4.979354441165924072e-01 -8.339492976665496826e-02 -6.669218838214874268e-02 -4.371451213955879211e-02 -6.737595051527023315e-02 5.948859453201293945e-02 -1.336199343204498291e-01 1.777111440896987915e-01 1.129904985427856445e-01 2.024299949407577515e-01 2.097443789243698120e-01 4.939921200275421143e-02 1.166495829820632935e-01 -3.919072449207305908e-02
-1.776717007160186768e-01 1.055164113640785217e-01 -3.975127264857292175e-02 -3.156062364578247070e-01 -1.859880536794662476e-01 1.894594579935073853e-01 1.427857130765914917e-01 -1.840210705995559692e-02 -1.155787780880928040e-01 -2.515685856342315674e-01 -2.207443416118621826e-01 -2.562279701232910156e-01 -1.201427280902862549e-01 -4.516198337078094482e-01 1.365159079432487488e-02 -1.406728774309158325e-01 -1.288974583148956299e-01 -5.918847024440765381e-02 -1.635401099920272827e-01 7.032127678394317627e-02 -2.298277020454406738e-01 -1.086992099881172180e-01 1.566521525382995605e-01 -5.425571277737617493e-02 1.197276711463928223e-01 1.022809296846389771e-01 -1.125026047229766846e-01 2.657451927661895752e-01 1.052298918366432190e-01 8.692662417888641357e-02 -2.476279288530349731e-01 5.959953740239143372e-02
-4.761064052581787109e-02 -6.704162806272506714e-02 -1.790349334478378296e-01 6.318812817335128784e-02 5.714832246303558350e-02 7.301285862922668457e-02 1.877414882183074951e-01 5.124289169907569885e-02 5.312228947877883911e-02 -3.657551407814025879e-01 -2.452534064650535583e-02 1.707879602909088135e-01 -5.956079810857772827e-02 -3.904584944248199463e-01 -1.499324142932891846e-01 -3.355228602886199951e-01 2.878757007420063019e-02 4.927086457610130310e-02 -9.373519569635391235e-02 -3.591725528240203857e-01 -7.116503268480300903e-02 -1.861470639705657959e-01 -1.645099818706512451e-01 -5.654807761311531067e-02 7.479207217693328857e-02 1.835624873638153076e-01 5.095508322119712830e-02 3.230681419372558594e-01 1.398461312055587769e-01 -2.317485958337783813e-01 -1.502441018819808960e-01 1.316610537469387054e-02
-1.589021831750869751e-01 2.104231119155883789e-01 -1.060802191495895386e-01 -1.335052549839019775e-01 -6.291752308607101440e-02 8.614401519298553467e-02 -1.613539457321166992e-02 2.732957601547241211e-01 1.986346542835235596e-01 -3.101777136325836182e-01 -1.391409635543823242e-01 -1.060306280851364136e-01 -2.383425980806350708e-01 3.575803479179739952e-03 2.369691431522369385e-01 -2.508880198001861572e-01 2.542875707149505615e-01 -1.724538207054138184e-01 3.157056123018264771e-02 -1.480711400508880615e-01 2.123560458421707153e-01 -1.298452615737915039e-01 -5.063721537590026855e-02 -1.753660291433334351e-01 1.910941302776336670e-01 3.962396085262298584e-01 -4.342713579535484314e-02 5.035094544291496277e-02 -1.579609066247940063e-01 2.878705505281686783e-03 3.987581003457307816e-03 -1.932903677225112915e-01
-9.284830652177333832e-03 2.390958070755004883e-01 -3.074527084827423096e-01 -1.080582439899444580e-01 -4.611967504024505615e-02 3.055947422981262207e-01 1.552028805017471313e-01 1.263660192489624023e-01 1.349724084138870239e-01 -8.019720762968063354e-02 -2.221465706825256348e-01 -2.217627167701721191e-01 1.120534166693687439e-01 -2.855010144412517548e-02 2.479888051748275757e-01 3.095629513263702393e-01 -1.845646351575851440e-01 4.516730085015296936e-02 -3.689183294773101807e-02 1.208032518625259399e-01 -7.989249378442764282e-02 2.130446434020996094e-01 -1.517871320247650146e-01 -2.151302099227905273e-01 8.481386303901672363e-02 3.408508598804473877e-01 3.142029745504260063e-03 1.752270162105560303e-01 -2.120133042335510254e-01 3.567644953727722168e-02 1.262424737215042114e-01 1.330399215221405029e-01
7.811610400676727295e-02 1.238498613238334656e-01 -2.571938931941986084e-01 5.806287005543708801e-02 -1.894917637109756470e-01 2.441214025020599365e-01 4.067511558532714844e-01 1.846319139003753662e-01 1.798618882894515991e-01 -1.216266825795173645e-01 -1.534572839736938477e-01 -1.682100445032119751e-01 -8.868665993213653564e-02 -7.430341839790344238e-02 3.166830912232398987e-02 -1.552812010049819946e-01 -3.665386699140071869e-03 8.617915213108062744e-02 -8.274368941783905029e-02 1.619605720043182373e-01 -1.776302754878997803e-01 7.910560071468353271e-02 1.153704226016998291e-01 -3.257180005311965942e-02 5.044435337185859680e-02 3.395019769668579102e-01 6.177055090665817261e-02 4.348234534263610840e-01 1.948834806680679321e-01 -2.378293126821517944e-02 -1.630672365427017212e-01 8.935286849737167358e-02
5.033594556152820587e-03 -7.791939377784729004e-02 -3.117021024227142334e-01 -2.500585615634918213e-01 1.578421890735626221e-02 1.344277858734130859e-01 2.525063455104827881e-01 3.064836375415325165e-02 4.861353896558284760e-03 -1.049555093050003052e-01 -7.519718259572982788e-02 -2.426651306450366974e-02 1.000066008418798447e-02 -1.068596988916397095e-01 2.782480716705322266e-01 -3.752805590629577637e-01 -8.416106924414634705e-03 6.719806697219610214e-05 -3.936091065406799316e-01 6.519971042871475220e-02 -1.317617893218994141e-01 -1.243543103337287903e-01 -3.234089910984039307e-01 -2.264615148305892944e-01 6.326973438262939453e-02 1.596193462610244751e-01 7.783686369657516479e-02 1.901330500841140747e-01 -9.222602099180221558e-02 -2.566993832588195801e-01 1.635337620973587036e-02 9.912673383951187134e-02
-2.858502864837646484e-01 2.196291685104370117e-01 -2.513120770454406738e-01 -1.901778578758239746e-01 -2.853192389011383057e-01 3.021652102470397949e-01 1.178342774510383606e-01 1.013042405247688293e-01 1.196426376700401306e-01 1.687495559453964233e-01 -1.445459127426147461e-01 -2.373539656400680542e-01 4.287360236048698425e-03 -3.316581621766090393e-02 2.862280309200286865e-01 1.392556354403495789e-02 -4.120877012610435486e-02 -1.452690958976745605e-01 1.382408887147903442e-01 1.849565189331769943e-03 5.438603833317756653e-02 -3.666295437142252922e-03 -1.840011924505233765e-01 2.565557137131690979e-02 2.318313866853713989e-01 5.718225240707397461e-02 6.598691642284393311e-02 4.136755764484405518e-01 -3.954234346747398376e-02 -7.505067437887191772e-02 2.247276008129119873e-01 3.180739656090736389e-02
-1.328076869249343872e-01 1.791785657405853271e-01 -4.109377562999725342e-01 2.997279167175292969e-02 -2.625860571861267090e-01 1.198223084211349487e-01 1.657674014568328857e-01 -1.325916200876235962e-01 2.542156353592872620e-02 -4.954696446657180786e-02 -6.059148907661437988e-02 -6.930516660213470459e-02 -3.748387098312377930e-02 -3.038294017314910889e-01 -1.241061165928840637e-01 2.303591221570968628e-01 -3.325893878936767578e-01 -1.576892584562301636e-01 1.935002803802490234e-01 -2.608310580253601074e-01 -1.315243095159530640e-01 8.766666799783706665e-02 -2.467879792675375938e-03 -4.360215738415718079e-02 3.015673160552978516e-01 1.073569878935813904e-01 -1.485272645950317383e-01 2.615126073360443115e-01 -4.246402904391288757e-02 -6.526046246290206909e-02 -9.166724979877471924e-02 -5.593892186880111694e-02
5.448777601122856140e-02 4.414265975356101990e-02 -2.974195480346679688e-01 -1.230714842677116394e-01 -1.476096063852310181e-01 1.635866612195968628e-01 2.540925741195678711e-01 1.608178317546844482e-01 9.288296103477478027e-02 -7.448130846023559570e-02 8.829163759946823120e-02 -1.158843785524368286e-01 6.537883728742599487e-02 -2.832493782043457031e-01 2.067800611257553101e-01 -2.509930133819580078e-01 1.430370751768350601e-02 2.739245593547821045e-01 -3.533797264099121094e-01 -9.835884720087051392e-02 -3.004860579967498779e-01 -1.785240024328231812e-01 -6.045276299118995667e-02 -1.862967461347579956e-01 -1.733268201351165771e-01 7.215721905231475830e-02 1.604793369770050049e-01 2.590470016002655029e-01 1.318031847476959229e-01 -9.065057337284088135e-02 1.910332590341567993e-02 4.966629669070243835e-02
5.035229399800300598e-02 -1.610008627176284790e-02 -3.581833839416503906e-01 -2.900591194629669189e-01 2.128645479679107666e-01 1.008032727986574173e-02 1.971933990716934204e-01 1.845003217458724976e-01 -1.630312651395797729e-01 -3.411564528942108154e-01 8.358156681060791016e-02 -1.730138659477233887e-01 -9.891252219676971436e-02 -2.379250079393386841e-01 1.373226642608642578e-01 8.758594095706939697e-02 2.458369284868240356e-01 1.806059926748275757e-01 -1.637489199638366699e-01 -9.549394994974136353e-02 -1.851327344775199890e-02 -2.600226402282714844e-01 -2.095020115375518799e-01 -2.091943919658660889e-01 -1.517132371664047241e-01 8.565310388803482056e-02 -3.145226463675498962e-02 1.556995809078216553e-01 -9.972388297319412231e-02 -3.239898383617401123e-02 -1.876379847526550293e-01 8.513273298740386963e-02
-1.545508652925491333e-01 3.028827011585235596e-01 -2.701153159141540527e-01 -1.706847399473190308e-01 -7.677198946475982666e-02 2.769212424755096436e-01 5.432131886482238770e-02 -8.841140661388635635e-04 -2.046063169836997986e-02 3.996574282646179199e-01 -2.290136814117431641e-01 -2.076241374015808105e-01 9.332326054573059082e-02 -1.082304120063781738e-01 2.115629427134990692e-02 1.860289275646209717e-01 -7.915335148572921753e-02 8.484250307083129883e-02 -3.957061842083930969e-02 -1.341635882854461670e-01 1.302219778299331665e-01 -3.239465411752462387e-03 -5.667794123291969299e-02 -1.546620279550552368e-01 8.855627477169036865e-02 4.620987772941589355e-01 -1.614315360784530640e-01 3.071446157991886139e-02 1.777342259883880615e-01 1.344074755907058716e-01 8.887941390275955200e-02 5.006932467222213745e-02
-6.068681366741657257e-03 1.316924579441547394e-02 -2.018953710794448853e-01 -1.267850399017333984e-01 -1.731845438480377197e-01 1.461479216814041138e-01 9.570478647947311401e-02 3.915794491767883301e-01 -1.471732109785079956e-01 -2.441140823066234589e-03 5.947889015078544617e-02 -1.321668475866317749e-01 4.654598981142044067e-02 -5.759171769022941589e-02 -8.817090839147567749e-02 -2.682277262210845947e-01 1.308027468621730804e-02 -7.934835553169250488e-02 1.566766351461410522e-01 -2.453772276639938354e-01 -1.047329008579254150e-01 -9.081200510263442993e-02 -9.817377477884292603e-02 -1.314159631729125977e-01 1.371955424547195435e-01 4.509379863739013672e-01 -2.053756564855575562e-01 3.064525127410888672e-01 1.043170094490051270e-01 2.009012252092361450e-01 -2.329881042242050171e-01 -9.828052483499050140e-03
-2.301099002361297607e-01 5.144172161817550659e-02 -4.020425379276275635e-01 -2.927172183990478516e-01 -1.367756444960832596e-02 1.426824480295181274e-01 1.784764230251312256e-02 -8.738805353641510010e-02 1.488371193408966064e-01 4.287424311041831970e-02 -3.134382888674736023e-02 1.614027097821235657e-02 -4.002887010574340820e-02 -6.980045698583126068e-03 3.934498131275177002e-02 2.041540807113051414e-03 1.626085937023162842e-01 3.022126853466033936e-01 1.659502834081649780e-01 -1.514310091733932495e-01 4.429420083761215210e-02 -2.926250696182250977e-01 -2.260845601558685303e-01 -1.330327838659286499e-01 2.875097692012786865e-01 8.803840726613998413e-02 8.488073945045471191e-02 3.276437819004058838e-01 5.584686249494552612e-02 2.618905901908874512e-01 1.356849372386932373e-01 -1.428711265325546265e-01
2.419544942677021027e-02 3.045117855072021484e-01 -1.454084813594818115e-01 -2.780952155590057373e-01 2.305060178041458130e-01 1.275831907987594604e-01 2.785040736198425293e-01 1.503170747309923172e-02 -5.499412491917610168e-02 -6.244641542434692383e-02 -1.360476762056350708e-01 4.952353239059448242e-02 7.342034578323364258e-02 7.550264149904251099e-02 2.371164858341217041e-01 7.167335599660873413e-02 9.608992934226989746e-02 3.280319869518280029e-01 1.516726147383451462e-02 -3.853119164705276489e-02 -1.346323341131210327e-01 -7.267945259809494019e-02 -1.132441759109497070e-01 -2.239224314689636230e-01 3.281577527523040771e-01 2.125225067138671875e-01 -6.993326544761657715e-02 3.988919556140899658e-01 -8.280405402183532715e-02 1.195326596498489380e-01 1.113569065928459167e-01 -7.305645197629928589e-02
-2.665054798126220703e-01 -1.237839013338088989e-01 7.393901050090789795e-02 -1.748204082250595093e-01 -4.761181399226188660e-02 1.866141259670257568e-01 6.038359925150871277e-02 2.282366454601287842e-01 1.927373409271240234e-01 -2.183510363101959229e-01 -3.211871981620788574e-01 -1.848358362913131714e-01 -6.990122050046920776e-02 -1.338956654071807861e-01 6.069489568471908569e-02 -1.025269180536270142e-01 1.808636337518692017e-01 1.207526698708534241e-01 7.290759682655334473e-02 -3.317635506391525269e-02 -1.086218282580375671e-02 -1.770069897174835205e-01 -7.378403842449188232e-02 -2.067104876041412354e-01 6.384100764989852905e-02 4.280707538127899170e-01 -2.261356562376022339e-01 -8.887007425073534250e-05 -1.796620152890682220e-02 -3.493575453758239746e-01 1.654933840036392212e-01 -6.389208883047103882e-02
-3.025276660919189453e-01 2.354958504438400269e-01 -3.021940290927886963e-01 -8.899956196546554565e-02 1.015848591923713684e-01 2.433863878250122070e-01 2.993065714836120605e-01 -1.172965466976165771e-01 -9.289647638797760010e-02 1.211745217442512512e-01 3.140573203563690186e-02 -4.138522222638130188e-02 -3.166286647319793701e-01 -1.184222102165222168e-01 -1.879509091377258301e-01 -1.587673574686050415e-01 -5.702136084437370300e-02 1.696673631668090820e-01 -2.437589690089225769e-02 5.537717789411544800e-02 8.815212547779083252e-02 -9.421510994434356689e-02 -8.889365009963512421e-03 -3.334715962409973145e-01 2.207427024841308594e-01 2.258798331022262573e-01 4.834682494401931763e-02 1.480798125267028809e-01 -1.735134124755859375e-01 -1.191688422113656998e-02 2.336322814226150513e-01 8.705782145261764526e-02
-7.655546069145202637e-02 -1.161765772849321365e-02 -4.409808516502380371e-01 -9.203975647687911987e-02 -3.899615705013275146e-01 1.116103827953338623e-01 5.570834875106811523e-02 3.194113671779632568e-01 1.469299048185348511e-01 -1.679140627384185791e-01 1.493714898824691772e-01 -8.552416414022445679e-02 -2.182779610157012939e-01 -8.893785625696182251e-02 3.122944235801696777e-01 -5.929361283779144287e-02 1.521221734583377838e-02 1.333891898393630981e-01 -3.494389727711677551e-02 -2.106860280036926270e-01 4.181556776165962219e-02 3.719487786293029785e-02 1.539741456508636475e-01 4.821819439530372620e-02 3.300338238477706909e-02 2.078611701726913452e-01 -2.674056589603424072e-01 2.096021361649036407e-02 -3.424353897571563721e-02 1.582215577363967896e-01 -2.239647358655929565e-01 -5.718847387470304966e-05
1.010063216090202332e-01 -3.125514462590217590e-02 -2.351496368646621704e-01 -1.557779908180236816e-01 4.846979305148124695e-02 -1.857523918151855469e-01 1.201207265257835388e-01 3.303438127040863037e-01 -3.411551564931869507e-02 -4.381235241889953613e-01 9.926949441432952881e-02 -2.077624201774597168e-01 2.606504037976264954e-02 -1.930480450391769409e-02 4.760848730802536011e-02 8.360272645950317383e-02 3.875957056879997253e-02 3.368356823921203613e-01 1.969043612480163574e-01 -2.008600682020187378e-01 9.122728556394577026e-02 -8.848798274993896484e-02 -3.226086869835853577e-02 -2.625420987606048584e-01 -3.601559624075889587e-02 1.260133236646652222e-01 -3.175090849399566650e-01 3.037079274654388428e-01 -2.458042837679386139e-02 2.771913073956966400e-02 -1.473315060138702393e-02 -1.976836845278739929e-02
-4.072200134396553040e-02 2.492887824773788452e-01 5.381254106760025024e-02 -1.088435873389244080e-01 -7.522537559270858765e-02 1.740376055240631104e-01 -6.795959174633026123e-02 -4.574653133749961853e-02 7.509329169988632202e-02 -2.136392593383789062e-01 -2.345380038022994995e-01 -2.665410637855529785e-01 2.018352411687374115e-02 -1.724723875522613525e-01 -2.099445611238479614e-01 -6.377489864826202393e-02 4.982545599341392517e-02 3.103602826595306396e-01 2.207706421613693237e-01 -3.911517560482025146e-01 1.291847079992294312e-01 -8.477318286895751953e-02 -4.772504791617393494e-02 -1.523363590240478516e-01 3.439863920211791992e-01 2.566733658313751221e-01 1.558517664670944214e-01 9.467581659555435181e-02 -5.543223116546869278e-03 5.139947682619094849e-02 2.065350413322448730e-01 1.023163422942161560e-01
1.449479954317212105e-03 1.653535962104797363e-01 -3.965967595577239990e-01 1.303300168365240097e-02 5.763064324855804443e-02 3.096898794174194336e-01 -1.440659612417221069e-01 1.819939315319061279e-01 1.250912696123123169e-01 3.706062212586402893e-02 -1.314150691032409668e-01 -5.508423782885074615e-03 1.361058950424194336e-01 -3.120320439338684082e-01 2.741163372993469238e-01 -3.090299963951110840e-01 1.833230406045913696e-01 2.386510074138641357e-01 -3.251232439652085304e-03 -4.474440962076187134e-02 1.242807954549789429e-01 -1.351164579391479492e-01 4.136867821216583252e-02 -1.343935281038284302e-01 1.265712082386016846e-01 -8.957286924123764038e-02 1.025358289480209351e-01 1.425900161266326904e-01 1.414174735546112061e-01 -2.696782536804676056e-02 1.753444373607635498e-01 2.980457246303558350e-01
-1.616389304399490356e-01 8.905243873596191406e-02 -6.547412276268005371e-02 -2.835037112236022949e-01 7.566613703966140747e-02 -7.235514372587203979e-02 1.900064200162887573e-01 4.017798602581024170e-01 -4.998333752155303955e-02 -1.480137407779693604e-01 1.481761783361434937e-01 -5.364917218685150146e-02 6.744424253702163696e-02 -4.440891146659851074e-01 8.563168346881866455e-02 5.072530731558799744e-02 1.260657310485839844e-01 1.865505874156951904e-01 -1.315868347883224487e-01 -2.225310541689395905e-03 1.839356571435928345e-01 -1.236445307731628418e-01 -2.620490193367004395e-01 -3.439588546752929688e-01 -1.464266031980514526e-01 2.168854624032974243e-01 -1.994050480425357819e-02 4.254743084311485291e-02 -5.557614378631114960e-03 -4.893516376614570618e-02 -1.517878770828247070e-01 1.077784895896911621e-01
-7.057589292526245117e-02 2.826585769653320312e-01 -1.428208798170089722e-01 -2.821493148803710938e-01 1.888222098350524902e-01 1.386211961507797241e-01 1.917180716991424561e-01 2.535417675971984863e-01 -2.760294079780578613e-02 7.125635445117950439e-02 -1.474924236536026001e-01 -1.164754107594490051e-01 1.034475490450859070e-01 -1.061758771538734436e-01 3.014941215515136719e-01 1.627728939056396484e-01 1.332766283303499222e-02 1.896180957555770874e-01 -2.583506703376770020e-02 -1.878419890999794006e-02 1.012443974614143372e-01 -1.219219639897346497e-01 -8.677978068590164185e-02 -2.151219695806503296e-01 2.422880381345748901e-01 7.887034118175506592e-02 -2.282855957746505737e-01 3.266596198081970215e-01 -3.823788836598396301e-02 1.321128010749816895e-01 3.461655676364898682e-01 1.058121398091316223e-02
6.263747066259384155e-02 1.901025772094726562e-01 -1.612955033779144287e-01 -9.990756958723068237e-02 1.007999330759048462e-01 -1.604052037000656128e-01 -5.249528586864471436e-02 3.212501108646392822e-01 5.349030718207359314e-02 -2.399850785732269287e-01 -1.081452295184135437e-01 -1.166373491287231445e-01 1.082893684506416321e-01 -2.114615030586719513e-02 5.642996728420257568e-02 1.756428331136703491e-01 -1.813356131315231323e-01 2.996315360069274902e-01 3.621698543429374695e-02 -9.560177475214004517e-02 9.743613004684448242e-02 -1.702269017696380615e-01 -1.199753135442733765e-01 -2.802021503448486328e-01 2.206564843654632568e-01 1.256920099258422852e-01 -2.220731824636459351e-01 4.776905477046966553e-01 -2.584888366982340813e-03 1.214177012443542480e-01 7.155326008796691895e-02 -1.541980803012847900e-01
-6.511276960372924805e-02 3.698534071445465088e-01 -4.243503808975219727e-01 3.063425794243812561e-02 -3.176321741193532944e-03 1.272407025098800659e-01 1.609269231557846069e-01 2.355197817087173462e-01 1.916838884353637695e-01 3.244147449731826782e-02 1.369319856166839600e-01 4.165985062718391418e-02 -1.532961428165435791e-01 -1.975991278886795044e-01 -8.698725141584873199e-03 4.297850281000137329e-02 -3.663750588893890381e-01 -7.872235774993896484e-02 1.197831928730010986e-01 -1.113020256161689758e-01 -1.689947247505187988e-01 1.061243284493684769e-02 7.595188915729522705e-02 1.487412210553884506e-02 -3.026999533176422119e-02 1.130520179867744446e-01 -6.959458440542221069e-02 3.306386470794677734e-01 4.449566081166267395e-02 -1.623948961496353149e-01 6.802585441619157791e-03 3.155224025249481201e-01
1.352152526378631592e-01 2.969474494457244873e-01 -2.756563127040863037e-01 -1.729904860258102417e-01 3.203189969062805176e-01 1.370541006326675415e-01 3.400871455669403076e-01 1.392818242311477661e-01 -6.373365968465805054e-02 -1.169123649597167969e-01 1.219599992036819458e-01 -4.949494078755378723e-02 6.437788903713226318e-02 -2.225250452756881714e-01 7.242533564567565918e-02 9.105149656534194946e-02 -8.398222178220748901e-02 1.757068336009979248e-01 1.182799339294433594e-01 9.916564077138900757e-02 -1.142432242631912231e-01 6.346647441387176514e-02 -1.737972348928451538e-02 6.678514182567596436e-02 2.297895103693008423e-01 2.184191048145294189e-01 -2.709124982357025146e-01 2.206939607858657837e-01 -3.291378617286682129e-01 -9.891559928655624390e-02 4.880871996283531189e-02 4.720628261566162109e-02
-2.189500182867050171e-01 4.826898872852325439e-02 -2.459034025669097900e-01 -3.419948518276214600e-01 -3.343781828880310059e-01 3.549759685993194580e-01 3.133176565170288086e-01 -4.180307500064373016e-03 9.877785108983516693e-03 -1.820801943540573120e-01 -1.176139563322067261e-01 -8.420851826667785645e-02 6.130248308181762695e-02 -1.202681586146354675e-01 -7.861069589853286743e-02 -1.052749603986740112e-01 -2.400544583797454834e-01 4.930833354592323303e-02 -1.738897562026977539e-01 -2.333997040987014771e-01 -2.353942841291427612e-01 6.255588680505752563e-02 -5.527257546782493591e-02 3.697771579027175903e-02 -5.992032960057258606e-02 2.524219751358032227e-01 5.262990295886993408e-02 8.844187110662460327e-02 -3.324194997549057007e-02 -1.678565293550491333e-01 -1.006529928417876363e-04 -1.759079247713088989e-01
-5.436130985617637634e-02 1.144787892699241638e-01 -3.032614588737487793e-01 2.127581462264060974e-02 6.394354999065399170e-02 -1.793463528156280518e-01 3.909003436565399170e-01 1.349362730979919434e-02 -2.500151991844177246e-01 -1.278263628482818604e-01 -1.154419630765914917e-01 -2.085574269294738770e-01 -1.422199308872222900e-01 2.716389670968055725e-02 1.207840815186500549e-01 -1.820772588253021240e-01 1.462476998567581177e-01 3.044421672821044922e-01 -1.192947700619697571e-01 -2.377098947763442993e-01 2.212719768285751343e-01 1.067753136157989502e-02 -1.198500618338584900e-01 -1.521741449832916260e-01 -1.978059485554695129e-02 1.418951898813247681e-01 1.062153056263923645e-01 1.846576184034347534e-01 -1.975110471248626709e-01 1.693279743194580078e-01 -7.069629430770874023e-02 -2.964988946914672852e-01
4.229065775871276855e-02 6.279187649488449097e-02 -4.908249974250793457e-01 -1.463724076747894287e-01 -6.436843425035476685e-02 3.497988730669021606e-02 3.953143954277038574e-02 1.014494225382804871e-01 4.859351366758346558e-02 -1.883646473288536072e-02 -4.828029777854681015e-03 -1.954426914453506470e-01 2.557652592658996582e-01 -2.033065408468246460e-01 1.787562221288681030e-01 -2.841715812683105469e-01 -6.574141979217529297e-02 2.471506744623184204e-01 -1.997621655464172363e-01 -2.263606935739517212e-01 -2.105490714311599731e-01 -3.056702911853790283e-01 5.807418841868638992e-03 -2.270872592926025391e-01 2.803091704845428467e-02 -1.423905342817306519e-01 1.322499066591262817e-01 7.574041932821273804e-02 -4.936340451240539551e-02 -2.394254207611083984e-01 9.067315608263015747e-03 -6.535221636295318604e-02
1.138098835945129395e-01 -3.521429747343063354e-02 -1.440229825675487518e-02 -3.828536272048950195e-01 -4.262159392237663269e-02 3.258803784847259521e-01 2.294642776250839233e-01 3.963796049356460571e-02 2.285138815641403198e-01 -6.954241544008255005e-02 -1.831624507904052734e-01 -1.267391145229339600e-01 -1.488248556852340698e-01 -1.486614346504211426e-01 -4.253442212939262390e-02 -9.245248883962631226e-02 -1.363378912210464478e-01 -6.554860621690750122e-02 2.336178719997406006e-01 -1.798451393842697144e-01 2.802792377769947052e-02 -2.131545394659042358e-01 -3.138944134116172791e-02 -1.408135890960693359e-01 1.647819429636001587e-01 3.757307529449462891e-01 -2.265110164880752563e-01 3.294950723648071289e-02 1.405468881130218506e-01 -8.814871311187744141e-02 1.953152418136596680e-01 -2.286480516195297241e-01
-9.608886390924453735e-02 1.937385946512222290e-01 -2.073517590761184692e-01 1.377370208501815796e-02 -3.911506384611129761e-02 2.605558335781097412e-01 8.778182417154312134e-02 2.242450118064880371e-01 2.711416780948638916e-02 8.969546854496002197e-02 -2.277129441499710083e-01 -2.127486914396286011e-01 -1.959049105644226074e-01 3.386142849922180176e-02 3.537122905254364014e-02 -2.205075621604919434e-01 -1.535819321870803833e-01 3.133640289306640625e-01 -1.985536068677902222e-01 -3.436001837253570557e-01 4.633627831935882568e-02 6.085557863116264343e-02 -3.072331547737121582e-01 1.499403119087219238e-01 1.905889809131622314e-01 7.045804709196090698e-02 -8.999370038509368896e-02 1.215810999274253845e-01 -1.827950179576873779e-01 2.312747836112976074e-01 -1.512618213891983032e-01 -1.067533865571022034e-01
-8.806440234184265137e-02 3.296601772308349609e-01 -2.491671741008758545e-01 -2.499766498804092407e-01 -8.121444843709468842e-03 7.725424319505691528e-02 1.382602155208587646e-01 1.137664169073104858e-01 -6.172513961791992188e-02 -4.845783580094575882e-03 -1.691940724849700928e-01 -3.318249061703681946e-02 1.856430917978286743e-01 -6.606303155422210693e-03 2.534934580326080322e-01 8.548685163259506226e-02 -2.883018925786018372e-02 3.443445265293121338e-01 1.243101060390472412e-02 -9.525795280933380127e-02 -7.078114151954650879e-02 -9.084824472665786743e-03 -1.279998868703842163e-01 -1.302361190319061279e-01 3.376075029373168945e-01 3.488326817750930786e-02 -1.711595505475997925e-01 3.817198574542999268e-01 -1.691695302724838257e-01 1.489674001932144165e-01 2.657677233219146729e-01 -5.053666606545448303e-02
-2.457774728536605835e-01 1.441722512245178223e-01 -2.713041305541992188e-01 -2.444379180669784546e-01 -2.805635333061218262e-01 1.515045017004013062e-01 -5.538418889045715332e-02 -1.700236201286315918e-01 1.079192012548446655e-01 1.214474588632583618e-01 -7.542683929204940796e-02 -2.409307062625885010e-01 -1.271623969078063965e-01 -2.440302632749080658e-03 -6.329691410064697266e-02 -1.830525696277618408e-01 4.775392636656761169e-02 5.793537572026252747e-02 5.552095547318458557e-02 -1.498241871595382690e-01 9.186804294586181641e-02 -5.509551241993904114e-02 6.362412869930267334e-02 -2.618103921413421631e-01 -5.326260253787040710e-02 4.590806066989898682e-01 -2.870798408985137939e-01 7.183729112148284912e-02 -1.284534931182861328e-01 7.686834782361984253e-02 -3.217698261141777039e-02 2.610299587249755859e-01
6.275057792663574219e-02 5.820212420076131821e-03 -1.584519259631633759e-02 -8.677412569522857666e-02 -5.299743264913558960e-02 -9.406915865838527679e-03 2.477997988462448120e-01 3.552414104342460632e-02 2.554189264774322510e-01 -3.041988611221313477e-01 -9.809884428977966309e-02 -9.287395328283309937e-02 -1.403923891484737396e-02 -2.580112032592296600e-02 -3.035259246826171875e-01 -1.248901560902595520e-01 9.476393461227416992e-02 2.428422570228576660e-01 5.889461934566497803e-02 -1.526477187871932983e-01 5.557011812925338745e-02 -2.172366157174110413e-02 -2.507250308990478516e-01 -2.747008502483367920e-01 3.420649170875549316e-01 4.153061509132385254e-01 -1.185256466269493103e-01 1.438411027193069458e-01 7.871376723051071167e-02 -2.659699022769927979e-01 -1.612581312656402588e-02 -6.527132820338010788e-03
-1.416943669319152832e-01 1.343469023704528809e-01 -4.373199939727783203e-01 5.022684577852487564e-03 -1.037608608603477478e-01 6.130490824580192566e-02 -1.607598215341567993e-01 3.010060191154479980e-01 -7.071706652641296387e-02 6.180436536669731140e-02 -3.488663136959075928e-01 -2.416315488517284393e-02 -1.935996711254119873e-01 -1.290582865476608276e-01 2.474548108875751495e-02 -1.307398378849029541e-01 6.566508114337921143e-02 2.350176274776458740e-01 1.140486001968383789e-01 -9.174484014511108398e-02 -8.365095406770706177e-02 3.460356220602989197e-02 -1.148109883069992065e-01 4.523027688264846802e-03 1.722338199615478516e-01 4.063876271247863770e-01 1.910493671894073486e-01 4.788873344659805298e-02 -7.411879301071166992e-02 1.661811172962188721e-01 1.600040495395660400e-01 -2.049057036638259888e-01
3.602783009409904480e-02 1.270261965692043304e-02 -5.131520628929138184e-01 -5.466853827238082886e-02 -2.866402566432952881e-01 -7.518750149756669998e-03 -1.492439955472946167e-01 2.366059869527816772e-01 7.078157365322113037e-02 -7.776896655559539795e-02 2.683119177818298340e-01 -1.296625882387161255e-01 -2.214936912059783936e-01 -4.945398867130279541e-02 1.564694046974182129e-01 -9.961263090372085571e-02 -3.566057235002517700e-02 1.150603666901588440e-01 -8.840189874172210693e-02 -3.384326696395874023e-01 -2.623113244771957397e-02 -7.649984210729598999e-02 1.961376816034317017e-01 1.452109217643737793e-01 1.380287110805511475e-01 2.660598456859588623e-01 -1.959708034992218018e-01 1.542121469974517822e-01 -2.309229597449302673e-02 -8.263978362083435059e-02 -4.695757851004600525e-02 -1.463814675807952881e-01
-1.657577306032180786e-01 2.246454954147338867e-01 -1.658403724431991577e-01 -3.952803313732147217e-01 -2.336544692516326904e-01 7.994329929351806641e-02 -3.118256479501724243e-02 3.215879499912261963e-01 3.395335748791694641e-02 -2.148523777723312378e-01 -1.920600049197673798e-02 3.865111991763114929e-02 8.545684069395065308e-02 -4.623214155435562134e-02 2.215830087661743164e-01 2.005553431808948517e-02 2.242698073387145996e-01 1.569770127534866333e-01 -1.264575272798538208e-01 1.431549489498138428e-01 2.796211242675781250e-01 -1.471098214387893677e-01 -2.690295875072479248e-02 -1.923603713512420654e-01 1.801537126302719116e-01 2.924964129924774170e-01 -2.423894219100475311e-02 1.932169497013092041e-01 8.380230516195297241e-02 8.263476938009262085e-02 1.565999239683151245e-01 -1.467324197292327881e-01
7.124606054276227951e-03 1.492947936058044434e-01 -3.554036021232604980e-01 -1.818076968193054199e-01 -1.371721457690000534e-02 1.577959358692169189e-01 2.021507322788238525e-01 -4.877043515443801880e-02 -7.214722037315368652e-02 7.995347492396831512e-03 -1.833810806274414062e-01 1.898737996816635132e-01 2.811239361763000488e-01 -1.806343793869018555e-01 -1.044783368706703186e-01 6.707643717527389526e-02 1.850847601890563965e-01 1.468545943498611450e-01 1.872081011533737183e-01 -1.786367297172546387e-01 -7.727606222033500671e-03 -2.854718863964080811e-01 -1.307296156883239746e-01 -1.572402268648147583e-01 2.478878647089004517e-01 2.412502914667129517e-01 -1.456005126237869263e-01 2.620840370655059814e-01 -3.955967258661985397e-03 2.411377727985382080e-01 1.284966856474056840e-04 -1.846325099468231201e-01
-9.559645317494869232e-03 -1.462739259004592896e-01 -3.711925745010375977e-01 -7.450514286756515503e-02 1.083234623074531555e-01 1.478314995765686035e-01 2.613519728183746338e-01 -1.039278954267501831e-01 1.838279366493225098e-01 -1.915810108184814453e-01 -1.226199194788932800e-01 1.862604171037673950e-01 -1.681955456733703613e-01 -1.108008772134780884e-01 2.599512636661529541e-01 -1.407533586025238037e-01 3.147257864475250244e-01 9.159449487924575806e-02 -2.388814538717269897e-01 -1.410646885633468628e-01 -4.556494764983654022e-03 -1.185560375452041626e-01 -4.010593518614768982e-02 -2.225530296564102173e-01 3.039121627807617188e-01 -8.235467597842216492e-03 9.684479236602783203e-02 1.330324858427047729e-01 1.938000470399856567e-01 -2.600167989730834961e-01 -2.002883236855268478e-03 -2.843836788088083267e-03
4.773717373609542847e-03 1.505244821310043335e-01 -3.218244612216949463e-01 -1.504581272602081299e-01 -1.792705208063125610e-01 4.820689186453819275e-02 1.049022972583770752e-01 2.842608988285064697e-01 8.945059031248092651e-02 -2.365153431892395020e-01 -8.773865550756454468e-02 -1.710220724344253540e-01 5.757236853241920471e-02 -3.318157494068145752e-01 1.832794547080993652e-01 -2.907954156398773193e-01 -4.952279478311538696e-02 2.398286759853363037e-01 -2.604305148124694824e-01 3.080910816788673401e-02 -2.511562108993530273e-01 -6.146358698606491089e-02 -2.790822684764862061e-01 -2.608919143676757812e-01 -6.476620584726333618e-02 -2.406393922865390778e-02 -6.726664304733276367e-02 -1.441540382802486420e-02 -6.010536104440689087e-02 -1.631523817777633667e-01 9.668613970279693604e-02 -4.177275300025939941e-02
7.419849932193756104e-02 1.443532705307006836e-01 -5.132604241371154785e-01 -1.661108136177062988e-01 8.922006189823150635e-02 -6.749062240123748779e-02 -8.068880438804626465e-02 -1.258070468902587891e-01 -5.266974214464426041e-03 -1.856242120265960693e-01 6.402465701103210449e-02 -2.074641138315200806e-01 2.050931602716445923e-01 -1.465197652578353882e-01 3.600448369979858398e-02 -1.700679212808609009e-01 -6.827595084905624390e-02 7.088328897953033447e-02 -3.014151155948638916e-01 -3.376441299915313721e-01 -5.420105159282684326e-02 -3.197429180145263672e-01 1.089707575738430023e-02 -2.188728600740432739e-01 1.286874711513519287e-01 -5.780848860740661621e-02 1.083061322569847107e-01 -5.996894091367721558e-02 7.418960332870483398e-02 -1.962391287088394165e-01 3.450383245944976807e-02 -1.556533575057983398e-01
7.918111979961395264e-02 2.589547634124755859e-01 -9.775932878255844116e-02 -1.935450583696365356e-01 1.029139012098312378e-01 1.246073767542839050e-01 7.662450522184371948e-02 -9.085230529308319092e-02 7.457536458969116211e-02 -6.714415550231933594e-02 -8.866312354803085327e-02 -4.031253978610038757e-02 -2.712077833712100983e-02 -2.150256335735321045e-01 1.243795230984687805e-01 -7.342391461133956909e-02 -1.432214081287384033e-01 1.114979982376098633e-01 1.207020133733749390e-01 -2.956894338130950928e-01 1.620808988809585571e-01 1.757121831178665161e-01 -6.400899589061737061e-02 -3.881695866584777832e-01 3.473602235317230225e-01 1.130996644496917725e-01 -1.486039757728576660e-01 2.086053490638732910e-01 3.480274975299835205e-01 7.165973633527755737e-02 2.275606691837310791e-01 1.675360351800918579e-01
-2.518578469753265381e-01 -5.327219143509864807e-02 -4.540450125932693481e-02 -3.130886703729629517e-02 -1.062491983175277710e-01 2.346228212118148804e-01 2.437820583581924438e-01 2.595263123512268066e-01 -3.585690259933471680e-02 4.697616025805473328e-02 1.261332631111145020e-01 -2.880252003669738770e-01 -9.725986421108245850e-02 -2.501683831214904785e-01 -1.618013717234134674e-02 -3.262030333280563354e-02 -1.123780235648155212e-01 -1.267772614955902100e-01 1.513947695493698120e-01 -3.206869959831237793e-01 -2.417037785053253174e-01 -3.109910152852535248e-02 -2.630235254764556885e-01 -2.324873656034469604e-01 1.821737736463546753e-01 3.011378943920135498e-01 -2.233415544033050537e-01 1.760555356740951538e-01 8.548384904861450195e-02 8.730413764715194702e-02 -6.151198223233222961e-02 3.597944602370262146e-02
-1.764991283416748047e-01 2.366069108247756958e-01 -1.640434563159942627e-01 -3.248396515846252441e-01 -6.770978122949600220e-02 1.530614793300628662e-01 2.117783129215240479e-01 1.917610168457031250e-01 -2.479764968156814575e-01 -4.346719011664390564e-03 -1.477187126874923706e-01 2.086437679827213287e-02 -1.869895607233047485e-01 -2.196367979049682617e-01 -8.516143262386322021e-02 9.116937965154647827e-02 3.413860127329826355e-02 1.329296678304672241e-01 -8.748250454664230347e-02 -1.031501591205596924e-01 1.928363144397735596e-01 -2.161043137311935425e-02 -1.016075611114501953e-01 -3.312042355537414551e-01 -2.370885759592056274e-01 2.952978610992431641e-01 -1.947417408227920532e-01 9.469764679670333862e-02 -2.232116758823394775e-01 -1.991006173193454742e-02 -1.030970811843872070e-01 2.056874632835388184e-01
-2.905499637126922607e-01 1.708973944187164307e-01 -1.414265334606170654e-01 -1.484046727418899536e-01 1.065394207835197449e-01 3.207607567310333252e-01 1.088416725397109985e-01 2.778468430042266846e-01 -1.300316769629716873e-02 1.389948874711990356e-01 -6.236125249415636063e-03 1.450801789760589600e-01 2.743950188159942627e-01 -1.457906514406204224e-01 6.335175037384033203e-02 1.041920557618141174e-01 3.308038786053657532e-02 9.638738632202148438e-02 2.013975232839584351e-01 -1.888791322708129883e-01 3.514903783798217773e-02 -2.610985338687896729e-01 -2.193482127040624619e-03 -1.877057254314422607e-01 1.389514505863189697e-01 3.846862316131591797e-01 9.083686023950576782e-02 2.162433713674545288e-01 -1.483963336795568466e-02 2.322168648242950439e-01 1.340128779411315918e-01 5.829231441020965576e-02
-1.163891404867172241e-01 -5.277142301201820374e-02 -4.289336800575256348e-01 -1.334561854600906372e-01 1.998782157897949219e-01 -9.062930196523666382e-02 7.617866992950439453e-02 3.179020062088966370e-02 2.405836433172225952e-02 -3.149479031562805176e-01 -3.830364048480987549e-01 -9.264899790287017822e-02 1.390244215726852417e-01 -2.800554335117340088e-01 4.564234241843223572e-02 3.661405062302947044e-03 -5.612413585186004639e-02 -1.387150287628173828e-01 5.244986712932586670e-02 -3.551226556301116943e-01 8.253210783004760742e-02 -1.222983896732330322e-01 6.104269996285438538e-02 -2.899274826049804688e-01 1.023464463651180267e-02 -7.472594082355499268e-02 -1.962391100823879242e-02 1.643598973751068115e-01 -1.270347535610198975e-01 -2.472045570611953735e-01 2.032492309808731079e-02 2.029532380402088165e-02
1.586282104253768921e-01 2.243471890687942505e-01 -2.659557759761810303e-01 -1.767382621765136719e-01 -2.524631097912788391e-02 1.343646049499511719e-01 1.003866791725158691e-01 1.780209094285964966e-01 3.278120607137680054e-02 -1.762074083089828491e-01 -1.209265273064374924e-02 -1.042739674448966980e-01 -3.322665393352508545e-01 -1.894949376583099365e-01 2.982031106948852539e-01 2.336490899324417114e-01 1.445866525173187256e-01 3.046539723873138428e-01 8.456076681613922119e-02 2.890695258975028992e-02 1.312623918056488037e-01 1.387137621641159058e-01 5.888913571834564209e-02 -4.919046163558959961e-02 2.236905992031097412e-01 1.474662125110626221e-01 5.391004681587219238e-02 1.653793752193450928e-01 -1.993444710969924927e-01 -2.073385566473007202e-01 -2.657035589218139648e-01 9.836831688880920410e-02
5.901891738176345825e-02 2.514505684375762939e-01 -1.543379873037338257e-01 -5.897627025842666626e-02 -1.367810517549514771e-01 -1.186327710747718811e-01 -8.851573616266250610e-02 -6.366322934627532959e-02 2.703934013843536377e-01 1.346305608749389648e-01 -2.574211657047271729e-01 -2.286854088306427002e-01 8.921836316585540771e-02 -2.670160830020904541e-01 -3.006844520568847656e-01 -1.493490785360336304e-01 1.656002178788185120e-02 2.748675644397735596e-01 1.076580397784709930e-02 -1.870667487382888794e-01 2.800238728523254395e-01 2.802237682044506073e-02 -5.283022299408912659e-02 -3.105952441692352295e-01 2.357550710439682007e-01 2.784844338893890381e-01 -2.383732981979846954e-02 8.084508776664733887e-02 1.266204565763473511e-01 -2.478165924549102783e-02 6.783320009708404541e-02 9.308096021413803101e-02
-5.953266471624374390e-02 3.501224219799041748e-01 -8.111091703176498413e-02 -3.205319046974182129e-01 -2.267687395215034485e-02 -1.419881917536258698e-02 -2.594563923776149750e-02 1.131567284464836121e-01 2.837134897708892822e-01 -5.792091041803359985e-02 -1.461956351995468140e-01 -1.925072073936462402e-01 -1.879252195358276367e-01 -5.610432103276252747e-02 1.704740971326828003e-01 -1.943720690906047821e-02 1.488231420516967773e-01 1.381951719522476196e-01 -8.329385519027709961e-02 -4.517127573490142822e-01 -5.450234562158584595e-02 -4.833303391933441162e-02 1.487178504467010498e-01 2.090110331773757935e-01 6.210986897349357605e-02 1.624883413314819336e-01 -1.755468249320983887e-01 2.901370227336883545e-01 -1.656475663185119629e-01 -1.374323200434446335e-02 1.489833346568048000e-03 2.096417099237442017e-01
-4.086396098136901855e-02 1.748041957616806030e-01 -2.023966312408447266e-01 -2.813426554203033447e-01 1.506250649690628052e-01 2.307266592979431152e-01 -1.648322911933064461e-03 2.752723097801208496e-01 -2.821587026119232178e-02 8.750660717487335205e-02 -1.040216386318206787e-01 4.989958927035331726e-02 7.435365021228790283e-02 -1.646912842988967896e-01 7.554278522729873657e-02 7.738843560218811035e-02 1.176168099045753479e-01 3.556413948535919189e-01 3.626809630077332258e-04 -1.684632897377014160e-01 7.842683792114257812e-02 -1.851720660924911499e-01 -2.303244024515151978e-01 -1.261975914239883423e-01 1.465369611978530884e-01 2.066996507346630096e-02 -2.510278820991516113e-01 3.328707516193389893e-01 -3.127806633710861206e-02 2.402151077985763550e-01 3.104700148105621338e-01 -3.071328438818454742e-02
-5.013440176844596863e-02 1.304470235481858253e-03 -5.215924382209777832e-01 1.241185441613197327e-01 3.102454170584678650e-02 3.719762861728668213e-01 -1.727163940668106079e-01 2.168821245431900024e-01 2.884303405880928040e-02 5.685016885399818420e-02 -9.378047287464141846e-02 8.832868188619613647e-02 1.911626309156417847e-01 -2.502057254314422607e-01 3.530476391315460205e-01 -1.270398646593093872e-01 1.290420591831207275e-01 5.742033571004867554e-02 1.428885385394096375e-02 -1.844096183776855469e-01 -8.205471932888031006e-02 -1.390156000852584839e-01 -4.389989003539085388e-02 -1.361891776323318481e-01 9.705203771591186523e-02 6.053597852587699890e-02 1.009323298931121826e-01 1.108695790171623230e-01 -8.937405049800872803e-02 -1.827718764543533325e-01 1.207291483879089355e-01 2.025087177753448486e-01
-5.232207477092742920e-02 3.741844296455383301e-01 -2.696916162967681885e-01 5.999257788062095642e-02 1.489543169736862183e-01 1.506503373384475708e-01 2.703645527362823486e-01 -2.770321965217590332e-01 -3.428865969181060791e-02 -1.136676371097564697e-01 6.351746153086423874e-03 2.048162184655666351e-02 -1.105569154024124146e-01 -1.424984186887741089e-01 1.384369581937789917e-01 -1.068521812558174133e-01 1.862620711326599121e-01 7.102092355489730835e-02 5.532976984977722168e-02 -1.518790610134601593e-02 2.544780261814594269e-02 -2.259416729211807251e-01 -3.853530436754226685e-02 -1.357463560998439789e-02 2.370115071535110474e-01 4.209460318088531494e-01 -1.415639072656631470e-01 -1.311072410317137837e-04 -2.120577245950698853e-01 -2.033770978450775146e-01 -7.926143705844879150e-02 2.571049630641937256e-01
7.160014659166336060e-02 9.986484795808792114e-02 -3.932841122150421143e-02 -3.244161605834960938e-01 -2.734774649143218994e-01 4.306966662406921387e-01 3.353397548198699951e-01 4.007722809910774231e-02 2.900542616844177246e-01 -1.879898160696029663e-01 -1.335906088352203369e-01 -2.547250390052795410e-01 -5.301340669393539429e-02 -2.101942449808120728e-01 -1.072497591376304626e-01 -5.936053022742271423e-02 -1.449174992740154266e-02 1.456799264997243881e-02 6.665397435426712036e-02 -1.526571661233901978e-01 -1.057899966835975647e-01 -3.142474219202995300e-02 -5.943194031715393066e-02 1.006236001849174500e-01 1.237910911440849304e-01 1.978449076414108276e-01 -1.545896530151367188e-01 1.515037566423416138e-01 1.849501579999923706e-01 -9.806400537490844727e-02 1.207179352641105652e-01 -1.606817990541458130e-01
-6.718526780605316162e-02 1.692559272050857544e-01 -1.991328299045562744e-01 -1.368765234947204590e-01 1.401434186846017838e-02 3.002901077270507812e-01 2.063032053411006927e-02 3.505208790302276611e-01 -1.509020626544952393e-01 1.371826827526092529e-01 -1.944642513990402222e-01 -2.896823920309543610e-02 -5.325974524021148682e-02 -1.604766845703125000e-01 -2.518613338470458984e-01 -2.765178978443145752e-01 -9.739962406456470490e-03 -2.144059538841247559e-02 5.754333734512329102e-02 -4.148933589458465576e-01 -1.215849146246910095e-01 1.018849462270736694e-01 -3.031922280788421631e-01 -2.751466818153858185e-02 2.067117244005203247e-01 9.582104533910751343e-02 -1.208645254373550415e-01 1.467203795909881592e-01 2.542966231703758240e-02 7.411060482263565063e-02 -3.174216672778129578e-02 2.387790679931640625e-01
-3.721630573272705078e-02 2.957881689071655273e-01 -3.469857573509216309e-01 -3.288257122039794922e-02 -1.738806813955307007e-01 2.642519772052764893e-01 6.641480326652526855e-02 1.535924077033996582e-01 2.738407254219055176e-01 -3.065980412065982819e-02 -7.768953591585159302e-02 -1.435520648956298828e-01 -5.552726238965988159e-02 -1.034969091415405273e-01 2.502427995204925537e-01 1.332297772169113159e-01 -1.435638070106506348e-01 -2.914385497570037842e-02 2.788656018674373627e-02 1.709484905004501343e-01 -8.427322655916213989e-02 -5.084530264139175415e-02 -4.072766378521919250e-02 -3.421471714973449707e-01 1.532999426126480103e-01 1.879695504903793335e-01 2.364093661308288574e-01 2.706000804901123047e-01 -2.089466005563735962e-01 -9.860048443078994751e-02 -1.240931153297424316e-01 1.680533289909362793e-01
-2.514520287513732910e-01 -8.521462976932525635e-02 -3.050234019756317139e-01 -8.390472084283828735e-02 1.289419829845428467e-01 2.877308726310729980e-01 1.768815070390701294e-01 1.179966703057289124e-01 -1.311296224594116211e-01 1.118725091218948364e-01 1.218109056353569031e-01 -7.617300748825073242e-02 4.021442309021949768e-02 -1.464931964874267578e-01 9.654296934604644775e-02 -4.608119428157806396e-01 -2.874380946159362793e-01 2.807574570178985596e-01 -3.205865994095802307e-02 -2.023214548826217651e-01 -4.686802253127098083e-02 1.092409715056419373e-01 -2.511154115200042725e-01 -9.047885984182357788e-02 1.926379352807998657e-01 1.933556944131851196e-01 6.960263848304748535e-02 2.827619202435016632e-02 1.151377558708190918e-01 -1.147468946874141693e-02 -8.140122890472412109e-02 2.779118530452251434e-02
-1.439370959997177124e-01 3.868628665804862976e-02 -4.374142587184906006e-01 -1.412220448255538940e-01 -1.557839941233396530e-02 1.350380014628171921e-02 8.079946041107177734e-02 1.375468820333480835e-01 2.114837318658828735e-01 -2.128617763519287109e-01 -1.414494309574365616e-02 4.944358766078948975e-02 6.833416968584060669e-02 -3.580161929130554199e-01 -1.486498564481735229e-01 -1.283967494964599609e-02 3.191342949867248535e-02 3.380592465400695801e-01 -2.336799204349517822e-01 -9.736423939466476440e-02 -2.129894196987152100e-01 -9.869604557752609253e-02 -1.567512154579162598e-01 6.639530509710311890e-02 5.024021863937377930e-02 3.606148660182952881e-01 -6.190801039338111877e-02 -1.582859903573989868e-01 5.600260198116302490e-02 -1.064846590161323547e-01 -1.937312036752700806e-01 -1.261601448059082031e-01
-2.210610359907150269e-01 2.085074782371520996e-02 -1.154795959591865540e-01 -1.327470988035202026e-01 -2.122055590152740479e-01 2.240633070468902588e-01 1.303554028272628784e-01 2.870925366878509521e-01 -1.188793852925300598e-01 -2.764658331871032715e-01 -2.052928879857063293e-02 -2.376304566860198975e-01 -7.863876968622207642e-02 -2.410581409931182861e-01 2.243635803461074829e-02 -7.712102960795164108e-03 6.979760527610778809e-02 1.503503024578094482e-01 1.441509872674942017e-01 6.708596367388963699e-03 -1.542509626597166061e-02 -5.655940622091293335e-02 2.481503635644912720e-01 -3.322436809539794922e-01 1.470431983470916748e-01 4.551345407962799072e-01 -1.489810198545455933e-01 -7.689017802476882935e-02 -6.198448315262794495e-02 8.461479842662811279e-02 6.166649982333183289e-02 -1.318882703781127930e-01
2.115949988365173340e-01 -7.088524871505796909e-04 -4.285733401775360107e-01 -3.650988042354583740e-01 2.631027698516845703e-01 1.176761090755462646e-01 -4.743286967277526855e-02 8.992683887481689453e-02 2.372109331190586090e-02 6.152471527457237244e-02 -3.864087164402008057e-01 -1.895761117339134216e-02 -7.039008662104606628e-03 -2.753732502460479736e-01 2.172920256853103638e-01 -1.903228610754013062e-01 7.456772774457931519e-02 -7.515070587396621704e-02 -4.673289880156517029e-02 -1.577390730381011963e-01 -9.017261862754821777e-02 -1.558947563171386719e-01 3.039853274822235107e-02 -2.679905891418457031e-01 6.104271858930587769e-02 1.008564382791519165e-01 6.770503520965576172e-02 1.502674967050552368e-01 1.442307680845260620e-01 1.314281970262527466e-01 -8.100891858339309692e-02 4.855967685580253601e-02
-1.505308002233505249e-01 7.048031687736511230e-02 -5.001339912414550781e-01 9.486944973468780518e-02 -2.357626259326934814e-01 4.116551205515861511e-02 6.468082964420318604e-02 2.797046601772308350e-01 -2.961878292262554169e-02 -7.757879048585891724e-02 8.727218210697174072e-02 -6.786938756704330444e-02 -2.242848128080368042e-01 -1.309862881898880005e-01 3.543063402175903320e-01 -2.526442706584930420e-01 8.675672113895416260e-02 9.715948998928070068e-02 -1.292165964841842651e-01 -1.427426487207412720e-01 1.170634925365447998e-01 2.644829154014587402e-01 1.651680022478103638e-01 2.308583110570907593e-01 1.138094514608383179e-01 1.740483194589614868e-01 -3.061829879879951477e-02 3.409242955967783928e-03 1.532552391290664673e-01 -2.227623201906681061e-02 5.425303801894187927e-02 9.060309827327728271e-02
-3.164358809590339661e-02 -6.322672963142395020e-02 -4.905081093311309814e-01 -1.492578908801078796e-02 1.070510223507881165e-01 1.591519564390182495e-01 2.604037895798683167e-02 1.236938089132308960e-01 1.611565351486206055e-01 -6.106997653841972351e-02 -1.783902496099472046e-01 1.541572213172912598e-01 3.506192937493324280e-02 -2.867213487625122070e-01 4.383202791213989258e-01 5.750019848346710205e-02 5.580755323171615601e-02 2.146847099065780640e-01 1.435802318155765533e-03 1.292535215616226196e-01 1.070519089698791504e-01 -6.022604648023843765e-04 2.067868039011955261e-02 1.448794305324554443e-01 1.811113655567169189e-01 2.268713712692260742e-01 -1.225342005491256714e-01 1.242059692740440369e-01 -4.255187511444091797e-02 -2.031447887420654297e-01 -2.807701230049133301e-01 -4.289694130420684814e-02
-1.528893113136291504e-01 2.804252505302429199e-01 -1.641921848058700562e-01 8.037725090980529785e-02 2.079494446516036987e-01 3.192738890647888184e-01 4.233043491840362549e-01 -1.151678338646888733e-01 -4.978172481060028076e-02 -1.784554868936538696e-01 9.507887996733188629e-03 2.310874871909618378e-02 -1.850391738116741180e-02 -4.504110291600227356e-02 1.733105815947055817e-02 2.064778655767440796e-02 1.112354323267936707e-01 6.508203595876693726e-02 4.308829829096794128e-02 -2.828861773014068604e-01 1.340609043836593628e-01 2.477306872606277466e-01 -1.753739863634109497e-01 -2.006764709949493408e-01 -1.376228779554367065e-01 3.027414679527282715e-01 -8.892907202243804932e-02 8.236478269100189209e-02 -6.329615414142608643e-02 -2.087389081716537476e-01 -2.553981915116310120e-02 2.579062581062316895e-01
-1.007018014788627625e-01 2.803146839141845703e-01 -3.394183814525604248e-01 1.625902205705642700e-01 1.740281283855438232e-01 -7.445804774761199951e-03 1.766736060380935669e-01 2.019934169948101044e-02 -2.578323781490325928e-01 -4.550683870911598206e-02 -4.127396643161773682e-02 -3.049239516258239746e-01 8.975379914045333862e-02 -9.615886211395263672e-02 2.332596667110919952e-02 -1.209626346826553345e-01 6.081936135888099670e-02 3.887770473957061768e-01 -1.532652974128723145e-01 -2.064964920282363892e-01 3.159999102354049683e-02 4.827666282653808594e-02 -7.471874356269836426e-02 -1.193149760365486145e-01 4.531899839639663696e-02 1.854618936777114868e-01 -1.359153389930725098e-01 1.286103725433349609e-01 -4.031855463981628418e-01 1.050514206290245056e-01 6.977751106023788452e-02 -1.338584274053573608e-01
-7.076215464621782303e-03 2.836006283760070801e-01 -3.063212335109710693e-01 -2.869757413864135742e-01 -7.728528976440429688e-02 2.007839679718017578e-01 2.905068397521972656e-01 1.167957261204719543e-01 1.655581444501876831e-01 -1.856599897146224976e-01 -1.196084395051002502e-01 3.694783896207809448e-02 -1.347212493419647217e-01 -1.114809587597846985e-01 2.190895080566406250e-01 8.130387961864471436e-02 4.145244508981704712e-02 2.191487699747085571e-01 5.579996109008789062e-02 9.807108342647552490e-02 1.430300474166870117e-01 1.597193628549575806e-01 1.275353413075208664e-02 4.879404790699481964e-03 1.931360661983489990e-01 -4.410291556268930435e-03 2.207190096378326416e-01 1.987682580947875977e-01 -3.987298011779785156e-01 -6.024862080812454224e-02 -1.562973409891128540e-01 -1.226781606674194336e-01
6.081074476242065430e-02 1.013290807604789734e-01 -2.483718395233154297e-01 -2.017769962549209595e-01 7.886736094951629639e-02 8.732310682535171509e-02 9.629486501216888428e-02 8.441854268312454224e-02 -1.495514214038848877e-01 -1.585952043533325195e-01 5.831291899085044861e-03 -4.327800124883651733e-03 3.179265856742858887e-01 -2.773565351963043213e-01 9.718708693981170654e-02 -2.926300466060638428e-01 5.065541341900825500e-02 1.622748374938964844e-01 -3.689771294593811035e-01 -3.441565036773681641e-01 -2.939143776893615723e-01 -1.840599775314331055e-01 6.140482798218727112e-02 -1.466900706291198730e-01 -3.073188848793506622e-02 1.252053976058959961e-01 3.821996226906776428e-02 1.634941697120666504e-01 -2.004368901252746582e-01 -7.907891273498535156e-02 8.637252449989318848e-02 -7.067867368459701538e-02
-1.300570517778396606e-01 4.070860892534255981e-02 -1.787372231483459473e-01 -3.627288937568664551e-01 -2.895548753440380096e-02 1.695280820131301880e-01 2.069242000579833984e-01 2.339968532323837280e-01 2.678527534008026123e-01 -1.621346324682235718e-01 -3.437620028853416443e-02 -3.387244939804077148e-01 3.885458782315254211e-02 3.946994245052337646e-02 3.380656987428665161e-02 1.399222016334533691e-01 3.889751969836652279e-04 1.786048114299774170e-01 -3.518972992897033691e-01 -4.051445722579956055e-01 9.978481382131576538e-02 5.457447096705436707e-02 -1.106306761503219604e-01 -2.457278594374656677e-02 1.741958260536193848e-01 1.820339858531951904e-01 4.134323075413703918e-02 7.869078777730464935e-03 5.715158209204673767e-02 5.078633874654769897e-02 1.816864758729934692e-01 5.711213499307632446e-02
-3.599534630775451660e-01 -6.954637169837951660e-02 -3.088938891887664795e-01 -2.527816295623779297e-01 -1.271507889032363892e-01 1.941282898187637329e-01 7.837702333927154541e-02 2.964767068624496460e-02 -5.389215052127838135e-02 -1.892467439174652100e-01 1.180176734924316406e-01 -2.528828978538513184e-01 -1.069223582744598389e-01 -4.552332758903503418e-01 7.257743738591670990e-03 -6.645286083221435547e-02 3.838720545172691345e-02 -3.155197575688362122e-02 8.268058300018310547e-03 -6.422632932662963867e-02 -1.080216020345687866e-01 2.678065001964569092e-02 3.652594611048698425e-02 -5.213001742959022522e-03 7.137372344732284546e-02 3.496952354907989502e-01 -1.827212125062942505e-01 7.128437608480453491e-02 2.345002442598342896e-02 -2.378392219543457031e-01 -2.399394214153289795e-01 -6.874047219753265381e-02
3.316203830763697624e-03 1.183972228318452835e-03 -2.311213165521621704e-01 1.785871013998985291e-02 -2.070659957826137543e-02 3.126278147101402283e-02 1.888243705034255981e-01 -1.068565547466278076e-01 5.174721032381057739e-02 -3.047683238983154297e-01 -2.438374236226081848e-02 -4.812220856547355652e-02 -6.520969420671463013e-02 -3.629360496997833252e-01 -1.247765496373176575e-01 -3.692243993282318115e-01 1.686941981315612793e-01 1.027535349130630493e-01 -2.690342068672180176e-01 -3.127582073211669922e-01 -2.779745161533355713e-01 -1.710661053657531738e-01 -1.039662659168243408e-01 -1.564086079597473145e-01 1.488861739635467529e-01 4.054610803723335266e-02 6.336299329996109009e-02 2.738768756389617920e-01 7.888927310705184937e-02 -1.665922254323959351e-01 -1.517009437084197998e-01 -2.422353997826576233e-02
-6.077104434370994568e-02 1.709084659814834595e-01 -2.843310832977294922e-01 1.026354283094406128e-01 -7.550489157438278198e-02 1.366012841463088989e-01 3.099262416362762451e-01 2.298376411199569702e-01 2.800016105175018311e-01 -8.961229771375656128e-02 -5.730155110359191895e-02 -1.593131572008132935e-01 -1.042873561382293701e-01 -2.045776462182402611e-03 1.488278657197952271e-01 -4.621183499693870544e-02 1.257149726152420044e-01 1.317909061908721924e-01 -1.087757721543312073e-01 -3.503453433513641357e-01 6.278599798679351807e-02 -2.211256772279739380e-01 -1.062761396169662476e-01 1.281133014708757401e-02 2.517768442630767822e-01 8.765316009521484375e-02 1.605828702449798584e-01 1.742594391107559204e-01 -8.360009640455245972e-02 4.014918506145477295e-01 1.080743595957756042e-01 1.143705993890762329e-01
-2.012031525373458862e-01 2.138043195009231567e-01 -1.640957891941070557e-01 -8.009866625070571899e-02 6.369474530220031738e-02 3.744937106966972351e-02 2.849832475185394287e-01 1.360234171152114868e-01 -6.625002622604370117e-02 8.969620615243911743e-02 -2.191520929336547852e-01 -3.958058729767799377e-02 3.340983018279075623e-02 6.064664945006370544e-02 -2.566420659422874451e-02 -2.222236543893814087e-01 -1.485764682292938232e-01 -9.081134572625160217e-03 -1.304322034120559692e-01 -3.211182057857513428e-01 2.204434275627136230e-01 7.742328196763992310e-02 -1.714008152484893799e-01 -2.460804581642150879e-01 3.653028011322021484e-01 2.036643773317337036e-01 -1.567139178514480591e-01 -1.150500923395156860e-01 2.688985466957092285e-01 -2.125992774963378906e-01 -5.101109854876995087e-03 -2.033641040325164795e-01
-6.182678416371345520e-02 -4.758112598210573196e-03 -1.572859436273574829e-01 -1.130395680665969849e-01 -2.675159461796283722e-02 2.556853182613849640e-02 1.170314028859138489e-01 1.370307654142379761e-01 -1.438331604003906250e-01 -2.354854159057140350e-02 -2.210298180580139160e-01 -2.809660434722900391e-01 2.596790716052055359e-02 -8.967008441686630249e-02 -5.948591977357864380e-02 -6.813561171293258667e-02 2.989402413368225098e-02 1.788073629140853882e-01 -2.504756748676300049e-01 -3.658940494060516357e-01 -9.155239164829254150e-02 1.810775995254516602e-01 2.831793203949928284e-02 -1.541768163442611694e-01 9.779012948274612427e-02 4.547933936119079590e-01 2.681589722633361816e-01 2.834179997444152832e-01 -1.932555288076400757e-01 1.267452389001846313e-01 5.035423859953880310e-02 -1.976162195205688477e-01
-2.791992425918579102e-01 -1.202980335801839828e-02 -2.699503302574157715e-01 -4.615850374102592468e-02 -8.592782169580459595e-02 2.295373380184173584e-01 8.834156394004821777e-02 -7.321027666330337524e-02 -8.572059124708175659e-02 -2.830822169780731201e-01 -1.557204127311706543e-01 -3.011101484298706055e-01 -1.665898263454437256e-01 -4.234698712825775146e-01 8.984847925603389740e-03 -1.774118244647979736e-01 -7.550749182701110840e-02 -1.721614748239517212e-01 -6.614949554204940796e-02 -2.989441156387329102e-02 -7.123418897390365601e-02 -3.228621557354927063e-02 1.730128824710845947e-01 -4.793776571750640869e-02 7.426417618989944458e-02 2.985982298851013184e-01 -4.686784371733665466e-02 2.007110416889190674e-01 -1.828805059194564819e-01 1.127183511853218079e-01 -2.633337080478668213e-01 -3.191693499684333801e-02
-2.708152234554290771e-01 2.226029038429260254e-01 -2.029896825551986694e-01 -1.849959045648574829e-01 1.715966910123825073e-01 1.481978595256805420e-01 5.525052174925804138e-02 1.213967204093933105e-01 2.275539487600326538e-01 3.873786423355340958e-03 1.001234799623489380e-01 -1.709716767072677612e-01 1.298166066408157349e-01 -5.060359835624694824e-02 1.117659509181976318e-01 -2.657222002744674683e-02 6.650567054748535156e-02 1.320974379777908325e-01 2.285863608121871948e-01 -2.461615502834320068e-01 2.771027572453022003e-02 -2.301673144102096558e-01 4.769920185208320618e-02 -1.430705189704895020e-01 1.807382106781005859e-01 1.760175973176956177e-01 1.798733472824096680e-01 3.408895134925842285e-01 1.447339504957199097e-01 2.548881471157073975e-01 1.447029858827590942e-01 2.802604734897613525e-01
-2.224536389112472534e-01 8.707679808139801025e-02 -6.928107887506484985e-02 -3.297152519226074219e-01 1.722569614648818970e-01 7.042509969323873520e-03 1.566308587789535522e-01 -3.212533518671989441e-02 2.691669166088104248e-01 -2.881036698818206787e-01 1.608530990779399872e-02 2.755944617092609406e-03 -2.988562285900115967e-01 -4.991610348224639893e-02 4.168760776519775391e-01 -2.101928368210792542e-02 -1.377264708280563354e-01 8.461224287748336792e-02 -3.735366836190223694e-02 -4.448835551738739014e-02 1.146513447165489197e-01 -2.687188982963562012e-01 -7.497827708721160889e-02 -6.072803214192390442e-02 2.943692505359649658e-01 1.426482051610946655e-01 -2.477312237024307251e-01 5.443231388926506042e-02 2.410926297307014465e-02 -1.700841486454010010e-01 8.055444806814193726e-02 1.444875597953796387e-01
-1.271441131830215454e-01 2.485332787036895752e-01 -1.146628409624099731e-01 -3.684272170066833496e-01 -1.493485271930694580e-01 5.830683186650276184e-02 -3.682610765099525452e-02 3.016321957111358643e-01 6.935163587331771851e-02 -3.057365715503692627e-01 -4.002392664551734924e-02 -1.240390390157699585e-01 2.186264395713806152e-01 -1.985922455787658691e-02 6.268796324729919434e-02 1.260179877281188965e-01 1.988004893064498901e-01 2.256195396184921265e-01 -8.654152601957321167e-02 -4.335433244705200195e-02 2.646595239639282227e-01 -7.704129070043563843e-02 -1.374795585870742798e-01 -1.804586201906204224e-01 2.903128862380981445e-01 3.670401871204376221e-01 -1.394263058900833130e-01 -2.537158085033297539e-03 -5.320905894041061401e-02 -3.167632967233657837e-02 -3.463209420442581177e-02 -3.378607705235481262e-02
-6.253157556056976318e-02 2.046714872121810913e-01 1.080256998538970947e-01 -6.603255867958068848e-02 3.232273040339350700e-03 3.337407410144805908e-01 1.692727357149124146e-01 2.302410900592803955e-01 -1.498282402753829956e-01 -1.444914638996124268e-01 -1.055920124053955078e-01 -5.301210284233093262e-02 5.303815472871065140e-03 -1.205038800835609436e-01 5.453325062990188599e-02 7.117870450019836426e-02 8.263760060071945190e-02 3.461130857467651367e-01 -3.725143149495124817e-02 -1.141166239976882935e-01 -6.518340855836868286e-02 1.181138679385185242e-02 -3.526754677295684814e-02 -3.314224481582641602e-01 3.189578652381896973e-01 4.350509345531463623e-01 4.682995006442070007e-02 1.503102481365203857e-01 8.006447553634643555e-02 -1.907606422901153564e-01 1.558778434991836548e-01 -1.607548147439956665e-01
2.600696124136447906e-02 2.876226603984832764e-01 -7.241630554199218750e-02 -1.639981716871261597e-01 -1.261485069990158081e-01 -2.124364972114562988e-01 2.898261249065399170e-01 1.136230677366256714e-01 7.665093056857585907e-03 2.682613767683506012e-02 -1.231249347329139709e-01 -4.114193618297576904e-01 -9.262950718402862549e-02 -2.538552880287170410e-01 2.407473027706146240e-01 7.310835272073745728e-02 -6.717898696660995483e-02 1.824643611907958984e-01 -8.274366264231503010e-04 -1.448620110750198364e-01 1.985617913305759430e-02 -2.269924879074096680e-01 -1.677176728844642639e-02 -2.361075431108474731e-01 1.886335015296936035e-01 2.000920027494430542e-01 -2.119288444519042969e-01 3.572182729840278625e-03 2.078031152486801147e-01 1.026148647069931030e-01 2.305334806442260742e-01 1.040712520480155945e-01
-1.482579410076141357e-01 -6.758753675967454910e-03 -2.400616705417633057e-01 1.055563800036907196e-02 -6.443136371672153473e-03 -2.160791121423244476e-02 -1.546681076288223267e-01 2.090903669595718384e-01 1.581092625856399536e-01 -1.044231280684471130e-01 -3.082839846611022949e-01 -3.207231462001800537e-01 -2.051937580108642578e-01 -4.200671017169952393e-01 3.174768388271331787e-02 -1.693588495254516602e-01 -5.075328517705202103e-03 2.502529621124267578e-01 -1.313070803880691528e-01 1.486561596393585205e-01 -4.752879589796066284e-02 4.845820367336273193e-02 8.668766915798187256e-02 -9.025551378726959229e-02 1.307873334735631943e-02 4.795946553349494934e-02 -1.678616255521774292e-01 3.533903956413269043e-01 -1.412826180458068848e-01 1.883262954652309418e-02 9.818796068429946899e-02 -2.495539933443069458e-01
4.584249481558799744e-02 1.289055943489074707e-01 -1.603095382452011108e-01 3.555896505713462830e-02 -5.987554416060447693e-02 -5.475043505430221558e-02 8.404998481273651123e-02 -2.558912336826324463e-02 -4.121484607458114624e-02 -2.149461396038532257e-02 -1.371565461158752441e-01 7.489879429340362549e-02 -5.739656463265419006e-02 -1.471987925469875336e-02 2.270881831645965576e-01 -7.951259613037109375e-02 -1.395216397941112518e-02 3.430088758468627930e-01 1.523138582706451416e-01 -3.701896071434020996e-01 8.948189020156860352e-02 1.353287547826766968e-01 2.428714558482170105e-02 -4.592199921607971191e-01 2.846652567386627197e-01 3.156999349594116211e-01 -3.102530837059020996e-01 3.347080200910568237e-02 1.060151010751724243e-01 -1.008622944355010986e-01 1.070639267563819885e-01 1.587301641702651978e-01
-2.945741713047027588e-01 1.740778237581253052e-02 -1.023364737629890442e-01 -2.129105329513549805e-01 5.769148096442222595e-02 1.181805059313774109e-01 6.960016489028930664e-02 2.612270116806030273e-01 -2.256631255149841309e-01 5.538077093660831451e-03 -1.650598943233489990e-01 -1.024677827954292297e-01 9.947074204683303833e-02 -4.225374460220336914e-01 2.251517027616500854e-01 -1.466675251722335815e-01 -1.892787590622901917e-02 1.907447427511215210e-01 -1.708356738090515137e-01 -3.872825801372528076e-01 -2.174290865659713745e-01 -1.311232000589370728e-01 7.431728881783783436e-04 -1.696283370256423950e-01 -8.235690742731094360e-02 -7.553843408823013306e-02 -2.744370698928833008e-01 -7.803022116422653198e-02 -4.634159430861473083e-02 -6.971545517444610596e-02 2.248649485409259796e-02 -8.270918577909469604e-02
-1.269234158098697662e-02 -4.672728106379508972e-02 -4.502378106117248535e-01 8.858631551265716553e-02 3.589912056922912598e-01 1.558616310358047485e-01 -3.169544786214828491e-02 2.223942279815673828e-01 1.650252789258956909e-01 1.712823361158370972e-01 -2.121669203042984009e-01 -4.710089415311813354e-02 7.927130907773971558e-02 -1.910917460918426514e-01 2.065551578998565674e-01 -2.256283760070800781e-01 1.742485910654067993e-01 -7.264596875756978989e-03 -4.822173714637756348e-02 -3.330350220203399658e-01 9.604244679212570190e-02 -3.610786423087120056e-02 1.234599426388740540e-01 -2.099508494138717651e-01 1.954338103532791138e-01 8.545683324337005615e-02 -5.824504420161247253e-02 1.940337270498275757e-01 3.110131993889808655e-02 -1.810916662216186523e-01 -8.740884251892566681e-03 9.698251634836196899e-02
-1.965110003948211670e-01 6.235462054610252380e-02 -3.501249253749847412e-01 -9.016188234090805054e-02 -3.036385215818881989e-02 1.843059994280338287e-02 3.530658781528472900e-01 2.169573120772838593e-02 -1.312743574380874634e-01 -1.320210695266723633e-01 4.816301632672548294e-03 7.938545197248458862e-02 9.563694894313812256e-02 -1.525321751832962036e-01 -2.228509783744812012e-01 3.553426638245582581e-02 2.948139309883117676e-01 3.459888100624084473e-01 1.810691803693771362e-01 -2.176666259765625000e-01 4.638634249567985535e-02 4.242824390530586243e-03 1.057022623717784882e-02 -2.711574137210845947e-01 9.659405797719955444e-02 1.152302250266075134e-01 -2.598844170570373535e-01 2.753809392452239990e-01 -2.776560559868812561e-02 2.111744284629821777e-01 1.699931547045707703e-02 4.279973730444908142e-02
-2.331362217664718628e-01 3.271578252315521240e-01 -2.088977694511413574e-01 -4.502805471420288086e-01 -1.243479251861572266e-01 -2.213445678353309631e-02 5.592547729611396790e-02 2.374231517314910889e-01 -1.451756954193115234e-01 -1.435116827487945557e-01 -3.623237833380699158e-02 -2.378269471228122711e-02 -4.384142905473709106e-02 -1.635315567255020142e-01 3.522751107811927795e-02 2.268036454916000366e-01 1.700084656476974487e-01 1.640024483203887939e-01 2.730533294379711151e-02 -1.843992173671722412e-01 1.521916538476943970e-01 -3.180216252803802490e-02 -2.244827710092067719e-02 -1.947347968816757202e-01 -1.618081182241439819e-01 2.215591222047805786e-01 -1.063225045800209045e-01 2.522223889827728271e-01 -2.449311614036560059e-01 -1.907053403556346893e-02 -5.696544796228408813e-02 1.579255163669586182e-01
-2.462342940270900726e-02 2.630865275859832764e-01 -2.027646899223327637e-01 -3.250130116939544678e-01 2.819068729877471924e-02 2.880970947444438934e-02 -1.519666761159896851e-01 1.268225908279418945e-01 2.220231741666793823e-01 -2.725929617881774902e-01 -1.323428452014923096e-01 -2.366282045841217041e-01 -3.974799811840057373e-02 9.958063066005706787e-02 8.794424682855606079e-02 -2.633563578128814697e-01 5.289545655250549316e-02 1.451565045863389969e-02 -3.072612583637237549e-01 -2.047400176525115967e-01 9.881982207298278809e-02 -1.263400614261627197e-01 7.122547924518585205e-02 1.329177767038345337e-01 2.542983889579772949e-01 2.614585161209106445e-01 -1.318272948265075684e-01 1.107440069317817688e-01 -2.391704469919204712e-01 4.874069243669509888e-02 -4.912607744336128235e-02 2.108733206987380981e-01
-1.602533459663391113e-01 9.890916943550109863e-02 -4.780314117670059204e-02 4.258843138813972473e-02 -2.443419545888900757e-01 3.342081010341644287e-01 3.347862139344215393e-02 2.076606303453445435e-01 8.622032403945922852e-02 1.069814153015613556e-02 -2.812836468219757080e-01 -3.753141462802886963e-01 -1.475617587566375732e-01 -3.184216320514678955e-01 -1.753996685147285461e-02 -1.220944002270698547e-01 -7.920430600643157959e-02 -7.782515604048967361e-03 -1.380379199981689453e-01 -5.447134375572204590e-02 -3.876871243119239807e-02 -1.226719319820404053e-01 2.069558948278427124e-01 -1.963469199836254120e-02 2.820911407470703125e-01 2.046525776386260986e-01 5.188800394535064697e-02 2.914172410964965820e-01 -2.143432050943374634e-01 1.330292522907257080e-01 -1.271437704563140869e-01 4.337295517325401306e-02
7.416614890098571777e-02 -4.209695011377334595e-02 -4.057988524436950684e-01 -1.516593396663665771e-01 3.807984292507171631e-01 3.367618620395660400e-01 8.351535350084304810e-02 2.438876479864120483e-01 1.626428216695785522e-01 3.066625446081161499e-02 -1.619377732276916504e-01 1.533084660768508911e-01 -7.909041643142700195e-02 -1.588196158409118652e-01 3.306070864200592041e-01 -1.235188916325569153e-01 1.051295995712280273e-01 4.377118498086929321e-02 9.798847883939743042e-02 -2.378931492567062378e-01 6.244393438100814819e-02 3.000677376985549927e-02 7.756363600492477417e-02 -2.830454409122467041e-01 -4.522981867194175720e-02 8.033641427755355835e-02 -5.256785079836845398e-04 2.137329578399658203e-01 3.088588453829288483e-02 -6.229210272431373596e-02 1.450362056493759155e-02 1.330595314502716064e-01
-5.056443065404891968e-02 -4.671852663159370422e-02 -2.720482349395751953e-01 -4.250273406505584717e-01 -7.966183871030807495e-02 1.707781255245208740e-01 -5.946401506662368774e-02 1.026595756411552429e-01 -1.565144956111907959e-01 -8.124596625566482544e-02 2.571388483047485352e-01 -2.090580016374588013e-01 -1.426907926797866821e-01 -4.106106460094451904e-01 5.115301534533500671e-02 -6.925513595342636108e-02 4.635080322623252869e-02 1.274687647819519043e-01 -3.889632523059844971e-01 -1.353231370449066162e-01 -1.418862491846084595e-01 8.529106155037879944e-03 9.355103969573974609e-02 -9.478746354579925537e-02 9.182260930538177490e-02 9.517318755388259888e-02 -1.418157666921615601e-01 2.096103578805923462e-01 7.414120435714721680e-02 -1.958130300045013428e-01 -4.837615415453910828e-02 7.625673897564411163e-03
-1.830223500728607178e-01 1.780191510915756226e-01 -2.861477062106132507e-02 -4.055978357791900635e-01 -4.007748514413833618e-02 -7.527796924114227295e-02 2.261352837085723877e-01 1.734413653612136841e-01 1.739873923361301422e-02 1.602243781089782715e-01 -2.763455212116241455e-01 -4.021337628364562988e-02 -8.003596961498260498e-02 -8.212135732173919678e-02 2.132949382066726685e-01 -2.507152222096920013e-02 7.740436494350433350e-02 1.878273785114288330e-01 -1.497567296028137207e-01 -3.779425919055938721e-01 7.086361199617385864e-02 -2.024375945329666138e-01 9.872284531593322754e-02 1.951561570167541504e-01 1.849503219127655029e-01 3.178875148296356201e-01 -2.022167444229125977e-01 -1.333294995129108429e-02 1.281185895204544067e-01 9.099530428647994995e-02 -9.511844813823699951e-02 -8.553684502840042114e-02
-2.116589248180389404e-01 2.312916666269302368e-01 -5.579455196857452393e-02 -1.340619325637817383e-01 7.611487805843353271e-02 5.311143398284912109e-02 2.424326390027999878e-01 1.282322853803634644e-01 -2.356600016355514526e-01 -2.127420455217361450e-01 -1.614693552255630493e-01 -1.480740755796432495e-01 6.845033913850784302e-02 2.878638915717601776e-02 3.339273929595947266e-01 -5.573747679591178894e-02 9.477735310792922974e-02 3.602659702301025391e-01 -1.105203926563262939e-01 -1.646108180284500122e-02 1.787524670362472534e-01 2.852758578956127167e-02 -2.011215388774871826e-01 -2.130437269806861877e-02 2.170468121767044067e-01 1.668881624937057495e-01 -2.704806923866271973e-01 -8.691171184182167053e-03 2.070999592542648315e-01 1.922522485256195068e-01 -1.945951879024505615e-01 1.924095898866653442e-01
1.538452953100204468e-01 6.131922826170921326e-02 -2.466073483228683472e-01 -1.452169716358184814e-01 -3.574483096599578857e-02 1.961435377597808838e-01 1.305138617753982544e-01 1.286121010780334473e-01 -1.817022413015365601e-01 -4.808029532432556152e-02 -4.968267679214477539e-02 -4.860595986247062683e-02 1.969437450170516968e-01 -3.438006639480590820e-01 1.227288022637367249e-01 -2.219990640878677368e-01 -3.129202872514724731e-02 1.447501778602600098e-01 -2.247985601425170898e-01 -3.893000781536102295e-01 -1.280818283557891846e-01 -2.627930045127868652e-01 4.855655878782272339e-02 -1.443134248256683350e-01 -1.189849153161048889e-01 3.236538171768188477e-02 1.981979012489318848e-01 1.780327260494232178e-01 -9.486182779073715210e-02 -3.576045632362365723e-01 6.563988048583269119e-03 8.811445906758308411e-03
-1.887980997562408447e-01 6.842676550149917603e-02 -2.502230703830718994e-01 -2.026103287935256958e-01 8.990824222564697266e-02 2.088425308465957642e-01 3.399652242660522461e-01 1.467904299497604370e-01 4.755412228405475616e-04 -1.089759469032287598e-01 -3.525535017251968384e-02 -1.675835996866226196e-01 1.129577606916427612e-01 8.033921942114830017e-03 3.034713566303253174e-01 1.043147221207618713e-01 1.227340251207351685e-01 1.038270518183708191e-01 -1.673446744680404663e-01 -5.674801394343376160e-02 1.103096920996904373e-02 1.574783772230148315e-01 -3.421616256237030029e-01 -2.870359420776367188e-01 -7.430945336818695068e-02 -2.688035927712917328e-02 -8.543843030929565430e-02 3.241189420223236084e-01 -2.559382915496826172e-01 -1.243283390067517757e-03 -2.662295661866664886e-02 2.095681577920913696e-01
-3.461557626724243164e-01 1.445436477661132812e-01 -2.163199484348297119e-01 -1.866607367992401123e-01 4.745112732052803040e-02 1.046089977025985718e-01 9.430390596389770508e-02 1.753776818513870239e-01 1.289116740226745605e-01 8.704715222120285034e-02 2.804463915526866913e-02 1.074027642607688904e-01 1.199934780597686768e-01 -1.829595863819122314e-01 -3.598548099398612976e-02 -1.155157834291458130e-01 1.221047192811965942e-01 1.086237356066703796e-01 7.505097240209579468e-02 -2.046616822481155396e-01 -1.134229265153408051e-02 -3.297347128391265869e-01 -1.122231129556894302e-02 -4.570377618074417114e-02 2.704770863056182861e-01 2.467451393604278564e-01 1.536275893449783325e-01 3.667145669460296631e-01 2.022507227957248688e-02 1.963185667991638184e-01 3.293275535106658936e-01 3.078978322446346283e-02
-4.787588864564895630e-02 1.538989245891571045e-01 -3.241688609123229980e-01 -3.367898166179656982e-01 1.163525581359863281e-01 4.725084581878036261e-04 1.140053719282150269e-01 1.884487867355346680e-01 8.556170761585235596e-02 -1.513040661811828613e-01 -7.448074966669082642e-02 -3.934760987758636475e-01 5.787192285060882568e-02 -5.135004967451095581e-02 -9.406433254480361938e-02 1.162087544798851013e-01 3.352537751197814941e-02 9.828247874975204468e-02 -2.709741890430450439e-01 -3.622579872608184814e-01 -7.880523800849914551e-02 -5.542312934994697571e-02 -1.802057325839996338e-01 -1.163161545991897583e-01 2.880759835243225098e-01 2.200768142938613892e-01 1.058083474636077881e-01 -5.152279511094093323e-02 3.278711438179016113e-02 2.136184871196746826e-01 3.538252040743827820e-02 1.028623580932617188e-01
-3.156449645757675171e-02 7.416703272610902786e-03 -2.425202578306198120e-01 -6.324809789657592773e-02 1.620825380086898804e-02 1.799221038818359375e-01 1.257458031177520752e-01 -1.151504144072532654e-01 2.362308464944362640e-02 2.402333021163940430e-01 -1.070021688938140869e-01 -1.042456030845642090e-01 -1.921404153108596802e-01 -8.955387026071548462e-02 -3.094813786447048187e-03 -1.668935865163803101e-01 -2.212706059217453003e-01 2.969906926155090332e-01 -2.840095460414886475e-01 -1.570645123720169067e-01 1.170873790979385376e-01 -2.997556701302528381e-02 1.767220497131347656e-01 -2.481958568096160889e-01 1.384788900613784790e-01 3.932584226131439209e-01 -2.040790915489196777e-01 -8.037835359573364258e-02 -2.370549738407135010e-01 2.388835996389389038e-01 -9.383379667997360229e-02 1.646236777305603027e-01
-6.329369544982910156e-02 2.853786051273345947e-01 -3.825290799140930176e-01 1.262726336717605591e-01 3.779243677854537964e-02 1.206336840987205505e-01 3.231376111507415771e-01 2.216398864984512329e-01 2.040765583515167236e-01 -1.219186633825302124e-01 -6.827517412602901459e-03 -1.138989552855491638e-01 4.818852990865707397e-02 -1.978787332773208618e-01 -7.634194940328598022e-02 4.053864628076553345e-02 -2.089212685823440552e-01 2.368878945708274841e-02 1.812577545642852783e-01 -2.285560518503189087e-01 -1.964501589536666870e-01 1.727779805660247803e-01 2.600455880165100098e-01 -7.459223736077547073e-03 -4.060466215014457703e-02 8.334730565547943115e-02 -1.979292035102844238e-01 1.638583242893218994e-01 1.164371892809867859e-01 -1.850195825099945068e-01 -3.562293015420436859e-03 2.764541506767272949e-01
-2.712928056716918945e-01 6.796273589134216309e-02 -1.026093736290931702e-01 6.984546035528182983e-02 -1.056249961256980896e-01 8.701100945472717285e-03 3.537442162632942200e-02 1.244409233331680298e-01 -9.311667084693908691e-02 -1.422068774700164795e-01 -9.485020488500595093e-02 -1.302792280912399292e-01 1.274204403162002563e-01 -2.842878401279449463e-01 -1.996928155422210693e-01 1.592928320169448853e-01 1.082067191600799561e-01 3.124911785125732422e-01 1.936609447002410889e-01 -1.678453683853149414e-01 5.802139639854431152e-03 -2.113832235336303711e-01 1.891533099114894867e-02 -3.616403341293334961e-01 2.995174229145050049e-01 3.525162041187286377e-01 -1.717130541801452637e-01 7.486108690500259399e-02 -1.304180826991796494e-02 7.612330466508865356e-02 -2.131755053997039795e-01 9.932113438844680786e-02
-2.353988289833068848e-01 3.314296901226043701e-01 -3.094446957111358643e-01 -2.876299321651458740e-01 -7.270980626344680786e-02 2.736859582364559174e-02 1.474598646163940430e-01 -4.793916363269090652e-03 9.233003109693527222e-02 -6.749865412712097168e-02 -1.688808649778366089e-01 2.478854805231094360e-01 8.802054077386856079e-02 -2.260852605104446411e-01 3.108227849006652832e-01 -1.661070883274078369e-01 1.906264424324035645e-01 1.225872039794921875e-01 1.498022377490997314e-01 -2.889491319656372070e-01 -1.829392313957214355e-01 -2.009750157594680786e-01 -1.058757156133651733e-01 -9.887126088142395020e-02 -7.659608870744705200e-02 -9.002617746591567993e-02 -8.608840405941009521e-02 -1.105080395936965942e-01 -5.591462552547454834e-02 -2.234702259302139282e-01 1.397029729560017586e-03 5.945472046732902527e-02
-2.127237468957901001e-01 2.763516604900360107e-01 -1.465598344802856445e-01 -3.288443982601165771e-01 -7.115841656923294067e-02 -6.309683620929718018e-02 -2.453297842293977737e-03 1.202145144343376160e-01 1.683659702539443970e-01 1.232447996735572815e-01 -1.387202739715576172e-01 -2.117893993854522705e-01 -1.297550499439239502e-01 -3.894897177815437317e-02 -5.328610166907310486e-02 1.046994775533676147e-01 2.819527387619018555e-01 3.396784067153930664e-01 -6.239431723952293396e-02 -3.102484941482543945e-01 3.755590319633483887e-02 -2.048860639333724976e-01 -9.568093717098236084e-02 1.188124865293502808e-01 6.503755599260330200e-02 3.682572841644287109e-01 1.045820564031600952e-01 1.197497919201850891e-01 -7.593089714646339417e-03 -1.207623481750488281e-01 -3.064149757847189903e-03 2.097883522510528564e-01
-1.998026371002197266e-01 2.346150279045104980e-01 -2.461507618427276611e-01 -1.521337777376174927e-01 1.072946414351463318e-01 2.437918782234191895e-01 2.014602534472942352e-02 2.113387584686279297e-01 -9.709640406072139740e-03 2.663288265466690063e-02 -2.321894615888595581e-01 -2.195334807038307190e-02 1.025478020310401917e-01 6.565582007169723511e-02 2.386796474456787109e-01 -1.343113277107477188e-02 5.526988580822944641e-02 2.704922556877136230e-01 1.601714044809341431e-01 1.038874909281730652e-01 9.167313575744628906e-02 -2.864722013473510742e-01 -8.311731368303298950e-02 -2.953473329544067383e-01 2.192045599222183228e-01 1.026445031166076660e-01 -1.445767432451248169e-01 1.800107359886169434e-01 -3.058554232120513916e-01 1.560938209295272827e-01 2.146020084619522095e-01 -7.052667438983917236e-02
5.256611481308937073e-02 1.626234650611877441e-01 -3.041076362133026123e-01 -2.243212908506393433e-01 4.951357468962669373e-02 -2.982936054468154907e-02 8.061196655035018921e-02 -1.955783814191818237e-01 4.792166501283645630e-02 -1.697580367326736450e-01 -5.423651635646820068e-02 -7.943022996187210083e-03 -5.601214617490768433e-02 -1.258123219013214111e-01 -1.367523055523633957e-02 8.421424776315689087e-02 1.796594858169555664e-01 6.786897033452987671e-02 -1.526911407709121704e-01 -4.320037066936492920e-01 1.869036704301834106e-01 -2.837456464767456055e-01 -2.606961317360401154e-02 7.494981586933135986e-02 2.697810232639312744e-01 1.156632602214813232e-01 -2.922242581844329834e-01 2.687920629978179932e-01 -1.757040023803710938e-01 1.491191238164901733e-01 1.828993558883666992e-01 -1.435358971357345581e-01
-1.617936789989471436e-01 8.208996057510375977e-02 -3.019380569458007812e-01 -5.963700637221336365e-02 7.678298652172088623e-02 2.470952868461608887e-01 1.300224959850311279e-01 9.526069462299346924e-02 1.199945509433746338e-01 -2.609303686767816544e-03 -1.143754348158836365e-01 -3.784537613391876221e-01 -1.498711258172988892e-01 1.599267721176147461e-01 8.058705180883407593e-02 -1.908975280821323395e-02 5.727969855070114136e-02 1.298732012510299683e-01 -1.997139453887939453e-01 -4.028100073337554932e-01 6.327382475137710571e-02 -9.128601104021072388e-02 -2.839660942554473877e-01 -4.078214988112449646e-02 2.607022523880004883e-01 3.285939395427703857e-01 8.136198669672012329e-02 4.688185080885887146e-02 -1.116580963134765625e-01 1.722302734851837158e-01 3.884539008140563965e-02 9.216468036174774170e-02
1.206266134977340698e-01 1.051685679703950882e-02 -5.300576686859130859e-01 -1.604413539171218872e-01 1.520149558782577515e-01 1.815488487482070923e-01 -1.327604949474334717e-01 1.631822288036346436e-01 1.208817958831787109e-02 3.980190306901931763e-02 -4.481928944587707520e-01 6.497558951377868652e-02 1.618708483874797821e-02 -2.579585015773773193e-01 2.048248499631881714e-01 -6.288585811853408813e-02 5.703984200954437256e-02 -3.425259888172149658e-02 -9.122259169816970825e-02 -2.355501651763916016e-01 4.788582213222980499e-03 -5.324438586831092834e-02 -1.727496385574340820e-01 -2.058283686637878418e-01 3.868404403328895569e-02 1.112728044390678406e-01 9.373888373374938965e-02 1.935979872941970825e-01 4.437465593218803406e-02 -1.579704284667968750e-01 1.405043341219425201e-02 -1.679530292749404907e-01
-3.939711675047874451e-02 -9.669257700443267822e-02 -3.397601246833801270e-01 -2.288192212581634521e-01 -2.800196222960948944e-02 4.332574084401130676e-02 3.518536388874053955e-01 1.393955498933792114e-01 1.040847525000572205e-01 -3.700060248374938965e-01 -1.925105415284633636e-02 1.252261828631162643e-02 -1.342533621937036514e-03 -2.267316728830337524e-01 8.660621941089630127e-02 -2.200116962194442749e-01 1.820573396980762482e-02 2.240683287382125854e-01 -1.738557666540145874e-01 -5.310591659508645535e-04 -2.327204644680023193e-01 -2.879495918750762939e-01 -2.315619289875030518e-01 -2.572056055068969727e-01 -1.536249965429306030e-01 1.870406866073608398e-01 9.608287364244461060e-02 3.587269410490989685e-02 4.501101747155189514e-02 4.795758426189422607e-02 -8.341231383383274078e-03 9.336357563734054565e-02
-7.848124951124191284e-02 1.329620033502578735e-01 -3.547642529010772705e-01 -2.764613926410675049e-02 -3.820235654711723328e-02 2.765192985534667969e-01 2.042047083377838135e-01 1.616756767034530640e-01 7.773998379707336426e-02 3.586188331246376038e-02 -7.911808788776397705e-02 -2.308005839586257935e-01 -7.270754873752593994e-02 1.864912658929824829e-01 8.534997701644897461e-02 -3.792824596166610718e-02 1.124232262372970581e-01 1.233960613608360291e-01 -1.770413219928741455e-01 -4.266569912433624268e-01 8.315673470497131348e-02 -4.236712679266929626e-02 -3.020560741424560547e-01 9.120699763298034668e-02 2.890453338623046875e-01 2.984240055084228516e-01 1.262779384851455688e-01 1.095770597457885742e-01 -4.023923724889755249e-02 1.306378692388534546e-01 3.543089842423796654e-03 1.391571909189224243e-01
1.313894093036651611e-01 -1.966941058635711670e-01 -2.080654203891754150e-01 -3.048682212829589844e-01 2.237653285264968872e-01 -5.568623915314674377e-02 2.399713248014450073e-01 1.695364713668823242e-01 -4.034351184964179993e-02 -1.226142421364784241e-02 -2.816473543643951416e-01 -1.254111379384994507e-01 1.756742149591445923e-01 -3.381710052490234375e-01 1.271559447050094604e-01 2.257702313363552094e-02 -6.446595489978790283e-02 1.561406701803207397e-01 5.101694166660308838e-02 -4.106651544570922852e-01 -2.491389401257038116e-02 -1.045398116111755371e-01 -1.161989867687225342e-01 -1.982540935277938843e-01 -2.978027239441871643e-02 1.498376578092575073e-01 1.960135251283645630e-01 1.101996451616287231e-01 -1.467068493366241455e-01 -1.700176596641540527e-01 -2.778504043817520142e-02 -1.426049172878265381e-01
3.168544918298721313e-02 1.315477043390274048e-01 -1.440333425998687744e-01 -2.404692769050598145e-02 -1.138203740119934082e-01 2.928098738193511963e-01 2.921831980347633362e-02 -1.161544844508171082e-01 -1.503182947635650635e-01 1.104099527001380920e-01 -1.750419288873672485e-01 8.361537009477615356e-02 -1.145540475845336914e-01 -2.303246557712554932e-01 2.496282160282135010e-01 5.227903649210929871e-02 -2.132443487644195557e-01 3.425891697406768799e-01 -2.478014826774597168e-01 3.995639737695455551e-03 -1.603704839944839478e-01 -4.082092270255088806e-02 1.432843208312988281e-01 3.956443816423416138e-02 2.562852343544363976e-03 2.995884120464324951e-01 -2.450599074363708496e-01 3.700665831565856934e-01 -9.158088266849517822e-02 -5.472697690129280090e-02 -5.782863125205039978e-02 2.616488635540008545e-01
8.589386194944381714e-02 -2.846629917621612549e-02 -3.383554518222808838e-01 -1.935270130634307861e-01 -6.136455759406089783e-02 1.116549074649810791e-01 1.003595367074012756e-01 5.950265750288963318e-02 2.545196935534477234e-02 2.496423944830894470e-02 8.415335416793823242e-02 -6.502732634544372559e-02 -1.767058973200619221e-03 -4.110322296619415283e-01 1.096943207085132599e-02 -4.584313929080963135e-01 -6.886154413223266602e-02 1.951941996812820435e-01 -9.600028395652770996e-02 -1.993759870529174805e-01 -9.328167885541915894e-02 2.156975418329238892e-01 -6.543933413922786713e-03 1.144196391105651855e-01 3.268489539623260498e-01 9.104901552200317383e-02 -5.523984506726264954e-02 1.225368902087211609e-01 1.732129156589508057e-01 -2.741392850875854492e-01 -1.394223421812057495e-01 1.632461883127689362e-02
-9.989915043115615845e-02 7.544540613889694214e-02 -9.660695679485797882e-03 -2.154263108968734741e-01 -9.492217004299163818e-02 1.294730156660079956e-01 2.636435031890869141e-01 3.092433214187622070e-01 4.348727688193321228e-02 -6.744944304227828979e-02 -1.940946094691753387e-02 -1.848435401916503906e-01 4.959242418408393860e-02 -8.718527853488922119e-02 -1.487144362181425095e-02 1.535766199231147766e-02 1.619943380355834961e-01 1.478338241577148438e-02 2.638518810272216797e-01 -3.499547839164733887e-01 -4.226244986057281494e-03 9.341190755367279053e-02 8.704575896263122559e-02 -2.498632967472076416e-01 2.220947593450546265e-01 4.346373975276947021e-01 -1.035643145442008972e-01 2.762318849563598633e-01 1.456611454486846924e-01 6.595836579799652100e-02 -1.687038689851760864e-01 -1.371796578168869019e-01
1.018726676702499390e-01 2.524074912071228027e-01 -2.810858786106109619e-01 -2.581509053707122803e-01 -1.729964651167392731e-02 1.136769801378250122e-01 1.741618216037750244e-01 3.193677663803100586e-01 1.794758588075637817e-01 -2.183312475681304932e-01 1.852010786533355713e-01 2.762823365628719330e-03 -4.322538897395133972e-02 -3.835105597972869873e-01 1.841072291135787964e-01 -1.861099153757095337e-01 -5.084142088890075684e-02 1.204637438058853149e-01 -3.774029612541198730e-01 -5.358571559190750122e-02 -1.943046301603317261e-01 -2.064704298973083496e-01 -5.849235877394676208e-02 -1.503647714853286743e-01 -6.137201935052871704e-02 8.557540131732821465e-04 9.503260254859924316e-03 9.422540664672851562e-03 -7.129405438899993896e-02 -2.220839448273181915e-02 1.256476938724517822e-01 -9.443152695894241333e-02
-1.565730758011341095e-02 -2.581097185611724854e-01 -4.334529936313629150e-01 7.386187091469764709e-03 4.578270390629768372e-02 4.215448722243309021e-02 1.904192119836807251e-01 3.348912000656127930e-01 -6.220728531479835510e-02 -1.310684978961944580e-01 -7.861620187759399414e-02 -1.172582339495420456e-02 1.255478262901306152e-01 -2.698607444763183594e-01 1.822497881948947906e-02 -2.516931593418121338e-01 -5.033595860004425049e-02 1.600891351699829102e-01 -2.859653234481811523e-01 -4.116957485675811768e-01 -6.540723890066146851e-02 -8.796652406454086304e-02 -6.821671128273010254e-02 -1.213027462363243103e-01 -1.774450987577438354e-01 1.017710715532302856e-01 5.747820436954498291e-02 -3.066943399608135223e-02 -9.176310151815414429e-02 -5.972197651863098145e-02 1.061569247394800186e-02 -2.104138731956481934e-01
1.270064115524291992e-01 -4.381717741489410400e-02 -3.070167601108551025e-01 -2.880476415157318115e-01 -1.401422917842864990e-01 -3.790562599897384644e-02 2.336667031049728394e-01 3.297954499721527100e-01 1.432502120733261108e-01 -3.625458180904388428e-01 3.024622425436973572e-02 5.673602968454360962e-02 -4.218992311507463455e-03 -3.230870068073272705e-01 1.368728727102279663e-01 -1.864190548658370972e-01 5.744269862771034241e-02 2.618015110492706299e-01 -2.067276835441589355e-01 -1.149245500564575195e-01 -1.498381346464157104e-01 -8.601449429988861084e-02 -2.578918635845184326e-01 -2.697248160839080811e-01 8.180077187716960907e-03 1.761420629918575287e-02 -3.774961689487099648e-03 -5.595159903168678284e-02 3.072478109970688820e-03 -1.303371693938970566e-02 7.466441392898559570e-02 -1.115725375711917877e-02
1.200438290834426880e-01 1.642855852842330933e-01 -2.844597697257995605e-01 -2.316643297672271729e-01 -3.495597839355468750e-02 2.002422064542770386e-01 1.510598659515380859e-01 1.310767233371734619e-01 -3.152577280998229980e-01 -9.695790708065032959e-02 -7.870683073997497559e-02 -4.701380059123039246e-02 1.280428320169448853e-01 -3.083290755748748779e-01 3.574971854686737061e-02 -3.045233488082885742e-01 1.239193603396415710e-01 1.715382486581802368e-01 -4.286644458770751953e-01 -2.914208471775054932e-01 -1.146460846066474915e-01 -1.817943155765533447e-01 6.236641108989715576e-02 -1.251824349164962769e-01 -9.331920742988586426e-02 -6.677059922367334366e-03 9.524847567081451416e-02 9.126405417919158936e-02 -9.545277059078216553e-02 -7.302097976207733154e-02 -1.246195286512374878e-02 -7.777759339660406113e-03
-2.140434384346008301e-01 4.962287470698356628e-02 -3.507091104984283447e-01 -3.778395354747772217e-01 -2.227269560098648071e-01 2.369786947965621948e-01 1.307781338691711426e-01 -2.580558359622955322e-01 -3.903722018003463745e-02 1.762375235557556152e-01 -1.767393648624420166e-01 1.173352822661399841e-01 -3.783941268920898438e-02 -1.788502633571624756e-01 9.470610320568084717e-02 -2.037281543016433716e-01 -4.957685619592666626e-02 2.241539359092712402e-01 -1.563070714473724365e-01 5.649714171886444092e-02 1.800291091203689575e-01 -6.632099300622940063e-02 1.685390174388885498e-01 -6.471658498048782349e-02 2.250506281852722168e-01 2.894045412540435791e-01 -7.771707326173782349e-02 -7.873470336198806763e-02 -2.934049628674983978e-02 1.038684993982315063e-01 6.426485627889633179e-02 1.512258052825927734e-01
-2.909285426139831543e-01 5.153583362698554993e-02 -4.968527331948280334e-02 -6.632018089294433594e-02 1.385210175067186356e-02 5.447677150368690491e-02 1.359741389751434326e-01 1.009959727525711060e-01 1.302345991134643555e-01 -1.009671390056610107e-01 -2.881320118904113770e-01 -2.375266551971435547e-01 -6.878125015646219254e-03 -1.583113074302673340e-01 4.721009731292724609e-02 -4.244883544743061066e-03 1.259020119905471802e-01 9.887661039829254150e-02 -1.060200482606887817e-01 7.141613960266113281e-02 -8.645632117986679077e-02 -4.670314863324165344e-02 -1.362835764884948730e-01 -2.207017987966537476e-01 1.273252516984939575e-01 5.807151198387145996e-01 -4.120924696326255798e-02 6.880947202444076538e-02 -2.779891900718212128e-02 -3.516091108322143555e-01 1.034676209092140198e-01 -2.571946382522583008e-01
-7.477595657110214233e-02 3.257082402706146240e-01 -9.634862095117568970e-02 -2.248184084892272949e-01 1.667737402021884918e-02 4.420863837003707886e-02 -7.353564258664846420e-03 -7.886566966772079468e-02 -3.778504580259323120e-02 -1.143281236290931702e-01 -3.243818581104278564e-01 -5.243515223264694214e-02 -2.744116187095642090e-01 6.911046802997589111e-02 2.856852114200592041e-02 -1.646285206079483032e-01 -1.216424852609634399e-01 2.780973315238952637e-01 4.618099331855773926e-02 -9.167692065238952637e-02 -5.972290411591529846e-02 -4.146902635693550110e-02 -2.771061658859252930e-01 -4.171313345432281494e-01 3.014876246452331543e-01 2.278243601322174072e-01 -3.896025568246841431e-02 9.270706772804260254e-02 1.505455821752548218e-01 -1.016646400094032288e-01 -3.189706057310104370e-02 2.093991190195083618e-01
-5.907932668924331665e-02 -1.276566535234451294e-01 -3.030685782432556152e-01 1.229166984558105469e-01 -1.247809752821922302e-01 6.474401056766510010e-02 1.456157863140106201e-01 1.008096784353256226e-01 6.819766014814376831e-02 -9.354993700981140137e-02 -2.598705291748046875e-01 -2.203399240970611572e-01 -8.261071890592575073e-02 -3.776575028896331787e-01 2.655961513519287109e-01 -8.915236592292785645e-02 -3.491612151265144348e-02 1.401368714869022369e-02 1.623667217791080475e-02 -1.650383621454238892e-01 -7.923027873039245605e-02 6.975310295820236206e-02 -1.750294268131256104e-01 1.514613628387451172e-01 3.745974600315093994e-01 -1.015763506293296814e-01 -2.526492066681385040e-02 3.400025069713592529e-01 -1.790324039757251740e-02 -2.700595259666442871e-01 -1.425754576921463013e-01 -1.029794812202453613e-01
-1.579200774431228638e-01 2.033605873584747314e-01 -3.174299597740173340e-01 -5.302502587437629700e-02 3.709154203534126282e-02 1.317270696163177490e-01 4.054855704307556152e-01 2.473196946084499359e-03 2.617637515068054199e-01 4.732650890946388245e-02 1.108206249773502350e-02 -4.807316511869430542e-02 -1.363144665956497192e-01 8.341910690069198608e-02 1.168569698929786682e-01 -5.509938672184944153e-02 1.339448988437652588e-01 2.350819297134876251e-02 1.178827509284019470e-01 -3.844631016254425049e-01 6.393898278474807739e-02 -2.154774665832519531e-01 -1.463267058134078979e-01 9.553411044180393219e-03 1.930379867553710938e-01 1.735016256570816040e-01 2.021271139383316040e-01 2.110213041305541992e-01 5.033991858363151550e-02 3.239383399486541748e-01 8.555806428194046021e-02 1.085748896002769470e-01
-1.207791045308113098e-01 1.092957407236099243e-01 -3.394282758235931396e-01 -1.015706807374954224e-01 7.719797641038894653e-02 2.535983920097351074e-02 1.333561241626739502e-01 1.444239616394042969e-01 2.405484765768051147e-02 -3.688355535268783569e-02 -1.148281246423721313e-01 2.239460200071334839e-01 2.141866385936737061e-01 -6.600066274404525757e-02 -3.664831072092056274e-02 -6.398370955139398575e-03 -8.255413174629211426e-02 3.931993991136550903e-02 7.620634045451879501e-03 -3.023979067802429199e-01 9.557142108678817749e-02 -1.626043319702148438e-01 2.289173454046249390e-01 -4.663995467126369476e-03 1.602559983730316162e-01 3.149551153182983398e-01 1.986581832170486450e-01 4.202191233634948730e-01 8.290850371122360229e-02 2.568537592887878418e-01 2.334937900304794312e-01 1.721746623516082764e-01
-2.539530992507934570e-01 2.452301979064941406e-01 -3.078806698322296143e-01 -1.310018002986907959e-01 2.814467847347259521e-01 1.993425488471984863e-01 2.004940807819366455e-01 -1.672048866748809814e-01 -8.121497184038162231e-02 -3.344649970531463623e-01 1.598360240459442139e-01 3.350374847650527954e-02 -4.921821877360343933e-02 -3.369699046015739441e-02 1.415660679340362549e-01 5.105329677462577820e-02 -1.150397118180990219e-03 3.334226012229919434e-01 3.177631273865699768e-02 -6.053772196173667908e-02 2.355438321828842163e-01 -3.259113729000091553e-01 -6.204469501972198486e-02 -2.206958979368209839e-01 -3.301296383142471313e-02 1.713784039020538330e-01 -5.339346360415220261e-03 -2.491984330117702484e-02 6.496378034353256226e-02 -1.868394911289215088e-01 -3.825118020176887512e-02 5.630772933363914490e-02
9.159422479569911957e-03 1.173329055309295654e-01 -2.684490680694580078e-01 3.273645788431167603e-02 4.816128686070442200e-02 -4.898434877395629883e-02 1.644530743360519409e-01 1.622183769941329956e-01 -1.045865342020988464e-01 8.618479967117309570e-02 -3.204224109649658203e-01 -2.489511519670486450e-01 -1.248222962021827698e-01 -2.429408729076385498e-01 4.037775397300720215e-01 1.460790485143661499e-01 2.212108224630355835e-01 5.940901115536689758e-02 -7.705702632665634155e-02 -3.507615625858306885e-01 -7.298262417316436768e-02 1.918542757630348206e-02 1.253421157598495483e-01 -4.726102203130722046e-02 -2.032577544450759888e-01 1.893229782581329346e-01 2.631839811801910400e-01 1.302961409091949463e-01 1.010751537978649139e-02 -8.818932622671127319e-02 -1.840226650238037109e-01 5.221723020076751709e-02
-4.307307675480842590e-02 4.382760077714920044e-02 -4.575286805629730225e-01 -1.452854871749877930e-01 -8.829636871814727783e-02 -3.211273625493049622e-02 2.380982041358947754e-01 3.144336044788360596e-01 1.367627382278442383e-01 -1.503259390592575073e-01 5.767612252384424210e-03 -4.477585852146148682e-02 -5.583667010068893433e-02 -2.410462945699691772e-01 -1.495614349842071533e-01 -3.331032767891883850e-02 9.416236728429794312e-02 3.782546818256378174e-01 -4.692785814404487610e-02 -2.900201976299285889e-01 -2.629325091838836670e-01 -1.279891729354858398e-01 -2.030041515827178955e-01 7.257273793220520020e-02 -5.519266054034233093e-02 1.818156987428665161e-01 -6.181469559669494629e-02 -9.241974353790283203e-02 -2.091974020004272461e-02 -1.870595961809158325e-01 -1.270094066858291626e-01 -5.551720410585403442e-02
-1.223006378859281540e-02 2.098971903324127197e-01 -1.431808471679687500e-01 -7.629641890525817871e-02 -7.432937622070312500e-02 1.913452893495559692e-01 -1.510672569274902344e-01 2.558666467666625977e-02 -9.224711917340755463e-03 -7.383175194263458252e-03 -3.179378807544708252e-02 -1.376370936632156372e-01 -9.184643626213073730e-02 -1.025957614183425903e-01 -2.797813117504119873e-01 -1.240050718188285828e-01 2.854542732238769531e-01 3.743869662284851074e-01 1.618470102548599243e-01 -3.445376455783843994e-01 -6.480220705270767212e-02 -3.994511067867279053e-02 -3.018025308847427368e-02 -2.191824167966842651e-01 2.934887707233428955e-01 1.598010063171386719e-01 -1.055409386754035950e-01 2.800743281841278076e-01 1.672606915235519409e-01 -1.343216840177774429e-02 1.840414851903915405e-01 2.157995551824569702e-01
-1.274292021989822388e-01 -2.342742681503295898e-02 1.054368093609809875e-01 -1.038619205355644226e-01 -2.021650671958923340e-01 1.600817888975143433e-01 4.337256401777267456e-02 2.007988095283508301e-01 -1.429275572299957275e-01 -1.991554647684097290e-01 -1.071889847517013550e-01 -2.478618472814559937e-01 1.126931011676788330e-01 -1.552823036909103394e-01 -3.675634786486625671e-02 7.786193490028381348e-02 1.044589467346668243e-02 3.969797194004058838e-01 -9.606646746397018433e-02 -2.991226613521575928e-01 9.251894056797027588e-02 -5.467327684164047241e-02 4.546757787466049194e-02 -2.491919100284576416e-01 1.724503189325332642e-01 2.820367217063903809e-01 1.174511536955833435e-01 3.538448214530944824e-01 -1.513779759407043457e-01 -1.873734891414642334e-01 -5.825992673635482788e-03 -1.921135634183883667e-01
-3.066046535968780518e-02 -6.186656281352043152e-02 -4.034449756145477295e-01 -1.338012963533401489e-01 1.753319948911666870e-01 2.757253348827362061e-01 8.554867655038833618e-02 3.945877030491828918e-02 2.149695605039596558e-01 -2.896909788250923157e-02 -1.886010318994522095e-01 1.464338898658752441e-01 -2.329280525445938110e-01 -1.320790648460388184e-01 3.821462690830230713e-01 -3.284150362014770508e-01 3.595368936657905579e-02 1.786597073078155518e-01 2.290213108062744141e-02 -9.948737174272537231e-02 1.397009938955307007e-01 5.967109650373458862e-02 1.634087860584259033e-01 -2.785328626632690430e-01 2.266594022512435913e-01 -6.702075153589248657e-02 2.833111211657524109e-02 1.127483248710632324e-01 -5.268989875912666321e-02 -1.252959966659545898e-01 -1.020436584949493408e-01 3.594029112718999386e-04
-3.434109315276145935e-02 2.364825457334518433e-03 -4.031772613525390625e-01 -1.809587031602859497e-01 4.689003229141235352e-01 2.779293358325958252e-01 5.673366249538958073e-04 1.856825351715087891e-01 9.249337017536163330e-02 8.389449864625930786e-02 -1.891549229621887207e-01 1.074239984154701233e-01 -2.085937708616256714e-01 -1.632757037878036499e-01 2.105587422847747803e-01 -1.781063526868820190e-01 4.385727271437644958e-02 -4.666717723011970520e-03 6.450310349464416504e-03 -2.576396763324737549e-01 2.370803430676460266e-02 1.327359955757856369e-02 1.103579178452491760e-01 -2.533277273178100586e-01 6.123759225010871887e-02 4.471385478973388672e-02 1.009601801633834839e-01 1.944856345653533936e-01 1.477022618055343628e-01 -1.531930267810821533e-01 6.132039055228233337e-02 1.204913035035133362e-01
-3.755715116858482361e-02 -5.879284814000129700e-02 -4.162573516368865967e-01 -8.569906651973724365e-02 1.223991364240646362e-01 2.322320193052291870e-01 7.308807969093322754e-02 5.461808294057846069e-02 8.030556887388229370e-02 -1.907558441162109375e-01 -2.077602297067642212e-01 5.969326477497816086e-03 -4.393397644162178040e-02 -2.697514295578002930e-01 2.571590542793273926e-01 -3.734074532985687256e-01 -2.519630454480648041e-02 4.844398051500320435e-02 -2.286004722118377686e-01 9.615154936909675598e-03 -1.233691722154617310e-01 -3.025919198989868164e-01 4.681980935856699944e-04 1.574576944112777710e-01 6.037484481930732727e-02 -1.123403161764144897e-01 -2.164698541164398193e-01 2.570738792419433594e-01 1.939698606729507446e-01 -5.760478973388671875e-02 -1.599813252687454224e-02 -1.169016063213348389e-01
-1.260908991098403931e-01 -7.031714916229248047e-02 -3.831858038902282715e-01 3.925045579671859741e-02 4.999813064932823181e-02 4.371334239840507507e-02 1.738831549882888794e-01 -2.040849626064300537e-01 -1.159209460020065308e-01 -3.681149482727050781e-01 -1.111190095543861389e-01 -9.918110817670822144e-02 2.262542396783828735e-01 -3.191130459308624268e-01 2.714620828628540039e-01 1.206009536981582642e-01 -4.769061878323554993e-02 2.831255495548248291e-01 2.019855231046676636e-01 -1.583473533391952515e-01 7.769492454826831818e-03 -1.277575939893722534e-01 -2.126439660787582397e-01 -1.460373252630233765e-01 8.848118782043457031e-02 3.817826509475708008e-02 -6.606940180063247681e-02 1.425698250532150269e-01 5.019371211528778076e-02 -6.865374743938446045e-02 -2.571634650230407715e-01 5.932956933975219727e-02
5.824557319283485413e-02 8.322703838348388672e-02 -2.967550158500671387e-01 -9.945327043533325195e-02 -1.269482970237731934e-01 1.387959867715835571e-01 1.444885730743408203e-01 7.573338598012924194e-02 -1.905099302530288696e-01 2.671158127486705780e-02 -5.424334108829498291e-02 -9.238762408494949341e-02 9.119183570146560669e-02 -3.308392763137817383e-01 2.161054760217666626e-01 -2.922217845916748047e-01 -8.124496042728424072e-02 2.192945480346679688e-01 -1.703637242317199707e-01 -3.770117163658142090e-01 -2.336279153823852539e-01 -2.330745160579681396e-01 4.934318363666534424e-02 -1.330294311046600342e-01 1.470587588846683502e-02 -4.133402928709983826e-02 2.567977309226989746e-01 1.798973530530929565e-01 -2.388781635090708733e-03 -2.708406746387481689e-01 5.304654128849506378e-03 5.358396470546722412e-02
8.667171746492385864e-02 5.105702951550483704e-02 -5.364651083946228027e-01 -1.666855663061141968e-01 1.635764092206954956e-01 -3.269312158226966858e-02 -2.903173677623271942e-02 3.043727949261665344e-02 -1.065818499773740768e-02 -3.795871883630752563e-02 -4.166860580444335938e-01 -2.010291907936334610e-03 9.195797890424728394e-02 -2.899242043495178223e-01 2.101459652185440063e-01 -2.742143571376800537e-01 1.762136369943618774e-01 6.768725812435150146e-02 -3.318491876125335693e-01 -7.045126706361770630e-02 8.692097663879394531e-02 -6.495285779237747192e-02 -3.589652106165885925e-02 -2.354584336280822754e-01 5.362920835614204407e-02 -6.617182493209838867e-02 -4.162142984569072723e-03 2.385374158620834351e-02 7.476767059415578842e-03 -7.870572805404663086e-02 -1.263025999069213867e-01 9.157886356115341187e-02
-1.788701117038726807e-01 -2.179587259888648987e-02 -3.692796230316162109e-01 -3.102164268493652344e-01 -5.807748809456825256e-02 2.411357015371322632e-01 1.789662688970565796e-01 4.193123895674943924e-03 2.927428185939788818e-01 -1.017463803291320801e-01 -9.284148365259170532e-02 4.205003008246421814e-02 1.141230911016464233e-01 -2.428524792194366455e-01 -1.277211904525756836e-01 -5.440957099199295044e-02 -1.868093311786651611e-01 2.557654976844787598e-01 -1.998016834259033203e-01 -1.121992692351341248e-01 -2.216307967901229858e-01 4.369720444083213806e-02 -3.781623765826225281e-02 -1.805067062377929688e-02 -3.047268465161323547e-02 3.743713498115539551e-01 2.981079928576946259e-02 1.633751788176596165e-03 -2.649709880352020264e-01 -1.564926952123641968e-01 2.525747753679752350e-02 2.701747789978981018e-02
-2.346515804529190063e-01 4.717449471354484558e-02 8.659208193421363831e-03 -7.366073317825794220e-03 -6.874491274356842041e-02 1.262840628623962402e-01 1.402014866471290588e-02 1.964868456125259399e-01 2.086645811796188354e-01 3.089982317760586739e-03 -3.033609688282012939e-02 -7.716432213783264160e-02 -7.936065085232257843e-03 -2.016046345233917236e-01 1.723632067441940308e-01 -3.486309200525283813e-02 -2.238439321517944336e-01 -7.166226208209991455e-02 -2.501205801963806152e-01 -2.577004730701446533e-01 4.550746977329254150e-01 9.573508868925273418e-04 1.852345466613769531e-01 -1.929418891668319702e-01 -1.099327653646469116e-01 2.996633052825927734e-01 -1.389654353260993958e-03 1.575409173965454102e-01 2.995254993438720703e-01 -2.051195949316024780e-01 8.516126126050949097e-02 1.801659315824508667e-01
-3.542869091033935547e-01 4.607798159122467041e-01 -2.708731293678283691e-01 4.551086109131574631e-03 -2.330981008708477020e-02 -1.127756312489509583e-01 1.222410723567008972e-01 -1.244852542877197266e-01 6.312908604741096497e-03 -2.709862291812896729e-01 -6.860410422086715698e-02 1.886487305164337158e-01 -2.580170333385467529e-01 -8.965683728456497192e-02 1.043884754180908203e-01 -6.908501684665679932e-02 2.042568661272525787e-02 -1.183406487107276917e-01 -1.795255541801452637e-01 -1.608245372772216797e-01 1.291335374116897583e-01 -5.643253773450851440e-02 1.379759907722473145e-01 -3.350639045238494873e-01 1.320689767599105835e-01 2.139549851417541504e-01 -8.077424764633178711e-02 -6.022715009748935699e-03 1.030632629990577698e-01 7.863033562898635864e-02 1.286473274230957031e-01 1.191809922456741333e-01
2.623614966869354248e-01 1.814037188887596130e-02 -3.284103274345397949e-01 -2.128408402204513550e-01 1.389332711696624756e-01 2.297707349061965942e-01 2.448366209864616394e-02 5.966264754533767700e-02 8.112945407629013062e-02 3.249454125761985779e-02 -3.835372626781463623e-01 1.202816143631935120e-02 6.809058785438537598e-02 -3.461751937866210938e-01 1.670090556144714355e-01 -2.648901939392089844e-01 1.279634386301040649e-01 -1.076929122209548950e-01 -9.795092977583408356e-03 -2.898583114147186279e-01 -5.157256126403808594e-02 3.759116632863879204e-03 -4.474589228630065918e-02 -2.040324807167053223e-01 -1.886793524026870728e-01 1.366847753524780273e-01 -1.103110760450363159e-01 2.628132700920104980e-01 -2.084617037326097488e-03 -4.347977787256240845e-02 1.086959540843963623e-01 -1.280145049095153809e-01
1.616495251655578613e-01 1.689361333847045898e-01 -3.618660271167755127e-01 -3.092367649078369141e-01 -1.704401522874832153e-01 1.392693370580673218e-01 1.003390997648239136e-01 2.085101753473281860e-01 2.192073464393615723e-01 -2.704725861549377441e-01 -1.158837694674730301e-04 -9.271638095378875732e-02 -6.071276962757110596e-02 -3.643354475498199463e-01 8.371867239475250244e-02 -1.219398900866508484e-01 4.875440523028373718e-02 1.646779179573059082e-01 -2.462922334671020508e-01 -2.771829813718795776e-02 -3.225356042385101318e-01 -1.999930739402770996e-01 -1.571251899003982544e-01 -1.104215458035469055e-01 -7.113886624574661255e-02 -1.338825444690883160e-03 1.855663508176803589e-01 6.630872189998626709e-02 5.357413366436958313e-02 -3.364429995417594910e-02 8.651194721460342407e-02 -3.801180049777030945e-02
-2.594531178474426270e-01 -7.336961477994918823e-02 -3.593545258045196533e-01 -3.573811948299407959e-01 9.888339042663574219e-02 2.433468699455261230e-01 1.478425264358520508e-01 -2.471995949745178223e-01 1.395867788232862949e-03 -1.954291462898254395e-01 -2.277700155973434448e-01 -8.086963742971420288e-02 -1.569770425558090210e-01 3.077872097492218018e-02 8.006495423614978790e-03 4.622387886047363281e-02 -1.087284013628959656e-01 1.263950467109680176e-01 5.044984444975852966e-02 -1.158027574419975281e-01 1.129865124821662903e-01 -6.764218956232070923e-02 6.623269617557525635e-02 8.469255268573760986e-02 -1.153228431940078735e-01 4.063561558723449707e-01 -1.015665680170059204e-01 -2.881555631756782532e-02 2.737867832183837891e-01 -9.908420592546463013e-02 2.089847028255462646e-01 5.833733826875686646e-02
-5.732430890202522278e-02 1.204449683427810669e-01 -3.392574489116668701e-01 -1.548569351434707642e-01 -1.382245272397994995e-01 7.855316251516342163e-02 4.819400310516357422e-01 2.945558913052082062e-02 -2.505887448787689209e-01 3.979244735091924667e-03 4.772124439477920532e-02 -2.484072446823120117e-01 1.771019548177719116e-01 1.365614235401153564e-01 2.295269817113876343e-02 -6.099717691540718079e-02 -1.384452879428863525e-01 7.854865491390228271e-02 -1.738164424896240234e-01 -1.650187671184539795e-01 -1.792099326848983765e-02 -5.810838192701339722e-02 -3.148901760578155518e-01 -2.669904828071594238e-01 9.793692827224731445e-02 1.030894070863723755e-01 -1.520077139139175415e-01 9.211015701293945312e-02 9.920104593038558960e-02 1.383424252271652222e-01 -1.537058949470520020e-01 2.057468593120574951e-01
-4.640583693981170654e-02 9.019390679895877838e-03 -2.473582029342651367e-01 3.477247431874275208e-02 -3.735638223588466644e-03 -6.582496315240859985e-02 1.954791694879531860e-01 -3.284857422113418579e-02 2.310225963592529297e-01 -1.936554014682769775e-01 -1.669181883335113525e-01 1.475240737199783325e-01 -9.072533249855041504e-02 -3.906831741333007812e-01 -7.059755921363830566e-02 -3.823150992393493652e-01 1.540051996707916260e-01 -1.299593877047300339e-02 -1.689650714397430420e-01 -2.918637394905090332e-01 -1.580395400524139404e-01 -2.002708464860916138e-01 -1.785116493701934814e-01 -1.205795258283615112e-01 8.039379864931106567e-02 4.831523820757865906e-02 8.255672454833984375e-02 2.761919498443603516e-01 -5.185158457607030869e-03 -2.350009679794311523e-01 -2.072589397430419922e-01 -2.272570738568902016e-03
1.752085238695144653e-01 2.099784165620803833e-01 -7.222402095794677734e-02 -9.328232705593109131e-02 8.380094170570373535e-02 -1.036737337708473206e-01 7.476131618022918701e-02 -7.519476115703582764e-02 2.926712855696678162e-02 -1.335923522710800171e-01 -2.435576766729354858e-01 1.251979768276214600e-01 -4.513647407293319702e-02 -1.483920495957136154e-02 2.367467805743217468e-02 -1.603106856346130371e-01 -1.465681046247482300e-01 1.977659910917282104e-01 7.701083272695541382e-02 -3.511098325252532959e-01 1.134665310382843018e-01 2.381321601569652557e-02 -2.184638753533363342e-02 -4.184441268444061279e-01 3.236008882522583008e-01 2.730684578418731689e-01 -2.246190905570983887e-01 2.120190858840942383e-01 1.944106668233871460e-01 -4.906471818685531616e-02 1.837058067321777344e-01 1.805701851844787598e-01
-1.564563810825347900e-01 -9.291444905102252960e-03 -2.689665257930755615e-01 -2.498897761106491089e-01 2.496647983789443970e-01 6.698464602231979370e-02 1.637405753135681152e-01 -1.373071968555450439e-01 9.521255642175674438e-02 -4.034707322716712952e-02 8.971710503101348877e-02 -5.898936092853546143e-02 -5.252044647932052612e-02 -5.511561408638954163e-02 1.974175721406936646e-01 9.815118461847305298e-02 -5.828751996159553528e-02 1.334345638751983643e-01 9.312012791633605957e-02 -3.744946122169494629e-01 2.806579768657684326e-01 -2.988042235374450684e-01 -1.103834733366966248e-01 7.285292446613311768e-02 1.712238937616348267e-01 6.374841183423995972e-02 -1.863147616386413574e-01 3.598824441432952881e-01 -2.106721699237823486e-01 9.299974888563156128e-02 2.110727578401565552e-01 -2.606977336108684540e-02
-2.003725022077560425e-01 1.974739879369735718e-01 -3.393377959728240967e-01 -3.404534980654716492e-02 7.112528383731842041e-02 3.396619558334350586e-01 5.518016964197158813e-02 3.125893473625183105e-01 -3.904447332024574280e-02 7.564290612936019897e-02 -3.735202923417091370e-02 8.057563751935958862e-02 9.698930382728576660e-02 -2.129522114992141724e-01 2.196213752031326294e-01 -1.849007010459899902e-01 -2.951073348522186279e-01 1.676034182310104370e-01 1.534839421510696411e-01 -1.828201264142990112e-01 -2.965208590030670166e-01 1.471218168735504150e-01 -2.004023641347885132e-01 5.047949403524398804e-02 1.339995265007019043e-01 -1.249281782656908035e-02 -4.980888217687606812e-02 1.021426990628242493e-01 2.950213663280010223e-02 -3.672492876648902893e-02 -1.047488898038864136e-01 2.497845888137817383e-01
-5.490561202168464661e-02 2.194008603692054749e-02 -3.947552442550659180e-01 2.800606787204742432e-01 -1.301708817481994629e-01 3.303417563438415527e-01 7.864911109209060669e-02 2.262008562684059143e-02 -1.272737383842468262e-01 6.362691521644592285e-02 -1.903121620416641235e-01 -4.223440960049629211e-02 1.240845397114753723e-01 -2.488308846950531006e-01 7.873922586441040039e-02 -2.344329096376895905e-02 6.747064739465713501e-02 1.525598019361495972e-01 -1.403394937515258789e-01 -2.971330583095550537e-01 -5.719115957617759705e-02 -1.553387939929962158e-02 -1.821358948945999146e-01 -1.471772640943527222e-01 9.710063785314559937e-02 -1.740748435258865356e-01 -2.148872315883636475e-01 1.772468537092208862e-01 1.520780026912689209e-01 -2.995606958866119385e-01 1.147627085447311401e-01 2.228075563907623291e-01
-1.171020790934562683e-02 1.282553672790527344e-01 -2.471767365932464600e-01 -2.852247357368469238e-01 -4.510949924588203430e-02 3.176382556557655334e-02 1.156551316380500793e-01 3.238388597965240479e-01 -3.671571612358093262e-02 4.002680629491806030e-02 2.018772959709167480e-01 -8.408892154693603516e-02 -1.014076545834541321e-01 -3.681533038616180420e-01 -1.541112810373306274e-01 -1.581202819943428040e-02 -2.589789330959320068e-01 1.936697810888290405e-01 -4.198447987437248230e-02 6.921944022178649902e-02 3.985079824924468994e-01 -5.656609684228897095e-02 -4.852416366338729858e-02 -2.337594032287597656e-01 -1.552132517099380493e-01 2.906539738178253174e-01 4.678260535001754761e-03 1.961068511009216309e-01 -8.650682866573333740e-03 1.280969977378845215e-01 4.588972777128219604e-02 5.742468684911727905e-02
4.360242560505867004e-02 1.377775520086288452e-01 -3.445523381233215332e-01 -3.367995098233222961e-02 -4.696748778223991394e-02 3.494190275669097900e-01 1.726909577846527100e-01 1.336624473333358765e-01 6.004728749394416809e-02 -9.864863753318786621e-02 -2.166882306337356567e-01 -1.465326398611068726e-01 -2.300301641225814819e-01 2.416263520717620850e-02 4.045623168349266052e-02 1.904500275850296021e-01 1.380380094051361084e-01 1.292114406824111938e-01 1.639258861541748047e-01 -2.477866560220718384e-01 9.178699553012847900e-02 5.008237063884735107e-02 -3.509972691535949707e-01 -9.938477724790573120e-02 -4.219969362020492554e-02 1.827765069901943207e-02 -3.669314980506896973e-01 1.703247278928756714e-01 1.785268932580947876e-01 -4.192167520523071289e-02 9.442596137523651123e-02 1.943458020687103271e-01
-2.240245044231414795e-01 8.381430804729461670e-02 -7.573878765106201172e-02 -6.943761557340621948e-02 -1.029572859406471252e-01 2.309791371226310730e-02 -1.159968748688697815e-01 9.960832446813583374e-02 -1.265782266855239868e-01 -4.642121493816375732e-02 -4.220422208309173584e-01 -3.022022545337677002e-01 -6.553733348846435547e-02 -2.332240194082260132e-01 6.236394983716309071e-04 -1.268496215343475342e-01 -1.265571117401123047e-01 -1.038261130452156067e-01 -1.234976947307586670e-01 -2.720613591372966766e-02 -9.621622413396835327e-02 -2.470934838056564331e-01 -7.132389000616967678e-04 -1.066259592771530151e-01 3.010289669036865234e-01 4.447050094604492188e-01 6.260392069816589355e-02 1.547580659389495850e-01 -2.248212993144989014e-01 -6.908257305622100830e-02 5.640134960412979126e-02 -1.899937689304351807e-01
-1.585504114627838135e-01 -5.620336905121803284e-02 -4.415697157382965088e-01 -1.495546549558639526e-01 -2.034308910369873047e-01 2.462162226438522339e-01 1.887396574020385742e-01 2.000173926353454590e-01 2.782931923866271973e-01 -2.728202939033508301e-01 -1.767689827829599380e-03 1.899068057537078857e-01 -1.299562156200408936e-01 -6.880148500204086304e-02 8.710698038339614868e-02 -1.030413806438446045e-01 -4.873049631714820862e-02 2.160276621580123901e-01 -1.588343530893325806e-01 -1.645295321941375732e-01 -1.228910088539123535e-01 6.954354047775268555e-02 -1.279492229223251343e-01 -6.938752532005310059e-02 -1.496392581611871719e-02 2.759380340576171875e-01 -1.348085403442382812e-01 -1.648895740509033203e-01 -1.045443117618560791e-01 8.131226152181625366e-02 -1.607888191938400269e-01 -2.033624798059463501e-01
-1.348171569406986237e-02 -1.755841076374053955e-01 -5.621528029441833496e-01 -1.074033752083778381e-01 -3.418844938278198242e-01 7.940152287483215332e-02 -2.856170199811458588e-02 1.764194071292877197e-01 9.133097529411315918e-02 -3.428467512130737305e-01 1.659059226512908936e-01 -6.835842877626419067e-02 -1.345463097095489502e-01 -8.375146239995956421e-02 2.822110950946807861e-01 -1.660920530557632446e-01 -7.836706936359405518e-02 2.184108644723892212e-01 -7.422284781932830811e-02 -1.294736713171005249e-01 4.196908324956893921e-03 -1.653658458963036537e-03 7.860567420721054077e-03 2.469303458929061890e-02 7.456979900598526001e-02 2.548587620258331299e-01 -7.738752663135528564e-02 4.990621283650398254e-02 -9.058666229248046875e-02 -1.945167407393455505e-02 3.477230668067932129e-02 -1.740200370550155640e-01
-1.082617640495300293e-01 7.430150639265775681e-03 -3.416094183921813965e-01 -2.155129909515380859e-01 -2.747515030205249786e-02 6.836199760437011719e-02 7.327405363321304321e-02 -4.507209360599517822e-02 2.915005683898925781e-01 9.337680041790008545e-02 8.992820978164672852e-02 -2.167413532733917236e-01 1.794142834842205048e-02 -3.923458280041813850e-04 9.601761400699615479e-02 -1.366539895534515381e-01 -3.993166983127593994e-02 7.645463943481445312e-02 -3.058081120252609253e-02 -4.325949847698211670e-01 1.223824918270111084e-01 -5.579773336648941040e-02 -1.443915814161300659e-01 -7.268928736448287964e-02 1.830845773220062256e-01 5.690654739737510681e-02 1.713646017014980316e-02 4.663073718547821045e-01 -8.033328503370285034e-02 2.475332915782928467e-01 2.540112435817718506e-01 9.381768107414245605e-02
-1.827406287193298340e-01 1.566887348890304565e-01 -4.208926856517791748e-01 -3.346625864505767822e-01 -2.059593945741653442e-01 1.231339573860168457e-01 2.790417373180389404e-01 -1.668761223554611206e-01 -6.888252496719360352e-02 3.298261165618896484e-01 -1.054598763585090637e-01 -1.342221498489379883e-01 5.246790498495101929e-02 -2.297391146421432495e-01 7.494845986366271973e-02 -1.282286494970321655e-01 -6.982792913913726807e-02 8.629155158996582031e-02 -8.829550445079803467e-02 3.761383891105651855e-02 1.286046355962753296e-01 -5.431714653968811035e-02 1.344517767429351807e-01 -6.929592043161392212e-02 6.049953773617744446e-02 3.115090131759643555e-01 -1.257516592741012573e-01 -8.483842760324478149e-02 2.290955632925033569e-01 1.532629132270812988e-01 5.434219911694526672e-02 5.303890258073806763e-02
1.116762962192296982e-02 3.884877860546112061e-01 -3.158103823661804199e-01 -1.503848135471343994e-01 -2.282944321632385254e-01 2.458161711692810059e-01 -3.996760398149490356e-02 -5.945592373609542847e-02 1.675248146057128906e-01 3.690404817461967468e-02 -1.197583302855491638e-01 -8.506405353546142578e-02 2.705358862876892090e-01 -2.199699170887470245e-02 1.430384963750839233e-01 1.033177301287651062e-01 -2.835775315761566162e-01 -9.314402192831039429e-02 -2.790121361613273621e-02 -2.575026750564575195e-01 1.494239717721939087e-01 4.706974327564239502e-02 -2.098278403282165527e-01 -2.372886426746845245e-02 1.089366972446441650e-01 2.781430184841156006e-01 -1.065559685230255127e-01 6.440733373165130615e-02 -7.173148542642593384e-02 5.368789657950401306e-02 3.384266793727874756e-01 2.250013872981071472e-02
-4.796072468161582947e-02 -1.412203256040811539e-02 -4.306609556078910828e-02 -6.667882949113845825e-02 4.556246474385261536e-02 1.320964545011520386e-01 8.761733025312423706e-02 1.402612328529357910e-01 9.752021729946136475e-02 -1.004646867513656616e-01 -3.494456782937049866e-02 -2.977648973464965820e-01 -1.264735907316207886e-01 -6.226562336087226868e-02 -2.587299644947052002e-01 2.570848912000656128e-02 6.016743928194046021e-02 3.146434724330902100e-01 7.141671329736709595e-02 -3.831372857093811035e-01 3.588234782218933105e-01 -1.470535248517990112e-01 -1.407299637794494629e-01 -2.675890624523162842e-01 3.164100646972656250e-01 1.407742351293563843e-01 1.783947497606277466e-01 1.069281324744224548e-01 1.113481223583221436e-01 -1.121761202812194824e-01 1.393926739692687988e-01 2.084583491086959839e-01
8.719774894416332245e-03 -1.279357522726058960e-01 -4.967562556266784668e-01 -1.277920231223106384e-02 -9.733483195304870605e-02 3.691919147968292236e-02 -1.994072645902633667e-02 3.033958673477172852e-01 3.429788723587989807e-02 -1.210812032222747803e-01 1.402709931135177612e-01 -3.126086434349417686e-03 -3.090830743312835693e-01 -1.889684796333312988e-01 2.549125850200653076e-01 -4.570296965539455414e-03 6.630852818489074707e-02 2.396027892827987671e-01 1.650162972509860992e-02 -2.233446985483169556e-01 -7.891368120908737183e-03 -1.322001870721578598e-02 1.514535099267959595e-01 2.149022743105888367e-02 1.158458888530731201e-01 3.286022841930389404e-01 -2.863891422748565674e-01 5.435883998870849609e-02 -1.557322684675455093e-04 -3.616009652614593506e-02 -2.351068854331970215e-01 -5.497625470161437988e-02
-1.052425503730773926e-01 2.127213776111602783e-01 -2.126030623912811279e-01 -3.848249092698097229e-02 -1.445658355951309204e-01 2.067369967699050903e-02 1.398945450782775879e-01 -2.029159516096115112e-01 -2.088951617479324341e-01 -1.327042579650878906e-01 -2.797783315181732178e-01 -2.786564528942108154e-01 -1.343350391834974289e-02 4.880218207836151123e-02 1.257611215114593506e-01 -2.209173887968063354e-01 -2.935816049575805664e-01 3.799768090248107910e-01 9.247800707817077637e-02 -1.879339814186096191e-01 -1.626641005277633667e-01 -2.175383269786834717e-02 -3.202039003372192383e-02 -3.608585894107818604e-01 1.797514110803604126e-01 1.362266689538955688e-01 -8.492507785558700562e-02 -1.386402100324630737e-01 -1.433087885379791260e-02 1.640283316373825073e-02 1.371634006500244141e-01 -3.680077940225601196e-02
-1.179046183824539185e-01 1.133293956518173218e-01 -3.534058630466461182e-01 4.015722498297691345e-02 -1.751309633255004883e-02 2.007989138364791870e-01 3.145851790904998779e-01 9.474240988492965698e-02 -2.537757158279418945e-01 -2.167659252882003784e-01 -2.411431521177291870e-01 -7.896755635738372803e-02 -7.069317996501922607e-02 -3.448241651058197021e-01 1.694160103797912598e-01 1.518277227878570557e-01 -2.401224821805953979e-01 4.014922678470611572e-02 3.577547520399093628e-02 -9.211095422506332397e-02 1.242848485708236694e-01 -1.969936192035675049e-01 -3.703140616416931152e-01 1.217934489250183105e-01 -5.331479385495185852e-02 -3.631738713011145592e-03 1.211819797754287720e-02 1.015201583504676819e-01 -2.287592366337776184e-02 -6.740058958530426025e-02 -2.303040027618408203e-01 8.956721983850002289e-03
-2.403610795736312866e-01 -1.253783553838729858e-01 -3.570405542850494385e-01 -1.123726889491081238e-01 -2.829476892948150635e-01 1.618581116199493408e-01 1.456854492425918579e-01 2.760618627071380615e-01 3.470310568809509277e-01 -2.183285504579544067e-01 -1.531247422099113464e-02 2.310284078121185303e-01 1.175981983542442322e-01 -1.312969624996185303e-01 1.724129766225814819e-01 -5.693693831562995911e-02 -1.068489179015159607e-01 1.924571841955184937e-01 -7.023671269416809082e-02 -1.638422012329101562e-01 -1.077006235718727112e-01 -1.145192533731460571e-01 4.301828891038894653e-02 9.500899165868759155e-02 4.066096246242523193e-02 3.182118237018585205e-01 -1.565522998571395874e-01 -9.652893245220184326e-02 -9.974902123212814331e-02 -1.443880200386047363e-01 3.601768612861633301e-02 -1.109397709369659424e-01
-4.021107852458953857e-01 8.832819759845733643e-02 -2.870906889438629150e-01 -4.313779994845390320e-02 -1.838983744382858276e-01 -1.495407614856958389e-02 2.171354144811630249e-01 2.824221849441528320e-01 9.248177707195281982e-02 -6.059312820434570312e-02 -2.237530946731567383e-01 -6.588710844516754150e-02 -8.498964458703994751e-02 -1.334497779607772827e-01 -1.848247796297073364e-01 -1.497292239218950272e-02 -1.919510513544082642e-01 1.520850509405136108e-01 -6.150805577635765076e-02 6.520000100135803223e-02 -5.101497843861579895e-02 1.491936445236206055e-01 -1.636922731995582581e-02 -2.907723486423492432e-01 1.900794683024287224e-03 1.939554661512374878e-01 -2.178986519575119019e-01 2.248874604701995850e-01 9.461022913455963135e-02 -1.310179531574249268e-01 -4.737016186118125916e-02 3.427813351154327393e-01
4.465659707784652710e-02 -4.943049326539039612e-02 -4.389161467552185059e-01 -8.398743718862533569e-02 1.951289325952529907e-01 2.057241834700107574e-02 -1.779486238956451416e-02 -7.673560827970504761e-02 -1.410925090312957764e-01 -5.657460913062095642e-02 -3.106690347194671631e-01 -1.020675376057624817e-01 1.645901948213577271e-01 -2.918859124183654785e-01 2.055194377899169922e-01 -2.872864902019500732e-01 2.385678142309188843e-02 -1.703429222106933594e-01 -3.689630925655364990e-01 -2.158790230751037598e-01 7.021936029195785522e-02 -6.903173029422760010e-02 -2.010524570941925049e-01 -2.649558782577514648e-01 -2.412790246307849884e-02 -1.906104944646358490e-02 -5.912318453192710876e-02 1.126857250928878784e-01 5.637112073600292206e-03 -1.616597920656204224e-01 -4.648153856396675110e-02 -7.713195681571960449e-02
-6.567206233739852905e-02 -7.954223453998565674e-02 -3.697027862071990967e-01 -1.667898595333099365e-01 3.403941094875335693e-01 3.645804524421691895e-01 -3.139073774218559265e-02 2.253555506467819214e-01 -1.383062172681093216e-02 1.013252809643745422e-01 -1.575831025838851929e-01 8.651849627494812012e-02 -2.065928839147090912e-02 -1.603080928325653076e-01 3.016592264175415039e-01 -2.604349255561828613e-01 1.806010454893112183e-01 5.528182536363601685e-02 -1.898809708654880524e-02 -2.642893195152282715e-01 8.845728635787963867e-02 -1.249179318547248840e-01 1.011084988713264465e-01 -2.887908518314361572e-01 1.051191464066505432e-01 2.630834467709064484e-02 1.135995239019393921e-02 1.308777481317520142e-01 1.440758705139160156e-01 -1.392862051725387573e-01 6.382798403501510620e-02 2.025663293898105621e-02
1.283372789621353149e-01 4.070333242416381836e-01 -3.897402286529541016e-01 -1.218201592564582825e-01 -1.972260326147079468e-01 2.881533205509185791e-01 8.595027774572372437e-02 1.158052533864974976e-01 6.262426078319549561e-02 -2.035866025835275650e-03 -7.877334952354431152e-02 -2.583973705768585205e-01 -9.232947230339050293e-02 -1.054520159959793091e-01 2.153738290071487427e-01 1.097257509827613831e-01 3.034865483641624451e-02 -1.616720706224441528e-01 6.807579100131988525e-02 3.347907587885856628e-02 2.568328678607940674e-01 -2.285588234663009644e-01 -8.523531258106231689e-02 -1.646516472101211548e-01 2.538619637489318848e-01 6.923228967934846878e-03 1.037256941199302673e-01 9.967511892318725586e-02 -7.109016925096511841e-02 -1.951789483428001404e-02 -9.991956874728202820e-03 2.780328392982482910e-01
3.931120783090591431e-02 -1.532431840896606445e-01 -5.192273259162902832e-01 -1.511657685041427612e-01 5.153115093708038330e-02 8.633012324571609497e-02 1.579753607511520386e-01 2.157390117645263672e-01 -2.041343152523040771e-01 -1.406519263982772827e-01 -9.170001745223999023e-02 2.791319228708744049e-02 6.939735263586044312e-02 -3.514143526554107666e-01 7.226195186376571655e-02 1.800511591136455536e-02 1.804316937923431396e-01 8.941072970628738403e-02 -7.783532887697219849e-02 -2.033050060272216797e-01 -2.872119247913360596e-01 -2.101494222879409790e-01 -1.865282654762268066e-01 -1.591367274522781372e-01 -5.000449717044830322e-02 6.440313905477523804e-02 -1.275180280208587646e-02 2.828393280506134033e-01 -1.285177469253540039e-01 -6.452884525060653687e-03 -1.333136856555938721e-01 -2.382859960198402405e-02
-2.668895721435546875e-01 -1.472198311239480972e-02 -1.954863816499710083e-01 -5.937977507710456848e-02 1.723830252885818481e-01 6.476441770792007446e-02 1.028227582573890686e-01 1.686945557594299316e-02 9.842638671398162842e-02 -1.169768646359443665e-01 4.088091105222702026e-02 -3.588973730802536011e-02 -1.767878532409667969e-01 -1.076360270380973816e-01 4.405996501445770264e-01 1.463585048913955688e-01 -2.206805646419525146e-01 -1.344494521617889404e-01 -9.744544513523578644e-03 -2.084647268056869507e-01 -4.530180990695953369e-02 -3.321701288223266602e-01 -4.901451617479324341e-02 -2.075280249118804932e-01 3.743233680725097656e-01 2.466371208429336548e-01 -2.420763075351715088e-01 -9.050668030977249146e-02 1.859742216765880585e-02 -1.215396299958229065e-01 7.179839909076690674e-02 -3.353091329336166382e-02
-1.144959032535552979e-01 1.612753421068191528e-02 -3.157024979591369629e-01 -1.023956909775733948e-01 -1.171312257647514343e-01 2.278261631727218628e-01 3.046030402183532715e-01 -1.570254378020763397e-02 1.104362383484840393e-01 -3.493863940238952637e-01 2.155184745788574219e-01 -4.762818291783332825e-02 1.240204833447933197e-02 -4.348539412021636963e-01 -1.576464921236038208e-01 -2.544222176074981689e-01 4.074133560061454773e-02 5.323721840977668762e-02 5.382415652275085449e-02 -2.051056623458862305e-01 -1.380354315042495728e-01 -5.703410506248474121e-02 4.047065600752830505e-02 4.873101040720939636e-02 -5.554886534810066223e-03 1.222557947039604187e-01 8.477601408958435059e-02 2.374147325754165649e-01 2.313092648983001709e-01 -9.418582171201705933e-02 -1.975991874933242798e-01 1.661559566855430603e-02
-2.985601425170898438e-01 8.044524490833282471e-02 -5.900500416755676270e-01 -3.454729914665222168e-01 2.927722334861755371e-01 -6.349696964025497437e-02 1.256329473108053207e-02 3.422223776578903198e-02 -9.279526770114898682e-03 -3.723069652915000916e-02 9.845479577779769897e-02 -1.639868132770061493e-02 8.996763080358505249e-02 -1.308632493019104004e-01 -1.507902145385742188e-01 -4.361608624458312988e-02 -4.560976848006248474e-02 1.450589895248413086e-01 -1.503072977066040039e-01 -9.962169826030731201e-02 1.151481568813323975e-01 -1.765080913901329041e-02 1.594522148370742798e-01 1.962922960519790649e-01 1.411980390548706055e-01 2.559768855571746826e-01 7.486552745103836060e-02 -4.690122231841087341e-02 9.888973087072372437e-02 -1.555591449141502380e-02 -9.352373331785202026e-02 1.982686668634414673e-01
-5.491580069065093994e-02 -9.124592691659927368e-02 -3.899961113929748535e-01 2.385546825826168060e-02 -3.687129169702529907e-02 2.546524405479431152e-01 5.935858190059661865e-02 3.124213814735412598e-01 8.964376896619796753e-02 -2.133257687091827393e-01 -1.997061967849731445e-01 -1.095739826560020447e-01 1.236137449741363525e-01 -3.150417506694793701e-01 1.931664049625396729e-01 1.470505744218826294e-01 2.072974108159542084e-03 -8.882131427526473999e-02 8.087795227766036987e-03 7.515228539705276489e-02 -3.131615370512008667e-02 1.772538758814334869e-02 5.124060437083244324e-02 6.997397541999816895e-02 2.737657129764556885e-01 2.970249652862548828e-01 -2.521224021911621094e-01 1.443543583154678345e-01 -1.123218610882759094e-01 -1.955239474773406982e-01 8.588372915983200073e-02 -2.480562478303909302e-01
7.761002518236637115e-03 3.682875335216522217e-01 -1.498521119356155396e-01 -1.196019425988197327e-01 -3.461858257651329041e-02 9.595553576946258545e-02 1.864484846591949463e-01 1.047338545322418213e-01 5.016105249524116516e-02 2.051176577806472778e-01 -1.068234667181968689e-01 3.710123524069786072e-02 -1.740911751985549927e-01 1.990221999585628510e-02 9.130180696956813335e-04 -3.671909868717193604e-02 2.108566313982009888e-01 3.822029531002044678e-01 3.817024454474449158e-02 -2.287282347679138184e-01 2.622899971902370453e-02 -1.126954481005668640e-01 -3.152704536914825439e-01 -3.051696717739105225e-01 1.338466703891754150e-01 2.859974503517150879e-01 -6.189634278416633606e-02 3.257666900753974915e-02 2.766943275928497314e-01 1.890844479203224182e-02 1.789989322423934937e-01 1.348717361688613892e-01
7.468391954898834229e-02 3.100905120372772217e-01 -2.194507718086242676e-01 -2.967987954616546631e-02 -8.511772006750106812e-02 -6.123419851064682007e-02 3.657969534397125244e-01 9.340758621692657471e-02 -1.500464417040348053e-02 2.235187031328678131e-02 -2.391811460256576538e-03 -2.204625904560089111e-01 -9.819700568914413452e-02 -3.516687750816345215e-01 2.046730965375900269e-01 9.101136773824691772e-02 -3.745365887880325317e-02 -2.639646083116531372e-02 3.434462845325469971e-02 -8.218897134065628052e-02 8.059548586606979370e-02 1.026664599776268005e-01 4.943181574344635010e-02 -1.623170971870422363e-01 3.427920639514923096e-01 1.483251601457595825e-01 8.035964518785476685e-02 1.032143235206604004e-01 -3.977551758289337158e-01 -2.107414901256561279e-01 -1.905015110969543457e-01 -1.071802005171775818e-01
-4.465517401695251465e-01 4.576207697391510010e-02 -3.317303955554962158e-01 -3.432160988450050354e-02 -5.257606506347656250e-02 2.642235755920410156e-01 2.824990749359130859e-01 -1.310516595840454102e-01 1.315317749977111816e-01 -4.249369259923696518e-03 2.351786196231842041e-02 2.214056253433227539e-01 1.220927089452743530e-01 1.553788930177688599e-01 1.006935462355613708e-01 8.040358871221542358e-02 -1.192160323262214661e-01 1.362986713647842407e-01 4.049035161733627319e-02 -2.000342607498168945e-01 -5.234148353338241577e-02 1.145230978727340698e-01 6.062769144773483276e-02 -2.204755097627639771e-01 5.693852156400680542e-02 4.365948438644409180e-01 1.008528545498847961e-01 1.664239726960659027e-02 -5.776391830295324326e-03 -1.710203737020492554e-01 -4.391221702098846436e-02 1.306601911783218384e-01
4.119282960891723633e-02 2.120189927518367767e-02 -4.874622225761413574e-01 -1.733720451593399048e-01 -9.243909269571304321e-03 3.685759380459785461e-02 2.435284107923507690e-01 2.783573567867279053e-01 4.366448149085044861e-02 -2.328568845987319946e-01 9.042329154908657074e-03 2.018807381391525269e-01 5.471866205334663391e-02 -3.589663505554199219e-01 1.647216975688934326e-01 -6.470635533332824707e-02 1.240345016121864319e-01 2.053880095481872559e-01 -2.630157768726348877e-01 -2.533598244190216064e-02 -2.004969716072082520e-01 -2.160234898328781128e-01 -3.704535961151123047e-02 -3.059547841548919678e-01 -9.169150143861770630e-02 3.522433340549468994e-02 -5.694025754928588867e-02 5.317289009690284729e-02 7.470360398292541504e-02 1.372664421796798706e-02 -2.690031751990318298e-02 -1.901998557150363922e-02
-1.781303063035011292e-02 2.513140439987182617e-01 -1.313652545213699341e-01 6.770282983779907227e-02 -2.492123842239379883e-01 -4.335192963480949402e-02 2.629019916057586670e-01 8.975223451852798462e-02 3.580721467733383179e-02 2.294406993314623833e-03 -5.795828998088836670e-02 1.338954083621501923e-02 -1.229120343923568726e-01 -1.563940644264221191e-01 2.933305501937866211e-01 1.965898275375366211e-02 -1.677363365888595581e-01 1.076023876667022705e-01 2.766403928399085999e-02 -3.181057572364807129e-01 5.461642518639564514e-02 -2.174819074571132660e-02 1.436427086591720581e-01 -3.704410493373870850e-01 -4.960842803120613098e-02 4.573430120944976807e-01 -2.097228616476058960e-01 -1.498093903064727783e-01 8.272917568683624268e-02 -8.351003378629684448e-02 1.230855882167816162e-01 1.808267831802368164e-01
-6.411089003086090088e-02 9.602011740207672119e-02 -2.898980081081390381e-01 -4.032993316650390625e-01 -2.180061638355255127e-01 1.358995866030454636e-02 1.622633486986160278e-01 -4.353214800357818604e-02 -1.961885392665863037e-01 -1.950165182352066040e-01 3.568004071712493896e-02 -6.311701238155364990e-02 4.407357424497604370e-03 -1.784345656633377075e-01 1.391485612839460373e-02 8.242963999509811401e-02 2.462128251791000366e-01 2.175766378641128540e-01 -1.411753892898559570e-01 -9.350294619798660278e-02 -3.467316552996635437e-02 -1.981708109378814697e-01 -5.252755060791969299e-02 -6.820247322320938110e-02 1.619472503662109375e-01 1.558830738067626953e-01 -8.043193072080612183e-02 5.237997174263000488e-01 -6.706001609563827515e-02 8.609101921319961548e-02 1.071317270398139954e-01 6.443741172552108765e-02
-1.328703910112380981e-01 7.514698058366775513e-02 -5.322058200836181641e-01 -4.465376734733581543e-01 9.210990369319915771e-02 5.384994670748710632e-03 1.109238597564399242e-03 -3.753421828150749207e-02 2.493160543963313103e-03 -1.312562376260757446e-01 3.728062286972999573e-02 -4.313516616821289062e-02 1.081702560186386108e-01 -1.454558819532394409e-01 -9.652701765298843384e-02 -1.186043471097946167e-01 -1.499753296375274658e-01 1.517321914434432983e-01 -1.556456685066223145e-01 -1.180597394704818726e-01 8.421841263771057129e-02 -5.476801469922065735e-02 1.679805815219879150e-01 2.559418976306915283e-01 2.232788503170013428e-01 2.300037294626235962e-01 -2.315100654959678650e-02 -1.233785003423690796e-01 -6.119566038250923157e-02 -2.791982889175415039e-02 8.762080222368240356e-02 2.986613512039184570e-01
-1.912005841732025146e-01 1.974300444126129150e-01 -2.652566134929656982e-01 -1.076083257794380188e-01 -1.371550709009170532e-01 2.077516317367553711e-01 1.335997581481933594e-01 -3.100647591054439545e-03 -1.544011235237121582e-01 3.210395574569702148e-01 -1.322178244590759277e-01 -1.983327269554138184e-01 -1.639470458030700684e-01 -8.146222680807113647e-02 -8.771768212318420410e-02 -2.700429037213325500e-02 -2.158481031656265259e-01 9.071590006351470947e-02 -1.564221829175949097e-01 -1.814163625240325928e-01 3.146925568580627441e-01 1.021271273493766785e-01 -6.111528724431991577e-02 -2.387446612119674683e-01 1.118805184960365295e-01 4.259339869022369385e-01 -1.423015147447586060e-01 9.579414874315261841e-02 -2.679181471467018127e-02 1.534083336591720581e-01 7.292711734771728516e-02 4.125256836414337158e-02
-2.119510471820831299e-01 -5.318874865770339966e-02 -2.149387449026107788e-01 -6.034882739186286926e-02 3.468214720487594604e-02 -5.769049748778343201e-02 -2.526592649519443512e-02 3.753279522061347961e-02 -7.344432175159454346e-02 -7.177318911999464035e-03 -2.785666286945343018e-01 -3.833459615707397461e-01 -2.376717925071716309e-01 -4.352672398090362549e-01 -1.306478679180145264e-01 -2.481213770806789398e-02 -3.383396565914154053e-02 7.617229223251342773e-02 3.009152226150035858e-02 1.349347233772277832e-01 -3.406234458088874817e-02 -2.124204486608505249e-01 1.173673048615455627e-01 -8.569407463073730469e-02 2.715741097927093506e-01 2.164967954158782959e-01 -1.230391189455986023e-01 3.507491350173950195e-01 -8.254868537187576294e-02 -1.091712117195129395e-01 1.765704452991485596e-01 -6.481220014393329620e-03
1.509502828121185303e-01 -2.722294256091117859e-02 -4.630424678325653076e-01 1.168589740991592407e-01 -6.870318949222564697e-02 3.168144524097442627e-01 1.757182478904724121e-01 1.564439982175827026e-01 -5.439530685544013977e-02 4.425939917564392090e-02 -1.234674379229545593e-01 4.085952881723642349e-03 5.538395047187805176e-02 -2.330523580312728882e-01 2.446772754192352295e-01 -3.183730244636535645e-01 -4.539253935217857361e-02 2.444866001605987549e-01 -6.874053739011287689e-03 3.503688424825668335e-02 -6.356757879257202148e-02 2.021208778023719788e-02 -8.878181874752044678e-02 1.946779787540435791e-01 1.133271530270576477e-01 1.162047013640403748e-01 -2.542665228247642517e-02 3.837527036666870117e-01 -9.420694410800933838e-02 -9.816099703311920166e-02 -2.075131982564926147e-01 -2.445571357384324074e-03
-3.783209025859832764e-01 2.925260066986083984e-01 -2.519316375255584717e-01 -6.264329701662063599e-02 -1.772716641426086426e-01 2.065538167953491211e-01 1.413095742464065552e-01 -1.083224788308143616e-01 5.138391256332397461e-02 -3.268750905990600586e-01 1.739630103111267090e-01 1.794235706329345703e-01 -1.182494387030601501e-01 -2.074637264013290405e-01 2.122263312339782715e-01 -1.354575306177139282e-01 -6.747885048389434814e-02 -8.508274704217910767e-02 -5.719329416751861572e-02 -2.749278247356414795e-01 8.857346326112747192e-02 5.366345867514610291e-03 -3.730497881770133972e-02 -3.006106913089752197e-01 1.999878585338592529e-01 -2.145694568753242493e-03 7.433485239744186401e-02 -4.747261852025985718e-02 2.782834693789482117e-03 1.595638990402221680e-01 1.695200502872467041e-01 1.161636114120483398e-01
9.418323636054992676e-03 1.481968462467193604e-01 -4.024121761322021484e-01 1.328410506248474121e-01 1.836597174406051636e-02 9.816916286945343018e-02 1.730982661247253418e-01 -6.855150312185287476e-02 1.308019459247589111e-01 -9.595643728971481323e-02 -3.139683902263641357e-01 -2.886123955249786377e-01 1.636409200727939606e-02 -3.485079109668731689e-01 -8.041688241064548492e-03 -1.418728753924369812e-02 -2.059653103351593018e-01 2.510508298873901367e-01 1.105535328388214111e-01 -1.990665048360824585e-01 3.483152389526367188e-02 -3.206529468297958374e-02 3.265719413757324219e-01 2.549891918897628784e-02 -1.994447708129882812e-01 2.442512847483158112e-02 -4.451069608330726624e-02 1.780596226453781128e-01 1.117349714040756226e-01 -1.291823573410511017e-02 -1.416230350732803345e-01 2.234721183776855469e-01
8.527278155088424683e-02 5.122472718358039856e-02 -3.355571031570434570e-01 6.804152578115463257e-02 -3.630190342664718628e-02 5.087907239794731140e-02 2.152677923440933228e-01 -1.929934024810791016e-01 1.391958147287368774e-01 -3.696646094322204590e-01 -2.121973037719726562e-01 -2.896657586097717285e-01 2.864150702953338623e-02 -2.482199370861053467e-01 -5.147616937756538391e-02 -1.130457371473312378e-01 -3.777235448360443115e-01 2.700415253639221191e-01 -6.074798107147216797e-02 -1.370254606008529663e-01 9.046287089586257935e-02 -2.029122710227966309e-01 1.875322461128234863e-01 9.016583859920501709e-02 5.414482206106185913e-02 4.800310730934143066e-02 -1.762604862451553345e-01 1.029460877180099487e-01 -5.328898131847381592e-02 -3.165542334318161011e-02 -1.710037887096405029e-01 1.088786199688911438e-01
-3.222454488277435303e-01 9.920122101902961731e-03 -3.654679954051971436e-01 -2.850191295146942139e-01 -9.516210854053497314e-02 7.494445890188217163e-02 5.085292458534240723e-02 -3.095662035048007965e-02 1.617006026208400726e-02 -2.071359455585479736e-01 1.105055809020996094e-01 -2.522372007369995117e-01 -1.169796884059906006e-01 -3.584533333778381348e-01 -6.426864117383956909e-02 -6.898462772369384766e-02 1.010169908404350281e-01 1.844793111085891724e-01 -1.935724169015884399e-01 -5.712176859378814697e-02 -2.461488991975784302e-01 -1.202977076172828674e-02 3.220907598733901978e-02 3.515961393713951111e-02 6.733258813619613647e-02 3.796027600765228271e-01 -1.879587471485137939e-01 7.370029389858245850e-02 -1.114952340722084045e-01 -1.715701520442962646e-01 -1.090775504708290100e-01 4.289790242910385132e-02
1.080522220581769943e-02 1.894359588623046875e-01 -2.666389802470803261e-03 -2.745404094457626343e-02 -2.473231852054595947e-01 3.265297710895538330e-01 -1.452684104442596436e-01 3.290197849273681641e-01 1.300244033336639404e-02 -1.675284355878829956e-01 -2.433194667100906372e-01 -6.439623236656188965e-02 -1.409517973661422729e-02 -1.604543924331665039e-01 5.180995166301727295e-02 3.318518400192260742e-02 1.007013022899627686e-01 1.803938895463943481e-01 1.596944183111190796e-01 -1.501371115446090698e-01 2.454902976751327515e-01 -1.515034437179565430e-01 -2.261794358491897583e-01 -1.312175542116165161e-01 3.111927211284637451e-01 2.516477406024932861e-01 -1.654178351163864136e-01 2.643510699272155762e-01 -7.267690449953079224e-02 3.009445779025554657e-02 1.284762471914291382e-01 1.494902819395065308e-01
-1.839850395917892456e-01 2.752811647951602936e-02 -3.016146123409271240e-01 -2.344205379486083984e-01 1.645173430442810059e-01 8.991131931543350220e-02 7.280104607343673706e-02 2.511072456836700439e-01 6.720677763223648071e-02 -8.842073380947113037e-02 -8.160601282725110650e-05 -4.070719480514526367e-01 -8.908919990062713623e-03 1.387614309787750244e-01 -1.360374619252979755e-03 4.037076234817504883e-02 1.161913648247718811e-01 1.418029218912124634e-01 -3.668307363986968994e-01 -3.699136376380920410e-01 -6.008093431591987610e-02 6.395070999860763550e-02 -5.644716694951057434e-02 -5.091423913836479187e-02 1.031570732593536377e-01 3.325827419757843018e-01 -3.346498310565948486e-02 1.137777045369148254e-01 9.743415564298629761e-02 1.076711248606443405e-02 1.348685771226882935e-01 1.880162507295608521e-01
-3.696129098534584045e-02 1.736157573759555817e-03 -1.618285626173019409e-01 -2.325081527233123779e-01 3.528364002704620361e-02 -1.997862383723258972e-02 -4.382272809743881226e-02 2.796183228492736816e-01 1.476902961730957031e-01 1.088781654834747314e-01 1.063824966549873352e-01 -2.064384706318378448e-02 2.107831388711929321e-01 -5.027854815125465393e-02 1.549212485551834106e-01 -6.276926398277282715e-02 -1.388766318559646606e-01 -1.486382931470870972e-01 -2.199363708496093750e-01 -4.158342182636260986e-01 -4.516680166125297546e-02 -2.242468446493148804e-01 -1.526295393705368042e-01 -1.564127504825592041e-01 3.298406898975372314e-01 2.676978111267089844e-01 -3.642068430781364441e-02 3.428500592708587646e-01 1.885763108730316162e-01 3.168847039341926575e-02 -8.741854876279830933e-02 -1.001425832509994507e-01
-2.198888957500457764e-01 2.451695650815963745e-01 -3.610205650329589844e-01 -2.283016443252563477e-01 -2.694898284971714020e-02 1.728946566581726074e-01 1.333686262369155884e-01 1.874523907899856567e-01 1.693920940160751343e-01 1.862546801567077637e-01 1.280504912137985229e-01 2.036856673657894135e-02 -3.866825625300407410e-02 6.748025119304656982e-02 7.017245143651962280e-02 -8.088409900665283203e-03 6.016323342919349670e-02 2.215795814990997314e-01 -1.877829059958457947e-02 -2.077459394931793213e-01 5.860176682472229004e-02 -2.230417728424072266e-01 -3.065617680549621582e-01 -9.668192267417907715e-02 2.482698410749435425e-01 2.314627617597579956e-01 -1.646794751286506653e-02 1.981382220983505249e-01 8.467881008982658386e-03 3.233264684677124023e-01 8.043760061264038086e-02 -1.254664510488510132e-01
-1.264897882938385010e-01 2.635606527328491211e-01 -2.591039240360260010e-01 -1.193765252828598022e-01 5.998700112104415894e-02 -4.302752017974853516e-02 1.459248214960098267e-01 -1.591083034873008728e-02 2.162518054246902466e-01 -2.214713692665100098e-01 -2.878324687480926514e-01 -3.490967303514480591e-02 -1.344260126352310181e-01 -2.293675243854522705e-01 2.866006828844547272e-02 -4.419133067131042480e-02 5.608429759740829468e-02 3.185958415269851685e-02 -2.303210273385047913e-02 -1.314759999513626099e-01 -3.703672438859939575e-02 3.077110648155212402e-01 -1.949746757745742798e-01 -3.539786934852600098e-01 2.148844897747039795e-01 1.563781797885894775e-01 -1.385518759489059448e-01 3.544922545552253723e-02 3.934217393398284912e-01 9.435673058032989502e-02 1.080123037099838257e-01 7.095676660537719727e-02
-3.834513425827026367e-01 -6.862846016883850098e-02 -1.731817573308944702e-01 -3.282825276255607605e-02 -2.257556915283203125e-01 2.110425382852554321e-01 3.611580133438110352e-01 8.708813786506652832e-02 -1.302753686904907227e-01 5.859239771962165833e-02 -9.701056778430938721e-02 -2.820567786693572998e-01 -2.198009192943572998e-01 -1.423489451408386230e-01 1.304305940866470337e-01 -2.825883626937866211e-01 -4.747143760323524475e-02 -1.716529577970504761e-01 -1.691378355026245117e-01 -5.802669003605842590e-02 1.399769037961959839e-01 -2.041492760181427002e-01 9.675062447786331177e-02 -1.377543956041336060e-01 5.849496275186538696e-02 7.466635107994079590e-02 -1.761578321456909180e-01 2.340350598096847534e-01 3.803547099232673645e-02 1.271743327379226685e-01 1.146818697452545166e-01 -1.731262058019638062e-01
1.943815052509307861e-01 3.035454452037811279e-01 -1.271311342716217041e-01 -1.687744408845901489e-01 -4.747643321752548218e-02 -7.746591418981552124e-02 3.816092610359191895e-01 -4.509394522756338120e-03 9.909366816282272339e-02 -1.458998173475265503e-01 -8.726640790700912476e-02 -1.467954814434051514e-01 -6.699921935796737671e-02 -1.693370938301086426e-01 2.356243580579757690e-01 -1.599514670670032501e-02 1.492114216089248657e-01 8.538825064897537231e-02 2.073215134441852570e-02 -1.416906565427780151e-01 1.027809232473373413e-01 -4.685928225517272949e-01 -3.880373388528823853e-02 -1.352016329765319824e-01 -4.455651156604290009e-03 1.552455723285675049e-01 -3.222820758819580078e-01 6.648070365190505981e-02 2.828113138675689697e-01 8.356270194053649902e-02 5.378044024109840393e-02 8.070565760135650635e-03
1.521743088960647583e-02 4.241333305835723877e-01 -2.893253266811370850e-01 -1.879388540983200073e-01 6.363274902105331421e-02 3.330868482589721680e-01 -1.052118316292762756e-01 -9.681331366300582886e-02 1.539590954780578613e-01 1.001505926251411438e-01 -1.510750949382781982e-01 -2.728122770786285400e-01 -1.607101261615753174e-01 2.281102165579795837e-02 -1.416202634572982788e-02 -8.699911087751388550e-02 1.352840475738048553e-02 2.468820363283157349e-01 -1.233239322900772095e-01 -1.816467493772506714e-01 2.886259257793426514e-01 4.106296226382255554e-02 5.867008492350578308e-02 -4.087410867214202881e-02 -1.586361080408096313e-01 3.548856675624847412e-01 -1.787226647138595581e-01 5.174412205815315247e-02 -9.241632372140884399e-02 -4.137987270951271057e-02 6.912841647863388062e-02 -1.035983487963676453e-02
-6.569586694240570068e-02 4.902037233114242554e-02 -4.712408185005187988e-01 4.180298000574111938e-02 2.430830895900726318e-01 3.147604465484619141e-01 7.562159001827239990e-02 1.857230216264724731e-01 1.511510312557220459e-01 5.155346542596817017e-02 -1.329775154590606689e-01 9.003516286611557007e-02 -6.734332442283630371e-02 -1.628753989934921265e-01 1.595565229654312134e-01 -3.712116181850433350e-01 -3.963439166545867920e-02 2.817832231521606445e-01 1.770197898149490356e-01 -2.043941468000411987e-01 -7.481162901967763901e-04 3.722942620515823364e-02 2.005736809223890305e-03 -1.502308249473571777e-01 2.184604853391647339e-01 -8.855716884136199951e-02 1.916527897119522095e-01 1.089912652969360352e-01 3.413817659020423889e-02 -1.516708731651306152e-01 -4.139830544590950012e-02 1.317981034517288208e-01
-2.899003624916076660e-01 1.135062798857688904e-01 -1.961966305971145630e-01 -4.632349684834480286e-02 -1.062630414962768555e-01 -9.021759033203125000e-02 4.257073104381561279e-01 5.275236070156097412e-02 2.090330421924591064e-01 -3.083484768867492676e-01 5.532322451472282410e-02 -2.460770495235919952e-02 -2.351193688809871674e-02 -1.096190065145492554e-01 1.133496090769767761e-01 9.727925807237625122e-02 -1.879702322185039520e-02 -9.479522705078125000e-02 -1.295890063047409058e-01 -2.527927756309509277e-01 1.407730393111705780e-02 2.848149538040161133e-01 1.085656061768531799e-01 -3.489474356174468994e-01 1.565350294113159180e-01 4.938588663935661316e-02 -4.669290035963058472e-02 2.482717633247375488e-01 2.597471177577972412e-01 -2.358379028737545013e-02 5.728514119982719421e-02 1.212475970387458801e-01
-2.066230773925781250e-01 -1.483326032757759094e-02 -2.406923919916152954e-01 -9.311455488204956055e-02 -8.152713626623153687e-02 4.524598643183708191e-02 4.646056890487670898e-01 2.914552018046379089e-02 4.775075614452362061e-02 -2.904567122459411621e-01 -6.606494635343551636e-02 4.233416169881820679e-02 -1.756889969110488892e-01 -3.593671619892120361e-01 4.701080545783042908e-02 1.365673691034317017e-01 -1.090276390314102173e-01 -1.437397114932537079e-02 7.315764576196670532e-02 -1.514522582292556763e-01 2.298683822154998779e-01 2.306267917156219482e-01 9.169646352529525757e-02 -2.347294241189956665e-01 1.035269722342491150e-01 5.211003590375185013e-03 -1.900567263364791870e-01 1.155744716525077820e-01 3.279155492782592773e-01 7.012426108121871948e-02 6.442882120609283447e-02 -6.833115220069885254e-02
1.590872555971145630e-01 3.938635289669036865e-01 -3.240378797054290771e-01 -2.081964462995529175e-01 1.106057465076446533e-01 8.313786983489990234e-02 1.880867630243301392e-01 2.572557330131530762e-01 1.421386897563934326e-01 -1.351434141397476196e-01 3.203611075878143311e-02 -1.052642390131950378e-01 -2.179871499538421631e-01 -2.360133826732635498e-01 1.849952191114425659e-01 6.200560927391052246e-02 1.006158217787742615e-01 1.800628453493118286e-01 1.093468740582466125e-01 9.321815520524978638e-02 2.199977189302444458e-01 1.760272830724716187e-01 1.078006438910961151e-02 3.064818680286407471e-03 1.494872868061065674e-01 1.834919750690460205e-01 1.950116455554962158e-01 1.533062197268009186e-02 -1.842066198587417603e-01 -2.788161039352416992e-01 -7.051999866962432861e-02 7.088515907526016235e-02
-8.578136563301086426e-03 2.521439790725708008e-01 -1.193191036581993103e-01 -5.002058669924736023e-02 -1.883214712142944336e-01 4.101284444332122803e-01 -1.032662205398082733e-02 2.055359929800033569e-01 1.150969788432121277e-01 -1.047578603029251099e-01 -1.711744815111160278e-01 -1.465400960296392441e-02 -7.550181448459625244e-02 -9.535379707813262939e-02 2.382942475378513336e-03 9.696767479181289673e-02 2.358002513647079468e-01 -1.127526983618736267e-01 1.329733729362487793e-01 -3.352390229701995850e-01 2.617723047733306885e-01 -1.537439078092575073e-01 5.272236838936805725e-02 -8.381275832653045654e-02 2.245773524045944214e-01 2.310290485620498657e-01 5.417909100651741028e-02 3.457571566104888916e-01 -2.769903652369976044e-02 9.342312812805175781e-02 1.617752313613891602e-01 1.826010793447494507e-01
7.919957488775253296e-02 -1.747044324874877930e-01 -4.122329652309417725e-01 -1.328001022338867188e-01 1.841077394783496857e-02 3.573222085833549500e-02 -1.063794270157814026e-01 2.040206938982009888e-01 4.801221191883087158e-02 -1.459239870309829712e-01 1.887699067592620850e-01 -1.183180585503578186e-01 -2.641994953155517578e-01 -3.330642580986022949e-01 1.630888432264328003e-01 -1.991326659917831421e-01 -1.126064267009496689e-02 2.716733217239379883e-01 -7.135136425495147705e-02 -1.454047113656997681e-01 -7.095047086477279663e-02 -6.875562667846679688e-02 -5.958869680762290955e-02 1.128535531461238861e-02 -2.175880968570709229e-02 3.672628998756408691e-01 -1.776394695043563843e-01 7.421931624412536621e-02 -3.609576448798179626e-02 -2.711279690265655518e-01 -1.360852271318435669e-01 -1.466339081525802612e-01
-7.536907680332660675e-03 1.102176904678344727e-01 -5.955994501709938049e-02 -9.381034970283508301e-02 3.362757852301001549e-04 2.415764331817626953e-01 -3.876720070838928223e-01 1.694241762161254883e-01 -1.266291923820972443e-02 -1.045228168368339539e-01 -4.902879148721694946e-02 -3.592021465301513672e-01 -4.372656345367431641e-02 -2.392827421426773071e-01 5.020380020141601562e-02 -2.648634016513824463e-01 1.312798559665679932e-01 6.663183867931365967e-02 -2.306947298347949982e-02 -5.024008154869079590e-01 -9.263167530298233032e-02 -6.542833894491195679e-02 1.200068220496177673e-01 5.495737120509147644e-02 8.236693590879440308e-02 2.511712312698364258e-01 -1.963151544332504272e-01 8.186511695384979248e-02 6.807223893702030182e-03 5.996996164321899414e-02 1.374037712812423706e-01 1.456216424703598022e-01
-1.354202777147293091e-01 2.037016451358795166e-01 -3.810802698135375977e-01 -2.502795159816741943e-01 -1.909969747066497803e-02 8.718033879995346069e-02 3.550861775875091553e-01 -3.767360746860504150e-02 6.782219558954238892e-02 3.467702865600585938e-01 -1.959798187017440796e-01 4.655463621020317078e-02 -2.109506912529468536e-02 -2.005472630262374878e-01 2.487414330244064331e-02 7.563915103673934937e-03 -1.529458761215209961e-01 7.981777936220169067e-02 -2.335680834949016571e-02 3.570284694433212280e-02 6.137859821319580078e-02 -1.021803095936775208e-01 2.252937406301498413e-01 5.840821191668510437e-02 4.081078991293907166e-02 2.745266854763031006e-01 -2.654658854007720947e-01 9.480376541614532471e-02 1.729841828346252441e-01 -1.411909312009811401e-01 1.414115726947784424e-01 2.525135874748229980e-01
-6.605149060487747192e-02 -8.273217082023620605e-02 -3.372736573219299316e-01 -3.771496191620826721e-02 -4.664864391088485718e-02 8.529870212078094482e-02 2.584660947322845459e-01 5.508591607213020325e-02 -2.880791425704956055e-01 -1.043641101568937302e-02 -1.196868345141410828e-01 -9.661590307950973511e-02 2.517209053039550781e-01 -2.810410261154174805e-01 1.056631281971931458e-01 -1.329800486564636230e-01 7.697100192308425903e-02 3.553635179996490479e-01 -2.066305130720138550e-01 -2.558841407299041748e-01 -1.492600142955780029e-01 -1.388198584318161011e-01 -1.722773462533950806e-01 -1.280684769153594971e-01 1.092091873288154602e-01 1.937493234872817993e-01 3.155048191547393799e-01 -3.147094324231147766e-02 -6.448683142662048340e-02 -1.162780076265335083e-01 1.358521822839975357e-02 -1.431708782911300659e-01
-3.162490129470825195e-01 4.477848112583160400e-02 -1.144776418805122375e-01 -3.762473762035369873e-01 -2.352732717990875244e-01 -1.200437452644109726e-02 3.797474205493927002e-01 1.787342280149459839e-01 -1.327368468046188354e-01 -1.409568190574645996e-01 -1.055397372692823410e-02 -2.199995368719100952e-01 -1.397385001182556152e-01 -1.136656999588012695e-01 2.275304496288299561e-02 -1.341370046138763428e-01 -1.506726443767547607e-01 3.100189752876758575e-02 -7.612989842891693115e-02 -3.066646456718444824e-01 1.024508997797966003e-01 -5.765810236334800720e-02 5.829061567783355713e-02 -3.529232740402221680e-01 1.490184813737869263e-01 1.145975291728973389e-01 -1.199376434087753296e-01 -2.007940411567687988e-01 9.008129686117172241e-02 -6.688570976257324219e-02 -5.069974809885025024e-02 -6.503529101610183716e-02
-6.934343278408050537e-02 -1.944673657417297363e-01 -3.279812932014465332e-01 3.270914554595947266e-01 -2.708609588444232941e-02 2.132873386144638062e-01 6.877975910902023315e-02 1.592155694961547852e-01 2.332122325897216797e-01 2.549539506435394287e-02 -1.755500882863998413e-01 -2.778426371514797211e-02 2.129607200622558594e-01 -2.609706521034240723e-01 1.732179969549179077e-01 3.788674622774124146e-02 -2.413092851638793945e-01 4.252014458179473877e-01 -8.071751147508621216e-02 -2.292777299880981445e-01 1.953179091215133667e-01 -7.628823816776275635e-02 -2.750479243695735931e-02 1.890475116670131683e-02 1.032011285424232483e-01 7.682131230831146240e-02 9.827816486358642578e-02 2.132501453161239624e-01 -5.629952251911163330e-02 7.895531132817268372e-03 2.286105416715145111e-02 1.278616636991500854e-01
-2.117520123720169067e-01 2.604683302342891693e-02 -2.569980621337890625e-01 -1.466973684728145599e-02 8.103985339403152466e-02 -1.363967508077621460e-01 1.913505494594573975e-01 -1.030927710235118866e-02 3.057673573493957520e-01 -1.442880183458328247e-01 5.400335788726806641e-02 -8.170128613710403442e-02 -2.651326358318328857e-02 -3.608866631984710693e-01 -1.782870739698410034e-01 -2.982812523841857910e-01 8.607307076454162598e-02 1.678262203931808472e-01 2.416841685771942139e-02 -3.966830968856811523e-01 -5.898577347397804260e-02 7.777269929647445679e-02 5.407865345478057861e-02 -2.869594693183898926e-01 5.422871187329292297e-02 9.725590050220489502e-02 1.056500002741813660e-01 1.623930484056472778e-01 -7.512251287698745728e-02 2.381943352520465851e-02 -2.753273248672485352e-01 -1.745269000530242920e-01
9.802280366420745850e-02 4.572202265262603760e-01 -1.336398869752883911e-01 -1.461543440818786621e-01 -1.269833929836750031e-02 2.536995708942413330e-01 1.980984508991241455e-01 1.912490129470825195e-01 -2.774754166603088379e-01 -7.032895833253860474e-02 -1.225835010409355164e-01 -3.814410790801048279e-02 1.598719805479049683e-01 -1.049567852169275284e-02 2.918903529644012451e-01 -1.123321428894996643e-01 1.308799982070922852e-01 9.276761859655380249e-02 -3.978848457336425781e-02 -5.546495318412780762e-02 -9.779487550258636475e-02 -9.036450833082199097e-02 9.736120700836181641e-03 -4.077308252453804016e-02 1.018934324383735657e-01 2.089637368917465210e-01 1.405618339776992798e-01 3.980535566806793213e-01 -1.698360890150070190e-01 2.982796542346477509e-02 1.460780203342437744e-01 -2.160127907991409302e-01
9.378424286842346191e-02 -1.555168349295854568e-02 -2.826182544231414795e-01 -4.129059910774230957e-01 1.619149446487426758e-01 2.787933312356472015e-02 2.051172256469726562e-01 -8.940123021602630615e-02 -2.704373374581336975e-02 -9.803646057844161987e-02 -1.994988322257995605e-02 -1.263103336095809937e-01 8.972497284412384033e-02 -2.714000456035137177e-02 2.000483870506286621e-01 2.464592643082141876e-02 -1.061533913016319275e-01 4.949027299880981445e-02 -7.630585134029388428e-02 -3.752572536468505859e-01 1.036903858184814453e-01 -3.663526773452758789e-01 -2.089797705411911011e-02 7.381306588649749756e-02 2.148141115903854370e-01 1.812715679407119751e-01 -1.703538894653320312e-01 2.786111831665039062e-01 -1.219183504581451416e-01 7.172841578722000122e-02 1.962912678718566895e-01 -1.789758354425430298e-01
8.135478198528289795e-02 -5.353209003806114197e-02 -2.445891499519348145e-01 -1.767149940133094788e-02 3.169235587120056152e-02 2.663242518901824951e-01 2.556221783161163330e-01 -1.626351624727249146e-01 -6.904023140668869019e-02 -1.993526369333267212e-01 -2.231822460889816284e-01 1.752294450998306274e-01 -2.174063324928283691e-01 -3.675240650773048401e-02 1.185468956828117371e-01 -2.257815450429916382e-01 -2.497998811304569244e-02 9.006723016500473022e-02 -2.750118672847747803e-01 -2.215386182069778442e-01 -7.825604081153869629e-02 -3.371173441410064697e-01 1.083272174000740051e-01 -2.348773330450057983e-01 1.585816293954849243e-01 -5.091617349535226822e-03 1.388112157583236694e-01 2.974456548690795898e-01 3.868998959660530090e-02 -2.220646589994430542e-01 -4.427936673164367676e-02 1.489127427339553833e-01
-1.822976768016815186e-01 1.032034456729888916e-01 -1.984815448522567749e-01 -2.202614992856979370e-01 -1.370891779661178589e-01 -9.497645497322082520e-02 -5.154142901301383972e-02 1.653837859630584717e-01 1.538507044315338135e-01 1.642756909132003784e-01 -1.489208489656448364e-01 -1.243334487080574036e-01 -2.816109359264373779e-01 -1.040145307779312134e-01 1.798598915338516235e-01 -7.988248951733112335e-03 -1.916513144969940186e-01 6.667084246873855591e-02 -8.087507635354995728e-02 -1.003905832767486572e-01 3.127842545509338379e-01 6.849311292171478271e-02 -3.195786476135253906e-02 -2.198001295328140259e-01 1.946765631437301636e-01 2.312311828136444092e-01 4.855011031031608582e-02 9.909985959529876709e-02 2.181204259395599365e-01 -3.988607227802276611e-01 2.232022881507873535e-01 1.728324145078659058e-01
-7.934176176786422729e-02 2.715778350830078125e-01 -2.111300528049468994e-01 -3.181679919362068176e-02 4.567600041627883911e-02 3.456045091152191162e-01 2.308898568153381348e-01 -1.334634125232696533e-01 -1.772976368665695190e-01 -3.313462734222412109e-01 7.892483472824096680e-02 1.752744913101196289e-01 -8.092685043811798096e-02 -1.220835819840431213e-01 1.308349668979644775e-01 7.730553299188613892e-02 6.653338670730590820e-02 1.178340986371040344e-01 7.394289970397949219e-02 -1.697572916746139526e-01 1.552014797925949097e-01 -3.622857928276062012e-01 -4.565418232232332230e-03 -2.569776475429534912e-01 -1.684609651565551758e-01 3.252338171005249023e-01 2.278030663728713989e-02 -1.044570934027433395e-02 -1.143922880291938782e-01 -1.708899289369583130e-01 4.732623696327209473e-02 -7.537908107042312622e-02
-1.020078659057617188e-01 2.597964406013488770e-01 -5.047545954585075378e-02 -5.877094343304634094e-03 -1.897361427545547485e-01 2.276619225740432739e-01 -2.152445167303085327e-02 2.056989520788192749e-01 -5.145313963294029236e-02 -1.202652007341384888e-01 -2.930463850498199463e-01 1.679529249668121338e-02 -1.641944795846939087e-01 -1.229129433631896973e-01 1.643323805183172226e-03 1.404677331447601318e-02 3.199963569641113281e-01 1.441550403833389282e-01 6.336932629346847534e-02 -2.080731391906738281e-01 1.873465031385421753e-01 -1.841664761304855347e-01 -1.423970311880111694e-01 1.165821254253387451e-01 3.936905860900878906e-01 3.915458619594573975e-01 -7.469778507947921753e-02 2.147237360477447510e-01 -5.364338308572769165e-02 7.889162749052047729e-02 -3.562893252819776535e-04 3.025102615356445312e-02
-1.040768623352050781e-01 3.636330664157867432e-01 -6.437187641859054565e-02 -3.226970136165618896e-01 -6.402000784873962402e-02 -4.059614241123199463e-02 2.366944700479507446e-01 1.619307398796081543e-01 1.804317533969879150e-01 -4.639245569705963135e-02 -2.439122200012207031e-01 1.858766078948974609e-01 -2.657968401908874512e-01 -2.898336760699748993e-02 9.018761664628982544e-02 4.184757918119430542e-02 -2.573119103908538818e-01 1.523752957582473755e-01 -8.256544172763824463e-02 -1.815731525421142578e-01 1.329543292522430420e-01 -3.699287399649620056e-02 -1.784366667270660400e-01 -1.746625453233718872e-01 1.315874457359313965e-01 3.546662330627441406e-01 3.726452961564064026e-02 5.172392819076776505e-03 2.167079299688339233e-01 -1.887549161911010742e-01 -8.088773488998413086e-02 7.929370552301406860e-02
-2.738655544817447662e-02 -5.600906908512115479e-02 -2.864120900630950928e-01 -1.572320163249969482e-01 -1.438564807176589966e-01 3.225370049476623535e-01 2.188848406076431274e-01 1.584655195474624634e-01 -1.269205808639526367e-01 1.335804015398025513e-01 -8.231875300407409668e-02 -2.260935008525848389e-01 9.355163574218750000e-02 -1.561378240585327148e-01 4.503617063164710999e-02 -3.526467978954315186e-01 -1.107188090682029724e-01 4.261291921138763428e-01 9.304781258106231689e-02 -2.425272613763809204e-01 2.662428840994834900e-02 9.987717121839523315e-02 -1.028913483023643494e-01 2.046245485544204712e-01 2.568727731704711914e-01 5.844510719180107117e-02 -5.105609074234962463e-02 -2.499728463590145111e-02 2.736581955105066299e-04 -1.544760819524526596e-02 -1.793057769536972046e-01 1.037399396300315857e-01
7.179165631532669067e-02 -1.664944738149642944e-01 -4.593112170696258545e-01 -2.606717348098754883e-01 8.018995821475982666e-02 2.179171741008758545e-01 -8.096296340227127075e-02 -5.765670537948608398e-02 -6.229771766811609268e-03 -2.885002456605434418e-02 -3.666496872901916504e-01 6.163767725229263306e-02 1.278419326990842819e-02 -2.260789424180984497e-01 1.775662302970886230e-01 -1.366513967514038086e-01 -3.004842065274715424e-02 -5.119517818093299866e-02 -2.212738245725631714e-02 -3.394249975681304932e-01 8.418200910091400146e-02 -9.999961405992507935e-02 9.825929254293441772e-02 -3.128678500652313232e-01 -1.277901977300643921e-01 1.669730097055435181e-01 8.698251098394393921e-02 2.131156623363494873e-01 9.927709400653839111e-02 -1.694824099540710449e-01 -1.610914990305900574e-02 -6.281514465808868408e-02
-7.647889852523803711e-02 1.454302668571472168e-01 -4.023902714252471924e-01 -9.296222776174545288e-02 2.304065972566604614e-01 1.072093322873115540e-01 -4.571479558944702148e-02 2.173690944910049438e-01 7.009722292423248291e-02 -2.443337291479110718e-01 -3.122574090957641602e-01 9.445419907569885254e-02 2.262356579303741455e-01 -5.377605929970741272e-02 1.183752939105033875e-01 -4.940224438905715942e-02 -1.304219663143157959e-01 2.621644362807273865e-02 7.212182879447937012e-02 -4.473596513271331787e-01 8.364230394363403320e-03 6.757460534572601318e-02 -5.902274511754512787e-03 -9.442566335201263428e-02 -1.903280466794967651e-01 -1.568225026130676270e-02 -1.259162556380033493e-02 2.109993249177932739e-01 -1.023352518677711487e-01 -3.270505070686340332e-01 1.027019768953323364e-01 3.471572324633598328e-02
-6.017145235091447830e-03 1.661838293075561523e-01 -1.680332124233245850e-01 -2.548354566097259521e-01 6.366393715143203735e-02 3.406157195568084717e-01 -1.748154908418655396e-01 7.428382337093353271e-02 3.454309403896331787e-01 3.520284220576286316e-02 -2.358768135309219360e-01 -2.664936482906341553e-01 1.591609567403793335e-01 -4.281325265765190125e-03 -9.266776591539382935e-02 -1.210314556956291199e-01 -7.326275110244750977e-02 3.045254945755004883e-01 -1.614172756671905518e-01 -3.129920959472656250e-01 1.012674048542976379e-01 3.763297107070684433e-03 -7.168226689100265503e-02 3.964740410447120667e-02 1.303728371858596802e-01 9.250873327255249023e-02 -1.046768277883529663e-01 2.065213620662689209e-01 -6.430009752511978149e-02 1.635280698537826538e-01 1.056455522775650024e-01 2.586742639541625977e-01
-5.788115411996841431e-02 2.820820510387420654e-01 -1.463939845561981201e-01 -8.344677835702896118e-02 1.040233224630355835e-01 3.852388858795166016e-01 2.170647233724594116e-01 -6.997358053922653198e-02 -2.087145745754241943e-01 -2.551809251308441162e-01 -2.258745767176151276e-02 1.607592105865478516e-01 -2.140322923660278320e-01 -2.997238039970397949e-01 -4.200163111090660095e-02 -1.585368812084197998e-01 1.822435557842254639e-01 9.278032928705215454e-02 8.300873637199401855e-02 -3.456045687198638916e-01 5.601458624005317688e-02 -1.114962855353951454e-03 5.205309391021728516e-02 -5.234478041529655457e-02 -2.242254093289375305e-02 1.968967616558074951e-01 -1.805859059095382690e-01 -8.099037408828735352e-02 -2.603711187839508057e-01 1.427998300641775131e-02 2.339554280042648315e-01 4.416184499859809875e-02
7.695384323596954346e-02 -3.104802779853343964e-02 -5.053874850273132324e-01 -1.861699074506759644e-01 1.159386858344078064e-01 6.286846846342086792e-02 -6.337819993495941162e-02 5.383702367544174194e-02 1.406622231006622314e-01 -1.263200640678405762e-01 -2.978619933128356934e-01 1.155437752604484558e-01 1.552279740571975708e-01 -1.487587243318557739e-01 2.297317422926425934e-02 -1.058097556233406067e-01 -9.534622728824615479e-02 -3.782371059060096741e-02 -2.796018123626708984e-02 -3.349347114562988281e-01 1.720004379749298096e-01 -7.352636754512786865e-02 -1.208969131112098694e-01 -2.161858081817626953e-01 1.308035552501678467e-01 -1.097326427698135376e-01 -8.542466163635253906e-02 2.970408797264099121e-01 -2.142362296581268311e-01 -2.755664288997650146e-01 -1.036903783679008484e-01 -7.662561535835266113e-02
-2.133094370365142822e-01 1.275827288627624512e-01 1.020927727222442627e-02 -1.603828817605972290e-01 -1.614267528057098389e-01 -2.676697680726647377e-03 2.198002487421035767e-02 3.655399754643440247e-02 1.281772702932357788e-01 -9.230149537324905396e-02 -4.438512027263641357e-01 -1.401961445808410645e-01 -5.014190077781677246e-02 -1.247730627655982971e-01 2.218256145715713501e-01 -2.076344043016433716e-01 5.418628454208374023e-02 6.187763065099716187e-03 -1.056724935770034790e-01 1.719157695770263672e-01 5.374424532055854797e-02 -2.720761597156524658e-01 -1.302305161952972412e-01 -1.898599416017532349e-01 3.138328492641448975e-01 4.690567255020141602e-01 -1.235044281929731369e-02 1.464746054261922836e-02 -4.831055179238319397e-02 3.904300555586814880e-02 1.874006539583206177e-01 -3.216300904750823975e-02
-6.487590074539184570e-02 1.575781852006912231e-01 -5.059134364128112793e-01 -2.448775619268417358e-01 -1.134768798947334290e-01 2.699053585529327393e-01 2.997903153300285339e-02 -1.719637811183929443e-01 -3.499732166528701782e-02 3.096857368946075439e-01 -1.223078295588493347e-01 -1.110258474946022034e-01 -1.720400154590606689e-02 -6.219371780753135681e-02 -6.903470307588577271e-02 -2.700602114200592041e-01 -3.223624080419540405e-02 1.262030005455017090e-01 -8.531905710697174072e-02 -2.850431390106678009e-02 2.011349350214004517e-01 -1.918852515518665314e-02 2.985620200634002686e-01 -7.123000174760818481e-02 1.230988502502441406e-01 3.064875900745391846e-01 -1.637296676635742188e-01 -9.896408021450042725e-02 -1.379637271165847778e-01 -3.503485023975372314e-02 5.542423203587532043e-02 5.877874419093132019e-02
-1.998841762542724609e-01 2.008170783519744873e-01 -3.483861386775970459e-01 -1.010608449578285217e-01 4.404788091778755188e-02 6.578614562749862671e-02 7.692310214042663574e-02 9.234045445919036865e-02 5.170978233218193054e-02 1.624270826578140259e-01 9.864781796932220459e-02 2.360731549561023712e-02 6.071273609995841980e-02 -1.820401549339294434e-01 -3.923554904758930206e-03 -6.857867538928985596e-02 2.323257178068161011e-01 9.075107425451278687e-02 2.973442077636718750e-01 -3.150649368762969971e-01 -4.656455293297767639e-02 -2.937195897102355957e-01 1.110044196248054504e-01 -1.908543258905410767e-01 2.462737709283828735e-01 2.704407274723052979e-01 1.341519504785537720e-01 1.973811835050582886e-01 4.404466599225997925e-02 2.452183216810226440e-01 2.153831273317337036e-01 1.575832255184650421e-02
-2.913933806121349335e-02 -1.603496819734573364e-02 -2.903146147727966309e-01 -2.505702078342437744e-01 -9.654341638088226318e-02 4.305209964513778687e-02 1.059096455574035645e-01 1.664697378873825073e-01 2.480688840150833130e-01 -1.539395302534103394e-01 2.107408270239830017e-02 -3.388694301247596741e-02 3.231924027204513550e-02 -2.935580909252166748e-01 1.172230392694473267e-01 -2.608378231525421143e-01 -2.385642975568771362e-01 1.347039043903350830e-01 -2.944888472557067871e-01 -1.274289190769195557e-02 -2.044649422168731689e-01 -2.418940216302871704e-01 -6.559434533119201660e-02 -4.753571748733520508e-01 -9.999057650566101074e-02 1.314344108104705811e-01 1.012868136167526245e-01 8.391590416431427002e-02 3.427400370128452778e-04 -7.223604619503021240e-02 5.759446322917938232e-02 1.603034324944019318e-02
7.947675138711929321e-02 2.798154354095458984e-01 -3.609527945518493652e-01 -1.114083379507064819e-01 -1.909898370504379272e-01 2.466091811656951904e-01 2.464868277311325073e-01 2.151884138584136963e-01 1.792382448911666870e-01 -1.256259977817535400e-01 -2.603448033332824707e-01 -1.173622012138366699e-01 -1.203115880489349365e-01 -1.236112490296363831e-01 2.184290140867233276e-01 3.808328881859779358e-02 -1.454206407070159912e-01 -1.049024835228919983e-01 1.174404099583625793e-01 1.994339823722839355e-01 -1.231060475111007690e-01 -2.253177342936396599e-03 7.740383595228195190e-02 -2.097063362598419189e-01 4.846614226698875427e-02 1.202601864933967590e-01 -1.427943408489227295e-01 2.409488707780838013e-01 -1.459847837686538696e-01 -1.859113946557044983e-02 -1.745540350675582886e-01 2.484448701143264771e-01
-1.389783620834350586e-01 2.222295403480529785e-01 3.326581791043281555e-02 -4.479604214429855347e-02 -7.712774723768234253e-02 2.052894830703735352e-01 2.271387539803981781e-02 1.378005445003509521e-01 2.326809167861938477e-01 2.739902213215827942e-02 -1.151484996080398560e-02 -2.468872815370559692e-01 -1.480591148138046265e-01 -3.513665199279785156e-01 1.600793153047561646e-01 -2.986012957990169525e-02 -2.750665247440338135e-01 1.109679695218801498e-03 7.124975323677062988e-02 -1.236137971282005310e-01 2.392274141311645508e-01 3.099931217730045319e-02 -8.006039075553417206e-03 -1.587402373552322388e-01 1.080853268504142761e-01 4.467908143997192383e-01 -1.435612440109252930e-01 1.748553067445755005e-01 2.142945118248462677e-02 -1.846885383129119873e-01 -1.707867085933685303e-01 -2.588735520839691162e-01
1.099934577941894531e-01 4.225378856062889099e-02 -3.666819334030151367e-01 -2.990572713315486908e-03 3.728367388248443604e-01 3.863913118839263916e-01 2.562416531145572662e-02 1.680083721876144409e-01 7.013411819934844971e-02 -4.107148945331573486e-02 -1.385482847690582275e-01 -7.554069161415100098e-02 1.356277316808700562e-01 -3.465013206005096436e-01 3.030135929584503174e-01 -1.597038507461547852e-01 1.326695233583450317e-01 -6.028079241514205933e-02 7.595091313123703003e-02 -1.893103420734405518e-01 6.376217305660247803e-02 -5.342287942767143250e-02 1.238013058900833130e-01 -3.564345240592956543e-01 2.065466903150081635e-02 4.889844730496406555e-02 -1.122458372265100479e-02 1.549950540065765381e-01 1.066770497709512711e-02 -5.607658252120018005e-02 5.195899307727813721e-02 4.599000886082649231e-02
-2.018003165721893311e-01 -1.011678129434585571e-01 -7.509876787662506104e-02 -3.057379126548767090e-01 -9.204409271478652954e-02 9.252118319272994995e-02 -3.310304367914795876e-03 3.004607558250427246e-01 -3.761890530586242676e-02 -1.954252570867538452e-01 1.179101616144180298e-01 -2.042271196842193604e-01 -1.787349283695220947e-01 -1.038148105144500732e-01 -4.395686555653810501e-03 2.233454026281833649e-02 1.330984234809875488e-01 3.582440316677093506e-01 -2.708874344825744629e-01 -3.785376250743865967e-01 8.048968762159347534e-02 5.450622737407684326e-02 4.567362740635871887e-02 2.289015986025333405e-02 1.850194931030273438e-01 1.860015690326690674e-01 -9.424544870853424072e-02 1.735261976718902588e-01 -1.454891562461853027e-01 -2.344915866851806641e-01 -2.120134681463241577e-01 -2.090633101761341095e-02
-4.941848218441009521e-01 8.189790695905685425e-02 -2.500319778919219971e-01 1.005907170474529266e-02 -5.816370714455842972e-03 2.789144217967987061e-01 2.194685786962509155e-01 -2.680960856378078461e-02 -4.586524143815040588e-02 -3.644720017910003662e-01 -7.442717254161834717e-02 -8.226609230041503906e-02 7.774827629327774048e-02 -1.665852814912796021e-01 7.712933421134948730e-02 -7.271478325128555298e-02 -2.073030173778533936e-01 -7.553274929523468018e-02 -2.432192414999008179e-01 -3.288217261433601379e-02 1.466684788465499878e-01 -9.773499518632888794e-02 -5.238754302263259888e-02 6.707576569169759750e-03 -1.245906278491020203e-01 3.153022825717926025e-01 4.820081219077110291e-02 3.733203932642936707e-02 -7.894416153430938721e-02 3.425310179591178894e-02 -2.637577950954437256e-01 1.704797893762588501e-01
-5.751287192106246948e-02 -6.076523568481206894e-03 -2.924533784389495850e-01 -1.962964385747909546e-01 2.984467521309852600e-02 -8.679907186888158321e-04 1.512987166643142700e-01 1.288768053054809570e-01 -3.881739825010299683e-02 -6.502788513898849487e-02 -4.690829291939735413e-02 1.599251776933670044e-01 1.347638666629791260e-01 -2.194645702838897705e-01 5.217365548014640808e-02 5.262625217437744141e-02 9.406865388154983521e-02 2.233297526836395264e-01 9.903653711080551147e-02 -1.380819529294967651e-01 -1.764578670263290405e-01 -2.921622097492218018e-01 -2.171268165111541748e-01 -7.334516942501068115e-02 4.438783526420593262e-01 2.049529403448104858e-01 -2.142064422369003296e-01 3.235102295875549316e-01 1.061654612421989441e-01 2.505844533443450928e-01 8.084892481565475464e-02 -8.695579133927822113e-03
2.679500915110111237e-02 -1.118392273783683777e-01 -4.796304702758789062e-01 -2.872421145439147949e-01 2.054221928119659424e-02 2.993664517998695374e-02 5.200593546032905579e-02 -6.521463394165039062e-02 -8.544763177633285522e-02 -5.859057232737541199e-02 -3.381495773792266846e-01 7.544010132551193237e-02 1.910285800695419312e-01 -1.105757057666778564e-01 7.690401375293731689e-02 -1.299860030412673950e-01 -4.909830540418624878e-02 1.373179554939270020e-01 -2.659676596522331238e-02 -2.924982309341430664e-01 3.132049366831779480e-02 -9.301549941301345825e-02 2.619705349206924438e-02 -2.786716818809509277e-01 9.872625023126602173e-02 -9.604877978563308716e-02 1.575944125652313232e-01 3.373524546623229980e-01 -1.088104322552680969e-01 -2.085463553667068481e-01 5.034110974520444870e-03 -2.348760068416595459e-01
-1.713615655899047852e-01 1.663078814744949341e-01 -4.141952097415924072e-01 7.883732020854949951e-02 3.814829140901565552e-02 8.209928870201110840e-02 3.705632388591766357e-01 -1.671957410871982574e-02 1.070149615406990051e-01 -2.292916178703308105e-01 8.940994739532470703e-02 -9.163648635149002075e-02 -3.900180384516716003e-02 -3.943214714527130127e-01 -2.489247545599937439e-02 6.213790550827980042e-02 -1.175767034292221069e-01 6.012514978647232056e-02 1.928095072507858276e-01 -2.295667827129364014e-01 -1.735301315784454346e-01 1.307581067085266113e-01 -5.041402764618396759e-04 5.006571114063262939e-02 1.343769729137420654e-01 -5.736172571778297424e-02 -1.053043529391288757e-01 2.963964641094207764e-01 6.459010299295186996e-03 -1.789584308862686157e-01 -1.431234776973724365e-01 2.182420641183853149e-01
-3.401287794113159180e-01 -1.202300116419792175e-01 -1.923554837703704834e-01 1.313303783535957336e-02 -2.642952799797058105e-01 2.224083393812179565e-01 6.419409066438674927e-02 1.139166802167892456e-01 3.248564898967742920e-02 -1.523549258708953857e-01 -3.583264052867889404e-01 -3.208638429641723633e-01 -2.350098639726638794e-02 -1.878705620765686035e-01 1.374732255935668945e-01 -1.140001714229583740e-01 1.054847687482833862e-01 -7.470616698265075684e-02 1.025414746254682541e-02 9.193946421146392822e-02 3.074605390429496765e-02 -2.119498699903488159e-01 -2.126845717430114746e-02 -1.714731156826019287e-01 2.754015624523162842e-01 3.204642236232757568e-01 1.042374968528747559e-01 1.308091580867767334e-01 -1.066694706678390503e-01 -1.177419647574424744e-01 -3.647996112704277039e-02 -1.970428526401519775e-01
6.016543600708246231e-03 3.028208613395690918e-01 -4.272827506065368652e-01 -1.038671880960464478e-01 1.234129071235656738e-01 1.142949536442756653e-01 2.801061570644378662e-01 4.823729768395423889e-02 1.859008707106113434e-02 -8.886901289224624634e-02 -2.784445136785507202e-02 1.845665276050567627e-02 -2.117246761918067932e-02 -6.543221324682235718e-02 -1.581266224384307861e-01 -6.283802213147282600e-04 1.575625538825988770e-01 9.004902839660644531e-02 -1.981899440288543701e-01 -3.571403026580810547e-01 -2.808968350291252136e-02 -8.599293418228626251e-03 1.539052724838256836e-01 7.144562900066375732e-02 -1.212250366806983948e-01 4.773010909557342529e-01 -4.955867305397987366e-02 -1.753823161125183105e-01 8.829976618289947510e-02 2.253667563199996948e-01 -2.936565876007080078e-02 4.622723162174224854e-02
-9.915963560342788696e-02 3.257399192079901695e-03 -2.187181711196899414e-01 -2.664033174514770508e-01 2.173545211553573608e-02 3.840938508510589600e-01 1.009915992617607117e-01 2.763484716415405273e-01 -2.388928532600402832e-01 1.226210817694664001e-01 -1.465843617916107178e-01 6.118233501911163330e-02 -1.094285398721694946e-02 -1.339456290006637573e-01 7.726118434220552444e-03 1.473767459392547607e-01 -4.354328848421573639e-03 2.463814467191696167e-01 -3.241404658183455467e-03 -1.782455891370773315e-01 1.955415010452270508e-01 -1.843969374895095825e-01 -8.511372655630111694e-02 -2.701184749603271484e-01 -8.267133682966232300e-02 7.883735746145248413e-02 -3.010416030883789062e-01 2.182075530290603638e-01 -1.261468976736068726e-01 2.947214245796203613e-01 2.242181450128555298e-02 -9.203578345477581024e-03
-3.661882579326629639e-01 1.146991252899169922e-01 -4.477166831493377686e-01 -1.521324813365936279e-01 1.452044397592544556e-01 -3.512234985828399658e-02 3.184987604618072510e-02 5.673945695161819458e-02 -1.297984970733523369e-03 1.256133317947387695e-01 4.013046994805335999e-02 -5.865210667252540588e-03 8.714928478002548218e-02 3.130504488945007324e-02 -7.293283194303512573e-02 -1.051244214177131653e-01 2.268399000167846680e-01 2.158860415220260620e-01 1.814594864845275879e-01 -2.624092102050781250e-01 2.673970907926559448e-02 -1.474390625953674316e-01 -6.402599811553955078e-02 -8.052059262990951538e-02 3.146398365497589111e-01 1.410936415195465088e-01 1.931716799736022949e-01 3.087677359580993652e-01 4.483406245708465576e-02 8.714786171913146973e-02 8.544360846281051636e-02 -2.426605224609375000e-01
-2.543275058269500732e-01 -5.118538439273834229e-02 -4.121727347373962402e-01 -4.391083717346191406e-01 -3.372228145599365234e-02 1.100217700004577637e-01 2.786856330931186676e-02 -1.635155826807022095e-01 -2.513536512851715088e-01 -1.375956833362579346e-01 -1.681756824254989624e-01 -4.985546111129224300e-04 -1.674516946077346802e-01 -7.143871486186981201e-02 -6.672807037830352783e-03 6.122118234634399414e-02 5.784104764461517334e-02 1.113850250840187073e-02 2.935743704438209534e-02 -1.154933571815490723e-01 8.798438310623168945e-02 -5.452214274555444717e-03 9.775035083293914795e-02 4.560886323451995850e-02 -1.205106824636459351e-02 3.889006078243255615e-01 -1.397147178649902344e-01 8.175095915794372559e-02 1.592759788036346436e-01 -1.038800403475761414e-01 3.172224462032318115e-01 1.744980067014694214e-01
-1.506188213825225830e-01 -9.745215624570846558e-02 -4.896842837333679199e-01 -9.765809029340744019e-02 8.479316532611846924e-02 -1.541425585746765137e-01 1.663536578416824341e-02 -1.118109151721000671e-01 3.225802257657051086e-02 -3.393563330173492432e-01 -3.284604251384735107e-01 -1.188073977828025818e-01 1.918383091688156128e-01 -4.044886529445648193e-01 1.196061149239540100e-01 -2.259729988873004913e-02 3.427045419812202454e-02 -4.814022779464721680e-02 2.732034586369991302e-02 -2.935062646865844727e-01 8.297781646251678467e-02 -1.946010440587997437e-02 3.410869464278221130e-02 -1.720921695232391357e-02 1.324316263198852539e-01 -2.149153798818588257e-01 -4.121185466647148132e-02 1.371891051530838013e-01 -2.260004356503486633e-02 -1.544559095054864883e-02 1.927907466888427734e-01 -7.455646060407161713e-03
1.125563755631446838e-01 3.537067472934722900e-01 -2.774309515953063965e-01 1.122211664915084839e-01 -1.330742388963699341e-01 3.466384410858154297e-01 5.247476324439048767e-02 3.478810191154479980e-01 3.071069717407226562e-02 -2.101413756608963013e-01 1.410197764635086060e-01 -1.393066495656967163e-01 -1.109112948179244995e-01 -3.383483365178108215e-02 -1.051133647561073303e-01 1.415276378393173218e-01 3.752861544489860535e-02 1.925885230302810669e-01 -8.353342115879058838e-02 -7.634517550468444824e-02 2.956390380859375000e-02 -2.379716001451015472e-02 -2.280500531196594238e-01 -1.451563537120819092e-01 1.349561810493469238e-01 2.051645517349243164e-01 -3.412721455097198486e-01 7.050190865993499756e-02 3.449691226705908775e-03 -5.553506314754486084e-02 9.087412804365158081e-02 2.513546943664550781e-01
-1.166166737675666809e-01 1.631115674972534180e-01 -2.952939867973327637e-01 -3.557161241769790649e-02 -3.044000566005706787e-01 9.513116627931594849e-02 1.623192280530929565e-01 4.719046503305435181e-02 -2.370796538889408112e-02 -2.391163855791091919e-01 1.344379484653472900e-01 7.774856686592102051e-02 -1.506315022706985474e-01 -1.785308122634887695e-01 7.022370398044586182e-02 -2.994427643716335297e-02 -2.561077103018760681e-02 -1.587847024202346802e-01 9.099449962377548218e-02 -2.211730927228927612e-01 1.475660204887390137e-01 -5.734524503350257874e-02 -6.641207635402679443e-02 -5.157287120819091797e-01 3.812810406088829041e-02 1.231210902333259583e-01 -3.007791340351104736e-01 1.074618846178054810e-01 2.494120150804519653e-01 1.399354487657546997e-01 1.078210771083831787e-01 -9.077467024326324463e-02
5.198388919234275818e-02 2.347651273012161255e-01 -1.120565235614776611e-01 -1.381617933511734009e-01 6.087446585297584534e-02 2.534445226192474365e-01 2.489192336797714233e-01 -8.799535222351551056e-03 -3.138563036918640137e-02 1.116750389337539673e-01 -2.586080729961395264e-01 -2.349665760993957520e-02 8.670190721750259399e-02 -3.100292682647705078e-01 6.811920553445816040e-02 -2.708834111690521240e-01 5.757255852222442627e-02 4.017144143581390381e-01 7.662851363420486450e-02 -6.035833060741424561e-02 6.419321149587631226e-02 1.810444444417953491e-01 -2.540740966796875000e-01 9.967970848083496094e-02 1.739737391471862793e-01 7.907072454690933228e-02 1.082472950220108032e-01 3.236387372016906738e-01 -6.483816355466842651e-02 -7.086504250764846802e-02 -2.649947702884674072e-01 -1.100607449188828468e-03
-1.645174026489257812e-01 1.421990990638732910e-01 -1.352529376745223999e-01 -6.555787473917007446e-02 5.703419819474220276e-02 6.701691448688507080e-02 -4.371014423668384552e-03 4.816702008247375488e-02 -5.498887971043586731e-02 -4.262778442353010178e-03 1.630220375955104828e-02 -2.452307641506195068e-01 -2.631820142269134521e-01 -1.141848713159561157e-01 -3.766540810465812683e-02 -2.388846576213836670e-01 -1.701472252607345581e-01 2.175231724977493286e-01 -3.013173937797546387e-01 -1.465447545051574707e-01 4.252488911151885986e-01 9.538086503744125366e-02 3.583244085311889648e-01 -2.995047867298126221e-01 9.653763473033905029e-02 2.819951474666595459e-01 8.586809039115905762e-03 7.380945980548858643e-02 -1.121733859181404114e-01 -7.947914302349090576e-02 -1.920553669333457947e-02 7.487949728965759277e-02
2.175209810957312584e-03 1.474360674619674683e-01 -4.519474804401397705e-01 -1.728605329990386963e-01 8.599647134542465210e-02 9.832728654146194458e-02 -1.204175725579261780e-01 5.668248236179351807e-02 3.777516260743141174e-02 -2.536475956439971924e-01 -2.270217388868331909e-01 -2.581048309803009033e-01 -1.045553013682365417e-01 1.059328764677047729e-01 2.640569210052490234e-02 -5.545633658766746521e-02 1.062688156962394714e-01 -5.445666238665580750e-02 -2.892786264419555664e-01 -9.848839044570922852e-02 8.035454154014587402e-02 -9.008095599710941315e-03 2.630828619003295898e-01 3.648865967988967896e-02 8.376033604145050049e-02 4.621387124061584473e-01 5.143488943576812744e-02 1.575227826833724976e-02 5.446630716323852539e-02 -3.285063058137893677e-02 7.522515207529067993e-02 2.856353223323822021e-01
-5.174801126122474670e-02 4.527572542428970337e-02 -2.857018113136291504e-01 -8.049166202545166016e-02 -8.034129440784454346e-02 3.505490422248840332e-01 1.586429625749588013e-01 1.067255660891532898e-01 4.135935381054878235e-02 4.121635109186172485e-02 5.945849232375621796e-03 1.799962222576141357e-01 -1.361235082149505615e-01 -1.192615404725074768e-01 -2.513975203037261963e-01 -1.428891569375991821e-01 -5.320086702704429626e-02 1.456529498100280762e-01 -2.649345993995666504e-01 -5.087487772107124329e-02 2.107915580272674561e-01 -2.776650488376617432e-01 -1.213453859090805054e-01 -7.538751512765884399e-02 1.514157950878143311e-01 4.065203666687011719e-01 -1.635028719902038574e-01 -8.628993481397628784e-02 2.429067939519882202e-01 1.299053877592086792e-01 6.299761682748794556e-02 2.192744463682174683e-01
1.062035374343395233e-02 4.930559396743774414e-01 -1.224390715360641479e-01 -3.272326290607452393e-01 -1.194750145077705383e-01 -1.902221119962632656e-04 1.888772696256637573e-01 3.390848636627197266e-02 7.183773070573806763e-02 -5.637200083583593369e-03 -2.639315724372863770e-01 1.726911365985870361e-01 1.523458361625671387e-01 -1.180943772196769714e-01 1.472497708164155483e-03 -1.906166821718215942e-01 -6.825860589742660522e-02 8.808270841836929321e-02 8.179159462451934814e-02 -2.053332477807998657e-01 1.295794248580932617e-01 6.512147933244705200e-02 -1.733532696962356567e-01 -2.048266232013702393e-01 1.938527971506118774e-01 3.360387682914733887e-01 1.648637652397155762e-01 -7.057867944240570068e-02 2.257761955261230469e-01 -1.145584210753440857e-01 -3.797354176640510559e-02 5.418035015463829041e-02
-1.748586446046829224e-01 2.219538688659667969e-01 -1.659236997365951538e-01 -2.966253459453582764e-01 -6.361685693264007568e-02 -3.095048246905207634e-03 4.642766143660992384e-04 1.340784225612878799e-02 1.976846456527709961e-01 -1.421278119087219238e-01 -9.873564541339874268e-02 -1.555714309215545654e-01 -1.046507060527801514e-01 1.178037002682685852e-01 1.742964684963226318e-01 2.021913602948188782e-02 -5.398493632674217224e-02 8.283778280019760132e-02 4.160637781023979187e-02 -5.486487150192260742e-01 2.403632923960685730e-02 -1.113096848130226135e-01 -3.211449086666107178e-02 5.366228148341178894e-02 1.215875670313835144e-01 2.627835571765899658e-01 -6.362999975681304932e-02 4.209207296371459961e-01 -1.684814691543579102e-01 2.847623825073242188e-02 1.664050966501235962e-01 -1.441291533410549164e-02
-1.737172007560729980e-01 1.418613642454147339e-02 -6.245809420943260193e-02 -1.469538509845733643e-01 -5.033548176288604736e-02 1.233036071062088013e-01 -2.980001969262957573e-03 3.333265781402587891e-01 3.411278873682022095e-02 1.723841279745101929e-01 -1.590309478342533112e-02 -2.255445420742034912e-01 8.461579680442810059e-02 -7.768835127353668213e-02 1.332914829254150391e-01 -1.312158107757568359e-01 5.274627357721328735e-02 -1.016119644045829773e-01 -2.577433735132217407e-02 -5.570310950279235840e-01 -1.795326918363571167e-02 -9.338816255331039429e-02 -5.331403017044067383e-02 1.050298139452934265e-01 2.865180671215057373e-01 1.906072646379470825e-01 -9.853881597518920898e-02 4.249485731124877930e-01 8.904913067817687988e-02 -7.251518964767456055e-02 -1.146136522293090820e-01 -5.547104403376579285e-02
-1.819225847721099854e-01 5.142285674810409546e-02 -4.503880739212036133e-01 1.085691824555397034e-01 -9.536976367235183716e-02 2.587889730930328369e-01 -2.651866711676120758e-02 -1.146798655390739441e-01 -5.335806682705879211e-02 1.272802501916885376e-01 -1.182129085063934326e-01 -1.072423234581947327e-01 -9.719217196106910706e-03 -3.473790287971496582e-01 1.821604818105697632e-01 9.345185756683349609e-02 -9.386753290891647339e-02 4.844680801033973694e-02 -2.628993391990661621e-01 -1.222580596804618835e-01 -2.458415627479553223e-01 -9.071026742458343506e-02 4.123950749635696411e-02 8.087529987096786499e-02 -1.899064183235168457e-01 3.416105210781097412e-01 -2.445534914731979370e-01 5.827175453305244446e-02 8.874556422233581543e-02 1.344614326953887939e-01 1.688399463891983032e-01 9.970146417617797852e-02
-2.668602466583251953e-01 2.800386548042297363e-01 -2.812583446502685547e-01 2.633111476898193359e-01 -1.413816660642623901e-01 1.570932418107986450e-01 1.682560592889785767e-01 1.951497644186019897e-01 2.427106536924839020e-02 -7.204113155603408813e-02 -6.514059007167816162e-02 -9.449169784784317017e-02 -1.768122762441635132e-01 -2.309161126613616943e-01 2.638348340988159180e-01 -1.264104843139648438e-01 -2.593766152858734131e-01 3.738888725638389587e-02 -2.817949950695037842e-01 3.677822649478912354e-02 -1.488229930400848389e-01 1.582752466201782227e-01 -9.461790323257446289e-02 1.455627828836441040e-01 9.397542476654052734e-02 2.280623912811279297e-01 -1.376849040389060974e-02 1.117380857467651367e-01 -1.030768081545829773e-01 -2.137814462184906006e-02 1.956669092178344727e-01 2.282070517539978027e-01
1.011509671807289124e-01 2.102442532777786255e-01 -5.088608860969543457e-01 4.561350494623184204e-02 -1.424421966075897217e-01 -1.045678555965423584e-02 7.869540154933929443e-02 5.049682781100273132e-02 -1.385567039251327515e-01 -4.401581361889839172e-02 -2.160414308309555054e-01 -1.729300469160079956e-01 1.336515508592128754e-02 -5.070187151432037354e-02 2.767434418201446533e-01 1.705920398235321045e-01 1.122734323143959045e-01 1.847453266382217407e-01 -1.122601404786109924e-01 -4.390495419502258301e-01 -1.373545527458190918e-01 5.432753264904022217e-02 2.272067405283451080e-02 1.399671584367752075e-01 -1.774405986070632935e-01 1.929628700017929077e-01 4.598798975348472595e-02 2.214636951684951782e-01 1.286489218473434448e-01 2.712937444448471069e-02 -1.311077326536178589e-01 2.945099025964736938e-02
-1.991870254278182983e-01 1.921587288379669189e-01 -2.511827647686004639e-01 -2.788870334625244141e-01 -2.913270518183708191e-02 2.960595488548278809e-01 -1.937542855739593506e-01 -1.613126695156097412e-01 2.333218604326248169e-01 1.218107715249061584e-01 -2.171117812395095825e-01 -1.102187186479568481e-01 -7.701857388019561768e-02 1.922582089900970459e-02 -7.398443669080734253e-02 3.880137577652931213e-02 -4.735921323299407959e-02 2.988771498203277588e-01 -2.068891935050487518e-02 -3.718339800834655762e-01 2.805984318256378174e-01 2.687129005789756775e-02 2.390928268432617188e-01 -1.210699789226055145e-02 2.250184863805770874e-01 1.583110988140106201e-01 -6.725029647350311279e-02 1.032100319862365723e-01 -1.624990999698638916e-01 1.731427386403083801e-02 4.395598918199539185e-02 4.567229375243186951e-02
1.342211384326219559e-03 1.815438717603683472e-01 -2.674661874771118164e-01 -1.234945207834243774e-01 1.119445785880088806e-01 1.520498842000961304e-01 2.258532792329788208e-01 2.491418272256851196e-01 7.267198711633682251e-02 3.793971613049507141e-02 -1.751676946878433228e-02 -4.514960348606109619e-01 1.413207501173019409e-02 1.286716014146804810e-01 1.500080525875091553e-01 1.284731179475784302e-01 1.173790171742439270e-02 1.766231954097747803e-01 -8.950971998274326324e-03 -3.129634261131286621e-01 1.311329603195190430e-01 -8.937953412532806396e-02 -2.424944043159484863e-01 -2.445522248744964600e-01 3.144845068454742432e-01 1.455489993095397949e-01 1.213239952921867371e-01 4.692760854959487915e-02 -1.009901985526084900e-01 1.662050336599349976e-01 -5.126238102093338966e-05 -1.299816220998764038e-01
-5.705201625823974609e-02 3.182332813739776611e-01 -2.484316378831863403e-01 -1.318155676126480103e-01 -2.790698707103729248e-01 -8.894854784011840820e-02 1.238230615854263306e-01 -2.063664048910140991e-01 -1.699753552675247192e-01 -1.741468906402587891e-01 1.048453990370035172e-02 9.344668686389923096e-02 -1.731886714696884155e-01 -3.197520673274993896e-01 1.222731322050094604e-01 -1.636266410350799561e-01 3.161780163645744324e-02 2.694190740585327148e-01 -3.724400326609611511e-02 -1.443674266338348389e-01 4.397627711296081543e-02 -3.430852293968200684e-01 -5.946741998195648193e-02 -4.797200113534927368e-02 -2.400361299514770508e-01 2.638651430606842041e-01 -1.135939061641693115e-01 1.302704215049743652e-01 -1.984997689723968506e-01 -1.031311526894569397e-01 -1.752301817759871483e-03 4.685078561305999756e-02
-3.493081033229827881e-01 -8.075648546218872070e-02 -7.471939176321029663e-02 -4.512482337304390967e-05 -4.135128483176231384e-02 3.161576986312866211e-01 1.465847790241241455e-01 2.568256556987762451e-01 9.310980886220932007e-02 -1.858894526958465576e-01 -2.358690500259399414e-01 -1.153179481625556946e-01 -1.762260496616363525e-01 -2.413295656442642212e-01 -1.040414050221443176e-01 -1.669160425662994385e-01 -1.564140915870666504e-01 1.316535170190036297e-03 3.831954672932624817e-02 -1.103357672691345215e-01 3.716709613800048828e-01 -1.676698327064514160e-01 2.196329534053802490e-01 -1.310471817851066589e-02 1.141633093357086182e-02 1.375016868114471436e-01 -6.150740012526512146e-02 3.627271056175231934e-01 -9.920071065425872803e-02 -9.493803232908248901e-02 8.652906864881515503e-03 1.026495024561882019e-01
-3.280920684337615967e-01 -5.738701298832893372e-02 -1.176141351461410522e-01 -8.337315917015075684e-02 1.181482449173927307e-01 1.489424556493759155e-01 1.691556125879287720e-01 1.019038781523704529e-01 -7.133719325065612793e-02 -8.744899928569793701e-02 -1.096411943435668945e-01 -3.679761290550231934e-02 -3.241410478949546814e-02 -1.439153850078582764e-01 4.633746743202209473e-01 -7.322435826063156128e-02 5.536824092268943787e-02 1.917937546968460083e-01 -2.578649520874023438e-01 -4.141771197319030762e-01 -2.439662516117095947e-01 -2.692891955375671387e-01 -4.073651134967803955e-02 -3.152296692132949829e-02 -1.062324419617652893e-01 1.151958014816045761e-02 -2.016247361898422241e-01 1.249459162354469299e-01 6.669939309358596802e-02 -1.392725259065628052e-01 -1.388047486543655396e-01 4.259404540061950684e-02
-4.788821935653686523e-02 -5.436318367719650269e-02 -1.925174742937088013e-01 -3.015240132808685303e-01 -3.750794008374214172e-02 -3.046017140150070190e-02 2.733927667140960693e-01 -1.225103959441184998e-01 2.115190327167510986e-01 -5.064871907234191895e-02 -1.444123219698667526e-02 -1.132456511259078979e-01 7.513802498579025269e-02 -6.355136632919311523e-02 1.885854005813598633e-01 1.601605415344238281e-01 7.963729649782180786e-02 2.920256257057189941e-01 -2.746247313916683197e-02 -3.629340529441833496e-01 1.506153345108032227e-01 -2.488741427659988403e-01 -4.546563327312469482e-02 7.705669850111007690e-02 3.114307820796966553e-01 2.422934174537658691e-01 -6.598002463579177856e-02 3.193157017230987549e-01 -1.280275136232376099e-01 1.134593710303306580e-01 1.855897456407546997e-01 3.165649622678756714e-02
-9.674015454947948456e-03 7.085765898227691650e-02 -4.639313220977783203e-01 1.178050339221954346e-01 1.039183046668767929e-02 1.841180026531219482e-01 7.720480114221572876e-02 1.600213199853897095e-01 -5.128001794219017029e-02 -8.255518227815628052e-02 -1.115831732749938965e-01 2.136132568120956421e-01 1.286441236734390259e-01 -3.322069048881530762e-01 5.111708492040634155e-02 1.347785741090774536e-01 -2.296295613050460815e-01 2.898983359336853027e-01 1.273761838674545288e-01 -3.045901358127593994e-01 -2.550722658634185791e-02 7.139680534601211548e-02 8.658186346292495728e-02 -4.013514146208763123e-02 -7.263082265853881836e-02 2.119420468807220459e-02 2.229993790388107300e-02 3.403472602367401123e-01 -3.431257558986544609e-03 -1.413772404193878174e-01 -1.260412782430648804e-01 2.577119469642639160e-01
-9.970095008611679077e-02 1.156789064407348633e-01 -3.233217298984527588e-01 2.804995514452457428e-02 -3.720564395189285278e-02 8.740366250276565552e-02 4.343669116497039795e-01 1.859848797321319580e-01 1.279744207859039307e-01 6.194129213690757751e-02 -4.890751466155052185e-02 -1.680058240890502930e-01 -3.473515808582305908e-02 -7.076455652713775635e-02 2.536882180720567703e-03 -7.197900116443634033e-02 1.313645541667938232e-01 7.277918606996536255e-02 1.260511577129364014e-01 -3.091005682945251465e-01 1.102474480867385864e-01 -2.095676660537719727e-01 -6.095458567142486572e-02 -3.715181723237037659e-02 3.693808615207672119e-01 2.244920432567596436e-01 2.241117507219314575e-01 1.721433401107788086e-01 -1.051332429051399231e-01 3.203108310699462891e-01 -3.600736334919929504e-02 -5.552603397518396378e-03
-2.013295441865921021e-01 2.394036352634429932e-01 -8.700665831565856934e-02 -1.375988125801086426e-01 -4.088239744305610657e-02 2.260991632938385010e-01 -3.163742646574974060e-02 5.399105697870254517e-02 1.408080011606216431e-01 1.505392193794250488e-01 6.117679178714752197e-03 -1.605087816715240479e-01 -1.806018799543380737e-01 -2.830035798251628876e-02 3.424565494060516357e-01 9.080570191144943237e-02 -2.506878674030303955e-01 6.916964892297983170e-03 -2.982726506888866425e-02 -2.142713069915771484e-01 -8.476541936397552490e-02 -2.604265138506889343e-02 -2.217902541160583496e-01 -2.509268224239349365e-01 2.671880722045898438e-01 1.902073174715042114e-01 -1.517968177795410156e-01 2.130905240774154663e-01 1.372760385274887085e-01 -3.099602758884429932e-01 1.244684159755706787e-01 2.357282936573028564e-01
9.074383229017257690e-02 3.011078573763370514e-02 -3.191763758659362793e-01 1.016697660088539124e-01 -2.105791680514812469e-02 2.938157916069030762e-01 2.379946857690811157e-01 8.346211165189743042e-02 -1.011924818158149719e-01 -1.111446246504783630e-01 -1.474658101797103882e-01 -1.766075044870376587e-01 6.800501723773777485e-04 -2.081777900457382202e-01 9.920332580804824829e-02 2.087585180997848511e-01 2.606622278690338135e-01 7.112101465463638306e-02 8.132629096508026123e-02 7.652005646377801895e-03 2.040605545043945312e-01 -5.293747410178184509e-02 -3.464441001415252686e-01 6.777270883321762085e-02 3.117308914661407471e-01 3.711712658405303955e-01 -2.079379558563232422e-02 1.927485316991806030e-01 1.187556888908147812e-02 1.060196757316589355e-01 3.644423559308052063e-02 1.483494639396667480e-01
1.263640522956848145e-01 2.908215820789337158e-01 -9.629812091588973999e-03 -8.031527698040008545e-02 -5.962612107396125793e-02 1.872338950634002686e-01 1.375188957899808884e-02 -8.247982710599899292e-02 -3.226586058735847473e-02 -1.269572675228118896e-01 -2.915508747100830078e-01 1.104479506611824036e-01 -7.671786844730377197e-02 -1.612355113029479980e-01 -1.766483485698699951e-01 -4.418458789587020874e-02 1.293050199747085571e-01 2.279328405857086182e-01 1.190565302968025208e-01 -3.480685651302337646e-01 9.894034266471862793e-02 -3.045548126101493835e-02 -4.321734607219696045e-02 -3.142955303192138672e-01 3.594700098037719727e-01 2.769932448863983154e-01 -1.936511844396591187e-01 4.212264902889728546e-03 1.325653791427612305e-01 -8.456339687108993530e-02 5.159634724259376526e-02 2.858214676380157471e-01
-1.708132922649383545e-01 3.378894329071044922e-01 -4.296543002128601074e-01 -2.262665927410125732e-01 -3.789982944726943970e-02 -1.265765540301799774e-02 8.395689725875854492e-02 1.604199260473251343e-01 1.116203293204307556e-01 -1.419005244970321655e-01 -1.477885693311691284e-01 1.104086488485336304e-01 6.148934736847877502e-02 -1.364022791385650635e-01 3.338609337806701660e-01 -2.355422675609588623e-01 1.289984285831451416e-01 8.107633143663406372e-02 1.690146625041961670e-01 -2.704194188117980957e-01 -5.487084761261940002e-02 -2.356385886669158936e-01 -6.221942231059074402e-02 -1.498813778162002563e-01 -1.711374372243881226e-01 -6.034523621201515198e-02 1.393946409225463867e-01 -1.147983968257904053e-01 -1.203989088535308838e-01 -1.737107038497924805e-01 4.656302183866500854e-02 9.143754094839096069e-02
-4.327702149748802185e-02 1.551122404634952545e-02 -3.343777656555175781e-01 -2.291832864284515381e-01 4.735175147652626038e-02 2.561220824718475342e-01 1.776935607194900513e-01 1.541425138711929321e-01 -8.109103888273239136e-03 -1.819243878126144409e-01 -5.162050202488899231e-02 -1.522672027349472046e-01 1.809199601411819458e-01 -4.105061590671539307e-01 1.305371820926666260e-01 -2.340653985738754272e-01 -9.226963669061660767e-02 -7.178305834531784058e-02 -2.305544167757034302e-01 -1.655660569667816162e-01 -4.137723445892333984e-01 4.287057369947433472e-02 -3.938236087560653687e-02 -2.143298685550689697e-01 -1.162665933370590210e-01 7.890121638774871826e-02 -1.701322048902511597e-01 2.091157250106334686e-03 7.537716627120971680e-02 7.754137273877859116e-03 4.328458011150360107e-02 -8.494526892900466919e-02
5.706664547324180603e-02 3.192736506462097168e-01 -3.051200509071350098e-01 -1.696942001581192017e-01 2.368637360632419586e-02 1.768738925457000732e-01 -2.189854346215724945e-02 -5.127709824591875076e-03 1.113727465271949768e-01 8.886107802391052246e-02 -8.899202197790145874e-02 -2.696599364280700684e-01 8.619015663862228394e-02 -1.106493771076202393e-01 1.716458201408386230e-01 -3.414715230464935303e-01 -9.065996110439300537e-02 1.582769006490707397e-01 -5.451710894703865051e-02 -6.489604711532592773e-02 1.790348887443542480e-01 1.129433587193489075e-01 2.299480140209197998e-01 -6.777601689100265503e-02 -2.105866223573684692e-01 3.922083973884582520e-01 -2.305358797311782837e-01 1.708581112325191498e-02 -2.789461612701416016e-01 -3.677313402295112610e-02 1.882046810351312160e-03 -1.937160268425941467e-02
[truncated: 3,275,551 more chars]
